# Supplementary material for: Pattern of the Divergence of Olfactory Receptor Genes during Tetrapod Evolution
Source: PLoS One. 2008 Jun 11;3(6):e2385. doi: 10.1371/journal.pone.0002385 (PMC2435047; doi:10.1371/journal.pone.0002385)
Supplement: Text S1 — Opossum OR database obtained in this study (1.45 MB TXT) [file pone.0002385.s005.txt]

>M.domestica or1513
ttcccttattgtttcagttggggtcactccaggcattcacacactcatgtattttttttt
ttgatcaacatagccttactggatatcatttgcatgattgcagtggtacccaagctgcta
aagaacttgatgaaagagaaacaagtcatctcctttcctggcatatgacccaggtctatg
tcttctcttggaccttgggttctgaactccttcttttcatcgctatagcttatgatcatt
atgtggccatttgtcggcccctccattatatcactctaatgagcaagaatacctgtgggg
tagagtggattgtaggtgcgctgtattctggagcccacacaatgatgttgattcaattgt
ctttctgtggtcctaatgtcattgatcaccttttctgagagatcccctgattctgccact
ttcttgctccctgataaaagtgaatgagtttatgacacttgtgacagaactcttctttgg
tagtgccaattttcttctggccattatattcattgaccttatcattgccaatatcttgat
gatccagactgaagaggagaagaagagggcacttttcactgttactcccacttcaaggtg
gtaaccatatactatttttatg
>M.domestica or1490P
gttttctatactctggctcttatttgaaattcccttattgcttcaactggggtcactcca
ggcattcacacactcatgtatttttttttatcaacatagccttgctggatatcatttgca
tgattgcagtggtacccaagctgctaaagaacttgatgaaggagaagaaagtcatctcct
ttgcttccatatgacccaggtctatgtcttctcttggaccttgggttctgaactccttat
tttcatcactatagcttatgatcattatgtggccatttgtcggcccctccattatatcac
tctaatgagcaagaagacctgtggggtggagtggattgtagttgggctgtgttctggagc
ccacacaatgatgctgattcaattgtctttctgtggtcctaatgtcattgatcacctttt
ctgagagatcccctgattctgccactttcttgctccctgataaaagtgaatgagtttatg
acacttgtcagagatctcttcttcagtagtgccaattttcttctggccattatattcatt
gaccttatcattgccaatatcttgatgatcaagactgaagaggaaaagaagagggaactt
ttcactgttcctcccacttcatggtggtaaccatatactatttttctggggggaaggtgt
gcttatataaacccaagtgaagcttggaccatcatatcatccacaaagagtgatagcttg
gtctcctcattgacaattttaataccttcaattcctttttcttctttaattgctactgct
agtgtttctagtaaaatgttaaataatagaggtgataatgggcatttttgttttactcct
gatcttattgggaaggcttctagtttatcccctttgtagatgatgcttgctgatgatttt
agatatatactatttattatttttagggaaagtcccttctattcttatactttctagtgt
tttca
>M.domestica or174
gtaccccgatgtactacctgcttcgtggcctctctgtagtgnatgcaggacaggctacag
ttactttgcctcagctattggtccatcttgtctctctccagccagccatccctgcagctc
actgcttggcccaatttttcttcttttatctgttcgctgtcacagatacactggtggtgg
ccgttatggcgttggaccgttatgtagccatctgtgacccactgcactactcagctttga
tgaatcgccatgtttgtgactgttttatggcttcctgcttgtttttgtccctgctccact
cccttttgcatttagggctcttactgcctcttcagtggaatgggaatagtggagatgctg
tctacatccctcactttttctgtgaccactggcctctggttcgggcatcctgctctaata
tccaattaaatgtgctggccatcttcttggagggtagcttatttgtggcaggtccctgtg
ctctcatcctattctcttatgcccacattgcagtggccattctccgcttgccctcagcag
ctggccgctggaaggctgtgtccacttgcagctctcatctcaccatggttagctttctct
atggcactgtcattttggtctacttccagccaccttcccacaactccccagagcaggaca
tggcagctgcagtcatgtatacaagctataacaccctgtggccaaccacatttgtctata
gcttcagaaataagaatgttaagaatgctctccacagacttctgagtcaaaatagagtgg
cctaccagttagaagggtcctga
>M.domestica or1213 complete cds.
atggcttgtgcctctaatgcctcacacacaccaatatttcttttagtggggttatggaaa
ggtggccctcctaatagtcttcttttcctgctgttcttgactgcctacatgggtgctatg
gtgggtaacttaacactagtccttcttatctcttgggactcacggcttagcactcccatg
tactacctgctacgtgggctctctgtgattgacacagggctggccacagttaccttaccc
caggtgctggcccacctggcttctgcccaaccagccattcctgctatccgttgcctactc
cagtttttcttcttctatgtatttggtgtcacggacacactagtggtggcggtcatggct
gtggaccgttatgtggccatctgtaacccattgcactatccagctgtaatgaaccaacag
gtctgtggccgtttactagcttcttgttggactgtgtccttcattcattctcttctgcat
gtagggctcctatttcccctccagtggactggtgacaatgagggtgttgtctatctcccc
cactttttctgtgatcaccgacccctactgaaggcatcctgctctgacactaaacccaat
gagttggccatctttctggagggtggcttgctcatgatgggaccctgtattctcattcta
ctttcctatgcccgcattgcaattactatctcacggctgccctcagctgctggccgaaag
aaggctttctccacctgtggttcccatctaaccatggtcactttcctctatggcaccatc
atctgggtatattttcagccaccctcccagaattctcagcagcaagacatggcagctgct
gtgatgtatacagccattactcctctggccaatccatttgtctacagtctccgcaataag
gatgttaagggtgcctttcaaagacttcttgttcccaatcgagtcacctcctga
>M.domestica or1471
tttctaaagatattctacaaagcctcagtgattcntaaaatgctcaagaccctgttatca
gtccatgaagccatctcctntgctgtatgtgtgacccaactttatttctttggctccatg
gctgcaacaaagtgtttccttttggctgccatgtcctatgatccatacttggccatctgg
aatccactctaatacccagctctgatgaactctccacatttgctagtttttggttcttgg
atgatgggtttcatggctcccattgtctcagtgtttttaactttttaacttaactttcaa
tctacactttttctgggacctcagccctatcatcaagttggcctgcactgatacccaaaa
ggttgagacaactatcttccttaccatgtaccttgtagtggtaggaccctttacgtggac
agtagtatcatatgcccagattgtccataccatctagaagatcccttctatgacaggaag
taagaaattcttttccacctgctcatctcacttcacagaggttactctgtactatgggac
actgggagttgtgtatgggagcccttcatccaacttgtcagctgacatgaataaattttt
ctcaatattgtatacagtgttcactcccatgcttaatcccattatacactgaggaacaag
gatgtgaaggaggccttaaggagactgacccagtgaacatcatattgggctaccctgctt
gaacatggcaaagaacttcccctgaaaaggatggggcaagcattcc
>M.domestica or933P complete cds.
atgaactatggatggaagaaatcaaactacagtaattgaattcatttttcttggattttc
tgttatccaacaactaaaaatcacactctttgtgatgttcctctactcttcctcactgga
aatgcccttatcattatcattgtctttgtggagcccatgctccacactcccatgtacatt
ttcttaggaaatttttcttttctggagattttgtacactacagtcacagtacccaaacta
ttagccacctgtgtgtcacggcttattattatccctgtggctgaatgtgtagttcaatat
tatttcttcttcataggagctactgagtgtatcctgttgactgtaatggcttatgatagg
taatcccctggactgtgcaatcttaataaatcttcaagtctgcctttggttcccagctag
ctcctgggtatgtggttttattgctccattgctgcccacaattctcatttcccatctcta
cttctgtggccctcagaagataatcactttttctgtgaatcagatcccatattcaaactc
tcttactcagaaactttcctggtggaggcactgcttacacttgtagctctgtggtgattt
tgagttctttcttgctcaccatgtcttcctatgatcacatcataattaccatcatcaaca
tgccttcttggaaggccaaaaaggaagctttccccatatgtgcctctcatctgactgttg
tcaccacttaccatggtactatcatctttgcctatatttgtcctccagctaagtataatt
tcaccattggcaaattcatatctgtcttctattgtgtgattactccactattaaatccaa
ttatctatacacttagaaataaagatatggagaaacctctcaagaaagttctgaccagaa
aaaagttgcttctgaccaaaatgtga
>M.domestica or1514
agaagaaaactaatttctttcagaggttgaacagttcagttgctttctagtctgttcttt
atatctacatagagtttgttattagatatcatgtcctatgattcctatctgaaaatctat
gatcaaatgcattattccttcatattgacatggagggtgtgtggcttcttagctttagag
tattgatccagtggctttgttttatcctttgttgatagcacattcatactccttctccct
tacaaaggagatggcagaattgctcattttatttatgcactcctagcacttctggttgtg
gcatctgcagacacatagttcagagatggcttttttcttgatgggtgtgatgactcttct
tgtgcttttgtctgtgatcagtgtctcatatatgtgtgttatagtatatatgattaggat
gaagacagctttagggaaactcaaggccttttctacttgtgtgtcccacctcattatggt
cattttttatggatcagcaatcatcaacgtgatgacacctaggtctgcaaaggaactagg
gaatatagtatatgtgttctttgtagtgataagccctatattccatcccctcatatataa
cttgaggaacaaggatgttgtaacctcctatagttacagattaaaa
>M.domestica or882 complete cds.
atgaaccagaccaatcagacttgggtgacagaattcttcctcttgggactttctgatgac
cctcagactcaagtattgctctttgcattgttcttggtagtctacttgagtactatgctt
ggaaacctgctcctcacatccctagttctgcttgactcacagctccatacacctatgtat
tttttcctgtgtaatttatctctgactgacctttgcttctcaactactactgttccccaa
tctctaatccacatgttgtctagaagaaaattgatttctttcacaggatgtgcaggtcaa
gttcttttcttcctattctttggatctacacagtgtgtcttattaggtgtgatgtcctat
gaccgatacttggcaatttgtgaccctatgcattatcccctcatcatgacatggaaggta
tgtggcctcttggccttagggtgctggtccgctggctttgttgcatccatggtggacagc
attttcatactaagtctaccttaccaaggagacaatcagattgctcatttcttctgtgag
gctccagcccttctggttttggcatctgcagatactcacagcacaaatatggtcattttc
ctcatgggttcagtcatcatagttacacctatgtttctgattctgatttcttatgtatgt
atcataatatctgtgatcaggatgaagacagcctcagggagactcaaggccttctccacc
tgtggttctcatctcattgtggtcataattttttatggatcagcaatcatcaactacatg
acacctaagtcgtctaaggaactagggaaaatggtatctgtgttctatgcagtgataatc
cctatgctcaaccccctcatatatagcctgaggaacaaagatgtgaaaagggcattcagg
aaggtggccaacagtagaccattctgcagaatttga
>M.domestica or889P
atgaaccagtccaaccagaactgagtgacagaattctttctcttgggactttctgatgac
cctcagactcagaggctgcttttttcattgttcctggcagtctacttgagtaccatactt
ggaaacttgttcctcatgatcctggttctgcttgactcacagctctttatacccatgtat
tttttcctgggtaatttatctttggctgacctttgcctcttaattaccattgtttcccaa
tctaatccagatgttgactagaaagaaattaatttctttcacaggatatgcaggtcaagt
tcttcttttcttattctttggatctctgcagtgtgtcttattagatgtgatgtcctacaa
caggtacttggcaattagtgacctgttgcactatctcctcattatgatatggagggtgtg
tggcctcttggcattatattgctggtcaagtggtcttgttacatcattagt
>M.domestica or1359 complete cds.
atgggccagaccaaccagacctgggtgacagaatttttcctcctgggactttctgatgac
cctcagacacagctgctactctttgcattgttcctggcagtctatttgtgtactatactt
ggaaacttgctcctcacatccttggttctgcttgattcacaactccatacacccatgtat
tttttcctgtgtaatttatctctggcagacctatgcttctcaactaccattgtgcctcaa
accctaatccacatgttatctagaaggaaattcatttctttcacaggctgtgcagttcaa
cttcttctcattcttttttttggatgtacccagtgctccttgttagctgtgatgtcttat
gatagatacttggccatttgcaatcccatgcactaccccctcattatgacatggagggtt
tgtgtcctcatggctttggcctgctggtcaagtggtgttgtagtgtctatggtagatact
acatttacactacgcctcccttatcaaggagaaaatagaattgctcattttatttgcgag
ccaccagcccttctggttgtagcatctgcagacacacataactcagagatggctgttttc
ctgatgggtgtggtgattcttcttgcacctgtttccctgatcatgatctcatatgtatgt
atcatagcatctgtagttaggatgaagacagcctcaggaagactcaaggccttctctacc
tgtggctcccacctcattgtagtcattattttttatggatcagcaatcatcaactacatg
acacccaagtcggctaaggaactagggaaaatggtatctgtgttctatgcagtgataaac
cctatgctcaaccccctcatatatagcctgaggaacaaggatgtaaaaagggcattcaaa
aatgttgccaataggagactgttctgtactgtctga
>M.domestica or1132 complete cds.
atgaaccagaccttggtgactgaattcttcctcttgggactttctgatgacccccagact
cagctgctgttctttgcactgttcctggtagtctacttgggtaccatacttggaaacctg
cttctcacatccttggttctgcttgactcacaactccatacacccatgtattttttccta
tgtaatttatctctggctgacttctgcttctcaactaccattgttcctcaaactctaatc
cacatgttatctagaaggaaattcatttctttcagaggatgtgctgttcaactgctttct
gtgttgttctttggatctacacagtgttctttattaggtgtgatgtcctatgacaggtac
ctggccatctgtgaccccatgcactatccccttatcatgacacagaaggtatgtggcctc
ttagcttttgggtgctggtccagtggccttgttgcatctgtggttgacactgcatataca
ctacacctcccttatcaaggagacaatcggatttctcattacttttgtgagcccccagcc
cttctagttgtggcatctgcagacacttatagcacagagatagccattttcttaatgggg
gtggtgattcttctttttcctgtatctatgatcatggtctcatatacttgtatcatagtc
tctgtggtcagaatgaagacagcctcaggaagactcaaggctttttccacctgtggctcc
cacctcattgtggtcatcattttttatggatcagcaatcatcaactatatgacacccaag
tctgctaaagaactagggaaaattacatctgtgttctatgcagtaataaaccctatgctc
aaccccctcatatatagcctgaggaacaaggatgtaaagagggcattcaggaatgtagcc
aacagaagaccagtcttcagaagctga
>M.domestica or1507P
atgaaccagaccaaccagacctgggtgactgaattctttctcatgagactttctgatgac
ctccagactcagctgctgctctttgcactgttcctggtagtctacttgggtaccatactt
ggaaacctgcttctcacatccttggttctgcttgactcacaaccccatacacacatgtat
ttttttcctatgtaatttatttctggctgacttctgcttctcaactactattgttcccca
aactctaatccacatgttatctagaaggaaattcatttctttcagaggatgtgctgttca
actgctttctatattgtcctttggatctacacagcgttctttattaggtatgatgtccta
tgacaggtacctggccatctgtgaccccatgcactatccccttatcatgacatggaaggt
atgtggcctcttagcttttgggtgctggtccagtggccttgttgcatccgtggttgacac
tgaatatacactacacctcccttatcaaggagacaatcggatatctcattacttttgtga
ggccaaaaaagtgaataagaaagagaaaatttaagggaatcattaaggtcaaaatgttta
tggaagtctacatggaaagaggatttctgtaattctccaaaattacttagtagtagagaa
gatagaaggaatttattcagaaagaatgtagagaagtaagcagattattatcaaatgata
tatatgtaaatatgatgatatggaacaatatgaatgtatgatatgatatgtatgcttttg
aatgatatgtataaaaaactaatcaaggaccaatagaga
>M.domestica or877 complete cds.
atgagccagatgaaccagacctggattacagaatttctcctcttgggtctctctgatgac
tctcagacgcaactgctactctttgtattgttcctggtgatctacttggttactgtgctt
ggaaatctactcctcatcaccctggttctgactgactcacagctccatacacccatgtat
tttttcctgtgcaacttgtctacagctgaccttttcttttctaccaccattgttccccaa
gccctgtttaacttgtctaggaggaaggtaatttccttcataggatgtgcagctcagatt
cttctattcctcctttttgggtgtacagaatgtgcactgttcgctgtgatgtcctatgac
cggtacttggcaatatgtgatcccatgcactaccctctcatcatgacatggagagtatgt
ggctacatggctttggggtgctggactactggtattctagtgtccttggtggacacaact
tttacactaaggctcccttatcaaggagacaataggattgctcatttcttttgtgaaccc
ccagcaatcttggccctggcatctgcagatatccacagtgcagagacagctattttcctt
atgggtgtagtgatccttcttgcacctctatccctgatcttggtctcctatggctctata
ttaatgactgtggtcaggatgaagacaacctcagggagacttaaagcattttctacatgt
ggctcccatcttcttgtagtcatccttttttatgggtcaggaataatctcttacatgacg
cccaagtctgctaaattgctggggaagctggtatcaatgttttattcagtgataacacca
atgctcaaccctctgatctacagcctgaagaacaaagatgtgaagaaagcactcagggat
gtggctatcaagagattattacttaaactctga
>M.domestica or1515
ggtctctctgatgactctcagacgcaactgctactctttgtattgttcctggtgatctac
ttggttactgtgcttggaaatctactcctcatcaccctggttctgactgactcacagctc
catacacccatgtattttttcctgtgcaacttgtctacagctgaccttttcttttctacc
accattgttccccaagccctgtttaacttgtctaggaggaaggtaatttccttcatagga
tgtgcagctcagattcttctattcctcctttttgggtgtacagaatgtgcactgttagct
gtgatgtcctatgaccggtacttggcaatatgtgatcccatgcactaccctctcatcatg
acatggagagtatgtggctacatggctttggggtgctggactactggtattctagtgtcc
ttggtggacacaacttttacactaaggctcccttatcaaggagacaataggattgctcat
ttcttttgtgaacccccagcaatgttggccctggcatctgcagatatccacagtgcagag
acagctcttttccttatgggtgtagtgatccttcttgcacctctatccctgatcttggtc
tcctatggctctatattaatgactgtgatcaggatgaagacaacctcagggagacttaaa
gcattttctacatgtggctcccatcttcttgtagtcatccttttttatggatcaggaata
atctcttacatgacgcccaagtctgctaaattgctggggaagctggtatcaatgttttat
tcagtgataacaccaatgctcaaccctctgatctacagcctgaagaacaaagatgtgaag
aaagcactcagggttgtgtctatcaagaggttattcgttaaactctga
>M.domestica or878 complete cds.
atgagccagactaacaaaacctgggttacagaattcctcctccttggacttactgatgac
tctcaaactcagttgctgctctttgtattgttccttgtcgtctacttgattactgtgctt
ggaaacctgcttctcatctccctagttctctatgactcacagcttcatacacccatgtac
ttttttctgtgtaacttatctacagctgacttctgtttctctaccactattgttccccaa
gccctagtccatatgatttccaggagaaagtttatttccttcatgggctgtgcagctcag
cttcttttcatcctcctttttggatgtacagaatgtgcattgttagctgtgatgtcctat
gacaggtacttagctatctgtgaccccatgcactatcctctcatcatgacatggaaggta
tgcatcaaactagccttggggtgttgggtcagtggcatactagtgtctatggtggataca
acattcactctacaacctccataccagggagaaaataggattcctcatttcttttgtgag
cccccagctctcctggccctggcatctgcagatacccacagctcacagatggccattttc
cttatgggtgtggtgattcttcttgcacctgtgtccctgatcttggtatcctatggatgt
atcataataactgtggtcaggatgaagacaacctcaggaagactcaaggcattctccacc
tgtggatcccatcttcttgtggttgtcattttttatgggtcagccataatttcctacatg
acacccaggactgctaaggagcaggggaagctggtgtctgtgttctatgcagtgataacc
cctatgcttaacccccttatttacagcttaaagaacaaagatgtgaagaaggcattcaga
aatgcagttatccagggaccactccaaagattctga
>M.domestica or1022 complete cds.
atgaaccagaccaaccaaatatgggtgacagaatttctcctcctgggactttctgatgac
cctcagactcagctgttgctctttgtattattcatgggagtctacttggttaccatgctt
ggaaatttgctcctcatctccctggttctgattgattcacaactccatacacccatgtac
ttttttctgtgcaacttatcttttgctgacttattcttttccaccaatattgtcccacaa
gccttagtccatttgctgtccaagaggaaggtcatttcctttataggatgtgcagctcag
cttcttctttttctcatatttggatgtacacagtgtgcactgttatctgtgatgtcctat
gaccggtacttggcaatatgtgaccctatgcactaccccctcatcatgacatggaaagtg
tgtagtcaattttccttggggtgctgggtcagtggtatactggtgtccttagtggatact
acattcacattacaactcccctatcaaggagacaataagattgctcatttcttttgtgaa
gccccagcccttctggttgtagcatctgcagacattcacaaagcagagacagccattttc
ttcatgagagtgatgattcttcttgcacctgtttccctgattctggtctcctatggagct
ataatagtgactgtggtgaagatgaagacaacctcagggagactcaaagcattttctacc
tgtggcacccatcttcttgtggtcatcctcttttatgggtcagcaattatcacttacatg
acacccaaatcttcaaagaagcagggaaaactggtttctgtgttctatgctgtgataaac
cctatgcttaaccctctcatctatagcctgaggaataaagatgtgaagagggcattcagg
aatgtaatcaatcgagggaaactcttcagatttatcctctcactataa
>M.domestica or1349
tttgtattgttcctgggggtctacctggttactgagcttggaagcttactcctcatctac
ctagttttgactgactcacagctccatatacccatgtacttttttctatgcaacttgtct
gtagctgacctttgcttctctaccaacattgttctccaggccatgaatcatatgctgacc
agaaaaaaggtaatttccttcatgggttgtgttgctcagctttttctttacctcattttt
ggagctacccagtgtgccttattagctgtaatgtcctatgaccggtacttggccatctgt
gatcccatgcattatcctatcattatgacgaggaggatgtgtagccttttggccttgggg
tgctggatcagtggtattttaatatccttggtggacactacattcacaatacatcttccc
ttcaaaggagacaacaggattgctaatttcttttgtgaagcccctgccctccttgatgtg
gcatctgcagatactcacaactcacaaatggttattttcctcatgggtgtggtgattctt
cttgcacctgtgtccctgatcctagtctcctatggctctattatagtaactgtggtcagg
atgaagacaacctctgggagactcaaggcattctccacctgtggctcccacctccttgta
gtcatccttttctatggatccgcaataatttcctatatgacccccaaatcctccaaagaa
caggccaaactggtttctgtgttctatgctgtgattaaccctatgcttaaccctctcatc
tatagcctgaggaacaaggatgtgaaaagggcattcagaaatgcaaccaacagggggaaa
ccctgtagaccctga
>M.domestica or1350 complete cds.
atgaaccagaccaaccagacctgggtgacagaattcctcctcttgggactctctaatgac
cctcagactcaggtgctgctttttgtattgttcctgggggtctacctggttactgtgctt
ggaagcttactcctcatctacctagttttgactgactcacagctccatatacccatgtac
ttttttctatgcaacttgtctgtagctgacctttgcttctctaccaacattgttccccag
gccatgaatcatatgctgaccagaaaaaaggtaatttccttcatgggttgtgttgctcag
ctttttcttttcctcatttttggagctacccagtgtgccttattagctgtgatgtcttat
gaccggtacttggcaatctgtgatcccatgcattatcctatcattatgacaaggaggatg
tgtagccttttggccttggggtgctggatcagtggtattttaatatccttggtggacact
acattcacactacatcttcccttcaaaggagacaacaagattgctcatttcttttgtgaa
gcccctgccctccttgatgtggcatctgcagatactcacaactcacaaatggttattttc
ctcatgggtgtggtgattcttcttgcacctgtatccctgatcctggtctcctatggctct
attatagtaactgtggtcaggatgaagacaacctctgggagactcaaggcattctccacc
tgtggctcccacctccttgtagtcatccttttctatggatccgcaataatttcctatatg
acccccaaatcctccaaagaacaggccaaactggtttctgtgttctatgctgtgattaac
cctatgcttaatcctctcatctatagcctgaggaacaaggatgtgaaaagggcattcagg
aatgcaaccaacagggggaaaccctgtagaccctga
>M.domestica or879 complete cds.
atgaaccagacaaaccactcaagagtgacagaattccttctcctgggactttctgatgac
cctcatatgcaactactactctttatattagttttgggggtgtacttagttactgttctt
ggaaacctgcttcttatctttctagttctcactgatacccagctccatacacccatgtac
ttttttctgtgcaatttatctacagctgacctctttttttctaccaacattgttccccaa
gctctagttcacatgctatccaagagaaaggtcatttccttcataggatgtgcagctcag
ctgcttctcttcctcatttttggatgtacacaaagtgccctgttagctgtgatgtcttat
gaccgatatttggctatttgtgatcccatgcactactctcttatcatgacaggcaggtta
tgttgcctcttatctttggggtgctggaccagtggttttctaatttcaattgtggacact
acattcacattacacctaccctatcaaggagacaataaaatttctcatttcttttgtgag
gctccagcaatcttggctatagcatctggagatactcatagctcaaagatggccattttc
ctcatgggcatgatgattcttcttgcacctgtgtccttgatcctggtttcctatggctct
atcatagtgactgtcatcaggatgaagacagcttcagggaggctcaaggcattttccacc
tgtggctctcaccttttagtggttatccttttttatgttacaggaatcatgacttatatg
acacccaagtcctctaaggagcaagggaaactagtgtctgtgttttatgctgtgataaac
cccatgcttaacccccttatctatagcctacggaacaaggacgtgaaaagagcattcaga
aatgcaacccaagagaggaaagtctgtaaactctga
>M.domestica or880 complete cds.
atgaaccagacaacccacttcagagtgacagaattccttctcctgggactttctgatgac
cccaagatacaactactactcttcatattagttttgggggtgtacttagttactgttctt
ggaaacctgcttcttatctttctggttctcactgatacccagctccatacacccatgtac
ttttttctgtgcaatttatctacagctgacctctttttctctaccaacattgttccccaa
gctctagttcacatgttatccaaaagaaaggtcatttccttcataggatgtgcagctcag
ctgcttctcttcctaatttttggatgtacacaatgtgccttgctagctgtaatgtcttat
gaccgatatttggctatttgtgatcccatgcactactctcttatcatgacaggcaggtta
tgttgcctcttatctttggggtgctggatcagtggttttctagtttcaattgtggacact
acattcacattacacctaccctatcaaggagacaataaaatttctcatttcttttgtgag
gctccagcaatcttggctattgcatctggagatacccatagctcaaagatggccattttc
ctcatgggtgtggtgattcttcttgcacctgtgtccttgatcctggtttcctatggctct
atcatagtgactgtcatcaggatgaagacagcttcagggaggctcaaggcattttccact
tgtggctcccaccttttagtggttatccttttttatggaacaggaatcatgacttatatg
acacccaagtcctctaaggagcaggggaaactggtgtctgtgttttatgctgtgataaac
cccatgcttaacccccttatctacagcctacggaacaaagatgtgaaaagagctttcagg
aatgcaaccaacagagggaaaatctgtaaactctga
>M.domestica or1023 complete cds.
atgaatctgagcaaccagacctgggtgacagaattcttcttcttgggattttctgatgat
cctcaaactcagcttctactcttcatatcattcctgattatctattttgttactgcactt
ggaaacctgcttctcatcatcctggttctggctgactcaaagctgcacacacccatgtac
ttctttctctgcaacttatctgtggctgacctctgcttctctaccagcattgttccccaa
gcactggtccatatgttgaccaggagaaaaataatttccttcatgggctgtgcaactcag
ctttttctattcctcatttttggatgtacaggctgtgcactgttatctgtgatgtcttac
gatagatacttggcaatctgtgaccccatgcattaccctctcatcatgacaaaaaaggtt
tgtgttcagttagccttggggtgctgggttagtggggtggtagtgtcaatagtggacacg
acattcacactgcaagttccctatagaggagaaaacaagatttcacatttcttttgtgag
gctccagccctcttggctctgggatctgcagacacttatagagcagagaaagtaattttc
atcatgggtgttgtgattcttcttgcacctgtttccctgatcctggtttcctatggctct
attatagtgactgtggttaggataaagacaacatcagggagactcaaggcattctccact
tgtggctcccatctccttgtggttaccattttttatgtatcagcaattatgacctatatg
acacctaagtcctctaaggagcaagggaaacttgtgtcagtattctatgctgtgatagct
cccatgcttaaccccctcatctatagcctgaggaacaaggaagtgaagagagcactcaga
aacaccatcaccaaaggacaaatttgcaaactttga
>M.domestica or883
atgaatcacaacaaccagacttgggtgacagaatttcttcttctgggtctttctgaggat
cctcagactcagctgtttctcattatattattcttgggggtctacttaggtactgtattt
gggagctttctcctcatctacctggttctaactgactcacacctccacacacccatgtac
tttttccttttccacttgtctctggctgaccttggtgtttctaccaccattgttccccag
gctgtaatccacatgctaactaggaggaatgccatttccttttttggatgtgcagttcag
atttttctttctatcgtttctggagcaacacagtgtttattgttagctataatgtcctat
gaccggtacttggctgtctgtgaccccatgcatgactctctcatcatgacagggagggta
tgtgggcaattggctttggtgtgctgggtttgtggcactgtagcatcctcagttgacact
atattcatactatgccttccctaccaagggaacaatagaattgaacattttttttgtgat
gccccagttctcttgactctagcatctggagacactcataaagcagagttagccattttc
ttcatgggtgtagtgattcttcttgcacctgtgtctctgatcctggtctcctatggattg
atcttagtaactgtcatcaggatgaagacaagctcaggaagactcaaggcattctctacc
tgtggctcccatctccttgtggtcatccttttttatgggacactaattattggctacatg
atacccaagtcttccagggagcagatcaagcaggttgctgtgttctatggtgttataaac
cctatgcttaaccctcttatatacagcctgaggaatgaggaagttaagagggcattcagg
aatgcagtaaataaaatttttttattccattctcgtagtttaactacatttggtcacata
tcttacccacaaagtttatcatttatcccactggcaaaaaatgatcat
>M.domestica or888
atgaacctgaacaaccagacctgggtgacagaatttctccttctggggctttctgatgac
cctcagactcagctgctgctcattatattgttcttaggggtctatttaggtactgtactt
gggagcctacttctcatctacctggttttaactgactcacacctccacacacccatgtac
tttttccttttccacttgtctctggctgaccttggtgtttctaccaccattgttccgcaa
gcccttttccacatgctgaccaggaagaaggccatatccttcatgggctgtgctgctcag
cttttctttaccctccattttggatctacacagtgttcactattagctgtgatgtcctat
gaccggtatttagcgatctgtgaccccatgcattactctctcatcatgacagggcgactc
tgtggacaattggcattggtgtgctgggtctgtggtattgtggtatcatcagt
>M.domestica or885P (stop codon)
ccagacttgggtgatagaatttcttcttctgggtctntctgatgatcctcagattcaatt
gctatttattgtattattcttaggagtgttcttgggtactgtgcttggaagcttactcat
tatctacctggttctaactgactcacaattccatacacccatgtacttttttctttgcaa
cttatctctggctgacattggtgtcactattaccactgtaccacaagccttagtccaaat
gttaagtaggaagaagaccatttccttcttgggctgtggtgcccagattttcttctccac
tacttttggagctacacaatgttcactattagctattatgtcctatgactgatacttagc
aatctgtgatcccatgcattattctctcatcatgacagggaaggtgtgtggacaattggc
tttggtgtgctgggtcagtggtattgttgcatcctatgttaacgctacatttacattatg
tctaccctaccaaggagacaataggattgctcatttcatttgtgaggcaccagttccctt
gactctggcatctggaaacactcataaagcagagatggctcttttctttattggggtatg
tattcttcttgcacccatgtccctgattctagtgtcctatggacttatcatagtgactgt
cattaggatgaagacaatgtcaaagagactcaaagcattctccacctgtggctcccatct
ccttgtagacatccatttttatgggatgctcattattggctacatgatgcccaagtcctc
caggaagcaattcaagtgggtcgctatattctctggtgtcataaaccctatgcttaaccc
tctcatctatagtctgaggaataaggaagtgaagagagcattcagaaatacagtcagcag
gaagtaa
>M.domestica or884 complete cds.
atgaaccagaacaaccagacttgggtgatagaatttcttcttctgggtctttctgatgat
cctcagattcaattgctacttattgtattattcttgggagtgttcttgggtactgtgctt
ggaagcttactcattatctacctggttctaactgactcacaactccatacacccatgtac
ttttttctttgcaacttatctctggctgacattggtgtcactattaccactgtaccacaa
gccttagtccaaatgttaagtaggaagaagaccatttccttcttgggctgtggtgcccag
attttcttctccactacttttggagctacacaatgttcactattagctattatgtcctat
gaccgatacttagcaatctgtgatcccatgcattattctctcatcatgacagggaaggtg
tgtggacaattggctttggtgtgctgggtcagtggtattgttgcatcctatgttgacact
acatttacattatgtctaccctaccaaggagacaataggattgctcatttcttttgtgag
gcaccagttctcttgactctggcatctggagacactcataaagcagagatggccattttt
ttcattggagtatggattcttcttgcacctatgtccctgattctagtgtcctatggactt
attatagtgactgtcattaggatgaagacaacgtcgaaaagactcaaagcattctccacc
tgtggctcccatctccttgtagtcatccttttttatgggacactcattattggctacatg
acacccaagtcctccagggagcaattcaagcgagttgctgtattctatggtgtcataaac
cctatgcttaaccctctcatctatagtctgaggaataaggaagtgaagagagctttcaga
aatgcagtcaacaggaagtaa
>M.domestica or886
agaactgggtgacagaatttttccttctgggtctttctggggaccctcaaactcagctgc
tgctcactgtattgttcttgggggtctacttaggtactgtacttgggagcttactcctca
tctatctggttctaactgactcccagcttcatacacccatgtactttttcctttgcaact
tgtctttagctgacctgggcctctctactgtcatagtcccccaggctataatccatatgt
taactaggaggaatgccatttcctttatgggatgtgcagctcagatttttttttctatca
tttctggagctacacagtgttcactgttagctgtgatgtcctatgaccgatacgtagcaa
tctgtgatcccatgcattattctctcatcatgacagggaaggtgtgtggacaattggctt
tggtgtgctgggtcagtggtattgttgcctcctctgttgacactatatttacattatgtc
taccctaccaaggagacaataggattgctcatttcttttgtgaggcaccagttctcttga
ctctggcatctggagacactcataaagcagagatggctattttcttcgttggagtatgga
ttcttattgcacctatgtccctgattctagtgtcctatggacttatcatagtgactgtca
ttaggatgaacacaatgtcgaaaagactcaaagcattctccacctgtggctcccatctcc
ttgtagtcatccttttttatgggacactcattattggctacatgacacccaagtcctcca
gggagcaattcaagcaggttgctgtgttctatggtgtcataaaccctatgcttaaccctc
tcatctatagtctgaggaataaggaagtgaagagagcattcaaaaatgcaatcaaaagaa
agtaa
>M.domestica or881 complete cds.
atgagtgacatcaacaagaccttggtgacagaattcttctttctaggactttctgatgat
cttcaaattcagctacttctcttcatactcttcctgatagtctacttggttactgtgctt
ggaaacctgcttctcatctccctggttctgatagactcacaactccatacatccatgtac
tttttcctttgcaacctgtctttggctgacctgtgcttttctacttgtattgttccccaa
gttcttgcccacatgttatacagaagaaaggtcatttccttcacaggctgtgtagctcag
cttcttttctccctctttttaggatgtacagagtgtgcactcttagctgtgatgtcctat
gacaggtacttggcaatctgtgaccccatgcactaccctatcatcatgacatcaaggtta
tgtggccacttggccttgggttgctgggtcagtggtattctagtggctttggttgacacc
acattcacattgcgactcccctaccaaggagataatagaattgctcatttcttttgtgag
tccccagccctcttagccttggcttctgcagacacccacagctcaaagatggccattttc
ttaatgggtgttgtgattcttctcgcacctgtgtctctgattctggcatcctatggctcc
attatagtgactgtgatcaggatgaagacaacctcagggagacgtaaggcattctccact
tgtggctcccacctccttgtggtcattattttttatgggtcagccatcattaactatatg
acacttaaaccctcaaaagagcaggcaaaagtggtgtctgtattttatactgtgataaac
cccatgcttaatcccctcatttacagcctgaggaataaggatgtgaataaggcacttaga
aacattgccaaaaaaaggaaatgcttcatatcctga
>M.domestica or1516
atgagtgacaccaacaagacctgggtgacagaattcttctttctaggactttctgatgat
cttcaaattcagcaacttctcttcatactcttcctgatagtctacttggttactgtgctt
ggaaacctgcttctcatctccctggttctgattgactcacaactccatacatccatgtac
tttttcctttgcaacttgtctttggctgacctgtgcttttctacttgtattgttccccaa
gttcttgcccatatgttatccaaaagaaaagtcatttccttcacaggctgtgcagctcag
cttcttttctccatctttttaggaggcacagagtgtgctctgttagctgtgatgtcctat
gacaggtacttggcaatctgtgaccccatgcactaccctatcatcatgacatcgaggtta
tgtggccacttggccttgggttgctgggtcagtggtattctagtggctttggttgacacc
acattcacattgcgactcccttaccaaggagataatagaattgctcatttcttttgtgag
tccccagccctcttagccttggcttctgcaga
>M.domestica or1024 complete cds.
atgagtgacatcaacaagacctgggtgacagaattcttctttctaggactntctgatgat
cttcaaattcagctatttctcttcatactcttcctgatagtctacttggttactctgctt
ggaaacctgcttctcatctccctggttctgattgactcacaactccatacatccatgtac
tttttcctttgcaacttgtctttggctgacctgggcttctctacttgtattgttccccaa
gttcttgcccacatgttatccagaagaaaagtcatttccttcataggctgtgcagttcag
cttcttttctgcgtcattttaggaggtacagagtgtgcactgttagctgtgatgtcctat
gacaggtacttggcaatctgtgaccccatgcactaccctatcatcatgacatcgaggcta
tgtggccacttggtcttgggttgctggatcagtggtattctagtggctttggttcacacc
acattcacattgcgactcccttaccaaggagataatagaattgctcatttcttttgtgag
tccccagccctcttagccttggcttctgcagacacccacagctcaaagatggccattttc
ttaatgggttctctgtttcttcttgcacctgtgtctctgattctggcatcctatggctcc
attatagtgactgtgatcaagatgaagacaacctcagggagacgtaaagcattctccact
tgtggctcccacctccttgtagtcattattttttatgggtcagctatcattaactatatg
agacttaaaccctcaaaagaggaggcaaaagtggcatctgtattttatgctgtgataaac
cccatgcttaatcccctcatttacagcctgaggaataaggatgtgactaaggcacttaga
aacatagccaaaaaaaggaaatgcttcatatcctga
>M.domestica or891P
ttgttgagcatcatcttgtctttatcgccatgctttattacggaggcttcttatgtgtgt
ctactgtatagtctgacgatgtccgaatcaaagggacttggcaatctgttaccccttgct
ctaccctataatcatgacatctggaatatggggccacttgaccttgcgttgctgggacag
tggtattctagtggatttggttgacaccacattcacattgcgactctcttactgaggaga
taatagaattgctcatttctcttgtgagtccccagccctcttagcattggcttctgcata
cacccacagctcaaagatggccattttcctcatgcgttctgtgattcttcttgcacctgt
gtctctgattctggcgtcgtatgggtccattatagtgagtgcgatctagactcagacaac
ctcaagcagacgtagagcattctctacatgtggctcccacctcctaggtgtcatatgtat
tctatgggccagcgatcactaactatgtgacacctaaaccctctcaagagctggcaaaag
aggcgtctgtatcctatgctgtgagaatcctcttgcttaagccgcacatttactgcctga
ggtataaggacgtgattaaggcacttcggaccgtag
>M.domestica or801 complete cds.
atgggaaatttctccatcatcatggaattcttcctcatggaatattccagcatcagggag
ctacaagtcttacatgctatgctattcctgctgatttatatgtcagctgtgataggtaat
tttctcactatcgctgccattgttactgacccacaccttcactctccaatgtactttttt
ctgagtaacttatccttgttggatatcggctccatctccgtcactcttcccaaattcatt
gtgaattctctgacacataaccaaaccatttctttgcttggctgtgctcttcagatattt
ttctttgacttccttgtagcaacagagattgctttgcttgtagccatgtcctatgatcgc
tttgtggcaatctgtcagcccctgcactatggggtgatcatgacaccagcccgatgcatt
tgggtggcaaccagttcatggctcagtgggtttttctattcagctatacatacagggaac
atgttccgcttacctttctcaggatccaatgtgatccatcagtttttttgtgatatccct
catatcttgaaggtttcatgctctgaggttcgtaatactgagtatgttctccttgctgct
agttcaactatagtattattctgctttggttttttaattatatcctatacctacatcttc
tccactgtatttaaaatgccctctgtggaaggacgctacaaagctttgtctacctgttct
cctcagttgattatcttcttcttatttgtccttgctggcctggtcacagttctaggtccc
ctatcagatacatctccaatccagaatcttctgatttctatgacttatacaatattgcct
ccattcattaaccctataatctatagtctgagaaacacaaaaatcaagactgcactgtgc
aggattatcaaaatagtgtttgtccccagaaggaagtgtcatgttttgcgaattttaaaa
tgtaagataatacatgattag
>M.domestica or1517
acagagattgctttgcttgtagccatgtcctatgatctctttgtggcaatctgtcagccc
ctgcactatggggtgatcatgacaccagcccgatgcatttgggtagcaaccagttcatgg
ctcactgggtgtgtctattcagctatacatacagggaacatgttccgcttacctttctca
ggatccaatgtgatccatcagtttttttgtgatgtccctcatatcttgaaggtttcatgc
tctgaggttcgtaatactgagtatgtgctccttgctgctagttcaactatagtattattc
tgctttggttttttaattatatcctatacctacatcttctccactgtatttaaaatgccc
tctgtggaaggacgctacaaagctttgtccacctgttctcctcagttgattatcttcttc
ttatttgtccttgctgccttggtcacagttctaggccccctatcagatacatccccaatc
cagaatcttctgatttctatgacttatacaatattgcctccattcatgaaccccataatc
tatagtctgagaaacacaaaaatcaagactgcactgtgcaggattatcaaaacattgttt
ttccccagaaaaaattgacatgttttgagaattttaaaatgtaagataatccatgattag
>M.domestica or1107 complete cds.
atgggaaatttctccatcatcatggaattcttcctcatggaatattccagcatcagggag
ctacaagtcttacatgctatgctattcctgctgatttatatagcagctgtgataggtaat
tttctcactatcgctgccattgtcactgatgcacaccttcactctccaatgtattttttt
ctgagtaacttatccttgttggatatcagctacatctcagtcactcttcccaaattcatt
gtgtcttctctgacacataatcaaaccatttctttgcatggctgtgctgttcagatattt
ttctttagcttccttgcagcaacagagattgctttgcttgtagccatgtcctatgatcgc
tttgtggcaatctgtcagcccctacactatgggctaatcatgacaccagcccgatgcatt
tgggtggcaaccagttcatggctcactgggtgtgtctattcagctctacatacagggaac
atgttccgcttacctttctcaggatccaatgtgatccatcagtttttttgtgatatccct
catatcttgaaggtttcatgctctgaggttcgtaatactgagtatgttctccttgctact
agttcaactatagtattattctgctttggttttttaattatatcctatacccacatcttc
tctactgtacttaaaatgccagctgtggaaggacgctacaaagctttgtctacctgttct
cctcagttgattatcttcttcttatttgtccttactggcatggtcacagttctaggtccc
ttatcagattcatccccaatccagaatcttctgatttctatgacttatacaatattgcct
ccattcatgaaccccataatctatagtctgagaaacacaaaaatcaagactgcactgtgc
aggattatcaaaatagtgtttgtccccagaaggaagtgtcatgttttgagaattttaaaa
tgtaagataatacatcattag
>M.domestica or803 complete cds.
atgggtaatttctccatcatcatggaattcttcctcatggaatattccagcatcagggag
ctacaagtcttacatgctgtgctattcctgctgatttatatagcagctttgatgggtaat
ttcctcactatcactgccattgtcactgacccacaccttcactctccaatgtattttttt
ctgagtaacttgtccttgttggatatcggttgcatctcagtcactgttcccaaattcatt
gttaattctctgacacataatcaaaccatttctttgcttggctgtgctcttcagatattt
ttctttgacttccttgcagcaacagaggttgctttgcttgtagccatgtcctatgatcgc
tttgtggcaatctgtcagcccctgcactatggggtaatcatgacaccagcccgatgcatt
tgggtggcaaccagttcatggctcactgggtgtgtctattcagctctacatacagggaac
atgttccgcttacctttctcaggatccaatgtgatccatcagtttttttgtgatatccct
catgtcttgaaggtctcatgttctgaggttcgttatactgcgtatgtgctccttgctact
agttcaactatagtattattctgctttggttttttaattatatcctatacttatatcttc
tctactgtatttaaaatgccctctgtggaaggacgctacaaagctttgtctacctgttct
cctcagttgattatcttcttcttatttgtccttgctgccttggtcacagttctaggtccc
ctctcagatacatccccaatccagaatcttctgatttctatgacttatacaatattgcct
ccattcatgaaccccataatctatagtctgagaaacacaaaaatcaagactgcactgtgc
aggattatcaaaatagtgtttgtccccagaaggaagtgtcatgttttgcgaattttaaaa
tgtaagataatacatgattag
>M.domestica or1137 complete cds.
atggctaatttcaccatcatcatggaattcttcctcatggaatattccagcataagagag
ctacaggtcttacatgctatgctattcctgctgatttatatggcagctgtgataggtaat
tttctcactatcactgctattgtcactgactcacaccttcactctccaatgtattttttt
ctgagtaacttatccttgttggatattggctgcatctcggtcactcttcccaaattcatt
gtgtcttctctgacacataatcaaaccatttctttgcttggctgtgctgttcagatattt
ttctttatcttccttgaagcaacagagattgctttgcttgtagccatgtcctatgatcgc
tttgtggcaatctgtcagcccctgcactatgggctaatcatgacaccagcccgatgcatt
tgggtggcaaccagttcatggctcactgggtgtgtctattcagctctacatacagggaac
atgttccgcttacctttctcaggatccaatgtgatccatcagtttttttgtgatatccct
catatcttgaaggtttcatgctctgaggttcgtaatactgagtatgttctccttgctact
agttcaactatagtattattctgctttggttttttaattatatcctatacttacatcttc
tccactgtacttaaaatgccctctgtggaaggacgctacaaagctttgtctacctgttct
cctcagttgattatcttcttcttatttgtccttgctggcatggtcacagttctaggtccc
ttatcagatgcatccccaatccagaatcttctaatttctatgacttacacaatattgcct
ccattcatgaaccccataatctatagtctgagaaacacaaaaatcaagactgcactgtgc
agaattattaaaatggtgtttttctccaaaaaaagtgtcatgttttga
>M.domestica or802
atgggtaatttctccgtcatcatggaattcttcctcatggaatattccagcatcagggag
ctacaagtcttacatgctgtgctattcctgctgatttatatggcagctttgatgggtaat
tttctcactatcgctgccattgtcactgacccactccttcactctccaatgtactttttt
ctgagtaacttatccttgttggatatcggctgcatctcggtcactcttcccaaatttatt
gtgaattctctgacatataatcgaaccatttctttgcttggctgtgctcttcagatattt
ttctttatcttctttgcagcaacagaggttgctttgcttgtggccatgtcctatgatcgc
tttgtggcaatctgtcagcccctgcactatggggtgatcatgacaccagcccgatgcatt
tgggtggcaaccagttcatggctcagtgggtttttctattcagctatacatacagggaac
atgttccgcttacctttctcaggatccaatgtgatccatcagtttttttgtgatatccct
catatcttgaaggtttcatgctctgaggttcgtaatactgagtatgttctccttgctgct
agttcaactatagtattattctgctttggttttttaattatatcctatggttacatcttc
tccactgtatttaaaatgccctctgtggaaggacgctacaaagctttgtccacctgttct
cctcagttgattatcttcttcttatttgtccttgctggcctggccacagttctaggtccc
ctatcagatacatccccaatccagaatcttctaatttctatgacttatgcaatattgcct
ccattcatgaaccccataatctatagtctgagaaacacaaaaatcaagactgcactgtgc
aggattatcaaaatagtgt
>M.domestica or1518
gagctacaagtcttacatgctgtgctattcctgctgatttatatggcagctttgatgggt
aattttctcactatcactgccattgtcactgacccacaccttcactctccaatgtacttt
tttctgagtaacttatccttgttggatatcggctgcatctcggtcactcttcccaaattc
attgtgaattctctgacatataatcgaaccattttttgcttggctgtgctcttcagatat
ttttctttatcttctttgcagcaacagaggttgctttgcttgaagccatgtcctatgatc
gctttgtggcaatctgtcagcccctgcactatggggtgatcatgacaccagctcgatgca
tttgggtggcaaccagttcatggctcactgggtgtgtctattcagctctacatacaggga
acatgttccgcttacctttctcaggatctgatgtgatccatcagtttttttgtgatgtcc
ctcatatcttgaaggtttcatgctctgaggttcgtgatactgagtatgtgctccttgctg
ctagttcaactatagtattattctgctttggttttttaattatatcctatgcttacatct
tctcca
>M.domestica or809
atgggtaatttctctgtcatcatggaattcttcctcatggaatattccagcaacagggag
ctacaagtcttacatgctgtgctattcctgctgatttatatagcagctttgatgggtaat
tttctcactatcactgccattgtcactgactcacaccttcactctccaatgtattttttt
ctgagtaacttatccttgttggatatcagctacatctcggtcactcttcccaaattcatt
gtgaattctctgacacatagtcaaaccatttctttgcttggctgtgctcttcagatattt
ttctttagcttccttgcatcaacagaggttgctttgcttgtagccatgtcctatgatcgc
tttgtggcaatatgtcagcctctacactatggggtgatcatgacaccagcccgatgcatt
tgggtggcaaccagttcatggctcagtgggtttttctattcagctatacatacagggaac
atgttccgcttacctttctcaggatccaatgtgatccatcagtttttttgtgatatccct
catgtcatgaaggtttcatgctctgaggttcgtaatactgagtatat
>M.domestica or1387 complete cds.
atggaaaattttactatcttcacagaattcctcctaatgcagtattccaccatccaggag
ttgcaggtcttacatgctgtgctattcctactgatttatatggcagccctaatgggtaat
tttctcactatcactgccattgtcattgacccacaccttcactccccattgtattttttt
ctgagtaacttatctttgttggatattggctatatctcagtcactcttcccaaattcatt
gtgaattctctgacacataatccaaccatttctttgcatggctgtgctgttcagatattt
ttcttaatcttctttgcaggaacagaaattgctttgcttgtagccatgtcctatgatcgc
tttgtggcaatatgtcagcccctgcactatggggtgatcatgacaccagcccgatgcatt
tgcatggcaactagttcatggctcagtgggattttctattcagctctacatacagggaac
atgttccgcttacctttctcaggatccaatgtgattcatcagtatttttgtgatatccct
catgtcttgaaggtctcatgttctgaggttcgtgatattgagtatatactacttgccacc
agttcaactttaattttattctgctttggttttttaattatatcctatacttacatcttc
tccactgtacttaaaatgccctctgtggaaggacgctacaaagctttgtctacctgttcc
cctcagttgattatcttcatcttatttgccctttctggcatagttacagttctaggtccc
ctctcagatacatccccaatccagaatcttctgatttcaatgacctattcaatattgcct
ccattcatgaaccccataatctatagtctgagaaacacaaaaatcaagaacgcacttttg
aagataatcaaaattatgtttttccctaagaaggaagtgtcaggttttaagaacatcaaa
ttataa
>M.domestica or805 complete cds.
atggataatttcacgatcatcatggaattcttcctcatggagtattccagcatccgggag
gtgcaggtcttacatgctctgctgttcctatttatttatatgggagccctaatgggtaac
tttctcactatcgctgccattgtcactgacccacaccttcactctccaatgtattttttt
ctgagtaacttgtccttgttggatgttggctgcatctcggtcactcttcctaaattcatt
gtgaattccttgacaaaaaatcaaaccatttctttgcttggttgtgcctttcagatattt
ttctttatcttctttgcagcaacagagattgctttgcttgttgccatgtcctatgatcgc
tttgtggcaatctgtcaacctctgcactatgaaataataatgaccccagcccgatgcatt
tgtgtggcaaccagttcatggctcactggttttttctattcagctatacatacagggaac
atgttccgcttacctttctcaggatccaatgtgatccatcagtttttttgtgatattcct
catatcttaaaggtctcatgttctgaggttcattatactgagtatgtgctccttgctagt
agcgcaactttacttttattctgcttaggttttttaatcatatcctatacctatatcttc
tctactgtacttaaaatgccctctgtagaaggacgctacaaagctttgtctacctgttcc
cctcagttgattatcttcatcttatttgcccttgctggcctggttgcattcctaggtccc
ctctcagatacatccccaatccagaatcttctgattgcaatgacctatacaatattgcct
ccattcatgaaccccataatctatagtctgagaaacacaaaaatcaagatcgcactgtgg
aggataataaaaaaagtcatcttccccaagaaggatttgtcaaattttaacaacattaaa
atgtaa
>M.domestica or1388 complete cds.
atggataatttcacgatcatcatggaattcttcctcatggagtattccagcatccgggag
gtacaggtcttacatgctgtgctattcctattgatttatatgggagccctaatgggtaat
tttctcagtatcactgccattgtcactgactcacaccttcattctccaatgtattttttt
ctgagtaacttgtccttgttggatgttggctacatctcagtcactcttcccaaattcatt
gtgaattccttgacaaaaagtcaaaccatttctttgcttggttgtgcctttcagatattt
ttccttaccttctttgcagcaacagagattgctttgcttgtatctatgtcctatgatcgc
tttgtggcaatctgtcaacctctgcactatgaaataattatgaccccatcccggtgcttt
tgtatggcaaccagttcatggctcactgggtgtgtctattcagctctacatacagggaac
atgttccgcttacctttctcaggatccaatgtgatccatcagtttttttgtgatatccct
catgtcttgaaggtctcatcctctgaggtttgtgatactgagtatgtgctccttgctagt
agtgcaactttacttttattctgctttgtttttttaattatatcctatacctatatcttc
tctactgtacttaaaatgccctctgtggaaggacgctacaaagctttatctacctgttct
cctcagttgattatcttcatcttatttgcccttgctggtgtaatctcagttctaggcccc
ctatcagatacatccccaatccagaatcttctgattgcaatgacctatacaatattacct
ccattcatgaatcccataatatatagtctgagaaacacaaaaatcaagatcacagtgtgg
aggataataaaaaaagtaatcttccccaagaattag
>M.domestica or807 complete cds.
atgggtaatttcactatcatcatggaattcctccttatggagtattccagcatccaggag
ttgcaggtcttacatgctatattattcctattgatttatatggcaaccctgatgggtaat
tttctcactattgctgccattgtcactgatccacaccttcactctccaatgtactttttt
ctgtgcaacttatcattgttggatattggctgtatctcagtcactcttcccaaattcatt
gtgaattccctgatagacaatcaaataatttctttacttggttgtgcttttcagatattt
ttctttattttatttgcaacaacagaggttgctttgcttgttgccatgtcctatgatcgc
tttgtggcaatctgtcaacccctgtactatggagtaatcatgacaccaacccgatgtgtt
ttggtggtaaccagttcatggctcactgggtgtgtctattcagctatacatacagggaac
atgttccgcttacctttctcaggatcaaatgtgatccaacagtttttttgtgatatccct
catgttttgaaggtctcatcctctgaggttcgtgatactgagtatgtgctccttgccatt
agttcaactttagtgttattctgctttggttttttaattatatcctatacttatattttc
tctactgtacttaaaatgccctctgtggaaggacgctataaagctttgtctacctgttcc
cctcagttgattatcttcctattatttgttcttgctggtgtggtcacagtcctaggtccc
ttatcagacacatcaccaattcagaatcttttgatttcgatgatctatacaattttgcct
ccattcatgaaccccataatctatagtctgagaaacacaaaaatcaaaattgcaatctgt
aggataatcaaaacagtaattttcccccaagaaggaagtattaagatttga
>M.domestica or806 complete cds.
atgggtaatttcagtatcattatggaattcctcctcatggaatattccagcacccgggag
ctgcaggtcttacatgctgtggtattcttgttgatttatatggcaaccctgatgggtaat
tttctcactattgctgccattgtcaccgatccacaccttcactccccaatgtactttttt
ctgtgtaacttatctttattggatgttggctgcatctcagtcactgttccgaaattcatt
gtgaattccttgacaaaaaatcaaaccatttctttgcttggttgtgcctttcagatattt
ttctttattttctttgcagcaacagaggttgctttgcttgttgccatgtcctatgatcgc
tttgtggcaatctgtcaacctctgcactatgaagtaataatgaccccagcccgatgcatt
tgtgtggcaaccagttcatggctcactggttttttctattcagctatacatacagggaac
atgttccacttacctttctcaggatcaaatgtgatccaacaatttttttgtgatatccct
catatcttgaaggtctcatgttctgaggttcgtaatactgagtatgtgttcctagccatt
ggttcaactttactcttattctgctttggttttttaattatatcctatacttacatcttc
tccactgtacttaaaatgccctctgtggaaggacgctacaaagctttgtccacctgttct
cctcagttgattgtcttattattacttgttcttgttgctgtgatcacagtcctaggtcca
ttatcagacacatcaccaatccagaatcttctgatttcaatgatctatacaatattgcca
ccattcatgaaccccataatctatagtctgagaaacacaaaaatcaaaattgcactctgt
aggataatcaaaagagtaattttcccccaagaagatagtattaagatttga
>M.domestica or804P
ttctttgcatggctgtgctcttcagatatttttctttatcttctttgcagcaacagaggt
tgctttgcttgtggccatgacctatgatcgctttgaggcaatctgtcagcccctgcacta
tggggtgatcatgacaccagcccgatgcatttgggaggcaaccagatcatggctcagtgg
gtttttctattcagctatacatacagggaacatgttccgcttacctttctcaggatccaa
tgtgatccatcagtttttttgtgatatccctcatatctagaaggcttcatgctccgaggt
tcgtaatactgagtatgttctccttgctgctagttcaactatagtattattctgcgttgg
ctttttaattatatccaaaggttacatcttctccactgatatttaaaatgccctctgtgg
aaggacgctacaaagctttgtccacctgatctcctcagttgattatcctcatcgtatttg
accatgctggcctggccacagttctaggtcccctatcagatacatccccaatccagaatc
ttctaatttctatgacttatgcaatattgtctccattcatgaaccccataatctatagtc
tgagaaacactaaagatcagactgcactgtgcaggaatatcagaatagagttattctcca
taaaatgtcatgttttgagaattttatga
>M.domestica or808P complete cds.
atgggtaatttcagtatcataatggaattcctcccatggaatattccagcttggaatatt
cctgggagctacaggtcttacatgctgtgttattcctgttgatttatatggcaaccctga
tgggtaattttctcactatcactgccattgtcactgatccacaccttcactctccaatgt
actttttttctgtgtaacttgtctttgttggatattggctgtatctcagtcattcttccc
aaattatttgtgaattccctgaaagacaatcaaataatttctttgcatggctgtgctgta
cagatatttttctttattttatttgcaacaacagaggttgctttgcttgttgccatgtcc
tatgatcgctttgtggaaatttgtcaacccctgtactatggagtaatcatgacatcaacc
tgctgtgttttggtggtaaccagttcatggcttactgactgtgtctattcagctatacat
acagggaacatgttctgcctgcctttctcaggatcaaatgtgaaccaacagtttttttgt
gtgtggtatccctcatgtcttgaaggtctcctgctgtgagtttcatgatactgagtatgt
gttccatgccaatagttcaactttatttttattctgctttatttttaaaattatatccta
tacttacatcttctccactgtacttaaaatgtcctctgtggaagggcactacaaagcttt
gtctacctgtttccctcagttgattatcttattatttgttcttgttgctgtggtaacagt
cctaggacccttataagacacatcacaaattcagaatcttctgatttcaatgatttatac
aatactgcctccattcatgaaccccataatcaatagtctgagaaacacaaaaatcaaaat
tgcaatctgtaggataatcaacagtaattttcctccaagaaaaaagtgttaa
>M.domestica or814 complete cds.
atggtcaacttcactctcatcactgaattcctccttgtgcagtattccagtattcgggag
attcaagtcttacatgctgtactgttcctgatgatttacctggcagctctaatggggaat
cttctcaccatcacagcaattgccactgacccacaccttcactctccaatgtattttttt
ctgagtaatttatcctttttggatgttggttttatttcagtgactcttcccaaattcatt
gttaattctctgactggaatacaatccatctccctcttgggctgcatggcccagattttt
ctctttatcttttttggatcaacagagattgctttacttttaaccatgtcttatgaccga
tttgttgccatctgtcatccattgcattatggtgtgactatgacaccagccaggtgtctc
tgggcaacagcaggctcatggctcagtggattcatctatgccactatacatacagggaac
atgttccggttacccttctcaggatccaatgaaatccaccagtatttctgtgatatccct
gatgtcttaaaggttgcatcttctgatgttttgaatactgaatttattcttattgtggca
ggatcaggcttttctttgttctgtttggtgtttttatttgtgtcctatgctcgcattttt
tcgagtgtgttcaagataccctctgttgaaggtcggtataaagccttatctacctgtgct
ccccagttgattattctccttttatttctactttctgcaatttttgcatccctaaaggcc
ccatcagatgcatcaacaattcaaaatcttcttgttgcaatgtcctacacaatacttcct
ccgttcattaaccccattatttatagcctgagaaaccagaggattaaagttgcactgact
agaatgatcaagcagatcattcttccaaagaacgaaatgtccatccttgagtaa
>M.domestica or815 complete cds.
atgaccaactttaccattatcacagaatttgtcttcatggaatttgccaacatccgagag
ctgcaggtgttacatgcaattttttttcttctcatctatttagcaacaatgatgggcaat
tttcttactattactgcagttgtcactgactcacacctccatgctcccatgtattttttt
ctaagcaatttatccctattggatatctgttacatctcagtcactcttcccaaattcatt
gttaacaccttgatgggcattcaatccatctccctccttggatgtaatactcagattttc
ttctttctcttttttggatcaacagaatttgctttcctcatgactatgtcctatgaccgc
tttgtggccatttgccatcccttgcactatggggtcatcatgacaccagctcggtgcctt
ggggcagcagttggttcatggttcatgggcattgtctattctgctctacacacagggaac
atgtttcgtttgcccttctcaggatccaatgttatccaccagtttttttgtgatatccca
cagatcttgaaggttgcagcctccaatgtgtacaatactgaatatctactccttgccata
agctcatgttttcttttattatgctttgtctttttaattatatcatatgctcgtatcttc
tccaatgtgctcaagattccctctgtggaaggccgctacaaagccttatctacatgctcc
cctcacttgattgtccttcttttatttctcctttctgcaattattgcagtcctggggcca
acatcagaagaatcatcaattcagagccttcttattgcaatggcctacacagtactgccc
ccattcatgaatcctatcatttatagcctgagaaacaagaagatcaaagttgtgctgatt
agaataatcaagatggcattatttctcagaaaggatgtttctaaccctaagaaaattaag
aagataaggaaaggtggatgggaggttgaatag
>M.domestica or816 complete cds.
aggggaaacttcaccatcattactgaattcctcctgatggaattttccagcatctgggaa
ctacagattatatatgctcttctcttcttgcttatttacctagcagccatgatggggaat
cttctcacaatcacagcaattgtcactgactcacaccttcactttccaatgtacttcttt
ctaagcaatctatcactattagatgtctgtacaatttcagtcacaattcccaaattaatt
tggaattccatgattggtagttgctccatctcacttcttggatgtactgctcagatcttt
ttctttatattttttgcatcaactgaatttgctttcctcattacaatgtcctatgaccgt
tttgtggccatttgccaccctcttcactatggcattaccatgacaccaactcggtgtctt
tgggcagcagctggctcgtggatcagtgggcttctttattcagtgttgcatacaggcaat
attttccgatttcctttctcaggatccaatgtgatccatcagtttttctgcgacatccca
cagatcttgaggatctcatcctctgaggtatttaaagcagagtttatattgatttccatt
agttcagggatatttttgttttgctttgcatttttaataatgtcatatgctcaaatattc
tccagggtgctcaagatcccttccatgcaaggccgctacaaagccttgtctacatgttcc
ccccagttgatcatcctcatcttatttctactttctgcaatatttgcagtcttgtggcct
ccatcagactcatcaccaatccagaatgctcttattgcaatagtctatgcaatattgccc
ccattaatgaatcccatcatttatagcctaaggaacaggaaaatcaagattgcacttggt
aggattattcagaagaaattttatccaaaaaaggaatatccatccttgaggaatataaaa
atgaggaggatatattga
>M.domestica or811 complete cds.
atgggcaacttctcagtcatcactgaattcctcctcatggagttttccagaatatgggag
ctgcaggtcttacatgctgtgttgttcctgctgatatacctggctaccatgatggggaac
cttctcaccattgctgcaattcttattgacccacaccttcactctcctatgtattttttt
ctgagcaacttatccttgttggatatctgcaacatctcagtcacccttcctaagttcatc
ataaattctttgattggcagtcaaaccatcaccctccttggctgtactgctcaggtcttc
ttctttctcttcttttcagcaacagagtttgctgtgttagtggccatgtcctatgaccgc
tttgtggccatttgccaccctctacactatggcctcatcatgatgccatcccgttgtctt
tgggcagcagctggctcgtgggtaactgggctgatttattctgctatacacactgggaac
atgtttcgcctgcccttctcgggctccaatgtgatccaccaatttttctgtgatatccct
catatcttgaaagtctcagcctctggtgtatatcatacagagtttgtattaattatagca
agttcatgttttttgttatcttgctttgcttttttaattgcatcctacattcgcatcttt
tccaatgtgctcaagattccttctgtggaaggtcgatacaaggccatttcgacctgctcc
cctcagttgatgatcctcatcttatttctcatttctgtaattactgcagttctcagggat
acatcagacacatcacctattcaaaacctttttgttgcaatggtctatgcaatattgccc
ccattgataaaccctatcatctacagcctgaggaacaagaagattttagctgccatgggc
aagatgctcaggaagattttttccctaagcatgaaatatccatccttgaaagcatcaaaa
agctaa
>M.domestica or1389 complete cds.
atgggcaacttctcagtcatcactgaattcctcctcatggagttttccagagtatgggag
ctgcaggtcttacatgctgtgttgttcctgctgatatacctggctaccatgatggggaac
cttctcaccattgctgcaattcttattgacccacaccttcactctcctatgtattttttt
ctgagcaatttatccttgttggatatctgcaacatctcagtcacccttcctaagttcatc
ataaattctttgattggcagtcaaaccatcaccctccttggctgtactgctcaggtcttc
ttctttctcttcttttcagcaacagagtttgctttgttagtggccatgtcctatgaccgc
tttgtggccatttgccaccctctacactatggcctcatcatgatgccatcccgttgtctt
tgggcagcagctggctcgtgggtaactgggctgatttattctgctgtacacactgggaac
atgtttcgcctgcccttctcgggctccaatgtggtgcaccaatttttctgtgatatccct
catgtcttgaaagtctcatcctctggtgtgtatcagacagagtttgtattaattatagca
agtttatgttttttgttatcttgctttgcttttttaattgcatcctatgtgcgcatcttt
tccaatgtgctcaagattccttctgtggaaggtcgatacaaggccattttgacctgctcc
cctcagttgatgatcctcatcttatttctcatttctgtaatgattgcagtcctcggggat
acatcagacacatcacctattcaaaacctttttgttgcaatggtctatgcaatattgcca
ccattgataaaccctatcatctacagcctgaggaacaagaaggttttagctgcaatgggc
aagatgctcaggaagattttttccctaagcatgaaatatccatccttgaaagcatcaaaa
agttaa
>M.domestica or1138 complete cds.
atgggcaacttctcagtcatcactgaattcctcctcatggagttttccagaatatgggag
ctgcaggtcttacatgctgtgttgttcctgctgatatacctggctaccatgatgggtaat
ctactcaccattgctgcaattcttattgacccacaccttcactctcctatgtactttttt
ctgagcaacttatccttgttggatatctgcaacatctcagtcacccttcctaagttcatc
ataaattctttgattggcagtcaaaccatcaccctccttggctgtactgctcaggtcttc
ttctttctcttcttttcagcaacagagtttgctgtgttagtggccatgtcctatgaccgc
tttgtggccatttgccaccctctacactatggcctcatcatgatgccatcccgttgtctt
tgggcagcagctggctcatggctcagtgggttgatttattctgctgtacacactgggaac
atgttttgcctgcccttctcaggctctaatgtggtgcaccaatttttctgtgatatccct
catgtcttgaaagtctcagcatctgatgtgtatcagacagagtttgcattagttatagca
agttcatgttttttgttatcttgctttgcttttttaattgcatcctatgttcgcatcttt
tccaatgtgctcaagattccttctgtggaaggtcgatacaaggccatttcgacctgctcc
cctcagttgatgatcctcatcttatttctcatttctataatgattgcagttctcggggat
acatcagacacatcacctattcaaaacctttttgttgcaatggtctatgcaatactgccc
ccattgataaaccctatcatctacagcctgaggaacaagaagattatagctgccatgggc
aagatgctcaggaagattttttccctaagcaggaaatatccatccttgaaagcatcaaaa
agctaa
>M.domestica or813 complete cds.
atgggcaacttctcagtcatcactgaattcctcctcatggagttttccagaatatgggag
ctgcaggtcttacatgctgtgttgttcctgctgatatacctggctaccatgatgggtaat
ctactcaccattgctgcaattcttattgacccacaccttcactctcctatgtattttttt
ctgagcaacttatccttgttggatatctggaacatctcagtcacccttcctaagttcatc
ataaattctttgattggcagtcaaaccatcaccctccttggctgtactgctcaggtcttc
ttctgtctcttctttgcagcaacagagtttgctttgttagtggccatgtcctatgaccgc
tttgtggccatttgccaccctctacactatggcctcatcatgatgccatcccgttgtctt
tgggcagcagctggctcatggctcagtgggctgatttattctgctgtacacactgggaac
atgtttcgcctgcccttctccggctccaatgtgatccaccaatttttctgtgatatccct
catgtcttgaaagtctcagcctctggtgtgtatcagacagagtttgtattaattatagca
agtttatgttttttgttatcttcctttgcttttttaattgcatcctatgtgcgcatcttt
tccaatgtgctcaagattccttctgtggaaggtcgatacaaggccatttcgacctgttcc
cctcagttgatgatcctcatcttatttctcatttctataatgattgcagttctcggggat
acatcagacacatcacctattcaaaacctttttgttgcaatggtctatgcaatattgccc
ccattgataaaccctatcatctacagcctgaggaacaagaaggtcatagctgccatgggc
aagatgctcaggaagattttttgcctcnctaggaaatatccatccttgaaagaccaaaaa
ctaaagacatgctttatatggtatatgtgcagatga
>M.domestica or1109 complete cds.
atgggcaacttctcagtcatcactgaattcctcctcatggagttttccagaatatgggag
ctgcaggtcttacatgctgtgttgttcctgctgatatacctggctaccatgatggggaac
cttctcaccattgctgcaattcttattgacccacaccttcactctcctatgtattttttt
ctgagcaacttatccttgttggatatctgcaacatctcagtcacccttcctaagttcatc
ataaattctttgattggcagtcaaaccatcaccctccttggctgtactgctcaggtcttc
ttctttctcttctttgcaacaacagagtttgctgtgttagtggccatgtcctatgaccgc
tttgtggccatttgccaccctctacactatggcatcatcatgatgccatcccgttgtatt
tgggcagcagctggctcatggctcagtgggctgatttattctgctatacacactgggaac
atgtttcgccttcccttctcgggctccaatgtgatccaccaatttttctgtgatatccct
catgtcttgaaagtctcagcatctgatgtgtatcagacagaatttgtattagttatagca
agtttattttttttgttatcttgctttgcttttttaattgcatcctatgttcgcatcttt
tccaatgtgctcaagattccttctgtggaaggtcgatacaaggccatttcgacctgctcc
cctcagttgatgatcctcatcttatttctcatttctataatgattgcagtcctcgggtat
acatcagacacatcacctattcaaaacctttttgttgcaatggtctatgcaatactgccc
ccattgataaaccctattatctacagcctgaggaacaagaaggtcatagctgccatgggc
aagatgctcaggaagattttttccctaagcaggaaatgtccatcctggaagccatcaaaa
ggctga
>M.domestica or1108 complete cds.
atgggcaacttctcagtcatcactgaattcctcctcatggagttttccagaatatgggag
ctgcaggtcttacatgctgtgatgttcctgctgatatacctggctaccatgatggggaat
cttctcaccattgctgcaattcttattgacccacaccttcactctcctatgtattttttt
ctgagcaacttatcctttttggatatctgcaacatctcagtcacactccctaaattcatc
atagattctttgattggcagtcaaaccatcaccctccttggctgtactgctcaggtcttc
ttctttctcttctttgcaacaacagagtttgctttgttagtggccatgtcctatgaccgc
tttgtggccatttgccaccctctacactatggcctcatcatgatgccatcccgttgtctt
tgggcagcagctggctcatggctcagtgggctgatttattctgctgtacacactgggaac
atgtttcgccttcccttctcgggctccaatgtgatccaccaatttttctgtgatatccct
catatcttgaaagtctcatcctctggtgtgtatcagacagagtttgcattagttatagca
agttcatgttttttgttatcttgctttgcttttttaattgcatcctacattcgcatcttt
tccaatgtgctcaagattccttctgtggaaggtcgatacaaggccatttcaacctgctcc
cctcagttgatgatcctcatcttacttctcatttctgtaatgactgcagtcctcggggat
acatcagacacatcacctattcaaaacctttttgttgcaatgttctatgcaatactgccc
ccattgataaatcctatcatttacagtctgaggaacaagaaggtcatagctgccatgggc
aagatgctcaggaagattttttccctaagcatgaaatatccatccttgaaagcatcaaaa
agttaa
>M.domestica or1486
ttctcaccattgctgcaattcttattgacccacaccttcactctcctatgtatttttttc
tgagcaatttatccttgttggatatctgcaacatctcagtcacccttcctaagtttatca
tccattctttgattggcagtcaaaccatgaccctccttggctgtactgctcaggtcttct
tctttctcttctttgcaacaacagagtttgctttgttagtggccatgtcctatgactgct
ttgtggccatttgccaccctctacactatggcctcatcatgatgccatcccgttgtcttt
gggtagcacctggctcatggctcagtgggctgatttattctgctgtacacactgggaact
tgattcatctgcccttctcgggctccaatatggtccaccattttttctgtgatatccctc
atgtcttgaaagtctcagcatctgatgtgtatcagacagaatttgtattagttatagcaa
gtttatgttttttgttatcttgctttgcttttttaattgcatcctatgttcgcatctttt
ccaatgtgctcaagattccttctatggaaggtcgatacaaggccatttcaacctgctccc
ctcagttgatgatcctcatcttatttctcatttctataatgattgcagttcttggggata
catcagacacatcacctattcaaaacctttttgttgcaatggtctatgcaatattgccac
cattgataaaccctattatctacagcctgaggaacaagaaggtcatagctgccatgggca
agatgctcaggaagattttttccctaagcaggaaatatccctccttgaaagcatcaaaaa
gcttaaaaaattgcttttggatggttatatgtgcaagatgccacaggagttag
>M.domestica or1519
atggccaaccacacgatcatcaccaacttcctcctcctgagcttctctgacatctgggaa
ttgcagatcttacatgctgtgctcttctctctgatttatctggcagccctgatgggcaat
ctgctcattatacttgtcaccaccattgaccagcatcttcacactcctatgtactacttc
ctgagacatttgtctttcctagatctctgctacatctctgtcacggtgcccaagtccatc
ttcacttccttgacccacagcaactccatctctgtccttgaatgtgctatgcagatttat
tgtattgttctgtttgcctgtgctgagctggctctgctcacagtcatgtcctatgaccga
tatgctgctatttgctgccccctccactatgagaccctcatgagcagaggagcctgcctg
cagatggcagctgcttcctgggtcagtgggagtctctcaggcatcatgcacacagtcagc
actttctctgcacccttttgtgaagccaaggtgcttggtcagttcttctgtgagatccct
catttgctcagactctcctgtttccagtcaagttttgctgaaattg
>M.domestica or829 complete cds.
atggccaatcacacgatcatcaccagcttcctcctcatgagtttttctgacatctgggaa
ctgcagctattacacattgtgctcttctctctgatctacctggcagccctgatgggcaat
ctgctcattattcttgtcaccaccattgaccagcaccttcacactcctatgtatttcttc
ctgaggcatttgtccttcttagacctctgctacatctctgtcacggtgcccaaatctgtc
cttgcttctctgacccacaacaacaccatctctatccttgaatgtgctatccaggtctgc
tttgtgcttttgtttgtctgtgctgagctggctctgctcacagtgatggcctatgaccga
tatgctgccatttgctgccccctccactatgagaccctcatgagcagaggagcctgcctg
cagatggcagctgcttcctgggtcagtgggagtctctcaggcatcatgcacacagtcagc
actttctctgcacccttttgtgaagccaaggtgcttggccagttcttctgtgagatccct
catttgctcaaactctcctgttcccagccaaattttgctgaaattggaaccactgtcaca
accacagttttgggtctgggctgtttcttctatattgtgatctcttatttctatatcttt
tccactgttctaaggatgccgtccacagaaggcaggtccaaagccttcttcacctgcctg
ccccacctccttgtgaccactgtgttcttctcaactgcatttgttgctcatataaaacct
acctctgacactccttctgtgcttgacctcttggtgtctgtgttctatgttgtggtgccc
cccaccctaaaccctgccatctacagcctgaggaacacagtcatgaaggcagctctggcc
aagctggtgaggcaggtgtttccttgtttatga
>M.domestica or1112
aatctgctcattactcttgtcaccaccattgaccagcatcttcacactcccatgtactac
ttcctgagacatttgtctttcctagatctctgctacatctctgtcacggtgcccaagtcc
atcttcacttccttgacccacagcaactccatctctgtccttgaatgtgctatgcagatt
tactgtattgttctgtttgcctgtgctgagctggctctgcttacagtgatggcctatgac
caatatggtgccatttgctgccccctccactatgagaccctcatgagcagaggagcctgc
atgcagatggcagctgcttcctgggtcagtgggagtctctcaggtatgcacacagtcagc
attttctctgcacccttttgggaagccaatgcacttggtcagttcttctgtgagatccct
catttgctcaaactctcctgttcccagccaaattttgctgaaattggaaccactgttact
actgggattgtgattcttggctgttttgtttatattattgtctcttatttctatatcttt
tccactgttctaaggatgccgtccacagaaggcaggtccaaagccttcttcacctgcctg
ccccacctccttgtgaccactgtgttcttctcaactgcatttgttgctcatgtcaagcct
ccctctgacactccttctgtgcttgacctgttggtgttggtgtcctacgttgtggtgccc
cccaccctgaaccctgccatctacagcctgaggaacaagaacatgaaggcagctctggac
aagctggtgaggcaggtgtttccttgtttgtag
>M.domestica or1520
atcttcacactcccatgtactacttcctgagacatttgtctttcctagatctctgctaca
tctctgtcacggtgcccaagtccatcttcacgtccttgacccacagcaactccatctctg
tccttgaatgtgctatccaggtctgctttctgcttttgtctgcactgagctggctctgct
cacagtgatggcctatgaccaatatggtgccatttgctgccccctccaccatgagaccct
catgagcagaggagcctgcatgcagatggcagctgcttcttggttcaattggagtctctc
aggtatgcacacagtcagcattttctctgcactcttttgggaagccaatgcacttggcca
gttcttctgtgagatccctcatttgctcaaactctcctgttcccagacaaattttgctga
aattggaaccactgttactactgggattgtgattcttggctgttttgtttatattattgt
ctcttatttctaggtcttttccactgttctaaggatgccgtccacagaaggcaggtccaa
agcc
>M.domestica or830
atgaccaatgctactttagtgactgaattcatcctcatggggttctctgaggtccgagag
ctacagatcttgcatgctgtgctattcctattgatctatctggtagccctgctgggaaat
ctgctcatcattgcccttacccttcttgataaagagctccacacacccatgtatttcttc
ctgaagcatttgtcttttttagatctctgctacatctctgtcactgttcccaaattcatc
agcaataccctggccaatatcagttccatctctttcctaggatgcatcacccaagtattt
ttagtggtttccttagcttgtgcagaattagccttgctaacagggatggcctatgaccgt
tatgtggccatatgtcatcctctgcactatgcagtcactatgaacagaagaacctgtgtg
aagatggcagcttcctcctggctcagtggaggactttctggtcttttgcacacagccaca
agcttttccttgcctttctgtgaatctaccaggattcatcagttcttttgtgagatccct
cagatcctcagactctcttgctcagagagttactcagctgaaattggagcccttgccatc
acttcctctttgagttttatctgtttcctctccatttctgtgtcatatattcacatattc
tcaactgtcctgaagattccctctgtggtgggtcggtccaaagctttctctacctgcatg
cctcatcttatagttgtcactatctttcttcatagtgcagcagttgcctacctgaagcca
acttcagcttgtccctcttttgtggacctattgatgtctgtcttctatactgtcttgccc
cctactctgaaccctattatctacagcctgaggaacaaggacatgaaatctgccctga
>M.domestica or817 complete cds.
atggccaacctcactctagtgacaggattcctcctcttgggcttcgccaaatcttgggag
ctgcaggtcttacatgccatactcttcttgctgatctacctgatgtctctgatgggcaac
ttggtcatcttcaccctcatatctctagatgaacaccttcactctcccatgtacttcttc
ctgaagaacctgtcctttttagatctttgccttatttctaccacacttcctaaatctatc
acaaactccctgagcaacagtcgttctatctccttcatggggtgtgttttacagttcttt
ttagtcattttgttttcaggatctgagttgtttctcctctcagtgatgtcctatgaccgc
tatgtggccatctgtcagcccctgcactatgaagtcatcatgaccaggggactttgtgtg
aagatggcagctgtttcctggttctttggaattgtgtttggaactctgtactcagctacg
acattcactttgcctttctgtcattccaaggagatccatcagtttttttgtgatgtccct
tcattacttagactatcctgctctgatgtacatattggtgtagatgtgactatggctatt
gctgctgctattgggattctctgctttatttccataactatctcttatgggcccatcttc
tcaactgtgctgaagattccaaccacagagggtcgctcaaaagccttctccacttgcatc
ccccacctcactgttctcatggtctttatcacaaccgcagtcatagtttatctaaagcca
cctcagcaatctgactcaattctagatctattgttgtctatgttctatgctgtagttccc
ccaaccctgaaccctgtcatctatagcttaagaaacaaggacatgaagacttctctgaga
aagctaatagctggaaaacatatctcttag
>M.domestica or1390 complete cds.
atggccaacctcactctagtgactgaattcctcctcatgggcttctccaaatcttgggag
ctgcaggtcttacatgccatactcttcttgctgatctacctgatgtctctgatgggcaac
ttggtcatcttcaccctcatatctctagatgaacaccttcactctcctatgtacttcttc
ctgaagaacctgtcctttttagatctttgctttatttctaccacacttcctaaatctatc
acaaactccctgagcaacagtcgttctatctccttcatggggtgtgttttacaattcttt
ttagtaattttatttgcagcatctgagttgtttctcctcacagtgatgtcctatgaccgc
tatgtggccatctgtcagcccctgcactatgaagtcatcatgaccaggagactttgtgtg
aagatggcagctgtttcctggttctttggaattgtgtttggaactctgtactcagctacg
acattcactttgcctttctgtcattccaagatccatcagtttttttgtgatgtcccttca
ttacttaggctctcctgctctgatgtacacattggcgtagatgtgactttggctatgggt
gttgcttatgggattctctgctttatttccataactatctcttatggtcccatcttctca
actgtgctgaagattccaaccacagagggtcgctcaaaagccttctccacttgcatcccc
cacctaattgttctcatggtctttatcacaacctcagtcatagtttatctaaagccatct
cagcaatctgattcaattctagatgtattattgtctatgttctatgcagtagttccccca
accctgaaccctgtcatctatagcttaagaaacaaggacatgaagacttctctgagaaag
ctaatagcccgaaaacatatcccatag
>M.domestica or821 complete cds.
atggccaacctcactctagtgacaggattcctcctcatgggcttctccaaatcttgggag
ctgcaggtcttacatgccatactcttcttgctgatctacctgatgtctctgatgggcaac
ttggtcatcttcaccctcatatctctagatgaacaccttcactctcccatgtacttcttc
ctgaagaacctgtcctttttagatctttgctttatttctaccacactccctaaatctatc
acaaactccctgagcaacagtcattctatctccttcattgggtgtgttttacaattcttt
ttagtcattttgtttgcagcatctgagttgtttctcctcacagtgatgtcctatgaccgt
tatgtggccatctgtcagcccctgcactatgaagtcatcatgaccaggggactttgtgtg
aagatggcagctgtttcctggttctttggaattgtgtttggaactctgtactcagctact
acattcactttgcctttctgtcattccaagatccatcagtttttttgtgatgtcccttca
ttacttaggctctcctgctctgatgtacacattggcgtagatgttactttggctgttggt
gttgctattgggattctctgctttatttccataactatctcttatgggcccatcttctca
actgtgctgaagattccaaccacagagggtcgctcaaaagccttctccacttgcatcccc
cacctcactgttctcatggtcttcatcacaacctcagtcatagattatctaaaaccatct
cagcaatctgattcaattctagatctattgttgtctatgttctatgcagtagttccccca
accctgaaccctgtcatctatagcttaagaaacaaggacatgaagacttctctgagaaag
ctaatagcccgaaaccatatcccgtag
>M.domestica or820 complete cds.
atggccaacctcactctagtgacaggattcctcctcatgggcttctccaaatcttgggag
ctgcaggtcttacatgccatactcttcttgctgatctacctgatgtctctgatgggcaac
ttggtcatcttcaccctcatatctctagatgaacaccttcactctcccatgtacttcttc
ctgaagaacctgtcctttttagatctttgctttatttctaccacactccctaaatctatc
acaaactccctgagcaacagtcgttctatctccttcatagggtgtgttttacaactcttt
tttgtcattttatttggagcatctgagttgtttctcctcacagtgatgtcctatgaccgc
tatgtggccatctgtcagcccttgcactatgaagtcatcatgaccaggggactttgtgtg
aagatggcagccgttccctggttcattggaattttgtttggaactatgtactcagctagt
acattcactttgcctttttgcaattccaaggagatccatcagtttttttgtgatgtccct
tcattacttagactatcctgctctggtgtacacattggcgtagatgtgactttggctatg
ggtgttgcttatgggattctctgctgtatttccataactatctcttatgggcccatcttc
tcaactgtgctgaagattccaaccccagagggtcgctcaaaagccttctccacttgtatt
ccccacctcactgttctcatggtctttatcacaaccatactcatagattacctaaagcca
cctcaggaatctgactcagttattgacctgttgttgtctatgttctatgctgtagttccc
ccaaccctgaaccctgtcatctatagcttaagaaacaaggacatgaagacttctctgaga
aagctgatagcccgaaaacatatctcatag
>M.domestica or819 complete cds.
atggccaacctcactctagtgacaggattcctcctcatgggcttctccaaatcttgggag
ctgcaggtcttacatgccatactcttcttgctgatctacctgatgtctctgatgggcaac
ttggtcatcttcaccctcatatctctagatgaacaccttcactctcccatgtacttcttc
ctgaagaacctgtcctttttagatctttgctttatttccaccacactccctaaatctatc
acaaactccctgagcaacagtcgttctatctccttcatggggtgtgttttacagctcttt
ttagtcattttatttggagcatctgagttgtttctcctcacagtgatgtcctatgaccgc
tatgtggccatctgtctgcccctgcactatgaagtcatcatgaccaggggactttgtgtg
aagatggcagctgttccctggtttgttggaattttgtttggaactctgtactcagctacg
acattcactttgcctttctgtcattccaaggagatccatcaattcttttgtgatgtccct
tcattacttagactatcctgctctgatgtacacattggcgtagatgtgactttggctatg
ggtgttgcttatgggattctctgctttatttccataactatatcttatgggcccatcttc
tcaactgtgctgaagattccaaccacagagggtcgctcaaaagccttctccacttgcatc
ccccacctcactgttctcatggtctttatcacaaccgcagtcatagtttatctaaagcca
cctcagcaatctgactcagttattgacctgttgttgtctatgttctatgctgtagttccc
ccaactctgaaccctgtcatctatagcttaagaaacaaggacatgaagacttctctgaga
aagctaataacccgaaaacatatctcatag
>M.domestica or1391P (stop codon) complete cds.
atggccaacctcactctagtgacaggattcctcctcatgggcttctccaaatcttgggag
ctgcaggtcttacatgccatactcttcttgctgatctacctgatgtctctgatgggcaac
ttggtcatcttcaccctcatatctctagatgaacaccttcactctcccatgtacttcttc
ctgaagaacctgtcctttttagatctttgccttatttctaccacactccctaaatctatc
acaaactccctgagtaacagtcgttctatctccttcatggggtgtgttttacagctcttt
ttagtcattttatttggagcatctgagttgtttctcctcacagtgatgtcctatgaccgc
tatgtggccatctgtctgcccctgcactatgaagtcatcatgaccaggggactttgtgtg
aagatggcagctgtttcctggttctttggaattttgtttggaactctgtactcagctagt
acattcactttgcctttctgtcattccaaggaggtccatcagtttttttgtgatgtccct
tcattacttagactatcctgctctgatgtccatattggcatagatgtgactttggctatt
gctgttcctattgggtttctctgctttatttccataactatctcttatggtcccatcttc
tcaactgtgctgaaatttccaaccacagcaggtcgctcaaaagccttctccacttgtatc
ccccacctcactgttctcatggtctttatcacaactggtgtcattgcttatctaaagcca
cctcaggaatctgactcagttattgacctgttgttgtctatgttctatgctgtatttccc
ccaactctgaaccctgtcatctatagcttaagaaacaaggacatgaagacttctctgaga
aagctattagcccaaaaacatatctcatag
>M.domestica or1141 complete cds.
atgaacaacctcacaatggtgacagaattcctcctcatgagcttttccaaaacctgggag
ctacagatcttacaggccatcttgttcttgctaatctacttggtggctctgatggggaac
ctgctcatcttcactctcatctcactagatgggcacctccacacccctatgtacttcttc
ctgaagaacctgtccttcttggatctttgtcttatttccaccacagtccccaaatccatt
gcaaactccatgagccacagtcattcaatctctttgttggagtgtatattacaactcttt
ttggttatcttctttgcatcatcagagctttttctcctcacagtgatgtcctatgaccgc
tatgtagccatctgcaggcccctaaactatgaagttgtcatgaacaaagggacttgtgtg
aagatggcagctttttcctggctcactggtggtttgtttggggtcctatacacaattagt
acattctcattgtctttttgtaactccaatgagatccatcagttcttttgtgatgtccct
tctttactcagaatctcttgctctgatacacatattgcccttgatgtgactatagctatg
gggttcagtttagggattctctgctgtatttccataactatctcttatggtccaatcttc
tcaactgtgctgaagattccaaccacagagggtcgatcaaaggccttttccacttgcttg
ccccacctctttgtcctcttgatttttatcacaacagcagccttgtcttacctaagccca
cctttggacactaactcagtactggatctattattgtctatgttctatatggtggtgccc
ccaaccctgaaccctatcatctatagcctaaggaacaaggatgtgaagacttccctaaag
aagctcatagcctga
>M.domestica or822
ctgcagatcttacctgtcatgttcttcttgttaatctacctagtggctctaattgggaac
ctgctcatcttcaccctcatctctcttgatgggtgcctccacaccccaatgtacttcttt
ctgaagaacttgtcatttttagatctctgcctcatttctgtcactgttcctaaatctatt
gcaaactccttgagccacagctgctccatctcttacttgggatgtgtactacagctcttt
ctagtgattttatttgcaggatcagagatttcaatcctcacagtgatgtcatatgaccga
tatatagccatctgccagccactccactatgaaaccatcatgaacaaagaatcttgtgtg
aaaatggcagtggcttcctggttcagtggaggagtggttgggaccatgtactcagctagt
acattctctttgcccttctgtggctctagggagatccatcagttcttctgtgatgtacct
tctttactcaggatctcctgctctgaaaaacacatggtagtttatgtgagtgtcttcatt
gggttgggcttagtgattttctgttgtatttcaatcatcatctcctatggtcacatcttc
tcaactgtgctgaagattccaacaacacaaggtcggtctaaagccttctccacttgcctg
cctcatctcattgttttcatagtttttgtcataactggttccatggcttatttaaagcca
catttggactctgactcagttctggatctattgttgtctatgttctatacagtggtgcct
ccaactttgaaccctgtcatttatggcctgaggaacaaggacatgaagacttctataaca
aaattcatagcttggaaacactcatcagaaagagtaatgaaactatcttttccatga
>M.domestica or823 complete cds.
atgagtaacctcaccagcatgacagaatttctcctcatgggcttttccaatacctgggag
ctacaggtcgtacatgccacgttcttcttgatgatctacctgatggctctcatagggaat
ctgattatcttcaccatcatctctctagatgtccacctccacaccccaatgtacttcttt
ctgaagaacttgtcctttttagatctctgcctcatttctgttactgtgcctaaatccatt
gtaaactccttgagccacaattcctccatctcttacttgggatgtgtattacagctcttc
ttagtgattttatttgcaggatcagagatttcaatcctcacagtgatgtcttatgaccgg
tatgtggctatctgccagcccctgcactatgaaaccatcatgatcaaaggatcttgtgtg
aaaatggcagtggcttcctggttcagtggaggagtggttgggaccatgtactcagctagt
acattctctttgcccttctgtggctctagggagatccatcagttcttctgtgatgtccct
tctttgctcaggatttcctgctctgaaaaacatattgtagtttatgtgagtgtagctatt
gggctgggcttagggattttctgctgtatttatatcattacctcctatgtccacatcttc
tcaactgtgctgaagattccaacaacacaaggtcgatctaaagctttctctacttgccta
cctcatctcattgttttcatagtttttatcataactggggccatggcttatttaaaacca
ccttttgactctaacacagttctggatctattgttgtctatgttctatacagtggtgcct
ccaactttgaaccctgttatttatagcctgaggaacaaggatatgaagacttctatcaat
aaacttatagcctggaaacactcatcagagggattaatgaaattttttccatga
>M.domestica or828 complete cds.
atggccaatttcaccatgacaacaggattcctcctcatgggcttttctgacatctgggag
ctacaaatcttacatgccatgttcttcttgctgatctacctggtggctctaattgggaac
ttgctcatcttcaccctcatctctcttgataggaaactccatactcctatgtacttcttc
cttaagaacttgtcctttttagatctttgtcttatttccatcacagtgcccaaatcaatt
gcaaactccctgagtcacaactgctccatctcttttttggggtgtgtttcacagctcttt
ttaatgatgttatttgctgcatcagaactttttctcctaacagcaatgtcctatgaccgt
tatgtagccatctgcctgcccttacattatgaagtcctcatgaatggtgaaatttgtatg
aaaatggcagctgcttcctggctcagtggaggcttttttggggctctgtactcagttact
acattcactttgccattctgtggctccaaggagattcaccagttcttctgtgatgtccct
tccttacttaggatctcctgctctcattcacaccttgcagttgatgttactatgactttt
gggtttggtttagggattttctgctctatttgtatcacagtctcttatagtcacatcgtc
tcaactgtgctgaagattccaaccacagaaggtaggtcaaaagccttctccacttgcctg
ccccaccttttcattctcatggtttttatcacaactggtatcattgcttatctaaagcca
cctcaggaatctgactcagttattgacctgttgttgtccttgttctatacagtagtgcct
ccaactatgaaccctattatttatagcttgagaaacaaggacatgaaagctgctctcaga
aaactcattgcctggaaatatttctcaaaggaattaataccaaaggcttttccatga
>M.domestica or1110 complete cds.
atggccaatctcaccatagtaacaggattcctcctcaaaggcttttctgacatctgggag
ctacaaatcttacatgccatgctcttcttgctgatctacctggtgactctgattgggaac
ttgctcatcttcaccagcatctctcttgagaggaaactccatactcctatgtacttcttc
ctaaagaatctgtcctttttagatctctgtcttatttccatcacagtgcccaaatcaatt
gcaaactctctcagtcacaactgttccatctctttcttggggtgtgtatcacaactattt
ttattggtattgtttgccgtaacagaactttttctcctaacagcaatgtcctatgaccgc
tatgtagccatctgtcagcccttaaactatgaagtcatcgtgaacagtgaaacctgtgta
aagatggcagccacttcctggctcagtggagtcttgtttggagtcctctactcagctagt
atattcactttgccattctgtgactccaaggagatccatcagttcttctgtgatgttcct
tctttactcaggatttcctgttcagattcacaccttgcagttaacatcactataagttta
gcattttctttagggattctcttctctatttacattataatctcttatagttatatcttc
tcaactgtcttgaagattccaaccacagaaggtaggtcaaaagccttctccacttgcctg
ccccacctcattgttctcatagtatttatcacaactagttccatttcttatctaaagcca
tcccaagattctgactcacttctagagctactgttggctatgttctatacagtggtgccc
ccaaccttgaaccctgtcatctatagcctgaggaataaggacatgaagactgctctcaga
aagcttataacctggaaatatttctcaaagggattaatactaaagtcttttccataa
>M.domestica or825P complete cds.
atggccaatctcaccatagtaacaggattcctcctcaaaggcttttctgacatctgggag
ctacaaatcttacatgccatgctcttcttgctgatctacctggtgactctgattgggaac
ttgctcatcttcaccctcatctctcttgagaggaaactccatactcctatgtacttcttc
ctaaagaatctgtccttttgagatctctgtcttatttccatcacagtgcccaaatcaatt
gcaaactctcagtcacaactgttccatctctttcttgggatgtgtatgacaactattttt
attggtattgtttgccgtaacggaactttttctcctaacagcaatgttctatgaccgcta
tgtagccatctgtcagccgttaaactatgaagtcatcatgaacagtgaaacttgtgtaaa
gatggtagccagttcctggctcagtgaagtcttttttggagtcctctactcagctagtat
attcactttgccattctgtcactccaaggagatccatcagttcttctgtgatattccttc
tttgcacaggatttcctgttcagattcacaccttgcagttgatgtcactataaatttagc
attttctttagcggttctctcctctatttacattataatctcttatagttacatcttctc
tactgtcttgaagataccaaccacagaaggtaggtctaaagccttctccacttgcctgcc
ccacctcattgttctcatagtatttatcacaactagttccatttcttatctaaagccatc
ccaagattctgactcacttctagagctactgttggctatgttctatacagtggtgccccc
aaccttgaaccctgtcatctatagcctgaggaataaggacatgaagactgctctcagaaa
gcttataacctggaaatatttctcaaagggattaatactaaagtcttttccataa
>M.domestica or826 complete cds.
atggccaatctcaccatagtaacaggattcctcctcaaagacttttctgacatctgggag
ctacaaatcttacatgccatgctcttcttgttgatctatctggtgactctgattgggaac
ttcctcatcttcaccatcatctctcttgagaggaaactccatactcctatgtacttcttc
ctaaagaatctgtcctttttagatctttgtcttatttccatcacagtgcccaaatcaatt
gcaaactctctcagtcacaactgttccatctctttcttggggtgtgtatcgcaactattt
ttaatgatattatttgctataacagaactttttctcctaacagcaatgtcctatgaccgc
tatgtagccatctgtcagcccttaaactatgaagtcatcatgaacagtgaaacctgtgta
aagatggcagccacttcctggctcagtggagtcttgtttggagtcctctactcagctagt
atattcactttgccattctgtcactccaaggagatccatcagttcttctgtgatgttcct
tctttactcaggatttcctgttcagattcacaccttgcagttgatgtcactataagttta
gcattttctttagcggttctctcctctatttacattataatctcttatagttacatcttc
tctactgtcttgaagattccaaccacagaaggtaggtcaaaagccttctccacttgcctg
ccccacctcattgttctcatagtatttgtcacaactggttctatttcttatctaaagcca
tcccaagattctgactcagttctagagctactgttggctatgttctatacagtggtgccc
ccaaccttgaaccctgtcatctatagcctgaagaataaggacatgaagactgctctaaga
aagttcataacctggaaatatttctcaaagggattaatactaaagtcttttccataa
>M.domestica or1392P
ttgagaacttgcccatcttcaccatcatctctcttgataggaacctccattctcctatgt
gcttcttcctaaagaatctgtcctttttagatctttgtcttatttacatcagagtgccca
aatcaattgcaaactctctcagtcacaactgttccatctcttacttggggtgtgtatcac
aactatttttaatgatattgtttgctataatggaactttttctcctaacagcaatgtcct
atgaccccatgtagccatttgtcagcccttaaactatgaagtcatcatgaacagtgaaac
ttctgtaaagatggcagccacttcctggctcagaggaggcttgtttggagtcctctactc
agctagtatattcactttgccattctgtgactccaaggagatccatcagttcttctgtga
tattccttctttgctcaggatttcctgttcagattcacaccttgcagttgatgtcacttt
aagtttagcattttctttagggattctctcctctatttacattataatctcttattgtta
catcttctcaactgtattgaagattccaaccacagaaggtaggtcaaaagccttctccac
ttgcctgccccacctcattgttctcatagtatttgtcacaactggttccatttcttatct
aaagccatcccaagattctgactcaattctagagctattgttggctatgttctatacagt
ggtgcccccaaccttgaaccctgtcatctatagcctgaggaataaggacatgaagactgc
tctcagaaagcttataacctggaaatatttctcaaagggattaatactaaagtctttccc
ataa
>M.domestica or1521
gaatctgtgcttttagatctttattcaatttccatcacagttcccaaataaattgcaaac
tccctgagtaacaacatctccatctctttcttggagtatgtatcacagctctttttaata
ttatttgctgcatcagaactttttctcctcacagtgatatcctatgactgatatgtagcc
atccaccagcccatgcattatgaaatcatcatgaatagtgaaacttggataaaaatggca
actacttcctggctcagtggagtttgtttggggccctgtactcagtatattttctttgcc
attctttggctccaagaggattcaccagttcttctgtaatgtctcttccttactcacagt
ctcttgctctgattcacatcttgaaattgatgtgattattgcttttgggagtagtttagg
gattctgtgctctatttatatcacagtctcttacagtcacatctttccaagtgtgctgaa
gattctgaccacagaatataggtcaaatgcttccccatttgccagtcctaccttatcatc
ctcatgttttttgttacaactggtataattacttttctaaagccatctcaagaatcttat
tcagttctagacttgttgttgtctatgttctatacaattgtgcccttaatcctaaaccct
gtgacttatagcctgaggaacaaggtcttgaattcagacttctctaaagaaattcatagt
ctagaaatattaatcacatcttttccatga
>M.domestica or1522
ttcttctgtgacatctcctctctgctaacgatctcttgctctgatacttttatctataag
ttatccctacgtgcttctgcactgctggatggagttggatgttatggcttcttcactgca
tcttacgtccgtatattttcctccgtgctcaagtttccagtgaaagaagaccagataaaa
gccttctcgacctgcatcccccacatcagtgtggtttctttatttgttatttcagccact
tatgtatattctcaaccaccttcagattctgaatctcttacggatataattccttctgta
tgttatactgtaatcccaccctttctgaaccccattatatatagtctacggaataagcag
ataagagatgcaatgagaatattaatatagagaaccatgtttattatgaaatag
>M.domestica or1523
cttctggcagtcccatgtaatccatcagttcttctgagacatctcctctctgctaaggat
ctcttgctctgatacttttagcaataagttatccctacttgcttctgcactgctggatgg
agttggctgttatggcttcatcactgcatcttacgaccgtatattttccaccgtgctcaa
gtttccagtgaaagaagaccagaaaaaagccttctcgacctgcatcccccacatcagtgt
ggtttctttatttgttatttcagccacttatgtatattctcaaccaccttcagattctga
atctcttaaggatataattccttctgtattttatactgtaatcccaccctttctgagccc
cattatatatagtctacggaataagcagataanagatg
>M.domestica or847 complete cds.
atgtccaatttcaccactgcaactgaatttctgctcatgggattttctgacatccgagag
ctccagatcttgtattctttccttctgtttctcatctactgtgcaggcctgatggggaat
ctcctcattgtcatcatcaccaccattgacaggaggctccacacccccatgtactttttc
ctgaggaatctggccatgctggatgcctgctacctctcaataactgttccccaggcatct
tttaactctctggtgaacaacaggattatttcagttacaggctgtgcagctcaggtattc
ctagtgcttttcatggcatatgtagaagtaactttgctcaccgtcatggctcgtgaccgt
tatatggccatctgccaccctctgcactacccagtgatcatgagtccccgagtctgcctg
cagatgaccttaacctgcttgttgactggcctcgtatacgcagctttccacactggctac
acgtttcgcttgtccttctgccattccaatgtggtccatcagttcttctgtgacatcccc
tctctgctaaggatctcttgctctgatacttttagcaataagttatccctacttgcttct
gcactgctggttggagttggctgttatggcttcatcactgcatcttacgtccgtatattt
tccaccgtgctcaagtttccagtgaaagaagaccagaaaaaagccttctcgacctgcatc
ccccacatcagtgtggtttctttatttgttatttcagccacttatgtatattctcaacca
ccttcagattctgaatctcttaaggatataattccttctgtattttatactgtaatccca
ccctttctgaaccccattatatatagtctacggaataagcagataaaagatgcaatgaga
atattaataaagagaaccatgtttattatgaaataa
>M.domestica or1524
accctctgcactacccatttatcatgagtccccgagtctgcctgcacatgaccttaacct
gcttgttgactggcctcgtatacgcggcgttccacactggctacacgatttcgcttgtcc
ttctgccattccaatgtggtccatcagttcttctgcgacatcccctctctgctaaggacc
tctagctcggatacttttagcaataagttatccctacttgcttctgcactgctggttgga
gtaggctgttaaggcttcttcactgcatcttacctccgtatattttccaccgagctctgg
tttccagtgaaagaagaccacaaaaaagccttctccacctgcatcccccacatcagtgtg
gtttctttatgtgttatttcagccccttatgtatattctcaaccaccttcagattctgaa
tctcttaaggatataattccttctggattttatactgtaatcccaccctttctgaacccc
attatatatagtctactgaataagcagataaaggatgcaatgagaatattaataaagaga
accatgtttattatgaaataa
>M.domestica or1525
aggttacacgtttcgcttgtccttctgtcattccaatgtggtccatcagttcttctgtga
catcccctctctgctaaggatctcctgctcagacacttttagcaataagttatccctact
tgcttctgcactggtggttggtgctggctgttatggcttcatcactgcatcttatgttgg
tatattttccaccgtgctcaagtttccagtgaaggaagaccagaaaaaagccttctcgac
ctgcatcccccacatcactgtggtttctttatttcttatttcaggtgcttatatatattt
ccaaccaccttctgattctgagtctcttaaggacattattctttctgtattttatactgt
tataccaccctttatgaaccctattatatatagtctatggaataagcagataaaagatgc
gatgggaatattaatgaagagcaccattttaattaataagaaa
>M.domestica or1145 complete cds.
atgtccaatttcaccagtgcaactgagtttctgctcatggggttttctgacatccgagag
ctccagatcttgtattctttccttctgtttctcatctactctgcaggcctgatggggaat
ctcctcattgtcatcatcaccaccattgacaggagactccacacgcccatgtactttttc
ctgaggaatctggccatggtggatgcctgctacctctcaataactgctccccaggcatct
gtttactctctgatgaacaataggactatttcagttacaggctgtgcagctcaggtattc
cttgtaattttaatggcatgtgtagaagtaactttgctcaccgtcatggctcgtgaccgt
tatgtggccatctgccaccctctccactacccagtgatcatgagtccccgagtctgcctg
cagatgaccttaacctgcttgttgactggccttgtgtatgcagctttccacactggctac
acgtttcgcttgtcgttctgtcattccaatgtggtccatcagttcttctgtgacatcccc
tctctgctaaggatctcctgctcagacacttttagcaataagttatccctacttgcttct
gcactggtggttggtgctggctgttacgccttcatcattgcatcttatgttcgtacattt
tccactgtgctcaagtttccagtgaaagaagaccagaaaaaagccttctcgacctgcatc
ccccacatctctgtggtttctttatttcttatttcaggtgcttatatatatttccaacca
ccttctgattctgagtctcttaaggacattattctttctgtattttatactgttatacca
ccctttatgaaccccattatatatagtctatggaataagcagataaaagatgctatggga
atagtaatgaagagcaccattttaattaaaaagaaaataaagggatgtatggatatggta
aaattttcatctcaaaatatctga
>M.domestica or1353P complete cds.
atgtccaatttcaccactgcaactgaatttctgctcatggggttttctgacaaccgagag
ctccagatcttgtattctttccttttgtttctcatctactctgcaggcctgatggggaat
ctcctcattgtcatcatcacaaccattgacaggagactccacacgcccatgtactttttc
ctgaggaatctgtccatggtggatgcctgctacctctcaataactgttccccaggcatct
gttaactctctggtgaacaacaggattatttcagttacaggctgtgcagctcaggtattc
ctagtgcttttcatggcatatgtagaagtaactttgctcaccgtcatggctcgtgaccgt
tatgtggccatctgccaccctctgcactacacagtgatcatgagtccccgagtctgcctg
cagatgaccttaacctgcttgttgactggcctttgtgtatgcagctttccacactggcta
cacgtttcgcttgtccttctgccattccaatgtggtccatcagttcttctgtgacatccc
ctctctcctaaggatctcttgctcagacacttttagcaataagttatctgtatttgcttc
tgcactggtggttggtgctggctgttatggcttcatcactgcatcttacgttcgtatatt
ttccaccgtgctcaagtttccagtgaaagaagaccagaaaaaagccttctctacttgtgt
cccccacatcactgtggtttctttatttgttatttcaggcatttatgtatattcccaacc
accttcagattctgggtctcttaaggatataattccttctgtattttatactgttatacc
accctttatgaaccccattatatatagtctacggaataagcagataaaagatgcgatggg
aatattaatgaagagaactattttaattaaaaaataa
>M.domestica or1462P complete cds. (start without M)
atttccaatttcaccactgcaactgaatttctgctcatggggttttctgacaaccgagag
ctccagatcttgtattctttccttctgtttctcatctactctgcaggcctgatggggaat
ctcctcattgtcatcatcaccacctttgacaggagactccacacccccatgtactttttc
ctgaggaatctggccatggtggatgcctgctacctctcaataactgttccccaggcatct
gttaactctctggtaaacaacaggattatttcagttacaggctgtgcagctcaggtattc
ctagtgcttttcatggcatatgtagaagtaactttgctcaccgtcatggctcgtgaccgt
tatgtggccatctgccaccctctgcactacacagtgatcatgagtccccgagtctgcctg
cagatgaccttaacctgcttgttgactggcctcatgtatgcagctttccacactggctac
acatttcgcttgtccttctgccattccaatgtggtccatcagttcttctgtgacatcccc
tctctgctaaggatctcctgctcagacacttttagcaataagttatccctacttgcttct
gcactggtggttggtgctggctgttatggcttcatcactgcatcttacgttcgtatattt
tccaccgtgctcaagtttccagtgaaagaagaccagaaaaaagccttctctacttgtgtc
ccccacatcactgtggtttctttatttgttatttcaggcatttatgtatattcccaacca
ccttctgattctgggtctcttaaggatataattccttctgtattttatactgttatacca
ccctttatgaaccccattatatatagtctacggaataagcagataaaagatgcgatggga
atattaatgaagagaactattttaattaaaaaataa
>M.domestica or1526
tttcaccactgcaactgagtttctgctcatggggttttctgacatccgagagctccagat
cttctattctttccttttgtttctcatctactctgcaggcctgatggggaatctcctcat
tgtcatcatcaccatctttgacaagagactccacacccccatgtactttttcctgaggaa
tctgtccatggtggatgcctgctacctctcaataactgttccccaggcatctgttaactc
tctagtgaacaacaggattatttcagttacaggctgtgcagctcaggtattcctagtggt
tttcatggcatgtgtagacttaactttgctcactgccatggctcgtgaccgttatgtggc
catctgccaccctctgcactacccagtgatcatgagtccccgagtctgcatgcagatgac
cattacctgtttgttgactggacttgtgtatgcaggtttccacactggctacacgtttcg
cttgtcgttctgccgttccaatgtggtccatcagttcttctgtgacatcccctctctgct
aaggatctcctgctcagacacttttagcaataagttatctgtatttgcttctgcactcat
ggttggtgctggctgttatggcttcatcattgcatcttacgttcgtatattttccaccgt
gctcaggtttccagtgaaagaagaccagaaaaaagccttctctacttgtgtcccccacat
cactgtggtttctttatttgttatttcaggcatttatgtatattcccaaccaccttcaga
ttctgggtctcttaaggatataattccttctgtattttatactgtaataccaccctttat
gaaccccattatatatagtctacggaataagcagataaaagatgcgatgggaatattaat
gaagagaactattttaattaaaaaataa
>M.domestica or1527
ggctcgtgaccgttatgtggccatctgccaccctctgcactacacagtgattatgagtcc
ccgagtctgcatgcagatgaccattacgtgtttgttgactggcctcgtgtatgcaggttt
ccacactggttacacgtttcgcttgtccttctgccattctaatatggtccatcagttctt
ctgtgacatcccctctctcctaaggatctcttgctcagacacttttagcaataagttatc
cctatttgtttctgtactggtggttggtactggctgttatggcttcatcactgcatctta
cgttcgtatattttccactgtgctcaagtttccagtgaaagaagaccagaaaaaagcctt
ctcgacctgcatcccccacatcagtgtggtttctttatttgttatttcaggcatttatgt
atattcccaaccaccttcagattttgaatctcttaaggatattattccttctgtatttta
tactgttatacctccctttctgaaccccattatatacagtctaaggaataagcagataaa
aggtgcaatgggaatattaatgaagagaaccatttttattaggaaataa
>M.domestica or862 complete cds.
atgtccaatttcaccactgcaagtgaatttctgctcatgggattttctgacatccgagag
ctccagatcttctattctttccttctgtttctcatctactctgcaggcctgatggggaat
ctcctcattgtcatgatcaccacctttgacaggagactccacacccccatgtactttttc
ctgaggaatctggccatggtggatgcctgctacatctcaataactgttccccaggcatct
tttaactctctggtgaacaataggactatttcagttacaggctgtgcagctcaggtattc
cttgtaattttaatggcatatgtagaagtaactttgctcaccgtcatggctcgtgaccgt
tatgtggccatctgccaccctctgcactacacagtgattatgagtccccgagtctgcctg
cagatgaccattacatgtttgttgactggcctcgtgtatgcaggtttccacaccggttac
acgtttcgcttgtccttctgccattccaatgtggtccatcagttcttctgtgacatcccc
tctctgctaaggatctcttgctcagacacttttagcaataagttatccctatttgtttct
gtactggtggttggtactggctgttatgccttcattactgcatcttacgttcgtatattt
tccaccgtgctcaagtttccagtgaaagaagaccagaaaaaagccttctcgacctgcatc
ccccacatcactgtggtttctttatttattatttcaggcatttatgtatattcccaacca
ccttcagattttgaatctcttaaggatattattccttctgtattttatactgttatacct
ccctttctgaaccccattatatacagtctaaggaataagcagataaaaggtgcaatggga
atattaatgaagagaaccatttttattaggaaataa
>M.domestica or1528
ttccttctgtttctcatntactctgcaggcctgatggggaatctcctgattgtcatcatc
accaccattgacaggagactccacactcccatgtactttttcctgaggaatctggccatg
gtggatgcctgctacctctcaataactgttccccaggcatcttttaactctctggtgaac
aatagaactatttcagttacaggctgtgcaactcaggtgttccttgtaattttcatggca
tatgtagaagtaactttgctcaccgtcatggctcgtgaccgttatgtggccatctgcctc
cctctgcactacccagtgatcatgagtccccgagtctgcctgcagatgaccattacgtgt
ttgttgactggcctcgtgtactcagctttccataccagttacacgtttcgcttgtccttc
tgccattccaatgtggtccatcagttcttctgtgacatcccctctctcctaaggatctct
tgctcagacacttttaccaataagttatccttacttgcttctgcactggtggttggtgct
ggctgttatggcttcatcactgcatcttacgttcgtatattttccaccgtgctcaagttt
ccagtgaaagaagaccagaaaaaagccttctcgacctgcatcccccacatcagtgtggtt
tctttatttgtcatttcaggcatttatgtatattcccaaccaccttcagattctgaatct
cttaaggatattattccttcggtattttatactgttatacctccttttctgaaccccatt
atatacagtctaagaaataagcagataaaagatgctatgggaatagtaatgaagagaacc
atttttattaggaaataa
>M.domestica or855
cagatcttgtattctttccttctgtttctcatttactctgcaggcctgatggggaatctc
ctcattgtcatcatcaccaccattgacaggagactccacactcccatgtactttttcctg
aggaatctggccatggtggatgcctgctacctctcaataactgttccccaggcatctttt
aactctctggtgaacaatagaactatttcagttacaggctgtgcaactcaggtattcctt
gtaattttcatggcatatgtagaagtaactttgctcaccgtcatggctcgtgaccgttat
gtggccatctgccaccctctgcactacccagtgatcatgagtccccgagtctgcctgcag
atgaccttaacctgcttgatcactggcctcgtgtactcagctttccatgccagttacacg
tttcgcttgtccttctgccattccaatgtggtccatcagttcttctgtgacatcccctct
ctcctaaggatctcttgctcagacacttttaccaataagttatccctacttgcttctgca
ctggtggttggtgctggctgttatggcttcatcactgcatcttacgttcgtatattttcc
actgtgctcaagtttccagtgaaagaagaccagaaaaaagccttctcgacctgcatcccc
cacatcagtgtggtttctttatttgtcatttcaggcatttatgtatattcccaaccacct
tcagattctgaatctcttaaggatattattccttcggtattttatactgttatacctcct
tttctgaaccccattatatacagtctaagaaataagcagataanagatgctatgggaata
gtaatgaagagaaccatttttattaggaaataa
>M.domestica or1529
ggtcttccttgtcattataatggcatatgtggaaggaactttgctcaccgtcctggctcg
tgaccgttatgtgggcatctgccaccctctgcactacccagtgatcatgagtccccgagt
ctgcctgcagatgaccctgacgtgtttgttgacgggcctcgatttaccagcttttcacac
tggctacacgtttcgcttgtctttctgtcattccaatgtggtccatcagttcttctgtga
catcccctctctgctaaggatttcctgctcagacacttttagcaataagttatccctact
tgcttctgcactcatggttggtgctggctgttatggcttcatcactgcatcttacgttcg
tatattttccgccgtgctcaagtttccagtgaaagaagaccagaaaaaagccttctcgac
ctgcatcccccacatcagtgtggtttctttatttgttatttcaggcatttatgtatattc
ccaaccaccttcagattctgaatctctcaaggatattattccttctgtattttataccat
aatacctccttttctgaaccccattatatacagtctaagaaataagcagataaaagatgc
tatgggaatattaatgaagagaaccattttttattagaaaataa
>M.domestica or1530
caactcaggtattccttgtaattttaatggcatatgtagaagtaactttgctcaccgtca
tggctcgtgaccgttatgtggccatctgccaccctctgcactacccagtgatcatgagtc
cccgagtctgcctgcagatgaccattacgtgtttgttgactggcctcgtgtattcagctt
ttcacactggctacacgtttcgcttgtctttctgtcattccaatgtggtccatcagttct
tctgtgacatcccctctctgctaaggatctcctgctcagacacttttagcaataagttat
ccctacttgcttctgcactgctggttggagttggctgttatggcttcatcactgcatctt
acgttcgtatattttccgccgtgctcaagtttccagtgaaagaagaccagaaaaaagcct
tctcgacctgcatcccccacatcagtgtggtttctttatttgttatttcaggcatttatg
tatattcccaaccaccttcagattctgaatctctcaaggatattattccttctgtatttt
ataccataatacctccttttctgaaccccattatatacagtctaagaaataagcagataa
aagatgctatgggaatattaatgaagagaaccatttttattggaaaataa
>M.domestica or853 complete cds.
atgtccaatttcaccagtgagactgagtttctgctcatgggattttctgacatccgagag
ctccagatcttctattctttccttttgggtctcatctactctgcaggcctgatggggaat
ctcctcattgtcatcatcaccacctttgacaagagactccacactcccatgtactttttc
ctgaggaatctggccatgctggatgcctgctacctctcaataactgttccccaggcatct
tttaactctctggtgaacaacaggattatttcagttacaggctgtgcaactcaggtattc
cttgtaattttaatggcatatgtagaagtaactttgctcaccgtcatggctcgtgactgt
tatgtggccatctgccaccctctgcactacccagtgatcatgagtccccgagtctgcctg
cagatgaccattacgtgtttgttgactggcctcgtgtattcagcttttcacactggctac
acgtttcgcttgtctttctgtcattccaatgtggtccatcagttcttctgtgacatcccc
tctctgctaaggatctcctgctcagacacttttagcaataagttatccctacttgcttct
gcactggtggttggtactggctgttatggcttcatcactgcatcttacgtccgtatattt
tccgccgtgctcaagtttccagtgaaagaagaccagaaaaaagccttctcgacctgcatc
ccccacatcagtgtggtttctttatttgttatttcaggcatttatgtatattcccaacca
ccttcagattctgaatctctcaaggatattattccttctgtattttataccataatacct
ccttttctgaaccccattatatacagtctaagaaataagcagataaaagatgctatggga
atattaatgaagagaaccatttttattagaaaataa
>M.domestica or1403 complete cds.
atgtccaatttcaccagtgagactgagtttctgctcatggggttttctgacatccgagag
ctccagatcttctattctttccttttgggtctcatctactctgcaggcctgatggggaat
ctcctcattgtcatcatcaccacctttgacaggagactccacacccccatgtactttttc
ctgaggaatctgtccatggtggatgcctgctacctctcaataactgttccccaggcatct
tttaactctctggtgaacaacaggattatttcagttacaggctgtgcaactcaggtattc
cttgtaattttaatggcatatgtagaagtaactttgctcaccgtcatggctcgtgaccgt
tatgtggccatctgccaccctctgcactacccagtgatcatgagtccccgagtctgcctg
cagatgaccattacgtgtttgttgactggcctcgagtattcagcttttcacactggctac
acgtttcgcttgtctttctgtcattccaatgtggtccatcagttcttctgtgacatcccc
tctctgctaaggatttcctgctcagacacttttagcaataagttatccctacttgcttct
gcactcatggttggtgctggctgttatggcttcatcactgcatcttacgttcgtatattt
tccgccgtgctcaagtttccagtgaaagaagaccagaaaaaagccttctcgacctgcatc
ccccacatcagtgtggtttctttatttgttatttcaggcatttatgtatattcccaacca
ccttcagattctgaatctctcaaggatattattccttctgtattttataccataatacct
ccttttctgaaccccattatatacagtctaagaaataagcagataaaagatgctatggga
atattaatgaagagaaccatttttattagaaaataa
>M.domestica or1531
tgctcaccatcatggctcgtgaccgttatgtggacatctgccagcctctccactactcag
cgatcatgagaccccgagtctgcctgcagatgaccttaatgtgtatgttgactggcctca
tgtacgcaggtttccacacaggttacacatttcgcttgtcattctgtcattccaatgcgg
tccatcagttcttctgtgacatcccctctctcctaaggatctcttgctcagacactttta
gcaataagttatccctatttctttctgtactggtggatggtgctgaccgttacgccttcg
tcaatgcattttatgttcggatattttccgccgagcaaccagcttccagtgaaagaagac
cagaaaaaagccttctctacctgcatcccccacatcacagtggattctttatttcttatt
tcaggctcttatgtatatttccaaccaccttcagattctgcgtctcttaaggacattatt
ctttctgtattttatactgttataccaccctttatgaaccacattatatacagtctacgg
aataagcagataaaagatgcgatgtgaatattaatgaagagcaccatttttattaaaa
>M.domestica or1400P (stop codon)
ntctactgtgcaggcctgatggggaatctcctcattgtcattatcaccacctttgacagg
agactccacacccccatgtactttttcctgaggaatctggccatggtggatgcctgctac
atctcaataactgttccccaggcatcttttaactctctggtgaacaacaggactatttca
gttacaggctgtgcagctcaggtattccttgtaattttaatggcatatgtagaagtaact
ttgctcaccgtcatggctcgtgaccgttatgtggccatctgccagcctctccactactca
gcgatcatgagtccccgagtctgcctgcagatgaccttaatgtgtttgttgactggcctc
atgtacgcaggtttccacacaggttacacatttcgcttgtcattctgtcattccaatgtg
gtccatcagttcttctgtgacatcccctctctcctaaggatctcttgctcagacactttt
agcaataagttatccctatttctttctgtactggtggttggtgctggctgttacgccttc
atcattgcatcttatgttcgtacattttccactgtgctcaagtttccagtgaaagaagac
cagaaaaaagccttctcgacctgcatcccccacatcactgtggtttctttatttcttatt
tcaggtgcttatgtacatgcctaaccaccttcagattctgcgtctcttaaggacattatt
ctttctgtattttatactgttataccaccctttatgaaccccattatatacagtctacgg
aataagcagataaaagatgcgatgggaatattaatgaagagcaccatttttattaaaaag
aaaatgaagggatgtatagatatggcaaaaatttcatctcaaaatatcagaaaatatcaa
agagaaaaattaaagctacctgattgttccttggcctaa
>M.domestica or1532
gctttgctcgctgtcatgacccgtgaccgttatgtggccatctgtcatcctctccactac
ccagtgatcatgagtccccgacgtctgcatgcagatgaccattacgtgtttgttgactgg
cccgctgtatacagctttccacacaggctacacgtttcgcttgtcgttctgccgttccaa
tgtggtccatcagttcttctgtgacatcccctctctgctaaggatctcctgctcagacac
ttttagcaataagttatctttaattgtttgtgaactgggggttggtgctggccgttatac
aataattattacatcttatgttcgtatattttccacggtgctcaagtttcctgttaaaga
agaccagaaaaaagccttctcgacctgcatcccccacatcagggtggtttcgttatttct
catttcagcctcttatgtatatttcccaccaccttcagattctgggtctcttaaggaata
aatctttctgtattttatactgtaataccaccctttatgaaccccattatatacagtcta
cggaataagccgataaaaagtgctattaggatattaatgacnaaaaccctttcat
>M.domestica or836 complete cds.
atgtccaatttttccactgcaactgaatttctgctcatgggattttctgacatccgagag
ctccagattttctattctttccttctgtttctcatctactctgcaggcctgatggggaat
ctcctcattgtcatcatcaccacctttgacaggagactccacacgcccatgtactttttc
ctgaggaatctggccatggtggatgcctgctacatctcaataactgttcctcaggcctct
gttaactccctggtgaacaacaggattatttcagttacaggctgtgcagctcaggtattc
ctagtggttttcatggtatatgtagagttaactttgctcactgtcatggcccgtgaccgt
tatgtggccatctgtcatcctctccactacccagtgatcatgagtccccgagtctgcatg
cagatgaccattacgtgtttgttgactggactggtgtatgcagctttccacacaggctac
acgtttcgcttgtcgttctgccgttccaatgtggtccatcagttcttctgtgacatcccc
tctctgctaaggatctcctgctcagacacttttagcaataagttatctttaattgtttgt
gaactggtggttggtgctggctgttataccttcattattacatcttatgttcgtatattt
tccacggtgctcaagtttcctgtaaaagaagaccagaaaaaagccttctcgacctgcatc
ccccacatcagtgtggtttctttatttctcatttcagcctcttatgtatatttccaacca
ccttcagattctgggtctcttaaggatataattctttctgtattttatactgtaatacca
ccctttatgaaccccattatatacagtctacggaataagcagataaaaggtgctataaga
atattaatgacaaaaaccctttcattgagaaataaagcataa
>M.domestica or1533
acgtggttcatcagctcatctgtgacatcctttctctcctcaacatctctcgttcagaca
cttttagcaataaactatccttacttgcttctgcactggtggttggaattggctgctatg
ctttcatcactgcatcttatgttcgtatattttccaccgtgctcaagtttcctgcgaaag
aagaccagaaaaaagccttctcgacctgcagtccccacatcagtgtggtttctttatgtt
tcatttcaggcacttgcgtatatttcccaccaccttcagaatctaggtctctaagggata
taattctttctttattt
>M.domestica or846
aaatccaattatacaactgtgactgaatttctgctcatggggttttctgacatccaagag
ttccagatcttctattctttccttttgtttctcatttattcttcaggtctgatggggaat
ctcctcattgtcatcatcaccacctttgacaggagactccacacgcccatgtactttttc
ctgaggaatctgtccattgtggatatctgctacctctcaataactgttccacaagcatct
gttaactccctggtgaacaacaggattatttcagtttcaggctgtgcagctcaggtattc
ctagtgattttcttggcatatgtagagttaactttgctcaccatcatggctcgtgaccat
tatgtggccatctgccaccctctccactacccagtgatcatgagtccccaagtctgcatg
cagatgaccttaacctgcttgttgactggcctcatgtatgcagctttccacactggttac
atgttttgcttgtcattctgccagtccaacgtggttcatcagttcatctgtgacatcctt
tctctcctcaacatctcttgttcagacacttttagcaataaactatccttacttgcttct
gcactggtggttggaattggttgctatgctttcatcactgcatcttatgttcgtatattt
tccaccgtgctcaagtttccagtgaaagaagaccagaaaaaagccttctcgacctgcatc
ccccacatcagtgtggtttctttatttttcatttcaggcacttgcgtatatttccaacca
ccttcagattctaggtctcttaaggatataattctttctttattttatactgtaattcca
ccctttctgaaccccattatatacagtctatggaataagcagataaaaggtactataaga
atatttatgacaaaaaccctttcatttagaaataaagcataa
>M.domestica or857P complete cds.
aaatccaattatacaactgtgactgaatgtctgctcatggggttttctgacatccaagag
ctccagatcttgtattctttccttttgtttctcatttattcttcaggcctgatggggaat
ctcctcattgtcatgatcaccacctttgacaggagactccacactcccatgtactttttc
ctgaggaatctgtccattgtggatatctgctacctctcaataactgttcctcaggcatct
gttaactctctggtgaacaacaggattatttcagttacaggctgtgcagctcaggtattc
ctagtcattttcttggcatatgtagagttaactttgctcaccgtcatggctcgtgaccat
tatgtggccatctgccaccctctccactacccagtgatcatgagtccccgagtctgcctg
cagatgaccttaacctgcttgttgactggcctcatgtatgcagctttccacactggttac
atgttttgattgtcattctgccagtccaacgtggttcatcagttcttctgtgacatcctt
tctctcctcaacatcttttgttcagacacttttagcaataaactatccttacttgcttct
gcactggtggttggaattggttgctatgctttcatcactgcatcttatgtttcttatatt
ttccaccgtgctcaagtttccagtgaaagaagaccagaaaaaagccttctcgacctgcat
cccccacatcactgtggtttctttatttttcatttcaggcacctacgtatatttccaacc
accttcagattctgcctcttaaagatataattctttctttattttatactgtaattccac
cctttctgaaccccattatatacagtctatggaataagcagataaaaggtactataagaa
tatttatgacaaaaaccctttcatttagaaataa
>M.domestica or1143
ctttgacaggaggctccacacccccatgtactttttcctgaggaatctgtccattgtgga
tgcctgctacctctcaataattgctccccaggcatcagttaactccctgatgaacgactg
ggctatttcatttacaggctgtgcagctcaggtattccttgtggttttcttggcatatgt
agagtttactttgctcactgtcatggctcgtgaccgttatgtggccatctgccaccctct
gcactacccagtgatcatgagtccccgagtgtgcctgcagatgaccttaacctgcttgtt
gactggcctcatgtatgcagctttccacaccggctacacatttcacttgtcattttgcca
atccaatgtagtccatcagtttttctgtgacatcccctctctgctaaggatctcttgctc
ggacacctctggcaataagctatccatgcttctctcagcattgctggttgtagttagctg
ttttgccttcatcactgcatcttatgttcgtatattttccaccgtgctcaagtttccagt
gaaagaagaccagaaaaaagccttctcgacctgcatcccccacatcagtgtggtttcttt
atttgttatttcaggcatttatgtatattcccaaccaccttcagattctgggtctcttaa
ggatattattctttctgtattttatgctgtaataccaccatttatgaaccccattatata
cagtctacggaataagcagataaaggatgctatgggaatattaatgaagaggaccctttc
attaagaaataacagataa
>M.domestica or831 complete cds.
atgtccaattttactctggtgaccgaatttgtgctcatgggattttctgacatccgagag
ctccagatcatattttctttgcttttgtttctcatttattcaacaggtctgatggggaat
ctcctcattgtcattatcatcatctttgacaggaggctccacactcccatgtactttttc
ctgaggaatctgtccattgtggatgcctgctacctctcaataattgctccccaggcatca
gttaactccctgatgaacgactgggctatttcatttacaggctgtgcagctcaggtattc
cttgtggttttcttggcatatgtagaatttacactgctcactgtcatggctcgtgaccgt
tatgtggccatctgccaccctctgcactacccagtgatcatgagtccccgagtctgcatg
cagatgaccttaacctgcttgttgactggcctcatgtatgcagctttccacactggttac
acctttcaattgactttctgccaatccaatgtggtccatcagtttttttgtgacatcccc
tctctgctaaggatctcttgctcggacacctctggcaataagctatctttatttctctca
gcattgctggttgtagttagctgttttgccttcatcactgcatcttatgttcgtatattt
tccactgtgctcaagtttccagtgaaagaagaccagaaaaaagccttctcgacctgcatc
ccccacatcagtgtggtttctttatttgttatttcaggcatttatgtatattcccaacca
ccttcggattctgggtctcttaaggatattattctttctgtattttatgctgtaattcca
ccatttatgaaccccattatatacagtctaaggaataagcagataaaggatgctatggga
atattaatgaagaggaccctttcattaagaaataacacataa
>M.domestica or1404
atgtccaattttactctggtgaccgaatttgtgctcatgggattttctgacatccgagag
ctccagatcatattttctttgcttttgtttctcatttattcaacaggcctgatggggaat
ctcctcattgtcattatcatcatctttgacaggaggctccacactcccatgtactttttc
ctgaggaatctgtccattgtggatgcctgctacctctcaataattgctccccaggcatcg
tttaattccctgatgaacgactgggctatttcagttacaggctgtgcaactcagatattc
ctcgtggttttcttgtcatatgtagagtttactttgctcactgtcatggctcgtgaccgt
tatgtggccatctgccatcctctgcactgcccagtgatcatgagtccccgagtctgcatg
cagatgaccttaacctgcttgttgactggcctcatgtatgcagctttccacaccggctac
acgtttcaattgactttctgccaatccaacgtggtccatcagttcttctgtgacatcccc
tctctcctcagtatctcttgctcagacacctctggcaataagctatccatgcttctctca
gcattgctggttgtagttggctgttttgccttcatcactgcatcttatgttcgtatattt
tccactgttctcaagtttccagtgaaagaagaccagaaaaaagccttctcgacctgcatc
ccccacatcagtgtggtttctttatttgttatttcagccacttatgtatattcccaacca
ccttcggattctgggtctcttaaggatataattctttctgtattttatactgtaatacca
ccatttatgaaccccattatatacagtctaagga
>M.domestica or1463 complete cds.
atgtccaattttactgttgtgaccgaatttgtgctcatgggattttctgacatccgagag
ctccagatcatattttcttttttttttttgtttcttatttattcaacaggcctgatgggg
aatctcctcattgtcattatcatcatctttgacaggaggctccacactcccatgtacttt
ttcctgaggaatctgtccatcctggatgcctgctacctctcaataattgctccccaggca
tcgtttaattccctgatgaatgactgggctatttcagttacaggctgtgcagctcaggta
ttcctcgtggttttcatggcatatgtagagtttacactgctcaccatcatggctcgtgac
cgttatgtggccatctgccaccctctgcactacccagtgatcatgagtccccgagtctgc
atgcagatgaccatagtgtgtttgttgactggcctcgtgtatgcaggtttccacactggt
tacacgtttcgcttgtctttctgccattccaatgtggtccatcagttcttctgtgacatc
ccctctctcctaaggatctcttgctcagacacctctggcaataagctgtccttacttctc
tcagcattgctggttgtaattggctgttttgccttcatcactgcatcttatattcatata
atttccacagtcctcaagtttccagtgaaagaagatcagaaaaaagccttctcgacctgc
atcccccacatcagtgtggtttctttatttgttttttcagtcatttatgtatatttccaa
ccaccttcagattctgggtctcttaaggatattattctttctgtattttatgccataata
ccaccctttctgaacccaattatatacagtctacgaaataagcagataaaggatgctata
ataatattgatgaagagaaccctttcattaaaaaataacacataa
>M.domestica or1534
attatttcagttacagcctgtgcaactcaggtattccttgtaattttaatggcatatgta
gaagtaactttgctcaccgtcatggctcgtgaccgttatgtggccatctgccaccctctg
cactacccagtgatcatgagtccccgagtctgcctgcagatgaccattacgtgtttgttg
actggcctcgtgtattcagcttttcacactggctacacgtttcgcttgtctttctgtcat
tccaatgtggtccatcagttcttctgtgacatcccctctctgctaaggatttcctgctca
gacacttttagcaataagttatccctacttgcttctgcactggtggttggtactggctgt
tatggcttcatcactgcatcttacgttcgtatatttttctctgtacacaagtttccaatg
aaagaagacgatataaaagcctcctcggcctgcagcccccacatcactgtggt
>M.domestica or1535
cccatgtactttttcctgaggaatctggccatggtggatgcctgctacctctcaataact
gtcccccaggcatctgttaactccctggtgaacaacaggactattcagttacaggctgtg
cagctcaggtattcctagtgcttttcatggcatatgtagaagtaactttgctcaccatca
tggctcgtgaccgttatgtggccatctgccaccctctgcactacccagtgatcatgagtc
cccgagtctgcatgcagatgaccttaacctgcttgttgactggcctcgtatacgcagctt
tccacactggctacacgtttcgcttgtccttctgccattccaatgtggtccatcagttct
tctgtgacatcccctctctgctaaggatctcttgctcagacacatttagcaataatttat
ccctacttgcttctgcactgctggttggagttggctgttatgccttcatcactgcatctt
acgttcgtatattttccaccgtgctcaagtttccagtgaaagaagaccagaaaaaagcct
tttcgaaccgcaccatgcacatcactgtggtttctttatt
>M.domestica or1402
atgtccaattttactactgtgactgagtttctgctcatggggttttctgatgttcgagag
ctccagatcttgtattctttccttctgtttctcatctactctgcaggcctgatggggaat
ctcctcattgtcatcatcaccacctttgacaggagactccacactcccatgtactttttc
ctgaggaatctggccatggtggatgcctgctacctctcaataactgttccccaggcatct
gttaactccctggtgaacaacaggactatttcagttacaggctgtgcagctcaggtattc
ctagtgcttttcatggcatatgtagaagtaactttgctcaccatcatggctcgtgaccgt
tatgtggccatctgccaccctctgcactacccagtgatcatgagtccccgagtctgcatg
cagatgaccttaacctgcttgttgactggcctcgtatacgcagctttccacactggctac
acgtttcgcttgtccttctgccattccaatgtggtccatcagttcttctgtgacatcccc
tctctgctaaggatctcttgctcagacacatttagcaataatttatccctacttgcttct
gcactgctggttggagttggctgttatgccttcatcactgcatcttacgttcgtatattt
tccaccgtgctcaagtttccagtgaaagaagaccagaaaaaagccttctcgacctgcatc
ccccacatcactgtggtttctttatttgtgatttcagccacttatgtatattctcaacca
ccttcagattctgaatctcttaaggatataattccttctgtattttatactgtaatccca
caatttctgaaccccattatatatagtctacggaataagcagataaagaatcc
>M.domestica or868 complete cds.
atgtccaattttactactgtgactgagtttctgctcatggggttttctgatgttcgagag
ctccagatcttgtattctttccttctgtttctcatctactctgcaggcctgatggggaat
ctcctcattgtcatgatcaccacctttgacaagagactccacacccccatgtactttttc
ctgaggaatctggccatggtggatgcctgctacctctcaataactgttccccaggcatct
gttaactccctggtgaacaacaggattatttcagttacaggctgtgcagctcaggtattc
ctagtgcttttcatggcatatgtagaagtaactttgctcaccatcatggctcgtgaccgt
tatgtggccatctgccaccctctgcactacccagtgatcatgagtccccgagtctgcctg
cagatgaccttaacctgcttgttgactggcctcatgtacgcagctttccacactggctac
acgtttcgcttgtccttctgccattccaatgtggtccatcagttcttctgtgacatcccc
tctctgctaaggatctcttgctcagacacatttagcaataatttatccctacttgcttct
gcactgctggttggagttggctgttatgccttcatcactgcatcttacgttcgtatattt
tccactgtgctcaagtttccagtgaaagaagaccagaaaaaagccttctcgacctgcatc
ccccacatctctgtggtttctttatttgtcatttcagccacttatgtatattctcaacca
ccttcagattctgaatctcttaaggatataattccttctgtattttatactgtaatccca
ccctttctgaaccccattatatatagtctacggaataagcagataaaagatgcaatgaga
atattaataaagagaaccatatttcttatgaaataa
>M.domestica or1536
gttccccaggcatcggttatcacccttgtgatcaacaggattatttcagttacaggctgt
gcagctcaggtattcctagtggttttcatgggatatgtagagtttactttgctcactgtc
atggctcgtgaccgttatgatggccatctgccagcctctccactacccagtgatcatgag
tccccgagtctgcatgcagatgaccataacctgcttgatcactaggcttcatgtactgca
ggtttccacactggttacacgtttcgcttgtcattctgccaatccaatttggtccatcag
ttcttctgtgacatcccctctctgctaaggatctcttgctcagacacttttagcaataag
ttatccttaattgtttctgatttgctggttggcactgctcgttataccataattattaca
tcttacgttcgtatattttccactgtgctcaagtttcctgtaaaagaagaccagaaaaaa
gccttctcgacctgcatcccccacatcactgtggtttctttatttctcatttcagcctct
tatgtatatttccaaccaccttcagattctgggtcttttaaggatataattctttctgta
ttttatactgtaataccaccctttctgaaccccattatatatagtctatggaataagcag
ataaaaggtgctataaggatattaatgactagaactatctcattgagaaataaagcataa
>M.domestica or845P (stop codon)
ggaatctgtccatggtggatgcctgctacctctcaataactgttcccnaggcatcggtta
acacccttgtgaacaacaggattatntcagttacaggctgtgcagctcaggtattcctag
tggttttcatggcatatgtagagtttactttgctcactgtcatggctcgtgaccgttatg
tggccatctgccagcctctccactacccagtgatcatgagtccccgagtctgcatgcaga
tgaccataacctgcttgatcactggcttcatgtacgcaggtttccacactggttacacgt
ttcgcttgtcattctgccaatccaatttggtccatcagttcttctgtgacatcccctctc
tgctaaggatctcttgctcagacacttttagcaataagttatccttaattgtttctgatt
tggtggttggcactggctgttataccttcattattacatcttacgttcgtatattttcca
ctgtgctcaagtttcctgtaaaagaagaccagaaaaaagccttctcgacctgcatccccc
acatcactgtggtttctttatttctcatttcagcctcttatgtatatttccaaccacctt
cagattctgggtcttttaaggatataattctttctgtattttatactgtaataccaccct
ttctgaaccccattatatatagtctatggaataagcagataaaaggtgctataaggatat
taatgacaagaactatttcattgagaaataaagcataa
>M.domestica or856
gttttctgacatccgagagctccagatcttctattctttgcttctgtttctcatctactc
tgcaggcctgatggggaatctcctcattgtcatcatcaccaccattgacaggagactcca
cacccccatgtactttttcctgaggaatctgtccatggtggatgcctgctacctctcaat
aactgctcctcaagcatctgttaactctctggtgaacaacaggattatttcagttacagg
ctgtgcagctcaggtattcctagtggttttcatgggatatgtagagtttattttgctcac
cgtcatggcttgtgaccgttatgtggccatctgccaccctctgcactacccagtgatcat
gagtccccaagtctgcctgcagatgacaataacctgcttgttgactggccttgtgtacgc
agctttccacactggttacacatttcgcttgtctttctgccaatccaatttggtccatca
gttcttctgtgacatcccctctctgctaaggatctcctgctcagacacttttagcaataa
gttatccttaattgtttgtgaactggtgattggtgctggctgttatgccttcatcactgc
atcttatgttggtatattttccaccgtgctcaagtttccattgaaagaagaccagaaaaa
agccttctcgacctgcatcccccacatcagtgtggtttctttatttgttatttcaggctc
ttatgtatatttccaaccaccttcagattctgggtcttttaacgatataattctttctgt
attttataccgtaattccaccctttctgaaccccattatatacagtctaaggaataagca
gataaaagatgctataaggatattaatgacaagaaccatttc
>M.domestica or870 complete cds.
atgtccaattataccacagtgactgaatttctgctcatggggttttctgacatccgagag
ctccagatcttctactctttccttctgtttctcatctactctgcaggcctgatggggaat
ctcctcattgtcatcatcaccacctttgacaggagactccacattcccatgtactttttc
ctgaggaatctgtccatggtggatgcctgctacctctcaataactgctccccaggcatcg
gttaacgcccttgtgaacaacaggattatttcagttacaggctgtgcagctcaggtattc
ctagtggttttcatagcatatgtagagttaactttgctcactgtcatggctcgtgaccgt
tatgtggccatctgccaccctctccactacccagtgatcatgagtccccgagtctgcctg
cagatgaccttaacctgcttgatcactggcttcatgtatgcagctttccacaccggttac
acatttcgcttgtctttctgccaatccaatttggtccatcagttcttctgtgacatcccc
tctctcctaaggatctcctgctcagacacttttagcaataagttatccttaattgtttgt
gaactggtggttggtgctggctgttatgccttcatcactgcctcttacgtccgtatattt
tccaccgtgctcaagtttccagtgaaagaagaccagaaaaaagccttctcgacctgcatc
ccccacatcagtgtggtttctttatttgttatttcaggctcttatgtatatttccagcca
ccttcagattctgggtcttttaacgatataattctttctgtattttataccgtaatacca
ccctttctgaaccccattatatacagtctaaggaataagcagataaaagatgctataagg
atattaatgacaagaaccctttcattgagaaataaaacataa
>M.domestica or1113 complete cds.
atgtccaatttcaccactgcgactgaatttctgctcatggagttttctgacatccgagaa
ctccagatcttctattctttccttttgtttctcatctactctgcaggcctgatggggaat
ctcctcattgtcatcatcaccacctttgacaggagactccacactcccatgtactttttc
ctgaggaatctgtccatggtggatgcctgctacctctcaataactgctcctcaggcatct
gttaactctctggtgaacaacaggattatttcagttacaggctgtgcagctcaggtattc
ctagtgattttcatgggatatgtagagtttgctttgctcactgtcatggctcgtgaccgt
tatgtggccatctgccaccctctccactacacagtgatcatgagtccccgagtctgcatg
cagatgaccttaacctgcttgatcactggcctcatgtatgcagctttccacactggttac
acatttcgcttgtcgttctgccgttccaatgtggtcaatcagttcttctgtgacatcccc
tctctcctaaggatctcttgctcagacactttcagcaataagttatccttaattgtttct
gatctggtggttggcgctagttcttatgccttcatcattgcatcttatgttcgtatattt
tccaccgtgctcaagtttccagtgaaagaagaccagaaaaaagccttctcgacctgcatc
ccccacatcactgtggtttctttatttattatttcaggctcttatgtatatttccaacca
ccttcagattctgggtcttttaaggatataattctttctgtattctatactgtaatccca
ccctttctgaaccccattatatacagtctacggaataagcagataaaaggtgctataagg
ttattaatgacaagaaccctttcattgagaaataaagcataa
>M.domestica or1430 complete cds.
atgtccaatttcaccagtgtgactgaatttctgctcatggagttttctgacatccgagaa
ctccagatcttctattctttccttttgtttctcatctactctgcaggcctgatggggaat
ctcctcattgtcatgatcaccacctttgacaggagactccacacccccatgtactttttc
ctgaggaatctgtccatggtggatgcctgctacctctcaataactgctcctcaggcatct
gttaactctctggtgaacaacagggtaatttcggttacaggctgtgcagctcaggtattc
ctagtgattttcatgggatatgtagagtttgctttgctcactgtcatggctcgtgaccgt
tatgtggccatctgcctccctctccactacccagtgatcatgagtccccgagtctgcatg
cagatgaccttaacctgcttgttgactggccttgtgtacgcaggtttccacactggctac
acgtttcgcttgtctttctgccattccaatgtggtcaatcagttcttctgtgacatcccc
tctctcctaaggatctcttgctcagacactttcagcaataagttatccttaattgtttct
gatctggtggttggcgctagttcttatgccttcatcattgcatcttatgttcgtatattt
tccacggtgctcaagtttccagtgaaagaagaccagaaaaaagccttctcgacctgcatc
ccccacatcactgtggtttctttatttattatttcaggctcttatgtatatttccaacca
ccttcagattctgggtcttttaaggatataattctttctgtattctatactgtaatccca
ccctttctgaaccccattatatacagtctacggaataagcagataaaaggtgctataagg
ttattaatgacaagaaccatttcattgagaaataaagcataa
>M.domestica or849 complete cds.
atgtccaatttcaccagtgcgactgagtttctgctcatgggtttttctgacctccgagag
ctccagatcttctattctttccttttgtttctcatctactgtgcaggcctgatggggaat
ctcctcattgtcatgatcaccacctttgacaggagactccacactcccatgtactttttc
ctgaggaatctggccatggtggatgcctgctacctctcaataactgttccccaggcatct
gttaactccctggtgaacaacaggattatttcagttacaggctgtgcagctcaggtattc
ctagtggttttcatggcatatgtagagtttactttgctcactgtcatggctcgtgaccgt
tatgtggccatctgccaccctctccactacccagtgatcatgagtccccgagtctgcatg
cagatgaccttaagctgcttgatcactggcttcatgtacacagctttccacactggttac
acgtttcgcttgtcgttctgccaatcgaatgtggtccatcagttcttctgtgacatcccc
tctctgctaaggatctcttgctcagacacttttagcaataagttattcttaattgtttct
gagctggtgcttggtgctggctgttatgccttcatcactgcctcttatgtccgtatattt
tccaccgtgctcaagtttccagtgaaagaagaccagaaaaaagccttctcgacctgcatc
ccccatattagtgtggtttctttattcattatttcaggctcttatgtatatttccaacca
ccttcagactctggatctcttaaggatattattctttgtttattttatactgttatacca
ccgtttctgaaccccattatatatagtctaaggaataagcagataaaagaggctatgaga
atattaatgacaagaaccctttcattgagaaataaagcataa
>M.domestica or835
nntgcagttcaggtattcctaatgcttttcatggtatatgtagagttaactttgctcacc
atcatggctcgtgaccgttatgtggccatctgccaccctctccactacccagtgatcatg
agtccccgagtctgcctgcagatgaccatagtgtgtttgttgactggcctcgcgtacgca
ggtttccacactggctacacgtttcgcttgtctttctgccattccaatgtggtccttcag
ttcttctgtgacatcccctctctgctaaggatctcttgctcagacactttcagcaataag
ttatccttaattgtttctgacctggtggttggtgctggctgttatgccttcatcactgca
tcttatgttcgtatattttccaccgtgctcaagtttccagagaaagaagaccagaaaaaa
gccttctcgacctgcatcccccacatcattgtcgtttctttacttgttatttcaggggct
tatgtatatttacaaccaccttcagaggctgggtctcttaaggatattattctttctgta
ttttatgccggaataccaccctttctgaaccccattatatacagtctccggaataagcgg
agtttagatgctataagaatattaatgaggggaacactttccttgagaaatgaagcanaa
>M.domestica or834 complete cds.
atgtacaattttaccactgccactgagtttctactattggagttttctgacatccgagag
ctccagatcttgtattctttgcttttgtttctcatctactctgcaggcctgatggggaat
ctcctcattgtcatcatcaccacctttgacaggagactccacacgcccatgtactttttc
ctgaggaatctgtccattgtagatatctgctacctctcaataactgctcctcaggcatct
gttaactctctggtgaacaacaggattatttcagttacaggctgtgcagctcaggtattc
ctaatggttttcatggtatatgtagagttaactttgctcactgtcatggctcgtgaccgt
tatgtggccatctgccaccctctccactacccagtgatcatgagtccccgagtctgcctg
cagatgaccatagtgtgtttgttgactggcctcgcgtacgcaggtttccacactggctac
acgtttcgcttgtctttctgccattccaatgtggtccatcagttcttctgtgacatcccc
tctctgctaaggatctcttgctcagacactttcagcaataagttatccttaattgtttct
gacctggtggttggtgctggctgttatgccttcatcactgcatcttatgttcgtatattt
tccaccgtgctcaagtttccagtgaaagaagaccagaaaaaagccttctcgacctgcatc
ccccacatcattgtcgtttctttacttgttatttcaggtgcttatgtatatttacaacca
ccttcagagtctgggtctcttaaggatattattctttctgtattttatgccgtaatacca
ccctttctgaaccccattatatacagtctacggaataagcagattaaagatgctataaga
atattaatgaggagaacactttcattgagaaatgaagcataa
>M.domestica or1537
ttaactccctggtgaacaacagggttatttcagttacaggctgtgcagctcaggtattcc
tagtggtttttatgacatatgtagagttaactttactcactgtcatggctcgtgaccgtt
atgtggccatctgccaccctctccactacacagtaatcatgagtccccgagtgtgcatgc
agatgaccttaacctgcttgttgactggcctcgtgtatgcaggtttccacacaggttaca
cattttgcttgtctttctgccattccaatgtggtccatcagttcttctgtgacatcccct
ctctcctaaggatctcttgctcagacacttttagcaataagttatccctacttgcttctg
cactggtggttggtactggctgttatggcttcatcactgcatcttacgttcgtatatttt
ccaccgtgctcaagtttccactgaaagaagatcagaaaaaagccttctcgacctgcatcc
cccacatcagtgtggtttctttatttcttatttcaggcatttatgtatatttccaaccac
cttcagattctgggtctcttaaagatattattttttctttattttataccgtaataccac
cctttctgaaccccattatatacagtctacgaaataagcagataaa
>M.domestica or833P complete cds.
atgtccaattttactactgcaactgagtttctgctcatggggttttctgacctccgagag
ctccagatcttctattctttccttttgtttctcatctactgtgcaggcctgatggggaat
ctcctcattgtcatgatcaccacctttgacaggagactccacactcccatgtactttttc
ctgaggaatctggccatgctggatgcctgctacctctcaataaccacaccccaagcatcg
attaactccctggtgaacaacagggttatttcagttgcaggctgtgcagctcaggtattc
ctagtgattttcttggcatatgtagagttaactttgctcactgtcatggcccgtgaccgt
tatgtggccatctgccaccctctgcactacccagtgatcatgagtccccgagtctgcatg
cagatgaccttaacctgcttgttgactggcctcgtgtacgcaggtttccacactggctac
acgtttcgcttgtctttctgccattccaatgtggtccatcagttcttctgtgacatcccc
tctctgctaaggatctcctgctcagacacttttagcaataagttatccctacttgtttct
gcactggtggttggtgctggctgttatggcttcatcactgcatcttatgttcgtatattt
ttccaccgtgctcaagtttccactgaaagaagaccagaaaaaagccttctcgacctgcat
cccccacattagtgtgttttctttatttcttatttcaggtatttatgtatatttccaacc
acccttcagagtctgggtctcttaaagatattattctttctgtattttataccgtaatac
cgccctttccgaaccccattatatacagcctacgaataagcagaataaaaggggctataa
gaatatttatga
>M.domestica or1397
atgtccaattttactactgcaactgagtttctgctcatggggttttctgacatccgagaa
ctccagatcttgtattctttccttttgtttctcatctactgtgcaggcctgatggggaat
ctcctcattgtcatgatcaccacctttgacaggagactccacacgcccatgtactttttc
ctgaggaatctggccatgctggatgcctgctacctctcaataaccacaccccaagcatca
attaactccctggtgaacaacagggttatttcagttacaggctgtgcagctcaggtcttc
ctagtggtttttatgacatatgtagagttaactttactcactgtcatggctcgtgaccgt
tatgtggccatctgccaccctctccactacccagtgatcatgagtccccgagtctgcctg
cagatgaccttaacctgcttgttgactggcctcgtgtacgcaggtttccacacaggttac
acattttgcttgtctttctgccaatccaatgtggtccatcagttcttctgtgacatcccc
tctctcctaaggatctcctgctcagacacttttagcaataagttatccttacttgcttct
gcactggtggttggaattagctgttatactttcatcactgcatcttatgttcgtatattt
tccaccgtgctcaagtttccagtgaaagaagaccagaaaaaagccttctcgacctgcatc
ccccacatcagtgtggtttctttatttcttatttcaggcatttatgtatatttccaaaca
ccttcagattctgggtctattaaagatattatt
>M.domestica or1538
tgtcgatcagcctttccaatgtggtccatcagttcttctttgacatcccctctctgctaa
ggatctcctgctcagacacttttagcaataagttatccttaattgtttctgatgtggtga
ttggagctggctgttatgccttcatcactgcatcttacgtccgtatattttccaccgtgc
tcaagtttccagtgaaagaagaccagaaaaaagccttctcgacctgcatcccccacatca
ctggggtttctttattcatttgttcaacctgttttgtgtatctgcaaccacctgcagagt
ctgagtctcttaaggatattattctttctgt
>M.domestica or861 complete cds.
atgtccaatttcaccactgcaactgagtttctgctcatggggttttctgacatccgagag
ctccagatcttctattctttccttttgtttctcatctactctgcaggcctgatggggaat
ctcctcattgtcatcatcaccatctttgacaagagactccacacccccatgtactttttc
ctgaggaatctgtccatggtggatgcctgctacctctcaataactgttccccaggcatct
gttaactctctagtgaacaacaggattatttcagttacaggctgtgcagctcaggtattc
ctagtggttttcatggcatgtgtagacttaactttgctcactgccatggctcgtgaccgt
tatgtggccatctgccaccctctgcactacccagtgatcatgagtccccgagtctgcatg
cagatgaccattacctgtttgttgactggacttgtgtatgcaggtttccacactggctac
acgtttcgcttgtcgttctgccgttccaatgtggtccatcagttcttctgtgacatcccc
tctctgctaaggatctcctgctcagacacttttagcaataagttatccttaattgtttct
gatgtggtgattggcgctggctgttatgccttcatcactgcatcttacgtccgtatattt
tccaccgtgctcaagtttccagtgaaagaagaccagaaaaaagccttctcgacctgcatc
ccccacatcactgtggtttctttattcattttttcaacctgttttgtgtatctgcaacca
ccttcagagtctgagtctcttaaggatattattctttctgtatttcataccacaatacca
ccttttctgaaccccattatatatagtctacggaataagcagataaaagatgctatggga
acattaatgaagagcaccatttttattaagaaataa
>M.domestica or859 complete cds.
atgtccaatttcaccactgcaactgagtttctgctcatggggttttctgacgtgcgagag
ctccagatcttctattctttccttctgtttctcatctactgtgcaggcctgatggggaat
ctcctcattgtcatcatcaccacctttgacaggagactccacacccccatgtactttttc
ctgaggaatctgtccatggtggatgcctgctacatctcaataactgttcctcaggcatct
gttaactctctggtgaacaacaggattatttcagttacaggctgtgcagctcaggtattc
ctcatgattttcttggcatatgtagagttaactttgctcaccgtcatggcccgtgactgt
tatgtggccatctgccagcctctgcactacccagtgatcatgagtccccgagtctgcatg
cagatgaccttaacctgcttgatcactggcttcatgtacgcagctttccacactggttac
acgtttcgcttgtccttctgccattccaatgtggtccatcagttcttctgtgacatcccc
tctctgctaaggatctcctgctcagacacttttagcaataagttatccttaattgtttct
gatgtggtgattggcgctggctgttatgccttcatcactgcatcttacgtccatatattt
tccaccgtgctcaagtttccagtgaaagaagaccagaaaaaagccttctcgacctgcatc
ccccacatcactgtggtttctttattcattttttcaacctgttttgtgtatctgcaacca
ccttcagagtctgagtctcttaaggatattattctttctgtatttcataccacaatacca
ccttttctgaaccccattatatatagtctacggaataagcagataaaagatgctatggga
acattaatgaagagcaccatttttattaagaaataa
>M.domestica or1429 complete cds.
atgtccaatttgaccactgcaactgagtttctgctcatggggttttctgacgtccgagag
ctccagatcttgtattctttccttctgtttctcatctactctgcaggcctgatggggaat
ctcctcattgtcatgatcaccacctttgacaggagactccacactcccatgtactttttc
ctgaggaatctggccatggtggatgcctgctacatctcaataactgttcctcaggcatct
gttaactctctggtgaacaacaggattatttcagttgcaggctgtgcagctcaggtattc
ctagtggttttcatggcatatgtagagttaactttgctcactgtcatggctcgtgaccgt
tatgtggccatctgccagcctctccactacccagtgatcatgagtccccgagtctgcctg
cagatgaccttaacctgcttgatcactggcctcgtgtattcagctttccacactggttac
acgtttcgcttgtctttctgccattccaatgtggtccatcagttcttctgtgacatcccc
tctctgctaaggatctcttgctcagatacttttagcaataacttatccttaattgtttct
gatgtggtgattggcgctggctgttatgccttcatcactgcatcttacgttcgtatattt
tccactgtgctcaaatttccagtgaaagaagaccagaaaaaagccttctcgacctgcatc
ccccacatcagtgtggtttctttattcattttttcaacctgttttgtgtatctgcaacca
ccttcagagtctgagtctcttaaggatattattctttctgtattttataccataatacca
ccttttctgaaccccattatatatagtctacggaataagcagataaaagatgctatggga
acattaatgaagagcaccatttttattaagaaataa
>M.domestica or1399 complete cds.
atgtccaatttgaccactgcaactgagtttctgctcatggggttttctgacattcgagag
ctccagatcttgtattctttccttttgtttctcatctactctgcaggcctgatggggaat
ctcctcattgtcatcatcaccacctttgacaggagactccacactcccatgtactttttc
ctgaggaatctgtccatggtagatgcctgctacctctcaataactgctcctcaagcatct
gttaactctctggtgaacaacaggattatttcatttacaggctgtgcagctcaggtattc
tttgtggttttcttggcatgtgtagagttaactttgctcactgtcatggctcgtgaccgt
tatgtggccatctgccaccctctgcactacccagtgatcatgagtccccgagtctgcctg
cagatgaccattacgtgtttgttgactggacttgtgtatgcaggtttccacacaggttac
acatttcgcttgtctttctgccaatccaatgtggtccatcagttcttctgtgacatcccc
tctctgctaaggatctcttgctcagatacttttagcaataacttatccttaattgtttct
gatgtggtggttggtgctggctgttatgccttcatcattgcatcttatgttcgtatattt
tccaccgtgctcaagtttccagtgaaagaagaccagaaaaaagccttctcgacctgcatc
ccccacatcagtgtggtttctttatttcttatttcaggtgcttatgtatatgcccaacca
ccttcagattctgagtctcttaaggatataattctttctgtattttataccataatacca
ccctttctgaaccccattatatatagtctacggaataagcagataaaagatgctatggga
acattaatgaagagcaccatttttattaagaaataa
>M.domestica or1539
ctcagctacggagctgacctgatggggaatctcctcgttggcatgatcaccaccttatga
aggagactccacacccccctgtactttttcctgaggagtctgtccatggtggaggcctgc
tacctctcaagaactgctcctcaggcttctgttaactctctggtgaacaacaggattatt
tcagttacaggctgtgcagctcaggtattcctaatggttttcatgggagatgtagagttt
gctttgctcactgtcatggctcgtgagcgatatgtggccatctgccaccctctccactac
ccagtgatcatgagtccccgagtctgcatgcagatgaccttaacctgcttgttgactggc
cttgtgtatgcagcttttcacactggctacatgtttcgcttgtccttctgccattccaat
gtggtccatcaattcttctgtgacatcccctctctcctaaggatctcttgctcagacact
tttagcaataagttatccctatttgtttctgtactggtggttggtactggctgttatacc
ttcatcactgcatcttacgttcgtatattttccaccgtgctcaagtttcctgtaaaagaa
gaccagaagaaagccttctcgacctgcatcccccacatcagtgtggtttctttagtttgt
atttcaggagcttatgtatactttcgaccaccttcagagtctgggtcntttgagcatata
atttcttctgtattt
>M.domestica or863P
atatccaattatactgttgtggctgagtttctgctcatgggattttctgacatccgagag
ctccagattttgtattctttccttctgtttctcatctactgtgcaggcctgatggggaat
ctcctcattgtcatgatcaccacctttgacaggagactccacacccccatgtactttttc
ctgaggaatctgtccatggtggatgcctgctacctctcaataactgctcctcaggcttct
gttaactctctggtgaacaacaggattatttcagttacaggctgtgcagctcaggtattc
ctaatggttttcatgggatatgtagagtttgctttgctcactgtcatggctcgtgaccgt
tatgtggccatctgccaccctctccactacccagtgatcatgagtccccgagtctgcatg
cagatgaccttaacctgcttgttgactggccttgtgtatgcagcttttcacactggctac
atgtttcgcttgtccttctgccattccaatgtggtccatcaattcttctgtgacatcccc
tctctcctaaggatctcttgctcagacacttttagcaataagttatccctatttgtttct
gtactggtggttggtactggctgttataccttcatcactgcatcttacgttcgtatattt
tccaccgtgctcaagtttcctgtaaaagaagaccagaaaaaagccttctcgacctgcatc
ccccacatcagtgtggtttctttatttgttatttcaggagcttatgtatacttccaacca
ccttcagattctgggtcttttgagcatataatttcttctgtattttatactataatacca
ccctttctgaaccccattatatgcagtctgaggtagtattagtctctcgaaagccaagaa
tgatgattgtctttgtgtataaatcataaagacacttgtgcgtga
>M.domestica or1540
atatccatttatactgttgtggctgagtatctgctcataggatattctgacatccgagag
ctccagatttttgtattcatttcattctgtttctcatctactgtgcaggcctgatgggga
atctcctcattgtcatgatcaccacctttaacaggagactccacacccccatgtacttta
tcctgaggaatctgtccatggtggatgcctgctacctctcaataactgctcctcaggctt
ctgttaactctctggtgaacaacaggattatttcagttacaggctgtgcagctcaggtat
tcctaatggttttcatgggatatgtagagtttgctttgctcactgtcatggctcgtgacc
gttatgtggccatctgccaccctctccactacccagtgatcatgagtccccgagtctgca
tgcagatgaccttaacctgcttgttgactggccttgtgtatgcagcttttcacactggct
acatgtttcgcttgtccttctgccattccaatgtggtccatcaattcttctgtgacatcc
cctctctcctaaggatctcttgctcagacacttttagcaataagttatccctatttgttt
ctgaactggtggttggtactggctgttataccttcatcactgcata
>M.domestica or1541
ttcctcaggcattttttatctctctggtgaacaacaggattatttcagttacaggctgtg
cagctcaggtcttccttgtgatgatcatggcatatgtagagttaactttgctcactgtca
tggctcgtgaccgttatgtggtcatctgccaccctctccactacccagtgatcatgagtc
ccccagtctgcctgctgatgacaaaaacctgcttgtagactggcctctctttacacagct
atacacactggttacacgtttcgcttgtccttctgccattcccatgaggtccatcagttc
ttctgtgacatctcctctctgctaaggatctctcgctcagatacttttagcaataactca
tccttagctgtttctgacgagaagattggcgctggctgttatgccttcatcattgcatct
aagagttgcatatttttcaccgtgctcaaatgtc
>M.domestica or1401 complete cds.
atgtccaatttcaccactgcaactgagtttctgctcatggggttttctgacatccaagag
ctccagatcttgtattctttccttttgtttctcatctactctgcaggcctgatggggaat
ctcctcattgtcatcatcaccacctttgacaggacactccacactcccatgtactttttc
ctgaggaatctgtccatgctggatgcctgctacctctcaataactattcctcaggcattt
tttaactctctggtgaacaacagggtaatttcagttacaggctgtgcagctcaggtcttc
cttgtgatgttcatggtatatgtagagttaactttgctcaccgtcatggctcgtgaccgt
tatgtggccatctgccaccctctccactacccagtgatcatgagtccccgagtgtgcctg
cagatgacaataacctgcttgttgactggtcttgtgtacgcaggtttccacactggttac
acgtttcgcttgtccttctgccattccaatgtggtccatcagttcttctgtgacatcccc
tctctcctaaggatctcctgctcagatacttttagcaataacttatccttaattgtttct
gatgtggtggttggtgctggctgttatgccttcatcattgcatcttatgtttgtatattt
tccaccgtgctcaaatttccagtgaaagaagaccagaaaaaagccttctcgacctgcatc
ccccacatcactgtggtttctttatttattatatctggcacttatgtatatttccatcca
ccttcagattctgggtctcttaaggatataattctttctgtattttatactgtaattcca
ccctttctgaaccccattatatacagtctacgaaataagcagataaaaggtgctataaga
atactaatgaagagaaccctttaa
>M.domestica or1502 complete cds.
atgtccaattataccactgcgactgagtttctgctcatggggttttctgacatccgagag
ctccagatcttgtattctttccttctgtttctcatctactctgcaggcctgatggggaat
ctcctcattgtcatcatcaccacctttgacaggagactccacacccccatgtactttttc
ctgaggaatctgtccatgctggatgcctgctacctctcaataactgttcctcaggcattt
tttaactctctggtgaacaacaggattatttcagttacaggctgtgcagctcaggtcttc
cttgtgatgttcatggtatatgtagagttaactttgctcactgtcatggctcgtgaccgt
tatgtggccatctgccaccctctccactacccagtgatcatgagtccccgagtctgcctg
cagatgacaataacctgcttgttgactggcctcgtgtatgcagcttttcacactggttac
acgtttcgcttgtccttctgccattccaatgtggtccatcagttcttctgtgacatcccc
tctctgctaaggatctcttgctcagatacttttagcaataacttatccttaattgtttct
gacgtggtggttggtgctggctgttatgccttcatcattgcatcttatgtttgtatattt
tccaccgtgctcaaatttccagtgaaagaagaccagaaaaaagccttctcgacctgcatc
cctcacatcatgaaggtgtctttatttattatatctggcacttatgtatatttccatcca
ccttcagattctgggtctcttaaggatataattctttatgtattttatcctgtaattcca
ccctttctgaaccccattatatacagtctacggaataagcagataaaaaatgctacaaga
ctgctgccgaaaaggccctttgctcagatgtaggcataa
>M.domestica or1542
tacaggatgtgcagctcaggtattcctagtgatatcagagggatatgtagagtctgctaa
gctctctgccatggctcgagaccgttatgtggccattgcgtccctctccactacccagtg
atcatgagtccagtagtctgcatgcagatgaccttaacgtgcttgtagactggccttgtg
tacgcaggtttccacaccggctacacgtatcgcttgtctttgtcacattccaatgcggtc
aatcagttgttatgcgacatcccatctctcgtaaggatctctagctcagacactgtcagc
aataagttatccttaagggtttaggatagggaggttggcggtagttcttaagccatcatc
agtgcatcgtatgttcgaatattttgcacggtgctcaagtttccagcgaaagatgaccag
aaaaaagctttctcgacgtgcatcccccacatcactgtggtttctttatctattatttca
ggctattaagtatatttccaaccaccttcagattccgggtcttttaaggatataattctt
tctgtcttctataccgtaatcccaccctttccgaaccccattattacagtcttcggaata
agcagataaaaggtgctataaggttattaaggacaagaaccacttcaaagagaaataaag
cataa
>M.domestica or871P
cancctgtccacttcccagggatcatgagtccaagagtctgctagcagatgaccataccc
tgctgcttgactgacacttatgtaggcagctttgcacacagagttacacgtttgacttgt
ctgtctgtcagtccgactgtgtctcatcagttcttacgcgacatcccctctctgctacgg
atctacagatcagacactgtcagcgataacttatctctaattgtttcgaacaaggtggct
ggtgctggccgcaaagcctccataggtgcatattatgttcgtatattctccaccgtgctc
aagtgtccagcgaacgaagtccagaaaaaagccttctcgacatgcatctgccacatcatt
gtcgtttgtgtacttgttatttcaggcattgaagaatatgcccaaccaccttgagattct
gggtctcttaaggatgtgatataaaatataagtattttatagagtaattcctcccttcat
gagccacattatttacagtgtaggaaatacgcagattaaaggtgctataagaatattaaa
gaca
>M.domestica or1543
tctcctgcaacaaggtcaaaagctggggtttttacactcaaactaaataaactgggggtc
tctagatttccatgttgacaagtgtaacaacccctctctgctaaggatctcttgctcaga
cacttttagcaataagttatccctacttgcttctgcgctggtggttggcgctggctgtta
tggcttcatcactgcatcttatgttcatatattttccaccgtgctcaagtttccagtgaa
agaagaccagaaaaaagccttctcgacctgcatcccccacatcagtgtggtttctttatt
tattatttcaggctcttatgtatatttccaaccaccttcagattctgagactcttaagga
tataattctttattttatactgttatacctccctttctgaaccccattatatacagtcta
cagaataagcaaataacagatactaagggaatattaaagaagagaaccatttttattaag
aaataa
>M.domestica or1447 complete cds.
atgtctaattttactcttgtgagtgaatccctcctcatggagttttcagacaccagggag
ctgcagatcatctatgctttgcttttcttactgattttcttggctaccctgttagggaac
ctccttattgtcattgtcactactactgacaggcaacttcacacccccatgtattttttc
cttaggaatctgtccctcgtggatgcctgctacataaccgttattctccccaaagcatcc
accaattccctattgaacaacagggctatctcaaagagcgagtgtgtggctcaaatcttc
ctcgtggttttctttgtctacacggagctgatctgcctcaccataatggcccgtgatcgc
tatgtggccatctgtcacccgctccactatgcaggaatcatgagtccccgagtgtgcatg
cagatgactttggcatgcttgctcactggcctcctgtatgcaggtttccacactggttac
accttccgattgcctttctgctggtccaatgtgatccatcagttcttttgtgacatccct
tctttgctcaaactctcttgctcggacaccttcaggaacgaagtcctgatacttgcctct
ggcctgggggttgggggtggctgctttgctttcatcactgcctcttatgtttgcatattt
tccactgtgctgaaaattccggggaaagaagaccaaagaaaggccttctccacctgtgtc
ccccacatcatcgttgtatctgtgtttctgatttcaggcttttatgtttaccttcgacca
tcctcagtttctgcctccatcgaggacatgattctttctgtattctactgcatagtacca
ccgttcctgaaccctatcatatatagtctcagaaacaaacagataaaggaagctgtgaaa
actatcataaggagaaacattttttctcgaagataa
>M.domestica or1446 complete cds.
atgtccaattttaccactgccactgagtttctactaatggagttttctgacatccgagag
ctccagatcttctattctttccttctgtttctcatctactctgcaggcctgatggggaat
ctcctcattgtcatcatcaccacctttgacaggaaactccacacccccatgtactttttc
ctgaggaatctggccatgctggatgcctgctacctctcaataactgttccccaggcatct
attaactctctggtgaacaataggactatttcagttacaggctgtgcagctcaggtcttc
ctcgtgattttcttggcatatgtagaagtaactttgctcactgtcatggcccgtgaccgt
tatgtggccatctgccaccctctgcactacccagtgatcatgagtccccgagtgtgcctg
cagatgaccttaacctgcttgttgactggcctcgtgtacgcaggtttccacacaggttac
acgtttcgcttgtccttctgccaatccaatgtggtccatcagttcttctgtgacatcccc
tctctcctaaggatctcttgcacagacactttcagcaataagttatccttaattgtttgt
gaactggtcattggtgctggctgttatgccttcatcactgcctcttacgtccgtatattt
tccaccgtgctcaagtttccagtgaaagaagatcagaaaaaagccttctcgacctgcatc
ccccacatcagtgtggtttctttatttcttatttcaggagcttatgtatatgcccaacca
ccttcagattctgagtctcttaaggatattattctttctgtattttatactgttatacct
ccctttctgaaccccatcatatacagtctacggaataagcagataaaagatgctatggta
ttattaatgaagaaaaccatatttattaagaaataa
>M.domestica or1544
atgtccaatttcaccactgcaactgagtttctgctcatggggttttctgacatccgagag
ctccagatcttgtattctttccttctgtttctcatctactctgcaggcctgatggggaat
ctcctcattgtcatcatcaccaccattgacaggagactccacaccctcatgtactttttc
ctgaggaatctgtccatggtggatgcctgctacctctcaataactgttccccaggcatct
gtttactctctgatgaacaataggactatttcagttacaggctgtgcagctcaggtattc
cttgtaattttaatggcatatgtagaagtaactttgctcaccgtcatggctcgtgaccgt
tatgtggccatctgccaccctctccactacccagtgatcatgagtccccgagtctgcctg
cagatgaccttaacctgcttgttgactggcctcgtgtacgcaggtttccacacaggttac
acgttacgcttgtccttctgccattccaatgtggtccatcagttct
>M.domestica or842 complete cds.
atgtccaattttaccactgcgacagaatttgtgctcatggagttttctgacatccgagag
ctccagatcttgtattctttccttctgtttctcatctactctgcaggcctgagggggaat
ctcctcattgtcatcatcaccaccattgacaggagactccacactcccatgtactttttc
ctgaggaatctgtccattgtggatgcctgctacctctcaataactgttcctcaggcatct
gttaactccctggtgaacaacaggactatttccgttacaggctgtgcagctcaggtattc
ctcgtgattttcatggcatatgtagagtttgctttgctcactgtcatggcccgtgatcgt
tatgtggccatctgccaccctctgcactacccagtgatcatgagtcctcgagtctgcatg
cagatgaccttaacctgcttgatcactggcctcgtgtatgcagctttccacaccagttac
acgtttcgcttgtccttctgccattccaatgtggtccatcagttcttctgtgacatcccc
tctctcctaaggatctcttgctcagacacttttagcaataagttatccttaattgtttgt
gaactggtgattggtgctggctgttatgccttcatcactgcatcttacgtccgtatattt
tccaccgtgctcaagtttccagtgaaagaagaccagaaaaaagccttctcgacctgcatc
ccccacatcagtgtgatttctttatttgttatttcaagtgtttatgtatattcccaacca
cctacagattctgaatctcttaaggatataattccttctgtattttatactgttatacct
ccctttctgaaccccattatttacagtctatggaataagcagataaaagatgctatggtc
ttattaatgaagaaaaccatatttattatgaaataa
>M.domestica or852 complete cds.
atgtccaatttcaccagtgcgactgagtttctgctcatgggattttctgatattcgagag
ctccagatcttgtattctttccttttgtttctcatctactctgcaggcctgatggggaat
ctcctcattgtcatgatcaccaccattgacaggagactccacacgcccatgtactttttc
ctgaggaatctggccatggtggatgcctgctacctctcaataactgttccccaggcatct
tttaactctctggtgaacaatagaactatttcagttacaggctgtgcagctcaggtattc
cttgtgattttcatggcatgtgtagagttaactttgctcactgtcatggctcgtgaccgt
tatgtggccatctgccaccctctgcactacccagtgatcatgagtccccgagtctgcatg
cagatgaccttaacctgcttgatcactggcctcgtgtattcagctttccacactggttac
acgtttcgcttgtccttctgccattccaatgtggtccatcagttcttctgtgacatcccc
tctctgctaaggatctcctgctcagacacttttagcaataagctatctttaattgcaggt
gaactggtggttggtgctggctgttatgccttcatcattgcatcttatgttcgtatattt
tccaccgtgctcaagtttccagtgaaagaagaccagaaaaaagccttctcgacctgcatc
ccccacatcactgtggtttctttatttcttatttcaggtgcttatgtatatgcccaacca
ccttcagattctgaatctcttaaggatataattccttctgtattttatactgttatacca
ccctttatgaaccccattatatacagtctacggaataagcagataaaagatgctatggga
acattaatgaagagcaccattttcattaagaaataa
>M.domestica or1545
atgtccaattttactactgtgactgagtttctgctcatggggttttctgacatccgagag
ctccagatcttctattctttccttttgtttctcatctactctgcaggcctgatggggaat
ctcctcattgtcatcatcaccaccattgacaggagactccacacccccatgtactttttc
ctgaggaatctgtccatggtggatgcctgctacctctcaataactgttccccaggcatct
gttaactctctgatgaacgactgggctatttcagttacaggctgtgcagctcaggtattc
cttgtgattttcatggcatgtgtagagttaactttgctcactgtcatggctcgtgaccgt
tatgtggccatctgccaccctctgcactacccagtgatcatgagtccccgagtctgcctg
cagatgaccttaacctgcttgatcactggcctcgtgtattcagctttccacactggttac
acgtttcgcttgtcgttctgccattccaatgtggtccatcagttcttctgtgacatcccc
tctctgctaaggatctcctgctcagacacttttagcaataagctatctttaattgcaggt
gaactggtggttggtgctggctgttatgccttcatcattgcatcatatgttcgtatattt
tccaccgtgctcaagtt
>M.domestica or867 complete cds.
atgtccaattataccactgcaactgaatttctgctcatggggttttctgacatccgagag
ctccagatcttgtattctttccttctgtttctcatctactctgcaggcctgatggggaat
ctcctcattgtcatcatcaccacctttgacaggagactccacactcccatgtactttttc
ctgaggaacctgtccatggtggatgcctgctacctctcaataactgctccccaggcctct
gttaactctctggtgaacaacaggattatttcagttacaggctgtgcagctcaggtattc
cttgtgatgttcattgcatatgtagagttaactttgctcactgtcatggctcgtgaccgt
tatgtggccatctgccaccctctccattacccagtgatcatgagtccccgagtctgcctg
cagatgaccttaacctgcttgttgactggccttgtatacgcagctttccacactggctac
acatttcgcttgtcattttgccattccaatgtggtccatcagttcttctgtgatatcccc
tctctgctaaggatctcttgctctgatactttcagcaataacttatccttaattgtttct
gacctggtggttggtgctggctgttatgccttcatcactgcatcttatgttcgtatattt
tccaccgtgctcaagtttccagtgaaagaagaccagaaaaaagccttctcgacctgcatc
ccccacatcagtgtggtttctttatttgttatttcaggcatttatgtatatgcccaacca
ccttcagattctgggtctcttaaggatattattctttctgtattttatactgtaatacca
cccttcatgaaccccattatttacagtctacgaaataagcagataaaaggtgctataaga
atattaatgacaaaaaccctttcattgagaaataaaacatga
>M.domestica or838P complete cds.
atgtccaattataccactgcaactgaatttctgctcatggggttttctgacatccaagag
ctccagatcttgtattctttccttctgtttctcatctactctgcaggcctgatggggaat
ctcctcattgtcatcatcaccaccattgacaggaggctccacacccccatgtactttttc
ctgaggaatctgtccatggtggatatcttctacctctcaataactgctccccaggcctct
gttaactctctggtgaacaacaggattatttcagttacaggttgtgcagctcaggtattc
cttgtgatgttcattgcatatgtagagttaacgttgctcactgtcatggcccgtgaccgt
tatgtggccatctgccaccctctccactacccagtgatcatgagtccccgagtctgcctg
cagatgaccataacctgcttgttgactggccttatgtatgcagctttccacaccggttac
acgtttcgcttgtccttctgccattccaatgtggtccatcagttcttctgtgacatcccc
tctctgctaaggatctcttgctcagacactttcagcaataacttatccttaattgtttct
gacctggtggttggtgctggctgttatgccttcatcactgcatcttatgttcgtatattt
tccaccgtgctcaagtttccagtgaaagaagaccagaaaaaagccttctcgacctgcatc
ccccacatcattgtcgtttctttacttgttatttcaggcatttatgtatatgcccaacca
ccttcagattctgggtctcttaaggatataatataaaatataagtattttatactgtaat
accacccttcatgaaccccattatttacagtctacgaaataagcagataaaaggtgctat
aagaatattaatgacaaaaaccctttcattgagaaataaaacataa
>M.domestica or869
atgtccaattttacctctccgactgagtttctactcatggggttttctgacatccgagag
ctccagatcttgtattctttccttttgtttctcatctactctgcaggcctgatggggaat
ctcctcattgtcatcatcaccacctttgacaggagactccacactcccatgtactttttc
ctgaggaatctgtccatggtggatgcctgctacctctcaataactgctcctcaggcatct
gttaactctctggtgaacaacaggattatttcagttgcaggctgtgcagctcaggtattc
cttgtgatgctcatggcatatgtagaggtaactttgctcactgtcatggctcgtgaccgt
tatgtggccatctgccaccctctgcattacccagtgatcatgagtccccaagtctgcctg
cagatgactataacttgcttgttgactggccttgtatatgcagctttccacacaagttat
acgtttcgcttgtcattctgccaatcgaatgtggtccatcagttcttctgtgacatcccc
tctctcctaaggatctcctgctcagacacttttagcaataagttatccttacttgcttct
gcactggtggttggtgctggctgttatgccttcatcactgcatcttacgttcgtatattt
tccaccgtgctcaagtttccagtgaaagaagaccagaaaaaagccttctcgacctgcatc
ccccacatcactgtggtttctttatttcttatttcagactcttatgtatatttccaacca
ccttcagattctgg
>M.domestica or864
atgtccaatttcaccgctgcaactgaatttctgctcatgggattttctgacatccgagag
ctccagatcttgtattctttccttctgtttctcatctactgtgcaggcctgatggggaat
ctcctcattgtcatcatcacccccattgacaggaggctccgcacccccatgtactttttc
ctgaggaatctggacatgccggatgccagctacctctcaataactgttccccaggcatct
tttaactctctggtgaacaacaggattatttcagttacaggctgtgcagctcaggtattc
ctagtgcttttcatggcatatgtagaagtaactttgctctccgt
>M.domestica or1546
atgtccaatttctccagtgcaactgaatttctgctcatgggattttctgacatccgagag
ctccagatcttgtattctttccttctgtttctcatctactgtgcaggcctgatggggaat
ctcctcattgtcatcatcaccaccattgacaggaggctccacacccccatgtactttttc
ctgaggaatctggccatgctggatgcctgctacctctcaataactgttccccaggcatct
tttaactctctggtgaacaacaggattatttcagttgcaggcggtgcagctcaggtattc
ctagtgcttttcatcgcatatgtagaagtaactttgctcaccgtcatggttggtgtgcgt
tatatgatcattatccaccctctgcactccccagtgatcatgagttgccgtctctccaaa
gaaatgaccttaacctgcttgttgactggcctcgtatacgcagctttccacaccggctac
acgtttcgcttgtccttctgccattccaatgtggtccatcagttcttctgtgacatcccc
tctaaagtaaagatctcttgctctgatacttttcgcaatgacatatcgata
>M.domestica or1114
atgtccaattataccacagtgactgagtttctgctcatggggttttctgacatccgagag
ctccagatcttgtattctttccttctgtttctcatctactctgcaggcctgatggggaat
ctcctcattgtcatgatcaccaccattgacaggagactccacacccccatgtactttttc
ctgaggaatctgtccatggtggatgcctgctacctctcaataactgctccccaggcatcg
attaactccctggtgaacaacaggattatttcagttacaggctgtgcagctcaggtattc
ctagtgattttcttggcatatgtagagtttactttgctcactgtcatggcccgtgatcgt
tatgtggccatctgccagcctctccactacccagtgatcatgagtccccgagtctgcctg
cagatgaccttaacatgtttgttgactggcctcgtgtatgcagctttccacaccggttac
acgtttcgcttgtcgttctgccattccaatgtggtccatcagttcttctgtgacatcccc
tctctcctaaggatctcctgctcagacacttttagcaataagttatccttaattgtttct
gagctggtgattggtgctggctgttacgccttcatcattgcatcttacgttggtatattt
tccaccgtgctcaagtttccagtgaaagaagaccagaaaaaagccttctcgacctgcatc
ccccacatcactgtggtttctttattcattttttcaacctgttttgtgtatctgcaacca
ccttcagagtctgcatcccttgaagggataattctttcagtattttataccgtaatacca
ccctttctgaaccccattatatacagtctaaggaataagcagataaaggatgctataaca
attttaatgaagagaatcattaggtaa
>M.domestica or1547
atgtccaattataccactgcgactgaatttctgctcatggggttttctgacatccgagag
ctccagatcttgtattctttccttctgtttctcatctactctgcaggcctgatggggaat
ctcctcattgtcatcatcaccacctttgacaggagactccacacgcccatgtactttttc
ctgaggaatctgtccatggtggatgcctgctaccctctcataactgctcctcaggcatcg
attaactccctggtgaaacacaggattatttcagttacaggctgtgcagctcaggtattc
ctagtgattttcttggcatatgtagagttnactttgctcactgtcatggccc
>M.domestica or844 complete cds.
atgtccaattataccactgtgactcaatttctgctcatgggtttttctgaactccgacag
ctccagatcttgtattctttccttttgtttctcatctactctgcaggcctgatggggaat
ctcctcattgtcatgatcaccacctttgacaggagactccacatgcccatgtactttttc
ctgaggaatctgtccatggtggatgcctgctacctctcaataactgttccccaagcatcg
gttaacgcccttgtgaacaacaggattatttcaggtacaggctgtgcagctcaggtattc
ctagtgattttcttggcatatgtagagtttactttgctcactgtcatggctcgtgaccgt
tatgtggccatctgccaccctctccactacccagtgatcatgagtccccgagtctgcatg
cagatgaccttaacatgtttgttgactggcctcatgtatgcagctttccacaccggttac
acgtttcgcttgtcgttctgccattccaatgtggtccatcagttcttctgtgacatcccc
tctctgctaaggatctcctgctcagacacttttaacaataagttatccttacttgcttct
gcactggtggttggtgctggctgttatggcttcatcactgcatcttatgttggtatattt
tccacggtgctcaagtttccagtgaaagaagaccagaaaaaagccttctcgacctgcatc
ccccacatcactgtggtttctttattcattttttcaacctgttttgtgtatctgcaacca
ccttcagagtctgcatcccttgaagggataattctttcagtattttataccgtaatacca
ccctttctgaaccccattatatacagtctacgaaataagcagataaaggatgctataaca
atattaatgaagagaatcatttcattaagtaataaagtatag
>M.domestica or843 complete cds.
atgtccaattataccactgtgactcaatttctgctcatgggtttttctgaactccgacag
ctccagatcttctattctttccttttgtttctcatctactctgcaggcctgatggggaat
ctcctcattgtcatgatcaccacctttgacaggagactccacacccccatgtactttttc
ctgaggaatctgtccatggtggatgcctgctacctctcaataactgttccccaggcctct
gttaactccctggtgaacaacaggattatttcagttacaggctgtgcagctcaggtattc
ctagtgcttttcatggcatatgtagagtttactttgctcactgtcatggctcgtgaccgt
tatgtggccatctgccagcctctgcactacccagtgatcatgagtccccgagtctgcatg
cagatgaccttaacctgcttgttgactggcctcatgtacgcaggtttccacactggttat
acgtttcgcttgtctttctgccattccaatgtggtccatcagttcttctgtgacatcccc
tctctgctaaggatctcctgctcagatacttttagcaataagttatccttacttgcttct
gcactggtggttggcgctggctgttatggcttcatcactgcatcttatgttggtatattt
tccacggtgctcaagtttccagtgaaagaagaccagaaaaaagccttctcgacctgcatc
ccccacatcactgtggtttctttattcattttttcaacctgttttgtgtatctgcaacca
ccttcagagtctgcatcccttgaagggataattctttcagtattttataccgtaatacca
ccctttctgaaccccattatatacagtctacgaaataagcagataaaggatgctataaca
atattaatgaagagaatcctttcattaagtaataaagtatag
>M.domestica or1548
atgtccaatttcaccagtgagactgagtttctgctcatggcgttttctgacatccgagag
ctccagatcttctattctttccttttgggtctcatctactctgcaggcctgatggggaat
ctcctcattgtcatcatcaccacctttgacaggagactccacacccccttgtactttttc
ctgaggaatctgtccatggaggatgcctgctacctctcaataactgttccccaggcatct
tttaactctctggtgaacaacaggattatttcagttacaggctgtgcaactcaggtattc
cttgtgattttaatggcatatgtggaagtaactttgctcaccgtcatggctcgtgaccgt
tatgtggccatctgccaccctctgcactaccgagtgatcatgagtcccccagtctgccta
cagatgaccattacctgtttgtcgact
>M.domestica or860 complete cds.
atgtccaatttcaccagtgagactgagtttctgctcatggggttttctgacatccgagag
ctccagatcttgtattctttccttctgtttctcatctactctgcaggcctgatggggaat
ctcctcattgtcatcatcaccacctttgacaagagactccacactcccatgtactttttc
ctgaggaatctgtccatggtggatgcctgctacatctcaataactgctcctcaggcatct
tttaactctctggtgaacaacaggactatttcagttacaggctgtgcagctcaggtattc
cttgtaattttaatggcatatgtagaagtaactttgctcaccatcatggctcgtgaccgt
tatgtggccatctgccagcctctccactactcagcgatcatgagtccccgagtctgcctg
cagatgaccttaatgtgtttgttgactggcctcatgtacgcaggtttccacacaggttac
acatttcgcttgtcattctgtcattccaatgtggtccatcagttcttctgtgacatcccc
tctctcctaaggatctcttgctcagacacttttagcaataagttatccctatttctttct
gtactggtggttggtgctggctgttacgccttcatcattgcattttatgttcgtacattt
tccactgtgctcaagtttccagtgaaagaagaccagaaaaaagccttctcgacctgcatc
ccccacatcactgtggtttctttatttcttatttcaggctcttatgtatatttccaacca
ccttcagattctgcgtctcttaaggacattattctttctgtattttatactgttatacca
ccctttatgaaccccattatatacagtctacggaataagcagataaaagatgcgatggga
atattaatgaagagcaccatttttattaaaaagaaaatgaagggatgtatagatatggca
aaaatgtcatctcaaaatatcagaaaatatcaatga
>M.domestica or854P complete cds. (stop codon)
atgtccaatttcaccagtgagactgagtttctgctcatggggttttctgacatccgagag
ctccagatcttgtattctttccttctgtttctcatctactctgcaggcctgatggggaat
ctcctcattgtcatcatcaccacctttgacaggagactccacacccccatgtactttttc
ctgaggaatctgtccatggtggatgcctgctacatctcaataactgttccccaggcatct
tttaactctctggtgaacaacaggactatttcagttacaggctgtgcagctcaggtattc
cttgtaattttaatggcatatgtagaagtaactttgctcaccgtcatggctcgtgaccgt
tatgtggccatctgccagcctctccactacccagcgatcatgagtccccgagtctgcctg
cagatgaccttaatgtgtttgttgactggcctcatgtacgcaggtttccacacaggttac
acatttcgcttgtcattctgtcattccaatgtggtccatcagttcttctgtgacatcccc
tctctcctaaggatctcttgctcagacacttttagcaataagttatccctatttctttct
gtactggtggttggtgctggctgttacgccttcatcattgcatcttatgttcgtacattt
tccactgtgctcaagtttccagtgaaagaagaccagaaaaaagccttctcgacctgcatc
ccccacatcactgtggtttctttatttcttatttcaggtgcttatgtacatgcctaacca
ccttcagattctgcgtctcttaaggacattattctttctgtattttatactgttatacca
ccctttatgaaccccattatatacagtctacggaataagcagataaaagatgcgatggga
accttaatgaagagcaccatttttataaaaagaaaatga
>M.domestica or1549
atgtcctatttcaccagtgagactgagtttctgctcgtggggcttatctgacatcccaca
gctccagatcttgtattcgttccttcagattctcatctactctgcaggcctgatggggaa
tctcctcattgtcatcatcaccacctttgacaggagactccacacccccatgtacttttt
cctgaggaatctgtccatggtggatgcctgctacatctcaataactgttccccaggcatc
ttttaactctctggtgaacaacaggactatttcagttacaggctgtgcagctcaggtatt
ccttgtaattttaatggcatatgtagaagtaactttgctcaccgtcatggctcgtgaccg
ttatgtggccatctgacagcctctccactacccagcgatcatgagtcccgagtctgcctg
cagatgaccttaatgtgtttgttgactggcctcatgtacgcaggttcctacacaggttac
acatttcgcttgtcattctgtcattc
>M.domestica or832 complete cds.
atgtctaatttcaccagtgcgactgagtttctgctcatggagttttctgacattggagag
ctccagatcttctattctttccttctgtttctcatctactctgcaggcctgatggggaat
ctcctgattgtcatcatcaccacctttgacaggagactccacacccccatgtactttttc
ctgaggaatctggccatggtggatgcctgctacctctcaataactgttccccaggcatct
gttaactctctggtgaacaacaggattatttcagttgcaggctgtgcagctcaggtattc
ctcgtgattttcatagcatatgtagagttaactttgctcactgtcatggctcgtgaccgt
tatgtggccatctgccaccctctccactacccagtgatcatgagtccccgagtctgcatg
cagatgatcttaagctgcttgttgactggcctcttgtatgcagctttccacaccggttac
acatttcgcttgtcattctgccattccaatgtggtccatcagttcttctgtgacatcccc
tctctcctaaggatctcctgctcagacacctctgcgaataagctatctttaattgcttct
gaactgattgttggtgctggctgttatggcttcatcactgcatcttatgttcgtatattt
tccactgtgctcaagtttcctgtaaaagaagaccagaaaaaagccttctcgacctgcatc
ccccacatcagtgtggtttctttatttgttatttcagcctcttatgtatatttccatcca
ccttcagattctgaatctcttaaagatataattatttctgtattttatactgtaatccca
ccctttctgaatcccattatatatagtctacggaataagcagataaaagatgctatggga
accttaatgaagagcaccatttcattgagaaatagaccataa
>M.domestica or1500
atgtctaatttcaccagtgcgactgagtttctgctcatggagttttctgacattggagag
ctccagatcttctattctttccttctgtttctcatctactctgcaggcctgatggggaat
ctcctgattgtcatcatcaccacctttgacaggagactccacactcccatgtactttttc
ctgaggaatctggccatggtggatgcctgctacctctcaataactgttccccaggcatct
gttaactccctggtgaacaacaggattatttcagttgcaggctgtgcagctcaggtattc
cttgtgattttcatagcatatgtagagttaactttgctcactgtcatggctcgtgaccgt
tatgtggccatctgcctccctctccactacccagtgatcatgagtccccgagtctgcatg
cagatgaccttaagctgcttgttgactggcctcttgtatgcagctttccacaccggttac
acatttcgcttgtcattctgccattccaatgtggtccatcagttcttctgtgacatcccc
tctctgctaaggatctcctgctcagacacctctgcgaataagctatctttaattgcttct
gaactgattgttggtgc
>M.domestica or850
atgtccaatttcaccagtgcgacagaatttctgctcatggggttttctgacatccgagaa
ctccagatcttgtattctttccttttgtttctcatctactctgcaggcctgatggggaat
ctcctcattgtcatcatcacaaccattgacaggagactccacactcccatgtactttttc
ctgaggaatctgtccatggtggatgcctgctacctctcaataactgctcctcaagcatct
gttaactctctggtgaacaacagggtcatttcagttacaggctgtgcagctcaggtattc
ctagtggttttcatgggatatgtagagtttattttgctcaccatcatggcttgtgaccgt
tatgtggccatctgccaccctctccactacccagtgatcatgagtccccgagtctgcctg
cagatgaccttaacctgcttgttgactggcctcatatatgcagttttccacaccagttac
acgtttcgcttgtccttctgccaatccaatttggtccatcagttcttctgtgacatcccc
tctctcctaaggatctcctgctcagacacttttagcaataagttatcccttattgtttct
gaactgatcattggcactggctgttatggcttcatcactgcatcttacattcgtatattt
gccaccgtgctcaagtttcc
>M.domestica or851 complete cds.
atgtccaattataccacagtgactgagtttctgctcatgggtttttctgacaaccgagag
ctccagatcttctattctttccttttgtttctcatctactctgcaggcctgatggggaat
ctcctcattgtcatcatcaccaccattgacaggagactccacactcccatgtactttttc
ctgaggaacctgtccatggtggatgcctgctacctctcaataactgttccccaggcatct
gttaactctctggtgaacaacagggtaatttcggttacaggctgtgcagctcaggtattc
ctaatggttttcatgggatatgtagagtttgctttgctcactgtcatggcccgtgaccgt
tatgtggccatctgccaccctctccactacccagtgatcatgagtccccgagtctgcatg
cagatgaccttaacctgcttgatcactggcttcatgtacgcaggtttccacactggctac
acatttcgcttgtccttctgccattcgaatgtggtccatcagttcttctgtgacatcccc
tctctcctaaggatctcctgctcagacacttttagcaataagttatcccttattgtttct
gaactgatcgttggtgctggctgttataccttcatcactgcatcttatgttcatatattt
tccactgtgctcaagtttccactgaaagaagaccagaaaaaagccttctcgacctgcatc
ccccacatcactgtggtttctttttttgtgatttcaggtgcttatgtatattcccaacca
tcttcagattctatgtcttttaagaatataattatttctgtattttatacaataatacca
ccctttctcaaccccattatatacagtctacggaataaacagattcaagatgcaatggga
atattaatgaagagaaacatttttattaagaaataa
>M.domestica or1396
atgtccaatttcaccactgtaactgaatttctgctcatggagttttctgacatccgagaa
ctccagatcttctattctttccttctgtttctcatctactctgcaggcctgatggggaat
ctcctcattgtcatcatcaccacctttgacaggagactccacactcccatgtactttttc
ctgaggaatctgtccatggtggatgcctgctacctctcaataactgctcctcaagcatct
gttaactctctggtgaacaacagggtcatttcagttacaggctgtgcagctcaggtattc
ctaatggttttcatgggatatgtagagtttgctttgctcactgtcatggctcgtgaccgt
tatgtggccatctgccaccctctccactacccagtgatcatgagtccccgagtctgcctg
cagatgaccttaacctgcttgatcactggcttcatgtacgcaggtttccacactggctac
acgtttcgcttgtccttctgccattccaatgtggtccatcagttcttctgtgacatcccc
tctctgctaaggatctcctgctcagatacttttagcaataagttatccttaattctttct
gaactggtcattggtgctagctgttataccttcatcactgcatcttatgtttgtatattt
tctactgtgctcaagtttccagtgaaagaagaccagaaaaaagccttctcgacctgcatc
ccccacatcactgtggtttctttatttctcatttcagcctcttatgtatatttccaacca
ccttcagattctgggtcttttaaggatattattctttctgtattttatactgtaattcca
ccatttatgaatcccattatatatagtctacggaataagcagataaaaggtgctataaga
atattaatgacgagaactctttcattaagaaatgaagcataa
>M.domestica or873
atgtccaattatacaactgcaactgagtttctgctcatggggttttctgacatccgagaa
ctccagatcttctattctttccttctgtttctcatctattctgcaggcctgatggggaat
ctcctcattgtcgtcatcaccacctttgagaggagactccacacgcccatgtactttttc
ctgaggaatctgtccatggtggatgcctgctacctctcaataactgctcctcaagcatct
gttaactctctggtgaacaacagggtaatttcagttacaggctgtgcagctcagatattc
ctaatggttttcatgggatatgtagagtttactttgctcactgtcatggctcgtgaccgt
tatgtggccatctgccaccctctccactacccagtgatcatgagtccccgagtctgcctg
cagatgaccttcacctgcttgatcactggcttcatgtacgcaggtttccacactggctac
acgtttcgcttgtccttctgccattccaatgtggtccatcagttcttctgtgacatcccc
tctctcctaaggatctcctgctcagatacttttagcaataagttatccttaattctttct
gaactggtcattggcactggctgttatacct
>M.domestica or1550
atgtccaatatcaccactgtaactgaattcctgctcatggagtattctgacatccgagat
ctccagatctgtctagtctaaccttcggtttctcatgtactctgcagacatgatggggaa
tctcctcatcgtcatcatcaccacctatgacaggagactccacactgccacgtactattt
cttgaggaatcagttcatggtggacgccagctacctctcaataactgctcctcaagcatc
tgttaactctctggtgaacaacagggtcatgtcagtcacaggctgtgcagctcaggtatt
cctaatggttctcatgggatatgtagagtttgctttgctcacagtcatggctcgtgatcc
gttatgtggccatctgccaccctctgcactacccagtgatcaagagtccccgagtctgcc
tgcagatgaccattacgtgctcgatcactggcttcatgtacgcaggtttccacgctggct
acacgtttcgcgtgtccttcgcccattccaacgtggtccctcagttcttctgtgacatcc
cctctctgctaaggatctcctgctcagatactgttagcaataagttatccttaa
>M.domestica or1551
atgtacaattataccactgcgactgagtttctactattggagttttctgacatccgagag
ctccagatcttgtattctttgcttttgtttctcatctactctgcaggcctgatggggaat
ctcctgattgtcatcatcaccacctttgacaggagactccacacccccatgtactttttc
ctgagaaatctgtccattgtagatatctgctacctctcaataactgctcctcagacatct
gttaactctctggtgaacaacaggattatttcagttacaggctgtgcagctcagatattc
ctaatagttttcatgatatatgtagagttaactttgctcaccatcatggctcgtgaccgt
tatgtggccatctgccaccctctccactacccagtgatcatgagtccccgagtctgcctg
cagatgaccatagtgtgttggttgacgggcctcgggtacgcaggtttccacacgggctac
aggtttggctggtctttctgccattccaa
>M.domestica or1552
atgtacaattttcccacgtgccattgagtttcgactatcggagttttctgacatccgaga
gctccagatctatgtattctttgcttaagtttatcatatactctgcaggcatgatgggga
atctcatcatggtcatcatcaccacctatgacaggagactccacaggcccatgtactttt
tctagaggaatctgtccatcgtagatatcttctacatatctataagtgatcctcaggcat
atgttaactgtctggtgaacaacagagattatttcagttacgagactgtgcagactcagg
tattcataatggttttcatggtatatgtagagttaactttgctcactgtcatggctcgtg
accgttatgtggccatctgccaccttatccactacccagtgatcatgagtccctgagtct
gcctgcagatgaccatagatgtgtttgttgactggcctcgcgtacgcaggtttccacact
ggctacacgtttcgcttgtctttctgccattacaatgtggtccatcagttcttatgtgac
atcccctct
>M.domestica or1553
ccgagagctccagatcttgtattctttccttctgtttctcatctactgtgcaggcctgat
gggcaatctcctcattgtcatcatcaccaccattgacaggaggctccacacccgcatgta
ctttttcctgaggaatttggccatgctggatgcatgctacctctccataactgttcacca
ggcatcttttaactctctggtgaacaacaggattatttcagttacaggctgtgcagctca
ggtattcctagtgctttatcatggcatatgtaaaagtacactttgctcaccgctcatggc
tcgtgaccgttatatggacatttgccaccctctgcactacacagtgatcatgagtccccg
agtctgcctgctgatgacctataacctgcttgttgactggcccgtttttcaacagcattc
cacactgtatactcgtttcacttgtccttcggccaatccgatgaggtccatcagctcatc
agtgacatctcctctctgataaagatcacttgctctgatacttttatcactacgctatct
ctacttgctgctgcactgctgattg
>M.domestica or1554
tttccttcggttgctcatctactctgcaggcctgatgggaaatctcctcattgtcatgat
caccaccattgacaggagactccacacccccatgtactttttcctgaggaatctgtccat
ggtggatgcctgctacctctcaataactgctccccaggcatcagattaactaccctggct
gaacaacaggattatttcagttacaagctgtgcagctcaggtatacctagagatcttctt
ggcatatgtagagtttactttgctcactgtcctgggccgtgatcgttatgtggtcatctg
ccagcctctccactactcagtgatcatgagtccccgagtctgcctgccgatgaccttaac
aagcttgatgactcgccgtcttacagcagctntccacaccgggtacacgtttcgcttgtc
gtactgccattccaatgaggtccatcagttcttcagtgacatccactctctcctaaggat
ctcctgctcagacacctttagcaatgagttatcctgaattgtttctgaacctgagattgg
tgctggctgtcaccccttcatcgatgcatcctac
>M.domestica or872
atgtctaactttatcattttgactgaattcctcctcatggggttttctgacattagagaa
ctacagactgtgtattggctttttttacacatttatttagtcactttgattggaaatctc
ccaattgttgtggccactactcttgacaggagcctccacactcccatgtactttccccta
aggaatttgtccattgtagatgcctgttatatatcagtcacagtccccaaggtctctctt
aacttcctaatgaatgacatggcaatctcagttgctggatgtgctacccagatatttcta
gtccttttcctttcctacgttgagtttatgttgctcactgtcatggcccgtgatcgttat
gacgccatatgccagccactccactacccaatgatcatgagctcccgtgtgtgcatgcag
atgaccttagcatgcttgctcactggcctcctgaatgcaggtttccaaactggttatacc
tttcggttgcctttctgtcaatccaacgtggttcatcagttcttctgtgacatcccctct
ttacttgcactctcttgtgcagatactttcagcaataaaatattgatggcagcctttggt
ctgggggttggggttggctgctttgccttcattattcatatattcactactgtgctcaag
ttcccagggaaagaagaccaaaggaaagccttttctacctgcattccccacattattgtg
gtgtcagtgttccttctttcaggtctttatgagtatttacaaccaccttcacattctggg
tacattaaagatttaatcctctcaatgatctactctgtaataccccctttcttgaacccc
atcatatatagtttgaggaacaagcagataaaggaagctgtgagaatagtaatgaagaga
aagccttttaaaaggaatgtatatggatacaagtattctcagagtaatttagcccaacgg
ggcataa
>M.domestica or1555
atgtctaactttaccattttgactgaattcctcctcatggggttttctgacattagagaa
ctacagattgtgtattggctttttttacacatttatttagtcactttgattggaaatctc
ccaattgttgcagtcactactcttgacaggagcctccacactcccatgtacttttcccta
aggaatttagatgcctgttatatatcagtcacagtccccaaggtctctcttaacttccta
atgaatgacatggcaatctcagttgctggatgtgccacccagatatttctagtccttttc
ctttcctacgttgagtttatgttgctcactgtcatggcccgtgatcgttatgacgccata
tgccagccactccactacccaatgatcatgagctcccgtgtgtgcatgcagatgacctta
gcatgcttgctcactggcctcctgtatgcaggtttccaaactgg
>M.domestica or1311P
atgaatcgaggaaatctgactgataaagtggacttttacctcctaggattttctgacctt
cctaacatccaagaatttctgtttgggattttttggtcatgtatagagtattcttatagg
aaatggtctcataattttaattactaagacagatatttccctccaaaccccaatgtagta
tttccttgggagtttttctttcttggaaatatttatgcatcagtcactgttccaagaatg
ctgatagatctatggactcacaatgacaatatatctctgttggcccgtgcctcacaactt
tgtttctttctgatttttggaataactgaatgcttccttctggcagtgatggcatatggc
tgctatgtagccatttgtaagcctctgtactatcttgtcatcatgagacaacagttgggt
atttcacttgtgattggattgtggatcactgccatcccagttgtgatcatagaaaatatc
agatattttctatgcccttttgtggacctactaaaatcaatcaggttttctgtgatgttt
atccagtactgcaggcgtcttgtggagacacctctatgagtgagctttctgtctatgctg
atgttgtgctttttgccatgattccctttatattaatacttaattcttacatcaaaatca
tcacaaccatattaaagttcccctcaactatgggaaggtccaaagcattctcaacttgct
ccctccaccttgttgttgtcagtttattctttgtaactgcaatcatgacacatttgcaaa
cccagtccagccattgcatagtccctgagaggggagcttctattttatataccactgtga
ctccactgggtaatcccatgatttatagcctgagaaa
>M.domestica or679
atggaaggaacaaatttcaccgtggtggtagagtttattctccttggattttctgacctt
cccaacctacaaggatttctatttggaattttcttagtcatatacttgagcatcctgtta
ggaaatggccttatcattataataacaaaaacagatccatctctccaaacacctatgtac
tatttccttggcaatttttctttcttagaaatatgttatgcatctgtcactgttcccaga
atgctgacagacctttggacccacaatgggaatatttctctatgggcctgtgctgtacaa
ctttgcttgtttcttattcttggagttacagaatgtttccttctagctgtgatggcatat
gaccgttatgtggctatctgtaagcctttgtactattttctcatcatgagacaccatgtg
tgtatgggactcgtggttggttcctggattcttggaatcccagttgtgataggactgaca
taccagattttctctatgcccttctgtgagtcgatgaaactcaataatgttttttgtgat
atttacccagtacttgaagtgacttgtggagacacatctatgaatgaactttctgtctat
gctgatgttgtgctttttggaatgattccctttatattgatactcaattcctatataaga
atcatcactactatcatgaagatgccatcagctacaggaaggtctaaagctttctcaaca
tgttcttcccacctgacagttgtcagtttattctttgtaactgcaatcctgacacatttg
cgaacaaagaccagtcattcagcagcaactgagagggtgctctcacttttgtatacaacc
atgaccccactagttaaccccccatattatagcctgaggaaataagatgtcatttgtgca
ctgagaaaa
>M.domestica or676 complete cds.
atggaatcaacagacaaaattatcaaagtaaattttactgaagtggacatatttgttctc
ctgggattttctgaccaatctaacataaaatcattactcttttgtattttcttaatcatc
tacacaagtattttaataggaaatggtcttatcattctaataatcaagtttgatcaagct
cttcagacccccatgtattttttccttgggaacttttccttcttggaaatctgctataca
tcagtgactcttcccagaatgctgaaggacttttggaacaagaacagagatatttcttta
ctgtcttgtgctattcaattatgtttttttctcattcttggagttacagagtgtttgcta
ctgactgtcatggcatatgaccgttatgttgccatttgtaagcccttatactatcctctc
ataatgaatcacaagacatgtgtccaacttgttgtgggtgcctggattagtggaattcca
attcagataggacaggtataccagttattttcattgaccttctgtgattcaaacaaactt
gatcatgttttctgtgacttccccccactactgaagctggcttgtggggacacaactatg
aatgaaatttcattttatgctgatgccttgctgtttggtgtggttccttttctcttgata
cttaattcatatatcaggatcatcactaccatcctaaggcttccatcagagttggggaga
tccaaagctttttccacatgttcatctcacctaattgttgtcagcttattctttatttct
gcttccatttcatactttcaacccaagtctaatcaatcaagaggaacaggaaaagtgctt
tcccttttttatactattgttactccattgtttaatcctatgatatacagcctaagaaac
aaggatttcataatatcaattaaaaaattgttatattga
>M.domestica or720 complete cds.
atggcagaagctaatttcaccgtagtgatggaattcattcttctgggattttctgacctt
cctaacctccaagggtttctctttgggattttcttaatcatctacacaagtatcctgata
ggaaatggccttatcattgtcattactaaagtcactgcagccctccaaacccccatgtac
tttttccttggaaatttttctttcttggaaatctgctatacatcagtgactatgccaaga
atgatgtcagacctttggactaagaagaaaaatatttctttactagcttgtgctgttcaa
cttggtttccttcttagtttgggaggcacagagagtttcttcctggctgtgatggcctat
gaccgttatgttgctatctgtaagccactctattatcctctcatcatgaacccacaaaag
tgccttcaactagttactggtgcatggatcagtggaattccagttcagatagcacaaaca
tgcaatatattctcactgtcattctgtgggtctaataaactcaatcatgttttctgtgat
atgcccccattactgaaactggcctgtggggacacctctttaaatgagttatttgtctat
gctggtgctatgatctttgttacaattccttcagtattgatactcttgtcctacatcaaa
atccttaagactatcctgaagctaccatctgccatggggagacgtaaagccttttctact
tgttcctcacatcttatggttgtaggattattctatggatctgcttttattacatatttt
agacccaagtcaagccactcatcaggagcagacaaaatacttgctcttttctataccatt
gtgactccactctttaatcctataatatatagcctaaggaacaaggatgtcataatggca
ataaaacaactggtacctaagtaa
>M.domestica or719 complete cds.
atggcagaagtaaatctcagccatgcgaaggaattcattcttttgggattctctgactta
cctactctccaagatactctatttagtattttcttagtcatttatataaatatccttatt
ggaaatggactcattattgtagttacaaaatctgataaagctctccaaaccccaatgtat
ttttttcttggaaattttgcattcttggaaatctgctatacatcagtcactcttccaagg
atgctgtcagacctttggactcagaacaaaaatatttctgtgctggcctgtgctactcaa
ctttgcttctttcttattctagtagtctctgagagtcttcttctggctgtaatggcatat
gaccgctatgtagccatctgtaagccactctattatactcttattatgaaccagaaagca
tgtatacagctagtggttgtctcctggatcactgggacccctgtcctgatagggcagaca
tatcaggttttctcattacccttctgcaattctaatataattaatcatattttctgtgac
atgcctccattaatgaagttggcctgtgggaacacaacttggaatgagatcttggtctat
gtagaagttgtatcatttgggtttattccctttgtgctgatactttattcttatattaaa
atcttcattaccatccaaaagcttccatcagtaatgggaagatccaaagccttctctact
tgctcttctcacttaatggttgtggtattattttatggatctggtatagttgcttattta
caacctaagaccagttacgtggcaggaatagagaaaatgctttctcttttctacaccatt
ataactccaatgtttaatcctctgatatacagcctaaggaataaggatgtcattgtggca
atgaaaaaatactttttaaatgtaaagtgtcatgaagcaatgagataa
>M.domestica or698 complete cds.
atggcagaaataaataacaccaatggagtggaatttgtttttgtgggattttctgacttt
cccaatatccaagggtttttatttgggattttcttagtcatttatataagtatccttatg
ggtaatggctttattattgttataagtaaggtagatctatctctccaaacacccatgtac
tttttcctgggacatttttcatttttggaaatatgttatacatcagtcactcttcccaga
atgctgaccgacctttggagccagaagaaaaatatttctctgttgggttgtgctacacaa
ctttgcttctttcttattctgggtgtcactgagtgcttactcctggcttcaatggcctat
gaccgttatgtggccatctgtaagccactctactattctctcatcatgaactacaagtct
tgtgttcagcttgttgttggctcctggatcagtgggatcccactccaaatagggcagaca
taccaggtattctctttgtccttctgtggttcacacagacttaatcatgttttctgtgac
atacctccattattggagtcagcatgtggggacacctctttgactgactcttttgtctat
gttgatattatcttctttgctttgattccatttcttctgatacttggatcctatttccga
atcctcaccaccatccagaagctgccatcagtcacagggagatccaaagccttatctact
tgttcttctcaccttattgttgtgtgcttattttttggttctggtatcattgcacatttt
caaacaaagtccagtaaaacagcaggaacaggaaaaatcttttctcttttttatactact
gtaacaccattgtttaatcctttaatatacagcctcagaaataaagatgtcattgtagcg
attcagaaattgttatctaaagaaggaggtctgagaaccaaatag
>M.domestica or1494P
ttttctaacctttccaaactccaagcatttctgtttgtgatctcctttgttataaacatg
agtatcctgataggaaatggtctcatcactgctctaaccaaggtaggtcccagtctccaa
acacctatgaatttttttcttggaaatttttcctttgttgaaatctgttatatatcagtc
accctcccaaggttgctgatgtaccttctgacacaaaacccatatatttctttagttgcc
tgtgcttttcagctttgtttatttcttattcttgttgtaacagaatgcttacttctgact
gtgatgggcatatgactgcaacatggtaatttattaacccctgtaccatccagtcatcgt
ggacaacaaagtgtgtgtccagctgattgctggcccctcaatcactggaattccagtggt
aataggacagatctatcagatattttctctaccattctgtggttctagcaaactcaatca
tattttctgggacttgcccacagtagtgaagatgacctgtgggaacatatttgtaaatga
attctcagtccatggtgatgctgtcctattttctttgatttcctttttctagttactttg
ttcctatgtaaaaatcatcatgacaatccttaaactgccatcaaccactgggagatacaa
attgttttctacttactcttccctcctaatagttgtcatcttggtttttgggtctggtct
tactgtgtatttcagatccaaatcca
>M.domestica or723 complete cds.
atggtaagaagaaatgattcttttgcagtagaatttatcctcttgggattctctgatctt
cctcacttccatcatattctgtttggcatttttttagttatctacatgagtatccttttg
ggaaatggcttaatcattttaatagccatggttgatccatctctccaaacccccatgtat
ttcttccttggaaatttttccttcttggaaatctgttacacttcagtaaccattcctaga
atgctgacagacctctggaccaagaaacaaaatatttctctattagcttgtgctgtgcaa
cttggttttctgcttatgctaggagctactgagtgcttcctcctgactgtaatggcttat
gaccgttatatggctatttgtaagcctctgaactatcctctcatcatgaaccataaaatg
tgtgtccagctagtttctggctcctggaccattgggattccagttcagctgggtctgaca
taccagattttctctctaccattctgtggctctaaaacactcaatcatattttctgtgat
atacgcccagtactgaaggtggcctgtggtgatacttctgtaaaagaattctctctttat
gctatagttgttttgtttggtttgattccatttctgttaatactctggtcttacatcaaa
atcatagggactattctgaagctgccctcagccatgggaagatccaaagccttctccaca
tgttcctcccatatcatagttgttggtttattctttttgtctgtcattattacatattta
caacccaaatctactcgttatgaaggaaatgacaaatttttctctcttttttataccatt
gtaaccccaatgtttaacccaattatttataccctcagaaataaagatgtcctagttgca
atgagaaagttctttccaatatcagaaggttag
>M.domestica or715 complete cds.
atggcagaagtaaatattacattggcattggaattctttttccttggatttgctgacctt
cctaatcttcaaggatttctctttctgattttccttattatttacttgagtatattgata
ggaaatggcctcattattgtgataactaagctagaaccaagtctccaaactcctatgtat
tttttcctaggaaacttctctttcttggagatctgttacacatcagtcactcttcccaaa
atgctaatagatctttggacacagaaaagaaaaatttctttcctgggctgtgctacacaa
cttttctttattcttatcctaggagttactgagtgctttcttctgtctgttatggcatat
gatcgctttgtggcaatttgtaagcctctctattatactctaataatgaaccatacaatg
tgtgtttggctggttattggctcttggataattgggattccaattctcataggtctcaca
taccagattttctctctgccattctgtggttcaaacaagcttgaacatgtcttctgtgat
atcccaccattactgaaggtggcctgtggggacatttctatggaagagtacagtatttat
gttgatgctggaatatttggaatgtttccttttcttttcatatctggatcatatgccaaa
ataattgctgccattctgaagttgccatcatccaaggggagatacaaagccttttttact
tgttcttcccacctcatagttgtcaccttgtactttgggtctgctggtatttcttatttg
atgcccaattccagtcactcaacagtaactgaaatattgttttctcttttctataccatt
ctgactccactgtttaaccccctaatatatagtctgaggaacaaagatttcattgtagca
atgagaaaattattacctaaatgtgtggggttaagaaacacatag
>M.domestica or682
atggcagaaggaaatctaacaactgtagtggaattcattctcctgggattttctaacctt
cccaactttcaaagctttttattttgtattttcttaatcatctacatgagtattctgata
gggaatggtctcattattctactaaccagagtctctcgagttctccacacacctatgtat
tttttccttgggaatttttctttcttggaaatctgttacacatcagtcactctccccaat
atgttgacaaatctttggacccatgagagaaatatttcttttttggcctgtgcaatacaa
ctttgctttctccttcttctaggaggcactgagtgcttactactggctgtgatggcctat
gaccgttacatggccatctgtaaaccactctattaccctatcatcatgaatcacaaagtt
tgtgtccaactggtggtgggttcctggaccactggaattccagtcatgattgggcagaca
tatcagattttctctcttcctttctgtgattctaatgaacttaatcatgttttctgtgac
attcccccattactaaagttggcttgttcagacacttctgtggtacagctctctgtctat
gttgttgcaatgttatttggcatgataccctttatattgataataaggtcctatgtagaa
atcatcattaccatcctcaagcttccatcaaatgcaggaaaacagaaagccttttcaact
tgctcttcccatctcatagttgtagttttattctttgggtctgcaatcattacatattcg
agaccaaagtcaaaaaactcaggaggaactggcaaaatgctctctcttttctacaccatt
gtaaccccaatgtttaaccccatgatatatagcctgagaaa
>M.domestica or717 complete cds.
atgggaaaaggaaatcttactaatgtgggacaatttgtgattgaggatttttctgacctt
cccaacctccaaagccttctgtttggattttttacaattatctacatgagcatcctgatg
ggaaatggcctcattattgtaataaccaagactgatccagctctccaaacaccgatgtat
ttttttctaggcaatttttcttttttggaaatctgttacacatctgttattcttcccaga
atgttgataagcctttggactcagaatagaaatatttcttttgtggcctgtgctacacaa
ctatgtttttttcttatcctgggagctactgaatgctttctcctggctgtgatggcatat
gaccgatatgtggccatttgtaagcctctctactatcctgttatcatgaaccaaaaagtg
tgtatccaattggttgttggatcctggatatgtgggatcccagtgcagataggacagaca
taccagattttctctctgtctttttgtagttctaataaacttaatcatgttttctgtgac
atccctccattactaaaggtggcttgtggagaaatctctattaatgaattatctgtctat
gctgtggctgtgctttttgttatggtaccctttctcttcataatttggtcttattcaaaa
atcattggcaccatactaaatctgccagtgggcatgggaagatccaaagctttttcaact
tgctcatcccatctcatcactgtaaccttattttttgggtctgctatcataacatattta
agacctaaatccacacactccccaggaatagacaaagtgctctcacttttttataccatt
gtaaccccaatgtttaaccctttgatatatggcctaaggaataaagatgtcattgctgca
ttgaaaaaaatctccctaaataactgttgttaa
>M.domestica or678 complete cds.
atggtaggaagaaattttactgttgtagtggaatttatccttctgggattttctgaccta
cctaaaatccaaggggttctgtttggaattttcttaatcatgtacatgactattctgcta
ggaaatactctcatcataataataaccaagactgatccgagcctacaaacacccatgtat
tttttccttggaaatttttcctttttggaaatatgctacacatcagttactctcccaaga
atgatgatgaacctatggaccaagaaaagaaacatttctttcttaaactgtgctttacag
ctttgcttcctacttatgctaggaggtgctgagtgtttgctcctggctgtgatggcatat
gaccgttatgtggcgatttgtaagccactctattattctctcatcatgaactccaaggtg
tgcatccaactggttgttgcctcatggatcagtgcaatgccaattgtgataggacagaca
taccagattttctctctacccttttgtggttctaataaactcaatcatcttttctgtgat
atgcctccattactgaagttggcctgtggagataagtttatgaatgagttctctatctat
gctgatgctgtagtgtttgctatggttccatttcttttgatccttgggtcctatatcaaa
atcatcaccaccattctggaaatgccatcaaccactgggaggtataaagccttttccact
tgctcttcccatctcatagttgtagccttattctttgggtctgctatcattacatattca
atacccaagtccaataatatgtcaggcatggataaagtgctttctcttttctataccatt
gtgataccaatgtttaaccccatgatatatagcttgaggaataaggatgtcattgctgca
ctaaaaaaaatattacctaaatga
>M.domestica or1076P
gaactttgtccttggaaatttttttttggaaatattctacacatcagttactctcccaaa
aatgatgatgaacctatgaaccaagaaaagaaacatttctttcttaaactgtgctttaca
gctttacttcctacttatgctaggaggcactaagtgtttgctcttggctgtgatggcata
tgaccgctatgtggccatttgtaagcctctctatttttctcttatcatgaactccgaggt
gtgcacccaacttattgtggtctcatggatcaatgcaatgccaattgtgataggatagac
ataccagattttctctctacttttttgtggttctaataaactcaatcatcttttctgtgg
tatgcctccattactgaagttggtttgtggagacaagtttatgaatgagttctatatcta
tgctgattctgtagtgtttgctatggttccatttcttttgattcttgngtcctatatcaa
aatcatcaccaccattctggaaatcccatcagccactgggagatataaagccttttccac
cttgttcttcccatttcatagttgtagtcttattctttggttctgctatcattacatatt
caatacccaagtccagtagtttgtcaggcaaggtcaaagtgctttctcttttctccacca
ttgtgacactgttta
>M.domestica or687 complete cds.
atgacagttactaatctcactgatatggtagaattcattcttcttggattttcagatctt
cccaatctccaaggggttctctttgggatttttttggtaatctatatgagtattctgata
ggaaatggcctcatccttatcataaccaaagttgatccagctctccaaactcccatgtat
tttttccttggaaatttttccttcttggaaatctgttacacatcagtcactcttccaaga
atgctgatgaacctttggtctcagaaaagacatatttctttgttggcctgtgctgtacaa
cttggcttcctcctcattttgggaggtactgagtgcctacttctgggtgtaatggcatat
gaccgttatgtggccatttgtaagcctctgaattatcctatgatcatgaaccacagggta
tgtgttcagttggtggttgcctcatgggtcagtggagtcccagtccagattggacaaaca
taccagattttctctttacccttctgtggttctaaaaaactcaatcatgttttctgtgat
atccatcctttatttaaagtggcatgtggagacatctctttaaatgaattctctgtgtat
gctgatgctgtactctttgctatggttccttttctgctaataattggatcctatgtcaaa
atcatttccactatcctaaaattgccatctgccactggaaggtccaaagccttctctact
tgttcctcccatctcatagttgtggctttattctttgggtctgctatcattatgaattta
agacctaaatcatctcaatcagaaggaatagacaaaatacttgcccttttctataccatt
gtcacccctatgtttaaccccctaatatacagcctaaggaacaaggatgtcattgctgca
atgaaaaaaatatttcaaattttagtagtataa
>M.domestica or681 complete cds.
atggcagaagaaaatctcaccattgtagtagaatttgttctccttggattttctgactat
cctaaacttcaagggtttctatttgtaatgtttttggtcatttacttgagtattctaata
ggaaatggtctcatcataataataaccaaagtggattcagctctccaaacacccatgtat
ttttttcttggaaacttttctttcttagaaatatgttacacatcagtcacccttccaaga
atgctggtgaatatttggacacagaagagaaatatatcttttttggcctgtgctatacaa
cttggatttctccttattctgggagccccagaatgtctactcctcggtgtgatggcatat
gaccggtatgtggccatttgtaagcctctatattatcctcttatcatgaaccataaagta
tgtgtccagctagtagttggctcttggaccattgggatcccagtccagatagcacaaaca
tatcaggtattctctttgccattctatggttctaacaaactcaatcatattttctgtgat
ctccgtccagtactgaaggtagcccatggaaatacttttgtcagtgaactctctatctat
gctgttgctatgctgtttggcatggctccgtttctgatgatactatggtcttacatgaaa
atagtttctaccatccaaaagatcccatccaccacaggaaagtacaaaaccttctctact
tgctcttctcatatcatggttgttggtttattctttgggtctataattattacatattta
cagcctaaatctagtcactcagcagataatgacaaaatcttctctctcttctacacgatt
ttgacccctatgtttaatcctctaatatatacactaaggaacagagatgtcattattgca
ctgaaaaaattatttaaatgtggtgggacagaaaataattaaatttatagtccctcatag
>M.domestica or683 complete cds.
atggcaggagaaaatctgactgttatgatggaattcattctcctaggattttctgacctt
cccaaccttcgaggatttctgtttggaattttcttagtaacctatttgagtattctaata
ggaaacagtctcatcattataataactaaggtggatgcaggtctccaaactcctatgtat
tttttcctagggaatttttctttcttagaaatctgctacacatcagtcactcttcccaga
atgcttacaaatctttggacccaaaaaagaaacatttctttcttggcctgtagcatacaa
ctttgttttcttctcattttggggaacagtgaatgtttcctcttgggagtaatggcttat
gaccgttatgtggcaatttgtaagcctctgaactatcctcttattatgaaccaaaaaatg
tgttttcagctgttggttggctcctggattactgggatcccagttcagatagcattgaca
tatcagatcttttctttgcccttctgtgggtctaataaactcaaccatgttttttgtgat
attccaccattactgaagctagcatgtggggacacctctatgaatgagttctctgtctat
gctgatgctgtgttgtttgccatggttccctttcttttgattgtcgggtcctatgttaaa
atcatcacaaccatcttcaaactgccatcagccacagggaggcataaagctttttccact
tgttcttcccatctcattgtagttggtttattttatggttctggtattattatgtatttg
agacccaaatctagctactcatctggcatagacaaagtgttctctcttttctatactatt
gtgaccccagtttttaaccctttgatatacagcctaaggaacaaagatgtcattgccgca
ctaaggaatttattaactaaataa
>M.domestica or680
atggaatacccagaaaaagtggcagaagaaaatctcactgttatggtggaatttattctt
ctgggattttctgaccttcccaacctccaagggtttctatttggaatttttttgatcatc
tacatgagtatcctcataggaaatggcctcatcattgttattaccaaggttgatctaact
ctccaaactcccatgtactttttcttgggtaatttttctttcttggaaatctgttacacc
tcagtgactctccccagaatgctgacaaacctttggacacagaacagagctatttctttg
atggcctgtgctatacaactttcattttttcttattctgggagtctctgagacctttctt
ctggctgcaatggcctatgaccgttatgtggccatttgtaagcctctctattaccctatt
atcatgaaccacaaagtttgtgttcagttggttgttggttcctggattactgggatccct
ggacaattactacagacatataaagtaatttctcttcctttctgttttaatgaactcaat
catgttttctgtgatgtccctccattgttaaagttggcctgtggggataccactgtgcaa
gagtcctttgtctatgctgctgctgtgctatttggaatggttccctttctcatcattctt
ggattctatgtcaagatcatcatcacaatcctaaaattgccattggtcacagggagagga
aaggccttttccacttgctcttcccatctcatagtagtgggtttattatatgggtctggt
attattacatatctgatacccaaatc
>M.domestica or685 complete cds.
atgggagaaacaaatctcacaatcatggtggaattcattctcttgggattttctaatctt
cctaagcttgaaggcttactttttgttctattcctggtcatctatatgagtattctcata
ggaaatggcctaattattgtcattaccaagattgatccaagtctccatacacctatgtat
tatttcattggaaacttttccttcttagaaatttgttatacatcagtaactataccaaga
ttattgacaaatctttggagccagagaagaaatatttccttccttgcttgtgctgtacag
cttacttcttttcttattatgggagccactgaatgtttcctactagctgtgatggcttat
gatcgttatgtggccatctgtaggccactctactatcatgttatcatgaatcacaagaca
tgtatcaagctggtggttggctcctggatcagtggaatcccactccaaataggacagact
taccagattttctctttgcccttatgtggttctaacaaacttaatcacatattctgtgac
atcccaccattactaaaattggcatgtggagacacttcagtaaatgagttctctgtctat
gctgatgttctgatcttagccatgattccctttctattgatattatggtcatacagtcaa
atcattggtaccatactcaagctaccatcagccactggaagatccaaagcattttctact
tgttcttctcacctcattgttgtaggattattctttggatcagctatcataacatatatg
cgacccaaatctattcattcagcagaagcagacaaagttctctctcttttctatactatt
gttactccaatgttcaaccctataatatacagtcttagaaataaagatatcattgttgca
ctgaagaaattattacctaagtaa
>M.domestica or718 complete cds.
atggaagaaagaaatcttacagttgtgatggaattcattctcctgggattttctgacctt
cccaaactccaaggctttctatttgggattttctttatcatctatatgactattcttatg
ggaaatgcccttataattgtcataactcagattgacccagctcttcaaacaccaatgtat
ttttttctgggaaacttttcctttttagagatttgctacacatcagtcactcttcccaga
atcttgatgaacctttggacccagaacaggcatatttctttgccagcttgtgctgctcaa
ctttgtatctttcttattctgggattaacagagtgttttctactggctgtaatggcatgc
gatcgttatgtagctatatgtaagcctctatattatcctcttgtcatgaaccccaaggtg
tgtaccagacttgtaattggtgcatgggtaagtgcaatccctgttgtgatggtcctggca
taccaaattttttctctgcctttctgtgattctaacaaacttaatcatattttttgtgat
atccatcctctattgaagttggcctgtggagatacctctctgaatgagctatctgtctat
attgatggtattctatttggcatggctccctttctcgtgataattgtgtcctacatcaaa
atcatcactgccatctttaagcttccatcaggcatggggagacacaaagctttctccact
tgttcttctcacctcatagttgttggtttattttttggttctgctctcattatgtatgtg
agacctaagtctagccactcagcaggaatagacagaattctctcaattttctacactatt
gttaccccaatgtttaacccaatgatatatagcctgcgaaacaaagatgtaatttgtgcc
ctgaaaaaattactacccaagtgtctagggtcatga
>M.domestica or1077 complete cds.
atgggaggaccatttatcacagttataatggaattcattctcctaggattttctgacctt
cccaatctccaaggattcctctttgggattttcttagtcatttacttatgtatcctgata
ggaaatggccttatcattataataaccaaagttgatctgactcttcaaactcctatgtac
ttttttcttgggaacttttcctttgtggaaatctgttatacatcagtaaccctccccaga
atgctaagtaatctttggaaccaaaagaggagcatttctttgctggcctgtgctacacag
ctttgtttctttctcactctggtagtgactgagtgcttgctcttggcagtgatggcatat
gaccgctatgtggccatttgtaagcctctttactacccactcattatgaatcatgagctg
tgtgtccaactggtaattggatcttgtgttagtggaattcctatcatggtaggacagaca
taccagattttttctctgcctttctgtggttctaacaaaatcaatcatgttttttgtgac
atgtttccattaatgaaagtatcctgtggggatacttctgtgaatcaattttttctctat
gctgacgttatactatttggttttttcccttttctgttgatactctggtcctacattcaa
attattaccaccatcttgaagttgccttcagctactggaagatccaaagctttctctact
tgttcctcccatctcatggttgtgggtttattctttggctctggtagtattgcttatttg
caacccaaatccagccactctgcaggaactgataaagtcttctaccttttctacacaatt
ataaccccaatctttaacccaatgatttatagtctaaggaataaggatgtcattgctgcc
atgagaaaattattacctaaatga
>M.domestica or686 complete cds.
atggaagacagaaatatcacagatgtgaaagaattcattctcctgggattttctgatatt
cccaacttgcaaggcctcctttttgggattttcttagttatttacctgggtatcatcata
ggtaatatacttatcattataattacaaaagctgatccagttctccaaacccccatgtat
tatttccttggaaacttttccttcttagaaatttgttacacttcagtcactcttcccaga
atgctaatgaaccttttgatccagaagagaaatatttcttttttggcatgtgctgcacag
ctctgtctaattctaggactgggaggcagtgaatgcttcctactagctgccatggcatat
gaccgctatgtggccatttgtaagcccctttactatttgttcatcatgaaccataagatt
tgtgttcagctggttattgggtcctggatcattggaacaccagttgtgttaggacaaaca
tatcagattttttctttacccttctgtggtcctactaaactcaatcacattttctgtgac
atctaccctatactacaggtagcatgtggggatacctctttaagtgaaatatttatctat
gcagatgttgtgttgtttggcattgttccctttctattaatatgttggtcttatgtcaga
atcattgccactattttgaagctgccatcagcaatagggaaatctaaagctttttcaact
tgttcttcccatctcatggtggtgggactattctttggttctggtatcattgtatatttg
caacccaagtccagtcattcatcaggaagagacaaaattctatctcttttctatactact
ttgactccattatgtaatccaatgatatacagcctgaggaataaggacttcattgtgaca
ataaggaaattattatctaaatgtataagatcaggaaatgaatag
>M.domestica or677 complete cds.
atggccatttcaaacatcacggaaatagtagatttcattctcctgggatttcctgaactt
ccaaatctccaaggctttctgttttggcttttcttattcatttacctgtgtatcctgata
ggaaatggcctcatcattgtaataaccaaggttgatccaagtctccagacacccatgtac
ttttttctgggaaacttttcattcttggaaatttgttacacgacagtcactatccccaga
atgcttactgacctttggacccaaaacaaacatatttctttcttggactgtgttgtacaa
ctttgcttatttcttattctgggaggcactgagtgtttcattttagctgtgatggcatat
gaccgctatgtagccatttgtaagcctctgaactatcctcttatcatgaaccacaaagta
tgtgtccaactggtagttggctcttggattggtgcagtccccatccaggtaggattaact
tatcagattttcactctgtccttctgtagttccaatgaactcaattatgttttctgtgat
gctcctccattagtaaaattagcctgtggggacagcaccttgaatgaattccctgtcttt
gccaatgctgtactgtttggcatgattccctttacactgatacttgtgtcttacattaga
atcatcatcaccatcctgaagctgccatcagccacagggagacaaaaggccttttctact
tgttcctctcacctcatagttgtaggcttattctacgggaccggtattagtacctatttg
cttcctaaatccaaacaaacagtactgttagagaaaatactctctcttttctactccact
gtgactcctatgtttaaccctatgatatacagcttgaggaataaggatgtaatcgctgct
ctgaaaaaattactatgtaagtga
>M.domestica or688P
agtcatgtggtggattcccgagggctctcatttgtgatttttgttattatttatgtgcgt
attctagcagggaatggactcatcattataatagccaaatttaacccagccctacagacg
cccatgtattttttccttggaaatttttccttctgagaaatctgtgatacctcagcaact
ctccccagaatgctgacagacatttggacacacagaaaaaatatgtctcttgcaacctgt
gctatacaacttggcttctttcttattcttgggggcactgagtgctttctcttggcagtg
atggcttatgatcgtgatgtcgctatttgtaaacctctatattatcctttaatcatgaat
tacagattgtgtgttcagctggcgattggctcctggatcactgcaatcccagtccaggca
ggactgacatatcagattttctctctgcctttctgtggttctaacaagctcaatcatgtc
ttctgtgatgctcctccattagtgaaactgacatgtggacgcaatgcatttaatgaattc
ccagtttatgctaatgctgctctatatggtatgcttcctttcctattgatactagtgtcc
taccttaaaataatcaatgccatactaaaacttccatcagctacagggagatctaaagcc
ttctctacatgttcctccccactcattgttgatggcttattttttggctctgctatcatt
acatatttgctaccaaaatccaaagaaccagcaggaacagagaaagtgctctctctcttc
tatactactgtgac
>M.domestica or689 complete cds.
atggcagaagaaaatctcactgacataaaagaatttattcttctgggattttctgatgtt
ccaaatctccgagggctcttatttggaatttttgttattatttatgtgagtatcctagca
gggaatggactcatcattataataaccaaatttaacccagccctacagacgcccatgtat
tttttccttggaaatttttccttcttagaaatctgttatacatcagtaactctccccaga
atgctgacagacatttggacacaaagaaaaaatatttctcttgcaacctgtgctatacaa
cttggtttctttcttattcttgggggcactgagtgctttctcttggcagtgatggcttat
gatcgttatgtcgctatttgtaaacctctatattatcctttaatcatgaattacaaattg
tgtgttcagttggtgattggctcctggatcactgcaatcccagtccaggcaggactgaca
tatcagattttctctctgcctttctgtggttctaacaagctcaatcatgttttctgtgat
gctcctccattagtgaaactgacatgtggacacaatgcatttaatgaattcccagtttat
gctaatgctgctctatttggtatgtttcctttcctattgatacttgtgtcctaccttaaa
ataatcaatgccatactaaaacttccatcagctacagggagatctaaagccttctctaca
tgttcctcccacctcattgttgtgggcttattttttggctctgctatcattacatatttg
ctaccaaaatccaaagaaccagcaggaacagagaaagtgctctctctcttctatactact
gtgacccctttatttaatccactaatatacagtctgagaaacaaggatgtcattgaggca
ataaagaaattaatacctaagtggcttaattcattaaaaaagtag
>M.domestica or722 complete cds.
atgtcagaagaaaatcacactgaaataaaagaatttattctcctgggattttctgatgtt
ccaaatcttcgagggctcttatttgggatttttgttatcatctatgtgagtatcttaaca
gggaatggactcatcattgtaataaacaaatttaacccagctctccagacacccatgtat
ttttttcttggaaatttttccttcatagaaatctgttatacatcagtaactctccccaga
atgctggcagacatttggacacaaaggaaaagtatttctcttttaacttgtgctacacaa
cttggcttctttcttatttttggtggaattgaatgcttccttctggcagtgatggcttat
gaccgttatgtcgctatttgtaaacctctatactatcctttaatcatgaattacaaaatg
tgtattcagttggtgattggctcctggatcactgcaatcccattccaggcaggcctgaca
tatcagattttctctctgcctttctgtggttctaacaagctcgatcatgttttctgtgat
gcttctccattagtgaaactgacatgtgggcacaatacatttaatgaattctcagtttat
gctaatgctgctctatttggtatgtttcctttcctattgatacttgtgtcctacattaaa
ataatcactaccatattaaaacttccatcagctacagggagatctaaagccttctctaca
tgttcctcccacctcattgttgtgggcttattttttggctctgctaccattacatatttg
ctacctaaatccaaagaaccagcaggaacagagaaagtgctctctctcttctatactact
gtgacccctttatttaatcctctaatatacagtctgaggaacaaggatgtcattgaggca
ataaagaaattattacctaagtggcttaattcattaaaaaagtag
>M.domestica or711 complete cds.
atggaggacggaaacaatgcagcaaaagctaatgacagtattttggttgaattcattctt
ttgggatttcctaaccttcctaaccatcaaggatttctattttcgattttcttgttcatc
tacatgagcatactggttggaaatggcctcattatggtaattaccaagatggaccctaat
cttcaaacacctatgtattttttccttagtcatttttccttcttagaaatatgttataca
tcagtgacacttcctagaatgctgagaaaccttttgacccaaaaaagaaatatctccttt
ctgtcttgtgctatacaactgtgtttctttcttattctgggaggcacagaatgctttctc
ctagctgtgatggcttatgatcgttatgtagccatttgcattcctttgaactacccaatt
atcatgaactcaaagacttgtatccagttggtggttggctcttggatcagtgctatacca
gttcagattgcagaaacatatcagattttctctctacatttctgtggttctaacaaactt
gatcatgttttttgtgatgtccctccattactaaaactagcttgtggggacatttctata
aatgaattctattcttatgctggtgctatcttatttgctatgataccttttataatgata
cttgtatcctacataaaaatcatcacaactatccagaagcttccatcagcaatggggaga
cagaaagccttctctacttgttcttcacacttaatggttgttgctctatttttcggttct
ggaatgatttcatatttgctacctaagtccaaaaagtcctcaagaatagacaaaattctg
tcacttatttactctacagtgactccagtatttaaccctcttatatactctctgaggaat
aaggatgtcattttagcattgaagaaatacatactcaagttgtcttga
>M.domestica or712 complete cds.
atggaggacaggaaaaatgaggcaaaagccaatgatagtgttttggttgaattcattctt
ttgggatttgctaaccttcctcaccatcaaggatttctatttgtgattttcctggttatc
tacatgagcatattggttggaaatggcctcattatggtaattaccaagatggaccctaat
cttcaaacacccatgtattttttccttagtcatttttccttcttagaaatatgttataca
tcagtgacactacctagaatgctaagtaaccttttgacccaaaaaagaaatatttctttt
ctgtcttgtgctatacaactgtgtttctttcttattctgggaggcacagaatgctttctc
ctagctgtgatggcttatgatcgttatgtagccatttgtatgcctttaaactacccagtt
atcatgaactcaaagacttgtatccagttggtggttggctcctggatcagtgctatacca
gttcagattgcagaaacatatcagattttctctctacatttctgtggttctaacaaactt
aatcattttttttgtgatgcccctccattactaaaactagcttgtggggacatttctata
aatgaattatactcttatgctggtgctatcttatttgctataccttttctactgatactt
gtatcctacataaaaatcatcacaactatccagaagcttccatcagcaatggggagacag
aaagctttctccacttgttcttcacacttaatggttgttggtctattttttggttctgga
atgatttcatattttctacctaagtccaaaaagtcctcaggaatagacaaaattctgtca
cttatttactctacagtgactccagtatttaaccctcttatatactccctgaggaataag
gatgtcattttagcattgaagaaatacatactcaagttgtcttga
>M.domestica or1377 complete cds.
atggcagaaagaaatatcactattgtggaggaattcattctcctaggattttctgatctg
cccaacctccaaggatttttgtttggtattttcttgttcatatacatgagtatccttttt
ggtaatggactcataattatcttaaccaaggtttctccagctctacaaaccccaatgtac
tttttccttggaaatttttcatttttagaaatttgttacacttcagtaattgtccccaga
atgttatcagatctttggacacaaaagaggaatattactttgttggcttgtgctacacaa
ctgtgtttctttgttattctggggtgtacagagttcttgctcctatctgtgatggcctac
gaccgctatgtggccatctgtaggcctttatattatcccatcataatgaatcaaagagta
tgtacccagttggttactggttcctggattagtggcatcccggtcatgctagggcagaca
tatcaggttttttctttgcctttctgtcattctaataaactcaatcatttttgttgtgat
attttaccgttaatgatggtggcctgtgggaacacctctgttctagaaattctcatttat
ggtggagctgtgttgtatatcatgcttccttttatcttgataatcaggtcctattttaaa
attattgctaccattgtgaagcttccatcagccatagggaggtttaaagcattttctact
tgttcctcccatctcacagttgtgatcttattttatggttctgcaatcattggctactca
agacctaaatcaaaaatttcaggaacagacaaagtgctctcacttttttatactattgtc
accccaatgtttaacccaatcatatatagcttgagaaacaaggatgttattgatgcactt
aggaagttactaccaaagtcatttggttctgctaacaataaataa
>M.domestica or1448 complete cds.
atggtagaaagaaatatcactcttgtggaggaattcattctcctaggattttctgatatg
cctaatctccaaggatttctgtttggattcttcttggtcatatatgtgagtattttatta
gggaatgggctcatcattgcattagctaaggttgctccagcgctacaaacccccatgtac
tttttccttggaaacttttcatttttagaaatctgttacacttcagtaactctccccaga
atgttatcagatctttggacacaaaagagaaatattactttgttggcctgtgctacacaa
ctttttttctttcttattctggcgggttctgagtgcttactattagctgtgatggcctat
gaccgctatgtggccatctgtaggcctctgtattatcctctcatcatgaatcatcgaata
tgtattggcttggtcataggttcatggcttgctgcgattccagcagtaatatggcagata
taccaaattttttctctgcccttctgtggttctaaaatactcaatcatattttctgtgac
acactcccactactgatggtggcttgtgggaacacctctgtgatagaattcactgtttat
ggtggtgttgctttgtatatcatgcttccttttattttgataatcagattctatgtaaaa
attattgccactattgtgaagcttccatcagccatagggagatttaaggcattttccacc
tgtaccgctcacctcacagttgtattcttattttatggttctgcgatcattggctattca
cgaccaaaatccaatgccacaggaatagacaaagtgctctcacttttctacactattgtt
actccaatgtttaaccccatcatatatagcctgagaaataaagatgttattgctgcattt
tagaaattagtatctaagtga
>M.domestica or716 complete cds.
atgggaaaagcaaatttctctctcatagtagaattcacacttctgggattttctgatctt
cccaaccttcagggctttctgtttggactttttctgattatctacattggtattctaatg
ggaaatggacttatcattataataacaaaggttgattctgcactccaaacccctatgtat
tttttccttaggaatttttcctttttggaaatctgctatacctcagtcatccttccaaga
atactggctaatctatggacccaaaagagaaatgtttcttttgttgcctgtgctgtgcaa
ttttgtgctttctttgttatggcaattgctgaaaacttccttttgactgtaatggcctat
gatcgctatgttgccatttgtaagccactgaattatcctctcatcatgaaccacaaggtg
tgtgtcagactggtagttggctcatggatgggtgggatcccaatccatatattgctgaca
tatctgatattttctttgcctttctgtggttccaaaaatattgatcacattttttgtgac
attcgcccattattgaagttggcctgtggagacacatctgtgaatgaatttactttttat
gctgttgtcttaattcttggcatgtttcctttcatgttaataatctggtcatatatgaaa
atcatcacaaccatcctgaaggttccaggaaccaaaggaaggtttaaagccttttctact
tgctcctctcatctcatggttgtggcactatactttggttgtggtattattacatatttg
cgacctagttctggccactcagcaggcctagacaaagtgctctctatcttctataccact
gtaactccaatgtttaaccccatcatatatagtctgcgcaacaaagatgttgttgtggca
ataagaaaactactatttaagtga
>M.domestica or699 complete cds.
atggtagatataaatattactgtcatggaagaatttattctcctgggattttctgaattt
cctaagttccaaggatttctttttgttatttttttaatcatctacataagcatcctatta
gggaatggtcttatcatcataatcaccaatgtagaactagctcttcaaacacctatgtat
tactttcttggaaacttctcctttgtggaaatttgttacacatcaaacatcctccccaga
atgcttttaaatctttggagtcagaaaagaaatatttccctactgtcatgtgctgtacaa
ctctttttctttctccttttggctgttgcagagagcttccttcttgctgtgatgacttat
gaccgctatgtggccatctgtaaaccactctactatcctataatcatgaatcataaaatt
tgtataaaaatggtggttggttcttgggtcagtgggattccaatacttgtaggacagata
taccagattttctctgtgcccttctgtggttctaacaaactcaatcacattttctgtgac
atgcccccattattgaagttggtatgtggaaatatttttgggaatgaagtctttctttat
gttgattgtttcctgtttggtttgactccttttctgatgattctcatgtcttacatcaga
atcctcagcactattctgaaactcccatcaaccactggcagatccaaagccttctctact
tgttcctctcatgttatggttgtatgcttattctatggttctggtttaattgcatatttt
caatccaagtcgagttattcaggcagcacagataagatcttctctgtattctacaccatt
gtgacaccaatgataaatcctatgatttatagtctgaggaataaggatttcattgagtca
atgaaaagacttttttctaaatgtgttaagaattaa
>M.domestica or710 complete cds.
atggtagatacaaatattactatcatggaagattttattctcctgggattttctgatttt
cctaattcccagggatttctttttgttgtttttttaatcatctatgtaagtatactatta
gggaatggtcttatcatcatagtcaccaatgtagaactagctcttcaaacacctatgtat
tactttcttggaaacttctcctttgtggaaatttgttacacatcagttaccctccccaga
atgcttgtgaatctttggagtcagaaaagaaacatttctctactgtcatgtgctgtacaa
ctctgtttctttcttattttggcatcaatagagagcttcctccttgctgtgatggcttat
gaccgctatgtggccatctgtaagccactctactatcctataatcatgaatcataagatg
tgtatgaaaatggttgtgggctcctgggtcagtgggattccagtcatgatcatgcaaaca
tatcaagttttctctgtgcctttttgtggttctaacaaactcaatcatattttctgtgac
atgccccctttaattaagttggcatgtggagacatctctggggatgaattctttcttttt
gttgattgtttcctgtttggtttgattccttttctgatgatactcatgtcttacatcaga
atcctcaacactatcctgaagctctcatctaccactggcagatccaaagccttctctact
tgttcctctcatttaatagttgtatgcttattctatggttctggtctaattgcatatctt
caatcaaatttcagttattcaggcaaaacagaaaagatcttctctgtattttacaccatt
gtgacaccaatgattaatcccatgatatatagtctgaggaataaggatttcattgcggca
atgaaaagactattttctaaatgtgtaaagaattaa
>M.domestica or709 complete cds.
atggcagacataaatcttactatcatggaagaatttatcctcctgggattttctgaatat
cccaatgtccaagtatatctttttgttacttttttggtcatctacataactatactatta
ggaaatggtctcattatcataataacaaatttagaagcagctcttcaaacacctatgtat
tacttccttggaaacttctcctttgtggaaatttgttacacatcagttaccctccccaga
atgcttgtgaatctttggagtcagaaaagaaatatttctctactgtcatgtgctatacaa
ctctgtttctttcttattttggcagctgtagagagcttcctccttgctgtgatggcttat
gaccgctatgtcgccatttgtaagccactctactatcctataatcatgaatcataagatg
tgtatgaaaatggttgtgggctcctgggtcagtgggattccagtcatgatcatgcaaaca
taccaggttttctctgtgcctttttgtggttctaacaaactcaatcatattttctgtgac
atgccccctttaattaagttggcatgtggagacatctctggggatgaattctttcttttt
gttgattgtttcctgtttggtttgattccttttctgatgatactcatgtcttacattaga
atccttggcactatcctgaagctctcatctaccactggcagatccaaagccttctctact
tgttcctctcatgttatggctgtttgcttattctatggttctgcttcaattgcatatttt
caatccatgtccagttcttcaggcagtagagataagatcttctctgtattctacaccatt
gtgacaccaatgattaatcctatgatttatagtctgaggaataaggattttattgcagca
atgaaaaaattattttctaaatggggaggataa
>M.domestica or1312
atgtcagacataaatcttactataatggaagaatttatcctcctgggattttctgaatat
cccaatgtccaagtatttctttttgttacttttttggtcatctacataaatatattatta
ggtaatggtctcattatcataatcacaaatttagaagcagctcttcaaacacctatgtat
tacttccttggaaacttctcctttgtggaaatttgttacacatcagttaccctccccaga
atgcttgtgaatctttggagtcagaaaggaaatatttctctactgtcatgtgctgtacaa
ctttgtttctttcttattttggcagctgtagagagcttcctccttgctgtgatggcttat
gaccgctatgtcgccatttgtaagccactctactatcctataatcatgaatcataagatg
tgtatgaaaatggttgtgggctcctgggtcagtgggattccagtcatgatcatgcaaaca
taccatgttttttctgtgcctttttgtggttctaacaaactcaatcatattttctgtgac
atgccccctttaattaagttggcatgtggagacatctctggggatgaattctttcttttt
gttgattgtttcctgtttggtttgattccttttctgatgatactcatgtcttacattaga
atcctcagcactatcctgaagctctcatctaccactggcagatccaaagccttctctact
tgttcctctcatgttatggttgtttgcttattctatggttctggttcaattgcatatttt
cagtctgaatccagttcttcaggcagtagagataagatcttctctgtattctacaccatt
gtgacaccaatga
>M.domestica or1313P (start without M)
aatcttactattatggaagaatttattctcctgggcttttctgaatatcccaatgtccaa
agatttctctttgttgtttttctattcatctacataagtatcttattaggtaatggtctc
atcattataatcaccaatgtggaatcatctcttcaaacacctatgtattacttccttgga
aacgtctcctttgtggaaatgtgttacacatcaaacatcctccccagaatgcttgtgaat
atttggagacagagaaggagtatttctttactgtcatgtgctgcacagctctgtttcttt
ctcattctaggagtcacagagagcttcctcctggctgtgatggcctatgaccgctatgtg
gccatttctaagccactctactatcctataatcatgaatcataagatgtgtatgaaaatg
gttgtggactcctgggtcagtgggattccagtcatgatcatgcaaacataccatgttttt
tctgtgcctttttgtggttctaacaaactcaatcatattttctgtgacatgcccccttta
attaagttggcatgtggagacatctctgggggtgaattctttctttttgttgattgtttc
ctgtttggtttgattccttttctgatgatactcatgtcttacattagaatccttggcact
atcctgaagctctcatctaccactggcatatccaaagccttctctacttgttcctctcat
ctaatagttgtatgcttattctatggttctggtttaattgcatattttcaatctgagtcc
agttcttcaggcagcatagaaaagatcttctctgtattctacaccattgtgacaccaatg
attaatcctatgatttatagtctaaggaataaggattttattgcagcaatgaaaaaatta
ttttctaaatggagaggataa
>M.domestica or708 complete cds.
atggccatcacaaatcttacaattatggaagaatttattctcctgggattttctgaatac
cccaatgtccaaggatttctctttgttctttttctattcatctacataagtatcctatta
ggcaatggtctcatcattataatcaccaatgtggaattagctcttcaaacacctatgtat
tacttccttggaaatttctcctttgtggaaatttgttacacatcaaacatcctccccaga
atgcttgtgaatatttggagacagaaaaggaatatttctttactgtcatgtgctgcacaa
ctctgtttctttctcatgctagcagtcacagaaagctttctcctggctgtgatggcctat
gaccgctatgtggccatctgtaagccactttactatcctatcatcatgaatcagaggata
tgtgttcacatggtacttggcgcctgggttattgggattccattcttcataggacagaca
taccaggttttctctggtcccttctgtggttctaacaaactcaatcatattttctgtgac
ttgccccccttattgagattggcatgtggagatacctctggggatgaattctttctttat
gttgattgtgttctatttgctttgcttccttttctgatgatactcatgtcctacatcaga
atcctcagcacagttctgaaaatcccatcaaccactggcagatccaaagccttctctact
tgttcctctcatattatggttgtttgcttattctatggttctggtttaattgcatatttt
caatccatctccagttcttcaggcagcatagaaaagattttctctgtattctataccatt
gtgacaccaatgattaatcctatgatatatagtctgaggaataaggattttattacagca
atgaaaaaattattttcaaaatgggaggataaagaataa
>M.domestica or703 complete cds.
atggcaatcacaaatcttactattatggaagaatttattctcctgggattttctgaatac
cccaatattcaaggatttctctttgttgtttttctattcatctacataagtatcctatta
ggcaatggtctcatcattataatcaccaatgtggactcagctcttcaaacacctatgtat
tacttccttggaaacttctcctttgtggaaatttgttacacatcaaacatcctccccaga
atgcttgtgaatatttggagacagaaaaggaatatttctttactgtcatgtgctgcacaa
ctctgtttcttcctcattttggcagttgcggagagcttcctccttgctgtgatggcttat
gaccgctatgtggccatctgtaagccactttactatcctataatcatgaatcacaggata
tgtgtccaaatggtgtttggctgctgggttattggtattccaatcttgataggactgaca
taccaggttttctcgggtcccttctgtggttctaacaaactcaaccacattttctgtgac
ttgccccccttattgaagttggcatgtggatatacttctggggaggaattctttctttat
gttcattctttcctctttggttttactccttttctgatgatacttgtttcctatatcaaa
atcctcagcactattctgaaactcccattaactgctggtagatccaaagccttctcaact
tgttcctctcatgttatggttgtttgcttattctatggttctggtttaattgcatatttt
caatccgtctccagttcttcaggaagtatagataagatcttctctgtattctacactatt
gtgacaccaatgattaatcctttgatttatagtctgaggaataaggattttattgtagca
atgaaaaaaatattttctaaatgtggacgataa
>M.domestica or1314 complete cds.
atggcaatcacaaatcttactattatggaagaatttattctcctgggattttctgaatac
cccaatatccaaggatttctctttgttgtttttctattcatctacataagtatcctatta
ggcaatggtctcatcattataatcaccagtgtggaatcagctcttcaaacacctatgtat
tacttccttggaaacttctcctttgtggaaatttgttacacatcaaacatcctccccaga
atgcttgtgaatatttggagacagaaaaggaatatttctttactgtcatgtgctgcacaa
ctctgtttctttctcattctaggagtcacagagagcttcctcctggctgtgatggcctat
gaccgttatgtggccatctgtaagccactttactatcctataatcatgaatcagaggata
tgtgtccagatggtttttggctcctgggttattggtattccagtcttgataggactgaca
taccaggttttctccggtcccttctgtggttctaacaaactcaatcacattttctgtgac
ttgccccccttattgaaattggcatgtggagatacctctggggatgaagtctttctttat
gttcattgtttcctctttggtttgactccttttctgatgatactcatgtcttacatcaga
atcctcagcactattctgaaactcccatcaaccactggcagatccaaagccttctctact
tgttcctctcatgttatggttgtatgcttattctatggttctggtttaattgcatatttt
caatccatgaccagttcttcaggcagtatagataagatcttctctgtaatctacaccatt
gtgacaccaatgattaatcctttgatttatagtctgaggaataaggatttaattgtagga
attaaaaaattattttctaaatgtggaggataa
>M.domestica or1074 complete cds.
atggcaatcacaaatcttactattatggaagaatttattctcctgggattttctgaatat
cccaatgtccaaggatttctctttgttgtttttctattcatctacataagtatcttatta
ggtaatggtctcatcattataatcaccaatgtggactcagctcttcaaacacctatgtat
tacttccttggaaacttctcctttgtggaaatgtgttacacatcaaacatcctccccaga
atgcttgtgaatatttggagacagagaaggaatatttctttactgtcatgtgctgcacag
ctctgtttctttctcattctaggagtcacagagagcttcctcctggctgtgatggcctat
gaccgctatgtggccatctgtaagccactttactatcctataatcatgaatcagaagata
tgtgtccagatggtgtttggctcctgggttattgggatgcctgtcttgataggacagaca
tgccaggttttctctggtcccttctgtggttctaacaaactcaaccatattttctgtgac
ttgccccccttattgaagttggcatgtggagatacctctggggatgaattctttctttat
gtagattgtttcctctttggtttgactccttttctgatgatactcatgtcttacatcaga
atcctcagcactattctgaaactcccatcaaccactggcagatccaaagccttctctact
tgttcctctcatgttatggttgtttgcttattctatggttctggtttaattgcatatttt
caatccaagtccagttattcaggcagcatagataagattttctctgtattctacaccatt
gtgacaccaatgattaaccctatgatttatagtctgaggaataaggattttattgcagca
attaacaaattattttctaaatggaaaggataa
>M.domestica or702 complete cds.
atggcaatcacaaatcttactattatggaagaatttattctcctgggattttctgaatac
cccaatgtccaaggatttctctttgttgtttttctattcatctacataagtatcttattt
ggtaatggtctcatcattataatcaccaatgtggaatcagctcttcaaacacctatgtat
tacttccttggaaacttctcctttgtggaaatttgttacacatcaaacatcctccccaga
atgcttgtgaatatttggagacagaaaaggaatatttctttactgtcatgtgctgtacaa
ctctgtttctttctcattctaggagtcacagagagcttcctcctggctgtgatggcctat
gaccgctatgtggccatctgtaagccactttactatcctataatcatgaatcatagaatt
tgtgtccagatggtgtttggctcctgggttattgggatgccagtcttgataggacagaca
tatcaggttttctcgggtcccttctgtggttctaacaaactcaatcacattttctgtgac
atgcccccattactgaagttggcatgtggagatacctctggggatgaattctttctctat
gttgattgtttcctctttgctttgcctccttttctgatgatactcatgtcttacattaga
atcctcagcactattctgaaactccaatcaaccactggcagatccaaagccttctctact
tgttcctctcatgttatggttgtattcttattctatggttgtggtttaattgcttatttt
caatccatgtccagttcttcaggcagcatagaaaagattttctctgtattctacaccatt
gtgacaccaatgattaatcctatgatatatagtctgaggaataaggaatttaatgcagca
atgaaaaaattattttctaaatggggaagataa
>M.domestica or700 complete cds.
atggcaaacacgaatcttactattatagaggaatttattctcctgggattttctgaatac
cccaatgttcaaggatttctctttgttgtttttctattcatctacataagtatcgtatta
ggaaattgtctcatcattataatcaccaatgtggactcagctcttcaaacacctatgtat
tacttccttggaaacttctcctttgtggaaatgtgttacacatcaaacatcctccccaga
atgcttgtgaatatttggagacagaaaaggaatatttctttactgtcatgtgctgtacaa
ctctgtttctttctcattctagtagtcacagagagctttctcctggctgtgatggcctat
gatcgttatgtggccatctgtaagccactttactatcctataatcatgaatcacaggata
tgtgtccagatggtttttggctcctgggttattgggatgccagtcttgataggacagaca
tgccaggttttttctgttcccttctgtggttctaacaaactcaatcacattttctgtgat
ttgccccccttgttgaagttggcatgtggagacatctctggggatgaattctttctttat
gttgactgtttcttatttggtttgtttccttttctgatgatactcatgtcttacatcaaa
atcctcagcactattctgaaactcccatcaaccactggcagatccaaagccttctctact
tgttcctatcatgttatggttgtatgcttattctatggttctggtttaattgcgtatttt
caatccatgtccagttattcaggcaacatagataagttcttctctgtattctataccatt
gtgacaccaatgattaatcctatgatttatagtcttaggaataaggattttattgcagca
atgaaaaaattcttttctaaatggaaaggataa
>M.domestica or1315 complete cds.
atggcaaacacaaatcttactattatagaagaatttattctcctgggattttctgaatac
cccaatgtccaaggatttctttttgttgtttttctattcatctacataagtatcgtatta
ggaaatggtctcatcattataatcaccaatatggactcagctcttcatacgcctatgtat
tacttccttagaaacttctcctttgtggaaatgtgttacacatcaaacatcctccccaga
atgcttgtgaatatttggagacagaaaaggaatatttctttactgtcatgtgctgcacaa
ctctgtttatttctcattctaggagccacagagacttttctcctagctgtgatggcctat
gaccgctatgtggccatctgtaagccactttactatcctataatcatgaatcagaggata
tgtgtccagatggtttttggctcctgggtcattgggatgccagtcttgataggacagaca
taccaggttttctctggtcccttctgtggttctaacaaactcaatcacattttctgtgac
atgcctccattactgaacttgtcatgtggagatacctctggggatgaagtctttctttat
gttgattgtttcttatttggtttgagtacttttctgatgatactcatgtcttacatcaaa
atcctcagcactattctgaaactcccatcaaccactggcagatccaaagccttctctact
tgttcctctcatgttatagttgtatgcttattctatggttctggtttaattgcatatttt
caatccgtgtccagttattcaggcagcatagataagttcttctctgtgttctacaccatt
gtgacaccaatgattaatcctatgatttatagtctgaggaataaggattttattgcagca
atgaaaaaattattttctaaatggaaaggagaaagattaacaaaatttcttaaatag
>M.domestica or704
atggcagacagaaatcttactcttatggaagaatttattctcctgggattttctgaatac
cccactgtccaaggatatctctttgtgctttttctattcatctacatatgtatcctaatt
ggaaatggtctcatcattataatcaccagtgtggaatcagctcttcatacacctatgtat
tacttccttggaaacttctcctttgtggaaatttgttacacatcaaacatcctccccaga
atgcttgtgaatatttggagacagaaagggaatatttctttactgtcatgtgctctacaa
ctctgtttctttttcattctaggagtcacagagagttttctcctggctgtgatggcctat
gaccgctatgtggccatctgtaagccactttactatcctataatcatgaatcagaggatg
tgtgtccagatggtttttggctcctgggttattgggattccaatcttgataggacagaca
taccaggttttctctggtcccttctgtggttctaacaaactcaatcacattttctgtgat
atgcccccattactgaagttggcatgtggagatacctctggggatgaattctttttttat
gttgattgtttcttatttgatttgactccttttctgatgatactcatgtcttacatcaga
atcctcagcactattctgaaactcccatcaaccactggcagatccaaagccttctctact
tgttcctctcatattatggttgtttgcttattctatgtttctggtttaattgcatatttt
caatccaagtccagtcattcaggcagtatagataagttcttctctgtattctacaccatt
gtgacaccaatgattaatcctatgatttatagtctaaggaataaggattttattgcagca
atccaaaaaatattttctaaatggaaa
>M.domestica or1075 complete cds.
atggcaatcacaaatcttactattatggaagaatttattctcctgggattttctgaatac
cccaatgtccaaggatttctctttggtgtttttctattcatctacataagtatcctatta
ggcaatggtctcatcattataatcaccaatatggactcagctcttcatatgcctatgtat
tacttccttggaaacttctcctttgtggaaatgtgttacacatcaaacatcctccccaga
atgcttgtgaatatttggagacagaaaaggaatatttctttactgtcatgtgctgtacaa
ctctgtttctttctcattctaggagtcactgaaagttttctcctggctgtgatggcctat
gaccgctatgtggccatctgtaagccactttactatcctataatcatgaatcataggata
tgtgtccagatggtttttggctcctgggtcattgggatgccagtcttaataggacagaca
taccagcttttctctggtcccttctgtggttctaacaaactcaaccacattttctgtgac
ttgccccccttattgaagttggcatgtggagataatatttggggtgaattgtttctttat
cttaattgtttcctctctggtttgactccttttctgttgatactcgtgtcctatatcaga
atcctcagcactattctgaaactcccatcaactactggcagatccaaagccttctctact
tgttcctctcatgttatggttgtatgcttattctatgtttgtggtttaattgcatatttt
caatctgagtccaattcttcgggtagcatagaaaagatcttctctgtaatctacaccatt
gtgacaccaatgattaatcctatgatttatagtctgaggaataaggattttattacagcg
atgaaaaaattattttctaaatga
>M.domestica or707 complete cds.
atggaaatcacaaatcttactattatggaagaatttattctcctgggattttctgaatac
cccaatgttcaaggatatctctttgttgtttttctattcatctacatatgtatcctaata
ggcaatggtctcatcattataatcaccaatgtggactcagctcttcaaacacctatgtat
tacttccttggaaacttctcctttgtggaaatgtgttacacatcaaacatactgccgaga
atgcttgtgaatatttggagacagaaaaggaatatttctttactgtcatgtgctgcacaa
ctctgtttatttctcattctagttgtcacagagagcttcctccttgctgtgatggcttat
gaccgctatgtggccatctgtaagccactttactatcctataatcatgaatcataggata
tgtgtccagatggtttttggctcatgggttattgggatgccagtcttaataggacagaca
tacaaacttttctctggtcccttctgtggctctaacaaactcaatcacattttctgtgac
ttgcccccgttattgaagttggcatgtggagatacctctggggatgaattctttctttat
gttgattgtttcctctttagtttgactccttttctgatgatactcatgtcctacatcaaa
atcctcagaacagttctgaagctaccatcaaccactggcagatccaaagccttctctact
tgttcctctcatgttatggttgtttgcttattctatggttctggtttaacagcatatttt
cattccttgtccagttattcaggtagtatagaaaagatcttctctgtattctacaccatt
gtgacaccaatgattaatcctatgatttatagtttcaggaataaggattttattgcagca
attaaaaaaatgtgttctaaatcaggggataagtaa
>M.domestica or701 complete cds.
atggcatacacaaatcttactcttatggaagaatttattctcctgggattttctgaatac
cccaatatccaaggatttctctttgttgtttttctattcatctacataagtatcctatta
ggaaatggtttcatcattttaatcaccaatgtggaatcagctcttcaaacacctatgtat
tacttccttggaaacttctcctttgtggaaatgtgttacacatcaaacatactgccgaga
atgcttgtaaatatttggagacagaaaaggaatatttctttagtgtcatgtgctgcacaa
ctctgtttctttctcattctaggagtcacagagagcttccttcttgctgtgatggcctat
gaccgctatgtggccatctgtaagccactttactatcctataatcatgaatcacaggata
tgtgtccagatggtgtttggctcctgggttattgggattccagttgtgataggacagaca
taccaaattttctctggtcccttctgtggttctaacaaactcaatcacattttctgtgac
ttgccccctttattgaagttgacatgtggagataacatttgggatgaagtctttctttat
gttacttgtttcagctttggtttgactccttttttgatgatactcatgtcttacatcaga
atcctcagcactgttatgaaactcccatcaaccactggcagatccaaagccttctctact
tgttcctctcatgttatagttgtatgcttattctatggttctgggtttatagcatatttt
catcccaattccagttattcagtcagcatagagaagatcttctctgtattctacaccatt
gtgacaccagtgagtaatcctatgatttatagtctaaggaataaggattttattgcagca
atgaaaaaatcattttctaaatggaaaagataa
>M.domestica or695 complete cds.
atggcaggagaaaatatttcctttgtggtggaattcatcctcctgggattttatgacctt
cccaatctccaaggagttctctttggggttttcttagtcatcttcatgtatatactgata
ggaaatggtctcattgttgtcataatcagagttgatccagctctccaaacccccatgtac
ttttttcttggaaatttttcattcttagaaatctgctacacatcagctattctccccaga
atgttatcagacctttggacacagaagagacaaatctcattgctggcctgtgctgtacag
ctttgtttcttttatattatgggtgccactgagtgcttactcttgggtataatggcctat
gacagatatgtagccatctgtaagcctctctattatcctgtcatcatgaacaacagggtg
tgtaacatactgatacttggctccttaatgtttgtgactccagtcatgataggagagaca
taccagatattcactctgcccttctgtggtccaaatgaactcaatcatttattctgtgat
gtcacatcattactgaagttagcctgtgcagacacttcagtgaatgaattttcatttttt
gttaattctgtactttttggcattcttcccttttttctgatacttgtttcctatattaga
atcattaatacaatcctgaagctgccatcggtgggaagacagaaggctttctcaacatgt
tcttctcaccttatagttgtgggcttattctatgggtctgttattattacatatttacaa
cccaagtcaagccactcagctgaaaaagacaaaatgctctctcttttgtacaccattgtg
acaccaacgtttaatcccatgatttacactttgaggaacaaggatgtcattacttcactg
aagaagatcaaaacaaaaggactgttttcaataaagaaatag
>M.domestica or696
nnggcaggagaaaatgtttcctttgtggtggaattcattctcttgggattttataacctt
cccaatctccaaggagttctttttggggttttcttagtcatcttcatgtatatactgata
ggaaatggtctcattgttgtcataaccagggttgatccagctctccaaacccccatgtac
ttttttcttggaaatttttcattcttagaaatctgctacacatcagccattgtccccaga
atgttatcagacctttggacacagaagagacaaatctcattgctggcctgtgctgtacag
ctttgtttcttttatattatggctgcccttgagttcttactcttgggtataatggcctat
gacagatatgtagccatctgtaagcctctctattattccatcattatgaacaataaggtg
tgtaacatgctgatacttggctccttaattcttgctatcccagtcatgataggagagaca
taccaaatattcactctgcccttctgtggttcaaatgaactcaatcatttattctgtgat
gtcacatcattattgaagttggcctgtgcagacacttctgtgaatgaattttccctttat
attatttgtgtagttttgggctttgctccctttttgttgatacttatttcctatattaga
atcattaatacaatcctgaagctgcaatcagtgggaagacagaaggctttctcaacatgt
tcttctcaccttatagttgttgtcttattctatgggtctgttattattacatatatacaa
cccaagtcaatccactccgctgaaaaagacaaaatgctctctcttttgtacaccattgtg
acgccagtgtttaatcccatgatttacactttgaggaacaaggatgtcattacttcactg
aagaagatcataacaaagggattgctttcaataaggaagtag
>M.domestica or697 complete cds.
atggcaggagacaatatttcctttgtggtggaattcatcctcctgggattttatgacctt
ccccatctccaaggagttctctttggggttttcttagtcatcttcatgtatatattgata
ggaaatggcctcattgttgtcataaccaaggttgatccagctcttcaaacccccatgtac
ttttttattggaaaattttccctcctggaaatctgcttcacttcagccactctccccaga
atgttgtcagacctttggacacagaagagacatatttcaatgctggcctgtgctgtgcag
ctttgtttcctttatatttgtggttcttttgagtgcttgctcttggctataatggcctat
gacagatacgtagccatctgtaagcctctctattattccatcattatgaacaacagggtg
tgtaacatgctgatacttggctccttaatgtttgtgaccccagtcatgataggagagaca
taccagatattctctctaaccttttgtggttcaaatgaactcgatcatttattctgtgat
gtcacatcattattgaagttggcctgtgcagacacttctgtgaatgaattttccctttat
atttattgtgtattttttggctttcttccctttttcttgatacttctttcctacatcaaa
atcattaatgcaatcctgaagatgccctcagtgggaagacacaaagctttctccacatgt
tcttctcaccttatagttgttgtcttattctatgggtccggtattattacatattcacaa
cctaagtcgaagcactcagctgaaaaagagaaaatgctctctcttttgtacaccattatg
acaccggtgtttaatcccataatatacagcttgaggaacaaggatgtcattacttcactg
aagaagatcataacaaagggattgctttcagtgaccaagtag
>M.domestica or1449 complete cds.
atggcaggagacaatgtttcctttgtggtggaattcatcctcctgggattttatgacctt
cccaatctccaaggatctctctttggaatttttttagtcattttcatgtatatactgata
ggaaatggcctcattgttgtcataaccaagattgatccagctcttcaaacccccatgtac
ttttttattggaaaattttccctcctggaaatctgcttcacttcagccattctccccaga
atgttgtcagacctttggacacagaagagacatatttcaatgctggcctgtgctgtgcag
ctttgttttctttatatttgtggttcttttgagtgcttgctcttggctataatggcctat
gacagatatgtagccatctgtaagcctctctattatcccatcattatgaacaacagggtg
tgtaacatattgatacttggctccttaatgtttgtgactccagtcatgataggagagaca
taccagatattcactctgcccttctgtggttcaaatgaactcgatcatttattctgtgat
gtcacatcattactgaagttggcctgtgcagacacttcagtgaatgaattttccctttat
gtttattgtgtatttttgggctttcttccctttttcttgatacttctttcctatatcaaa
atctttaatacaatcctgaagatgccttcagtgggaagacgcaaagctttctccacatgt
tcttctcaccttatagttgttgtcttattctatgggtctggtattattacgtattcacaa
cctaagtcgaagcactcagctgaaaaagagaaaatgctctctcttttatacaccattgtg
acaccaatgtttaatcccataatatacagcttgaggaacaaggatgtcattacttcactg
aagaagatcataacaaagggattgctttcagtgaccaagtag
>M.domestica or1319 complete cds.
atggcaggagacaatgcttcctttgtggtggaattcatcctcctgggattttatgacctt
cccaatctgcaaggatttctctttgggatcattttagtcatcttcatgtatatactgata
ggaaatggcctcattgttgtcataaccaaagttgatccagctcttcaaacccccatgtac
ttttttcttggaaaattttccctcctggaaatctgcttcacttcagtcactctccccaga
atgttgtcagacctttggacacagaagagacatatttcaatgttggcctgttctgtgcag
ctttgtttcctttatatttgtggttcttttgagtgcttgctcttggctataatggcctat
gacagatatgtagccatctgtaagcctctctattattccatcattatgaacaacagggta
tgtaacatgctgatacttggctccttaatgattgtgaccccagtcatgataggagagaca
taccagatattctctctaaccttttgtggttcaaatgaactcaattatttattctgtgat
gtcacatcattattgaagttggcctgtgcagacacttcagtgaatgaattttccctttat
attgattgtgtattttttggctttcttccctttttcttgatacttctttcctacatcaaa
atcattaatacaatcctgaagatgccctcagtgggaagacacaaagctttctccacatgt
tcttctcaccttatagttgtcggcttattctatgggtctggtattattacgtatttgcaa
cccaagtcaagccactcagctgaaaaaggcaaaatgctctctcttttgtataccattgtg
acaccaacatttaatcccataatatatagcttgaagaacaaggatgtcattacttcactg
aagaagatcataaaaaagggattgatttcagtaaccaagtag
>M.domestica or694 complete cds.
atggaaagagacaattttacagctgtggtagaattcattcttctgggattctatgaactt
cccaaactccagaggcttctttttgggattttcttagtcatctacatatgcatattttta
ggaaatggtctgctcattgtcattaccaacattgagccatctctgcaaacatccatgtac
ttttttcttgcaaacttttcattcttggaaatctgttacacatcagtcactatccccaga
atgctagcagatctctggacacagaagagaactatatcactactagagtgtgctgcacag
gcttgtttcctttatattctgggagtagcagagtgcttgcttctggctgtgatggcatat
gaccgttatgtggccatttgtaaacccctctactatgctctcatcatgaatcacaaggta
tgtgtccaactggttgtggtttcctggatgattggagccccgatactgatggaacagata
taccagattttctctctgaactactgtggttctaataaaatcaatcacattttttgtgat
ggcccacctttgatgaagttggcttgtggggatatatataagatagaggtctcttcctat
gcttttgctctgctcttcatcacaattccttttctgttgacacttacatcctatgtcaaa
atcattactacagtcctgaaactgccctcaaactcagggagatctaaagccttctctact
tgttcttctcaccttatggttgtaggtttgttctatggtactggaagtattatgtatttg
cggcctgagtccagtcgctcagcaagatcagacaaagtgcttgctcttttctactctact
gtgaccccagtgtttaaccccctaatatacagtctgagaaataaggatgtccttgctgcg
ctgaggaaactacttccaaagttcttcaggtcatga
>M.domestica or690 complete cds.
atgtcagaggacaatttcacagttgtggtggaattcattatcctaggattttctgatctt
cccaacatgcaaggatttctctttggcgttttcttagtcatttacctgtgtatactgatt
ggaaatggtctgctcattgtcataaccaagattgatccaggtctccaaacccccatgtac
ttttttcttgggaacttttccttcttggaaatctgttacacatcagtcactttccccaga
atgttggcagatctctggacccacaaaggaaccatttcatttgtaacctgtgctgtacaa
acttgcttcctttatattctgggagcagcagaatgcttgcttctggctgtgatggcttat
gatcgttatgtggccatctgtaagccactcctttatcctcttatcatgaatcacaaggtc
tgtgtccaactggttgtggtttcatgggtgattggggttccagtaatgatagatgagact
tatcgtattttcaatctgaacttttgtggctctaaaaaacttaatcatgttttctgtgat
gcaccaccattaatagagttggcctgtgaagacacatatgaaatagagatttatgtccat
gtcgctgcactgatatttgtcataacacctttcctgttgatactcatatcctatataaca
ataattaccaccattctgaggcttccttctacttcagggagatataaagccttctccact
tgttcttctcacctcatggtggtgggattattctatgggtctggaagtattgtgtattta
cagcccaaatccagacaatcagcaggatcaataaaagtgtttgctcttttctacaccact
gtgaccccaatgtttaaccctctaatatacagcctgagaaacaaagatgtcattgctgca
ctaagaaaactacttcctaagtaa
>M.domestica or693
atttcacagttgtggtggaattcattctcctaggattttctgatcttcccaacatgcaag
gatttctctttggcattttcttagtcatttacctgtgtacactgattggaaatggtctgc
tcattgtcataaccaagattgatccatctctccaaacccccatgtacttttttcttggga
acttttctttcttggaaatctgttacacatcagtcactttccccagaatgttggcagatc
tctggacccacaaaggaaccatttcatttgtagcctgtgctgtacaaacttgcttccttt
atattctgggagcagcagaatgcttgcttctggctgggatggcttatgaccgttatgtgg
ccatctataagccactcctttatcctcttatgatgaatcacaaggtctgtgtccaactgg
ttgtggcttcatggttgattggggttccaatactgattgaagagacatatcagattttct
ctctgaacttttgtggctctaaaaaacttaatcatgttttcagtgatgcacccccattaa
tagagttggcctgtggagacacataccaaagagagatttctgtccatgttacagcactgg
tatttgtcataacacctttcctgttgatacacatatcctatataagaataattaccacca
ttctgaggctgccttcaacctcagggagatctaaagccttctctacttgttcttctcacc
tcatggtagtgggattattctatgggtctggaagtattgtgtatttagggccaaaatcca
gtcattcagcagaaccagtaaaagtgtttgctcttttctacatcactgtgaccccaatgt
ttaaccctctaatatacagcctgagaaataaagatgtcattgctgcactaagaaaactat
ttcctaagtga
>M.domestica or691 complete cds.
atgtcaggggacaatttcacagttgtggtggaattcattctcctaggattttctgatctt
cccaacatgcaaggatttctctttggggttttcttagtcatttacctgtgtattctgatt
ggaaatggtctcctcattgtgataacgaagattgatccaggtctccaaacccccatgtac
ttttttcttgggaacttttccttcttggaaatctgttacacatcagtcactatccccaga
atgttggcagatctctggacccacaaaggaaccatttcattcctagcctgtgctgtacaa
gcttgcttcctttatattctgggagcagcagaatgcttgcttctggctgggatggcttat
gatcgttatgtggccatctgtaagcctctctattatcctcttatcatgaatcacaaggtc
tgtgtccaactggttgtggcttcatgggtggtcggggttccagtactggtagaggagaca
tatcagattttctctctgaacttttgtggtcctaacaaacttaatcatgttttctgtgat
gcacaaccattaatagagttggtctgtggagacacataccaaagacagatttctgtccat
gttgctgcactgatatttgtaataactccctttctgttgatactcatatcctatgtaaaa
ataattactaccattctgaggctgccttcaacctcaggggtatttaaagccttctccact
tgttcttctcacctcatggtggtgggattattctatgggtctggaagtattgtgtatttg
tggccaaaatccagtcactcagcaggatcagtaaaagtgtttgctctcttctacaccact
gtgactccattgtttaaccctataatatacagcctgagaaataaagatgtcattgctgca
ctaagaaaactacttcctaagtga
>M.domestica or1073
atgtcagaggaaaatttcacaattgtggtggaattcattctcctaggattttctgatctt
cccaacatgcaaggatttctctttggggttttcttagtcatttacctgtgtatactgata
ggaaatggtctgctcattgtcataaccaaggttgatccatctctccaaacccccatgtac
ttttttcttgggaacttttccttcttggaaatctgttacacatcagtcactatacccaga
atgttggcagatctctggacccacaaaagaaccatttcatttattgcctgtgctgtacaa
acttgcttcctttatattctggcagcagcagaatgcttgcttcttgctgtgatggcttat
gatcgttatgtggccatctgtaagcctctctattatcctcttatcatgaatcacaaggtc
tgtgtccacctggttgtggtttcatggctttttggggttccaatactgatatatgagaca
taccagattttctctctgaacttttgtggtcctaacaaacttaatcatgttttctgtgat
gcaccaccattaatagagttggcgtgtggagacacttatgacatagagatttatgtccat
gttgctgcagtggtatttgtcataacacctttcctgttgatactcatatcctatataaaa
ataattaccaccattctgaggctgccttcaacctcagggagatctaaagccttctctact
tgttcttctcacctcatggtggtgggattattctatgggtctgggagtattgtgtatttg
tggccaaaatccagtcattcagcaagaccagtaaaagtgtttgctcttttctacaccact
gttactccattttttaaccctctaatatacagcctgagaaataaagatgtcattgctgca
ctaagaaaa
>M.domestica or1316 complete cds.
atgtcaatggacaatctgacagttgtggtggaattcattctcctaggattttctgatctt
cccaaactccagggttttctctttggagttttcttaagcatctacacaagtatactgata
ggaaatggtctcctcattgtcataaccaagatagatccaggtctccaaactcctatgtat
tttttccttgggaacttttccttcttggaaatctgttacacatcagtcactatccccaga
atgttagcagatctctggacccagaaaagaaccatttcattcgtagcctgtgctgtacaa
acttgcttcctttatattcttggagttgcagagtgcttgcttctggctgtgatggcttat
gatcgttatgtggccatctgtaagcctctctattatcctcttatcatgaatcacaaggtc
tgtgtccgactggttgtggcttcatgggtggtcggggttccagtactggtagaggagaca
taccagattttctgtctgaacttttgtggtcctaacaaacttaatcatgtcttctgtgat
gcaccaccattaatagagttggcgtgtggagacacatatcaaagagagatctctgtccat
gttgctgcactggtatttgtcataacaccttttctgttgatactcatatcctatataaag
ataattaccaccattctgaggctgccttcaacctcagggagatctaaagccttctctact
tgttcttctcacctcatggtggtgggattattctatgggtctggaagtattgtgtatttg
cggcccaaatatagtcactcagcaggatcagtaaaagtgtttgctctcttctacaccacc
gtgactccattgtttaaccctctgatatacagcctgagaaataaagatgtcattgccgca
ctaagaaaactacttcctaaatga
>M.domestica or1078
aagattgatccatctctccaaactcccatgtattttttccctgggaacttttccttcttg
gaaatctgttacacatcagtcactatccccagaatgttggcagatctctggacccacaaa
ggaaccatttcattcgtagcctgtgctgtacaaacttgcttcctttacattcttggagtt
gcagagtgcttgcttttgggtgtgatggcttatgatcgttatgtggccatctgtaagcct
ctctattatcctcttatcatgaatcacaaggtctgtgtccaactgattgtggtttcatgg
gtgattggggttccaatactgatagaagtgacataccaggttttctctctgaacttttgt
ggtcctaacaaacttaatcatgttttctgtgatgcaccaccattaatagagttggcgtgt
ggagacacatataaaatagaggtttctctccatgttgctgcactgatatttgtaatcacc
ccctttctattgatactcatatcctatgtaaagataattaccaccattctgaggctgcct
tcaaactcagggagatctaaagccttctctacttgtttttctcacctcatggtagtggga
ttattctatgggtctggaagtattgtgtatttgcggcccaaatccggtcactcagcagga
tcagtaaaagtgtttgctctcttctacaccaccgtgaccccattgtttaaccctctgata
tacagcctgagaaataaagatgtcattgctgcactaagaaaactacttccaaaatga
>M.domestica or1318 complete cds.
atgccaggggacaatatcacaattgtggcggaatttattctcctaggattttctgatctt
cccaaactccaaggttttctatttggaatgttcttaagcatttacctatgcatactgata
ggaaatggtctcctcattgtcatcaccaagattgatccatctctccaaacccccatgtac
ttttttcttgggaacttttccttcttggaaatctgttacacatcagtcactatccccaga
atgttggcagatctctggacccacaaaggaaccatttcattcgtagcctgtgctgtacaa
acttgcttcctttacattcttggagttgcagagtgcttgcttttgggtgtgatggcttat
gatcgttatgtggccatctgtaagcctctctattatcctcttatcatgaatcacaaggtc
tgtgtccaactgattgtggtttcatgggtgattggggttccaatactgattgaagagaca
taccagattttctctctgaacttttgtggtcctaacaaacttaatcatgttttctgtgat
gcaccaccattaatagagttggcgtgtggagacacatataaaatagaggtttttctccat
gttgctgcactgatgtttgtaatcacccccttcctattgatacttgtatcctatgtaaaa
ataattgccaccattctgaggctgccttcaacctcagggagatctaaagccttctctact
tgttcttctcacctcatggtggtgggattattctatgggtctggaagtattgtgtatttg
cggcccaaatccagtcactcagcaggatcagtaaaagcgtttgctctcttctacaccacc
gtgactccattgtttaaccctataatatacagcctgagaaataaagatgtcattgctgca
ctaagaaaactacttccaaagtga
>M.domestica or1317 complete cds.
atgtcaggtgacaatatcacctttgtggtggaattcattctcctaggattttctgatctt
cccaaactccaaggctttttatttggaatgttcttaagcatttacctatgcatactgata
ggaaatggtctcctcattatcataaccaagattgacccaggtctccaaactcccatgtat
tttttccttgggaacttttccttcttggaaatctgttacacatcagtcactatccccaga
atgttggcagatctctggacccacaaaggaaccatttcattcgtagcctgtgctgtacaa
acttgcttcctttacattcttggagttgcagagtgcttgcttttaggtgtgatggcttat
gatcgttatgtggccatctgtaagcctctctattatcctcttatcatgaatcacaaggtc
tgtgtccaactgattgtggtttcatgggtgattggggttccaatactgattgaagagaca
taccagattttctctctgaacttttgtggtcctaacaaacttaatcatgttttctgtgat
gcaccaccattaatagagttggcgtgtggagacacttatgacatagagatttctgtccat
gttgctgctctgatatttgtaatcaccccctttctattgatactcatatcctatgtaaaa
ataattaccaccattctgaggctgccatcaacctcagggagatctaaagccttctccact
tgttcttctcacctcatggtggtgggattattctatgggtctggaagtattgtgtatttg
cggcccaaatctggtcactcagcaggatcagtaaaagtgtttgctctcttctacaccact
gtgaccccaatgtttaaccctctgatatacagcctgagaaataaagatgtcattgctgca
ctaagaaaactacttccaaagtga
>M.domestica or1450P complete cds.
atgtgagaggacaatttcacagttgtggaagaattcattatcctaggattttctgatctt
cccaacctccatggatttctctttggggttttcatagtcatttacctgtgtatgctgata
ggaaatggtctgctcattgtcataaccaatattgatccaggtctccaaacccccatgtac
ttttttcttgagaacttttccttcttggagatctgttacacatcagtcactatccccaga
atgttagcagatctctggacccacaaaggaacaatttcatttgtagctggtgctgtagaa
acctgcttccttcatattcagggagccgcagaatgcttgcttctggctgtgatggcttat
gatcattatgtggccatctgtaagcctctctattatcctcttatcatgaatcacaaggtc
tgtgtccaactgttgtggcttcatggttgattggggtccaggtactgatagatgagacat
atcatattttctctctgaacatttgtggctctaacaaactaaatcatgtctattgtgatg
caccaccattaatagagttggcctgtgcagacacatatcaaagagagatttctgtccatg
ttgatacactgatatttgtaataactctctttctattgattttcatatcctatatgaaaa
taattaccaccattctgaggctgccttcaacctcagggaaatctaaagccttctctactt
gttcttctcacgtcatggtagtgggattattctatgggtctggaagtattgtgtatttag
ggccaaaatccagtcactcagcaggatcagtaaaagtgtttgctctcttctacaccaccg
tgactccattgtttaaccctctgatatacagcctgagaaataaagatgtcattgctgcac
taagaaaactacttccctagtga
>M.domestica or1079 complete cds.
atggctggggacaatctcacatttctggcagaatttgttctacttggattttctgaaatt
cccaacctccatggatttctctttggggttttcttagtcatttacctgtgtatactgatg
ggaaatggtctactcattgtcataaccaaggttgatccatctctccaaacccccatgtac
ttttttcttgggaacttttctttcttagaaatctgttacacatcagtcactatccccaga
atgttggcagacctctggagccaaaaaacaactatttcatttgtagcctgtgctgtacaa
gtttgcttcctttatattcttggagttgcagagtgcttgcttctggctgtgatggcttat
gaccgatatgtagccatttgtaagcctctctactatcctctcatcatgaataataagatt
tgtattgaactggttgtggcttcctggatgattggggtcccaattctgatagaagaaaca
tacctgattttctctctgaacttctgtggacctaacaaaatcaatcatattttttgtgag
gccccacctttattgaaactggcttgtggtgacacgtataagatagagatctctgtccat
gttattgctctgttatttgtcctaattccctttctgttgatattcacatcctatttaaaa
atcattactaccattctgaaacttccctcaacctcagggagaaccaaagccttctctact
tgttcttctcacctcacagttgtggcattattctatgggtctgggagtattgtgtattta
caacccaggtctggtcaatcagcagaatcaggcaaagtactttctcttttctatacaact
gtgactcccatgcttaaccctgtgatatacagtctgagaaataaggatgtcgtagctgca
ctaagaaaactacttcctaagtctattgggtcactaaacaattaa
>M.domestica or692 complete cds.
atggcaggggacaacttcacagttgtgactgaattcattctcctgggattttctgatctt
cccaaactccaaggtattctgtttgggattttctttgtcatttacatgagtataatatta
ggaaatggcctcctcattgtcatcaccaagattgactcaggtctccaaacccctatgtat
tttttccttgggaacttttctttcttggaaatctgttacacatcagtcactatccccaga
atgttggcagatctctggactcagaagaaaactatttcattcttagcctgtgctgtacaa
acattcttcctttatattcttggtagtgctgaatgcttactcttagctgtgatggcttat
gatcgttacgtggccatatgtaaacctctctactaccctctcatcatgaatcacaagtta
tgtgtccaactggttgtgtcttcctggctgatcggtatcccaatactatttgtagagaca
taccaggtatttcatctgcacttttgtgggccaaacaagctgaatcatattttctgtgat
gccccaccattactggagttagcctgtggagacacacataagacagagatctttgttgct
gttcctgctctgctattaattctaattccatttctattgatacttgcatcctatattaaa
attatcaccactattttgaagttgccttcaaactctgggaggattaaagctttctctaca
tgcttttctcacctcacggttgtgggcttattctatgggtcagcaagcattgtgtatttg
cagcccaagtcctcaggagaatctgtaaaaatttttgctcttgtctataccactgtgact
ccaatgtttaaccctctaatatatagtctgagaaataaagatgtcattgctgcactgaga
aaactacttcctaagtga
>M.domestica or1556
aatggcctcctcattgtcatcaccgagactttttcgggtctccaaacccctatgtatttt
ttccttggttttttttctttcttggaaatctgttacacatcagtcactatccccagaatg
ttggcagatctctggactcagaagaaaactatttcattcttagcctgtgctgtacaaaca
ttcttcctttatattcttggtagtgctgaatgcttactcttagctgtgatggcttatgat
cgttacgtggccatatgtaaacctctctactaccctctcatcatgaatcacaagttatgt
gtccgactggttgtgtcttcctggctgatcggtatcccaatactatttgtagagacatac
caggtatttcatctgcacttttgtgggccaaacaagctgaatcatattttctgtgatgcc
ccaccattactggagttagcctgtggagacacacataagacagagatctttgttgctgtt
cctgctctgctattaaatctaattccatttctattgatacttgcatcctatattagaatt
atcaccactattttgaagttgccgtcaaactctgggaggattaaagctgtctctacatgc
atgtctcacctcacggctgtgggcttattctatgggtcagcaagcatcgtgtatttgcag
cctcagtcctcaggagactctgtcaaaatatttgctcttgtctataccactgtgactact
atgattaaccctctagtatatagtctgagtaataaagatgtcattgctgcactgagaaaa
ctacttcctaagtga
>M.domestica or721P
cgtcatacgcatagtggattcgtgagtctgatacgaatgagctgctcattgtcataacca
aggttgatccaatctctccaaacccccatgtacttttttcttgggaacttttccttcttg
gaaatctgttacacatcagtcactatacccagaatgttggcagatctctggacccacaaa
agaaccatttcatttattgcctgtgctgtacaaacttgcttcctttatattctggcagca
gcagaatgcttgcttcttgctgtgatggcttatgatcgttatgtggacatctgtaagcct
ctctattatcctcttatcatgaatcacaaggtctgtgtccacctgggtgtggaatcatgg
ttgtctggcgttccaatactgacatatgagacatacctgattttctctctgcactttgtg
tgggcgtaactgacttgatcgtgcccactgtgataaaccaccgtgtagagaatttccaaa
aagaataccttatttccccccgggttatgttctactgccccagatgnncnggacaaaacc
tgcaaccaaaagaaaaacgcaccccaagaagaatagatcccactatgaggagggggcctt
caaccacttggcagacctaaggcttaaggtaattggggaatcaaacatgagccgggggga
gtttttcccttggctcctggagagattgctgggtttgtgggcaagaatcaagtggttcct
tcaccacgagtcaatgggctttctctttttctccacccactggaaatcaaggttttatac
cttcgggtaagcgaccttaataattaaggccttattggcggacaaagaaaaatatctttt
gtg
>M.domestica or875 complete cds.
atggagacagagtggtcaaaccaaacactggtgacccacttcattctggaggggctggca
aacacatcggagtaccccatattattcttcttcctcttcctcctcatctacaccatcact
gtggtggggaacttcttcattctgctgacagtgagcttggatcctcaccttcactcccca
atgtaccactttctgggccacttgtccttcctggatgcatgtttgtccacagtcactgtg
cccaaagtcttggcaggactcctcactccagaaggaaaggtaatatcctttgggggctgt
gctgtacagctctattcctttcatttcttggccagtactgaatgttttctatatactgtc
atggcctatgaccgatatttggccatcagtcagcccttgaaatacccagttgtcatgaat
cagcaggtgtgtgcaggattagctggggctacttgggctactggtgccatacactctgct
atccacacttctctcaccttccgcctgccctactgtgggccttcccatgttgactatttc
ttttgtgacatcccccctgttctgaagctggcttgtacagagactgccctcaatgaacta
gtcatgctggctaacattggcattgttgctacaggctgcctactccttatcatcatctct
tatgtcttcattgtggcatctgtactgaaaattcgtactgcagatgggcgccgcaatgcc
ttttctacgtgcacagcacaccttacagtggtattcctctattatatgccccccatatgc
atctacattcagcctcgctctagtggggcaggggtaggagccccagctgtcttctacaca
attgtcacccccatgcttaaccctttcatttataccttgagaaataaggaagtgaaacga
gctctgagaagacttctgggccatggacctagagagtcatga
>M.domestica or243 complete cds.
atggaaagagataatcagagctttgtgaccacattcatccttatggggattccccatcca
tcagaactaagtactgtcttatttggtattttcttagtgatctatgcactaactctggtg
gggaacctcttcattgtgcttgtgattaaagtggattctcatctccacactcccatgtac
tacttcctggccaacctttccttcattgatatgtggttctctactgtcactgtgcccaag
atacttatgggtcttttttccccagatggtggtattatttcttttcaaagttgtgtggcc
cagctctattcttttcacattttggggagcacagagtgtttcctctacacagtcatgtcc
tatgaccgctacctggccatcacttaccccctcagctatgccaccatgatgagtggaaaa
atgtgtgccattctagctggagggacctggctcagtggtgctatccactcagcagcccag
actgctctgaccttccgcctgtcctattgtggccccaatcaaatccagcattatttctgt
gatgcaccacccattctcaaattggcctgtgccaacacatcagtcaatgagatggtgatt
tttgtaaacattggcatagtggcctctggatgttgcttcctgatttttctttcttatatg
tccattgtccgtgctatcctgaagatccgtacagctgaaggcagacacaaagccttccag
acctgtgcttcccattgcattgtggtcctttgtttctttgggcctggtcttattatttat
ctaaggcctggttccatgcatgctgtagacaggattgtggctatttttcaaacaatgatc
acacccctgctgaatcccatagtgtacacattgaggaacaaagaggtgaaaacagctttg
cttagactaaaatatcacagaaactctatacaaattaattaa
>M.domestica or245 complete cds.
atggatagaaaaaatgaaagtgttgtgactacattcatcctcacagggattcctcatgca
ccagaactagggaccaccttatttgggatcttcttactgatttatatactcactttggta
gggaatcttctcattttgttggttatcaaggtagactctcatctccacactccaatgtat
tattttctggctaatctctccttcattgacatgtggttctccactgtcactgtgcccaag
atactgatgactctcatctccacagatggtggagccatctcatttcatggctgtgtggcc
caactctacttcttctatgctttggcaaacactgagtgtttcctctttgtcctcatgtcc
tatgaccgctatttggccatcacttatcccctgcgctatactaccatgatgagtgggaaa
acatgtgccattctagctggaggcacatggcttagtggtatcattcactcaacagccgag
acaactctgaccttccgcctgtcctactgtggtcccaataagattgagcatttcctttgt
gatgcaccacccattctcaaattagcctgtgcagacacctcagtcaatgagatggtgatc
tttgtcaacattggagttgttacttctggatgtagctttctgatttttctttcctatgtg
tccattgttcgtgctgtcttgaagatccacacagctaaaggcagacacaaagccttccag
acctgtgcttcccattgcattgtggtcctatgtttctttgtaccaggtgtcatcatttac
ctaagaccaggctcaaaaaatgttatggataggattgtggccatttttcaaacagctatc
actcccctaatgaactcactggtgtatacactaaggaacaaggaagtaaaaatggcttta
ctcaggctgaaagatagagggaaatttttatag
>M.domestica or246 complete cds.
atggatagaaaaaatgaaagcattgtgactacattcatcctcacagggattcctcatgta
ccagaactagggaccaccttatttgggatcttcttactgatttatatactcactttggta
gggaatcttctcattttgttggttatcaaggtagactctcatctccacactccaatgtat
tattttctggctaatctttccttcattgacatgtggttctccactgtcactgtgcccaag
atattgatgactctcatctccacagatggtggagccatctcatttcatggctgtgtggcc
caactctacttcttctatgctttggcaaacactgagtgtttcctctttgtcctcatgtcc
tatgaccgctatttggccatcacttatcccctgcgctatactaccatgatgagtgggaaa
acatgtgccattctagctggaggcacatggcttagtggtattgttcactcaacagccgag
acaactctgaccttccgcctgccctactgtggtcccaataagattgagcattacctttgt
gatgcaccacccattctcaaattagcctgtgcagacacctcagtcaatgagatggtgatc
tttgttaatattgggttacttgtctgtgtatgtagctttctgatttttctttcctatgta
tctattgttcgtgctgtcttgaaaatccgtacagcagaaggcagacacaaagccttccag
acctgtgcttcccattgcattgtggtcttatgtttctttgtaccatgtgtcatcatttac
ctaagaccaggctcaaaaaatgttatggataggattgtggctatttttcaaacagtgatc
acacccctaatgaactcactggtatatacactaaggaacaaggaagtaaagatggcttta
ctcaggctgaaagatagagggaaatttttatag
>M.domestica or1557
atgaactggcaaaatgagagcttcgtggctacattcatcctcacagggattccccatgca
caagaccttggcaccatgctatttggaatcttcttagtgatttatgtactgactttggtg
gggaacctcctcatcttgctggtgatcaagatagactcccacctccgaactcccatgtac
tatttcctggctaatctctccttcattgacatgtggttctccactgtcactgtgcccaag
atattgatgactctcatctccacagatggtggagccatctcatttcatggctgtgtggcc
caactctacttcttctatgctttggcaaacactgagtgtttcctctttgtcctcatgtcc
tatgaccgctatttggccatcacttatcccctgcgctatactaccatgatgagtgggaaa
acatgtgctattctagctggaggcacatggcttagtggtatcattcactcaacagctgag
acaactctgaccttccgcctgccctactgtggtcccagtcagattgagcattacctttgt
gatgcaccacccattctcaaattagcctgtgcagatacctcagtcaatgagatggtgatc
tttgtcaacattggggtgattggttctggatgttgttttttgatattcctctcctatgtg
tccattgttcgtgcaatcctgaaaattcgcacagcagaaggtagacacaaagccttccag
acctgt
>M.domestica or1414 complete cds.
atggatagacagaatgagagctttgtggctacattcatcctcatagggtttccccatgct
ccagacctgggggccactctgtttgggatcttcttagtgatatatacactcactttgttg
gggaatctcctcatcttgttggtgatcaagatggactctcacctccacactcccatgtat
tattttctggccaacctctccttcattgacatgtggttctctactgtttctgtgcccaag
atacttatgggtcttctttatacagatggttgggccatctcatttcacaagtgtgtggcc
cagctctatttcttctatggtctggcaaacactgaggctttcctctacacagtcatgtcc
tatgaccgctatatggccatcacttatcctttgcaatatgttaccataatgagtgggaaa
atatgtacccttctagctggaggcacatggctcagtggtgctatccactcagcagtgttg
actgccttgactttccgccttccctactgtggccccaaccagattgaacattacctttgt
gatgcaccagccattctcaaattggcctgtgcagacacctcagtcaatgagatggtgatc
tttgtcaacattggggtgcttgcctctgcatgtggcttcctaattttcctttcttatata
tccatcattcgtgctatcctgaaaatccgcacagcagaaggcagacacaaagctttccag
acttgtgcttcccactgcactgtggtcctctgtttctttgggccagctctcatcatttat
ctaagaccaggttcaaaacatgttatagataggattgtggccatttttcaaacagtaatc
acacctctattaaacccgctggtctatacactaaggaacaaggaagtaaagatggcttta
tttaggctaaaagataggggtaattttgtttag
>M.domestica or244 complete cds.
atggaaaagaagaatcagagctttgtgactatgtttatccttatggggattccccatgct
ccagaactagatactgccctatttggaattttcttagtgatctatgtactcaccattgtg
gggaacctacttatcttgatggtgatcaaggtagaatcccaccttcacactcccatgtac
tacttcctagcctttctctccttcattgacatgtggttctctactgtcactgtgcctaag
attcttatgggtctcctcaacccagatggtggagccatttcatttcacagttgtgtggct
cagctctatttctttcatgttctagggagcactgagtgtttcctttacacagtcatgtcc
tatgatcgctatctggccatcacttaccccttacgctacactagcatgatgagtgggaaa
acttgtgcccttttaactggaagtacatggttcagtggttcagtgcactctgctatccag
actatcttgaccttccgcttgccctactgtggccccaaccagatccagcattatttctgt
gatgcacccccaattctcaaattggcctgtgcagatacctcagccaatgagaaggtgatc
tttgtcaacattggggtggtagcctctggttgttttttcatgattttcctttcttacgtg
tccattgttcatgcaatcctgaagatccacacagcagaaggcagacaaaaagcctttcaa
acctgtgcttcacactgcattgtggtcctttgtttctttgggccttgtatcttcatttac
ctgagaccaggttctaaagatgctgtggatggaattgtggctattttctacactgtactc
acacccttgctgaatcccctgatctacacactgaggaataaagaggtgaaaatagctcta
ctcaggttacagaacagagtagtgtttgctcaaaggaattaa
>M.domestica or1558
tggaatattcttagtggtctatgcactcactttggtgggaaacctccttatcttattggt
gattaaagtagactcccaccttcgtaccccaatgtactatttcctggctaacctttcatt
cattgacacatggttctccactgtcactgtgcccaagattcttatgggtctcttttctac
agatggtggagccatttctttccacagttgtgcagctcagctttatttttttcacattct
tgggggcactgagtgttttctctacacagttatgtcctatgaccgctatgtagctatcac
tttccctctgcgctatgccaccatgatgagtgggaaaacttgtgcccttctagctggggg
tacatggctcactggtggccttcttgctgctctccaaactatcctgaccttccgtcttcc
atattgtggacccaaccagattcaacattatttatgtgatgcacctcccattctcaaatt
ggcttgtacagacacctcagtcaatgagatggtaatttttgtcaacattggagtgctgac
tattggctgtttctttctaatttttctttcctatgtatctattatccgtgctatactgaa
gatcagcacagcagagggcagatacaaagcattccagacctgtgcctcccattgcattgt
ggtcctctgcttctttggaccatgtcttttcatatacttgagaccaggttctaaagatgc
tgtggagggaatgggggctattttttatacggggctcacacctatgctaaatcctctggt
atacacattgaggaacaaggaagtgaagacagctctacttaggctacagaaaagaggagt
tttttctaaaaggaaatag
>M.domestica or247 complete cds.
atggaaaaagtcaaaaacaattcagtggagaccacagtgacagacttcatcctcttggga
ttatctcacccaccaaatctgaggaccttcctctgcctggtcttcttggttatctacacc
ttgacacagcttggaaacatacttatcttgcttacagtctgggttgacccccaactaaat
gcacgtcctatgtacatacttctgggtgtcctctccttcctagacatgtggctttcttca
gtcattgttccactgattatcttgagcttcactcctgccagtaaggctatcccatttgca
gggtgtgtggctcaactctacttttttcacttcctaggaagcactcaatgcttcctctac
accttgatggcatatgacagatacctggcaatatgcagacctctacattaccctgtgcta
atgaatggacgtctatgcacgatgcttgtggctggagcatgggtggctggctctatccat
ggttctatccaggctaccttgactttccgactgccttactgtggacccaatctggtagat
tactttatctgtgacatccctgcagtgctgaggctggcctgtgctgacaccactatcaat
gagctggtgacctttgtagacattggggtggtggctgccagctgcttcctgctgatcctg
ctctcctatgcaaacattgtctatgccatcctacagatccgtacagcagatgggaggcga
aaagccttttccacctgtggctcacacctgactgtggttactgtatattatgtcccctgc
attttcatctacctacgagctggttccaagagtccactagacggtgcagtggctgtgttt
tacacagttgtcactccattgctcaaccccctgatctatactcttagaaaccaagaggta
aaggcagccctaaaaagattaaccagagcccgaggaacccacaatgaaaaaaaataa
>M.domestica or248 complete cds.
atggaaaagaccaaaaataactcaatggagtccaaggtgactgaattcatcctcttggga
ttatctcacccaccaaatctgaggaccttcctctgcctggtcttcttagttatttacatc
ttgacacaactggggaatatgcttatcttgctcacggtctgggctgacccacaactccat
gctcgccccatgtacatacttctgggtgtcctctccttcctagacatgtggctttcttca
gtcattgttccacggatcatcctgaacttcactcatgccagtaaggctatgtcatttgca
gggtgtgtggcccagctctattcttttcacttcctaggaagcactcaatgcttcctctac
accttgatggcatatgacagatacctggcaatatgcagacctctacattaccctgtgcta
atgaatggacgtctatgcacgatgcttgtggctggagcatgggtggctggctctatccat
ggttctatccaggctaccttgactttccgactgccttactgtggacccaatcaggtagat
tactttttctgtgacatccctgcagtgctgaggctggcctgtgctgacaccactatcaat
gagctggtgacctttgtagacattggggtggtggctgccagctgcttcctgctgatcctg
ctctcctatgcaaacattgtctatgccatcctacagatccgtacagcagatgggaggcga
aaagccttttccacctgtggctcacacctgactgtggttactgtatattatgtcccctgc
attttcatctacctccggcctggctccaagagccccctggatggagcagtggcagtattt
tacacagttgtcactccattgttaaaccccctaatttacacactgaggaacaaagaagta
aagtcagcactgagaaagctagcagggagtggagggaccactaaataa
>M.domestica or249
atggagagaacaaatagcactccagtgacagagttcatccttacagggattccttaccca
cccaagctgaggacattcctttttttattcttcttggtcatatacactctgacacaaatg
ggcaatcttatcatcttcctcacagtctgtattgaccctcaactccatgcccgtcctatg
tatatcttccttggtgccctgtctgtcattgacatggggatctcctccatcattgttcca
cggctcataatgaacttcactcctggcattaaacctatctcatttggtgggtgtgtagct
cagctctatttctaccatttcctgggtagcactcagtgcttcctttacactctgatggcc
tatgatagatacctggccatatgccgacctctacactaccctgtcctaatgacctcaaag
atgtgctgcttgatggtgacaggagcatgggtagctggctctatccatggtgctatccaa
gccatactcactttccgcttaccatactgtggtcccaaccaggtagattattttttctgt
gacattcctgcagtgctgaggctggcctgtgctgacacaactgttaatgaacaggtaact
tttgtggacattggagtggtagttgccacttgcttctctctaatcctgctctcctacata
tatatcatccgagccatcttaagaatccgcactgctgatgggagacaacgtgccttctcc
acttgtggagcccatgtgactgtggtaac
>M.domestica or1559
atggaaagaatgaacagtactcaattgacagagttcatcctgacagggattccttaccca
cccaagctaaggtcattccttttttattcttcctagtcatatatactctgacacaaataa
gcaatcttctcatcttcctcacagtgtgtatagactcctagcttcatgtacaacttatgt
atatcttctttggtatcctgtccatcattgacatgaggatctcctccatcattgttccac
agctcataatgaacttcactcctggcattaagccaaaccatttggtgggtatgtagctca
gctctatttctatcatttcctgggcagcacccagtgcttcctttacactgtaatggccta
tgataaatacctggccatatgccaacccctgcactaccctgtcctaatgacctcaaagat
gtgctgcttgatggtgacaggaacatgtagctggttctatccatggtgctatccaagcca
tactcattttccatttaccataccatggtcccaaccagatagattattttttctgtgaca
tccctgcagtgctaaggctggcctgggatgacacaaccattaatgagctgctgacttttg
tggatattggaatggtagttgccaattgcttctctctaatcctgctctcctacatacata
tcatctgagccatcttaagaatcctcacagctgatggaagaagacatgcattctccacct
gtggagcccatgtgacattagtcacaatttgttatgagcctgctgcctttaactatttga
gactagaagccaatagccccttagatggagcagctactc
>M.domestica or1115 complete cds.
atgaacagcactcaattgacagagttcatcctgacagggattccttacccacccaagcta
agaatattcctctttttattcttccttgttatctacattctgacccaaatgggaaatcta
ctcatcttcctcacagtctgtatagactcccagcttcatgcacgccctatgtatatcttc
cttggtgttctgtccatcatggacatggggacttcttccatcattgttccacggctcata
atgaacttcactcctggcattaagcctatcccatttggtgggtgtgtagctcaactctat
ttctaccactttctaggcagcacccagtgcttcttttacactctgatggcctatgataga
tacctggccatatgccgacctctacactaccctgtcctaatgacttccaaagtgtgtttc
ttaatggtggctggagcatgggtagctggttctatccatggtgctatccaggccacactt
actttctgcttaccatattgtggtcccaaccaggtagattattttttctgtgacatccct
gcagtgctaagactggcctgtgctgacacaaccatcaatgagctggtgacttttgtggac
attggagtggtagttgccagttgcttctctctaatcctgatctcctatgtacatataatc
caagccattttaagaatccgcacagctgatggaagaagacgtgcattctccacctgtgga
gcccatgtgacagtggtcacaatttactatgtgcctgctgcctttatctatctgagacca
gaagccaatagccctctagatggagcagctgctctgttccccacaaccatcactcctttc
cttaatcccctaatttatactctgagaaacaaggaggtaaaattagccctgaagcgaatg
ataggtgaccgtagggctatgagtaagaactga
>M.domestica or251 complete cds.
atgcaaagtggcaaccaaacctttgtgacccatttcatcctggttggccttcaccatcac
cccaagcttggtgttccactcttcctcgtcttccttgccatctaccttctcaccatatct
ggtaatgggctaatcatcctcactatcctagttgatgttcggcttcatcgacccatgtac
tggtttctatgccacctctcttttctggacatgactatttcttgtgccattgtccccaag
atgctggctggcttcctgttgaacagcagagccatctcctttggaggctgtgtgattcaa
ctcttctctttccacttcttggggtgcactgaatgttttctttataccctcatggcttat
gaccgcttccttgcaatctgtaaacctctgcattatgccaccatcatgacccgaagtgtc
tgtaattgtctggccttgggcacttggctgggtggctctctccattcaatcttccagaca
tgtttcatgttccgtctgcctttttgtggccccaaccaagttgactatttcttctgtgac
attcctgccatgctacgacttgcctgtgctgatactgtcatcaatgaactggtcacattt
gtggacattggtttcttggccctgacctgctttgtgcttattctcacctcctatggctac
attgtagctgccatcctacgcatccgctctgctgatgggcgccgcaatgccttctctacc
tgtgctgcacacctcacagtagtcattgtgtactatgtgccctgtactttcatctatttg
cggcctggctcccaagagccattggatggggtggtggctgttttctacacagtcattaca
cctctgctcaatcccatcatctacacactccgtaacaaggagatgaagtcagcattatgg
aggctagggggccggagggaagtgcaaccacattga
>M.domestica or1348
atggagataaagaaccacactgtagtgactgaattcatcctgcttggcatcccacacaca
gaagggcaggaacaagtgctctttgttgtcttcttgatcttctacctttgtaccctgctg
gggaaccttctgatccttgtggcggtgatgtctgattcccgtctccacactcctatgtat
ttcttcctgtgtaatttatctgttctagatattggcttctcctcagtcagtactcacaag
atgttggtaaaccttcttgtgaggaatcaagtcatttctttgggtggctgtatgtcccaa
gtcttcttctatcacttcttgggcagtactgagtgtctgctgtatactgtgatggcctat
gacagatttgctgccatctgccatccattacgttacaccatcatcatgaaccgccgagta
tgtactcttctggctgctgggacttggttcaccagctccttccatgccactatccttacc
acactaactttccaactgccctactgtggttccaatgtagtggattacttcttctgtgac
atctttcctgtggtcaagttagcctgtggcaatacccttatcattgagacagtgagcttt
accaatattggccttgtccccatgacctgcttcctcctgattttggcttcctacatccgc
attgtcattgctatcctgaagatgcattcagctgagggcaggcgcaaagcagcatccacc
tgtgtatcccacctctctgttgtcactctgttttttggaccctgtgccctcatctacacc
cagccatctctgagtgaagtgctagtcactcctgttcaaatctttggcaatgttgtcacc
cccatgcttaatcccacaatctatacccttaggaacaaagatgtcaagggagcactgaaa
gaactggctggggcacagggcacttcagagggaggcactagatca
>M.domestica or1452 complete cds.
atggagataaagaaccacactgtagtgactgaattcatcctgcttggcatcccacacaca
gaagggcaggaacaagtgctctttgttgtcttcttgatcttctacctttgtaccctgctg
gggaaccttctgatccttgtggcggtgatgtctgattcccgtctccacactcctatgtat
ttcttcctgtgtaatttatctgttctagatattggcttctcctcagtcagtactcccaag
acgttggcaaaccttcttgtgaggaatcaagtcatttctttgggtggctgtatttcccaa
gtcttcttctatcatttcttgggcagtacagagtgctttctgtatactgtgatggcctat
gacagatttgctgccatctgccatccattacgttacaccatcatcatgaaccgccgagta
tgtactcttctggctgctgcaacctggttcatcgcttccttccatgccactgtccttacc
acactaactttccaactgccctactgtggttccaatgtagtggattacttcttctgtgac
atctttcctgtggtcaagttagcctgtggcaatacccttatcattgagacagtgagcttt
accaatataggtcttgtaggtatgatatgtttcctcctgattttggcttcctacatccgc
attgtcattgctatcctgaagatgcattcagctgagggcaggcgcaaagcagcatccacc
tgtgtatcccacctctctgttgtcactctgttttttggaccctgtgccctcatctacacc
cagccatctctgagtgaagtgctagtcactcctgttcaaatctttggtaacattgtcacc
cccatgcttaatcccacaatctatacccttaggaacaaggatgtcaagggagcattgaag
aaactggctggggcacaggtcacttcagagggaggccattag
>M.domestica or257 complete cds.
atggagataaagaatttcacagaggtaactgagttcatcctcctgggaatccctgagaca
gtggggctagagacagtgctctttgttctcttcttattcttgtatctatgtacactgtca
gggaatgtgctcatccttatggccgttatttcttcttctcgccttcatacacctatgtat
ttctttctgggaaatctgtctatatttgacatgggtttctcttcagctacctcacccaaa
atgttgttctatctttctggacagacaccagttatctctttcaaaggctgtgtaacccaa
ttgttcttctaccatttcctgggctgcactgagtgcttattgtacacagtaatggcatat
gaccgctttgttgccatctgtcatcctttacgttacagaattatcatgaatcatagggtg
tgctctatcctagcaacaggtacctggatgagtggatgtgttcatgctactatcctgacc
tcccttactttccagttaccttattgtgatgccaaccaagtagactactacttttgtgac
attccagcagtcttacctctggcctgtgcagacacatctttagcccagagggttagcttc
actaatgttggtcttttgtctcttttatgcctcttcctcattctcatttcctacactcgc
attgggatctctatatcaagaatacgctccacagaaggtagacaaagagctttctcaacc
tgtagtgcacacctcacagcaatcctttgtgcctatgggcccgtcatcattatttacctg
caacctactcccagtcccttgcttggttcagtggttcagatattaaataatcttgtgact
cccatgttgaaccccctaatctatagtttaaggaacaaggatgtgaaattcgctctcaag
aaagtgttttgtaatgtgggacccattgttgagaatggataa
>M.domestica or252P (start without M)
gtctccctatcaaaaataaagaactattcagaggtgactgagtttatcctcctgggaatc
ccccatacagagggtctggagaaagtgctctttgtcatgttcctattcatctacatcttc
accctgctcgggaacttcctcatccttgtggccatcatctcttcctctcgccttcacaca
cccatgtatttcttcttgggactcctatctacttttgacctgttttttccttcagtgagt
tctcccaaaatgctggtctttctctcaggtaatagccgagtcatctcttataagggttgt
gcctctcaacttttcttctatcattttatggggtgcactgagagcattttatactctgtg
atgtcctatgaccgttttgttgccatctgtcacccactgcgctacacagtcattatgaac
cccagactttattttggccttgctgcatgtaccacattgataggctgtatccatgccact
atactgacatcactcaccttccagttgccttactgtggccccaatgaagtagattattac
ttctgtgacattcctgccataataccactggcttgtgctgacaactcactggtccagagg
gtgggtttcactaatgttggtcttttgattgtaacattacttttcactattcttgtcttc
tatacccgcattgggatagccattttgagaatccgttcagctgaaggcaggagcaaagct
ttttctacctgcagtgcccaccttgctgcaatcatgtgtgcctttggaccagttatgatc
atctattttcagtccacacccaaccctttgcttggtgctgtagttcaaattttgaataac
attgtctcacctatgctgaactccttaatttattctctcaggaacaaggaagtaaaaaga
gccttgaaaagagttttattgtgnaagaggacttatttcagaggcctacagtag
>M.domestica or253P (start without M)
gactacctatcaaaggtaaagaactattcagaagtgactgagtttatcctactcggaatc
ccccatacagagggtctggagaaagtgctctttgggatcttcctattcatctacatcttc
accctgctggggaatttcctcatccttgtggccatcatctcttcctctcgtcttcacaca
cccatgtatttcttcttgggactcctatctacttttgacctgttttttccttcagtgagt
tctcccaaaatgctggtctttctctcaggtaatagccgagtcatctcttataagggttgt
gcttcccagctcttcttctatcattttatgggatgcactgagggcattttatactctgtg
atgtcctatgaccgttttgttgccatctgtcacccactgcgctacacagtcattatgaac
cccagactttgtgttttccttgctgcatgtaccacattgataggctgcatccatgccact
atactgacatcactcaccttccagttgccttactgtggccccaatgaagtagactattac
ttctgtgacattcctgccataataccactggcttgtgctgacaactcactggtccagagg
gtgggtttcactaatgttggtcttctgactgtaacattacttttcactattcttgtctcc
tatacccacattgggatagccattttgagaatccgttcagctgaaggcaggagcaaagct
ttttctacctgcagtgcccaccttgctgcaatcatatgtgcctttggaccaattattatc
atctattttcagtccacacccaaccctttacttggtgctgtagttcaaattttgaataac
attgtctcacctatgttgaactccttaatctattctctcaggaacaaggaagtaaaaaga
gccttgaaaagagttttattgtggaagaggacttatttcagaggcataaattag
>M.domestica or254P (start without M)
gactccctatcaaagataaagaactattcagaagtgactgagtttatcctactcggaatt
ccccatacagagggtctggagaaagtgctctttggcatcttcctattcatctacatcttc
accctgctggggaacttcctcatcctcgtggccatcatctcttcctctcgccttcacaca
cccatgtatttcttcctgggactcttatctacttttgacatattttttccttcagtgagt
tctcccaaaatgctggtctttctctcaggtaatagccgagtgatctcttataagggttgt
gcctcccagctcttcttccatcattttatggggtgcactgagggcattttatactctgtg
atgtcctatgaccgttttgttgccatctgtcacccactgcgctactcagtcatcatgaac
cctagactttgtgtgatccttgccacatgcaccactttgataggctgtatccatgccact
atactgacatcactcaccttccagttgccttactgtggccccaatgaagtagactattac
ttctgtgacattcctgtcataatacctctggcttgtgctgacaactcactggtccagagg
gtgggttttactaatgttggtcttctgactgtaacattacttttcactattcttgtctcc
tatacccgcattgggatagccattttgagaatccgttcagctgaaggcaggagcaaagct
ttctccacctgcagtgcccaccttgctgcaatcatgtgtgcctttggaccaattattatc
atctatattcagtccacacccaaccctttgcttggtgctgtggttcaaattttgaataac
attgtctcacctatgctgaactccttaatctattccctgaggaacaaggaagtaaaaaga
gccttgaaaagagt
>M.domestica or255
atgaagatagagaattactcagagctgactgaatttatcctcttgggattccctcatact
gagggaatggagacagtgctttttgtcatcttcttattaatctacatcttcaccctagtg
gggaacttcctcatccttgtggcaatcatctcttcctctcgccttcatacacccatgtat
ttcttcttgggattcttatctacttttgacatattttttccttcagttagtgctcctaaa
ttgctggtctttctctcaggtaatagccgagccatctcttatagaggatgtgcctcccag
cttttcttctatcattttttggggtgcactgagggaattttatattctgtgatgtcctat
gaccgttttgttgccatctgtcacccactgcgctactcagtcatcatgaaccctagactt
tgtgtgatccttgccacatgcaccactttgataggctgtattcatgccactatactgaca
tcactcaccttccaattgccttactgtggccccaatgaggtacattattatttatgtgac
attcctgttgtcctccctttggcctgtgctgacagctcactggcccagagggtgggtttc
actaatgttggccttttggctttaacattacttttcactattcttgtctcctatacccgc
attgggatagccattttgagaatccgttcagctgaaggcaggagcaaagctttttctacc
tgcagtgcccaccttgctgcaatcatgtgtgcttatggaccggttatgatcatttatttt
cagtccacacccaaccctttgcttggtgctgtggttcaaattttgaataacattgtctca
cctatgctgaactccttaatctattccctgaggaacaaggaagtaaaaagagccttgaaa
agagttttat
>M.domestica or1478
atgaagatagagaattactcagtggtgactgagtttattctcttgggaatccctcatact
gagggaatggagacagtgctttttgtcatcttcttattaatctacatcttcaccctagtg
gggaacttcctcatcctagtggcaatcatctcttcctctcgccttcatacacccatgtat
ttcttcctgggactcttatctacttttgacatattttttccttcagttagttctcctaaa
ttgctggtctttctctcaggtaatagccgagccatctcttatagaggatgtgcctcccag
cttttcttccatcattttttggggtgcactgagggaattttatattctgtgatgtcctat
gaccgttttgttgccatctgtcacccactgcgctactcagtcatcatgaaccctagactt
tgtgtgatccttgccacatgcaccactttgataggctgtattcatgccactatactgaca
tcactcaccttccaattgccttactgtggccccaatgaggtacattattatttatgtgac
attcctgttgtcctccctttggcctgtgctgacagctcactggcccagagggtgggtttc
actaatgttggccttttggctttaacattatttttcactattcttgtctcctatacccgc
attgggatagccattttgagaatccgttcagctgaaggcaggagcaaagctttttccacc
tgcagtgcccaccttgctgcaatcatgtgtgcttatggaccaattattatcatctatttt
cagtccacacccaaccctttgcttggtgctgtggttcaaattttgaataacattgtctca
cctatgctgaactccttaatctattccctggaatccaccacag
>M.domestica or256
atgaagaaccacacagggctgattgaatttaccttgctgggaatccctcacactgagggt
ttggagacaatgttctttgtcatattcttctttatctacctctttaccctggtagggaac
tcactcattcttatggccattctgtcttcctctaaccttcacacacccatgtatttcttc
ttgggatttttgtctatttttgacatatttttcccttcagtgacctctccaaaaatgcta
ttgtacctctctgggcaaagccaagctatatcttatagaggctgtgcctcgcagctcttc
ttctaccatttcttgggatgtactgagggtgttttatattctgtaatggcttatgatcgt
tttgttgccatttgtcacccattgagatatatggtcattatgaattccagactatgtgtg
atcctagttgtggctgcctgcatggtgggctgtattgatgctaccatcttgactgccttc
actttttcattaccctattgtggcccaaacaaagtggaccattacttctgtgatattcct
gccatcataccccttgcctgtgctgatagttccctagcccagagggtgggtttcactaat
gttggtcttctggctttaacattatttttcactattcttgtgtcctatacccgcattggg
atagccattttgagaatccgttcagctgaaggcaggagcaaagctttctccacctgcagt
gcccacctcactgcaatcctatgtgcctatggacctgttatcattatctacatgcagtcc
acacctaaccccttgcttggtgctgtggttcaaatactgaataaccttgtctcccctatg
ctgaactctttaatctattctttgaggaataaggaagtaaagaaagccctgaaaaaggtg
ttatacaggtctggaatttttgt
>M.domestica or258 complete cds.
atgggaataccccacaccaaggggctggaaatagagctctttatcctgtttctgacattc
tatctcctcaccctgctggggaacctgcttatcatcatggctattatctcctcttcccag
cttcacacccccatgtatttcttcctggcaaatctatctgtgtttgacatattttttcct
tcagtaagttctcctaaaatgttgctctacctcacaggatatagtcacactatctccttc
catggctgtgcctcccaactattcttctaccattttctaggctgtactgagtgtttcctc
tatacggtaatggcctatgaccgctttgcagccatctgtcacccattaagatatacagtt
attatgaaccaaagagtgtgtgctgtcctgactgtgggtacttggttggggggatgtctg
catgcagctgtacttacatttctaatctttaaattaccctactgtggcccaaatgagata
aactatttcttttgtgatatccctgtagtgttgcccctggcttgtgctgatacttctcta
gcccagatggtgagtttcaccaatgtgggtattgtggctcttctatgtttcctgctcatt
attacttcatacattcgcattgtgtactccatattgaaaatccactcatcagagggcagg
cgcagagccttttccacctgcagtgcccacctgacctccatcctcttgttctatgggcct
gtggttctcatatatctcagacctgcttctactccttggctggattctgtgattcaggtg
ttgaataatattgtcacaccctccctgaatcccttgatttatacactgaggaacaaggaa
gtaaaatcagccttgaaaaaagtactataccaagtagtaaacccttcagcagtgcaagtc
ataggactattttcttcttaa
>M.domestica or259 complete cds.
atgaggaatcaatcagtggtaaccgagttcatccttctgggaataccccacactgaggga
ctagaggctgagctctttttcctatttctgacattctacctcctcactttactggggaac
ctgatcatcttcatggccatcatctcttcttcccagcttcacacccctatgtattttttc
ctggcaaacctatctgtgtttgacatattttttccttcagtaagctctcccaaaatgatg
ctctacctcatgggaaatagccacaccatctcttttcaaggctgtgtatcccaaatattc
ttctatcattgcttgggaggaactgagtgttttctttatactgtgatggcatatgaccgc
tttgtagccatttgccaccccctgaggtatacagtcattatgaaccacaaagtatgtact
attttaaccataggcacttggctggggggctgttttcattcaactatccttacatttctc
accttcagattaccctattgtggtcccaatgaagtaaactatttcttctgtgatatcccc
atagtgttgcccttggcttgtgctgatacttctctagcccagatggtgagtttcaccaat
gttggccttatgcctcttatatgtttcttattcatttttatttcctacattcgcatagtg
ctctccatattgaaaatccgctcatcggagggcagacgccgagccttctctacctgcagt
gcccacttgacctctatcctcttgttctatgggcctgtaattctaatctacctcggacct
gcttctactccttggctgggttctgtgattcaggtgctgaataatattgtcaccccttcc
ctgaaccctttgatatatagcttgcggaacaaggatgttaaattagctttgagaaaagtt
ttttaccaagtggtaaatacctcaggggtttag
>M.domestica or1451 complete cds.
atgaagaattatactgtggtgactgagtttattctcctaggaatcccccacactgaggga
ttagagattcaactttttattgtatttttatctttctatttctctactctgctggggaac
ttgactattttattggctattatctcttcacctcgtctccatactccaatgtactttttt
ctgtgtaagctatctattttggacatatttttcccttcagtgagctcacccaaaatgttg
tcctacctctctgggaagagccatggcatctcctatggaggctgtgtctgccaactcttt
ttctatcatttccttggctgcactgaatgtttgctgtgcactgtgatggcctatgaccgt
tttattgccatttgttttcctctgcggtacacagtcatcatgagccataaggtatgtacc
atattggccatgggaagctcattttttggctgtattcaggccactttcctaacagccctc
actttccagttaccctactgtggacccaatcaggtggaatattatttttgcgacatcccg
gtgatgctgaaattagcctgtgcagatacctcagccttggagatggtgggtttcatcagt
gtgggccttatgccacttagctgcttccttcttatccttacttcttatagtcgcattgtt
tgctccatcttgaagatccgcacggcagagggccggtacagagccttttccacttgcagt
gctcacctcacagctatccttttgctatatatacctgtagtcctcatttatttacaacct
acccccaatccttggctgaatgccactgttcagatcctgaataatttggtcactcccatg
ctgaatcccttgattttcagcctgaggaataaggaagtgaaatcatccttaaagaaggtg
ctacagcaagttgggatccttcttgagaagtga
>M.domestica or1347 complete cds.
atggagatgaagaatcagacagtggtaacagagttcatccttctaggaatcccccataca
gaagggctggagattgaacttttctttgtatttttcttcttttatttctttaccttgctg
ggaaacctgaccattctgttggccatcatttcttctcctcgtcttcacactcccatgtat
ttcttcctatgcaagctgtctatttttgacatatttttcccttcagtgagttctcccaaa
atgctattctttctttctgggaatagccatgccatctcctatggaggctgtgtctgccaa
ctctttttctatcatttccttggctgtaccgaatgtttcctatatactgtgatggcctat
gaccgctttgttgccatctgctaccctctacggtacacggtcatcatgagccataaggta
tgtgccatcttagctatggggacttcattttttggctgtgttcaggccaccttcctaaca
gccctcactttccagttgccttactgtggtcccaaccaggtggaatatttcttctgtgac
atcccagtgatgctgaagctagcctgtgcagatacctcagctctggagatgatgggtttc
atcagtgtgggcctcatgcccttcagctgtttcctcctcatccttacttcttacagccgc
attgtttgctccattttgaggatacgctcagcagagggccgacgcagagccttctccact
tgcagtgctcacctcacagctatcctcctattttatatgcctgtggtactcatctaccta
cagccaacccccaatcctgggctaaatgccactgttcagatcctgaataatttggtcacc
cctatgctaaatccttggatctatagtttaaggaacaaggaggtaaaatcatcactaagg
aaggtgctacagcagattggtctccttcctgagcagtaa
>M.domestica or341P (start without M)
atcccagtcaatcatactcaggtgacaggatttgtactcttgggtctttctcaggcatgg
gagctccggattttcttcttcatggtgtttctcactgtgtacttttgtacagtcatgggg
aatctacttatcgtagccatcgtgtcctctgacccccacttgcacacaaccatgtacttt
ctccttgccaacctctctttccttgacttctgctactcttctatcacttcccccaggatg
ctggctgacctgctctccggcaacccaaccatctcctttgggggttgcctcactcaactc
ttttttttccacttcattgggggcatcaaaatctttcttctcaccgtcatggcatatgac
cgctacgttgccatctcccagccactacgctacccacttattatgaatcagggagtttgt
gggctctttatggcaggttcctgggtagggggcttcatccattcaatcgttcaggttgcc
ctgactgtccaactgccattttgtgggcccaacaaattagacaacttttattgtgatgtt
ccccagttgatcaagctggcctgcactgatacttttgcactggagctgctaatggtctcc
aacaatggcctggttacactcatgtgcttcctggtactcctgggatcctacacagctctt
cttattatgcttcggagccattcccgagagggccggagcaaagctttgtccacttgtgcc
tcccacattgctgtcgtgacgctgatctttgttccttgtatctatatctatgctcggcct
tttcggaccttccccatggacaaggcagtctctgtcctatacaccatggtcacccctatg
ctcaatcctgccatatacaccctgaggaacaaggaagtaattgatgccatgaagaaacta
tggaggaagtacatagtcacacgagggaagcaggagcactga
>M.domestica or1121 complete cds.
atggaagcaggaaacttcactagagtaactaactttattttcttgggactctcagagaca
ccagagctacaggactttctgtttctggtattcctgattgtctacataacaactattttg
ggcaacctcctcattatggtcattgtgacttttgacagccggctccacactcccatgtat
ttccttctccgtaacttggctgttgtagatatttgtttttcatctgtcactacacccaag
atgctgattgacttcctgtctgaacccaagaccatctcctaccagggctgcatgacacag
atctttttcttccatttcctaggaggtgccacagtcttcttcctttcagtgatggcattt
gatcgctatgttgctatctcccggcccctccattatgtcaccatcatgaactctcagatg
tgtttggggctggtggtggctgcctgggcaggaggctttgtccactccattgtccagctt
gctcttctgctccccttgcctttctgtggccccaacatcctggataacttttattgtgat
gtcccccaagtcctaagacttgcctgcatagacacttctttcctagaactcctcatgatt
accaacagtggcctgttggatctcatctggttcctcatccttctggcttcatacacagtc
atcttggtgatgctgagatctctgtcaggggaggggagacgaaaggcctccctcacctgt
accacccacatcattgttgtgtctctgatttttgtgccctgcatctacatctatgcccgg
cctttcatctctttccccatagacaaggctgtttccataagctacacagtcattactccc
atgctcaaccccatgatttatactctgaggaatcaagagatgagagctgccattaagaag
tttgggaggcatccagtgacttgtagaatgagtgaaattcatgctagttga
>M.domestica or1560
atggaagcagggaatctcactagcgttactgaatttgtcctcttgggactctcacaggct
caggagcttcagggttttctattccttgtgttcctgattgtctatataacaaccgttatg
ggaaacctcctcattataattacagtgacctctgacactcggctccatactcccatgtat
ttccttctccgtaacttggctgttatagatctttgctactcctcagtcactgcccccaag
atgctgatggacttcctgtctgaggccaagaccatctcctaccagggctgcatgacacag
atattctttttccatctcttgggtggtggtacagtcttcttcctctcagtaatggcattt
gatcgctatgttgctatctcccggcccctccattatgtcaccatcatgaactctcagatg
tgtttggggctggtggtggctgcctgggcaggaggctttgtccactccattgtccagctt
gctcttctgctccccttgcctttttgtggccccaacgtcctggataacttttattgtgat
gtcccccaagtcctaagacttgcctgtacagacacctctctcctggaactcctcatgatt
accaacagtgggatgctggttcttatctggttccttctccttttagcttcctacacagtc
atcttggtgatgctgagatctcactcaggagaag
>M.domestica or308
atggacttaagaaactatacaagggtgacagagtttgtcttcttggaacttactcagttt
cgggagctggaaacattcttgtttgtggtgttccttgctgtgtacataacaatggtgctg
gggaatgtactcattgtggttactgtcacctgtgaatctcgtcttcacacacccatgtac
ttcctccttcggaacaagtccatactggatatttttttctcttccattacagtccctaaa
tttctggtagacctcttgtctgaaagaaaagtcatctcttacagtggatgcatgactcag
atatttttcttccattttgcaggtggggcagatatttttttcctttctgtgatggcttat
gaccgataccttgcaatctcaaagcctcttcactatatttccatcatgagaaaggaaatg
tgggttggattgattttggcttcatgggtagggggtggtttgcattcgattgtccaggtc
atcctgatcctccccctccacttctgtggccccaatgtcctagatgcgttctactgtgat
gtacctcaagtggtgaagcttgcatgctcagacacttttgcccttgaattactcttaatc
tctaacaatggcctggtgaccttactttggttcctactgcttctggggtcttatacagct
atcctggtgatgctcagatcacaaacaggagaaggaaggaccaaagtcctctccacttgt
acctcccacatcatcgtggtgacactgcattttgtaccctgtgtttacatcta
>M.domestica or306 complete cds.
atggagctgggaaatcacaccagggtgaaggaatttctttttctgggactttcccagtct
ccaaaactgagtattgtactgtttattttattatacctggtgtatgtaacaactctcctg
ggcaatcttctcatcatggtcactgtgacctgtgaatctcgccttcacatgcccatgtac
ttcctactccgaaatctatccgttgtggacatttgcttctcctccatcactgctccaaag
gttttactggacctcctagttaagaagaagaccatctctttcaatggctgcatgacacag
atatttttctttcacttccttggtggggtcgatatttttactctctctgtcatggcttat
gatcgttacttggcaatctcaaagcctcttcattatgtgaccctcatgagtaagggaagg
tgttttgggctccttgtggcctcctgggtggggggcttcatacattccattgtgcagatc
tctctgttgctcccacttccattctctgggcccaatgtcattgatggtttctactgtgat
gtcccccaagtcctcaaacttgccaacactgatacctttactctggagctccttatgatc
tccaataatggtctagtcaccaccctttggttctttctactcattgtgtcctacacggtc
atcatggtgatgttgagatctcacacaggagagggcaagagaaaagccatctcaacctgt
tcttcccacatcactgtgatcacccttcattttgtgccctgtatctatgtatatgccagg
cccttcactccccttccctctgacaaagccatctctgtcaccttcactgtcatctcccct
ctcttgaaccccatgatttacactctgagaaaccaggagatgaagtcagccatgagaaga
ctacagagacgacttgtgtcttctgaaaggtaa
>M.domestica or307 complete cds.
atggagctgggaaatcacaccagggtgaaagaatttatttttctggggctgacccaatct
ccagagttgagcatcatcttatttcttttattattcctggtgtatgttacaactctcctg
ggcaatcttcttatcatggtcactgtgacttgtgagtctcgcctccacacaccaatgtat
ttccttctccgaaatctctctattgtggacatttgcttctcctccatcaccactccaaag
attttacttgacctcctagttaagaggaagaccatctctttcaatggctgcatgacacag
atatttttcttccacctcattggtggggtcgatatttttactctctctgtcatggcttat
gatcgttacttggcaatctcaaagcctcttcattatgtgaccctcatgagtaagggaagg
tgttttgggctccttgtggcctcctgggtggggggcttcatacattccattgtgcagatc
tctctgttgctcccactcccattctctgggcccaatgtcattgatggtttctactgtgat
gtcccccaagtcctcaaactggccaacactgatacctttactctggagctccttatgatc
tccaacaatggtctagtcaccaccctttggttctttctactcattgcgtcctacacggtc
atcatggtgatgttgagatctcacacaggagagggcaagagaaaagccatctcaacctgc
tcttcccacatcactgtggtcaccgtacatttggtgccctgtatctatgtatatgccagg
cccttctctgcccttccctctgaccgagtcatctctgtcaccttcactgtcatctcccct
ctcttgaatcccatgatttacactctgagaaaccaggagatgaagtcagctatgagaaga
ctacagaaacaacttgtaccttctacaaaggaattgcctctgttctaa
>M.domestica or1335 complete cds.
atggagctgggaaatcacaccagggtgaaagaatttatttttctggggctgacccaatct
ccagagttgagcatcatcttatttcttttattattcctggtgtatgttacaactctcctg
ggcaatcttcttatcatggtcactgtgacttgtgagtctcgcctccacacaccaatgtat
ttccttctccgaaatctctctattgtggacatttgcttctcctccatcaccactccaaag
attttactggacctcctagttaagaggaagaccatctctttcaatggctgcatgacacag
atatttttcttccacctcattggtggggtcgatatttttactctctctgtcatggcttat
gatcgttacttggcaatctcaaagcctcttcattatgtgaccctcatgaataatggaagg
tgttttgggctccttgtggcctcctgggtggggggcttcatacattccattgtgcaggtc
tctctgttgcttccactcccattctctgggcccaatgtcattgatggtttctactgtgat
gtcccccaagtcctcaaactggccaacactgatacctttactctggagcttcttatgatc
tccaacaatggtcttcttgccacagtttggttctttctgctcattgtgtcctatacagtc
atcatggtgatgttgagatctcacacaggagagggcaagagaaaagccatctcaacctgc
tcttcccacatcactgtggtcaccgtacatttggtgccctctatctatgtgtatgccagg
cccttctctgcccttccctctgaccgagtcatctctgtcacattcactgtcatctcccct
ctcttgaatcccatgatttacactctgagaaaccaggagatgaagtcagctataagaaga
ctacagaaacaacttgtaccttctacaaaggaattgcctctgttctaa
>M.domestica or1561
atggagctgggaaatcacaccagggtgaaagaatttatttttctggggctgacccaatct
ccagagttgagcatcatcttatttcttttattattcctggtgtatgttacaactctcctg
ggcaatcttcttatcatggtcactgtgacttgtgagtctcgcctccacacaccaatgtat
ttccttctccgaaatctctctgttgtggacatttgcttctcctctatcaccgctccaaag
gttttgctggatcttttagctgaaagaaagaccatctctttcaatggctgcatttcgcag
atgtttttcttccacctccttggtggggttgatgttttttctctttctgtcatggcttat
gatcgttacttggcaatctcaaagcctcttcattatgtgaccctcatgagtaagggaagg
tgttttgggctccttgtggcctcctgggtggggggcttcatacattccattgtgcagatc
tctctgttgctcccactcccattctctgggcccaatgtcattgatggtttctactgtgat
gtcccccaagtcctcaaactggccaacactgatacctttactctggagcttcttatgatc
tccaacaatggtcttcttgccacagtttggttctttctgctcattgtgtcctatacagtc
atcatggtgatgttgagatctcacacaggagagggcaagagaaaagccatctctacctgc
tcctcccacatcactgtggtcaccatacattttgtgccctgtatctatgtatatgccagg
cccttctctgcccttccttctgaccgagtcatctctgtcaccttcactgtcatctcccct
ctcttgaatcccctgattt
>M.domestica or303 complete cds.
atggggcagggaaatcaaacagtggtgaaagaatttgtcctggcaggactatcacagaca
cctgtaggtcaagcagcgctctttgtattgttcctctccttctatgtcttgacctgggtg
ggcaatgcactcatcatggttacagtggcttctgaagctcgtctgcattcatcaccaatg
tatttcctccttggcaatctttccttcttggacctgtgctattcatcagtgactacaccc
aaacttctagttgacttcttggcagaaaataaactcatctcttatggacaatgtgttgta
cagctctttttcttgcatgttattggcgcggctgagatgttcttgctcacagttatggca
tatgaccgctatgttgccatctgtagacctcttcactacaccaccatcatgaacagggga
atttgctgtgtgttggtgattgcttcctggatgggtggctttgtacattctttagtacag
acaatactgactgtccgcttgcctttctgtggaccaaaccaggtagacaatttcttttgt
gatgtccctccagtcatcaaacttgcctgcacagacacctttgtcattgagttgttgatg
gtgtccaacagtggcttgatctctaccagttgttttgtagttttaatttcttcttatgct
gccatcttggtgaagatacgtaccaaggagggaagaagcaaggcactttccacctgtggc
tctcatctaatggtagtgacactcttctttgggccatgtatcttcatctatgctcgacct
ttttctaccttctctgtggacaagttagtttctgtgtcctacaatgttataacccccatg
ttgaacccactcatctataccctaaggaacaaagaagttaagtcagcaatgaggaaagtt
tggacccagtattga
>M.domestica or1120 complete cds.
atgaatcaaacaaatggcactgaagttactgagtttgttctccttggactttcttcttcc
tcagaggtacagcctgttcttttcttcctgtttctggtgttatatcttctgaccatacta
ggaaatggccttatcatcatcacagtgacctctgatcatcatcttcgctcagcccccatg
tactttctgctatgcaatctctcctttcaagatctatgctactctactgtcactgtaccc
aacatgttgtcacacttgggtacacagcacaaaacaatttccttccagggatgtatagcc
cagatatttttcttccattttactggaagcacagagatatttatcctcaccattatggca
tatgaccgctacatagctatttgccgacccttgcactatgaagttatcatgaatcaacaa
gcttgttggatcctggcagggacatcagtgctgggaggagttattcattccattacacag
gtgatgctcatattaaatttgcctttctgtggtccaaatgagctagataacttctactgt
gatatcccacaggtcattaaattggcttgcacaaatacctttgtggtggagctcctgatg
gtttccaacagtggtttggtcacacttctgtgttttatagtacttctaatctcctataca
gtcctccttatgaggataaggaaccaattggctgagggaaagagtaaagccctttctact
tgtgcctctcacctgatggtagtgactctggtgtttgtaccctgtgtctatatctatgcc
agaccctttcagatatttccagctgataagctggtctccatcctctacacagtcatcact
ccaatgctgaatccactcatttacaccctgaggaatgcagagatgaaaaatgctatgagg
aggatttggaactactccatttga
>M.domestica or275 complete cds.
atgctcagttcactaaaaggaggaaatgactcaagagtaatggaatttgtcctcctgggt
ctgtcatccacctgggagctgcagctacttctcttcttgatcttctccatgttctatatg
gctattgtcctaggaaatatcttgataatagtgactgtgaaggctgatggtcacctaatt
cagtctcccatgtactttttcttggcccacctctctttcattgacctgtgcttgggctgt
gtcacagtgcccaagatgctgggagattttttgcaccagaggaagatcatatctttccct
ggatgcctggctcagatttacttcctgcacttcctgggggccagtgagatgtttctactg
acagtcatggcctatgacaggtatgttgccatatgcaatcctttgcactacttgacggtg
atgcaccgccagctctgcttcaacctggtggctgcctcttggtttggaggcttcctgcac
tctattacacaggttttgttggtgattcagctgcccttctgtggtccaaatgaattggat
aacttctactgtgacgtcccacaggtgatcaaactagcgtgtatggatacatatgtagta
gaggtgctcatggtgtccaatagtggcttgctttcactcatctgtttcttgatcctgcta
ttatcttatgctgtcatcctagccaccctgaggacacgttttcgccagggtcagagcaag
gcactctccacttgtgcctcccacctgactgtggtcagtctgatctttgtgccttgtgtc
ttcatctatttacggcctttctgttctttcccagtggacaaggtgttctcagtcttctat
acagtcatcactcctttgttgaatcctctcatctacactcttagaaattctgagatgaag
acggctatgaggaagatgaggaaaaagtatgcagtctcttgcttcttggctaaagggtga
>M.domestica or304 complete cds.
atggagcaagagaacagcacagtaactgaatttactcttttgggtttaactgaatctcgg
gaaattcaactcttcgtctttgtattaatcttctcattctacatgattgttcttcctggg
aatctcctcattatcatcaccatcagatcagatcctgctctcacagcacctctatatttc
ttcttgggaaatctggctttcttggatgcttcttattcctttattgtagccccaaagatg
ctggtagattttttgtatgagaagaagactatcacttatcaagggtgcatcacccagctc
ttctttttgcactttcttggagcaggtgagatgttcctccttgttgtgatggcctttgac
cgctacattgccatctgccaaccattacactatgcaaatatcatgaaccgccaggtctgc
tatgctctgttgctagccttgtggattgggggttttacacactccattgtgcaggtggct
ctcattgttcgcctgcctttctgtggcccaaatcagctggacaacttcttctgtgatgtc
ccacaggtcatcaagctggcctgcactgacacctttgtggtagagcttctgatggtatcc
aatagtggactgctcaccctgctatgcttcctgggtttgctgacatcctatgcagtcatc
ctcttccgagttagaggatcttcttctgaggggaagagcaaggctttgtccacttgtacc
acccatgttatcattgtattcctgatgtttggacctgccatctttatttacacccgccct
tttaggaccttcccagcagacaaagtggttgccctctttcatactgtcatttttcctttg
ctgaatcctgtgatttataccctgagaaaccaggaagtgaagtcttcaatgaagaagttg
gtgaacaggcaggtcctttgtggagtagaatga
>M.domestica or1334 complete cds.
atggagctggagaacagcacagtgactgaattcattcttctgggtctaactcaatctcaa
gagattcaactcttagtctttgtattgatcttctcattctatatggttatacttcctggt
aaccttctcatcatcattaccatccgatcagatcctgctctcacagcacctctatatttc
ttcttgggaaatctggctttcttggatgcttcttattcctttattgtagccccaaagatg
ctggtagattttttgtatgagaagaaaaccatctcttatcaagggtgcatcactcagctc
ttcttcttacatttccttggagtaggtgagatgttcctccttgttgtgatggcctttgac
cgctacattgccatctgccaaccattacgctatgcagtcatcatgaaccgccaggtctgc
tatgccctgttgctggccctgtggattgggggttttacacactccattgtgcaggtggct
ctcattgttcgcctgcctttctgtggcccaaatcagctagacaacttcttctgtgatgtc
ccacagatcatcaagctggcctgcactgacacctttgtggtagagcttctgatggtatcc
aatagtggactgctcaccctgctatgcttcctgggtttgctgacatcctatgcagtcatc
ctcttccgagttagaggatcttcttctgaggggaagagcaaggctttgtccacttgtacc
actcatgttatcattgtattcctgatgtttggacctgccatctttatttacacccgccct
tttaggaccttcccagcagacaaagtggttgccctctttcatactgtcatctttccttta
ctgcctcctgtgatttataccctgagcaaccaggaagtgaagtcttctatgaagaagttg
gtgaacaggcaggtcctttgtggagtagaatgtagaatggacacttcctcaggatatctc
atagcgagatcactatcatga
>M.domestica or305 complete cds.
atggaatctgagaattacaccagagtgacggaatttgtcctcacagggctgtcccagacc
cgggaggtgcaactgatcttatttgttatatttctctctttttatttgatcatcctaccg
ggaaatgtccttattattttcaccatcaggtatgatgcccacctgacttcacccatgtac
tttctattggcaaacctagccttccttgacatctggtattcctctatcacagcccctaag
atgcttgtggacttctttgctgaaaggaagatcatctcctttgggggctgcattgctcaa
ctcttcttcctgcactttgttggagcctctgagatgttcctgctcacagtgatggctttt
gatcgttatgccgccatctgccgacccttgcactatgcaaccatcatgaacaagcgcctg
tgttgtgtgctggtggcctgctcctggtttggcggttttatccactccataatccaggtg
gcactcatcatccgtttgccattttgtggccccaatgaactggatagttatttctgtgac
atcacacaggtggtccgcattgcctgcgccaacaccttcccagaggagttggtgatgatc
ttcagcagcgggctgatctctgtggtgtgtttcattgcactgctcatgtcctatgccttc
ctcctggtcatgctcaagaagcactcaggctcaggtgaaagtaccagccgggccatgtcc
acctgctactcccatatgaccattgtggtcttaatgtttggcccatccatctatatttat
gcacgtccttttgatgctttctccttagataagatagtatctgtgtttcacactgtgatc
ttccccttactgaatcccattatctatacattacgaaacaaggaagtaaaaactgctatg
aggaaaatgatcaacaaatacattctatgtaaagggaagtga
>M.domestica or874 complete cds.
atggaaggtttcaaccaaaccagagtgactgaatttgttttcaggggactcactgataac
tcgatgttagagatgttattcttggtgacattctccgccacctatatgctgactttgttt
gggaaccttctcatagtggtcaccatcatgtttaccccccgtctccacaccccgatgtac
ttcttcctcagcaacttgtccttcattgacatttgcctctcatctgttacagtccccaag
atgctagagggcttcctattggaaagaaaggtcacctcttttgatgcatgcattgcacaa
ctcttctttctacacctctttgcctgtgcagagatctttctgctcaccatcatggcctat
gaccgttatgtggccatctgtacccctttacactattccactgtgatgaacatgaaggtg
tgtgcacagcttgtttttgctctctggctgggaggcactattcactccctggtgcaaaca
gttctgactacccgcttgccctactgtggtcccaacatcattgatagctacttttgtgat
gtgccgtctgtcataaagctggcgtgcacagacacatacctcacaggagtgcttattgtt
tcaaacagtggaaccatctccaccgtttccttcctggcactggtgacttcctacacagtc
atcctggtctctctccggaagcagtcggctgaaggacgccggaaggcactctccacctgc
acagctcacttcactgtggtggttctcttatttggaccctgtattttcatctacacccgg
ccagatactagtttctccattgacaaggtagtggctgtgttctacacggtcatcacccct
ttgctgaatcccctcatctacactttgagaaatgaggaggtgaagaactccatgaaacag
ctcagacagcaccaagtcttcacaaaagtatttacatga
>M.domestica or274 complete cds.
atggaagaggctatactgcccaaccagacttcagtatcttatttccggctgcgaggtctg
tccaccaaccagaaggtgcagatgactgtatttgcaatttttctcattttctatatcctg
actctgatgggtaacatcctcattgtcatcaccatcatctacgatcgccgactccacacc
cccatgtatttcttccttagcaatttgtctttcattgacgtctgtcactctactgtcacg
gttcccaagatgctagtggacacttggtccgagaagaagctcatctcctttgatgcttgt
gtggttcagatgttcttcttgcacctctttgcctgcacagaaatctttctcctcacagtg
atggcctatgatcgctatgtggccatttgtaaccctctgcactacatgacagtgatgaat
tggaaggtgtgcgtgctcctggctgcagccctttggactggagggaccattcactcggtg
gccttgacctccctcaccatcaagctgccctactgtggtcctcatgagattgacaacttc
ttctgcgatgtaccccaagttatcaaactggcctgcacagacacccgaatcattgagatt
ctcattgtctctaatagtgggctgatctctgtggtctgtttcgtagtcctggtggtctcc
tatgctgtcatcttggtgtctctgcggaagcggatctcagcaggcaggcgcaaggccctg
tcgacctgtgcagcccacctcacagtggtcacccttttcttagggcactgcatcttcatc
tactcccgcccatccaccagcctccccgaggacaaagtcgtgtctgtgtttttcacagct
gtcaccccgcttctgaatcctatcatctatacccttaggaatgaagacatgaaaaatgcc
tttgagcaagctaacagggaggaaggaagggaaagaagaaagtaa
>M.domestica or1336
caacaacatcactgagtttttattcctagggctgtcccaggatcccaagttgcagctgat
gttcttcttcctgttcctcctcttctatactgtgattatagtggggaacctactgatcct
attcacagtatgctttgagtctaagctccatagtcccatgtattttttcttaagtaacct
ctcctttgtggacattgcctactcctcagccacagcccctaagatgattgcagacttcat
ctcagaggacaagaccatctcatattggggctgtgttacacaaatgtttactttccactt
ctttggatgtgctgagatttttgttctgacagtaatggcatttgaccgctatgctgccat
ctgccagccgctacgctatagcaccatcatgagtgccaacacttgtgctatgctagcctt
cttgtcttgggcaggtgccctgggacactcatttgtgcagacccttctgactttccagct
tccctactgtagtgctcgagtcattgaccattatttctgcgatgttcatcctgtcctcaa
acttgcctgtgcagatacttccttagtgaacctgttagtagtcgccaatagtggtctcat
ctccttgggttgcttcctcattttactagcctcttatatagttatcctactgagcctccg
gaagcgctcttcagagagccgtaaaaaggctctctccacctgtggctctcacttgacagt
ggtgaccttcttttttgtcccatgtatctttatctaccttcgtccatctactaccttccc
actagacaaggcagtctctgtgttctataccactatcactccaatgctaaatcccctcat
ctacactctgaggaatgaggatgtaaagaatgctgtgaaacacttttggaggcatagggt
tttgggggaagaaaagaaaggttga
>M.domestica or1512 complete cds.
atggatgaagtgaatcattctgtagtggctgagtttgtgtttcttggactctctgattca
tgggagatccagcttcttctcttcctcttctcctctgtagtctatgtggcaagtattctg
ggaaacctgctcattttgatcactgtgatttttgattctcacttacattctcccatgtac
tttctgttggccaatctctccttcattgacatgggaggttcctccattgcagctcctaaa
atgatttgtgatcttttcaggaatcataaagtcatctcatttggtggctgtgttgctcag
attttctttagtcatgctcttggaggtgttgagatggtgttgctcatagccatggcattt
gacagatatgttgccatatgtaaacctctccactacctgaccattatgaatccaaaaatg
tgcattttgcttttgattcttgcctggatcacaggaatcactcactcaggggtccaattg
gcttttgttgtacatttgcccttttgtggtcctaatatattagacagttttttctgtgac
cttcctcaattcatccaactggcctgtatggacacctataggctgcaattcatggtcaat
gctaatagtggattcatttctctgatttgcttttgtgtattgattatctcctacatcttc
attttagtcaccgttcaaaaacaatcctcaggagtctcatccaaggctctctctactctg
gcagctcacatcactgtggtgtttttgttcttttgccctttgatttttttctatacatgg
cctcaccctgtatcccaccttgataaattccttgccatctttgatgcagttgttactccc
tttctgaatcccgtcatctatacattcaggaacaaagagatgaagttgggaatgaggaga
atgtacagtcgtcttgccctcttaaagaaattctcttaa
>M.domestica or317 complete cds.
atggatgaagtgaatcattctgtagtggctgagtttgtgtttcttggactctctgattca
tgggagatccaacttcttctcttcctcttctcctctgtagtctatgtggcaagtattctg
ggaaacctgctcattttgatcactgtgatttttgattctcacttacattctcccatgtac
ttcctgttggccaatctctccttcattgacatgggaggttcctccattgcagctcctaaa
atgatttgtgatcttttcaggaatcataaagtcatctcatttggtggctgtgttgctcag
attttctttactcatgctcttggaggtgttgagatggtgttactcatagccatggcattt
gacagatatgttgccatatgtaaacctctccactacttgaccattatgaactcaagaatg
tgcattttgcttttgattcttgcctggatcacaggaatcactcactcaggggtccaattg
gcttttgttgtacatttgcccttttgtggtcctaatgtattagacaattttttctgtgac
ctttctcaaatcatccaactggcctgtatggacacctataggctgcaattcatggtcaat
gctaatagtggattcatttctctgatttgcttttgtgtattgattatctcctacatcttc
attttagtcaccgttcaaaaacaatcctcaggagtttcatccaaggctctctccactctg
gcagctcacatcactgtggtgtttttgttcttttgccctttgatttttttctatacatgg
cctcaccctatatcccaccttgataaattccttgccatctttgatgctgttattactccc
tttctgaatcccgtcatctatacattcaggaacaaagagatgaagttgggaatgaggaga
atgtacagtcgtcttgtcctcttaaagaaattctcttaa
>M.domestica or319 complete cds.
atggatgaaatgaatcattctgtagtgactgagtttgtgttacttggactctctgattca
tgggagatccaacttcttctttttctcttctcttctgtggtctatgtagcaagcattttg
ggaaatatgctcattttgatcactgtgatctttgatccttacttgcactctcccatgtac
ttcctgttggccaatctctcctttattgatttaggattttgctccattgcagcccctaaa
atgatttgtgatcttttcaggaagcataaagtcatctcatttggtggctgtgttgctcag
atattctttagtcatgcttttggtggtgttgagatggtgctgctcatagccatgtccttt
gacagatatgttgccatatgtaaacctctccactacataaccattatgaactcaagaatg
tgcattttgcttttgattcttgcctggatcataggaatcactcactcaggggtccaattg
gcttttgttgtagatttgcccttttgtggtcctaatattttagatagttttttctgtgac
cttcctcaattcatcaaactggcctgtacagacacctataggttacaattcatggtcact
gctaatagtgggttcatttctctggcctgcttctgtgtgttaatcatttcctacatcttc
atcttagtcacagttcagaaacatgcctcaggtgtttcctccaaggctttttcgacccta
gcagctcatatcactgtggtggttttattctttggtccattaatctttttctatacatgg
ccattccacatatcaaatttggataaattccttgccatctttgatgcggttattattccc
ttcctgaatccagtcatctacaccttcaggaacaaagaaatgaagatgggaatgaagaga
atgtttaggaggcttgtgaatttcaggaagtttcataaaggcactgggagtaaagactgt
gtattctcatggtttcttatagtatgtaggaaacaaaaattatcattgaacttccagaga
taa
>M.domestica or1329 complete cds.
atggatggaatgaatcattctatagtatctcagtttgtattccttggactctctgattca
tgggagattcaatgtttcctctttgtgtcctcctctgtactctatgtggtgagcattctg
ggaaacatgctcattttgctcacagtgtccgttgattctcatttacactctccaatgtat
atcctgctggccaacctctctttgattgacttgggttttggatcagtcacagcccctaaa
atgatttgtgaccttttcaggaagcaaaaattaatttcttttgggggttgcattgctcag
atctttctcattcatgcatttggtggcacagagatggtgttgctcatagccatggccttt
gacagatacgtggccatatgtaaacctctccattacttgaccattatgaatccaagaatg
tgcattttccttttgattgtttcctggatcattggcctcattcattcattgatccaattg
gcttttgttgtaaatttacctttttgtggacctaatgaattagatagctttttctgtgac
cttccccggttcatcaaactggcctgtgctgagacttatagattgcaattcatggtcact
gccaacagtggtttcatttctcttggatccttctgtgtgttgattgtctcctacatcttc
atcctagtcacagttctaaaacattcttctgctggttcttctaaggctctttccactctg
gcagctcacatcactgtggtgattttgttctttggtccattaatatttttctatacatgg
ccattttctacatcaaatttggataagtttcttgctatttttgatgcagttctcactcca
tttctgaatccagtcatctacacattcaggaacaaagagatgaagttggcaatgggaaga
gtgtatagccagctttggaagaaggttttttaa
>M.domestica or318 complete cds.
atgagcagagtaaatcatactctggtgtctgagtttgtgttcctgggactctccaactct
tggtatatccagcttttcctctttgttctttcctctatattctatgtggcaagcatgctg
ggaaattctctcattgtgcttacagtgacctctgacccccacttacattctccaatgtat
ttcttactggctaacctttccttcattgacctgggagtttcctcagtcacttctcccaag
atgatttatgaccttttcagaaagcgcaaagttatttcattcgctggctgtattactcag
atgttctttattcacctaatcggtggtgttgaaatggtattgcttatagccatggcattt
gatagatatgttgccatttgtaagcctctacattatctcactattatgagtccaagaatg
tgtactgtgttcctggtgactgcttgggtcattggtttcatccactcagtggtccaactt
gtttttgttgttaatctgccattctgtggccctaatgaattagacagcttttattgtgac
cttcctcgattcatcaaactagcctgcacagacacatataaattggaatttatggtcact
gccaatagtggtttcatttctttgggatcttttttcatcttggtcatatcctatattttc
atcttggtcactgttcagaagcattcttcaagtggttcctcaaaagctctatccactctc
tcagctcatatcactgtggtggttttgttttttggtccattgatctttgtatatacgtgg
ccacatcccacatcacatttggataagtttcttgccatttttgatgcagttcttactcct
tttatgaatccagtcatctacacacttaggaacaaagagatgaaaatggcaatgagaaga
ttgtgcagtcagattgggaattttaggaaaatatcttaa
>M.domestica or1454 complete cds.
atggacagaaagaatcacactgtggtgtctgagtttgtgttcctgggacttaccaattct
tgggatatacagattctactctttttgttctcctctctgttctatgtatcaagcatactg
ggaaacctcctaattgtgtttacagtgatctctgacccttgtttacactcacccatgtat
ttcctgttggcaaacctctctttcattgatcttggggtttcctctgtagcttcccctaaa
atgatatgtgatcttttcagaaagcgcaaagtcatttcattctttggatgtatcactcag
atcttctttattcatttgattggtggtgttgagatggtgctactcatagctatggccttt
gacagatacattgccatatgtaagcctctccattatctgaccattatgagtccaagaatg
tgcactctgcttctagtagctgcctggagcattggtctcatccactctctggtccaactg
gcatttgttgtaaacctaccattgtgtggcccaaatgaattggatagtttttattgtgac
ctccctcggttcattaaacttgcctgcacagacacatatagattagaattcatggtcaca
gccaacagtggcttcatctccttgggtgccttcttcatgttggtcatttcctacatcttt
atcctagttactgttcagaagcattcttcaggtggttcttccaaggccctttccactctt
tcagctcatatcactgtagtggttttgttttttggccccttgatctttttttatacctgg
ccattccccacatcacacctggataagtttcttgccttttttgatgccattcttactccc
tttctcaatccactcatctacacactcagaaacaaagagatgaagctagcaatgaagaaa
gtgtgcagacagcttgccaatttcaaggaaatttcttaa
>M.domestica or1453 complete cds.
atggacagaaagaatcattctgtggtatctgagtttgtgttcctgggactttccaactct
tgggatgttcaacttttcctctttgtgttctcctttgtgttctacttggcaagcatgctg
ggaaattctctcattgtgctcacagtgaccattgacactcacttacactctcccatgtat
ttcctgctggccaatctctcctttattgacctgggaatgtcctctgtaatttcccctaag
atgatgagtgatcttttcagaaagcacaaagtcatctcattctatggttgcatcactcag
atgttctttattcacttgattggtggagttgagatggtgcttcttatagccatggccttt
gacagatatgtagccatatgtaaacctctccactatctaattattatgtgtccaagaatg
tgcattttgcttctagctgcagcttggatcattggccttatccattcagtggcccaactg
gcttttgtagttcacttgcctttctgtggccccaatgaattggatagtttttattgtgac
ttccctcggtttatcaaacttgcttgcatagacacatatagactgcagttcatagtcacg
gctaatagtggcttcatgtctctgtgtgtgtttttcatcttgatcttctcctacattttc
atcttagtcactgttcagaagcattcatcaggcggtgtctctaaggcgctctccactctg
tcagctcacatcactgtggtggttttattctttggtccattgatctttgtttatacaagg
ccacatgctacctcacgtctggataacttcttggctgtttttgatatagtacttacaccc
tctctgaatccagtaatctataccttaaggaacaaagagatgaaggtggcaatgagaaga
gtgtgcagtcagcttgtgagttttaggaagatctcttaa
>M.domestica or321 complete cds.
atggaaagagtgaatcatactgtggtgtctgagtttgtattcctgggactcaccaattct
tgggatattcagcttttactctttgtgttttcctctgtgttctacttggcaagcatgctg
ggaaactccatcattatgcttacagtgacttctgatcctcacttacactcccccatgtac
tttctgctggccaacctttccttcattgacctggggatttcctctgtcaagtctcctaag
atgatatgtgaccttttcagaaagcacaaagtcatttcattctctggatgcatcactcag
atgttcttcattcacctgattggtggtgttgagatggtactactcatagctatggccttt
gacagatatgttgccatatgtaaacctctccattatgtgattattatgggtccaagaaca
tgcattttgtttctggctgcttcttgggtcattggcttcatccactctgtggtccaaatg
gcttttgtaattaatttgcccttctgtggccctaatgagctagatagtttttactgtgat
ctccctaaatttatcaaacttgcctgtactgatacatatttacttcagttcatgatcatt
gccaatagtggttttatgtcattaggtgtttttctcattttgatcatctcctatattttc
ctcttagccactgttcaaaaatattcatcaactggttcctctaaggctttctctacactt
tcagctcatatcattgtggtaattttattcttttttccaattttctttttctatgcatgg
ccatttaacacatcatatcttgacaaatttctagctatctttgatgtagttttgactccc
tttctgaatccactcatctatacactaagaaataaagagatgaagctggcaatgagaaaa
gtgtatagccagctagtgagattcaggaaaatatcttaa
>M.domestica or320 complete cds.
atggacagaggaaatcgcactgtggtatctgagtttgttttcctgggactcaccaattct
tgggatattcaacttctactctttgtgttttcctctgtgttctacttggcaagcatgctg
ggaaattccctcattgtgctcacagtgacttctgattctcacttacactcccccatgtac
tttctgctggccaacctttccttcattgacctggggatttcctctgtcacgtctcctaag
atgatatgtgaccttttcagaaagcataaagtcatttcattctctggatgcatcactcag
atgttcttcattcacctgattggtggtgttgagatggtactacttatagccatggctttt
gataggtatgttgccatatgtaagcctctccattatgtgattattatgggtccaagaatg
tgcactttgcttttggttgctgcttggatcattggcctcatccactctgtggtccaattg
gcttttgtaatcaacctgcccttctgtgggcccaatgaactggacagtttttattgtgat
ctccctcggttcatcaaacttgcctgcacagatacatataggcttcaattcatggtaact
gccaatagtggctttatgtcattaggtgtctttctcattttgatcatctcctacattttc
atcctcatcactgttcaaaaacattcatcaagtggttcctctaaggccctttctacactt
tcagctcacatcattgtggtgattttgttctttggtccaatcatctttttctatgcatct
ccattcaatacatcacatctggataaatttcttgctatctttgatgcaattttgactcct
tttttgaatccagtcatctacacactaaggaataaagagatgaagttggcaatgagaaga
gtgtgtagtcagcttgtgagtttcaggaaaatctcttaa
>M.domestica or1328 complete cds.
atggatggagtcaatcgttctgtggtttatgagtttgtattaatgggactcaccaattct
tggggcctgcaactttttctctttctcttctcttctatattctatacagcaagcatgcta
gggaacttcctcattgtgcttacagtgatctctgagcctcgcctacactcccccatgtac
tttctgctggccaatctctctttcattgatatgattgattcctgcattgtgacccccaaa
atgatttgtgatcttttcaagaagcacaagtcaatctcctttggaggctgtgtttctcag
atcttctttattcattgcattggtggtgtagagatggtgctcctcatagctatggctttt
gaccgttatatagcaatatgtaagcctctccactacttgaccattatgaacttgagaata
tgcattggtattctgatatctggctggatcattggcctcacccattcattgattcagtta
ggctttgtgatacagctacccttctgtggccccaacaaagtagatagtttttattgtgat
cttcctcggtttataaaacttgcctgtacagatacctataagctacagttcttggttact
gctaacagtggattcatctctctgggtgccttcttcattttgatcatctcctatgtcatc
attctggccactgtccgacagcactcttccagtggtgggtcatccaaggctctgtcaaca
ctatcagctcatatcactgtagtgatcttattctttggtccatgcatctttgtctatgtg
tggccattccccacgttgccactggacaaatttcttgccatatttgactcagtgattact
ccttttttgaatccaaccatctacacatttagaaacaaggagatgaaagtggcaatgaaa
agactgtggagtcagctcttgaagtcccagactttctcttaa
>M.domestica or315 complete cds.
atggatggatcaaatgagtctgtggtgtatgagtttgttttgttgggactcgcaagttct
caggagattcaagttcttctgtttctgttcttttcagtattttatgtggcaagcatgctg
ggaaacctcctcattgtactgacagtcatctcagatgctagattacactcacccatgtac
tttctgttggctaacctttctttcattgacacctgtgtttgcagtattgcaacccctaag
atgatttctgatcttttcaggaagcgcaaagtcatctcttggaatggctgcattactcag
atgttctttattcatactgttgggggtactgagatggtgcttctcatagttatggccttt
gatcgattcattgcaatatgtaaacctcttcactacctgaccattatgagactgagaagg
tgcattttgcttttgatggtgtcttgggttattggctttatacattctatgctgcagttg
gctttcgttgtaaatttacctttttgtggtcctaacaaagtggatagtttttattgtgat
tttcctaggttcatcaaacttgcctgcatggatacctacagactggagttcttggtcact
gctaacagtggcttcatctccataggcactttcttcattttgattatctcctacatcttc
atcttggtcactgttcgtaaacattcttcaggtggttcatccaaggccctttctaccctg
tcagctcacatcacggttgtgatctttttctttggtccatgcatcattgtctatgtatgg
ccattccccacattaccaatagataagtttcttgccatatttgatgcacttataacccct
tttatgaatcctgtcatctatacattcaggaataaagaaatgaaagtggcaatgaagaag
ctgttcagtaatatcataagtttcaagaaaaaaatttaa
>M.domestica or1333 complete cds.
atgaatgaattgaatcactccattgtgtcagaatttgtgttcctgggaatctctagttct
tgggccatacagcttggccttctgctgttttcctcctttttctacatggttatcgtgctg
ggaaatgtctttattgttctcacagtgagcactgatggtcacctacattctccaatgtat
tttttgttagccaacctctcctttattgacttgtgtctctccactgttgcagttcccaag
atgattgttgaccttttatatgagcacaaagtcatatcattccagggatgtatcacccag
atcttcttcattcatttaatgggaggaacggagatggtgctgctcatttccatggctttt
gacagatatgttgccatctgtaagcctcttcactatttgaccattatgaatcccaaaatg
tgtatttttcttcaggtgtcttcttgggtcattggccttatacactcattgacccagttg
gcttttgtggcaaacttgcctttctgtggtcctaatgaaattgacagtttttattgtgat
cttcctcggttcatcaaattggcctgcatagatacatataagttggagttcatagtcact
gctaacagtggtttcatctccattggtaccatctgtctcctgttcatttcctacatttac
atcttggtcactgttcataaacactcctcaagtggattgtcaaaggcactctctactctg
tcagctcacatcagtgtagtgatcttattctttggtccatgtatctttttttatgtgtgg
ccatttcctacacttccagtggataaatttctggctattattgatttcattattacccca
gtcttaaatccttccatatatacattcagaaacaaagacatgaaggcagcaatgaagaga
ctaagcagcagattagtgagttttaggaaaattttataa
>M.domestica or1119 complete cds.
atgaatgaattgaatcactccatggtgtcagaatttgtgttcctgggaatctctagttct
tgggccatacagcttggccttctgctgttttcctcctttttctatattgttattgtgctg
ggaaacatctttattgttctcatagtgagcactgatggtcacctacattctccaatgtat
tttttgttagccaacctctcctttattgacttgtgtctctccactgttgtagttcccaag
atgatttctgaccttttatatgagcacaaagtcatatcattccagggctgtatcacccag
atcttcttcattcatttaatgggaggaacggagatggtgctgctcattatcatggctttt
gacagatatgttgccatctgtaagcctcttcactatttgaccattatgaaccccaaaatg
tgtatttttcttcaggtgtcttcttgggtcattggccttatacattcattgacccagttg
gcttttgtggcaaacttgcctttctgtggtcctaatgaaattgacagtttttattgtgat
cttcctcggttcatcaaattggcctgcatagattcatataagatggaattcattgtcact
gctaacagtggtttcatctccattggtaccatctgtctcctgttcatttcctacatttac
atcttggtcaccgttcataaacactcaagtggattgtcaaaggcactctctactctgtca
gctcatatcagtgtagtgatcctattctttggcccatgtatctttgtctatgtgtggcca
tttcctacactgccagtggataaatttctggctattattgatttcattatcaccccagtc
ttaaacccttccatatatacattcagaaacaaagacatgaaggcagtaatgaagagacta
agcagcagattagtgaattttaggaaaattttataa
>M.domestica or1455
attgaatcactccatggtgtcagaatttgtgttcctgggaatctctagttcttgggccat
acagcttggccttctgctgttttcctcctttttctatattgttattgtgctgggaaacat
ctttattgttctcatagtgagcactgatggtcacctacattctccaatgtattttttgtt
agccaacctctcctttattgacttgtgtctctccactgttgtagttcccaagatgatttc
tgaccttttatatgagcacaaagtcatatcattccagggatgtatcactcagatcttctt
cattcatttaatgggaggaacggagatggtgctgctcatttccatggcttttgacagata
tgttgccatctataagcctcttcactatttgaccattatgaaccccaaaatgtgtatttt
tcttcaggtgtcttcttgggtcattggccttatacattcattgacccagttggcttttgt
ggcaaacttgcctttctgtggtcctaatgaaattgacagtttttattgtgatcttcctcg
gttcatcaaattggcctgcatagattcatataagatggaattcattgtcactgctaacag
tggtttcatctccattggtaccatctgtctcctgttcatttcctacatttacatctttgt
caccattcagaaacactcctcaagtggattgtcaaaggcactctctactctgtcagctca
catctgtgtcgtgatcttattctttggcccatgtatctttttttatgtgtggccatttcc
tacactgccagtggataaattcctggctattattgatttcattatcaccccagtcttaaa
cccttgcatatatacattcagaaacaaagacatgaaggcagtaatgaagagactaagcag
cagattagtgaattttaggaaagttttataa
>M.domestica or330
atgaatgtattgaatcactccatggcgtcagaatttgtgttcctgggaatctctagatct
tgggccatacagcttggccttctgctgttttcctcctttttctatattgttattgtgctg
ggaaacatctttattgttctcatagtgagcactgatggtcacctacattctccaatgtat
ttatatgaagccaacctctcctttattgacttgtgtctctccactgtagtacttcccaag
atgatttctgaccttttatatgagcacaaagtcatatcattccatggctgtatcacccac
atcttcttcattcatttaatgtgaggaaccgagatggtgctgctcattatcatggctttt
gacagatatgttgccatctgtaagcctcttcactatttgatcattatgaaccccaaaatg
tgtatatttcttcaggtgacttcttgggacattggccttatacattcatagatccagttg
gcttttctggcacacttacctttctgtggtcctaatggaattgacagattgtattgtgat
cttcctccgaacatcaaagtgtcctgcatagattcatatacgatgnaattcattgtc
>M.domestica or312 complete cds.
atggatggagtaaataattctgtggtaaatgagtttgtccttttgggtctctctgcttct
tgggagatgaagattctactcttttttttcttctctgtgttttttgtgggaatcatgttt
ggaaacctcttcattgtattcactgtgatttttgaccctcatttacactcccccatgtat
ttcttgttggccaatctttctctcattgacctgggtctgtctgctaccacagtaccaagg
atgatagtggaccttttcagtgaatgtaatatagtcatctccttcccaggttgcatgaca
cagatgttctttatccatgtcatgggaggaactgagatggttctgctcatagtcatggca
tatgacagatatacagcaatttgtaagcctctccactatttgacaattatgaatccaaaa
atgtgtatttgctttgtagtgactgcctggatagttggagtgatccatgcgatctctcag
tttgtttttgttataaatttgcctttctgtggtccaaataaagtggagagcttttattgt
gactttcctcgggtcataaaacttgcgtgcatagacacctatagcctggagtttgtggtt
atagccaatagtggttttatctccattgggacttttttcctattgattatctcctacatt
ttcatcctggcctctgttcgacaacattctgtcggtgatttgtccaaagccttctttact
ttgtcagctcacatcactgtggtgattttattttttggtccatgcatgtttctttatgtg
tggccatttcctacattgtcacttgataaattctttgctattgttgactttgttgtcacc
cctgtcttgaatcctgctatctatacattaaggaacaaggatatgaagatggcaatgagg
agactgagcagccagattgtgagttctagggagactttgtga
>M.domestica or1562
atggatggggccaatgattctgtggtgactgaatttgtattggtggggctttctgtttct
tgggagatgaatattttcctgttttttttcttctccttattttttgtgggaattgtgttg
ggaaatctatttattgtgtttactgtgatttttgatccccatctacactctcccatgtat
ttcctactggccaacctctcccttcttgatctgggcttatctgccaccacagtacccagg
atgatagctgatgttttgagtaagtacagaatcatctcattcccaagttgtatgacacag
atattctttattcatgttatgggagggactgaaatggttcttcttatagccatggccttt
gacagatacacagcaatctgcaagcctctccattatctgactattatgagtccaaaaaca
tgtgtttgctttgtagtggctgcctgggtcattgaggtaatccacgctgtgtctcagttt
atctttgttataaacctgcctttttgtggccctaacaaggttgatagtttttattgtgat
tttcctcgggtcacaaaacttgcctgtgcagatacccatactgtggattatgtggtcact
gctaatagtgggctcatatccatgggcaccttcttcctgttgattatatcctatattttt
atcctgatcaccgtcagccatcattcttcagctggcctgtccaaggctttttccacactg
tcagcaaatattacagtggtattctcgt
>M.domestica or313 complete cds.
atgaatggagcaaatgacactgtggtaactgaatttgtgctgctgggactgtctgcttct
tggggaatgaaggttcttctcttcttgtttttcttttcattttatgtgggcattgtgttg
ggaaacctcttcattgtgttcactgtggtctgtgaccctcacctacactctcccatgtac
ttcttgctagccaacctctccctcattgatctgggtctatcttccactacagccccaagg
atgatcactgacattttcagtgaacataaggtcatttccttcccagggtgcatgatacaa
atgttctttgtccatgttatgggaggaactgagatggtcctactcatagccatggcttat
gatagatacacagccatctgcaagcctctccattacttgaccataatgaaccacaaaaca
tgtatttcttttgtagtggttgcctgggtgattggggtgattcatgctgtgtctcagttt
gtttgtattgtaaacttgcccttctgtggccctaacaaggttgacagtttttactgtgac
tttcctcgagttgcagagcttgcctgcacagatacagactgggtagaggatgtggtcact
gctaacagtgggcttatctcaatgggcaccttcttcctcctaatcatctcctacattttt
atccttgtcagtgtcagacaccactcttctgctggtttgtccaaggctttctccacacta
tcagctcacattactgtagtgtttttgttctttgctccatgtttctttgtgtatgtttgg
gaattccccactttgtcattagataaatttttggccattcttgattttgttgttacccca
ctcctgaatcctgccatatacacatttaggaacaaggacatgaaggtggcaatgaaaaga
ctgagtaggaaagttttgagttctaaggagacatcataa
>M.domestica or1330 complete cds.
atggatggagcaaatgactctgtggtaactgaatttgtgctgctgggactgtctgcttct
tgggagatgaaggttcttctcttcttgtttttcttttctttctatgtaggagttgtgttg
ggaaacctcttcattgtattcactgtggtttgtgactctcacctacactctcccatgtac
ttcttgctagccaacctctccctcattgatctgggtctatcttccactacagccccaagg
atgatcactgacattttcagtgaacataaggtcatttccttcccagggtgcatgatacaa
atgttctttgtccatgttatgggaggaactgagatggtcctactcatagccatggcttat
gatagatacacagccatctgcaagcctctccattacttgaccataatgaaccacaaaaca
tgtatttcttttgtagtggttgcctgggtgattggggtgattcatgctgtgtctcagttt
gtttgtattgtaaacttgcccttctgtggccctaacaaggttgacagtttttactgtgac
tttcctcgagttgcagagcttgcctgcacagatacagactgggtagaggatgtggtcact
gctaacagtgggcttatctcaatgggcaccttcttcctcctaatcatctcctacattttt
atccttgtcactgtcagacaccactcttctgctggtttgtccaaggctttctccacacta
tcagctcacattactgtagtgtttttgttctttggtccttgtttctttatgtatgtttgg
gaattccccactttgtcattagataaatttttggccattcttgattttgttgttacccca
ctcctgaatcctgccatatacacatttaggaacaaggatatgaaggtagcaatgaaaaga
ctgagcagaaaaattgtgagttccaaggattcatcatag
>M.domestica or314
ctgggaatgtctacttcttgggagatgaagattctcctctttttgtttttcttttcattt
tatgtaggcattatgctgggaaacttcttcattgtgttcactgtgatttttgattctcat
cttcactcccctatgtactttctattagccaacctctcactcatcgaccttggtctgtcc
tctactacagtcccaaggatgatcattgatatttttagtgaacacagagttatctccttc
ccaggttgcatggtacagatattctttatccatgtcatgggaggaactgagatggtcctg
ctcatagccatggcctatgacagatacacagccatatgtaagccttttcactacctgact
attatgaactacaaaacatgcacttgctttgtagtggctgcctgggtgattggggtgatc
catgctgtgtctcaatttgtttttgttgtaaatttgcccttctgtggccctaataaggtt
gacagtttttattgtgacatccctaaagttgcaatacttgcatgcacagatacctattgg
ttagagtatgtagtcactgctaacagtgggcttatctccatgggcaccttctttctccta
atcctctcttacattttcattctggttactgtcaggcatcactcttcagctggtttgtcc
aaggctttctccacactctcagctcatatcactgtggtgttcttattttttgttccctgc
ttctttgtctatgtgtggcaagttcccactctgtcgctggataaatttttgctcattcta
gtttttcttgtcactccactattgaatcctgccatatatacactgaggaacaaggatatg
aagttggccatgaaaagactgacagagaagattgtgagatctagataaatcttataa
>M.domestica or1405 complete cds.
atggatggggaaaatcactctgtggtaacggaatttgtgatgctggaactgtctgcttct
tgggagatgaatattctccttttcttgtttttcttttcattctatgtgggaattgtgctg
ggaaacctcttcattgtgttcactgtgacttttgacaacaatctacactcccccatgtac
ttcttgctggccaacctatccctcactgactttggtctatctactacaacagtcccgagg
atgatcatcgacattttcagtgaacataaggtcatctctttcctggagtgcatgatacag
atgttttttattcatgtcatgggaggaactgagttggtgctattaatagccatggcctat
gatagatacacagctatttgtaagcctctacattacctgattattatgaaccgcaaagca
tgcattcggtttgcagttgttgcctgggtgattggcatactccattccatttctcagttt
gtttttgttatagatttgcccttctgtggccctaacaagcttgaaagcttttactgtgat
ttcccccaggttgcaaaacttgcatgtagagatacttccagggtggtatttacgatgact
ttaaacaatggacttgtcaccatgggcacattcttcctccttatcatctcctatatcatt
attctaatcactgtcagacatcactcttcagttggtttgtccaaggctttttccactctc
tcagctcacatatctgtagtgttcttgttttttgctccatgtttctttgtttatgtgtgg
caagttcccacattgtccttggataaatttttgcttatttttatctttcttataacaccc
ctcctgaatcctgccatatatacattaaggaacaaagacatgaagatggcagagaaaaga
cttattaataagatagctggttctagagaattatcatga
>M.domestica or1456 complete cds.
atggatgtaagaaatcagtctatagtttctgaatttgtgttgatgggattcaccaatttt
tgggtgatacgactctttctctttgtgttctcctctgtgttgtttttggcaattatactg
ggaaacagcttgattgtgctcatggtggcctttgactctcacttacaatcccccatgtac
ttcttcctggcccaactctctttcattgatatgattgattcctgcatggtgacgcccaag
atgcttgctgacatttttaggaagcataaactcatttcctttggaggctgtgtttctcag
atcttctttattcatgctgttggggctactgaaatggtgcttctcctagccatggctttt
gaccgctatattgcaatatgtaagcccctccattacctgactattatgaacctaagactg
tgcatatctattgtggtcacttcctggatgattggaatttcccactccttcatccaactg
gcttttgtgataaagttgcccttctgtggcccgaacaaaatagacagcttttactgtgat
cttcctcgcttcattagacttgcctgcacagacacttacaaactgcagtttgtggttact
gccaatagtggattcatctctctgggagcctttttcattttgatcatttcctacattgtt
atcctgatcagtgtccggcagcactcttctgggggttcagcaaaggccctctccacactg
tcagctcacattgcagtggtgattttgttctttggtccatgtatctttaagtatgtgtgg
ccatttcctacatggccagtagacaaataccttgccctttttgactcaattataactcct
tttctgaatcccatcatctacaccttaaggaataaagacatgaaggtggtcatgaagaag
gtatggaatctcatgagattaaggcttatgacactaacaagatcccagataatctcttaa
>M.domestica or316 complete cds.
atggatgtaagaaatcagtctatagtttctgaatttgtgttgatgggattcaccaatttt
tgggtgatacgactctttctctttgtgttctcctctgtgttgtttttggcaattatactg
ggaaacagcttgattgtgctcatggtggcctttgactctcacttacaatcccccatgtac
ttcttcctggcccaactctctttcattgatatgattgattcctgcatggtgacgcccaag
atgcttgctgacatttttaggaagcataaactcatttcctttggaggctgtgtttctcag
atcttctttattcatgctgttggggctactgaaatggtgcttctcctagccatggctttt
gaccgctatattgcaatatgtaagcccctccattacctgactattatgaacctaagagtg
tgcatatctattgtggtcacatcctggacgattggaatttcccactccttcatccaactg
gcttttgtgataaagttgcccttctgtggccctaacaaaatagacagcttttactgtgat
cttccacgcttcattagacttgcctgcacagacacttacaaactgcagttcatggttact
gccaatagtggattcatctctctgggagcctttttcattttgattatttcctactttgtc
atcctgatcagtgtcaggcagcactcttctgggggttcagcaaaggccctctccacactg
tcagctcacattgcagtggtgattttgttctttggtccatgtatctttgactatgtgtgg
ccatttcccacatggccagtagacaaataccttgccctttttgactcaattataactcct
tttctgaatcccatcatctacacattaaggaataatgagatgaaagtggccatgaagaaa
gtttgtaatctcatgagattaaggtttatgagactaacaagatcccagataatctcttaa
>M.domestica or1563
atggatgtaagaaatcagtctatagtttctgaatttgtgttgatgggattcaccaatttt
tgggcgatgcaactctttctctttgtgttctcctctgtgttgtttttggcaattatactg
ggaaacagcttgattgtacttatggtggcctttgactctcacttacaatcccccatgtac
ttcttcctggcccaactctctttcattgatatgattgattcctgcatggtgacgcccaag
atgcttgctgacatttttaggaagcataaactcatttcctttggaggctgtgtttctcag
atcttctttattcatgctgttggggctactgaaatggtgcttctcctagccatggctttt
gaccgctatattgcaatatgtaagcccctccattacctgactattatgaacctaagagtg
tgcatatctattgtggtcacatcctggacgattggaatttcccactccttcatccaactg
gcttttgtgataaagttgcccttctgtg
>M.domestica or1332 complete cds.
atggatggaacgaatcattctatggtttctgagtttgtattgataggactcaccaattct
tgggtgttgcagttttttctcttcgtgttctcctctttgttttgtttagcaagcatgttg
ggaaacagcctgattgtgctcacagtggtctctgactctcacttacaatcccccatgtgg
tttctgctggctcacctctccctcattgatatgattgattcctgcatggtgacgcccaag
atgcttgctgacatttttaggaagcataaacttatttcctttggaggctgtgtttctcag
atcttctttattcatgctgttggggctactgaaatggtgcttctcttagccatggccttt
gaccgctatattgcaatatgtaagcccctccattacctgactattatgaacctaagagtg
tgcatatctattgtggtcacttcctggatgattggaatctcccactccttcatccaattg
gcttttgtgataaagttgcccttctgtggcccgaacaaaatagacagcttttactgtgat
cttcctcgcttcattagacttgcctgcacagacacttacagactgcagttcttggttact
gccaatagtggattcatctctctgggagcctttttcattttgatcatttcctacattgtt
atcctgatcagtgtccggcagcactcttctgggggttcagcaaaggccctctccacactg
tcggctcacattgcagtggtgattttgttctttggtccatgtatctttgtttacgtgtgg
ccatttccaacattgcctgtggacagatatcttgctctttttgactccgttatcactccc
tttctgaaccccaccatctatacattaagaaacaaagatatgaaagtgtcaatgaagaga
ctatggagtcagctcatgagatccccaaatatctcttaa
>M.domestica or1331 complete cds.
atggatttaagaaatcagtctatagtttctgaatttgtgttgatgggactcaccaatttt
tgggtgatgcaactctttctctttgtgttctcctctgtgttatgtttggcaagtatactg
ggaaacagtctgattgtgctcacagtggcctctgaccctcatttacaatcccccatgtac
ttcttcctggcccacctctccttcattgacataattgattcctgcattgctactcccagg
atgcttactgaccttttcaaaaagcacaaactcatttcctttggaggctgtgtttctcag
atcttctttattcatgctgttggggctactgaaatggtgcttctcctagccatggctttt
gaccgctatattgcaatatgtaagcccctccattacctgactattatgaacctaagagtg
tgtatatctattgtggtcacatcctggacgattggaatttcccactccttcatccaattg
gcttttgtgataaagttgcccttctgtggccctaacaaaatagacagcttttactgtgat
cttccacgcttcattagacttgcctgcacagacacttatagactgcaatttctgattact
gccaacagtggattcatctctctgggagcctttttcattttgatcatttcatactttgtc
atcctgatcagtgtcaggcagcactcttctgggggttcagcaaaggccatctctacactg
tcagctcacattgcagtggtgattttgttctttggtccatgtatctttgtttatgtgtgg
ccatttcccacatggccagtagacaaataccttgccctttttgactcaattataactcct
tttctaaatcccaccatctacacattaaggaataaagagatgaaggtggccatgaagaaa
gcttgggatctcatgagattaaggtttatgagactaacaagatcccagataatctcttaa
>M.domestica or1564
gcttcattagacttgcctgcaaagacacttatagactgcaatttctgattactgccaaca
gtggattcttctctctgggagcctttttcgttttgatcatttcatactttgtcatcctga
tcagtgtcaggcagcactcttctgggggttctgcaaaggccatctctactttgtcagctc
acattgcagtggtgattttgttctttggtccatgtatctttgtttatgtgtggccatttc
ccacatggccagtaaacaaataccttgccctttttgactcgattataactccttttctaa
atcccaccatctacaccttaaggaataaagagaggaagggggccatgaagaaagcttggg
atctcatgagaataaggtttatgagactaacacgatcccaaataatctcttaa
>M.domestica or1565
agggatgtactttttagtctatagtttctgaatttgtgttgataggactcatttattttt
ggatgatgcaactctgttctctttgtgttctcctctgtgtcatgtttggagagttactgt
gaaacattctgattgtgctcacaatggcctatgaccctcaattacaatcccccatgtact
tcttcctgggccacctctccttcattgacatagttgattcctgcattgctactaccaaga
tgctgactagatctttttaaaagcacaaactcatttcctttggaggctgatgtttctcag
atcctcttaattcatgctgatagtgctacttgaatggtgcttctcctaaccatggatttt
gaccgctatattgctcatatgtaagcccctccattacctgactattatgaacctaacagt
gtgtatatctattgtggtcacatcctgtactattggaatttcccactccttcatccaatt
ggcatttgagatatagttgccctactgcggtcctaacgaagtacacatctattactgtga
tcttccacgcttcattagacttgcctgcacagactcttatggactgcaaattctgattac
tgccaacataggatgcatcactcagggagcatgtttcatgatgaacatgcatacttagtc
atcctcatcagtgtcacgcgtgactctactggtggtgcggctacagacatctctacactg
tcatctctgcttgcagaggagattctgt
>M.domestica or1379 complete cds.
atggatgaagcaaataattctgtggtctcagaatttgtcctgttgggtctttgcaattca
cggcaactccagatcttcttgtttttattgttttccgttctttacttgaccatcatttta
ggcaacatcctcattattctctcggttattaatgatcctaatctccactctcctatgtat
tttttattggccaatctctcttttattgatttgtggctttcttcagtcacaacaccaaag
atgattatagattttcttagagaaagcaaaaccatctcctttggtggctgcctgtgccag
atcttctttgggcattttgttggagggggtgagatggtgctgcttgtagccatggcgtat
gaccgctatgtggccatatgcaagccactctactatacaactatcatgaatcaaaaaaga
tgcattgggcttgtggtaatttcatgggctgttgggtttgtgcattcagtgagtcaattg
gctatcatcatagatctgactttctgtggctctaaaaagatggacagctttttttgtgac
ctcccattggtgattgaacttgcatgtatggatgctcatgtcctacgactaatagtaaat
attgatagtggaatccttgccttgatatgtttttttctcttgctgatttcctatgcccat
atcctactaactgtctgtcatcactccatggatggatcaaccaaggcattatccacctgt
actgctcacattatggttatagtgatattctttggaccctgcatcttcatctatctgtgg
ccactcaaaattgcctcagtggataagtttcttgcagtgttttatacagtctttacacct
ctattgaaccctgccatatataccctgagaaacaaagagatgaaggttgctttgaagaaa
tggggaagtcagtatgtaaactttaagaggaattcttag
>M.domestica or273 complete cds.
atggatagagggaatcaatctgtggtatccgaatttgtgctattgggacttactgattca
tgggagctccagatctgtctcttcctattattctctgtgatttatttggctactgtttta
ggtaacatcctcattatgaccacagtcattgcagattcccatctccattcccctatgtac
ttcttgttagctaatctctcttttgtggacttgtggctttcttcagtcaccattcctaaa
gcaatcatagattttttcagggagagcaagaccatctcctttggaacctgtatgtggcaa
gttgtctttgtacattttgctggagggggtgagatggtgttgctcgtaactatggcctat
gaccgctatgtagccatatgtaaacctctccactacacaaccatcatgagtcagcaaagg
tgcatttggcttgtggttatctcatgggctattgggcttgtacactcgattagtcaattg
gctatgattgtggatctgcctttctgtggccctagagagatagacagctttttctgtgac
cttccactggtgattgaacttgcctgcatggatacttatatcctgggatcattagtgaat
gctgatagtggattccttgctacagcctgtttcatcctacttttgatctcttacgtctat
atcttactcactgttcgccatcactccacagatggggtatacaaagccctgtctacttgt
actgcccacatcatggtggtgttaatattctttgtaccttgcatcttcatttatctttgt
cctctcaacattccctcagtagacaagtttcttgctgtgttttatgcagtatttacacct
ctattgaatccttccatctataccttaagaaacaaagagatgaaagaggccatgaagaga
ctgagtatgtga
>M.domestica or1421 complete cds.
atgactggaatgaatcgttctacagtatctgagtttgtgcttttgggtctttgtaattca
cgggagctccagattttcctttttattttgattttggtgctctacctggtcatagtttta
ggtaatatctttattgttattttagtaattattgatctccatctccattcccccatgtac
ttcctgttggccaacctctcttttgttgatttgtggctttcttcagtcaccacaccaaag
atgatcacagacttactcaaggaaaacaaaaccatatcctttgagggatgcatgtgtcag
atcctctttgtgcattttgttggagggggtgaaatggtgttgcttgttgtcatggcttat
gaccgttacatagccatatgtaagccactctactacacagtcatcatgaaccaaaggcga
tgcatttgtcttgtaatgatgtcatggactattggatttgtgcactcaattagtcaactg
gttgtgattgtgaagctgcctttctgtggccctagagtagtgaacagctttttctgtgac
atcccactagtaattgagcttgcctgcattgattcttatgttctgggaatattgatgaat
gctgatagtggtgttctagctatgacatgcttcattctcttgctaatttcttatacttac
attctactcacagtctgccatcactccaaggatggggcatacagagcactctccacttgc
actgctcatatcatggtggtggtgttattctttggaccttgcatcttcatctatgtgtgg
ccacttaacataacatcagttgacaaatttctggctgtgttttactcagttataacgcct
ctcctaaatccagccatctatacatttagaaacaaagagatgaaagttgctttgaggaga
tttaaaagtcattacaagagtggagtccttaaaggtcttctttgtgattag
>M.domestica or329 complete cds.
atgaatgggacaaatcactctcgagtttctgagttcatcttgttgggactctctgattcc
ccagaactccaacctctcttctttgttgtgttctcagttctctactttgctattgtgatg
ggaaacttcctcatcatcctcactgtgacttcagacccacgtcttcattctcctatgtat
tttttacttgcaaacctctcctttatggatatctgtgtggcttcttttgcaacccctaag
atgattgcggactttcttgttgagcagaagactatctcctttgaggcttgtctggctcag
attttctttgtacaccttttcgcgggtagcgaaatggtacttcttgtgtctatggcctat
gatcgccaagttgccatatgcaaacctctccactacatgaccatcatgagtcggcgtgtc
tgcatcattctggtcatcatctcctggtgtgttggcttcatacacacaaccagccagctg
gcatttacagtcaacttgcccttctgtggtcccaacaaggttgacagctttttctgtgac
ctccctctggtgaccaaacttgcttgtctagacacctatgttgtcagcttactaattgtt
gcagacagtggcttcctctccctgagctcctttctcctcctggttatttcatatacagtc
atcctcatcacagtacgaagtcgttcctcagccagtatggcaaaggcacgctctacactg
actgcccatatcaccgtagtcaccctgttctttgggccatgcatctttatctatgtgtgg
cccttcagtagctactcagtagacaaagtccttgcagtattttataccatcttcactccc
atattaaacccagcaatttataccctgcggaacaaagaggtgaaggcggctatgtctaaa
ctaaaaagccgatacttaaacaccaacaaagtatctgttgtaataagaagtgtcttctcc
ttggaacccaagtag
>M.domestica or1566
acgttgctatcgtgatgggaaacttcctcatcatcctcactgtgacttcagacccacgtc
ttcattctcctatgtattttttacttgcaaacctctcctttatagatgtctgtgtggctt
cttttgcaacccctaagatgattgcggacttccttgttgagcagaagactatctcctttg
aggcttgtctggctcagattttctttgtacaccttttcacgggtagcgaaatggtacttc
ttgtgtctatggcctatgatcgctacgttgccatatgtaaacctctcc
>M.domestica or311 complete cds.
atggagggagctaattctactgtggtttctgaatttgtgttgctggggctctccagttct
caagagcttcagcttttctttttcatcttcttctccttgttgtatgggctgattatcctg
ggcaaccttctaatcatcattacagtgacctttgatgctcacctgcactcgcccatgtac
ttcctgcttggaaatctgtcttttgttgatatctgtcagtcatcttttgctactccgaag
atgattgcagattttctgaatgaacacaagaccatatccttcaatggctgcatagcccag
attttctttattcaccttttcactggtggtgagatggtgctgctggtctccatggcttat
gataggtacgtggccatctgcaaacctctacactatgtgaccatcatgaaccagaacgtc
tgcattgctttagtgttaatctcttgggctgttggttttgtgcataccatgagccaattg
tcattcactgtgaatttgcctttttgtggccccaatgtggtagatagctttttttgtgac
cttcctagagtgaccaagcttgcctgccttgactcctatacaatagaaatattaattgtt
gtcaatagtgggattctctccttaagcactttcttccttttattgatttcatatatagtc
attctgcttactgtcaggtataagtcttctgctgcaatggctaaggcactttccaccctg
agtgctcacatcatggttgtgatcttgtttttcgggccctgcatctttatctatgtgtgg
cctttcaccacctacccagtggataaagtcctcgccatattttacaccattttcacccct
atcttgaatcccattatttacacattaaggaacaaagacatgaaggctgccatgaggaaa
cttatgactcgaaacttgaagcccaagaagatttctgaaatgtccctcatgatgagatcc
tcactttattga
>M.domestica or310 complete cds.
atggaagctgccaattactctggggtgtctgaatttgtgttgctgggactaactgattct
cctgagcttcaggctttcttctttgtggtattttctgttttatatgtggtgactatatta
ggcaattgtctcattttgcttacagttatatctattccacaacttcattcacccatgtat
tttttgcttggcaacctgtctttcattgacatgtgtctgtcctcctttgctacacctaag
atgatcatggactttttctttcatcgtaagaccatttctttcgaaggttgcatctctcag
atcttcttcttgcatctcttcactggcactgagattgtcctacttatttctatgtccttt
gatagatacattgctatatgcaaacctctccgatattcaaacattatgagtcaacgtgtg
tgtctcggtcttgtggtggtttcttggacagtgggcttccttcacacaatgagtcagttg
gccttcactctctacttgcctttctgtggtcctaatgttgtagacagcttcttctgtgac
cttcctttggttattcaactttcctgcatagatatctatgtcctagggctcttcatgatt
tcaaccagtggcatgattgcactggtcagcttcctgcttttgcttacctcctacatcatt
gtcttggttactatgaagaagcactcctctggtgggtcatctaaggcactttctacttgt
accgcacacttcatagttgtattcatgttctttggaccatgcatcttcatctatgtatgg
ccctttaccaacttccttgtggacaaggttctttctgtattttatactattttcacacct
ttcttgaatccactcatctatactctgaggaaccaagaggtgaaagctgccatgaggaaa
atgagcaaccaatatattaacttccggaaaaccgcacagtttccaagataccctgtacaa
tga
>M.domestica or309 complete cds.
atggatataggcaataaatccactgtgtctgaatttgtgttgttgggactctccagttcc
tgggacctccagctattcttcttcatggtgttttctttgttttatgtggcaacaatggtg
ggcaactgcctcatagtcatcacagtcattgctgattcccaccttcattctcccatgtat
tttttgctcactaacctctctctcattgatatgtctctagcttcctttgctactcccaag
atgattactgactatctcactggacataaaactatctcctttgatggctgcatctcccag
atttttttcttgcatctctttactggcactgagattattctgctcatggccatgtccttt
gatagatatattgccatatgcaaacccctccgatatgcaactattataaatccccgggtg
tgtcttatgcttgtagtgacttcctgggttgtgggtgtcatgcattcaatgagccaagtg
atatttgctcttcacttgcctttctgtggccccaatgaggtagacagttttttctgtgac
cttcctgtggtgttccaactagcctgtgtagatacttatgtactaggactcttcatgatc
tccacaagtggaatcattgctctatcctgctttattctcttattcaattcctatgtaatt
gttctagtaactatcaaacaccattcctctgggggatcctccaaagcactttccacctgt
acagcccatttcattgttgtcttcatgttctttgggccttgcatcttcatctacatgtgg
ccattgagcagcttcttggtggacaaagtactctctgtgttttatactatcttcactccc
atcctgaatccaataatctatacattgaggaatcaggaggtgaagacagccatgagaaaa
ctgaaaaatagatacctgaattctgacaagatatcacagtcacctcattactcctaa
>M.domestica or1491 complete cds.
atggagtggagcaacaaatcagtggtgactgaattcattctgttgggattgtctagttct
tggggactccagctttcccttttctttgtcttttctttattttatggtgctgctgtgctg
ggaaatttgcttataattctcacagtcattacagactcccgcctgcactcccccatgtac
ttcctccttagcaacctctccttcattgatgtgtgtcaggccacctttgccacccctaaa
atgattgctgatttcctcaatgagcacaagaccataacctttgagggttgcatgtcccaa
atcttctttttgcatgtctttggaggcagtgaaatggtgcttcttgttgccatggcatat
gacagatatattgctatatgcaaaccccttcactatatgaccatcatgagtcggcgtgtg
tgcacagttttggtgtcagtctcatgggctattggcatcttgcactcagcaagccacttg
gttttcacagtgaacttgcctttctgtgggcccaacaaggtggataatttcttttgtgac
ctacctctagtgattaagcttgcctgtttagatacctactttctggaaatcttggtgctt
actaatagtgggctcttatccctcatctgcttcatccttttattaatttcttatacaatc
atccttgtcactgtccgaagccgctcctctacagggacttcaaaagcactttctaccctg
tctgcccatgttactgttgtggtgcttttctttggaccattaatcttcatttatatttgg
ccttttgacagtttccctattgacaagtttatctctgtgtttttcactgtcttcactcca
ttcttgaaccctattatctatactctgcgaaatgaagaggtaaaggcagctatgaggaag
ctacgaagtcggcatataggatccaagcagatctcctag
>M.domestica or1567
gttgcagactcccacctgcgctcccccatggacttcctcctgagcaacctctccctcatt
gaagtgagtcagggcacctttgccacccctaaaatgattgctgatttcctcaatgagcac
aagaccttaacctttgagggttgcatgtcccaaatcttcttgttgcatgtctttcgaggc
agtgaaatggctgcttcttgttgccatggcatatgacagatatattgctatatgcaaacc
ccttcactatatgaccatcatgagtcggcgtgtgtgcacagttttggtgtcagtctcatg
ggctattggcatcttgcactcagcaagccacttggttttcacagtgaacttgcctttctg
tgggcccaacaaggtggataatttcttttgtgacctacctctagtgattaagcttgcctg
tctagatacctactttctggaaatcttggtgcttactaatagagagctcttatccctcat
ctgcgtcatccttttattaatttcttatacaatcatccgtgtcactgtccgaagctgctc
ctctacagggacttcaaaagcactttctaccctgtctgcacatgtgactgtagtggagct
tatctgtggaccat
>M.domestica or1568
atggagtggagcaacaaatcagtggtgactgaattcattctgttgggattgtctagttct
tgggagactccagctttcccttttctttgtcttttctttattttatggtgctgctgtgct
gggaaatttgcttataattctcacagtcattacagactcccgcctgcactcccccatgta
cttcctccttagcaacctctccttcattgatgtgtgtcaggccacctttgccacccctaa
aatgattgctgatttcctcaatgagcacaagaccataacctttgagggttgcatgtccca
aatcttctttttgcatgtctttgaaggcagtgaaatggtgcttcttgttgccatggcata
tgacagatatattgctatctgctaaccccttcactatatgaccatcatgagtcggcgtgt
gtgcacagttatggtgtcagtctcatgtgctattggcatcatgcactcagctagccactc
gtctctcacagtgaactagcctttctgtg
>M.domestica or1122 complete cds.
atggctggaggaaatcaatcagtggtgtcagagtttgtgttgctgggcctctccaattct
cgggaacttcagtttttcttctttgtgatcttcaccatagtctatgtggcatctgtactg
ggaaacattataatcatcctgaccattgtctctgattcccatttgaactcacctatgtac
ttcctgctcagcaacctctctttcattgacatatgtcagtccaactttgccacacccaaa
atgattgctgattttcttgtggaaaaaaaggtcatctcctttgagggatgcatggcccag
atattccttcttcatagttttgtgggaagtgagatgatgttgttggtagcaatggcctat
gacagatttatagctatatgtaaacctctgcactatagtactatcatgaatcggagactt
tgcataatttttgtggctatatcttgggctgtggggattcttcactctgtaagccacttg
gcctttacaatagatctgccattttgtggaccaaatgaagtagatagttttttttgtgac
ctccccctggtgatcgagttggcctgcatgaatacttatgaaatggaaattatgacatta
accaacagtggcctgatctctttgagctgttttctagccttaattatttcttatactgtt
atattagtcattgtccggcgccgttcctcaagtggatcatcgaaggctctctcaacctta
acagctcatgtcacagttgtaatacttttctttgggccatgcatctacttttatatatgg
ccctttagcagactctctatagataaatttctttctgtcttttatactggttgtacccct
ctcttgaaccctatcatatactcttttaggaatgaagatgtcaaatctgccatgaggaaa
ttaaagaaccggtatctcaactcgtggaaataa
>M.domestica or328 complete cds.
atggacaaatcaaattattcaggagtaactgaatttatattgttggggctttctgggtcc
acagagctccaaattttctactttcttttttttaccatgttctatgtggctattttactg
ggtaatttcttcattgttctcacagtgatctctgaacccgtcctgcacactcccatgtac
ttcctgctaagtaacctatcctttattgatgtgtgcctatccacttttgccacacccaaa
atgattacagacttccttttggaacacaagagcatctccttcaatggttgcatgacacag
atattctttctccatgtctttgctggtggtgaaatgctgcttcttgtagccatggcctat
gacagatatgtggctatctgcaaacctctacattatgcaaccattatgagtttgcacaag
tgtgcaggattagttgtggcctcatgggtcattggactcctgcattccttgagccagttg
gccttcactgtgaacctgcccttctgtggtcccaatgaagtagatagttttttctgtgat
cttcccctggtcatcaaacttgcctgtgtggacacatacatcctagaggtaatgatgctc
tctgacagcggactgatggccatggtctcctttatactgctgctgatttcctatacagtc
atcttggtcaccatgaagtatcgctcttcagctagcatggcgaaggctcgtgccacttta
acggctcatatcactgtggtaacattgttctttggaccctgcatcttcatctatgcttgg
ccattcagcaactttccagtggataaagtcctttctgtattttacactgtcttcacccct
ctcttaaaccccattatctataccttgagaaacaaagagatgaaatcagcaatgcagaaa
ctgagaggtcagctcctgaattccagagggctttcacagttcttggcaaggagagccctt
cataactag
>M.domestica or327 complete cds.
atggaccacggaaatcattcaagagtaactaaatttgtattggttggactttccacttcc
tgggaactcgagattcttttctttgtactcttcactttgctttatatggctattgtgctg
ggaaaccttctaattgtgctcacagtgatgctggaacctgtcctacacacgcccatgtat
atgatgctgagtaacctttctgtccttgatatttgcctggctacctacgcaaccccaaag
atgatcattgattttcttgcagagttaaagacaatctcttttgagggttgcatggcccag
atattctttcttcatgtctttgctggtggtgagatggtgctccttgtggcaatggcatat
gacagatatgtggccatatgcaaacccttacactatgcagccattatgagttttaacaag
tgtataggacttttggtggcttcctgggtaattggaatcctgcactccctaagccaactg
gccttcaccatgaacttaccattctgtggccccaatatagtagacagttattattgtgat
ctcactttggtcatcagacttgcctgtactgatacttatgttccagaagttctaatgctc
ttggacagtggtctaatgggggtgacttctttcctcctggtgctcatttcctacactgtc
atcctggtcactgtacagcatcgttcatcagctagtatggctaaggcacgtgccacatta
acagcacacatcacggtagtaactctcttttttggaccctgcatttttatttatgtctgg
cctttcagcagcttcccagtagacaagatcttctctgtgttttctactgtttttgcccca
atattaaacccaataatctacaccctaagaaataaagaggtaaaggcagccatgcagaag
ctgaagagccagcacataaatgtcaggcagatttttctgccaaccccagtatcaactgac
atgatgccttga
>M.domestica or936 complete cds.
atggaaccaaagaataattctgtagtgtctgagttcatcttgctaggactgaccaaatct
cagaacctccaaattttcttcttcctggggttctctttggtgtatattggaattgtatta
ggaaacctgctaatcttgatcactgtggcctttgactcacatcttcacactccaatgtat
tttctgctggcaaatctctcattaattgacatgatcttgggctcctttgctaccccaaag
atgattgtggactttctacgagagcagaagactatctcctggtggggatgtttctcccag
atgttctttatgcacatccttggtgggagtgaaatgatgctgcttgttgccatggcgata
gatagatatgttgccatatgtaaaccccttcactacatgactattatgaatcatcgggtg
cttctgggactgatactgacttcttatgcagttggttttgtgcactcatcaagccagatg
gcttttatgttgaatttgcccttctgtggacccaatactgtggacagcttcttctgtgac
cttcccttggtgatcaaacttgcttgtagagacacttatgtgctacagcttctggtaatt
gctgatagtggactcttgtccctcatttgtttcattcttttactcttctcttacacaatt
ataatatattctgttcggcacagagcttctggtgggtcttccaaggctctttccactttg
tcagctcacattactgtggtaactttattctttgcaccatgtgtcttcatctatgtgtgg
cctttcagtagatattctgttgataaaatactttctgtgttttacacaattttcacaccc
ttactgaatcccataatttatacactgaggaaccaagaggtaaaggcagccattaagaaa
atacggaaatcacacataaattccaaacacaacttgtaa
>M.domestica or1118 complete cds.
atggaacagagaaatttctcaatggtggcagaattcattttgctgggactcactgagtct
cgtgagttgcagattttcttttttgtatttttttccattatctacacagtcactgtattt
ggcaacctatttattatctttactgtgatctttaactctcatcttcattcacccatgtac
ttcctactggcaaacctctccttcattgatatgtccctagcctcatttgccactcccaaa
atgatccataacttagccagtaagcacaaagccatctcctatcagggttgcatggcccag
atgtttttcctccacctttttggtggcagtgaaatgatgctacttgttgctatggcaatt
gatagatatatagccatatgcaaaccccttcattactcaaccatcatgaatcatcgtgcc
tgctttgggcttgtactgctttcctggaccactggttttgtgcataccatgagccagatg
gtttttacagtgaccttgcccttctgtggtcccaacattgtggacagttttttttgtgac
cttcctcgggtgatcaagcttgcttgccttgatacttatatcttagagctgttggtgatt
gcagacagtggactactctcactcatctgtttcatccttttactcatctcttatagcatc
atattagttactattagacttcactcctctagtggatcctccaaggctttgtccactctg
tctgcacacattacagtggtagttcttttctttggaccatgtatcttcatttatgtgtgg
cccttcagcagcatctcaacagataagactctttctgtgttttataccatttttacccca
cttttgaatccaatcatctacacattcagaaacaaagatatgaagagagctataagaaga
ctgaaacatcagcatgtgaattgcatacggacctcttag
>M.domestica or331 complete cds.
atggatcatcaaaactattcagtggtgtctgagtttgtgctgagaggactctccaattcc
cttcagctccagctttttttctttgtatttttttctctggtctacatagccactgtgctg
ggcaacctcctcattgtggttacagtgatctctgagccccgactttattcctctcccatg
tacttcctgctaggaaatctctcctttctagatatgtggctggcttcatttgccaccccc
aaattgatcaaggatttccttagtgagatgaaacttatttcttttgggggatgtatggcc
cagattttctttctgcatttcattggtggtgctgaaatggtactgttggtgacaatggcc
tatgacagatatgttgccatatgcaaacccttgcattatttgacaatcatgagctggaga
acatgcattggactggtaatgatttcatggacaattggctttattcattccatcagtcaa
atagcctttactgtgaatttgccttattgtggaccaaatattgttgatagctttttttgt
gaccttcctcgtgtaatcgagcttgcctgtacagacacatatgtcctggggatactgatg
attgctcacagtggattgctgtccataagctgcttcctcctccttatgatctcttacaca
atcatccttgtcactgtccagcagcattcatcgaggagtgcatccaaggctctttctact
tgttctgcccatatcatggtggtgacaatcttttttggtccctgcatcttcatttatcta
tggcccttcagtaggttctctgtggataaggttctatctgtgttttatacaattttcacc
cccctcttaaaccctataatctatactttaagaaatgaggacatgaagacagctatgaaa
aaactaagaatccagcataaattttttcattga
>M.domestica or326 complete cds.
atggatctcatgaataaatccattgtttctgaatttgttttgttgggtctctctggaaca
tggacacttcagattttctattttttaatctttttcatgctctatggtgcaaccgtagtg
gggaatctcctcattatggtcacagtgacttttagttcccatctacactctccaatgtac
ttcctcctcggcaacctctccttttttgatatgtgcctctctactgtcactacacccaag
atgattgcagatttgttaaggaaacaaagaaccatatctttatggggatgtgtgactcag
atgttcttcatgcatttatttgggggtgctgagatgactctcctcattgctatggccttt
gacagatatgttgctatatgcaaacctctccattacacatccatcatgagccgtcgccta
ctctatggttttgtgttattctcctggataattggtttcatacacactatgagtcaaatt
gttttaactgtaaacttacccttttgtggacccaatgttgtggacaatcttttctgtgac
cttccactagtgatcaaacttgcttgtaaggatacctatatccttgaactctttgttatt
gctgatagcggactactctcactgatttgttttatcctgttgcttgtgtcttatactgtc
attctggtcactgttcataatcactcatctggtggactctccaaagctctgtctacattg
tccgctcatatcactgtagtgactcttttctttgggccatgtatctttatttatgcttgg
ccattcagtaacttttcagggactaaaattctttctgtgttttatacggttattacaccc
ttattaaatcccattatctatacattaaggaatcaggagatgaaagtggccatgaaaaaa
ctgaggatacagcgtattagctccagataa
>M.domestica or1569
atggggctgcatggcccagatgttttttctccatttcttggggggtagtgagatgactct
cctcatattcatggcagtcgatcgatatgttgccatatgtaaacccctccactacacatc
catcatgaactatcgaacactggtagcctttgtgctgctttcctgggttgtgggttttgt
gcacacgatgagccaaatggcttttactgtgaatctccccttctgtggccccaatttggt
tgacaacattttttgtgaccttcctctggtcatcaagcttgcctgtgctgacacgtatgt
cctggacctgctggttattgctgatagtgggctgctctcactaatttgtttcatcctctt
gctggtctcctacactgtcatcttggtcacggtccaccgtcgctcctctggtgggctcac
caaggctatgtctacactatctgctcacatcacagtggtaacgctcttttttgggccatg
cattttcatctatgcttcaccattcagtagcttttcagtggacaaatttctctcagtgtt
ttactcagttatcacacctctcctgaatccaatcatctacactttgagaaatcaagacat
gaaggcagccatgattagactgaggagccgacatgtcagctccaggcagactttgtag
>M.domestica or324 complete cds.
atggagctaaagaatcattcttttataaatgagttcattttgttaggactcaccaattct
tgggagcttgagattttcttttttgtgatattcttcctggcctatacatcaattttggct
ggaaacagtctcattatactgatggtgacatttgactctcgcttgaattccagccccatg
tactttcttcttgccaatctgtccttccttgacatgaccctttccactgttactgtcccc
aagatgatcacagacttcttcagggagagaaaaaccatctccttgtggggttgcatggca
cagatatttttagttcacctcttagggggcagtgaaatggttcttctcatagtcatggct
attgaccgttatattgcaatatgtaaacccctccactatacaactatcatgaattggcga
atcttggtaggcagtgtgctgctttcatgggttgttggctttgtgcacaccatgagccaa
atggcctttgctgtaacgttgcctttttgtggtcctaatgtgattgatgatgttttttgt
gaccttcccctggtgataaaccttgcctgtactgacacatatgtcctagaccttcttgtg
attgctgacagtgggttgctctcactgatttcttttgtccttttgttgatctcttatatt
attatcttggtcactgtccaacgtcgttcctcaagtggtctctctaaggctctgtccaca
ctgtctgctcacatcacagtggtttttctcttttttgggccaagtattttaatttatgct
tggccagttagtagctatgcattggacaaatttctctcagtatttttctctgctgtcacg
ccccttttaaatccgattatctacagcctgaggaatcaagagatgaagacagccatggtg
agactgaggagccggcacatcagttctaggcctaccctctag
>M.domestica or325 complete cds.
atgaagaataactctgtgctaaatgaatttattttgttaggactcaccaattcgtgggag
cttgagattttattttttgttatattctttctggcttatacgtccatcatggctggaaac
agtctcattatactgatggtgatttttgattctcacttgcgttccacccccatgtacttc
ctcctagctaacctctcctttctcgacatgaccctttccactgttactgtccccaagatg
atcacagacttcctcagggacaggaaaaccatctcattatggggttgcatggcacagatg
tttttagttcatctattaggaggcagtgagatgagtctacttgtagtgatggctgtggat
cgttatgttgcaatatgtaaacccctccactatacaacaattatgaatcatcgaatcttg
ttaggaagtgtgtttatttcatgggtcattggctttgtgcacactatgagccaaatggcc
tttgtagtgaccctgcctttctgtggccccaatgtgattgatgatgttttttgtgatctt
cccctggtgatgaaccttgcctgcactgatacctatatcctggaccttcttgtgattgca
gacagtgggttgctctctctgatctgcttcctcctcttacttatctcctatgttgtcatt
ctgctcacagtccaccgtcgctcctctggcgggctctctaaggctctgtccacattatct
gcacacataacagtggtaactctcttctttggaccacttatcttaatctatgcttggcca
gttagtagttacacattggacaaatttctctcagtatttttctctgttgtcactcccctc
cttaacccaattatctacagtttaaggaacagggagatgaaggcagccatggttagactg
aggagccggcacatcagttctggacctccactctag
>M.domestica or1570
ctggtagggagtgtgctgctctcatggattgttggttttgtgcacactatgagccaaatg
gccttcatggtgaatctgcccttctgtggccctaatgtgattgacgatgttttttgtgac
cttccccttgtcttgaaactagcctgcactgacacctatatcctagaaatgcttgttatt
gctgatagtggactgctttccctgatctccttcattctgttgcttgtctcctatactata
atattagtcactgtctggcatcgctctgctagtggtctctctaaggctctgtccacactg
gctgctcatatcacagtggtaattcttttctttggacctatcaccttaatttatgcttgg
ccagtggatagctatacattagacaaatttctttcagtgttttactcagttataactccc
ctacttaatccaattatctataccttgagaaatcaggagatgaaagcagccatgattaga
ctgagaagcaggcatatcagttccaagccaatcttctaa
>M.domestica or323 complete cds.
atggagatgaataactctatggtgaatgaattcattttgttgggactcaccaattcttgg
gaacttgagattttcttttttgtggttttctttctggcctatacattaatcttgactggg
aactttctcattatactcatggtgactcttgactcccatctgcattcaacccccatgtac
ttcctcctggccaacctctctctttttgacatgtctctttccactgttactgtccccaaa
atgatcatagacttcttcagagaaagaaaaactatctccctgtggggctgcatgacacag
atgtttctggctcatctctttggaggtagtgagatgactcttctcatagttatggctgtt
gacagatatgttgcaatatgtaagcccctccattatacaactatcatgaaccgtcgaatt
ctggtagggagtgtgctgctctcatggattgttggttttgtgcacactatgagccaaatg
gccttcatggtgaatctgcccttctgtggccctaatgtgattgatgatgttttttgtgac
cttccccttgtcttgaaattagcctgcactgacacctatatcctagaaatgcttgttatt
gctgatagtggactgctttccctgatctccttcattctgttgcttgtctcctatactata
atattagtcactgtctggcatcgctctgctagtggtctctctaaggctctgtccacaatg
gctgctcacatcactgtggtcactcttctctttggaccagtcatcttaatttatgcttgg
ccagttggtagctatacattagacaaatttctttctgtgttttactcagttatcactccc
ttcctcaatccaattatctacagcttgagaaatcaggagatgaaagcagccatgattaga
ctgagaagcaggcatatcaattccaagacaatcttctga
>M.domestica or322P complete cds.
atggagacaaagaataactcgatgataaatgaattcattttattaggactcaccaactct
tgggaccttgagattttcttttttagtaatcttggtttatatgtcaatctcggctggaaa
cggtttcattgtacttttggtgactcttgactcctgcctacactcaactcccatgtactt
tctcctggtcaatttttactttcttgacatagttctttccactgtgactgtcttcaagat
gatcataaatttcttcaaaaggaagaaaaccatctccttttgaggtttcatggcacagat
atttctggctcatctctttggtggtactgagatgactcttctcatagtaatggctattga
cagatatgttgcaatatgccaccccctccactatacaactatcatgaaccaccgaatcct
tgtaggaagtatactgctctcatggactgttggctttgtgaataccatgagccaagtggc
ctttatggtcagtctgcccttctgtggtcctaatgtgattgatgatgttttttgtgacct
tcccctggtcttgaaacttgcctgcactgacacctctgttctggaattgcttcttgttgt
tttcagtgagctgctttccctaattgccttcattaccttactgatgtcctatattattat
attagtcactgtctggcatcgctctgctaatgggctctctaaggctctgtccacactgtc
tgctcatatcacagtggtcattcttttctttgggtcactaatcttaatttatggtttgcc
aattagtagctatacaatagacaaatttctttcagtgttttactcagttatcactcctct
cctaaatccagtaatttatagcttaaggaatcaggagatgaaagcagctatgactagact
gagaagctggagcatcaacttcaagccaaccttctaa
>M.domestica or1117 complete cds.
atggagacaaagaataactctatgataaatgaattcattttattaggactcaccaactct
tgggaactagagattttcttttttgtcatcttcttcttcgcttatatgtcaatcttggct
ggaaactgtcttattatacttatggtgatttttgactcccacttacactcaactcctatg
tactttctcctggccaatctctcttttcttgacatagttctttccactgtgactgttccc
aagatgatcatagatttcttcaaaaagaagaaaaccatctccttttggggttgcatggca
cagatatttctggctcatctctttggtggtactgagatgactcttctcatagtaatggct
attgacagatatgttgcaatatgccaccccctccactatacaactatcatgaactaccga
atccttgtaggaggtgtattgctctcatggactgttggctttgtgcataccatgagccaa
atggcctttatggttagtctgcccttctgtggtcctaatgtgattgatgatgttttttgt
gaccttcccctggtcttgaaacttgcctgcactgacacctctgttctggaattgcttctt
gttattttcagtgagctgctttccctaattgccttcattaccttactgatgtcctatatt
attatattagtcactgtctggcatcgctctgctaatgggctctctaaggctctgtccaca
ctgtctgctcatatcacagtggtcattcttttctttgggtcactaatcttaatttatggt
ttgccaattagtagctatacaatagacaaatttctttcagtgttttactcagtcatcact
cctctcctaaatccagtaatttatagcttgaggaatcaggagatgaaagcagctatgact
agactgagaagctggagcatcaactttaagccaaccttctaa
>M.domestica or296 complete cds.
atgatgcagtctggaaacgtcacagaattcatttttctaggactctcccctaatccagaa
attcagagagtgtgctttgtgatatttttgttcttgtacgtggctattattctggggaat
tctctcattgtgttgactgtcagcttcagcaagagccttggttcccccatgtatttcttc
ctcagccacctctcctttgtggagatttgttattcctctaccacttctcccaaactcatt
gtggatttactttctgaaaggaaatcaatctccctagagggctgcattacacaaacattc
ttcttccatgtctttggtgccattgagatgtttctcctcacaataatggcttatgaccga
tacttggccatctataggcctctacattatgtgaccattatgaaccgccggatctgtgcc
attctggttgggatggcctggttgggtggctttttgcactcaattgctcaaattgtcttt
gtgttccacttacccttttgtggacctaatgtgattgaccattatttctgtgatgtgctc
cctctattagagcttgcatgtactgataccttctttattgggttgcttattgtggctaat
gggggaagcttatcaatggtcagcttcataattctattgatctcttatagtgttatctta
tttcacttaagggggcatagcaagttaggacgtcgaaaagccctctccacttgtgcttct
cacatcattgtagttatcttgttctttggaccctgtgccatcatctacctgcggccctcc
accacaaactccatggacaaaatggtggccatattctatacagtgatgactcccctcctc
aacccattcatctattccttgcggaatgttgaaatgaaggattccatgaggaagctgtgg
ttcaggggcatgaaatcagaatag
>M.domestica or297 complete cds.
atggtgcagtctggcaatgtgacagaattcatttttctaggactctctcctaatccagaa
attcagagagtgtgctttgtgttatttttgttcttgtacatggctattattctgggaaat
tctctcattgtgttgactgtcagcttcagcaagagccttggttcccccatgtattttttc
ctcagccacctctccttcgtggagatttgttattcctctaccacttccccaaaactcatt
gtggatttgctttctgaaaggaaatcaatctccctagagggctgcattacacaaacattc
ttcttccatgtctttggtgccattgaaatgtttctcctcacaataatggcttatgaccga
tacttggccatctataggcctctacattatgtgaccattatgaaccgccggatctgtgcc
attctggttgggatggcctggttgggtggctttttacactcaattgctcaaattgtcttt
gtgttccacttacccttttgtggacctaatgtgattgaccattatttctgtgatgtgctc
cctctgttagagcttgcatgtactgataccttcttcattgggttgcttattgtggctaat
ggagggagcctatcaatggtcagcttcataattctattaatctcttatagtgttatctta
tttcacttaagggggcatagcaaggaagaacgccgaaaagccctttccacttgtgcttcc
catgtcattgtagttatcttgttctttggaccctgtgccatcatctacctgcgaccctcc
accacaaactccatggacaaaatggtggccatattctacacagtgatcactcccctcctc
aacccattcatctattccttgcggaatgctgaagtgaagaattccatgaggaaactgtgg
ttcagggcaatgaatcaaggagagacaggaagagggtaa
>M.domestica or1340 complete cds.
atgagaccaatcaacaatgtaaccgaattcattttcctggggctctctcccaaacaagaa
gttcaaagagtttgctttgtggtatttctgctcatgtatgtaatgatagtgctgggaaat
gctctcatagtgttaaccatcaaagccagcaaaagtcttggctcccctatgtacttcttc
ctcagccatctgtcctttgtggagatttgttattcctccaccacatcccccaaactcatt
gtggatttactttctgaaaggaaagtcatctccttcgagggctgtatgacacagctcttc
tttatccacttctttggtggcattgagatcttcctactcacagttatggcctatgacaga
tatgtagccatatgtaaacctttacactacatgacaatcatgagccagcagatgtgtggc
ctcctactggggattgcctggatgggtggcttcctacactcaattgcccaaattctcctc
atgttccacctacccttctgtggtcccaatgtgattgaccactatttctgtgaccttctc
cctctgctggaacttgcctgcacagacactttattcataggccagctcattgtggttaat
ggtggaagcctttcagtgattagttttggggttctcatggcctcttatgttataatcctg
ctacacttgagggggcacagcaaggagggatgccaaaaggccctctctacctgtgcctca
cacattactgtagttgtcttattctttgggccctgtattttcatctatatgcggccctcc
atcaccttgtctatggacaaactggtggctgtattctacacggtgatcactccactcctg
aacccagtcatctactccttgagaaatgctgaagtgaagactgccatgaagaaactatgg
gtcagggcattgaaacaaagtgagaaattaagtggataa
>M.domestica or298 complete cds.
atggagaatgtaaacaatgtgactgaatttatcttctgggggctttctcagaatccagaa
gtagaggagatatgtttcgtggtattcacatttttctacacaattatccttctgggtaac
ctcctcataatagcaacagtctgcattggcaaccttttcaattcacccatgtacttcttc
ctaaattacttgtcttttgtagacatctgctattcctctgtcactgcccctaagatgatt
gctgatttattgtcactgcggaaaagcattagctatccaggttgtatgatgcaactgttt
ggtgtccacttctttggctgcacagagatcttcattctcacagtgatggcctatgatcga
tatgttgccatctgtagacctctccattacatgaccataatggaccggagcaggtgcaat
aagatgctactggggacatgggtgggtgggtttattcattccatcattcaagtggctctg
gttgtccaattgccattctgtggcccaaatgaaattgatcactatttttgtgatgtgcac
cctgtactgaaacttgcctgtactgacacctatgttgttggggctgttgttacagccaac
agtggaaccattgcactaggaagctttgttatcctgctaatctcttacacaatcatcttg
gtatccctgaggaagcagtcagctgaaggtaggcgcaaagccctctccacctgtggttcc
cacatagctgtggtcattatattctttggaccatgcacattcatgtatatgaggcctgac
acaactttttcagaagataagatggttgctgtgttttataccattgtcacccccatgttg
aaccccttgatctacacattgagaaatgcagaggtgaagaatgcaatgaagaagttatgg
accaggaaaatttttctacagaactaa
>M.domestica or293 complete cds.
atggaaaataatgttacagaatttattctgacaggactttcccagattgaggaggtagag
caagtatgcttttatctcttccttcttttttacacaatcatcatctttgggaactttctt
attatcatgaccatcagggttagcccaaatctcaactctcccatgtacttctttctcagt
ttcttatcttttgttgacatttgctactcttctgtcactgctcccaagttgattgtggac
ttccaagtcaaagtcaagactatctcctttgtaggttgcatgactcagctctttgtgggt
catttctttggctgcacagaaatcttcatcctcacagtaatggcctatgacaggtacgtg
gccatttgtaagccactacactatgcaaccattatggatcaaagggtctgtaccatattg
atggtgagttcatgggtaggggcctttactcattctattattcagacccttctcactgtc
cggttgcctttctgtggtcccaacatgattgatcatttctgttgtgatgttcatcccctc
ttgaagctggcctgcacagacacttatgtggtaggggtcattgtgatggccaacactgga
atgatatccttgacctgcttcatcattcttgttggctcttatgctgtcatacttctctat
ctcaggactcattctgcagaggggaggcgtaaggccctctccacctgtgcttcccatgtc
attgtggtaattttgttccttgtaccctgcatcttcatctacatgcgaccctcaaccacc
ttcacagaagataagatggtagctgtattctataccatcataacccctatgttgaaccca
ttgatctatactctgaggaatgcagaagtgaagaattccttgaaaaagctatggagcaag
aaactgatgggagaggcaaggaaagaccttaaatga
>M.domestica or294 complete cds.
atggaaaataatgttacagaatttattctgacaggactttcccagattgaggaggtagag
caagtatgcttttatctcttccttcttttttacacaatcatcatctttgggaactttctt
attatcatgaccatcagggttagcccaaatctcaactctcccatgtacttctttctcagt
ttcttatcttttgttgacatttgctactcttctgtcactgctcccaagttgattgtggac
ttccaatccaaagtcaagactatctcctttgtaggttgcatgactcagctctttgtggtc
catttctttggctgcacagaaatcttcatcctcacagtaatggcctatgacaggtacgtg
gccatttgtaagccactacactatgcaaccattatggatcaaagggtctgtaccatattg
atggtgagttcatgggtaggggcctttactcattctattattcagacccttctcaccgtc
cagttgcctttctgtggtcccaacgtgattgatcattatttctgtgatgttcatcccctc
ttgaagctggcctgcacagacacttatgtggtgggggttattgtggtggccaacactgga
atgatatccttgacctgcttcatcattcttgttggctcttatgctgtcatacttctctat
ctcaggactcattctgcagaagggaggcgtaaggccctctccacctgtgcttcccatgtc
attgtggtaattttgttccttgtaccctgcatcttcatctacatgcgaccctcaaccacc
ttcacagaagataagatggtagctgtattctataccatcataacccctatgttgaaccca
ttgatctatactctgaggaatgcagaagtgaagaatgccttgaaaaagctatggagcaag
aaactgatgggagaggcaaggaaagaccttaaatga
>M.domestica or295 complete cds.
atggaaagtaacattacagaatttattctgactggtctgtcccagaaagaggaggtgcag
caagtatgcttcttacttttcttaattttttacacaatcatcatcttcgggaactttctt
attatcatgaccatcatgggtagtccaaatctcaactctcccatgtacttcttcctcagc
ttcttgtcttttgttgacatttgctactcttctgtcactgctcccaagctgattgtggac
ttccaagccaaagtcaagactatctcctttgtaggttgcatggctcaactctttggggtc
catttctttggctgcacagaaatcttcatcctcacagtaatggcctatgacaggtacgtg
gccatctgtaagccactacactatacaaccattattgatcaaagagtctgtactatattg
atggtgagttcttgggtgggaggctttattcattctattgtacagacccttctcactgtc
tggctgcccttttgtggtcccaacctgattgatcattatttctgtgatgttcatcccctc
ttgaagctggcctgcatagacacttatgtggtgggggttattgtggtggccaatagtggc
atgatatccttgacctgcttcatcattcttgtgggctcctatgctgttatcctgttctcc
ctcaggaagcactctgcagaggggaggcggaaggccctctccacctgtgcttcccatgtc
attgtggtaattttgttctttgctccctgtatcttcatctacttgaggccctcaaccact
ttcacagaagataagatggtcgctgtgttctacaccatcataacccctatgttgaaccca
ttgatctataccctgaggaacgcagaggtgaaaaatgccatgaagaagctatggagcaag
aaagtgttgggagaggcaaggaaagaccgtaaatga
>M.domestica or1398 complete cds.
atggaagacccaaggaatgtgacagaatttgttttcttaggaattcttcaaggttggaag
atgcaacgagttgcctttggtttctttttaatgctctacatcctgacgatagtagggaat
ctgctcattgtggtcactgtaaatttcagtggccacctcacttcccccatgtacttcttt
cttagttatctgtcctttgttgatatctgctactcctccaccaccaccccaaagatgatg
tcagacttgttcatagagaggaaaaccatctctttccatggctgcatgactcagctcttt
gccgtgcatttttttggttgtacagagatctacctgctcactgtcatggcttacgaccgc
tacgtggccatctgtcgccccttgcactatacagtcatcatgaaccgcagggtatgccgg
accttggtattggtactctggattggagcatttctgcattccatcattcagactctcctt
accgtccagctgcccttctgtggacccaatgtgatagaccattatttctgtgatgtccat
ccactcctaaagcttgcctgctctgacacctatgtggtagggctcattgttgtagccaac
agtggcatgatctcactgattgccttcttctgcttggtcatctcctactctgtcatcttg
ttcactctgagaactcagtcagctgaggggaggcgcaaggcactctctacgtgtggctct
catgttgttgctgttttgcttttctttgtcccctgcatctatatgtacattcgcccaact
accactcttgcagcagataaacaggtcactttatttaatacagtcatgcctcccatgcta
aatcccctcatatataccctcagaaatgctgaggtaaagaaagccgtgaggaagctgtgg
agccaaaaagtaattttaagagaaaataattga
>M.domestica or1127 complete cds.
atggaaaatcaaaacaacgtgacagagtttgttttatttggtctctttcaaagtcgggag
atgcagtatgcttgctttgtagtgttctctatcattcatgtgctcactgtcctgggtaac
cttctagtaataatcaccataaaagccagcaagaccctcactgccccgatgtatttcttc
ctcagccacttgtcctttgcagacatgtgctacccatcagccaccaccccaaagatgatt
gctgacacttttgtagagagaaagaccatctccttcaatggctgcatgactcaactcttt
tctgcccatttctttggtggtactgagatcttcctcctcactgctatggcctatgaccgt
tatgttgccatctgtaaacctctgcattatacaactattatggatcgacagaaatgtagc
ctactggctggggcttcttgggtagctggcttccttcactctattctgcaaaccctcctc
actgtccagctgcctttctgtggcccaaatgagatagaccactttttctgtgatgtccac
ccacttctgaagcttgcatgtgctgacacttacttggtggggctgattgttgtagccaac
agtgggatgatctcacttatatccttcattgtcctcatcttctcatatatcgtaatcctg
ctgaacctgaggagtcaatcatcagaggggaggtgcaaggctctctctacctgtggctcc
cacatcatcactgtactcttggtcctggtgcctcccatgttcatgtatatccgcccctct
accacactggcagctgacaaacttgttattttgttcaacattgtgatgcccccattgctc
aaccctctgatatataccctgagaaataatgaggtcaaaaatgccatgaggaaactatga
>M.domestica or288 complete cds.
atggctattaccaacaatgtgactcagttaatttttacaggactcttccaagatcgagaa
gcacagagagtttcatttattgtttttcttcccatgtacatggccacaatgttgggcaat
ggcctcatcatcttgactgttaacatgaacaagagtctgagctcccccatgtacttcttc
ctcagccacctctccttagtagagatctgttattcctctactattgttcctaagtttatt
tctggcttattgactgagaataaaaccatctcattggatggctgcatgacccagatcttt
tttttccacttctttggagttgctgagaccctccttctcacagtgatggcgtatgaccgg
tatgtggccatctgcaaacccctgcattacactacccttatgaaccgtcctgtgtgccat
gtgctggtgtttagctcctgggtagggggtatgttccactctggaattcagattgtcatc
actgtccaattgcccttctgtggtcccaatgtgattgatcactatttatgtgacctccat
cccttgtacaagcttgcctgtactgatacttttgtggaaggaattattgtgtttgccaat
agtggtgtatttgctgtgatttcctttctcttcttggtttcttcttacgttgtcatcctg
gttcacttgagaaaccagtcagcagaggggaggcgcaaggctctctccacctgtgcctcc
cacatcactgttgttctcttattctttggtcctgccatctttctctacttgagaccctct
tccacctttactgaagacaaacttgtgtctgtgttctatacagtggttacaccaatgttg
aaccccatcatctataccttgagaaatgcagaagtgaagaatgctatgaggaggttgtgg
gtcaagaaagtgaacttgggaggggaatga
>M.domestica or1125 complete cds.
atggctattaccaacaatgtgactcagttaatttttatggggctcttccaagatcgagaa
gcacagagagtttcatttgttgtttttcttcctgtgtacatggccacaatgttgggcaat
ggcctcatcatcttgactgttaacataagcaagagtctgagctcccccatgtacttcttc
ctcagccacctctccttagtagagatttgttactcctctactattgttcctaagtttatt
tctggcttattgactgagaataaaaccatctcattggatggctgcatgacccagatcttt
ttttcccacttccttggagttgctgagatcctccttctcacagtgatggcgtatgaccgg
tatgtggccatctgcaaacccctgcattacatgaccattatgaaccgtcctgtgtgccat
atgctggtgtttagctcctgggtagggggtatgttccactctgttattcagattctcatc
actgtccaattgcccttctgtggtcccaatgtgattgatcactatttctgtgacctctat
cccttgttcaagcttgcctgcactgatacttttgtggcaggaattattgtgtttgtcaat
agtggtttattctctgtggtttcctttctcttcttggtttcttcttatgttgttatcctg
gttcacttgagaaaccagtcagcagaggggaggcgcaaggctctctccacctgtgcctcc
cacatcactgttgttctcttattctttggtcctgccatctttctctacttgaggccctct
tccacctttactgaagacaaacttgtgtctgtgttctatacagtgcttacgccaatgttg
aaccccatcatctataccttgagaaatgcagaagtgaagaatgcaatgaggaggttgtgg
gtcaagataatgaacttgggaggggaatga
>M.domestica or290 complete cds.
atggctattaccaacaatgtgactcagttaatttttatggggctcttccaagatcgagaa
gcacagagagtttcatttattgtttttcttcccatgtacatggccacaatgttgggcaat
ggcctcatcatcttgactgttaacacgagcaagagtctgagctcccccatgtacttcttc
ctcagccacctctccttagtagagatttgttactcctctactattgttcctaaatttatt
tctggcttattgactgagaataaaaccatctcattggatggctgcatgacccagatcttt
tttttccatttctttggagttgctgagatcctccttctcacagtgatggcctatgaccgg
tatgtggccatctgcaaacccctgcattacatgaccattatgaaccgtcctgtgtgccat
atgctggtgtttagctcctgggtaggaggtatgttccactctgttattcagattctcagc
actgtccaattgcccttctgtggtcctcatgtgattgatcactatttctgtgacctccat
cccttgttcaagcttgcctgtactgatacttttgtggaaggaattattgtgcttgccaat
agtggtttattctctgtgatttcctttctcttcttgatttcttcttatgttgttatcctg
gttcacttgagaaaccagtcagcagaggggaggcgcaaggctctctccacctgtgcctcc
cacatcactgttgttctcttattctttggtcctgccatctttctctacttgaggccctct
tctacctttactgaagacaaacttgtgtctgtgttctatacagtggttacgccaatgttg
aaccccatcatctataccttgagaaatgcagaagtgaagaatgctatgaggaggttgtgg
gtcaagaatgtgaacttgggaggggattga
>M.domestica or289 complete cds.
atggctatcaccaacaatgtgactcagttaatttttacaggactcttccaagatagagaa
gcacagagagttttatttgttgtttttcttcctatgtatatggccacaatgttgggcaat
ggactcatcatattgactgtcaacacaagcaagagtctgagctcccccatgtacttcttc
ctcagtcatctgtccttagtagagatctgttactcctctactattgttcccaagtttatt
tctggattattgactcagaatataaccatctcattggatggctgcatcacacagttgttc
ttttttcatttctttggagttgctgagatcctcctactcacagtgatggcctatgaccgg
tatgtggccatctgcaaacccctgcattatatgaccattatgaaccgtcctgtgtgtcac
gtgctggtatttagctcctggctagggggtatgttccactctgtggttcagattctcatt
actgtccaattgcctttctgtggtcccaatgttattgatcactatttctgtgacctccat
cccttgttcaagcttgcctgtactgatacttttgtggtaggaattattgtgtttgccaat
agtggtttattctctgtgatttcctttctcttcttggtttcttcttatgttgtcatcctg
gttcacttgagaaaccagtcagcagaggggaggcgcaaggctctctccacctgtgcctcc
cacatcactgttgttctcttattctttggtcctgccatctttctctacttgagaccctct
tctacctttactgaagacaaacttgtgtctgtgttctatacagtggttacgccaatgttg
aaccccatcatctataccttgagaaatgcagaagtgaagaatgctatgaggaggttgtgg
gtcaagaaagtgaacttgggaggggaatga
>M.domestica or292 complete cds.
atggccataataaacaacgtgacccagttaatctttacaggactcttccaggatcaagaa
gcacagaaaggatgctttgtggtttttcttccaatgtatatagccacaatgttgggcaat
ggcctcatcatcttgacagtcaacaccagcaagagtctgaactcccccatgtacttcttc
ctcagtcacctgtccctaatagagatctgttactcttctacagttgttcctaaattaatt
tctggcttaatagctgagaacaataccatctctttgaatggctgcatcacccagatcttc
tttttccatttctttggagttgctgagatcctcctgctcacggtgatggcctatgaccga
tatgtggccatctgtaaacctctccattacatgaccatcatgagccgtcctgtatgtcgt
gtactggtgtttagttgctggatggccggcatctttcattctgtgattcagattctcatc
accattcagttgcccttctgtggtcccaatgtcattgatcactatttctgtgacctccat
cccttgttcaagcttgcttgtactgatacttttgtggaaggaattattgtgtttgccaat
agtggtctcatcactttattcttcttcctcctcttgattttttcttatgttgtcatcttg
gttcacttgagaaaccagtcagcagaggggagacgaaaggccctctcgacctgtggctcc
cacatcaccgttgttctcttattctttgttcctgccacttttctctatttgagaccctct
tccacttatgctgaagataaacttctgtctgtgttctatacagtgctgactccaatgttg
aacccagtcatctataccttgagaaatacagaagtgaagaatgctatgaggaggttgtgg
aggaaaaaatga
>M.domestica or1126P complete cds.
atggccataataaacaacgtgacccagttaatctttacaggactcttccaggatcaagaa
gtacagagagtatgttttgggatttttctgccaatgtatgtagccacaatgttgggcaat
ggtctcatcatcttgacaatcaacacagcaagagtcttagctctcccatgtacttcttcc
tcagccatttatccttagtagagatctgttactcttctacagttgttcctaaatttattt
ctggcttattgactgagaacaaaaccatctctctggatggctgcatcacccagatcttct
ttttccacttctttggagttgctgagatcctcctgctcacggtgatggcctatgaccgat
atgtggccatctgtaaacctctccattacatgaccatcatgagtcgtcctgtgtgtcatg
tgctggtggttagttcctggcttgggggcatgtttcactctgtgattcagattctcatca
ctgttcagttgcccttctgtggtcccaatgtgattgatcactatttctgtgacctcaatc
ccttgttcaagcttgcttgtactgatacttttgtggaaggaattattgtgtttgccaata
gtggtctaattgcttcatgcttctttctcctcttggtttcttcttatgttgtcatcctgg
ttcacttgagaaaccagtcagtagaggggaggcgcaaggctctctccacctgtgcctccc
acatcactgttgttctcttattctttggtcctgcaatttttctctacttgagaccctctt
ccacctttactgaagacaaacttgtgtctgtgttttatacaatggttactccaatgttga
accccatcatctataccttgagaaatgcagaagtgaagaatgctatgagaaggttgtggg
gaaaaaaatga
>M.domestica or291P
atggccataacaaataacatggcccagttaatctttacagggctctttcagaaagaagcg
cagagagtgtgttttctgttttttttttttgcctaggtatatagccacaatgttgggcaa
tggcctcatcatcttgatagtcaataccagcaagagtctgaacacccccatatacttttt
cctcagccacttactcttattagatatctcttactcttctatagttcttcctaaattcat
ttctgacttattgactgagaacaaaatcatctctttggatggctgcatcactcagatctt
ctttttccatttctttggaactgctgagatcctcctgttcacagtgatggcctatgacca
gtatgtggccatctgtaaaccccttcattatatgactatcatgaaccatcctgtgtgtca
tgtactgttgttttgttcctggcctaggggcatatttcactctgtgattcagattctcat
cactgttcagttgcccttctgtggtcccaatgtcactgatcactatttctgtgaccgcca
tcccttgtacaagcttgcttgtactgatacttttgtggaaggaattattgtgtttgccaa
tagtggtataatcgattcatgcttccttcttcatcttatgttgtcatcttggttcacttg
agaaaccagtcagcagaggggaggcgcaaggctctctccatttgtgcctcccacattact
gttgttatttgattctttggtcctgccatctttctctacttgagaccctctacca
>M.domestica or1571
atggcctcatcatcttgacagtcaataccagcaaacttttgaatacctccatgtacttct
tcctcggctacttatccttattagatatctgttcctaaattcatttctgacttattgact
gagaacaaaaccagctctttggatggctgcatcactcagatcttctttttctatttattt
ggagtgttgaggtcctcctgttcacagtaatggcctatgaccagtatgtggccatttgta
aactcctccattatatgactatcatgaatgatcctatgtgtcatgcactgttgttttgtt
cctgacttaagggcatgtttcactctgtcattcagattctcatgactgttcagttgcctt
tctgtggtcccaatgtcactgatcactatttctgtgacctccatcccttgttcaagcttg
cttgtactgatactgttgtggaaggaattattgtgtttgcaatagtggtatgatggattc
atgcttccttctccttcttatgttgtcatcctggttcacttgagaaaccagtcatcagag
gggagatgtgaggctctctccacttgtgcctctcacattactgttgttcttttattcttt
tgtcctgctttctttctctacttgaggtcatcttctacctttactgaagacaaacttgtg
tctgtgt
>M.domestica or300 complete cds.
atgaacaatgtgactgaattctttctacttggtttgactcaggacccagtaaagcagaaa
attatattcattgtcttcttgattttctattttgcaacggtttttggaaacctgctgatt
attgtgaccatcaaaaccagcaaggcacttgaaactcccatgtatttcttcctaactttc
ttgtcttttgcagatgcttgcttctcctcaagcacagcccccaaactcattgtagacagt
atctctaagaagaaaactatctcttacaatgaatgtatgacccagttatttgcagcacac
ttttttggtgttatggaagtcttcctcctaattcttatggcctatgaccgctatgtggcc
atctgtaagccactatactatacagtcatcatgaaccatcgtgtgtgttcagtattagtt
gtttgggcttggataggatcttggctccactcaatggcccaggtcattcttgccttgact
ttgcctttctgtggtcctaatgtgattgaccactatttctgtgatttgcaacccttgctg
agattggcctgcactgatacttatgtcataaacctgttggttgttaccaatagtggtgcc
atagccatagctagttttgtattgctcattatctcctatattgttattctatactcattg
agaaactatagtgcagaagggaagcggaaagccctgtccacttgtagttcccacatcata
gtggttctcacattctttggcccttgtatattcatatacactcggcctccaatcatcttc
cctgtggacaaggttgtggctgtcttctatacaattggaactcccttcctgaaccctttg
atttacacactgcgtaatgcagaagtaaagaattccatgaagaagttgttttgtggctga
>M.domestica or301 complete cds.
atgaatatacagagcaatgtgacagaatttgtcctccttgggctgacacaggacccagga
aggcgaaaaatcgtatttgctgttttcttggtcttctacattgctactgttttgggaaac
ctgatcatcattgtgaccatcaaaaccagccccatgcttgggtcccccatgtactacttc
ctgtcctacttgtcttttgcagatgcctgcttctccacaactacagctcccaagctcatt
gtagacagtgtctccaaaaagcagaccatctctttcaaacattgtatgactcaagtattt
gcagcccatttttttggttgcatggagattttccttcttatcctcatggcctatgaccgc
tatgtggccatctgtaaacctctgcactattcaactatcataagtcccaaagcctgtcgt
atattagtcatcttggcctgggtcggctcttgtattcactccacagcccaaatttttctt
gctttaagtttgcccttttgtggtccccatttgattgaccactatttctgtgacttgcaa
cctttgttgaaactggcctgcacagatacatatgtgattaatcttcttattatctctaat
agtggagttatatgtatggtgagttttgtgttactcatcatttcctatattgttatccta
tactccctgagaaagcagagttctgaagggaagcgcaaagccttttctacttgtatttcc
catataattgtggtcatcatcttctttgtaccatgtatattcatatatacccgtccccca
accacctttcctgtggacaaattagtgtctgtattttacacaattggcactcctttactc
aaccctttgatatatactctgaggaacaaggatgtaaaagattccatgaggaaattatgg
aggaagattgtaggatcttag
>M.domestica or1384 complete cds.
atgaaaaataatgtgactgaattccttcttgttggactaaccaaagacccagcaattgag
aaaatagtatttttcatcatcttgattttctatattgccactattttggggaacatgctc
atcattgtcaccattaataaaagttccacgcttaggtcaccaatgtacttcttcctgacc
tatttgtccttttctgatgcatgtttatcttctaccacagccccaagactcatagtagac
agtttacgtaagaggaaaactatctcctatgatgaatgcatgattcagttatttacaggg
cacttttttggctgcatggagatcttggtcctcattctgatggcctatgatcgctatgcg
gccatctgtaaacccctgcactatttaaccatcatgagtaagaaggtgtgtaggatcttg
gtggaattagcttggttgggatcatttgtgcattccattgcccagatttttattgccttg
agtttacccttttgtggtcccaatgtagtcaaccactacttctgtgatttgcaaccctta
atgaaattggcctgtactgacacatatgtcctaaacctcttggttgtttttaatagtgga
gccatctgcatggtgagctttttattgctaatgatctcctataccgttatcttgtattct
ctgagaaatcagagtagagaggggaaatacaaagctctttccacctgcagctctcacata
attgttgtcctcatattctttggcccatgtatattcatatacaccaggccacttaccact
tttcctgtggataagttggtggctgtgttttatgccattggaacacctttgctcaaccct
ttgatctacacactgaggaataaagaagttaacactgccatgaggaaactgtggaacaat
agaaagcctttacataaaaaacagtgttcatag
>M.domestica or1123 complete cds.
atgagaaacaatgtgactgaattcattcttcttggactgactcaggacccagaaagacag
aaaattgtatttttcattttcttggtattctacactgccactgtattgggaaacctgctc
attgttgtgacaatcaagaccagttcaacacttgggtccccgatgtacttcttcctaact
tactcatccattgcagattcttgcttctctaccaccacagctcctaaattgattttggac
aacctctctcacaagaacactatttcctttgatgagtgcatgacccaactgtttgcaatg
catttctttggctgcatggaaatactagtcctcattttgatggcctacgaccgttatgtg
gccatctgtaagcctttgcactattcagtcatcatgaaccgaagggtgtgtgggatcctc
attctgctggcctgggtagggtcatttctgcattcaattgcccagataatcctcatcttg
aatgtaccattctgtggtccaaatgtgattgaccactatttctgtgatttacaacctttg
ttgaggctaggttgtatggacacgtatgtcctaaacctcttggtagtttctaatagtggg
gccatatgttcagccagctttgttttgctaatgatatcttatacaattatactatgctcc
cttaaaaatcacagtgcagaggggaagcggaaagccctctccacctgcagctcccacatc
attgttgtcatcatattctttggtccctgcatatttatgtacactcgacctccaactact
ttcccactggataagttggtgtctgtattttataccattataacaccctttctcaatccc
ttgatctacactctaaggaatgcagaagtaaaaaatgccatgaagaagttgtggagtaaa
agagtgacttcagatcacaaataa
>M.domestica or1339 complete cds.
atgagaaacaatgtgactgaattcattcttcttggactgactcaagacccagaaaaacag
aaaattgtatttttcattttcttggtattctacactgccactgtattgggaaacctactc
attgttgtgacaatcaagaccagttcaacacttgggtccccgatgtacttcttcctatct
tacttatcgattgcagattcttgcttctctaccaccacagctcccaaactgattttggac
aacctctctcataagaacactatttcttttgatgagtgcatgacccaaatatttgctatg
catttctttggctgcatggaaatactggtcctcgttttgatggcctacgaccgttatgtg
gccatctgtaagcctttgcactattcagtcatcatgaaccgaagggtgtgtgggatcctc
attctgctggcctgggtagggtcatttcttcattcaatcgcccagataatccttatcttt
aatgtacctttctgtggtccaaatgtgattgaccactatttctgtgatatgcaacctttg
ttgaggctgggttgtatggacacatatgtcctaaacctcttggtagttactaatagtggg
gccatatgtttagccagctttgttttgctaatgatatcctatacaattatactacgctcc
cttaaaaatcatagtgcagaggggaagcggaaagccctctccacctgcagctcccacatc
attgttgtaatcatattctttggcccctgcatatttatctacacccggccccaaacttct
ttcccactggataagttggtgtctgtattttataccattataacaccttttctcaatccc
ttgatctacactctaaggaatgctgaagtaaaaaatgccatgaggaagttgtggagtaaa
aaagtgccttcacatcacaaataa
>M.domestica or1386 complete cds.
atgagaaacaatgtgactgaattcattcttcttggactgactcaagacccagaaaaacag
aaaattgtatttttcattttcttggtattctacactgccactgtattgggaaacctactc
attgttgtgacaatcaagaccagttcaacacttgggtccccgatgtacttcttcctatct
tacttatcaattgcagattcttgcttctctaccaccacagctcccaaactgattttggac
aacctctctcataagaacactatttcctttgatgagtgtatgacccaaatatttgctttt
catttctttggctgcatggaaatactggtccttgttttgatggcctacgaccgttatgtg
gccatctgtaagcctttgcactattcagtcatcatgaaccgaagggtgtgtggaatcctc
attctgctggcctgggtagggtcatttctgcattcaattgcccagataatcctcatcttt
aatgtgcctttctgtggtccaaatgtgattgacaactttttctgtgatgtacaaccttta
ttgaggctgggttgtatggacacacatgtcctaaacctcttggtagtttctaatagtggg
gttatatgctcagttggttttgttttgctaatgatatcctatacaattatactatactcc
cttaaaaatcatagcgcagaggggaaatggaaagccctctccacctgcagctcccacatc
attgttgtcatcatattctttggcccctgcatatttatctacacccggccccaaacttct
ttcccactggataagttggtgtctgtattttataccattataacaccttttctcaatccc
ttgatctacactctaaggaatgcagaagtaaaaaattccatgaagaagttgtggaataaa
aatgtgccttcacatcacaaataa
>M.domestica or1385 complete cds.
atgagaaacaatgtgactgaattcattcttcttggactgactcaggatccagaaacacag
aaaattgtatttttcattttcttggtattctacactgccactgtattgggaaacctgctc
attgttgtgacaatcaaaatgagttcaacacttgagtccccgatgtacttcttcctaact
tacttatcaatcgcagattcttgcttctctaccaccacagctcccaaactaattttggac
aacctctcccacaagaacactatttcctttgatgagtgtatgacccaaatgtttgctatg
catttctttggctgcatggaaatactggtcctcattttgatggcctatgaccgttatgtg
gccatctgtaagcctttgcactattcagtcatcatgaaccgaagggtgtgtgggatcctc
attctgctggcctgggtagggtcatttcttcattcaattgcccagataatcctcatcttg
aatgtgcctttctgtggtccaaatgtgattgaccactttttctgtgatatacaacctttg
ttgaggctgggttgtatggacacgtatgtcctaaacctcttagtagtttctaatagtggg
gtcatatgctcagccagctttgttttgctaatgatatcctatacaattatactacgctcc
cttaaaaatcacagtgcagaggggaagcggaaagccctctccacctgcagctcccacatc
actgttgtcataatattctttggtccctgcatatttatctacacccggccccaaactact
ttcccactggataagttggtgtctgtattttataccattatgacaccctttctcaatccc
ttgatctacactctaaggaatgcagaagtaaaaaatgccatgaagaagttgtggaataaa
aaagtgccttcacatcacaaataa
>M.domestica or1572
atgagaaacaatgtgactgaattcattcttcttggactgactcaggatccagaaacacag
aaaattgtatttttcatttttttggtattctacactgccactgtagtgggaaacctgctc
attgttgtgacaatcaaaatgagttcaacacttgagtccccgatgtacttcttcctaact
tacttatcaatcgcagattcttgcttctctaccaccacggctcccaaactgattttggac
aacctctcccacaagaacactatttcctttgatgagtgcatgacccaaatgtttgctatg
catttctttggctgcatggaaatactggtcctcattttgatggcctatgaccgttacgtg
gccatctgtaagcctttgcactattcagtcatcatgaaccgaagggtgtgtggaatcctc
attctgctggcctgggtagggtcatttctgcattc
>M.domestica or1458P complete cds.
atgagaaacaatgtgactgaattcattcttcttggactgactcaggacccagaaagacag
aaaattgtatttttcattttcttggtattctacactgccactgtattgggaaacctgctc
attgttgtgacaatcaagaccagttcaacacttgggtctccgatgtacttcttcctaact
tacttatctatcacagattcttgcttctctaccaccacggctcccaaactgattttggac
accctctcccacaagaacactatttcctttgatgagtgcatgacccaaatatttgctttg
catttctttggtgccatggaaatactggtcctcattttgatggcctatgaccgttatgtg
gccatctgtaagcctttgcactattcagttatcatgaaccgaagggtgtgtggaatcctc
attctgctggcctgggcagggtcatttcttcattcaatcgcccagataatcctcatcttg
aatgtccctttctgtggtccaaatgtgattgaccactatttctgtgatttacaacctttg
ttgaggctggggtgtatggacacgcatgtcctaaacctcttggtagtttctaatagtggg
gccttatgttcaaccagctttgttttgctaatgatatcctatacaattatactacactcc
cttaaaatcatagtgcagaggggaagcggaaagccctctccacctgcagctcccacatca
ttgttgtcatcatattctttggcccctgcatatttatttacacccggccccaaactactt
tcccactggataagttggtgtctgtattttataccattataacaccctttctcaatcctt
tgatctacactctaaggaatgccgaagtaaaaaatgccatgaaaaagttgtggaataaaa
aaatgatttcagatcactaa
>M.domestica or340 complete cds.
atggagaataagaggaatgtgacagaatttattctctttgggcttacccaggaccctagt
ttggagaaaattgtttttgtcatgttttttgccatctacattataactctggtgggtaac
atgcttattgtgatcaccattatttgcagccaaactttgggctcacccatgtattttttt
cttgccttcttatcctttattgatgcctgttattcctctgttacagcccccaaaataatc
atcaactcagtgtctatgagaaaaactatctcatatgaaggctgcatgacccagctcttc
tcagaacatttgtttgggggctcagaaatcatattgcttacagttatggcctatgatcgc
tatgtggccatctgcaagcctctacactatatgactatcatgagtcgtcgtatgtgcatc
ctccttgtcatggtggcctgggcaggaggcttccttcatgccctgatccagctcctcttt
accttcaagttgcctttctgtggccccaatgttgttgatcatttcatgtgtgacttatac
ccactcctcaaattggcctgcacagatactcgtgtcctggctctgctggtggctgccaac
agtggagtcatttgcatgctaaacttcttgatgttgcttgtttcctatgtagttatcctg
ctgtctttgaagtcccatagtgctgagggacgccgtaaagctctatctacctgtggctct
cacatcactgtggttattctattttttgtgccttgcattttcatgtacatgcgccctctg
actttcttccctattgacaaaactgtagctgtattttatactctcatcacccccatgcta
aatcctttaatctatactcttaggaacaaggaggtcaaaaatgccatgagaaagctctgg
aagagaaaagtgacatctgacagctaa
>M.domestica or1573
ttggcacactggcaggcaatttactcattatcaccattatcatcaccagcaatactctag
gctcacccatgtactatttcctgtcctatttgtccttcatagatggctgctgttcatcca
ctatggcccccaaaatgataattgactcactctctgtgagaaaatccatctctttcaacg
ggtgtatgactcagctctttgcagagcatttctttggtggcgctgagatcatcctgctca
cagtgatggcctatgaccgctatgtggccatctgcaaacctctgcactatatgaccatca
tgaaccagcatttgtgtggcatactggtggggctggcatggctggggggctttcttcatg
ccacaatacagattgtgtccatattctggttgcccttctgtggtcccaatgtcatggacc
attttatttgtgattttttcccattgctgaaactcgcgtgtattgatacttacccctttg
ctctctttattgctgcaaacagtggggtgatgtgtgtgctaatattcgtcatgctaattt
cctcctacattgtcatcttttactccctgaaaacacatggttcagaagggagacaaaaag
ctctctctacatgtctgtcccacattactgtggttgtcttattctttgttccctgtattt
ttgtctatcttcgtcccatgactacctttcccattgacaaagctatggctgtattttaca
ctatgataacccccatgnntaacccgttgatctacactctaaggaatgcagaggtgaaaa
gtgccatgaagaaagtatggagtcaaagattttcccctgcatataaataa
>M.domestica or1380 complete cds.
atggagaatggaaggaatgtgacagaattcatcctattgggacttacacagaatctgaag
atgcagaaaataatatttgcattgtttctggtcttatacatgataacaatggcaggcaat
cttctcattgttgtgaccatcaccaacagtgaggctctaagctcccctatgtattttttc
ttggctcacttgtctttcatagatacaatctattcctcttcctcagcacctaaactgatc
atggactctttacaagagaagaaaacaatctcctttaattggtgtatgacccaagtatat
gcagaacacatctttggtgctactgagatcatcttacttacagtgatggcctatgatagg
tatgttgccatctgtaaaccactccactatactacaattatgaataggaagttgtgtggc
atccttgtgggggtagcttggacagggggctttctccatgcaacaatccagattctcttc
acaatctggttgcctttctgtggacccaacatcatagatcacttcatgtgtgatttgtac
cctttgctcaaccttgtctgcatggatactcacaagcttggtctatttgtggcagctaat
agtggcttcatctgtctgttaaacttcctcttattgatggtctcctatgttgtcattctg
cgctccctgaagaatcatagtctggaggggagacgcaaagccctctccacctgtgtctct
catatcactgtggtaatcttgtttttcttgccttgcatatttgtgtacctgaggcctgtg
actacccttcctatagataaagctgtggctgtcttttatactatggtagcccctatgtta
aaccctttaatctacacactaaggaacacagaggtgaaaaatgccatgaggaaactctgg
aaaaagaaagttaatttaggtgataagtaa
>M.domestica or1337 complete cds.
atggataatggaaggaatgtgacggaatttatcttattaggacttacacaaaatccaaag
ttgcagaaagtaatatttttagtgtttcttgccttgtacatggtaacactagcaggcaac
ctactcattgtagtcactattaccactagccatactttaggctccccaatgtatttcttc
ctggcacacttgtcttttctagatacaatttattcatcttcctcagctcctaaactgatc
gcagattgcctccatgagaagaaagtaatctccttcagtggctgcatggtccaggtctat
gcagaacatatctttgggggtactgagatcatcctgctcatggtgatggcctatgataga
tatgttgcaatctgtaaacccctccattacatgactgttatgagcaggaagttatgtgtc
attctcatggtggtggcttggacagggggctttctccatgccacaattcagattcttttt
acaatctggctgcctttctgtggacccaacatcatagatcacttcatgtgtgacttgtac
cctttactcaatcttgtctgcatggacacccataatctcggtctatttgttgcacttaac
agtggcttcatctgtctcttaaatttcctttttttgatggcctcctatattgtcattctg
cactcactgaagaattacagtctagcagggagacggaaagctctttctacctgtgtctcc
cacattactgtagttgtcttatcctttttgccttgtatatttgtttacctgaggcctgct
gtcactctgcctatagataaggcagtagctgttttctatactatgatatccccattgtta
aatcctttaatatacaccctcaggaatacagagatgaaaaatgctatgagaagactctgg
agtaaaaaagtaaattcacataataaataa
>M.domestica or343
atggataatggaaacaatgtgactgagttcattctcctgggcctcacacagaatccagag
atgcagaaaattatatttgtggtgttcttactaatttacttggtaactttggtgggtaac
ttgcttattattgttactgtcaccactagccaagctctgaactctcccatgtacttcttc
ttgtctttcttgtccatcatagatggtctttgctcttcttccatggcccccaaactgata
gttgactcattatatgaaaagaaaaccatatcttttaatggatgtatgactcaactcttt
gcagaacatttctttggtggtgctgagatcatcttgctaacagtcatggcatatgaccgt
tatgtagccatatgcaagcctctgcactataccacaatcatgagccagaggctctgtggt
cttcttgtaggggtagcttgggctgggggctttctccatgcaataatacagcttctcttc
acagtctggttgccattctgcggacctaatgtcatagatcacttcatgtgtgacttgaac
cctttactcaaacttgtctgtatagacacccataatcttggcctatttgttgcagcaaat
agtggtctcatctgcctgttaaactttctccttttgatggcttcctatgctgtcatcctt
aattctttgaaatctcacagcctagaaggcagacgcaaagccctctcgacttgtgtgtct
cacattactgttgttgtcctattttttgtgccttgtatatttgtgtatttgaggcctgtg
gtaattctgcccatagataaagctgtggctgtattttatactctg
>M.domestica or1493 complete cds.
atgaagagtataaacaatgtgactgaattcattctcctgggcctcacacagaaaccagag
atgcagaaaatcatatttgtggtgtttttgttcatctacttggcaacactgggaggtaac
ctgctcattatcatcaccattacctgtagccaggctctggggtcccccatgtactacttt
ctgtcatacttgtctttcctagatggctgttgttcatcttccttggcccccaaaatgata
attgactcactctttgagaagaaaacaatctccttcaatgggtgcatgacccaactcttt
gcagaacacttttttggtggtgctgtgatcatcctgctcacagtcatggcttatgaccgc
tatgtggcaatttgcaagcctttgcactataccttgattatgagccagaagctttgtagc
ctactagtggggatagcttgggctgggggctttctacatgcaacaatacagcttatcatc
acaatctggctccccttctgtggtcccaatattatagatcacttcatgtgtgacttattc
cctttgctcaatcttgcttgtatggatacctatgccctgggtttctttgttgcagccaat
agtgggttaatctgccttttaaactttctcctcttgatagcttcctatgtagtcatactg
acatccctgaaatctcatagtcagaaggggaggctcaaagccctctccacctgtgtctcc
catatcacagtagtcctattattctttattccttgtatatttgtatatctccggccaatg
gtcatcttccctattgataaggctatcgcagttttttattcaatgataacccctatgtta
aaccccttaatctacactttgagaaataaggaggtaaaggttgccatgaggaatttatgg
agtcatagaattgtctcatgtaagaaataa
>M.domestica or1124P
atggataatagaaacaatgtgactgaatttattctactgggtcttacagataatccaaag
atgcagaaaatttttttcattgtgtttttgatcatatatgctatcacaatggttggtaac
acactcattgtcatcaccattatcattgacccaactatggattcccctatgtactttttc
cttgcctacttgtcctttatagatgcctgctattcatctgctaatgcacccaaactcatt
acagactcattatatgaaaagaaactcatttccttcaatggttgcatgacacaagtcttt
ggtgaacacttctttggaggtgctgaggtcatcctgctcacagtaatggcctatgaccac
tatgtggcaatttgcaagcttctgcactacatgaccatcatggatcggagggtgcgtggc
atcttgatggttgtggtctggataggaggcctactccatgcaactatacagatgctcttc
ctgatccaattacccttttgtggtcccaatgttatagatcacttcatgtgtgacttaaat
cctttgcttaatcttgcctgcactgacactcatacccttggtctatttgttgcagcaata
gtggtttcatttgcttattaaactttctcttattaatgggctcctatgtggtcatcttga
gctctctgaagactcacagtatggaggggagatgcaaggccctttccacttgtggttccc
acatcactgtagttgttttattctttgtcccttgtatttttgtctacatgaggcctgcaa
caacctttcccattgataaagctgttgcagtgttttacacaatgataacacctatgttaa
>M.domestica or1383
atggataatagaaacaatgtgactgaatttattctactgggtcttacagataatccaaag
atgcagaaaattgttttcgttgtgtttttggtcatgtatgctgtcacaatggtaggtaac
acactcattgtcatcaccattatcattgacccaactatggattcccctatgtactttttc
cttgcctacttgtcctttatagatgcctgctattcatctgttaatgcacccaaactcatt
acagactcattatatgaaaagaaaatcatttccttcaatggttgcatgacacaagtcttt
agtgaacacttctttggaggtgctgaggtcatcctgctcacagtaatggcctatgaccgc
tatgtggcaatttgcaagcctctgcactacatgaccatcatgaattggagggtgcgtggc
atcttgatggttgtggtctggataggaggcttactccatgcaactatacagatgctcttc
ctgagccaattaccattttgtggtcccaatgttatagatcactttatgtgtgacttaaat
cctttgcttaatcttgcctgcactgacactcatatccttggtctgtttgttgcagccaat
agtggtttcatttgcttattaaactttctcttattaatgggctcctatgtggtcatcttg
agctctctgaagactcacagtatggaggggagatgcaaggccctttccacttgtggttcc
cacatcactgtagttgttttattctttgtcccttgtatttttgtctacatgaggcctgca
acaacctttcccattgataaagctgttgcagtgttttacacaatgataacacctatgtta
aaccctttaatctacacactgagaaatgcccaaatgaaaa
>M.domestica or1574
tatcattgacccaactatggattcccctatgtactttttccttgcctacttgtcctttat
agatgcctgctattcatctgctaatgcacccaaactcattacagactcattatatgaaaa
gaaactcatttccttcaatggttgcatgacacaagtctttggtgaacacttctttggaag
gtgctgaggtcattcctcgcagacacagcaagggcagaccactatgtggcaatttgcaag
cttctgcactacatgaccatcatgtatcggagggtgcgtggcatctggatggttgtggtc
tggataggaggcctactccatgcaactatacagatgctcttcctgatccaattacccttt
tgtggtcccaatgttatagatcacttcatgtgtgacttaaatcctttgcttaatcttgcc
tgcactgacactcatacctttggtctatttgtcgcagcaatagcggtgtcatctgcttat
taaactttctcttattaatgggctcctaagtggtcatcgcgagctctctgaagactcaca
gtatggaggggagatgcaaggccctttccacttgtggttcgcacatcccagtagttgttt
tattctttgtcccttgtatttttgtctacatgaggcctgcaacaacctttcccattgata
aagctgtagcagtgtt
>M.domestica or1382 complete cds.
atggataatagaaacaatgtgactgaatttattctactgggtcttacagataatccaaag
atgcagaaaattgttttcgttgtgtttttgatcatgtatgctatcacaatggtaggtaac
acactcattgtcatcaccattatcattgacccaagtatggattcccctatgtactttttt
ctggcctatttgtccttcatagatgcctgttattcctctgttaatacaccaaaactcatt
atagactcattttatgaaaagaaaaccattttcttcaatggttgcatggcacaagtcttt
ggtgaacacttctttggaggtgctgaggtcatcctgctcacagtaatggcctatgaccgc
tatgtggaaatttgcaagcctctgcactacatgaccatcatgaattggaaggtgcgtgcc
atcttgatggttgtggtctggttaggaggcttactccatgcaactatacagatactcttc
ctgatccaattacccttttgtggtcccaatgttatagatcacttcatgtgtgacttaaat
cctttgcttaatcttgcctgcactgacactcatatccttggtctgtttgttgcagccaat
agtggtttcatctgcttattaaactttctcttattagtgggctcctatgtggtcatcttg
agctctctgaagactcacagtgtggaggggagacgcaaggccctctccacttgtggctcc
cacatcactgtagttgttttattctttgtcccttgtatttttgtctacatgaggcctgca
acaacctttccctttgataaagctgttgtagtgttttacacaatgataacacccatgtta
aaccctttaatctacacgctgagaaatgcccaaatgaaaaatgctatcaggaagttattc
agtaaaaaggagactttgcttaaccagtaa
>M.domestica or1381 complete cds.
atggataatggaaaaaatgtaactgaattcattctacttggactaactgagaatccaaag
atgcagaaaattgttttcgttgtgttttttataatctatgtcattacaatggtaggtaac
atacttattgtcatcaccatcaacctcagcccaacccttggttcccctatgtactttttt
ctggcctacttgtcctttatagatgcctgttattcctctgttaatacaccaaaactcatt
atagactcactttatgaaaagaaaaccatattcttcaatggttgcatgacacaagtcttt
ggtgaacacttctttggaggtgctgaaggcatcctgcttacagtaatggcctatgaccgc
tatgtggcaatttgcaagcctctgcactacatgaccatcatgaattggcgggtacgtggc
atcttggttggtgtagtctggataggaggcttactccatgcaactatacagatgctcttc
ctgagccaattacccttttgtggtcccaatgtgatcgatcactttatgtgtgacttaaat
cctttactcactcttgcctgcactgacactcatacccttggtctatttgttgcagccaac
agtggtttcatctgcttattaaacttcctcatgttgatggtctcctatgttgtcattctg
tgctctctgaagactcacagtgtggaggggagacgtaaggccctctccacctgtgggtcc
cacatcactgtagttgttttattctttgttccctgtatttttgtctacatgcggcctgca
gcaacctttcccattgataaagctattgcagtcttctacacaattattacccccatgcta
aaccctttaatctacacactgagaaatgcccaaatgaaaaatgccatcaggaagttatgc
agccagaatgatgctgttgttagctattaa
>M.domestica or281 complete cds.
atggagcatcaaaggaatgttacagaattcattcttttgggactttcacagtccccagag
gtacaaaaagcattgttccttctgttcattattatatatgtcatcaccattgtgggcaat
ctcctcattgttttcaccattgttagtagccagtctctatcctcacccatgtattttttc
ctggcctacttatcttttgttgatacctgctactcctcctcagtggccccaaaactcatt
acagattgcctatatgagaagaaaaccatttccttcaatgggtgcatgacccaactcttt
gcagaacatttttttggtggtacagagattattctgctcacagtgatggcctatgaccgc
tatgtggccatctgtaagcccttgcactatgtgactatcatgaaccagcgtctttgtggt
cttctagtgttagtggcatgggtaggtggctttctacattccacaattcagattcttctt
gtcttcaggttacccttctgtgggcccaatctgatggatcactttgtttgtgatttttac
ccacttttggaacttgcttgtactgacacctatgctattggcatcttggtgatggccaac
agtggagtaatctgcctgttaaacttcatcatgctagcagcttcctatgtcatcatcttg
cattccttgaggttccacagtgtggaggggagaagtagagccctctctacctgcagttct
catttcactgtagttgtcttattctttgtaccctgtatattcacatatgtacggcccttg
tgtactctgcctattgataaaactgtggccatattctatggcattctcactcctatgctg
aaccccctgatctataccctgagaaactcagaggtaaaaaatgccataaggaaattctgg
ggataa
>M.domestica or299 complete cds.
atggaacgctctcattcttcaaacaatgtgactgaatttatcctactgggacttacccag
aatcccagactacagaaaatattctttgtagcatttttattcatcttcctcttcactgcc
ttggccaacctgctcattgcaatcaccattgccttgagtcccactctttcagcccccatg
tacttcttccttacttatttgtcttttattgatgcctgctatacatcagtcaccaccccc
aagatgattattgaccttctttatcagaggagaactatttccttcagtggttgtctcact
caactctttgttgaacattttcttggaggctcagaaatcattctcctcattgtcatggcc
tatgaccgttatgttgccatctgcaagcccttgcactacatgactattatgcgtcctcgt
atatgccgcctcttggtagtagtggtttgggttggtggtttagtgcatgccactgcccag
atcctcttcatgatccatctccccttctgtggccccaatgtcattgatcacttcatgtgt
gacctattccccttgctgaaactggcctgcactgatacctacatgctgggtatggttgtt
gctgctaatagtggagtaatgtgcatgctgattttttccatgcttcttgtgtcttacatt
gtcatcttgcactccctgaagtcccacagttcagaggggcgacgcaaagctctctctacc
tgtggctcccacttccttgtggttgtcctgttctttgtcccctgtatcttcacatacaca
cgacctgtgtgtacttattctattgacaagttagtcactgtctttttcgctattttaacc
cctatgttgaatcctataatctacacagtgaggaacacagaggtgaaaaatgccatgaag
aatttgtttcaaaaaagagtcacttctacatcctag
>M.domestica or278 complete cds.
atggaacccaggaataatgtgactgaattcgtgctcctaggactgactcaaaatcctgag
attcagaaaatattatttgttgtctttttacccatctacattctaactatggggggcaat
ctcctgattgtggtaacagtcgtttctagccattctctgcgatctcccatgtacttcttc
cttgcttatttatctgtcatggatgctgtttattccacagcagtttcccctaaaatgatc
atagacttgttatatgagaagaaaactatttccttcagagcatgcatgagtcagcttttt
attgaacacttatttggtggtgcagaggtctttcttttggtgataatggcttatgaccgc
tatgtggctatctgtaagcccttatactacttggttatcatgaggcgacgtacatgtatt
ctgctgctggtggtagcatgggttggaggtttccttcattcagtggttcagctcctttta
gtttttaggctccccttctgtggtcctaatgtcattgatcacttcatctgtgacatgtac
cccttactagaacttgcgtgtaccaatacctatatcataggactgtcagtggttgctaat
ggaggagcaatctgtgttgtcatctttacactgttgcttatctcctatggggtcatccta
agctccctgaagagtcacagtatggaaagccgactcaaagctctttctacttgcatatcc
cacattacagttgttgtcttattctttgtaccttgtattttcatgtatgttagacctgtc
tgtaccttctccattgataaaacaataactgtattttttactatcatcacccctatgttg
aaccccttaatctatactctgagaaacaaggagatgaagaatgccatgagacagctctgg
agaagaaaagatggcccagctaaacactaa
>M.domestica or280 complete cds.
atggaacccaggaataatgtgactgaattcgtgctcctaggactgactcaaaatcctgag
attcagaaaatattatttgttctcttcttacccatctacattctaactttgggaggcaac
ctcttgatcgtgttaacagtcgtttctagccattctctgagatctcccatgtacttcttc
cttgcctttttatctctaatggatgctgtttattccacagctatttcgcctaaaatgatc
atagacttgctatatgagaagaaaactatttccttcagagcatgcatgatccagcttttt
attgcacacttatttggtggtgcagaggtctttctcttgatggtgatggcttatgaccgc
tatgtggctatctgtaagcccttatactacttaattatcatgaggagaaatacatgtgtt
ctgctgctggtggtagcatgggttggaggtttccttcattcactggttcagctcctttta
attttcaggctccccttctgtggtcctaatgtcattgatcacttcatctgtgacatgtac
cccttactagaacttgcgtgtaccaatacctatatcataggactgtcagtggttgctaat
ggaggagcaatctgtgttgtcatctttacactgttgcttatctcctatggggtcatccta
agttccctgaagagtcacagtatggaaagccgactcaaagctctttctatttgcatatcc
cacattacagttgttgtcttattctttgtaccttgtattttcatgtatgttagacctgtc
tgtaccttctccattgataaaacaataactgtattttttactattgtcacccctatgctg
aaccctttaatctatactctgaggaacaaggagatgaagaatgccatgagacagctctgg
aggagaaaagatgacccagacaaacactaa
>M.domestica or276 complete cds.
atggaaaacaagaataatgtaactgagtttatcctgctggggcttacccagaattctcaa
atgcaaaaagtattatttgtcatattctcaattatctacattttaaccatggtgggaaat
attctgattattataacaattactgaaagcaagagcttgagttctccgatgtacttgttt
cttgccttcttgtctttcatggatgctacctattcaactgttattgtccctaaaatgacc
ctagacatgctctttgaaaagaaaaccatttctttccaagcctgcatggtccagctcttc
ttggaacatctatttggtggtgctgaagttttcctcctcatggttatggcctatgatcgc
tatgtagctatctgtaaaccattgcattacttaatcattatgagatggcgtatatgtatt
ctgctcttggtggtgtcctgggttggtggattcatgcattcttttgttcagctccttttt
gtttttaggcttccattctgtggacccaatgtaattgatcatttcctgtgtgacatgtac
cctttattggaactttcctgtacaaatacctatgtaattggcttctcagtggttgctaat
gggggagcgatatgcacaattgtctttttacttttgcttatctcatatggagtcattcta
cactcattgaagactcaaagtctggaagggcgacgaaaagccctttctacttgcatctcc
cacatcatagttgttgtcttattctttgttccttgtatttgcatgtatgttagacctgtc
tgtaccttcccttttgataaatctatatctgttttttatactatcatcactcctatgctg
aaccctttgatctacaccttcagaaacacagaaatgaaaaatgccatgaggaagctttgg
aacagaaacaagatgtctagcagtaaggcaatgaatgctttgtccaagcaatga
>M.domestica or277 complete cds.
atggaaaacaagaataatgtaactgagttcatcctcctggggcttacccagaattctcaa
atgcaaaaagtattatttgtcatattctcaattatgtacattttaaccatggtgggaaat
attctgattattataacaattactgaaagcaagagcttgaattctcccatgtacttgttt
cttgcctttttgtctttcatggatgctacctattccactattattgtccctaaaatgatc
ctagacctgctctatgaaaagaaaaccatttctttccaagcctgcatggtccagctcttc
ttggaacatgtatttggtggtgctgaagttttcctcctcgtggttatggcctatgatcgc
tatgtagctatctgtaaaccattgcattacttaatcattatgagatggcgtgtatgtatt
atactcttggtggtgtcctgcattagtggatttatgcattcttttattcagctccttttt
gtttttaggcttccattctgtggacccaatgtaattgatcatttcgcatgtgacatttat
cctttattgaaactttcctgtacaaatacctatataattggcttctcagtggttgctaat
gcaggagcgatatgcacaattgtctttttactattgcttatctcatatggggtcattcta
cactcattgaagactcaaagtctggaagggcgacgaaaagccctctctacttgcatctcc
cacatcatagttgttattttatattttgttccttgtatttgtatgtatgttagacctgtc
tgtaccttcccttttgataaatctatatctgttttttatactgtcatcactcctttgctt
aatcccttaatctataccttgagaaacacagaaatgaaaaatgccatgaggaagctttgg
aacagaaacaagatgtctagcagtaaggcaatgaatgctttgtccaagcaatga
>M.domestica or287P complete cds. (stop codon)
atggaaaataggaataatgtgacagaattcattcttctcggttttatggacagccctgac
attcggaaaatactttttgttctatttttaatcccttatattgtcactgtggtgggtaat
gtgctcattgtgatcactattactttcagtcagaccctgaagtctccaatgtacttcttt
ctcaccttcttttctttaatagatgcatgttattcaacttcaattgtccccaaaatgctt
atagatttgctctctaagaggaaaactatttcctttaatgaatgcctgacccaggtgttt
gtggaacatttctttggtgcctctgagattgtgatcctcatagtaatggcctttgacagg
tatgtggccatttgtaagcccttgcactacacgacaataatgaaccatcgcctctgctgt
tatttggtgggtctggcttggacagtgggctttctgcactctatcggacagattttcacc
atagtctggctccccttctgtggacccaatgctatagatcactttctctgtgacattatc
ccattgatccagctagcctgcacagaaacctttttcattggtctactggttgttgctaat
gtagggttaacttctttgattagttttattattttaatggcatcctatgttgtcatcctt
cactctctgaaaagttacagcttggcagggagataaaaggccctctccacttgtatctcc
catatcactgtggttttcttgttctttgtcccctctacttttatatatctgcgacctctg
gccacattctcagtggacaaagctgtaacaatattttatactctgataactcccatgttg
aaccccttcatctacacagtgaggaattcagaggtgaaaaatgacatgaggaagttatgg
aatagaaaagtggcttcagaaaataaatga
>M.domestica or1457 complete cds.
atggaaaacaggatcaatgtaactgagtttatcctacttggtcttataaagaatcctgag
atgcaaacagtcttattttttatatttttaatcacctatatcatcactgtgatgggcaat
gtcctcattgtgatcacgataacctccagccatactctggactccccaatgtatttcttc
ctttctttcttgtccttaattgatgcttgctattcatcttcaattgtccccaaaatgcta
gccgacttactgtgtgagcgaaaaaccatttctttcaatgggtgtatgacacaaatattc
gttgaacatgtcttgggtgcctctgagattgttcttctcataataatggcctttgacaga
tatgtggctatctgcaagcccttgcattacacaactataatgaaccatcgattatgttgt
cttctggttggactggcttggacagtgggcttcctgcattcaacaggacaaatccttatt
acattgtggctcccattttgtggacccaatgtcatagatcactttttatgtgatatagtc
cctgtgattcaacttgcctgcacagataccttcattgttggtctgctggtggctgcaaat
ggaggattaatttccatgattagttttattatgttgatgtgctcttatgttatcatcctg
cgctccctgaaaagttacagctctgcagggaggcgcaaagctctctcaacttgcagttcc
cacatcactgttgttgtcttgttctttgttccatgtattttcatgtatcttcgaccagtg
accaccttcccaatggataaagctgtgactatatttttcactctcatcacccccatgcta
aacccactgatctacacagtgagaaatgcagaggtaaaaaatgccatgagaaagttgtgg
agcagaaaagtggtttcagattataaatga
>M.domestica or286
ggacttacacaaattccaggtgttcagaaaatcataattattatatttttgctggtctat
cttgcaactcttgggggaaatttgtttattgtgctgaccattattagcagcccctcactc
tttgcatcccccatgtacttctttttggctttcctgtcctttttggatgcatgtttctcc
tcagttattgttcccaaagtcattgttgattcattttatgagaagaaaaccatctcctat
gaaggctgcatgactcaggttttcgcagaacatttttttggtggtgctgaggtgattgtc
cttactgccatggcctatgaccggtatgtggccatttgcaaacctctacactatgtgacc
attatgagcaggcgtttatgtttactacttgcaggggtggcctgggcaggaggattcttg
cactctatcatccaaatgttcttcattttaccattaccattttgtggccctaacacaatc
aatcatttcttatgtgatttgtatcctttgctggaactagcctgtactgatacacatgac
cttggacttatggtagtagccaatagtgggttcatgtgtattttgattttctccctctta
cttgtctcttatggagttatcctatataccttgcggacatatagcacagaaggacgacgc
aaagccctctccacttgtagttcccatatcacagttgtactaatgttgtttgttccatgc
atttttgaatatgcaagacctcccaccactttctcctttgataagatgttggaaatattt
tacactattctgacacctttgttaaaccccttcatctatacatttagaaatatggaggta
aaaaatgccatgagaagactgtgttgtcagaaaacattttctattaaaaaataa
>M.domestica or1575
atggaaaatcaaagccaagtgactgagttcattctcttgggacttacacaaattccaggt
gttcagaaaatcataattattatatttttgctggtctatcttgcaactcttgggggaaat
ttgtttattgtgctgtccattattagcagcccctcactctttgcatcccccatgtacttc
ttttcggctttcgtgtccgtgttggatgcatgtttctcctcagttattgttcccaatgtc
attgttgattcattttatgagaagaaaaccatctcctatgaaggctgcatgattcaggtt
ttcgcagaacatttttttggtggtgatgaggtgattgtccttactgccatggcctatgac
cggtatgtggccatttgcaaacctctacactatgtgaccattatgagcatggcgtttatg
tttgactactgtgcagtgggtgtcctgggcaggaggattcttgcactctatcatccaaat
gttgttcattttcccattaccattctgtggccctaacacaatcaatcatgtcttatgtga
tttg
>M.domestica or342 complete cds.
atggaaaaccaaagttatgtgactgagttcattctactgggactttcacagaatcaaaat
attcagaaaatggcatttattatattcttaattttgtacctggcaactgttggagggaat
ttttttattgtcgtgaccatcatctgtagtccttcccttctggattctcctatgtacttc
ttcctggcttttttgtccttcctagatgcctgtttctcctctgtcattgctccaaaagtt
ataattgattctctctatgaaaagaaaaccatatccttccaaaactgtatgggccagatt
tttgcagagcatttcctggcaggagttgaggtgattgtcctcacatccatggcctttgac
aggtatgtggctatctgtaagcctctgcactacacgacaatcatgagtcgacaactgtgc
ttattgctagtaggaatagcttgggctggaggattcttgcattccatgattcagatcttc
ttcatgctcccattacccttttgtggtcccaatataattgatcattttatgtgtgacttg
taccctttgctgaaacttgcctgtactgacactcgtgttcttggtgtaatggttgtggcc
aatagtggctttatctgtatcatcaacttttcccttttgcttatctcgtatggggttata
ttgcactctttaaggacctatagcaccgcagcacgacgcaaagccctctctacctgtggc
tcccacatcacagttgtagtcttattttttgtaccatgtatatttgtatatactcgccct
cccactactttctcttttgataaaatggtggcaatattttatagctttctaactccctta
ttgaatccactcatctacacatttagaaatacagaaatgaaaaatgccatgaagaaactg
tggagcaaaacaatgatttctgatgaaaaataa
>M.domestica or284 complete cds.
atggaaaatcaaagccatgtgacagagttcatcctcttgggactttctcagaattcagat
atgcagacaataatatttgtaatatttctgtttttctatctcacaactctgggaggaaat
ttatttattgttgtgaccatcatctgtacgccttctcttctgaactcacctatgtacttc
ttcctatcctttctttcctttctggatgcctgcttctcatctgtcattactccaaaagtg
atagtagatgcactctatgagcggaaaacaatctcctttagaggatgtatgatgcaactc
tttgcagagcacttccttgcaggtgttgaggtgatcatcctctcagccatggcctatgac
cgctacgtggccatctgcaagcctttgcattatgtgaccatcatgaatcaacgcctgtgt
ttgcttctagtgggagtggcctgggcaggaggctttcttcattccactatccaagtgtcc
ttcattatcccattacccttttgtggtcccaatgtgatcgatcactttatgtgtgacttg
tatcctttgctgaaattggcttgcactgacactcatgcacatggttttatggttgtggcc
aacagtgggctcttctgtattataattttttctcttttgcttgtctcttatggagtcatc
ctgcattccctgaggacatatggcacagaggccagacgcaaagccctctccacttgtggc
tcccacatcacagtggttgtcatgttctttgccccgtgcatatttgtgtatgcacgacct
ccttctacgttctcttttgacaaaaatgtagcaatattttataccatactgactcccatg
ttaaatcctttgatatatacttttagaaacactgaagtaaaaaatgctatgaggaggatg
tggagtagaacatcagtttctgttgaaaaataa
>M.domestica or1338 complete cds.
atggaaaatcaaagttatgttaccgagttcatcctcctgggactttcacagactccagct
gttgagaaaatagtgtttgtcgtcttcctacttttgtaccttgctactcttatgggaaac
ttcattattgttttaacaatcaccaaaactccctctctcataggctctcccatgtatttc
ttcttatcctttttgtctttctttgatgcatgcttctcctctgttgtaactcccaaggta
attatgggctccctctctgtaaaaaataccatttcctttgaaggctgcatgacccagctc
tttgcagcacatttctttggtggttctgaaatgattgtcctcacattcatggcctttgac
cgatatattgctatttgtaagccattgcattatgtaactattatgaacaagaacttgtgt
accatactggtcagtgtagcctgggtagggggcttctttcattctttgatccaggtccta
ttcatggtccaattgcctttctgtgggcccaatgtgatcgatcactttatttgtgatttg
taccctttgttgaaactggcctgcactgacacccataacctgggtctcatggttattaca
aacagtgggcttatctgtacaattagcttttttcttttacttgtatcttatggggtcatc
ctacactctttgaaaaaatacaatgcccaggctcgtcacaaagctctctccacctgtggt
tcccacatcgcagttgttgtactgttttttgttccatgcatctttgaatatgcacgtcct
ccatctactttctcattcgataagacagtggaaatattttacactattctaattcctatg
ttgaatccctttatctatacttttagaaataaagaggtaaaaaatgccatgaagaaattg
tggacaagacctgtgatttctaccgtaaaataa
>M.domestica or282P complete cds. (stop codon)
atggagaataagaacaatgtaactgaattcattctgctaggcctgacccaaagttcagac
ctttgaaaaatattctttgttatttttttaatcatctatattgtcacaattataggaaac
atgctcattttcataaccatgactgtcagctcaacattgaggtcacccatgtactttttt
ctaacctttctgtccctcatggatgctacctactcctcagtcattgctcctaagatgctt
gtggatttactctatgagaagacaaccatctccctggaaggctgtctgacccagctcttt
gcagagcatttttttggtggtgttggcatcatcctccttgtggtgatggcttatgatcgc
tatgtggccatctgtaaacccctgcactacatgaccatcatgaatccttgtgtatgccac
ctgctggtagcagcatcctggatggggggctccatacatgccaccatacaactactcttt
atggcccatcttcctttctgtggtcccaatgttattgatcacttcatgtgtgatttgttc
ccattgttgaaactggcctgtatggatacccacgttcttggcttactagtcattgccaac
agcggaatcatgtgcctgtcgatctttctcatattaattgtctcctatgttgttatcctc
acttccctgaagggtggtagttcagaaggaaggagaaaggccctttctacctgcagctct
catttcacagtggtcgtcttattttttgttccctgtatattcttgtacgtgaggccagtg
gccactttccctatggataaagctgtgtctgtatgttttactatgatcactcccatgtta
aaccccttgatctatacgcttaggaatacagaggttaaaaatgccatgagaaaactctgg
atcaccaaagtgactttgctttttcagtaa
>M.domestica or283 complete cds.
atggaaaataaaaataccactaaattcattttgctgggccttacacaaagtccagagctt
cgaaaaatattctttgtcattttcttaatcatatatattatcactgtgacagggaaccta
ctcattgtcttaactatgaccgtcagtcaaagtttgagatcacccatgtacttttttcta
accttcctgtccctcatggatgctgcctactcttcagtcattgctcctaagatgattgta
gatttactctatgaaagaacaaccatctccctggaaggctgcctgatccaggtcttttca
gaacatttttttggtagtgttggcatcatccttcttgtggtgatggcttatgatcgctat
gtggccatctgtaaacccctgcactacatgaccatcatgaatcctcgtgtatgccacctg
ctagtggcagcagcttggataggaggttccatacatggcactatacaactacttttcatg
atcaatgttcctttctgtggccctaacattatagaccatttcctatgtgacttgttccca
ttgctgaaattggcctgcatggatactcaagttcttggtctattagtcatcgccaacagt
ggaatattgtgcctgttaacctttcttttgttaattgtctcctatattattatcctctcc
tcccttaagggtggtagttcagaaggaaggcgaaaggccttttctacctgtagctctcat
atcacagtggtcatcttgttttttgctccctgtatattcttgtatgtaagaccagtgacc
acttttactatagacaaggctgtgtctgtatgttgtactctaattactcctatgttaaac
cccttgatctacacccttaggaatacagaggttaaaaatgccatgagaaaactctggata
agatga
>M.domestica or1576
tccctcatggatgctacctacttctcagtcattgctcctaagatgcttgtggatttactt
tatcagaaaacaactatctctttggaaggctctctgacccagatctttgtagagcatatt
tttggtggtgttggcatcatcctccttgtggtgatggcttatgatcgctatgtggccatt
tgtaaacccctgtactacatgatcatcatgaatccttgtgtgtgctacctaatggtagta
gcatcctggttaggaggctccatacatgccaccatatagcttctctttatggtccatctt
cctttctgttgtcccaatgttattgatcactttatgtgtgatttgttcccagtgttgaaa
atggcatgcatggatacccacgttcttggcttactagtcattgccaacagtggaatcatg
tgcctgttgatctttctcatattaattgtctcctatgttgttatcctcacttccctgaag
ggttttggttcagaaaggtcctttatagttgcagctctcatatcacagtgatggtcttgt
ttttgtaccctgtatattcttatatgtaagaccagtggccacttttcctatagataaagc
tgtatctataaattttactataattactcctatgttgaatcctttgaactatacacttag
gaattcagaggctaaaaatgccatgaggaaactctggatcagtcactctatcatatga
>M.domestica or338 complete cds.
atggaaaatcagaataatgtcacagaatttgttcttttgggactatttatgaacaaggag
atgaagataatatgctttgcattcttcttgctttgctattttgcaattttcctgggcaat
ttcatcatctttgtcactatcacctatagccatctgatccagcaacccatgtactatttt
ctgtgtcatttgtccctcatggatctggcgtatacttccaccattatccccagactgatc
agagacttagctgccaaaagaaaaaccatctcttataatggctgcatgactcagctcttc
agtgctcacttactgggtggtgttgaaatgttcattctagtgtccatggcctttgatcgc
tatattgccatctgtaaacccttgcactacatggtcatcgtgaaccgtcgcagatgtaac
atgctgatcttggttgcttgggcagtagtcttttggcattctattgcccagctgctcatg
gttctcaagctacctttctgtggctctaatcatattgaccactacatatgcgatgtgaaa
cccctcctgaaactggtctgtggtgacactcatgttgttagtatcttggtcattgctaac
aatgggatggtttgcctgatcacttttcttgtcttggttgcatcttatgtagtaatattg
tatcatattcgaatgcattcaacagaaggtcgtcataaagcactctccacctgtggctct
catatcatggttgtggtcctgttttttgtgccctgtatctatgcctatgtgccacctccc
agtgccaataataatgagaaggaattttctgtgttgtacactgtgatcgcacccatgcta
aaccctctcatctacacattgagaaatacagaaatgaagagtgccatgcgaaaggtgtgg
taccgaaaaatatag
>M.domestica or1577
atggaaattcacaacaatgtcactgaatttgttttcttgggacttttcatgaacccagag
atgaagatattgagttgtatgctattcatgctctgttattttgcaatatttttagggaat
ttaatcatttttattactattacatgtagtcatctgatccagcaacccatgtactatttc
ctatgccacttatcgctcatggatctggcctatacatctaccataatacccagacttgta
agagacttagcagcccagaggaaaaacatctcattcaggagctgtatgactcagctcttt
actggtcactttctggctggggtggagatgttcatcctggtatccatggcttttgatcga
tatgttgccatctgtaagcctctgcattacatggtcattgtcactcgccagagatgtaac
atgctaatcttgcttgcctggggagtagctttttggcattctgttgcccaaatgctcatg
gtgcttaagttgcctttctgtggtcctaatcagatagatcactacatatgtgatgtgaaa
cctctcttgaaactagcttgtgcagatacatatattgctagtatcttagtcattgctaat
tctggaatggttgccttggctacctttctagtcttgttggcatcttatattatcatacta
tataaccttagaaagcgttcatcagaggttcggcacaaagctctctccacctgtggctcc
catgtcatggttgtggtgctgttttttgcaccctgcattgccatctatgt
>M.domestica or1578
tcttcctggggaacttcatcatctttgtcaccatcacatgtagtcatttgatccagcaac
ctatgtactattttctttgtcatttgtccttaatggatttggcatatacatccacaatag
tccctaggctcatcagggatttaatagctaaggaaaaaaacatatcctttggtagctgta
tgactcaactctttactgctcactttctggctactgttgagatgttcatcttggtgtcca
tggcctttgatcgctatgttgccatttgtaaacctttacattacatggtcatagtgaatc
gacagagatgtaacacaatgatcctaatggcctggggggtggctttttggcatgctattg
cccagatgctcatggttgttcggttaccattttgtggccctaatcaaatagatcactata
tatgtgatgtcaaacccctcttaaaacttgtctgtgcagatacacatattgctaatatct
tggtcattgctaattctggtatggttgtattaactacctttcttgttttggtggcatctt
acattgtcatattatacaatcttcgaaagcactcatcagaaggtcgacgcaaagccctct
ccacctgtggttcccatgtcatggttgttgttcttttctttgtcccctgtatttccacct
atattcgacctcctagtgccagcaaaaatgataaggagttttccatgttttacactgtca
ttggacccatgcttaaccctctcatctatacactaagaaatgcagagatgaagaatgcca
tgcagaaggtttggtcaaacaaattgtcaatactatttaaataa
>M.domestica or339 complete cds.
atggaaaatcagaacaatgtcacagaatttgttctcttgggacttttcatgaatgaggag
gttaagatgatatgttttgtaatcttcttgttatgttattttgccatcttctttggtaat
attattatcttcatcactatcacgtgcagtcatttgatccaacagcctatgtactatttt
ctttgtcatctgtcctacatggatctcgcctatacttccactgtggttccccggttgatc
agagacttaattgccaaacaaaaatatatctcctataattgctgcatgacacagctcttt
actgctcattttctttcaggtgttgaaatgttcattctggtgtctatggcctttgatcgt
tatgttgccatttgtaaaccattgcattacatgataattgtgaaccgacaaagatgtaac
ataatgctcttgatggcttgggtggttgccttttggcatgctatttcccagatgcttatg
gtcattagattgcctttctgtggtcctaatcaagtggatcattatatatgtgatgtgaaa
gccctcttaaaactcgtctgcactgacacacgcatccctaatatcttagtcattgcaaat
actgggatggttgtgttggctacttttctggtcttggtagcatcttacatagtcatatta
tataaccttaggaaccactcatcagaagctcgacgtaaagccctctcaacctgtgcttcc
catgtcatggttgttgtcctgttctttgtaccctgtatagccacctatattccacctccc
agtgccagccaaaatgataaggagttttcaatgttttacacagtaattgcacctatgatg
aaccctctcatctacacactgagaaatacagagatgaagaatgctatgaagaaggtgtgg
tccacaaaaatgtttttgaaattcaaataa
>M.domestica or1342 complete cds.
atggaaaatcagaacaatgtcacagaatttgttctcttgggacttttcatgaatgaggag
gttaaagtgatatgttttgtaatcttcttgttatgttattttgccatcttctttggtaat
attattatctttatcactatcacatgcagtcatttgatccaacagcctatgtactatttt
ctttgtcatctgtcctacatggatctcgcctatacttccactgtggttccccggttgatc
agagacttaattgccaaacaaaaatatatctcctataattgctgcatgacacagctcttt
actgctcattttctttcaggtgtagaagtgttcattctggtgtctatggcctttgatcgt
tatgttgccatttgtaaaccattgcattacatgataattgtgaaccgacaaagatgtaac
ataatgatcttgatggcttgggtggttgccttttggcatgctatttcccagatgcttatg
gtcattagattgcctttctgtggtcctaatcaagtggatcattatatatgtgatgtgaaa
gccctgttaaaactcgtctgcactgacacacgcatccctaatatcttagtcattgcaaat
actgggatgcttgtgttggctacttttctggtcttggtagcatcttacatagtcatatta
tataaccttaggaaccactcatcagaagctcgacgtaaagccctctcaacctgtgcttcc
catgtcatggttgttgtcctgttctttgtaccctgtatagccacctatattccacctccc
agtgccagccaaaatgataaggagttttcaatgttttacacagttattgcacctatgatg
aaccctctcatctacacactgaaaaatacagagatgaagaatgctatgaagaaggtgtgg
tccaaaaaaatgtttttgaaattcaaataa
>M.domestica or1341
nncaaaaggaataccatttcctacaattcttgcatgactcaactatttacttttcattta
cttggagctgttgagatattcatcttggtgtccatggcctttgatcgctatgttgccatc
tgtaagcctttacactacatgataattgtcaacaggcagagatgtaacatgctgatcctg
cttgcctgggtggtggcattttggcattccgttgcccagctctttatgatcctgaggtta
cctttctgtggccctaatcaaatagatcactacgtgtgtgactcaaaaccactcttaaag
cttgcctgcacagacacacatattgctagcattttaatcattgctaacactggaatggtt
gttttggcaacttttctggtattggttgcatcttacattatcatactatataaccttagg
aagcactcatcagaaggtaggcgtaaagccctctctacctgtgcttctcatgtcatggtt
gttttgctattctttgtaccctgtatctccacctatattctacctcccagattcctaaat
agtgataaggagttctcagtgttttatgctgtgattgcacctatgttaaatcctctcatc
tatacatttagaaatgcagaaatgaaaaatgccatgtggaaggtgtggtccagaaaattg
gcttggttattcaaataa
>M.domestica or1345 complete cds.
atggaaattcataataatgtgactgaatttatactcttgggacttctcatgaaggaagaa
atgaaaacactatgttttgtcattttcatggcctgttatttagcaatcttactggggaac
ttcattatcttcatcactatcacatacagtcatctgatgcagcaacccatgtactatttt
ctttggcacttgtcttacatggatccatgtttcacttccaccatagttcccaggcttatc
agtgacttagttgccagaaggaatatcatttcctacaattcttgcatgactcaactattt
acttttcatttacttggagctgttgagatattcatcttggtgtccatggcctttgatcgc
tatgtagccatctgtaagcctttacactacatgataattgtcaacaggcagagatgtaac
atgctgatcctgcttgcctgggtggtggcattttggcattccattgcccagctctttatg
atcctgaggttacctttctgtggccctaatcaaatagatcactatgtgtgtgactcaaaa
cccctcttaaagcttgcctgcacagacacacatattgctagcattttaatcattgctaac
actggaatggttgttttggcaacttttctggtattggttgcatcttacattatcatacta
tataaccttaggaagcactcatcagaaggtaggcgtaaagccctctctacctgtgcttct
catgtcatggttgttttgctattctttgtaccctgtatctccacctatattctacctccc
aggttcctaaatagtgataaggagttctcagtgttttatactgtgattgcacctatgtta
aatcctcttatctacacacttagaaatgcagagatgaaaaataccatgtggaaggtgtgg
tccagaaaattggcttggttattcaaataa
>M.domestica or1346
aattcataataatgtgactgaatttatactcttgggacttctcatgaaggaagaaatgaa
aacactatgttttgtcattttcatggcctgttatttagcaatcttcctggggaacttcat
tatcttcatcactatcacatacagccatctgatgcagcaacccatgtactattttctttg
gcacttgtctttcatggatccatgtttcacttccaccatagttcccaggcttatcagtga
cttagttgccacgaggaataccatttcctacaatttttgcatgactcaactatttacttc
tcacttacttggaggtgttgagatgttcatcttggtgtccatggcctttgatcgctatgt
agccatctgtaagcctttacactacatgataattgtcaacaggcagagatgtaacatgct
gatcctgcttgcctgggtggtggcattttggcattccattgcccagctctttatgatcct
gaggttacctttctgtggccctaatcaaatagatcactacatgtgtgactcaaaacccct
cttaaagcttgcctgcacagacacacatattgctagcattttagtcattgctaacactgg
aatggttgttttggcaacttttctggtattggttgcatcttacattatcatactatataa
ccttaggaagcactcatcagaaggtaggcgtaaagccctctctacctgtgcttctcatgt
catggttgttctattattctttgtaccctgtatctccacctatattctacctcccaggtt
cctaaatagtgataaggagttctcagtgttttatactgtgtttgcacctatgttaaatcc
tctcatatacacacttagaaatacagaaatgaaaaatgccatgtggaaagtgtggtccag
aaatttgtcttggttaatcaaataa
>M.domestica or1579
atgcagagcaatgtcactgaatttgttttcttgggactgttcatgaacaaggaaatgaag
attttaagttttgcattattcgtgttatgttattttgcgattcttttagggaactttgtc
atctttattactatttcttatagtcatttgattcaacaacccatgtattattttctatgt
cacctatctcttatggatttgggctatacctccaccatcatacccaggcttatcagggat
ttagttgccaaaagaaaaaccatctcttataatggctgcatgactcagctcttcagtgct
cacttactgggtggtgttgagatgtttattctagtgtccgtggcctttgatcgctacata
gccatttgaaaacccttacactacctgataattgtgaaccggaaaagatgcagacttgct
aatcttacttgcctggggtgcggccttttggcattctatcgcccagtcattgatgatcct
tccggcacctttctgaggccctaatctgattgatcactacatatgtgatgtcacacccct
gctgcgacttgactgcatggacacaagaactgtcaacagcccactcattgcagataccga
agaggtagccatagttcactatgtagtcctgccggcatcctatattgacatatgatatca
tcctcgaactcgctcagtcgaaggtgatgacagagctcgtgctac
>M.domestica or1580
tgcaaaaagaaaaaccatctcttataatggctgcatgactcagctcttcagtgctcactt
actgggtggtgttgagatgtttattctagtgtccatggcctttgatcgctacatagccat
ttgtaaacccttacactacctgataattgtgaaccggaaaagatgcaacttgctaatctt
acttgcctgggttgtggccttttggcattctatcgcccagttatttatgatccttcggtt
acctttctgtggccctaatcagattgatcactacatatgtgatgttaaacccctgctgca
acttgtctgcatggacacaagaactgtcaacagtttagtcattgcaaatactggaatggt
agccttagttacttttgttgtcttggtgtcatcttatattgtcatattatataatcttcg
aacacactcatcagagggtaggaaaaaagctcttgctacttgtggttcccacattatggt
tgtggtgcttttctttgtgccctgtatctccacttatgtacctccccccagagctggaaa
taatgacaaagaattttcagtcttttatacagtgattgcacctatgttgaaccctctaat
ttacacactgagaaatgcagaaatgaagaatgctatgcagaaagtgtggtctagaaaaag
gcaatcattattcaattgcaatatatga
>M.domestica or1581
ctcttcagtgctcacttactgtgtggtgttgagatgtttattctagtgtccatgggcttt
gatcgctacatagccctttgtaaacccttacactacctgataattgtgaaccggaaaaga
tgcaacttgctaatcttacttgcctgggttgtggccttttggcattcgatcgcccagtta
tttatgatccttcggtgacctttctgtggccctaatcagattgatcactacatatgtgat
gttaaacccctgcagcaacttgtctgcgtggacacaagaactgtctacagattaggcatt
gcaaatacgggagtggtagcctaaatcacttttgctgcctatggtgtcatcattatatgc
atcatatcatatgatcttcgaacacactcatcagagggcaggaaaagagctctagctact
tgaggctcccacattatggctgtggcgcttttcagtgtgccctgtatctccacttatgta
cctcccccccgagctggacataatgacagagaattttcagtcttttatactgtgattgca
cctatgtagaaccctctgagttacactctgagaaatgcagaagtggagactgctatgcag
aaagtgtggtctgagacaagtgcatcattattcaagtgcaacatga
>M.domestica or1344
atggaagctaaaggcaatgtcacacaattcattctctttggactttcctatgaccaaaat
atacagatattttgtttctttctctttttattctgttatattagtctcattttgggaaac
ctcttaatcctcatctctattcattgtagtcatcttttccaccaaccaatgtactatttc
cttagtcacttatcttctatggacatctattatacttccattgttacaccaaaattaatt
gctgatttgttaactgagaaaaaaaccatctcttatggctattgtatgttccaagtcttc
tctatgcacttctttggcagtattgaggtcttcatcctgaccgcaatggccttggaccgc
tatgttgccatctgtaaacctctccattacatggtcatcatgagcaggaagaagtgcaac
cttcttgttttagctgcttgggcaggtggggctgcccactccttacctcaactgtccatg
actcttaatttagccttctgtggccccaatgaaattgatcactatttctgtgacatcttc
cccttactgaaaattgcctgcacagacacctccatcactggtgttcttgttgtccttagt
tcaggaataatttccttgggagtctttgtgatattatttgtttcttatgccattatatta
tggacccttcgcacacattcagcagaagggaggaggaaaggtctctctacctgtggatct
catttcgtggttgtcattttgttttttatacctgcgattttttcctaccttcgacctccc
accacctaccctgaagataaagtgtttgctctattttatactatcattgctccaaagttc
aaccctctaatctacactc
>M.domestica or1128 complete cds.
atggaagctaaaggcaatgtcacacaattcattctctttggactttcctataaccaaaat
atacagatattttgtttctttctctttttattatgttatatctgtctcattttgggaaac
ctcttaatcctcatctctattcattgtagtcatcttttccaccaaccaatgtactatttc
cttagtcatttatcttccatggatatctattatacttccagtgttacaccaaaattaatt
gcagatttgttagccgagaaaaaaaccatctcttatggctattgtatgtttcaagtcttc
tctatgcacttctttggcagtattgaggtcttcatcctgaccgcaatggccttagaccgc
tattttgccatctgtaaacctctccattacatggtcatcatgagcaggaagaagtgcaac
cttcttgttttagctgcttgggcaggtggggctgcccactccttacctcaattgtccatg
acacttaagttacccttctgtggccccaatgaaattgatcactatttctgtgacatcttc
cccttactgaaaattgcctgcacagacacctacaagactggtgttcttgttgtcctcaat
tcagggataattgtcttggtaatttttgtgatattatttgtttcttatgctgttatatta
tggacccttcgcacacattcagctgaagggaggcgaaaagctctctctacctgtggatct
catttcacgatggtcgttttgttttttatacctgcaattttttcctaccttcgacctccc
accacctaccctgaggataaagtgtttgctctattttatactatcattgccccaatgttc
aaccctctaatctacactctgagaaatactgagatgaaaaatgccatgagaaaagtatgg
tgtcaaaagatatgggggaaaggaaatgtaaaacatatgggttaa
>M.domestica or334 complete cds.
atggaagctaaaggcaatgtcacacaattcattctctttggactttcctatgacccgaat
atacagatattttgtttctttctctttttattctgttttgttagtctcattttgggaaac
ttcttaatcctcatctctattcattgtagtcatcttttccaccaaccaatgtattatttc
cttagtcacttatcttctatggatatctattatacttctagtgttacaccaaaattaatt
gcagatttgttaactgagaaaaaaaccatctcttatggctattgtatgttccaagtcttc
tctatgcacttctttggcagtattgaggtcttcatcctgactgcaatggcctttgaccgc
tatgttgccatctgtaaacctctccattacatggtcatcatgagcaggaagaagtgcaac
cttcttgttttagctgcttgggcaggtggggctgtccactccttacctcaattgtccatg
acacttaagttacacttctgtggccccaatgaaattgatcactatttctgtgacatcttc
cccttactgaaaattgcctgcacagacacctacatcactggtgttcttgttgtcctcagt
tcagggataattgccttgggaatctttgtgatattatttgtttcttatgccatgatattg
tggacccttcgcacacattcagctgaagggagacggaaggctctctctacctgtggatct
catttcacagttgtcattttgttttttgttcctgccattttttcctacattcgacctccc
accacctaccctgaggataaagtgtttgctctattttatactatcattgctccaatgttc
aatcctctaatctatactctgagaaatactgagatgaaaaatgccatgagaaaggtatgg
tgtcaaaagatatgggggaaaggaaatgtaaaacatatggattaa
>M.domestica or335 complete cds.
atggaagctaaaggcaatgttacacaattcattctctttggactttcctatgacccaaat
atacagatattttgtttctttctctttctattctgttatattagtctcattttgggaaac
ctcttaatcctcatctctattcattgtagtcatcttttccaccaaccaatgtactatttc
cttagtcacttatcttctatggacatctattatacttccagtgttacaccaaaattaatt
gcagatttgttaactgagaaaaaaaccatctcttatggctattgtatggtccaagtcttc
tctattcacttctttggcagtattgaggtcttcatcctgaccgcaatggcctttgaccgc
tatgttgccatctgtaaacctctccattacatggtcatcatgagcaggaagaagtgcaac
cttcttgttttagctgcttggggaggtgcggctgcccattccttttctcaattgtccatg
actgttaagttacccttctgtggccccaatgaaattgatcactatttctgtgacatcttc
cccttactgaaaattgcctgcacagacacctacatcactggtgttcttcttgtcctcagt
tcagggataattgccttgggagtctttgtgatattatttgtttcttatgctgttatatta
tggacccttcgcacacattcagctgaagggaggcggaaagctctctctacctgtggatct
catttcacggttgtcattttgttttttgtacctgccattttttcctaccttcgacctccc
accacctaccctgaggataaagtatttgctctattttatactatcattgctccaatgttc
aaccctctaatttacactttgagaaatactgagatgaaaaatgccatgagaaaggtatgg
tgtcaaaagttattcgggaaaggaaatgtaaaacatatgggttag
>M.domestica or1582
tagtcatcttttctaccaaccaatgtactatttccttagccatttatcttctatggacat
ctattatacttccagtgttacaccaaaattaattgcagatttgttaactgagaaaaaaac
catctcttatggctattgtatgttccaagtcttctctatgcacttctttggcagtattga
ggtcttcatcctgaccgcaatggcttttgaccgctatgttgccatctgtaaacctctcca
ttacatggtcatcatgagcaggaagaagtgcaaccttcttgttttagttgcttgggtggg
tgcggctgtccactccttttctcaattgtccatgacacttaagttacccttctgtggccc
caatgaaattgatcactatttctgtgacatcttccccttactgaaaattacctgcacaga
cacttacatcactggtgttcttctcgtcctcagttcagggacaatttccttgggagtctt
tgtgatattatttgtttcttatgccattatattatggacccttcgcacacattcagctga
agggaggcggaaagctctctctacctgtggatctcatttcacggttgtcattttgttttt
tgtacctgccattttttcctaccttcgacctcccaccacctaccctgaggataaagtgtt
tgctctattttacactatcattgctccaatgttcaaccctctaatctacactttgagaga
tactgagatgaaaaatgcca
>M.domestica or1583
tattctgttatattagtctcattttgggaaacctcttaatcctcatctctattcgttgta
gtcatcttttccaccaaccaatgtactatttccttagtcacttatcttctatggacatct
attatacttccactgttacaccaaaattaattgcagattcgttaactgtgaaaaaaacca
tctcttatgactattgtatgttccaagtcttctctatgcacttctttggcagtattgagg
tcttcatcctgaccgcaatggccttggaccgctatgttgccatttgtaaacctctccatt
acatggtcatcatgagcaggaagaagtgcaaccttcttattttagctgcttgggcagttg
gggctgcccactccttacctcaactgtccatgactcttaatttagccttctgtggcccca
atgaaattgatcactatttctgtgacatctcccccttattgaaaattgcctgcactgaca
cctccatcactggtgttcttgttgtcctcagttcagggataattgccttgggagtctttg
tgatattatttgtttcttatgctgttatattatggacccttcgcacacattcagctgaag
ggaggaggaaagctctctctacctgtggatctcatttcatggttgtcattttgttttttg
tacctgcaactttttcctaccttcggcctccaaccacctaccctgaggataaagtgtttg
ctctattttatactatcattgctccaatgttcaaccctctaatctatactctgagaaata
ctgagatgaaaaatgccatgagaaaggtatggtgtcaaacgatatgggggaaaggaaatg
taaaacacatggattaa
>M.domestica or1584
atggaagctaaaggcaatgtcacacaattcattctctttggactttcctatgacccaaat
atacagatattttgtttctttctctttctattctgttatattagtctcattttgggaaac
ctcttaatcttcatctctattcattgtagtcatcttttctaccaaccaatgtactatttc
cttagccacttatcttctatagacatctattttacttccactgttacaccaaaattaatt
acagacttgttaactgagaaaaaaatcatctcttatggttattgtatgttccaagtcttc
tctatgcacttctttggcagtattgagatcttcatcctgtctgcaatggccttagaccgc
tatgttgccatctgtaaacctctccattacatggtcatcatgaacaggaagaagtgcaac
cttcttgttttagctgcttgggcaggtggggctgtccactcctttcctcaattgatcatg
actcttaagttacccttctgtggccccaatgaaattgatcactatttctgtgacatctcc
cccttactgaaaatcgcatgcacagacacctacatcactggtgttcttgttgtcctcagt
tcagggataattgctttgggagtctttgtgatattatttgtttcttataccattatatta
tggacccttcgcacacattcagctgaagggaggcggaaagctctctctacctgtggatcg
catttcacagttgtcattttgttttttttacctgcaattttttcctaccttcgacctccc
accacctaccctgaggataaagtgtttgctctattttatactatcattgctccaacattc
aaccctctaatatacactctgagaaataccgagatgaaaaatgccataagaaaggtatgg
tgtcaaacgatatggggaaaaggaaatgtaaaacaca
>M.domestica or336
cagatttgttaactgagaaaaaaaccatttcttatggctattgtatgttccaagtcttct
ctatgcacttctttggtggtattgaggtactcatcctgactgcaatggcctttgaccgct
atgttgccatctgtaaacctctccattacatggtcatcatgagcaggaagaagtgcaacc
ttcttgttttagctgcttgggcaggtgcagctgtccactccttttctcaattgtccatga
cacttaagttacccttctgtggccccaatgaaattgatcactatttctgtgacatcttcc
ccttactgaaaattgcctgcacagacacctacaacactggtgttcttcttgtcctcaatt
cagggacatttgccttgggagtctttgtgatattatttgtttcttatgccattatattat
ggactcttcgcacacattcagctgaagggaggcggaaagctctctctacctgtggatctc
atttcacggttgtcattttgttttttgtacctgccattttttcctaccttcgacctccca
ccacctaccctgaggataaagtatatgctctattttacactatcattgctccattgttca
accctctaatctacactctgagaaatactgagatgaaaaataccatgagaaaagtatggt
gtaaaaaaaaatgggggaaaggaaatgtaaaacatatgagttaa
>M.domestica or1492
gggaataaggtcaacatcacagaattcattctcttcggactttcctatgaccacaacata
cagatattttgttttgttcttttcttattatgctacattatactcttattggggaacctc
ctcatcctcatatccatctattgtagtactctttcccaccaaccattgtattacttcctc
agtcacttggcttctatagatatatgctatacttctagtgttacaccaaaactgattggg
gacctgttagcttcaaaaagaaccattttgtataattcttgtatgcttcaagtctttgtt
atgcacttctttggcatgatcgaagtcttcatcctgacggcaatggcctttgaccgctat
gttgccatctgtaaacccctgcattatgtggcaatcatgagtaaaaagaaatgcaatctc
attgttgtagctgcttgggctggtggggctgttcattcctttccacagttaaccatggct
ctccagttacccttctgtggtctcaatgaaatcgaccactatttctgtgacatttttccc
ttgatgaaaattgcctgcacagatacttatatcacgggggttttagttgtagccaattca
ggactgtttgccttggtgacatttgtagtcttacttgcttcatatgttattatattatat
accttaaggacatattctgctgaaggacggtggaaagctctctccacctgtggatctcat
gtcacagttgtcattttatttttcggtcctataatattttcctacctccgacctcctacc
agctacccagaggataaggtgctagctctgttttataccataattgctcccatgttcaac
cccttaatatatactctgagaaatactgaaatgaaaaatgccatgagaaaagtatggtgt
c
>M.domestica or332 complete cds.
atgaaatataggaataacatcactgaatttgttctcttaggactttctcagaataatgag
gttcaaattttgtgttttatcctattcttattttgctatgtggttcttctaatgggtaac
ttgataatcatgatatctattctgggcagtaagctcattgaccaacccatgtactatttt
ttggcttacttatcccttgtggatgtttgttacacctccacagtgacaccaaagctcatc
agtgatttgttggttgaaaagaagagaatttcctacaacaactgcttaatccaagttttt
acaattcacttatttggggccatagaaatctttgtcctcacagggatggcctatgaccgg
tatgtggccatctgcaaacctctacattaccaggtaattatgagcaggaagaggtgcaat
ataatggtcatagttgcctttgtttgggcaattctgcattcattttctcagtctgtcctc
ctcatgttattgcccttctgtggtcccaatgagataaatcattacttctgtgatgtatat
ccgttattggaacttgcctgcattgatactcaaagagagggactcttggtggttgtcagt
tcagggatggttgctttggtggtttttattgtggttatgggttcatacattatgatatta
tatagtcttcgtggacactcttctgagagtcaccagaaagctctttctacatgtggttct
catatcactgttgtagtcttgttctttggacctgtgctcttcatttatattagaccagcc
accactttcaaagaggataaagtgtttgctcttttttataccatcattgctcccatgctc
aatcctttcatatatacactaaagaatgaagacatgaaaaatgcaatcatgaatatatgg
agaaacaattttttaagaagaaatcttattttctaa
>M.domestica or1585
atgaaatatagcaataacatcactgaatttgttctcttagacctttctcagaataatgaa
gttcaaatttgtgtttttatcctattcttattttgctatgtaattcttctaatgagtaac
ttgataatcatgatatctattctgggcagtaagctcattgaccaaccccatgtactattt
tttggcttacttatcccttgtggatgtttgttacacctccacagtgacaccaaagctcat
cagtgatttgttggttgaaaagaagagaatttcctacaacaactgcttaatccaagtttt
tacaattcacttatttggggccatagaaatctttgtcctcacagggatggcctatgaccg
gtatgtggccatctgcaaacctctacattaccaggtaattatgagcaggaagaggtgcaa
tataatggtcatagttgcctttgtttgggcaattccgcatccattttctcagtctgtcct
cctcatgttattgcccttctgtggtcccaatgagataaatcattacttctgtgatgtata
tccgttattggaacttgcctgcattgatactcaaagagagggactcttggtggttgtcag
ttcagggatggttgctttggtggtctttattgtggttatgggttcatacattatgatatt
atatagtcttcgtggacactcttctgagagtcaccagaaagctctttctacatgtggttc
aaatatcactgttgtagtcttgttctttggacctgtgctcttcatttatattagaccagc
caccactttca
>M.domestica or333P complete cds.
atgaacaataggaataatgtcactgaatttatttttatggggttttccccaaatattcag
gttcagattctgtactttgttattttcttgttttgttacatagctattttgatgggaaat
ttcattgtcgtcatctctatcacatgtagccggcttattgaacaaccgatgtacttcttc
ttggcttatttgtccttcattgatgtttgctatacctctacggtaaccccgaaactcatc
agtgacacattggctgaaaggaagagtatttcttatactgtttgatccaactcttcactg
tgcacttctttggaggggtggaggtctttatactcacagggatggcctatgaccgatatg
tggccatttgcaaaccactccactacatgactatcatgagcagacacaggtgtaatgcat
tgattgtggctgcatgtggtggaggttttgtacattcatttgcacagtttcttcttgctg
ttctcttacctttctgtggtcccaatgctattgatcactatttctgtgacatgtatccat
tgctgaaacttgcctgtacagacacctataatttgggtctcttagtaatagccaattcag
gaatgattgcattagtggttttcatggtccttatgacttcttatgctgtgatcttatata
ctcttcgggcacattcttctgagagctgccaaaaagctctttccacttgtggttcccata
ttactgttgtagtcctgttctttggaccttcccttttcatttatattagaccagccacca
cattccaggaggataaagttttggctctgttttacaccatcattgctcccatgttcaatc
ccttgatctacactttaaagaattcagaaatgaaaaataccatgaagaaggtatggagca
gaaacctatttggaggcagaaaacaattgctctaa
>M.domestica or1343
nnatttatttttatggggttttccccaaatattcaggttcagattctgtactttgttatt
ttcttgttttgttacatagctattttgatgggaaatttcattgtcatcatctctatcaca
tgtagccagcttattgaacaaccgatgtacttcttcttggcttatttgtccttcatggat
gtctgctatacctctacggtaaccccgaaactcatcagtgacacattggctgaaaggaag
agtatttcttatactaactgtttgatccagctcttcactgtgcacttctttggaggggtg
gaggtctttatactcacagggatggcctatgaccgatatgtggccatttgcaaaccactc
cactacatgactatcatgagcagacacaggtgtaatacattgatcgtggctgcatgtggt
ggaggttttgtacattcatttgcacagtttcttcttgcttttctcttacctttctgtggt
cccaatgctattgatcactatttctgtgacatgtatccattgctgaaacttgcctgtaca
gacacctataatttgggtctcttagtaatagccaattcaggaatgattgcattagtggtt
ttcatggtccttatggcttcttatgctgtgatcttatatactcttcgggcacattcttct
gagagccgccaaaaagctctttccacttgtggttcccatattactgttgtcgtcctgttc
tttggaccttcccttttcatttatattagaccagccaccacattccaggaggataaagtt
ttggctctgttttacaccatcattgctcccatgttcaatcccttgatctacactttaaag
aattcagaaatgaaaaataccatgaagaaggtatggagcagaaacctatttggaggcaga
aaacaattgctctaa
>M.domestica or337 complete cds.
atgggggataaaaacaacgtcactgaatttatcctgttgggtctgttcaataatcaagaa
atgaaggaagcttgttttgttttctttttgttttgctatcttgtgatcttgctggggaat
ttcttcatcctgaccaccatcagatttagtcaactcagtgaacagcccatgtactttttc
ctaagttacttatctttcatggatgtctgtttcacctccacggttgctccaaaactaatt
gtggatttgttgtctcagagaacaataatctcctacaacaactgcatggtccagttgttc
tatggtcacttctttggtggcacagagatctttatcctggtggcaatggcctatgatcgc
tatgttgccatctgcaagccactacattacatggtcatcatgagtagacgggtatgctat
ctaattgtgctggcctcctgcataggggcattccttcattcaatcatgcaagtactgatt
gctgtgcagctgcctttctgtggccccaataaaatagaccattatttctgtgatgtgttt
cctttgctaaagctggcctgcacagatactttcttgtttattattgcgataatttgcaca
actggaattctgtgcattttgacctttgtggctttgatcatttcttacatcattatccta
accaccttgaggactcactcctcagagggtcggcgcaaggccctttccacctgtggatca
catattactgtaatcctcatattctttgtgcccctcatcttcacttatgtccctacaagt
gattctgtcaatgaagataaggtatttgccctcttttacaccatcattgcccccatgttc
aaccctctcatctattccctgagaaacactgacatgaagaatgctatgaggaaagtgtgg
ttacaaaaatttctttccaaaggaaaatga
>M.domestica or1129
atgggggataaaaacaacgtcactgaatttatcctgttgggtctgttcaataatcaagaa
atgaaggaaacttgttttgttttctttttgttttgctatcttgtgatcttgctggggaat
ttcttcatcctgaccaccatcagatttagtcaactcagtgaacagcccatgtactttttc
ctaagttacttatctttcatggatgtctgtttcacctccacggttgctccaaaactaatt
gtgaatttgttgtctcagagaacgaccatctcctataacaactgcatggcccagatgttc
tatgctcacttctttggtgccacagagatctttatcttggtggcaatggcctatgatcgc
tatgttgccatctgcaagccactacattacatggtcatcatgagtagacgggtatgctat
ctaattgtggtggcctcctgcataggggcattccttcattcaatcatgcaagtattgatt
gctgtgcagctgcctttctgtggccccaataaaatagaccattatttctgtgatgtgttt
cctttgctaaagctggcctgcacagatactttcttgtttattattgcgataattggcaca
actggaattctgtccattttgacctttgtggctttgatcatttcttacatcattatccta
accaccttgaggactcactcctcagagggtcggcgtaaggccctttctacctgtggatca
catattactgtagtcctcatgttctttgtgcccctcatcttcacttatgtccctacaagc
aattctgtcaatgaagataaggtatttgccctcttttacaccatcattgcccccatgttc
aaccctctcatctattccctgagaaacactgacatgaagaatgctatgaggaaagtgtgg
ttacaaaaatttctttccaaagtaaaaaaa
>M.domestica or1130 complete cds.
atggagcatagaaacaatgtcactgaatttatcctgctgggtctgttcaataatcaagag
gtaaaggaagcctgttttgttttctttttgctttgctatcttgtgatcttgctgggaaat
ctcttcatcctgaccaccataagatttagtcaactcagtgaacagcccatgtactttttc
ctaagttacttatctttcatggatgtctgtttcacctccacggttgctccaaaactaatt
gtggatttattggctcaaagagcaaccatctcctatgacaactgcatgacccagatgttc
tatacccacttctttggagccacagagatcttcatcctggtggcaatggcctatgatcgc
tatgttgccatctgtaagccactacattacatggtcatcatgagaagacgagtatgccat
ctttttgtgctggtctcctgcatagtggcattcattcattcaatcatgcaaatattgatt
gttgtgcagctgcccttctgtggccctaataaagtagaccattatttctgtgatgtgttt
gctctgctaaaactggcctgtacagacactttcttgattgttattgtaataattggtaca
tcaggaatgctggctcttttgacctttgtggtcttggtcatttcttatgtcatcatactg
accaccttgaggactcagtcttcaaagggtcggcacaaggccttctctacctgtgcatca
cacattactgtagtcctcatgttctttgtgcccctcatcttcacatatgtgcctactggc
aattctttcagtgatgataaggtatttgccctcttttacaccatcattgcccccatgttc
aaccctctcatctattccctgagaaacacagacatgaagaatgctatgaggaaagtgtgg
cttcaaaaactgttttccatagggaaatga
>M.domestica or1014
nnactttacttctttctgggattctccgactggccatcgctncaaacactcttcttcgcc
ctgatcctcttctgctatctctttaccctggtgggcaactgggccctggtgttctggtgg
gttcgtgatccacgcctccacgcacctatgtactacttcctctgccacctcgccctggtg
gatgtgggcttcacaactagtgttgttccactgcttttggccaacctctggggctgggca
agggcactgtcccgagccaggtgcatgacccagctctatgtctccctggcactaggttcc
actgagtgtgtcttgctggctgtgatggcgctagaccgctcagcagctgtttgccgtccg
ctccattacacagccctggcctcgccccacctctgtcgggtgctggcagccgtctcctgg
ttcggtggtttcactaactcactggcacaaaccatactactggccacacgacagctatgt
ggaccccggcgtctagaccacttcatctgtgagcttccagccctgttgaaattagtctgt
gggggcgggggcgctgtggagaggcagatgtttgctgcccgggtagttattctactagtg
ccctctgctgtcatcctagcctcctatggggctgtgggcagggctgtatggaaaatgaag
tcccagacagggaggagaaaagcaatggggacctgtggttcccaccttacagctgtctgt
ctattctatggttctgccatctacacatatttgcagccaacacacagttactcccagggg
caaggcaagttcgtctccttgttctacactgtggtcacccctgccctcaaccccatcatt
tacaccctaaggaacaaggaggtgaaaggngcagcaaanaggcttctgggcagagtagag
tggagagaaagataa
>M.domestica or228 complete cds.
atgagacaattcaacaccagttctcaagacttcattttgttgggattctcagattggccc
catttggaacatctcctctttgtggtcatcttgatcttttatctcttaactttggttggt
aacacagccatcattgttgtgtccaatttgtttcctcagctccatacacccatgtatttt
tttctctgtcatctctctttcttagacctgtgttatacaactagcattgtccctcagctt
ctggttaatctgcatggatttgaccggaccatcactaaaggaggttgtgtggctcaactc
tttattagtcttgccctaggttctaccgaatctgttcttctggtggtgatggcttttgac
cggtatgctgctgtgtgccggcccctccactacactactatcatgcaaccctggctctgt
ctcctgctggcttccatctcttggtttggaggttttgtcaactcagtggcccagacagga
cttatgatggctatgcctctctgtggcctacgctatctggaccattttttctgtgagatg
cctgtattcttaaagctggcatgtaaggatactaaagacacagaagccaagatgtttgtt
gcccgggtcattatcttggtgctccctgcctcactcctcttggtctcctatgtgtacata
atccaagcagtactgaatattaagtcagcagaagggcagagaaaggcatttgagacatgt
gggtctcatctaatggtggtctttcttttctatggatctgctatctatacttatcttcag
cccactcacagctactccacaagtcatggcaaatttgctgctctcttttatactattata
actccaatgctcaaccctcttatttataccttgagaaacaaggatatgaaagcagctttg
aggaaggtgataaaaagaaaaagagccttggggtag
>M.domestica or226 complete cds.
atgaagcagaataatgaaagctctttcactggattcattttattaggcttctctgatcaa
ccacagctggagcttcttctctttatacttcttcttattttctacctcttcactatattt
ggaaacacaactatcatcttgctatctcagctggatcccaggctccacacccccatgtat
ttctttctctccaacctcagcttcctagacctctgctacactaccagcattgtccctcaa
cttctggtcaacttatggggaccagataagtctatttcctatgtaggttgtgcctcccag
ctctacatttccttagctttagggtctacagagtgcatcctccttggaatgatggcatat
gaccgttatgctgctgtctgccggccactccactacatgatcatcatgcatcctcggatt
tgtagccagatggcagccatctcttggctcagtggttttttcaattccctgatacagacc
accctgactctccatgtgccactctgtggaaagaacaggatagatcatttcttatgtgaa
gttcctccactcctcaagctagcttgtgtcgacactaccatcaatgaagctgagctcttt
gttgttagtgtccttttccttctggtgcctatatcattcatcttggtgtcctatggacat
atcgtctggacagttttacatatgaagtcagaatcaggacagaggaaagcattttggact
tgtggatcacatcttgtggtggtctccctcttctatggtactgctatctatgcctacctt
cagcctactaacagttattcccaggaccagggaaaattcatatcactgttctatactgtt
atcacacctatgattaacccccttatatatacactgagaaacaaggatgtgaaaggggca
ataaagaaagctctacatatggaatcatga
>M.domestica or1586
attttctacctcttcactatagtgggaaacacaaccatcatctttctgtctcagctggat
cccaggctccacacccctatgtatttctttctctccaacctcagcttcctagacctctgc
tatactaccagcattgtccctcaacttctggtcaacctatggggaccagataagtctatt
tcctatgtaggttgtgcctcccaactctacatttccttagctttagggtctacagagtgc
atcctcctcggaatgatggcatatgaccgttatgctgctgtctgccagccactccactac
atgatcatcatgcatcctcggatttgtaaccaaatggcagccatctcttggctcagtggt
tttttcaattccctgatacagaccaccctgactctccatgtgcccctctgtggaaagaac
aggatagatcatttcttatgtgaagttcctccactcctcaagctagcttgtgtcgacact
accatcaatgaagctgagctctttgttgttagtgtcctttttcttctggtgcctatatca
ttcatcttggtatcctatggacgtatagtctggacagttttacatatgaagtcagaatca
ggacagagaaaagtattttggacttgtggatcacatcttgtggtggtctccctcttctat
ggtacagctatctatgcctaccttcaacctactaacagttattcccaggaccagggaaaa
ttcatatcactgttctatactgttatcacaccaatgattaacccccttatatacacactg
agaaacaaggatgtgaaaggggcaataaagaaagctctacatatggaatcatga
>M.domestica or903
atggattgggcaaatgaaactntcccaaaggagttcattttactgggtttctcagactgg
ccttggttggagatgcccctcttcattatcttgctggtctcctatacgatgagcatcttt
ggcaatatggccatcattctggtgtcttacttagatcccaaactccacacacccatgtat
ttctttctcaccaatctatcgctcttagacctttgttataccacaagcacagttcctcaa
atgctgataaatatttgtagtaaagtgaagacaattagctatgggggttgtgttgcacaa
ctgataatatttttagccttgggttcaactgagtgtcttttgctggctatcatgtctttt
gaccgatttgtggctatttgtcgccctctccattatcaagtgataatgcaccagcggctc
tgtctgaagctggcagctgcatgctggctcagtggtttcagcaactctgtgcttcagtcc
acttggacccttttcatgccacgatgtggtcactacaaggtggaccacttcttttgtgag
gtacctgctcttctcaagttatcatgtgttgacataacagctaatgaggcagaactattc
tttatctgtgtccttttccttcttatccccctgtcactgatcctaatttcctatggcttc
attgcccaggcagtattgaggatgcggtcagctgaagggaggcgaaaagcattcgggaca
tgtggatcccatcttgtggtagtgtcactcttctatggcgcagccatctatatgtacttg
caaccaccttcatcaacttctgaaatttgggggaaaatagtgtcccttttttatggtatc
attacacctatgctgaacccccttatctataccttgagaaacaaagatatgaaaggagcc
tttaagggcctcttaaaaagattattgtttttaaagaagtga
>M.domestica or1587
atggattgggcaaatgaaactttctcaaagaagttcattttactgggtttctcagactgg
cctcagttggagatgcccctcttcattatcttgctggtctcctatatgatgagcatcttt
ggcaatgtggccatcattctggtgtcttacttagatcccaaactccacaaacccatgtat
ttctctctcaccaatctatgactcttagacctttgttataccacaagttcaattcctcaa
atgctgataaatatttgtaataaagtgaagacaattacctataatggttgtgttgcacaa
ctcataatatttttatccttgggttcagctgaatgtcttttgctggctatcatgtctttt
gaccgctttgtggctatttgttgacctctccattatcaggtgataatgcgccagcggctc
tctctgaagctggcagctgtatgttggctcagtggtttcagcaactctgtgcttcaatcc
acttggactcttttcatgccacgatgtggtcactacaagatggaccacttcttttgagag
gtacctgctcttctcaagttatcatctgttgacataaaagc
>M.domestica or216 complete cds.
atgtggaccagcaaccagagctccttggaaggctttgttctcctgggtttttctgaccgc
ccttggctagagaaaccactatttgtaatctttctagtggcttatatatttgctcttttt
ggcaacgtctccataatcctcgtctctcgcctagacccacagcttgatagcccaatgtac
ttctttgtctccaacctttccttattggatctctgctataccaccagcactgtcccacag
atgcttgttaacctctggggcccagagaaaaccataagctatggtggttgtgttgctcaa
ctctatattttcctggccttgggttcaactgaatgtattctattagccattatggccttt
gaccgttatgctgccatttgcaaacccctccactacccagtaatcatgaatcagagacgt
tgtatacacatggcagctgggacatggtttagtggttttgctaattccctggtccagtca
acactcacaatggtagctccaagatgtggcaggaaaattgtggaccacttcttctgtgag
gtgcctgccctgctaaaattagcctgcattgacacccatgtaaatgaggctgagctcaat
gtacttggtgccctgcttctcttggtgccccttactcttattctgggtacttatggcttc
attgcacaagcagtgatgaaaatccgttcagctgagagccgctggaaggccttcaatact
tgtgcctctcacctacttgtagtctccatgttctacttcacagccattagtatgtatgtc
cagcccccctctagctactcccgtgaccggggtaaggttatggccctcttctatgggatt
gtcacccctaccctcaaccctttcatttatactttgaggaacaaggatgtcaaggctgcc
ctacggagggcactgaccaaggagttttggatcaaggcaaggtaa
>M.domestica or214
agaaggctttctattgttgggcttctctgaccggccattattagatatgattcttttcat
atttgtctcaattttctatatgttgacccttttgggaaatgccaccatcatgctggtatc
tcacttagatgctcggcttcacactccgatgtatttcttcctcaccaacctctctttttt
agacattggtttcactactagtattgtccctcaactactagtcaacctcaggggtccaga
gaaaacaattagctatgcaggttgtgtgatccagttctacatttcccattggctgggggc
cactgaatgcgtcctcttagcagtcatgtcctatgaccgctatgttgctatctgccggcc
cctccactacactattatcatgaattcaagggtctgctggggtctagcctccactgcatg
ggttggtggtctttctacctccctgctaggctcaacactcacagtacaactgcctctgtg
tgggtacaaccgcatcgaccacttcttttgtgagatgcccctcatcatgcagctgagctg
tgtggacaccagtctcaatgagctggagatgtatgtagccagcttcatctttgtcgtgtt
gcccctgggactcatcctggtttcttatagtcagattgctcgggctgtgctgaggatcaa
atccactgaggggagggccaaggcatttaacacttgctcctcccacttgatgatagtgtt
cctattttatgggagcatcattttcatgtatcttcagcctgctaagagcagttcacatga
gcagggtaagttcgtttctcttttttacactgtggtgacacccatgctaaatccactcat
ttatactttgaggaacaaagatgtgaaaggagccctgaagcaattggtaataggatctgg
ctgtggtccagtaaaaaaaccgggggccatttcatga
>M.domestica or211 complete cds.
atggagcaaaacgacacttctcaaggggatttcattctcttgggcttctctgataagcct
caattagagataattctctttgcggtcatcttggtcttctacatcttgaacctagtgggg
aacatgaccatcatcttggcctctagcatggaccccaaactgcacaccccaatgtacttc
ttcctcaccaatttgtcctttgtagacctctgcttgactaccacagtggctccacagtta
ctgtttacaatgagaagcaaagacaaaactatgagctacaatggctgtgtagcacaactc
tatgttgccatgggattgggatccactgagtgcattctcttggttgttatggcatatgac
cgctatgcagcagtctgtcgccccctccactatgcagtcatcatgcatcctcaactctgc
ctattattggctgcaacagcatggctcagtggcctcataacctctctgatccagtgttct
ctcactatacagctacctctgtgtggtcataacaagcttgaccacatcttctgtgaggta
ccagtgttgatcaaactggcttgtgtcgacaccactttcaatgaagatgagctttttgtg
gccagtgtggtcttcctcgtggtgcctgtctctctcattttgatctcttatggctacata
acccaagccatattgaggatcaaatctgcagcaggacggcgtaaagcatttgggacttgt
tcttctcatttggttgtagtaataattttctatgggaccatcactttcatgtatctccag
ccagccaaaagtaaatcaaaagaccaaggcaagttcgtgtccctcttctacactgtggtc
acacctctgttaaatcccctcatctataccctgaggaacaaggatgtaaagggggcactg
agaaagttgatactggaaaagactattagatcagaaaaactgtag
>M.domestica or212
atgaaaacaaacaactctcaagatggctttgttctcttgggcttctctgacaagccccgg
ttagagactattctctttgtggtcatcttggtcttctacatcttgaatgtagtggggaac
atgaccatcatattagtgtcctgcctggaccccaaacttcacacgccaatgtacttcttt
cttaccaatctgtcctttgtagacctctgcttaaccacctgcattgccccacagttattg
gtcaccatggggaaaaaagacaagatcatgagctacagtggctgtgtagtacaactctat
gtgtccatgggtttgggatccactgaatgtattattttggctgtcatgtcttatgaccgt
tatgcagcagtctgccgtcccctccactatgcagtcatcatgcaccatcagctctgcctg
tcacttgctgccacagcatggctcagtggcctggtcacctccctgatccagtgttctctc
actatacagctacctcggtgtggtcataaccagttggatcacatttgttgtgaggtgcca
gtgttgatcaagctggcttgtgtagacaccaccttcaatgaggctgaactctttgtggcc
agtgtggtcttccttgtggtgcctgtctctctcatcctggtctcctatggctacattgct
caggccatattgaggatcaaatctgcaacaggacgccaaaaagcatttgggacttgttct
tctcacctggtggttgtgatcatcttttatgggaccatcatcttcatgtatctccagcca
gtcaaaagtaaatcaaaagaccaaggaaagtttgtgtctctcttctacactgtggtcaca
cctctgttaa
>M.domestica or213 complete cds.
atgaagcaaaacaacaactctcaagagggttttcttctcttgggcttctctgacaagccc
cagttagagactattctctttgtggtcattttggtcttctacatcctgaaccttgtgggg
aacacaaccataatattagtgtctggcctggatccaaaactccacacaccaatgtatttc
ttccttaccaacctgtccttcctagacctctgtttcaccaccagcgtagccccacagttg
ttggtcaccatgagaagcaaagacaaaagcatgagctacggtgggtgtatagctcaactc
tatgtggctatggggttaggatctactgagtgcattctcttggctgtcatggcatatgac
cgctatgcagcagtctgtcgccccctccattatgcagtcatcatgcatcctcaactctgt
ctgacactggcttcaatagcatggctcagtggcctagtcacctctctgatccaatgttct
ctcaccatacagctgcccctatgtggtcacaaccggcttgaccacatcttctgtgaggtg
ccagtattgatcaagttggcctgtgtggacaccaccttcaacgaggcccaactctttgtg
gctagtgtagtcttccttgttgttcctgtctctctcattctaatctcttatggctatatc
actcaagctatattaaagatcaaatcttcagcagggcgtcgtaaagcatttgggacttgt
tcttctcacctggtggttgtaatcatcttctatggtaccatcatcttcatgtatctccag
ccagtcaaaagtcgatccaatgaccagggaaaatttgtctccctcttctacacgatagtc
actcctctgttaaatcccctcatctatactttaaggaacaaggatgtgaagggagcctta
aaaaagttgatattggggaaagttattggataa
>M.domestica or902 complete cds.
atgggaggaaccaacatgagctcctttaaaggctttatcctaaagggtgtctctgaccat
cctcagctggagatgatcttttttgtagtcatcctcttctcctatctgttaactttgatg
ggcaacttgaccatcatcctaatatcacgcttggatgcccgacttcacacgcccatgtat
tttttcctcagcaatctctcctcccttgaccttgcctttaccaccagctcagttcctcag
atgctaatgaatctgtggggcccagacaaaaccatcagctatggtggctgtataacccag
ctgtatgtcttcctctggctgggtgccactgaagctcttctgttgttggtgatggcattt
gatcgctatatagctatctgccggcccctgcactacgtaaccaccatgatccctcggctt
tgctggcagttagctgccattgcttggctaggtggcctgggtaactccctgattcagtca
actttcactctgcagctcccactgtgtggacaccaggaagtagataattttctctgtgaa
gtaccagctctgatcaagttggcctgtggtgatacaaacctcaatcaggctttactcaat
ggtgtctgtgccttctttactgcagtgcccctgagcatcatcctcatttcctatggctac
attgcccgtgctgtcctgaagattccctcagctgcaggccgacgaaaggccttcaatact
tgtggctcccatctgatagttgtattcctgttctatggctcagccatttatgcctatcta
ctgccagccaagagtagctcccaagaccggggcaagttcatctctttattttattcagta
gttacacccatggtgaatcccctaatctacactctgaggaacaaggaggtgaagggggca
ctaaggagattgttgggaaaagggagggagcaaggataa
>M.domestica or1588
gggtgtctctgaccatcctcagctggagatgatcttttttgtagtcatcctcttctccta
tctgttaactttgatgggcaacgtgaccatcatcctaatatcacgcttggatgcccgact
tcacacgcccatgtattttttcctcagcaatctctcctcccttgaccttgcctttaccac
cagctcagttcctcagatgttaatgaatctgtggggcccagacaaaaccatcagctatgg
tggctgtataactcagctgtatgtcttcttctggctgggtgccactgaagctatcctgtt
gttggtgatggcatttgatcgctatatagctatctgccggcccctgcactatatgactat
catgaaccctcggctttgctggcagttagctgccattgcttggctaggtggcctgggtaa
ctccctgattcagtcaactttcactctgcagctcccactgtgtggacaccaggaagtaga
caatttcctctgtgaagtaccagctctgatcaagttggcctgtggtgatacaaacctcaa
tcaggttttactcaatggtgtctgtgtcttctttactgcagtgcctctgagcatcatcct
catttcctatggctgcattgcccgtgctgtcctgaagattccctcagctgcaggctgacg
aaaggccttcaatacttgtggctcccatctgatagttgtattcctgt
>M.domestica or231
cttctgactctggtaggcaacactgctatcattctggtctctcgcttggatcccaaactc
cacacaccaatgtattacttccttaccaacctttccctcattgatcttggcttcaccaca
agtattgttcctcagctgttgtggaacctgaggggaccagccaagaccatcactcccata
ggctgtgccatccaactctatgtctctctggccctgggctctactgaatgtgttcttctg
gctgtcatggcatttgatcggtatgctgctgtatgtagaccactccactatgctactttc
atgcacccaagactatgtcagactcttgtaggagttgcatgggtgagtggtttgggcaac
acattaattcagggcaccatcactcttaagttgcctctctgtgggcacagaaggctttat
cactttatatgtgaagttcctgctatgatcaaattggcatgtgtagatattcatgccaat
gaaatacagctttttatagcctccttggttttgcttctcctgcctctggggatgatttta
atttcctatgcgctcattgctcaggaagtgatgagaatcaggtcagctcaagcttggcaa
aaagccataaaaacctgtgggtcacatcttttggtggtgtccctcttctatgggccaagc
acagctgtttatattcaacccagcagttcctatgcccacagacagggtaaatttatcaca
cttttgtacactgtggtgacacctaccctcaatcctattatttatactttgaggaacaaa
gatatgaaagaggcattgataaagcttttaggaaaagatacaaggtaa
>M.domestica or1010 complete cds.
atgaaggtaatgaatgacagcacaggaggtgacttcatcctggtgggtttttcagaccaa
cccaagctggagaagatcctcttcgtagttgttttgatctcctaccttctgaccctgcta
ggcaacactgccatcatcttggtatctcgcctggattcgaaactccatacaccaatgtat
tacttcctcaccaatctctccctcattgatctctgctttaccacaagtattgttcctcag
ctgctgtggaacctgaggggaccagccaagaccatcactcccataggctgtgccatccaa
ctctatgtctctctggccctgggctctactgaatgtgttcttctggccgtcatggcattt
gatcggtatgctgctgtatgtagaccactccactatgctactttcatgcacccaagacta
tgtcagacccttgcaggagttgcatgggtgagtggtttgggcaacacattaattcagggc
accatcactcttcagttgcctctctgtgggcacagaaggctttatcattttatatgtgaa
gttcctgccatgatcaagttggcatgtgtagacattcatgccaatgaaatacagcttttt
gtagcttccttggttttgctcctcctgcctttggggctgattttaatttcctatgcactc
attgctcagcaagtgctaagaatcaggtcagcccaagcttggcaaaaggccatgagaacc
tgtggatcacatcttttggtggtgacccttttctatggcaccatcacagctgtctatatc
caacctaatagttcctatgctcataggcaaggcaagttcattacacttttgtatactgtg
gtgactcccaccctcaaccccctcatttatactctgaggaacaaagatatgaagggtgca
cttaaaaggcttctaggaaaggagccaaggtaa
>M.domestica or1304 complete cds.
atgatgaatgacagcacaggaggtgacttcattctggtggggttttcagaccaacccaag
ctggagaagatcctttttgtggttatcttgatctcctaccttctaaccctgctaggcaac
actgccatcatactggtatctcacctggatcccaaacttcatactccaatgtattacttc
ctcaccaacctctccctggttgacctttgcctcaccacaagtattgttcctcagctgctg
tggaacttgaggggaccagccaagaccatcactcccataggctgtgccatccaactctgt
gtctctctggccctgggctctactgaatgtgttcttctggccgtcatggcatttgatcgg
tatgctgctgtatgtagaccactccactacgctactttcatgcacccaagactatgtcag
acccttgtaggagttgcatgggtgagtggtttgggaaacacattaattcagggcaccatc
actcttcagttgcctctctgtgggcacagaaggctttatcactttatgtgtgaagttcct
gccatgatcaagttggcatgtgtagacattcatgccaatgaaatacagctttttgtagct
tctttggtgttgcttctcctgcctttggggctgattttaatttcctatgcagtcattgct
cagcaagtgctgagaatcaggtcatcccaagcttggcaaaaggccatgagaacctgtgga
tcacatattttggtggtgaccctcttctatagcaccatcacagctgtctatattcaaccc
aataattcctatgctcacagtcaaggcaagttcatcactcttctatatactgtagtgact
cccaccctcaaccccctcatttacactctgaggaataaagatatgaagggtgcactgaaa
aggctactaggaaaagatccaagataa
>M.domestica or1589
atgataaatgtcagcaaaggaggtgactttatcttggttggtttttctgaacagccccag
gtagagaagatcctatttgtggttgtcttgatctcctacctattgaccctggtaggcaat
acagccatcattctggtctcctgcctggatcccaaacttcgtactccaatgtattacttc
ctcaccaatctctccctcgttgacctttgctttactacaagcattgtaccccaacttttg
tggaacttaagaggaccagcaaagaccataactcctgtaggctgtgctatacaactctat
gtttccttggcattgggctccactgaatgtgttctccttgctgtcatggcatttgatcgg
tatgctgctatctgtcagcctctccattatgctactgtcatgcatccaagactatgtcag
gcccttgcaggtgtggcatgggtaagtggtttgggaaatactctgatacagagcactatc
acccttaatctacctctgtgtgggcataggaagctataccatttcatgtgtgaggtacct
gccatgatcaagttggcatgtgtggatattcatgccaatgaaattcagctttttatggcc
tccttaatcttgcttcttcttccactgggattgatcttaatctcctatgcacttattgcc
caggcagtaataaaaatcaggtcagccaaagcttggaagaaggctctgagaacatgcggg
tcccatat
>M.domestica or233 complete cds.
atgaacaatgccagttccagaggatatttcatcctgataggtttctctgaccagcctcag
ttggagaatatactgttttggattatcctgatattttattgcttgaccattgtgggtaac
atgaccatcatcctgatctcctgcctggaacctagactccatactcccatgtatttcttc
ctctccaatctttccctactagaactctgttttaccaccagttgtatacctcagatgttg
gtcaacctctgggggccagagaagacaatcagttacattggttgtgccattcagctatat
gtattcttatggcttggagccactgagtgtattctacttgttatcatggctgtagatcgc
tcggtggcaatctgtcgaccattacattatgtttctatcatgcacccccacctctgtctt
cagctggtaatccttgcttggggaagtggcctgattcagtcaatgatccaggtaccatct
accttacatttgcctttctgccttcaccacagagtggatgattttgtatgtgaggtacca
gccatgattcgcctgtcctgtggggacactgcttataatgagattcagctatctatatct
agtatcattctcctggtagtgcctttggtcttcattctgatctcctatggtgccatcacc
aaagcaatcctaaaggtgaagtctacagctggacagagaaaggcatttggcatctgtggc
tcccaccttttagtggtatccctcttttattgcactgtcacagctgtctaccttcaacca
aagggccaatatagtcataaacaaggaaaggtctttaccctcttctacactgtagtcacc
cccactatgaatcctctgatctacactttaaggaataaggaagtaaaggtggcattaaaa
cggttaggggaaaggaattgggtgtcctgggagaactgtagaaaatga
>M.domestica or222
atggaaaggaccaataagagcagcccagtaggatttattctgttgggtttctctgaccag
ccccaactggaaatgattcttctttatgtcatctccgtcttttacatcctgacatttgtg
gggaacacaaccatcattctgatatcttacctggatcctaaactccacacgcccatgtat
tttttcctctccaatctttccttcctggatctctgcttcaccaccagcattattccccaa
atgctatggaactttaggggtcctgataagaacatcacttacattggctgtatgattcag
ttttttgtggctctggggttgggttctgctgagtgtgttctcctgactgtcatggcttat
gatcgctacattgccatctgtcggccccttcactatactcttatcatgcacccaaggcta
cttaaacagttggcagttgtgatctggatcagtggcttcctagaatccttggttcagtca
atattgacttttcagttgcctttctgtagtcaccacaaggtggatgattttatgtgtgaa
gagccagccttgattaaaattgctgctgtggatactaccttcatagaaactgagctttgc
atagcaagtatcctttatgttatgatgcccctaggtctcatcctagtctcctatggatgc
atagctaggaccacattaaagataaagtcaactgaaggacggcggaaggtatttgggact
tgtggttcccatctgatggtagtaaccttattctttggaacagtactcattgtctatata
cagcccaaaaataaatatactcagaatcagagtaaattcctcaccctcttctatactgtg
gttacccctacccttaaccccatgatatataccttaaggaacaaagatgtgaagggggca
ttgngaagattgctggggtgaaaccaag
>M.domestica or223
atggaaagatccaataaaagcagttcagtagggttcatattattgggcttctctgaccag
ccccaactggaaatagtccttctttatgttgtctccatcttttacttcctgaccctggtg
gggaacacaaccatcattctggtatcttatctggaccctaaactccacactccaatgtat
ttcttcctctctaacctttcattcctggatctctgcttcaccaccagcattattcctcag
atgctatggaactttaagggtcctgataagagcattacttacgttggttgtattattcag
ttttttgtggctctagggctaggttgcactgagtgtattctcctaactgtcatggcttat
gatcgttttgttgccatttgtcagccccttcactatgctattatcatgcacccaaggctt
ctcaaacaattggcagctgtgagctggatcagtggtttcctagagtccttggttcagtca
aatctaacttttcatttgcctctttacagtcatcacaggctggatgattttatgtgtgag
gagccagccttgattaagattgctgctgtggacaccaccttcatagaaactgagatttgc
atagccagtatcctccatgttatgatacccttaggtcttatcctagtctcctatggattc
atagctaggaccacattgaggataaagtcaagtggagggtggagaaaggttttgggaaca
tgtggttcctattt
>M.domestica or225 complete cds.
atggaaaggaccaatgagagcagcccagtaggattcatcctactgggcttctctgaccag
ccccaactggaaatggttctcctttttgtcatttctatcttttacatcttgatcttggta
gggaacacaaccatcatcctagtatcttatctggaccctaaactccacactccaatgtat
ttctttctttccaacctttccttcttggatctctgcttcactaccagcattatcccccag
atgctatggaacctcaggggacctgataagaccatcacttatattggctgtgtaattcag
ctgtatgtagctctagggctgggttccactgagtgtgttctcctgactgtcatggcttat
gatcgctacattgctatctgtcgcccccttcactatgccattatcatgcatccaaggctt
ctcaaacaattggcagctgtgatctgggccagtggcttcatagagtctttggttcagtca
atactgacttttcagttgcctctctgcagtcatcacaggctggatgattttatgtgtgaa
gagccagctgtgattaaaatcgctgctgtagacaccactttcatggaaaatgaactctgt
atagccattatactctatgttgttatacctttgggacttattctgatctcctatggatgc
atagctaggactacattgaggataaagtcagctgaagggaggaagaaggtttttggaacc
tgtggttctcatttggtagtagtagccttgttctttggaactataattgctgtttacatc
caacccaaaaataagtatactgagaatcaaggcaagttccttaccctcttctacactgtg
gtgacccccactctcaaccccatgatctataccttgaggaacaaagatgtgaagggggca
ctgagaagattgctgggtcaaaaccaaggttctggggaaacatag
>M.domestica or224 complete cds.
atggggttcattctgttgggtttttctgaccagcctcaaatggaaagagtcctccttttc
atcattgccatattttatgttcttaccctgatggggaatacaactatcatcctggtctct
ttcctggatcccaaactccacagcccaatgtatttcttcctctctaacctctcttttctg
gatatttgcttcactaccagcattattcctcagatgttatggaatcttagtggtaccgat
aagaccatcacttacattggttgcattattcagctatatatttttcttggggtgggttcc
actgagtgcatcctcctgactgtcatggcttatgatcgctacattgcaatctgtcgtcct
cttcactataatgttatcatgcatccaaggtgtctcaaacagttggcagctgtgatttgg
gtcagtggttttgtggggcctttgattcaatcaatattaacttttcagttgcctctttgc
agtcaccacagggtggaacattttatgtgtgaggctccagctttgatcaaaattgctgct
gtagacaccacctttatagaaactgagctttccatagccagtatcctgtatgttgtaata
cctttggtccttatcctggtttcatatggctgtattgctagaactacattaaggatgaac
tcagctgaaggccgttggaaattatttggaacctgtggttcccatctaatggttgtagcc
ttgtactttgggcccataattgctgtctacatacagcccaaaaatgagtatactcagaaa
cgaaccaagttcctagccctcttctacactgtggtgacccccaccctcaacccaatgatc
tataccttgaggaacaaagatgtgaagggatcactgaggaggttactaggttcaaacaaa
ggctctgaacatacataa
>M.domestica or230 complete cds.
atgagaagacataatgacaccctacctcaccctacaggattcattctagtgggtttttct
gaatggccaaggctagagatggtcctctttgtggccatctctatcttctacataatgact
cttcttgggaacacagctatcataatcctctcctaccttgatccacgactccacacccct
atgtacttcttcttggccaatctctccttcttagacctctgctacactactagcactgtc
ccacagatgctggtgaacatccagagcaaagaaaggagcataacttttgttggatgtgtt
gctcagcttttaatttttcttggtctgggctctactgaatgtgtactcctttcagtcatg
gcttttgaccgctatgttgctatctgccggccactgcgctacactgttattatgcattcg
aggttatgtcatcagcttgcgatagtagcctgggttacaggcttcagcaattccctcata
cagacagtgttgactcttcaccttccccgctgtgggcactatcggttagagaattttttc
tgtgaggtacctgctatgcttttattatcctgtgcagatacttgggtcaatgaggtagaa
atgtatgcagctgtggtggtcataaaagtcatcccagtaggattgatcctcttttcttat
gctaacattgcctgggcagtgttgaagattcaatcttctgagggtcgaaagaaagcattt
aatacctgtgggtctcatttgctggtggttattatgttctatggttcagccatcagtggc
tatgcctacatggcccccaaaagtaaatcagccaagttgaaaggcaaacttcttgccctc
ttttatggcctcataacccccatgctcaacccactcatctatactctgagaaacaaggat
gtgaaggctgcaacaaagaggttactagggagagagcaagaacatgggtggagtatgact
taa
>M.domestica or221 complete cds.
atggaaatagccaatgacagctcagatgatttcatcttagtgggtttctctgaacgacca
gaattagaattgattctctcactctttgtctccttgttctacattataaccctgacaggt
aacactgctatcattctgctctctctcctggactccaggctccacactcccatgtacttc
ttcctcagaaacctttcctttctagacctctgcttcaccactagcattgtccctcaaatg
ttagtgaatatctggggaggaagcaaaaagatcagctactctggatgtatggtccagtac
tgggtggctttggctcttggctccactgaatgtgtgctccttgcggtgatggctgttgat
cgttatgttgctgtttgttggcccctacgctatgctatgatcatgcatccacgcctctgc
cacctcctaggggctgcttcctggtctagtggctttgccaactccgtcctacagtcatca
ctggccatggtgctacctctatgtggcaaccgaagagtggatcatttcttctgtgagtta
ttgatcattgtcaaactttcctgtgtggacactggcccaacagagtctaagatgttcatt
gcacgccttatcattcttgccatgcctgtctccattatcttaacttcatatgggtgcatt
gcatgggcagtgatgaagatccgttcagctgagggaagaaagaaggcctttggtacttgt
gcatcacatctcctagtagtgtcacttttctatgggacaatcatgtttgtatatctacag
cccaaaaacaattactcccaggaccagggaaagatccttgcagtgctctatacaattcta
gctcccaccctcaaccctctgatctataccctaaggaataaagatgtgaagaaagcagta
aaaaaattaatagggaaggagcaggcatag
>M.domestica or904P complete cds.
atggaaatagccaatgacagctcagatgatttcatcttagtgggtttctctgaacgacca
gagttagaattgattctctcactctttgtctccttgttctacattataaccctgacaggt
aacactgctatcattctgctctctcttctagactccaggctccacactcccatgtacttc
ttcctcagaaacctttcctttctagacctctgcttcacccctagcattgtccctcagatg
ttagtaaatatctggggaggaagcaaaaagatcagctactctggatgtatggtccagtac
tgggtggctttggctcttggctccactgaatgtgtgctccttgcggtgatggctgttgat
cgttatgttgctgtttgttggcccctacgctatgctatgatcatgcatccacgcctctgc
cacctcctaggggctacttcctggtctagtggctttgccaactccctcctacagtcatca
ctggccatggtgctacctctatgtggcaatcgaagagtggatcatttcttctgtgagtta
ttggtcattgtcaaactttcctgtgtggacactggcccaacagagtctaagatgttcatt
gcacaccttatcatccttgctatgcctgtctccattatcttaacttcatatgggtgcatt
gcatgggcagtgatgaagatccattcagctgagggaagaaagaaggcctttggtacttgt
gcatcacatctcctagtagtgtcacttttctatgggacaatcatgtttgtatatctacag
cccaaaaacaattactcccaggaccagggaaagatccttgcagtgctctatacaattcta
gctcccaccctcaatcctctgatctataccctaaggaataaagatgtgaagaaagcagta
aaaaattaatgggggaagaagcaggcatag
>M.domestica or1012 complete cds.
atggaagtcaatgatagttcaggaggatacttcatcttaatgagtttttctgaccgacct
cagctagaattggtactttcattatttttctttgtgttgtacaccattacattgatgggc
aatatgaccattatcattttatcttttctggactctcggctccatacacctatgtacttc
ttcctcagaaacctctccttcttagacatcggtttcattactagcgttgtcccccaaatg
ctgattaacatctgggggcataataaaagaatcagttatattggctgcttggtccaatac
tcagtagccttggctcttggctctactgaatgtgtgctccttgctgtgatggctgtggac
cgctattttgctgtttgttggcccttgcgctatgccactatcatgcatcaacgtctctgc
catctcctggcagctacttcttggttctcaggctttgctaattcagtcctccagtcatct
ttggcaatggtgttgccattatgtggccaccgtcaggtagaccatttcgtttgtgaacta
cttgtcattgtaaggttatcttgtgtggacactaggtcaatggaatccaaaatgttcatt
gctcgcttgatcattttggccatacctgtctctatcatcctcacctcatatgcccatatt
gcttgggcagtggcaaagatccactcagctgagggacagaggaaggcttttaagacctgt
gcctcacacttgatggtggtttcattgtactttgggactatcatgtttatatatcttcag
cccaggaacaattattcccaggtccaaggtaaggtccttgcccttatctataccattata
gccccctccctcaaccctttgatatatacactgagaaataaagatattaatagggcaatg
aagaaagtgatggggaaacaggatacttaa
>M.domestica or1013 complete cds.
atggaagtcaatgatagctcaggaggatacttcatcttaatgggtttttctgaccgacct
cagctagaattggtactttcattatttttctttgtgttgtacaccattacattgatgggc
aatatgaccattatcattttatcttttctggactctcggctccacacacctatgtacttc
ttcctcagaaacctctccttcttagacatcggtttcactactagcgttgtcccccaaatg
ctgattaacatctgggggcataataaaagaatcagttatgttggctgcttggtccaatac
tcagtagccttggctcttggctctactgaatgtgtgctccttgctgtgatggctgtggac
cgctattttgctgtttgttggcccttgcgctatgccactatcatgcatcaacgtctctgc
catctcctggcagctacttcttggttctcaggctttgctaattcagtcctccagtcatct
ttggcaatggtgttgccattatgtggccaccgtcaggtagaccatttcatttgtgaacta
cttgtcattataagtttatcttgtgtggacactaggtcaatggaatccaaaatgttcatt
gctcgcttgatcattttggccatacctgtctctatcatcctcacctcatatgcccatatt
gcttgggcagtggcaaagatccgctcagctgagggacagaggaaggcttttgggacctgt
gcctcacacttgatggtggtttcattgtactttgggactatcatgtttatgtatcttcag
cccaagaacaattattcccaggaccaaggtaaggtccttgcccttatctataccattata
gcccccaccctcaaccctttgatatatacactgagaaataaagatattaatagggcaatg
aagaaagtgatgggagatacctaa
>M.domestica or217
gatagaacttcctctgttcttcattctccttatcagttatttattggctatgctgggcaa
cttctctatcattctaatctgtaggctggaccatcacctccatagcccaatgtatttttt
cctaactaatctctcctttctggacatctgttttacaacaagcattgttccccagatatt
attcaacttgggtagctcaaagacaatcacttatattggatgtgccattcagctttactt
cttccatttcctggggtccacagagtgtcttctcttagctgtcatgtccctggatcgcta
tgtagctatttgcaaaccacttagatacaccctcatcatgaatcaaaatatttgtttcct
acttgtatccattgtatggttaagtggcctgatttattctttatcagaggttactttgac
cttacagctaccattgtgtggacacaacgaattagatcacgtggtgtgtgagatgcctgt
attgatcaaggctgcctgtggggataagagctctaatgaatttgggctttccttggtttg
tgtatttttccttgctatacctttagtcctagttattgcttcctatgtctgtattggaaa
agctgttatgaacattcagtcttctgagggaaggaagaaagcctttgggacctgttcttc
ccatctcattgttgtattattgttctatggcccggcaattagtatgtacctccaaccccc
ttcttctatctccagagatcaacccaaattcatggcccttttctatggtgttataacccc
tacactcaatcccttcatctacaccctaaggaataaagatgtgaaaggggccataggcaa
tgtattgaggacaatgtttaagtccaaaagagtatcagtatccaatatcaagtaa
>M.domestica or215 complete cds.
atgagaagtaacaaccagagtttattggggacttttactgggaatttcttccttttgggg
gtctctgatagaccatggctagagctgcccctttttgtgatccttctaatatcctatgtt
ctggcagtcctgggaaatattgccattatattagtgtctcggctggatcctctgctgagt
agccctatgtacattttcctcagtcatttgtcctttctggacctttgctataccaccact
actgtgcctcagatgctgttcaacatgggtagctcaaagaagactatcagttatagtggc
tgcacagtgcaatatgccatcttccattggctaggctgcactgaatgtgtggtcctggct
gccatggctttggaccgatatgtggccatctgtaagcctctccgctatgcagtcatcatg
aaccgcccactatgtcagcagctggtgggcactgcctggatcagtggatttggaaattct
ctggttcaagttgtactaacagtacaactacccttctgtggacggcgggtgctgaacaac
ttcttctgtgaggtgccagctatgattaagttgtcgtgtgccaacacatccatcaatgat
gccacattggctgtactggtagccttctttgtgctggtgcccttggtcctcattcttatc
tcttatggcttcattgcccaagctgtgatgagaatcaagtcctccaaggggcggagcaaa
gcttttgggacctgctcttcccacttgatagtagtgtccctcttctatttgcctgccatc
tacatgtaccttcagcccccctctagctactctcaggatcagggtaaattcatctccctc
ttctactccatcatcactcctaccctcaatcccttcatctataccctcagaaacaaagat
gtgaagggggcactgagaaggctttgggaaaggagttggagactgtttcagaggtaa
>M.domestica or232
atcctgactccaaactccatactcccatgtacttttttatctccaacctctccttcctgg
atctctgcttcaccacgagctgtgttccccagttgttgtccaacctctggggtccagaga
agaccatcagttttaatggttgtgccattcctggctctagggaccactgagtgtatcctc
ctggctgtcatggcctttgaccgatatgtggcaatctgccaacctctccgttatgctatc
atcatccatccccgacttagccaacaattagcagctgtagcatggatcattggactattg
gaatctgtgatccagacaccacccactcttcttttaccattctgctctcacagaagagta
gatgactttgtatgtgaagtcccagccctcatccgcctttcctgcgaggataccacctac
aatgaggtccagatggctgtggccagtgtgctcattctggttgtgccactgaccctcatt
ttggtttcctatggtgctattgtccaggctgtgctaaagattaactcagcagtaggacgg
aagaaagcctttgggacctgctcttcccacctcctggtggtctccttcttctatagttct
gtcatcactgtttaccttcagcccaagaacccctatgcccaggaccaaggaaaattcttt
ggtcttttctatgctgtgggaactcctgcactaaaccccctgatatatactctgagaaat
aaagaggtgaagggggcatttaggaagctgttaaggaagatcaggaaagcagaggagagc
tga
>M.domestica or219 complete cds.
atggatggaaccaatgagagcatacaagatgattttatcctgttaggtttttcagacagg
ccacagcttgaggtggtcctttttgtggtcatcttgattgcctatctcttgacagtagtg
ggtaacacaaccatcatcctattgtgccacattgaccctcgcctgagctctccaatgtat
ttcttccttacccacctctctttcctggatctctgcttcaccaccagctccatcccacaa
ctgctatataacctgaatggacctgataaaaccattagctacacaggctgtgcttttcaa
ctttttctgttcctagctctgggtggtgtagaatgtctcctgttggctgtcatggcatat
gaccgttttgttgctgtatgcaagcctcttcattacatggttattatgtaccccaaactc
tgcttgggactagtgtccatagcctggtttggtggtgtgctcaactccttgactatgtcc
cctataactctgaaactgccccgttgtgggcacaacaaggtggaccacttcttgtgtgaa
atgccagcactgatccggttggcctgtgtaaacactgctatcattgagggcaccgtattt
gtactggcagtgattatagttttgacacctttggttcttattttggtctcctatggctat
atcacccaggcagtggtacagatcaagtcagcagtagggcgaaggaaggccatcaacacc
tgcagttcccacctcattgtagtgtctctcttttatgggaatattatctatatgtacatg
caaccagggaacaatgcctctcaggaccagggcaagtttcttactctcttctacaatata
gtgactccactcttcaacccactcatctatacactgagaaacaaggaagtgaagggagca
ctgagaaggcttctgggagagaagaaagggagaagagaaaaataa
>M.domestica or1305 complete cds.
atgatcaacaaaagtttccaggatcattttatcttgttgggtttctctgatcggcctaag
ctagagcatatcctctttgtgatagttttaatcttctacttgattactttggtgggcaat
atcaccattattttggtctccctattagacacacggttgcacactcctatgtactacttc
cttacaaacctctctttcctagacctttgtttcactaccagttctatacctcaacttctc
ttcaacttgaaaggacccaataaaaccattagctacttaggttgtgccatccaacttttc
atgtttcttggattaggtggtacagaatgtatccttctttctgtcatggcttatgatcgt
ttcattgccatttgcaaacccctccattacactgtcattatgcaccctcagctttgtgta
caactggtagcggtgtcctggggcattgggctcctcaactctttggttatgtctcctata
acaatgaaactaccacgatgtgggagatgccaagtgaaacatttcctgtgtgagatgcca
gcattaatcaaaatggcctgtgtagatacagtggttatggaaagtacagtctttatctta
tctgtaataattgtcttggtacccctctcgcttattcttatctcttatggatacattgcc
cagacagttctaaggatcaagtcagttgcaggtcgaagaaaggccttcaacacctgtggg
tctcatctcactgtggtctctctcttttatggtaacatcatttacatttatatgcaacca
gggaacaactcatctcaggaccagggaaagttcctcaccctcttctacaacttagtgact
cctatgttgaaccctcttatctatactcttaggaacaaagaagtgaaatccgcattaaag
aaattattttggaaggaagcaggctcacatgacaagtga
>M.domestica or1011 complete cds.
atgattataatgcaaggcattgaaagctccctacagggatttatcttgctgggtttctca
gatcgacctagactagagctggttctctttgtgatggtcttgatcttctacctcatgact
ttagtgggcaatgccatcatcatactggtgtcccgcctggaccctcatctgcagacacca
atgtacttcttccttaccaacctctccttcctagacatctgtttcaccacaagttccatt
ccccagctgctctttaaccttggtggatcagacaaaagcatcagctacacgggctgtgca
atccagcttttcatgtttcttgcattagggggcactgaatgtatacttttggctgttatg
gcctacgaccgctttactgccatctgcaaacccctacactacacagtcattatgcatcct
cagctttgtttgcagctagtggccgttgcctggctaagtggcattgccaactccttggcc
atgtcccctgtgactctgacgctgccccgatgtggtcggcaccaggtagaccacttcctt
tgtgagatgccagccatgatcaaaatggcatgtgtagataccacactcattgaaagtaca
gtgtttgtcctggccagctgctttacacttctacctttgtctctaattttggtctcttat
gggtacataacacgaactgttcttaggatcaagtcagcggctggacgcaggaaagctttc
aacacctgtggatcccacatcactgtagtatccctcttttatgggaacatcatctacatg
tacatgcaaccagggaacaattcatcccaggaccaaggcaagttcctcactctcttctac
aatttgttaacccctagtctcaaccccctaatctatacactgaggaacaaggaggtaaag
ggggcactcagaagactagtgaagaaagagagaggctaa
>M.domestica or218 complete cds.
atgagagcaatggaaaagatcaatgatagttcagaatacggctttatcttggtgggcttt
tctgatcgtcctaaattggagctgattctcttcactatcaatttgactctgtattctgtg
gctgttttaggcaatacaaccatcattctagtgtccatattggaccctcgactgcatact
cctatgtatttctttttggccaacctttcctttctggacctctgtttcagtactagttgc
atcccacagatgcttgtcaacctctggggtccagataagaccatcagctatgcaggttgt
gcagtccaattattttcctttctctcagtaggagggattgagtgcattctcctagctgtc
atggcatatgatcgatatgctgctgtttgcaaaccactgcactatatggtcatcatgcac
ccccgtctctgcctacagctagtggctgttgcctggggtagtggcttagtcaatgccatt
gtcatgtccccattgaccatgacactttcacggtgtggccgacggcatgtcaatcacttc
ctctgtgagatgccagcactaatcaagatggcatgtgtagatgcacgagcagtggagatg
ctagccttcacctttgctatccccattgtcttgatgcccctctttttcatccttgtctcc
tatggctacattgctgcagcagtgatcaggattaagtcagcggctggacggaagaaggcc
tttaacacttgcagttcccacctcactgtggtctccctcttctatgggagcatcatctat
atgtatatgcagccaggaaacagctcttcccaggacaagggaaagttcctcacccttttc
tacaatttggtcacccctatgttgaatcctcttatctacactctaaggaataaggaagtg
aagggagcactgaagaaggtttttggtaggcaaaaggaagcaagagagaggtga
>M.domestica or1590
[truncated: 1,023,751 more chars]
