# Supplementary material for: Pattern of the Divergence of Olfactory Receptor Genes during Tetrapod Evolution
Source: PLoS One. 2008 Jun 11;3(6):e2385. doi: 10.1371/journal.pone.0002385 (PMC2435047; doi:10.1371/journal.pone.0002385)
Supplement: Text S3 — The OR sequences aligned between frog and mouse (1.13 MB TXT) [file pone.0002385.s007.txt]

>AB182635 Amphi-GCPR1
------------------------------------------------------------
------MEGETDGSPVKDGFNHVLSLGST---S--HGLQTTYLIISL--VLSVGCGLLLI
FLVWKKENL-R-K-PSHYLRCNLAVDDIIFTSCLIPIRIYAL-FEP----R----YRRAT
CVVLGKSTGITPVCAMSMFGTYLMMAIDLYYFVCDPLHYHAKVTTKRVIIGIVTIR----
--------AFSL-FFGFGLA-------PMAFG-GL-P--------KYGLICDYGPGNSVS
-----------VLDIFKN-T------FLLVLVLAVLPIPVLYYNVFKEARRQQE--RDEN
RDLWVFQTKAFK-------KMAPHAIVLTVTVATAI--FQVATVRVLSLTSKEEMPQYAL
--IV--AE-NVVILMFL--TLSSMANPIIYSFRLP---------EFR---RAF----REL
CGWPINQPVVPAGRHSDSVEMVDITGPGQGASARRHPDSVEMVAITGPRQGASVPRHPDS
VEMVAITGRGKGASARRHPDSVDIVAITGPGQGASVPRHPDSVEMVAITGPRQGAAARRH
PDSVEMFTITGAGQGASVPRYPDSVEMVAITGRGQGAAASQHPDSVEMFAITRSWARCGG
TAASG.
>Xt1OR12.1
-------------M---NLG--------------N-K---------T-------------
------T--------DKA--ILLLGFQML-Y-P--YEILFFLLIFTLY-SLTLIVNVMIV
ALVSSSPCL-H-H-PMYFFLSNLSISDLILTTTIVPNMLYGL-LRR-GV-T----MSIAA
CITQFQFFGIAIMSQCLLLA---VMSYDRYLAICNPLQYVRLMDNRHRFQLVIFCW----
--------SVSL-TVSFVMI-L-LVS-RLDFC-GS-N-I------INHFFCDFVPILQIS
--CS-GT-F--GLELVQK-F-L----AFPITVLPLIFISVTYVCIIISI-LKIP--SSLG
R-----Q-KAFS-------TCSSHLAVVGTFFGSLI--TLYM---VPS-A--G-NT----
--LN--AN-KILSLLYT--VITPLFNPIIYSLRNL---------EMR---AAL----GKM
SR----------------------------------------------------------
-----------------------------------------G------------------
--------------------------------------.---------------------
------
>Xt1OR234.1
------------------MPEVVPN-----------------------------------
---GS-S--------FTE--FLILGFSPS-E-K--QKVPIFLLFLLIY-LFIVISNTLII
ALISLDSNL-H-K-PMYFFLCNMSFLDIFFTSVTAPTLLHMQ-LSE-AK-R----ISFRA
CMAQLYLFNSFGAMEYMVLT---SMAYDRYQAICNPLVYHQTMSRNVCCILAALPW----
--------GGGF-ISAIPIN-I-LIS-ALCYC-SS-N-R------INHFFCDLTALLMLA
--CN-DT-S--TVEFVIF-A-E----GVLIVLNCFLLTVTSYGFIGFAI-IRIG--SSKG
R-----F-KAFS-------TCASHLTVVILFYTMIA--CLYM---KPS-S--S-YS----
--LS--DG-KFLSVFTV--NVTPMLNPVIYTLRNK---------DIR---EAV----KNI
YH----------------------------------------------------------
-----------------------------------------FF---YVKWLSL-------
--------------------------------------.---------------------
------
>Xt1OR243.2
---------------------------------------------MAL------GS---E
--E---N--------VSG--FIIQGFSDT-P-E--LHISLFVLILGIY-LIILLGNLIIF
LVISCNPHL-H-T-PMYIFLLNLSLIDISFPSTVLPNLLLIL-LTQ-QN-N----ISFLG
CMTQMYVFGSLAGSENFLLT---AMAYDRYVAICDPLHYIARMSRKHCAGLITAAF----
--------TVGF-GETVGLI-V-LIP-KLSYC-AS-H-L------IKHFFCDVTALLKLS
--CS-ST-F--SVELFIY-F-E----GTLLNFNSFLLTLTSYIFIISAI-LKIQ--SSEG
R-----Q-KAFS-------TCASHLTCVITLYGTII--CLYM---RPTTS-YS-------
--IK--RD-KYFSLLYI--VLGPVLNPLIYTLKNK---------EFQ---CSL----NKT
RQ----------------------------------------------------------
-----------------------------------------RF----VSCFFR.------
------------------------------------------------------------
------
>Xt1OR263.1
------------------------------------------------------------
-------------------------------------MPLFCGFLLVY-VAIIAGNLLIV
FLVSFQQSL-H-S-PMYLFLSHLSLCDVWCTTNIIPNMLNIV-LFG-GG-T----ISVTG
CIAQFYLFGSLTTTESFLLT---VMSYDRYLAICYPLHYFSIMDLRLLLCLTTWSW----
--------VLGF-VLTLIPS-V-LVG-SLQFC-GP-S-A------INHFFCDLSPLLALS
--CSPRT-S--EIQTEII-F-S----SIPVILFPFIFIIGTYLKIFLTI-LNIS--SKRG
R-----Q-KTFS-------TCSSHLIIVCTYYGTLI--IVYM---IPA-K--Q-NF----
--SN--VN-KILSLLYI--VVTPLFNPIIYSLRNR---------EIK---TAL----WKI
MS----------------------------------------------------------
-----------------------------------------FT----AKGEV--------
--------------------------------------.---------------------
------
>Xt1OR416.1
---------------------------------------------MAS------GT---N
--G---N--------VSG--FIIQGFSDT-P-E--LQIAFFVLFLGIY-LIILLGNLIIF
LVISCNPHL-H-T-PMYIFLLNLSLIDISFSSNILPNLLHIL-LTQ-QN-N----ISFLG
CMTQIYVFVALASSEYFLLT---AMAYDRYVAICDPLHYIARMSRKHCAGLITAAF----
--------TVGF-GGTVGIV-V-LVS-KLSYC-AS-R-L------INHFFCDVTALLKLS
--CS-ST-F--SVELYIF-I-L----GALLIVNSFLLTLASYIFIISAI-LKIQ--SSEG
R-----Q-KAFS-------TCASHLACVITLYGTAL--SLYV---RPTTS-YS-------
--LQ--RD-KYFSLLYI--VLGPVLNPLIYTLKNR---------EFQ---SSL----NKT
RQ----------------------------------------------------------
-----------------------------------------RC----LYFFHF.------
------------------------------------------------------------
------
>Xt1OR603.1
------------------------------------------------------------
-------------------------------------------FLLLY-IITVWENVLII
VLVSSSQNL-Q-S-PMYFFLQQLSLSDLLESTDIVPFLLVIV-IHD-GA-I----MSFAG
CIMQHFIYSTTECFGCLLLA---IMSYDRYVAICNPLRYPSIMTHKVCTKLIAWLW----
--------LSAF-SITLIYE-I-LLC-TLDFC-DQ-H-S------INLYFCDLFPLIEHS
--CS-DT-F--LLQIEVT-L-L----SVPILLIPPILITISYMRISHTI-LKIV--SSMG
R-----Q-KAFS-------TCSSHLAVVSIFYGTII--AMYV---VPH-K--E-ES----
--ET--IS-KVLSLLYT--VGMPLLNPIIYSLRNK---------DIK---EA--------
------------------------------------------------------------
------------------------------------------------------------
------------------------------------------------------------
------
>Xt1OR754.1
---------------------------------------------MTL------E-----
------N--------VSG--FIIQGFSDT-P-E--LHISLFVLFLGIY-LIILLGNLIVF
LVISCNPHL-H-T-PMYIFLQNLSLIDISFTSNILPNLLNIL-LTQ-QN-N----ISFLG
CMTQLYVFVSLSGNEFFLLT---AMAYDRYVAICDPLHYIARMSRKHCAGLITAAF----
--------TVGI-GVAVSFI-V-LIS-NLSYC-AS-H-L------INHFFCDVTALLQLS
--CS-ST-F--SVELVMY-I-E----GTLVVFSSFLPTLTSYIFIISAI-LKIQ--TSEG
R-----Q-KAFS-------TCASHLACVITLYVTAL--SLYV---RPTTS-YS-------
--LE--RD-KYFSLLYI--VLGPVLNPFIYTLKNR---------EFQ---SSL----NKV
RQ----------------------------------------------------------
-----------------------------------------KC----LYFFTS-------
--------------------------------------.---------------------
------
>Xt1OR772.1
-----------------------------------------------M------------
--NQS-S--------SSG--FILQGFSDY-P-D--IQIPLFCLFLLIY-LLTLQGNMLIL
IVIYQTSLL-H-I-PMYFFLCNLAFIDLCASSVSQPKLLLIL-LRR-DN-T----ISFGG
CITQLHFFMTLTCAEFISLT---VMAYDRYVAICNPLRYLVVMNRRVCVMLVIACW----
--------MFSF-AEPMLHT-V-LIS-HLPFC-RS-R-T------IDQFFCDLSILLKLS
--CA-ST-V--FIEMMTY-V-L----GSLVGLPAFVLIVASYTYIIATI-LKIH--SATG
R-----K-KAFS-------TCTSHLTVVILFYGSTL--ITYM---RPT-S--Q-YS----
--ST--LS-KPFSFLYT--ALIPLINPFIYTLRNK---------DIK---QQI----SNK
IE----------------------------------------------------------
-----------------------------------------FI----RSNLQILGSVL--
--------------------------------------.---------------------
------
>Xt1OR804.1
------------------------------------M---------EM------QN---I
--NNS-Q--------VTF--FTLLQLWGS-P-V--GQMSFSVSFSVIY-VLTLSGNLIII
IVCRVEKSL-C-T-PMYFFLSHLAALEICYISVTVPKMIHYS-VSG-DV-T----ISFAA
CLTQLYFFGSLGSTECFLLA---VMAYDRYLALCKPLHYHSLMTSQFCSRSVGCCW----
--------SFGF-IFTMSSV-L-LIS-SLKFC-GS-N-H------IQHFFCDISPILRLS
--CT-DI-R--HTETLIF-L-L----ASFTLVGSCLITLLSYLKILSTV-LGIS--TQSG
R-----G-RASA-------TFASHLTVVTIYYSTMI--FVYV---RPTTA-NA-------
--SS--LN-QILSMLYT--ILTPLLNPFIYALRNK---------EVQ---RAL----WKL
KS----------------------------------------------------------
-----------------------------------------RL----KL-----------
--------------------------------------.---------------------
------
>Xt1OR971.1
-----------------------------------------------M------EI---K
--E---N--------VSG--FIIQGFSDT-P-E--LQLSLFVLFLGIY-LIILLGNLIIF
LVISCNPHL-H-T-PMYIFLLNLSLIDISFPSTVFPNLLHIL-FTQ-QS-N----ISFLG
CMTQTYVYVALAASEYFLLT---AMAYDCYVAICDPLHYIARMSRKHCAGLITAAF----
--------TVGF-GGTVGFI-V-LIP-KLSYC-AS-H-L------INHFFCDMAPLIKLS
--CS-ST-F--SVELSIY-I-E----AILLTFNAFLFTLTSYIFIISAI-LKIQ--TSEG
K-----Q-KVFS-------TCASHLTSVLTLYVTAF--CLYM---RPTTS-YS-------
--LK--RD-KNFFLLYI--VLGPVLNPLIYTLKNE---------VFQ---SSV----YKV
RV----------------------------------------------------------
-----------------------------------------RC----.------------
------------------------------------------------------------
------
>Xt1OR971.2
---------------------------------------------MAS------ES---K
--D---N--------VSG--FIIQGFSDT-P-E--LQISLFVLFLGIY-LIILLGNLIIF
LVISCNPHL-H-T-PMYIFLLNLSLIDISFSSNVFPNLLHIL-LTQ-QN-N----ISFLG
CMTQMFVFVALAVSEYFLLT---AMAYDRYVAICDPLHYIARMSRKHCAGLITAAF----
--------TGGF-GDPVGLI-V-HIS-KLSYC-AS-H-L------INHFFCDVPPLLKLS
--CS-ST-F--SAELLIY-I-N----GILFFFNAFLLTLISYIFIISAI-LKIQ--SSEG
R-----Q-KAFS-------TCASHLTSVLTLYVTAF--CLYV---RPTTS-FS-------
--LE--RD-KYFSLLYI--ALGPVLNPLIYTLKNR---------EFQ---SSF----NKV
RH----------------------------------------------------------
-----------------------------------------RG----.------------
------------------------------------------------------------
------
>Xt1OR971.3
---------------------------------------------MVS------ES---K
--E---N--------ISG--FIIQGFSDT-P-E--LHISLFVLFLGIY-LIILLGNLIIF
LVISCNPHL-H-T-PMYIFLLNLSLIDISFPSTVLPNLLHIL-LTQ-QN-N----ISFLG
CMTQMYVFVALAASEYFLLT---AMAYDRYVAICDPLHYIARMSRKHCAGLITAAF----
--------TVGF-GGTVGFI-V-LIS-KLSYC-AS-H-L------INHFFCDVTPLLKLS
--CS-ST-F--SVELLIY-I-E----AILLSFNSFLLTLTSYIFIISAI-LKIQ--SSEG
R-----Q-KAFS-------TCASHLACVITLYVTAF--CLYL---KPTTS-YS-------
--IK--RD-KYFSLLYI--ALGPLLNPLIYTLKNK---------EFQ---SSF----NKV
RQ----------------------------------------------------------
-----------------------------------------KG----.------------
------------------------------------------------------------
------
>Xt1OR1019.1
-------------------------------------------------------M---E
--NQT-T--------VYV--LVLAGLSDL-P-S--LQLPLFLVFLLIY-LITLTGNLLIL
LLIFTDSHL-H-T-PMYFFLGTLACLDMSYSSVTAPRMLFDL-LRE-RR-I----ISVPA
CITQVFFFFFFCTSEVFLLA---VMSCDRYIAICRPLHYMQLMTWKVCVQLVLILL----
--------VIAA-AYSLLQT-L-FLT-KLRFC-RP-D-A------LQSFFCDLPQLLEAS
--CS-DT-F--INVLLVF-L-F----GILLGGSPLGLTFYPYIPIITTV-LKMT--SKHT
R-----A-KAFS-------TCSSHLTVVSIFYSSAF--FNYF---RSN-V--N-DH----
--YA--KN-KVVSVFYA--ILTPFLNPLIYSLRNQ---------ELK---ASL----RRA
LQ----------------------------------------------------------
-----------------------------------------IR----SNLE---------
--------------------------------------.---------------------
------
>Xt1OR1019.2
------------------------------------------------------------
--NQT-T--------AYV--MVLTGLSDL-P-S--LQLPLFLVFLLIY-LITLTGNLLIL
LLIFTDSHL-H-T-PMYFFLGTLACLDMSYSSVTVPRMLFDL-LNQ-KR-V----ISIRA
CLMQVFFFMFLGASEVSVLA---VMSCDRYIAICRPLHYMQIMSWRVCVQLVSIIL----
--------GFGL-VCSVLNI-S-FLT-KLTFC-RS-D-V------LQSFFCDLPQLLEAS
--CS-DT-F--INVLLMF-L-L----TILFGVGILGGTFYPYIPIITTV-LKMT--SKHT
R-----A-KAFS-------TCSSHLTVVFIFYSTGL--FNYF---HSY-S--N-DH----
--YS--GD-KVASVFYT--ILTP-------------------------------------
------------------------------------------------------------
------------------------------------------------------------
------------------------------------------------------------
------
>Xt1OR1155.1
MDLFFSRETNM--Q--------------------N-H---------S-------------
------M--------VTE--IFLLGFQHL-H-N--FKNLIISLILLIY-LPIIFENAFVI
TLIRINQDL-Q-S-PMFFFFQQLSFSDLLLSVVIVPTLLRTV-MDE-GT-K----IPLIG
CIVQLYFFCATETLQSLLLT---VMSYDRYLAICNPLRYSSLMSHRVCVKLIAISW----
--------LLAL-SVTSVVV-F-SVA-TQEFC-NQ-N-T------INHFFCDLFPLLELS
--CS-DT-S--LAWILAI-T-L----SFLLTVFPFIFIIGSYICIAHEI-LKIV--SNTG
R-----Q-KAFS-------TCSSHLAVVSIFYGTLI--VTYV---VPT-R--N-QS----
--QN--IS-KHLSLSYT--VVTPFINPLIYSLKST---------DIK---NAL----KNI
MQ----------------------------------------------------------
------------------------------------------------------------
--------------------------------------.---------------------
------
>Xt1OR1178.1
-----------------------------------------------------------M
--NFT-T--------KKE--FYLIAFSCS-E-E--EQPFLFMGLLMIY-LTAELANMMII
VLVCLVPQL-H-T-PMYFFLCNLAAQDIISVSAFLPKLMAIT-ITG-DT-S----ISFPG
CITQVFLFAFCIGIDIFLLA---TMAYDRYVAICIPLRYYLIMNTRVCLLLVGIAW----
--------ILYI-PNAICLA-L-LFS-RLSFC-KS-R-E------LNHFFCDLKMLLEIS
--CS-DT-S--PIKQFMS-A-Q----KPFTGILPFVLIITSYVYVITTI-IKLR--SSAA
R-----L-KAFS-------SCSSHLTVVLLFCGTSI--GIYI---MPQ----SEKL----
--QK--QV-KVLSLLYI--GVVPMLNPLVYSLRNQ---------QVR---SAA----KIL
LA----------------------------------------------------------
-----------------------------------------KY----VPGTLL-------
--------------------------------------.---------------------
------
>Xt1OR1178.2
-----------------------------------------------------------M
--NST-S--------QKD--FHLLAFSLF-V-E--DQPLLFMGLLIIY-LLALLGNMMII
VLVCLVPQL-H-T-PMYFFLCNLAAQDIIFVSAFLPKLMAIT-ITG-DT-S----ISFPS
CIIQMFLFALCIGTDIFLLT---TMAYDRYVAICIPLRYCLIMNARVCLLLVGIAW----
--------ILYI-PNAMCYS-L-LFS-RLSFC-KS-R-K------LNHFFCEPKILLEIS
--CS-DT-S--HIKQLML-V-E----IPFVGILPFVLIITSYVYIIATI-IKLR--SSTA
R-----L-KAFS-------SCSSHLTVVLLLFGTSI--GIYI---RPD----SENY----
--QE--QE-KFLSLLYT--GVVPMVNPLVYSLRNQ---------QVW---SAT----KIL
LA----------------------------------------------------------
-----------------------------------------KY----VPGTPL-------
--------------------------------------.---------------------
------
>Xt1OR1178.3
-----------------------------------------------------------M
--NST-S--------QKD--FHLLAFSLF-V-E--DQPLLFMGLLIIY-LLALFGNLLII
VLVCLVPQL-H-T-PMYFFLCNLAAQDIISVSAFLPKLMAIT-ITG-DT-S----ISFPS
CITQIFLFAFCTDTDFFLLA---TMAYDRYVAICIPLRYYLIMNARVCLLLVAIAW----
--------ILYI-PNSLCYS-L-LFS-YLSFC-KS-R-E------LNHFFCEPKILLEIS
--CS-DT-S--HIKQLML-V-E----IPFVGILPFVLILTSYVYIIATI-IKLR--SSAA
R-----L-KAFS-------SCSSHLTVVLLFCGTSI--GIYI---KPD----SENS----
--QE--QE-KFLSLLYI--GFVPLLNPLVYSLRNQ---------QVR---SAA----KIL
LS----------------------------------------------------------
-----------------------------------------KY----VPGTQL-------
--------------------------------------.---------------------
------
>Xt1OR1218.3
---------------------------------------------MTS------ES---K
--E---N--------VSG--FIIQGFSDT-P-E--LQISLFVLFLGIY-LIILLGNLIIF
LVISCNPHL-H-T-PMYIFLLNLSLIDISFSSNVLPNLLHIL-LTQ-QN-N----ISFLG
CMTQVYLFASLAASEYFLLT---AMAYDRYVAICDPLHYIARMSRKHCAGLITAAF----
--------TVGF-GAAVSFV-F-LMS-KLSYC-AS-H-L------INHFFCDATPLLKLS
--CS-ST-F--SAELFIY-I-E----GTLLLFNCFLPTLISYIFIISAI-LKIQ--SSEG
R-----Q-KAFS-------TCASHLACVITLYGTVI--CLYL---RPTTS-YS-------
--IK--RD-KYFSLLYI--ALGPVLNPLIYTLKNR---------EFL---SSL----NKM
KQ----------------------------------------------------------
-----------------------------------------RW----FSIFDIFRIVFIK
W.----------------------------------------------------------
------
>Xt1OR1219.1
-----------------------------------------------M------VE---E
--NQT-I--------LSD--FILLGLSGL-P-N--AQQSLFLLLLIIY-LMTLTGNLLIL
LLIFSDSQL-H-T-PMYFFLANLASLDICYSQVTLPKLLLDF-LAK-KQ-N----IAIAT
CLAQIFFLHFSISSELFLLA---VMSYDRYIAICHPLHYINIMQKHICAQLASLVW----
--------LSGF-LYSLVQI-L-CTL-RLSFC-RQ-N-F------INNLFCDLPQLLQLS
--CT-ET-I--TNILVIL-I-F----GGFLGFNALGVTFIPYVYIFRTV-QKIK--TKQG
K-----I-KAFS-------TCTSHLTVVFTIYAALI--FTYF---RPT-T--D-KH----
--FE--YD-KLVSVLYA--VITPLLNPIIYSLRNN---------DLK---RAL----SRV
LN----------------------------------------------------------
-----------------------------------------KT---SLPVIRPTRNNVST
ISKGPLSMGNT---------------------------.---------------------
------
>Xt1OR1256.2
------------------------------------------------------------
------------------------------------------------------GNLIIF
LVISCNPHL-H-T-PMYIFLLNLSLIDISSTSNILPNLLHIL-LTQ-QN-N----ISFLG
CMTQLYVFMSMISSEYFLLT---AMAYDRYVAICDPLYYIARMSRKHCAGLITAAF----
--------TVGF-ADPYSII-V-LIS-KLSYC-AS-H-L------INHFFCDITPLLKLS
--CS-ST-F--SVELFIY-I-E----GTLLTVNSFLLTLTSYIFIISAI-LKIQ--SSEG
R-----Q-KAFS-------TCASHLACVITLYGTVI--CLYM---RPQKS-YS-------
--LK--ND-KYFSLLYI--AQGPVLNPLIYTLKNR---------EFQ---SSL----NKT
KQ----------------------------------------------------------
-----------------------------------------RC----LPFNFK-------
------------------------------------------------------------
------
>Xt1OR1282.1
-----------------------------------------------M-----------H
MANQS-S--------VIS--FLLLGFQNI-H-V--INVLLFDLFLWIY-ILTLVGNFLII
ILVITVSAL-R-S-PMYALLSQLSLADVLLSTSITPNFLRLL-LNG-GG-T----ISATG
CITQFYFYSVAGSSEFYLLT---AMAYDRYLAICSPLHYVSIMGFRLCLYMSLCSW----
--------GLAL-IMSLVMT-L-LTF-SLQFC-GP-F-V------IDHYFCDIVPLLELS
--CT-DY-K--DVELTKF-I-L----IIPFAFFPFCFIIYTYVSIGLAI-FRIS--STEA
R-----H-KAFS-------TCSSHLIVVCTYYGTLL--TIYM---VPS-K--G-HN----
--FN--MN-KMLSLLST--VGTPFFNPIVYSLKTK---------EIK---AAL----RKY
KS----------------------------------------------------------
-----------------------------------------LC----KKNAANCNM----
--------------------------------------.---------------------
------
>Xt1OR1282.3
-----------------------------------------------M------HK---V
--NQT-S--------GIS--SFLLGFQNS-Q-I--INEFLFVPFLWIY-ILTLFGNLLII
ILVITVSAL-R-S-PMYALLSQLSLADVLLSTSITPNFLWLL-LNG-GG-T----ISATG
CITQFYFYCVSGSSEYYLLT---AMAYDRYLAICSPLHYASIMGFRLCLYMSLCSW----
--------GLAL-ILSMIMT-L-LIL-NLQFC-GP-F-F------IDHYFCDLSPLLELS
--CT-DY-KL-VVKLTQM-I-L----TMPFVLLPFCFIIYTYVAIGLAI-LRIS--STEG
R-----H-KAFS-------TCSSHLIVVCMYYGTLI--IVYM---VLS-K--G-HN----
--FN--ID-KILSLLYT--VGTPFFNPVVYSLRNK---------DIK---VVL----LKQ
LQ----------------------------------------------------------
-----------------------------------------N------------------
--------------------------------------.---------------------
------
>Xt1OR1340.1
-----------------------------------------------M------EE---T
--NQT-L--------VKE--FILLSITYI-P-Y--FQTVLFLVFLVLY-MFTLLGNICIM
AAVIIDRHL-H-T-PMYFFLSNLSFFDIVYSSTTVPKMMSAL-VLE-ES-K----ISVQN
CIVQIYFFHFFGCTEAMLLT---AMAYDRYVAICIPLRYNIIMAKSACFRLISGCW----
--------VLSL-FYSLTHT-I-LTS-MLPFC-NL-D-R------ISHFFCDIKPLLKLA
--CA-DT-S--LNENLVT-I-I----TGFLAVSTSSLISLSYIFIGIHL-VKVR--SSPE
R-----H-KALS-------TCTSHLTVVFLFYGPLI--ARFL---RPA-TNDS-------
--LE--QD-RQSALLYT--TITPVLNPIIYALRNQ---------EVK---ISL-------
------------------------------------------------------------
------------------------------------------------------------
--------------------------------------K---------------------
------
>Xt1OR1386.1
------------------------------------------------------------
------------------------------------RVLLFMLLLSIY-LLTFSSNMLIM
VITKFDTIL-Q-N-PMFFLLGNLSVLDICYISATVPNMLVIL-ASQ-QN-T----ISFVA
CVVQLFSVIFLESAECFLLA---IMAYDRYAAICKPLHYILIMSREFCYSLLSMVI----
--------IAAD-LHSLLHT-L-LIV-HLPFC-DN-K--------INHLFCDIPPLLKLS
--CT-DT-S--LNEIILFAV-S----GVFVGLGPLLFIFLSYIYIACTI-FKIT--SKAG
L-----R-KAFS-------TGASHLIIVFIFYGSGS--FTYI---RPKAS----YS----
--LE--RD-KLLSLFYN--IVTPLANPIVYSLRNT---------EVQ---TAL----RKL
------------------------------------------------------------
------------------------------------------------------------
------------------------------------------------------------
------
>Xt1OR1575.1
-------------M---GRN--------------N-Q---------T-------------
------F--------FQQ--IVLSGFQVP-Q-S--FKIPFFLLLFISY-SVALSSNVTIL
TLVSSSPSL-H-H-PMFFFLSHLSLSDIILTTSIVPTMLHGI-LRG-EL-S----MPIPA
CITQLQFLGIALTSECFILT---VMSYDRYLAICNPFHYISAMDSKFQIWLVVCCW----
--------VLSF-LISFLTV-I-FVS-KLEFC-GF-N-V------INHFFCDFAPLLQLS
--CS-DT-S--AVELENL-V-V----AIPTTLFPVLFITATYICIFITI-LRIP--SITG
R-----Q-KAFS-------TCSSHLSVVAIFFGTLV--ALYV---VPS-N--G-HS----
--LT--AN-KVLSLLYA--VITPLFNPMIYCLRNK---------EIK---AAL----KKL
VR----------------------------------------------------------
-----------------------------------------CV----CK-----------
--------------------------------------.---------------------
------
>Xt1OR1638.1
-----------------------------------------------M------DS---K
--NQT-V--------PKD--FILLGLSNN-P-R--VKRFLLIFFCFVY-STTLTSNCSLI
ILTSVIREL-H-S-PMYMFICCLSLLDITFTSVTVPKMLVGL-LSE-RC-H----ISYNG
CFTQLYFYHFLGCAECLLLS---IMGYDRYVAICHPLHYPQIMNKNACIRLASSCW----
--------ITGI-IYSSVHT-I-LTA-SLSFC-RS-R-E------VSHFFCDMPPLLKIS
--CS-DT-T--LNEIVIL-S-L----GGVVAGASFLLTVISYIYIISAI-LKIR--SARG
R-----K-KAFS-------TCAAHLTVVSIFYGTII--IMYL---RPQ-S--S-HS----
--LQ--HD-KMLSVFHN--VITPMLNPLIYSLRNK---------DVK---DSI----RKL
FR----------------------------------------------------------
-----------------------------------------KK----ILGLRK-------
--------------------------------------.---------------------
------
>Xt1OR1667.1
------------------------------------------------------------
----------------------LVGISEI-P-E--LQFYLFCIFFCIY-IITVLGNASII
LIYKLSPNL-H-T-PMYYFLSNFSFLEICYVSASAPKMLHNI-VMG-RK-T----ITFHD
CFVQMYSILFLAGTEFYVLA---AMAYDRYNAICHPLLYRVIMNNRVCIQLLCCSW----
--------AIGA-ANALVHT-L-LAY-RLPFC-SN-K--------IQHFFCDVPPLLKLS
--CI-NT-W--INELGMY-V-I----GGSVTGGSFVLTLISYIKIILTI-LNIQ--SSSG
R-----K-KAFS-------TCTSHLTVVAIFYGSIF--FMYL---RPK-S--S-YA----
--MH--HD-RLVAVMYT--IVAPLLNPFIYSLRNN---------DVK---LAV----TKL
LQ----------------------------------------------------------
-----------------------------------------K------------------
------------------------------------------------------------
------
>Xt1OR1733.3
-----------------------------------------------M------HK---V
--NQT-S--------GIS--FLLLGFQNS-Q-I--INELLFVPFLWIY-ILTLFGNLLII
ILVITVSAL-R-S-PMYVFLSQLSLSDVLLSTNITPNLLRLL-LNG-GG-T----ISVTG
CITQLYVYGVSAGSDCFLLT---AMAYDRYLAICSPLHYASIMDFRLCLYMSLCSW----
--------GLAF-LMSVTMN-L-LIY-NLQFC-GS-F-F------IDHYFCDLSPLLELS
--CT-DY-KL-VVKLTQI-I-L----MIPFTILPFCFIIFTYVSIGLAI-LRIS--STEG
R-----H-KAFS-------TCSSHLIVVCMYYGTLL--IVYM---VPS-K--G-HN----
--FN--ID-KILSLLFT--VGTPFFNPVVYSLRNK---------DIK---AVL----LKH
MQ----------------------------------------------------------
-----------------------------------------N------------------
--------------------------------------.---------------------
------
>Xt1OR1889.2
---------------------------------------------MAS------GS---Q
--E---N--------GSG--FIIQGFSDT-P-E--RQISLFVLFLGIY-LIILLGNLIIF
LVISCNPHL-H-T-PMYIFLLNLSLIDISFPSNILPNLLHIL-LTQ-QN-N----ISFLG
CMTQLYVFAFMADSEYFLLT---AMAYDRYVAICDPLHYIARMSRKHCAGLITAAF----
--------TVGF-VEPFGIV-A-LIS-KLSYC-AS-H-L------INHFFCDITPLLKLS
--CS-ST-F--SVELFIY-I-V----GTLLTFNSFLLTLISYIFIISAI-LKIQ--SSEG
R-----Q-KAFS-------TCASHLTCVITLYGTVI--CLYM---RPTTS-YS-------
--LK--RD-KYFSLLYI--ALGPVLNPFIYTLKNR---------EFQ---SSL----NKV
RQ----------------------------------------------------------
-----------------------------------------RC----LSF.---------
------------------------------------------------------------
------
>Xt1OR1904.1
-----------------------------------------------M------EN---S
--NQT-S--------MNR--FLLLGLTNI-P-Y--LQALCVLMFLIIY-IITLSANLLLI
LVVKINPQL-Q-T-PMYFFLSNLSIIDFFFSSTIVPKIMAIT-LSQ-DK-S----ISLMD
CATQMFFSLTLGTTECLILA---VMAYDRYAAINKPLHYTTIMNKGFCIGMAAGSW----
--------IIST-INSAIHV-Y-LTF-QLPFX-RS-H-Q------INHFFCEMPPLFRLS
--CR-DT-N--LNEVAMY-I-S----AGIIGVCSFVLTLVSYVHIISTI-LKIR--STAG
R-----Y-KAFS-------TCASHLAVVSLYYGTLL--FMYM---RPH-S--A-YS----
--PE--VD-KTVSIIYT--TVTPMLNPIIYSIRNE---------HVK---DTI----RKK
LN----------------------------------------------------------
-----------------------------------------EL-----------------
------------------------------------------------------------
------
>Xt1OR1904.2
--------------------------------------------MSSM------EN---S
--NET-S--------MNR--FFLLGLTNI-P-Y--LRALCVLMFLIIY-IITLSANLLLI
LVVKINAKL-Q-T-PMYFFLSNLSTIDIFFSSTIVPKIMAVT-LSQ-DK-S----ISLMD
CATQMFFCLGLGATECLILA---VMAYDRYAAINKPLHYTTIMNKRFCIGMAAGCW----
--------LISF-INSAIHV-Y-LTF-QLPFC-RS-R-Q------INHFFCEMPPFFLLS
--CQ-DP-Y--LNEVVMY-I-S----AAIIGVCSFILTLVSYVHIISTI-LKIR--STAG
R-----Y-KAFS-------TCASHLAVVSIYYGTIL--LMYM---RPH-S--A-YS----
--PE--VD-KTVSIIYT--VLTPMLNPIIYSIRNK---------HVK---NTV----RKK
MN----------------------------------------------------------
-----------------------------------------EL----VPGFMKIIFWNHS
D-------------------------------------.---------------------
------
>Xt1OR1904.4
--------------------------------------------MSGM------EN---S
--NQT-S--------VNR--FILLGLTNI-P-Y--LQALCVLMFLIIY-IITLSANLLLI
LVVKMNPQL-Q-T-PMYFFLSNLSIIDIFFSSTIVPKTLAIT-LSQ-DR-S----ISLMD
CTTQMFFSLALGATECLILA---VMAYDRYAAINKPLHYTTIMNKGFCIGMAAGCW----
--------LISF-INSAIHV-Y-LTF-QLPFC-RS-R-H------INHFFCEIPSFFWLS
--CR-DT-N--LNEVAMY-I-S----AGIIGGCSFILILVSYGHIIFTI-LNIH--STAK
R-----Y-KAFS-------TCASHLTVVSLYYGTIL--FMYM---RPH-S--A-YA----
--PK--AD-KTVSIIYT--VVTPMLNPIIYSIRNE---------HVK---STI----RKK
IN----------------------------------------------------------
-----------------------------------------EL----MPWLI--------
--------------------------------------.---------------------
------
>Xt1OR1904.5
-----------------------------------------------M------KN---S
--NHT-A--------LDR--IILLGLTNV-P-Y--LQAIYVLLFFIIY-ITTLSANSLLI
IVVRTNEQL-Q-T-PMYFFLSNLSITDICLSSTIVPRIIINT-LSQ-DR-S----ISLSD
CALQMFSHLAVGGTECLILA---VMAYDRYAAICQPLHYNTVMNKTFCICMAAGSW----
--------TFSF-TSAFIHV-F-FTF-QLPVC-HS-H-N------LNHYFCEMPPFFRLS
--CR-DT-W--PNELAMF-I-T----AGIIAMCSFLLTLISYIHIISTI-LKIR--SSEG
R-----Q-KSFS-------TCASHLTVVSLFYGTIL--FMYM---RPH-S--A-YS----
---D--ID-KTVSIFYS--TVIPMLNPIIYSMRNK---------DVK---GTL----KKQ
MT----------------------------------------------------------
-----------------------------------------KQ----HFEKS--------
--------------------------------------.---------------------
------
>Xt1OR1904.6
-----------------------------------------------M------EN---S
--TQT-S--------SDR--FILLGLANI-P-Y--LQAIYVLLFFIIY-ITALSANSLLI
IIVRINEQL-Q-T-PMYFFLSNLSIIDICFSSTIVPRIMINT-LSQ-DR-S----VSLLD
CALQMFFHLAVGGTECLILA---VMAYDRYAAICQPLHYNTVMNKTFCICMAAGSW----
--------TFSS-TSAFLHV-F-FTF-QLPYC-HS-H-N------VNHFFCEMPPFFRLS
--CR-DT-W--PNELAVY-I-T----AGIIAMCSFFLTLISYIHIISTI-LKIR--SSEG
R-----Q-KSFS-------TCASHLTVVSMFYGTIL--FMYM---RPH-S--A-YS----
---D--ID-KTVSIVYT--AVIPMLNPIIYSMRNK---------DVK---GTI----RKQ
MN----------------------------------------------------------
-----------------------------------------RE----ISKKS--------
--------------------------------------.---------------------
------
>Xt1OR2161.1
----------M--K--------------------N-H---------S-------------
------T--------VSE--FFLLGFQHL-N-N--FKILIFSLILLIH-ILTVCENALVI
ALVTVSRGL-Q-S-PMFFFLQQLSFSDLLESMVIVPTLLSTV-INE-GA-K----IPLIG
CIVQLYLFGVSEALQSFLLT---VMSYDRYLAICNPLRYSSVMSHRVCVKLIAISW----
--------LLAL-SFIPVTV-I-AAA-TQEFC-NR-N-T------INHFFCDYFPLLELS
--CS-DT-S--LARILAI-K-V----SGPVVVFLFILIIGSYICIAHEI-LKIV--SSIG
R-----Q-KAFS-------TCSSHLAVVSIFYGTLI--GIYA---IPT-R--N-QS----
--QT--IN-KLLSLLYT--VVTPCINPMI-------------------------------
------------------------------------------------------------
------------------------------------------------------------
------------------------------------------------------------
------
>Xt1OR2161.2
----------MRVN--------------------N-H---------T-------------
------M--------VSE--FFLLGFQHL-S-N--FKILVFILILLLD-ILTVYENVLVI
ALVTVSRGL-Q-S-PMFFFLQQLSFSDLLQSVVIVPTLLSTV-MNE-GA-K----ISLIG
CFAQFFLFGVSETLQCLLLTNCECLLYDRYLAICNPLRYSSLMNHRLCSQLIAISW----
--------LLTL-SFTPVTL-I-YVA-TQEFC-NQ-N-T------INHYFCDYFPLLELS
--CS-DT-S--LALILTT-A-L----SFPSLPFPFSLIIGSYICIAHEI-LKIV--SSIG
R-----Q-KAFS-------TCSSHLAVVSIFYATLI--VTYV---VPK-R--N-QS----
--QT--IG-KLLSLLYT--VVTPFINPMIYSLKSA---------DMK---NAL----NNI
RK----------------------------------------------------------
-----------------------------------------QR----NIC----------
--------------------------------------.---------------------
------
>Xt1OR2161.3
-----------------------------------------------M------NE---N
--AKN-S--------TLQTVFYILAFTAP-S-Q--KRFLIFTGFLALY-LIAVTGNLLIL
FLVYLKPQL-H-T-SMYFFLCNLSILDILYISSTLPKLLYII-YTG-DH-S----VSYNA
CLTQLYFFDLFADTEPFLIC---SMAIDRYVAVCKPLHYPLIMSKRTCALLVVTAW----
--------FTAA-VNALILN-W-LVL-GLSFR-DF-N-K------INNFFCDLKALISIS
--GH-DK-T--YVRRFIL-G-E----ALCIGAAPILLILASYGAIISTI-LQIQ--CSEG
R-----RWKAFL-------SCSSHLCLVILYYGSAL--LLYM---RNSEE----------
------GD-MLFSFIFV--ILVPFFNPLIYSLRNK---------DIL---RSF----KRV
FY----------------------------------------------------------
-----------------------------------------CN----KTTS---------
--------------------------------------.---------------------
------
>Xt1OR2220.1
------------------------------------------------------------
---------------MQR--------------D--MNVTLFVVFLMIY-MTSLFGNIIII
SLSRTEASL-R-T-PMYFFLSNFSFLEICYTSVTVPKMLFDL-LSG-NM-A----VSFNC
CLTQMYFFFLFGTTEFYILA---LMGLDRYVAICHPLHYSVIMNRQFCYQLILGSW----
--------LSGC-IVPVLPT-T-LLT-QKPFC-GS-K-I------INHFFCDVGPLIKLS
--SP-DT-F--YLDAIVF-T-V----SGIVVLCSLTLVTVSYLFIISAI-LRIS--SSAG
R-----H-KAFS-------TCASHFSVVTLFFGTVI--FMYL---RPT-S--G-EN----
--YE--LD-KVVSVFYS--IVTPALNPLIYSLRNK---------DMK---RAL----VKM
LQ----------------------------------------------------------
-----------------------------------------KR----DNSCRKLENINSI
SLNTFYRKH-----------------------------.---------------------
------
>Xt1OR2286.1
-------------------------------M-------------ATI------DT---N
--NS-----------FSHTEFILLGFPGI---S-QSRHWLFIPFFFIY-LEILMGNFMIM
YRIWVEKSL-H-F-PMYSLICLLFAVNISCTTAIVPNMLMGL-AFG-LD-H----ISLGS
CLFQMFFIYTAVILESTVLM---IMALDRYLAICRPLRYHNIMNNRLVGQLFLIGL----
--------VQSS-LFSSSII-I-AVS-QVQFC-RS-N-I------IWNFACENMVLLNLG
--CG-DI-S--KIQVVGL-M-V----RVLVTAMGISLLLVSYLYIFHSA-WRIT--RGKA
L-----H-KTLH-------TCSTHLIVVVLNYSCGL--SSSILYRMP-------------
--VSVDVQ-NLFSAIYY--LFPATIHPIIYGYRMK---------EIR---MCL----VKS
LK----------------------------------------------------------
-----------------------------------------INR.---------------
------------------------------------------------------------
------
>Xt1OR2286.2
-------------------------------M-------------EPG------IS---N
--QSF-I--------FSYTDFTLLGFPGI---S-RWRPLLAIPFFSVY-LVILSGNSLII
HLIYTEKTL-H-S-PMYLLISVLFAINITVSTAILPKFLLDL-LFR-LN-Q----VSLTG
CLLQMFSIYFMSVCESGVML---LMSLDRYVAICRPLRYHNIMTKRFLLSLTFIVI----
--------IRSF-ILVCPFV-L-FTS-MVQFC-RS-N-I------ILNFTCENMALLSLG
--CG-DT-T--KPQIAGL-I-V----RIIVTALDGSLFFLSYSTILYTA-MKTV--DNKS
R-----H-KALN-------TCGTHLLVTMQVYVSGL--VSSLVYRMEAT-----------
--VSMDVK-NLFSALYL--IIQGALNPLIYGLRVT---------KIR---KGLVANWRT.
------------------------------------------------------------
------------------------------------------------------------
------------------------------------------------------------
------
>Xt1OR2368.1
----------------------------------------------MK------NE---Q
--NHT-M--------GTE--FHLLAFSSY-G-I--DTHVIFMVLLLIY-LPTVLGNLLII
LLVCLDYRL-H-T-PMYFFLCNLAAQDIMLVSAILPKLMAAT-ITG-DT-S----ISFNA
CLAQIFMFALCVDTDFFLLA---VMAFDRYVAICIPLRYCLIMNPKLCIPLVITPW----
--------ILYV-CNGIYYC-L-LLS-ALSYC-QS-H-D------LNYIFCDIKTIMGLS
--CS-DT-T--YIQTLIS-V-E----AVSFGFLPLVLTLTSYVCIIATI-LRIK--SSAV
R-----L-KTFS-------SCSSHLTVVLLFCGTSL--SLYV---KPN----SEDA----
--PK--LD-RLLPLLYV--GLVPMLNPIVYSLRNR---------QVW---SAT----KAV
YG----------------------------------------------------------
-----------------------------------------KF----KSQILKTHIRHIN
--------------------------------------.---------------------
------
>Xt1OR2368.3
----------------------------------------------MG------FD---M
--NCT-A--------QEN--FHLLAFSIS-K-R--YEICLSIGLLLTY-LTAVFGNMMII
VLVCLVPQL-H-T-PMYFFLCNLAAQDILFVSAILPKLMAVT-FTG-DS-R----ISFPS
CITQMFLFAFCTDTDFFLLA---TMAYDRYVAICIPLRYCLIMKPRLCILLVTISW----
--------ILYA-SNAMCFS-L-LLS-HLSFY-NS-H-K------LNHFFCDIKILMEIS
--CS-DT-S--LIKQLIL-L-E----IPFIGILPLMLILTSYGYIIVTI-IKMH--TLAA
K-----L-KAFS-------SCSSHLTVVLLFCGTSI--GIYM---KPD----SQDS----
--QE--QN-KILSLLYI--GLVPLLNPLVYSLRNR---------QVW---SAT----KIV
LG----------------------------------------------------------
-----------------------------------------KY----ILAAPLCNFSRSL
HGWGS---------------------------------.---------------------
------
>Xt1OR2368.4
-----------------------------------------------M------HF---P
--SSN-Q--------SLNIIFLLEGLTKD-P-T--LEAVLFIMFLVIY-IFTIFGNGGLI
FLIIKIPAL-H-T-PMYFFLQHLSFIDICYTSVIIPRTLSNF-LAK-EK-T----ITLLA
CAVQMYFYGAYFNTEALLLA---AMAYDRYVAICKPLIYHAIIKREVCHIFICTCY----
--------AVGF-FNSFIHT-G-NTF-RQTYC-NS-L-K------ISHFYCDVAPVLKLS
--CS-DT-S--MTELVIY-V-I----VGVNSFVCVATIVTSYAYIFSAI-LRIQ--SGQG
R-----L-KAFT-------TCSSHLISVGTLFGTLM--YMYL---RPNSS-YS-------
--ND--QD-KVVSVFYT--MVIPMLNPIIYSFRNK---------DVQ---KAF----LKM
KR----------------------------------------------------------
-----------------------------------------EK----K------------
--------------------------------------.---------------------
------
>Xt1OR2368.5
-------------------------------------------------------M---Q
--TPN-Q--------SLDIVFLFDGLTKD-P-R--LDVVLFIIFLVIY-IFTILGNGGLI
VLVMKSPSL-H-T-PMYFFLKHLSFIDMCYTSVIIPRSLSDF-LSN-EK-T----ITLLA
CAVQMYLYAAYFNAEVLLLA---AMAYDRYAAICKPLLYHVLMKRRVCHVLICACY----
--------LDGF-VDSFIHT-R-NVF-SQSYC-NS-L-V------ISNFFCDVPPVLKLS
--CS-DT-S--MTELVLY-A-V----IGINSFVCATTIVTSYAYIFSAI-LRIQ--TGQG
R-----L-KAFT-------TCSSHLISVGTLFGTLM--YMYM---RPNSS----------
--YSNDQD-KVVSVFYT--MVIPMLNPIIYSFRNK---------DVR---RAF----LKL
IA----------------------------------------------------------
-----------------------------------------K.-----------------
------------------------------------------------------------
------
>Xt1OR2433.1
---------------------------------------------MVS------RS---Q
--G---N--------VSG--FIIQGFSDT-P-E--LHISLFVLFLVIY-LIILLGNLIVF
LVISCNPHL-H-T-PMYIFLLNLSLIDISFSSNVLPNLLHIL-LTQ-QN-N----ISFLG
CMTQMFLFAFLAASEYLLLT---AMAYDRYVAICDPLHYIARMSRKHCAGLITAAF----
--------TGGF-VDAVGLI-V-LMS-KLSYC-AS-H-L------ISHFFCDVAPLLKLS
--CS-ST-F--SVELLIY-I-V----GTLLFFSSFLLTLTSYIFIISAI-LKIQ--SSEG
R-----Q-KAFS-------TCASHLACVITLYGTLF--CLYM---RPTTS-YS-------
--VK--RD-KYFSLLYI--ALGPVLNPLIYTLKNR---------DFK---SSL----NKL
RQ----------------------------------------------------------
-----------------------------------------KG----LFLLF.-------
------------------------------------------------------------
------
>Xt1OR2433.2
---------------------------------------------MVS------RS---Q
--G---N--------VSG--FIIQGFSDT-P-E--LQSSLFLLFLGIY-LFILLGNLIIF
LVISCNPHL-H-T-PMYIFLLNLSLIDISFSSNVLPNLLHIL-LTQ-QN-N----ISFLG
CMTQMYVFVAMAASEYFLLT---AMAYDRYVAICDPLHYIARMSRKHCAWLITAAF----
--------IVGF-LDPVGLI-F-LIS-KLSYC-AS-H-L------INHFFCDVSPLLKLS
--CS-ST-F--SVELLIY-I-N----GTLCFISSFLLTLTSYIFIISAI-LKIQ--SSEG
R-----Q-KAFS-------TCASHLACVITLYGTLF--SLYM---RPATS-YS-------
--IK--RD-KYFSLLYI--ALGPVLNPLIYTLKNR---------EFQ---TSL----NKL
RQ----------------------------------------------------------
-----------------------------------------KG----LFLLF.-------
------------------------------------------------------------
------
>Xt1OR2959.2
-------------M---GGT--------------N-Q---------T-------------
------D--------IQQ--ILLSGFQVP-H-S--FKIPFFLLVLILY-NATLTANITIV
GLVSSSPSL-H-H-PMFFFLSHLSLSDIMLTTDIAPLMLHGI-LKG-GV-T----TWTSA
CITQLLFHGIAVTSECLILT---VMSYDRYLAICNPFHYVSIMCSNLQLSLVSLCW----
--------FVSF-TMSLIPV-V-LIS-KMEFC-GS-H-T------INHFFCDFAPLLELS
--CS-DT-S--LVELIDM-V-L----AIPLSVFPVLFITITYMCIFNAI-LKLP--TTTG
R-----H-KAFS-------TCSSHLTTVTIFFGILV--AVYI---VPS-N--D-NS----
--MS---K-IIISLIYT--VVIPLFNPLIYSLRNQ---------EIR---SAL----QKC
LQ----------------------------------------------------------
-----------------------------------------RM----VSYRGVRMRRLML
LRFFC---------------------------------.---------------------
------
>Xt1OR3078.2
------------------------------------------------------ME----
--NIT-K--------VSE--FALTALSHQ-P-H--VKYFLFLVFLLIY-LITSLINLLIL
FLSLTDAKL-H-T-PMYFFLGNLAFLDMSYSSVTVPRMLSDF-ISK-ST-T----ISYPA
CITQTFFFIYFGSAELFLLA---AMSYDRYVAVCHPLRYIQIMSWKVCAQMISVVW----
--------ILGL-LYSLVHT-L-FSL-RLTFC-SS-S-I------IHNFFCDLPHLFQLS
--CT-DT-F--INFVVIF-I-A----GGILGLLAFAITFLPYVRIISAV-LKIS--STEG
K-----R-KAFS-------TCTSHITVVSIFYASII--FIYF---VPT-T--S-YL----
--FL--LN-RIVSVIYS--VINPLLNPLIYSLRNK---------DLM---SAC----RRA
LP----------------------------------------------------------
-----------------------------------------ET----FAL----------
--------------------------------------.---------------------
------
>Xt1OR3078.3
------------------------------------------------------ME----
--NIT-K--------VSE--FALTALSHQ-P-H--VKYFLFLVFLLIY-LTTSLINLLIL
FLSLTDAKL-H-T-PMYFFLGNLAFLDMSYSSVTVPRMLSDF-ISK-ST-T----ISYPA
CITQMFFFIYIASAELFLLA---AMSYDRYVAVCHPLRYIQIMSWKVCAQMISVVW----
--------ILGL-LYSLVHI-L-LSL-RLTFC-SS-N-I------IHNFFCDLPHLFQLS
--CT-DT-F--INVMVAF-L-T----GGILGLLAFAITFLPYVRIISAV-LKIS--STEG
K-----R-KAFS-------TCTSHITVVSIFYASII--FIYF---VPT-T--S-YL----
--FL--LN-RIVSVIYS--VINPLLNPLIYSLRNK---------DLM---SAC----RRA
LP----------------------------------------------------------
-----------------------------------------GT----FAL----------
--------------------------------------.---------------------
------
>Xt1OR3078.5
------------------------------------------------------------
--NIT-K--------VSE--FTLTALSHQ-P-H--VKYFLFLVFLLIY-LITSLINLLIL
FLSLTDAQL-H-T-PMYFFLGNLAFLDMSYSSVTVPRMLSDF-ISK-ST-T----ISYPA
CITQMFFFIYFASAELFLLA---AMSYDRYVAVCHPLHYTQIMSWKVCAQMISVVW----
--------ILGL-LYSLVHT-L-FSL-RLTFC-RS-K-I------IHNFFCDLPHLFQLS
--CT-DT-F--INFVVIF-V-V----GGILGLLAFAITFLPYVHIISAV-LKIK--SNDG
K-----R-KAFS-------TCTSHITVVSIFYASII--FIYF---VPT-T--S-YL----
--FL--LN-RIVSVIYS--VINPLLNPLIYSLRNK---------DLM---SAC----RR-
------------------------------------------------------------
------------------------------------------------------------
------------------------------------------------------------
------
>Xt1OR3111.3
-------------------------------------------MSFRN------YD---N
--NKS-S--------TDG--FILQGFSEY-T-E--LRIPLFCLFLLIY-LLTLKANLLIL
IVICYKTSLWQ-T-PMYFFLCNLAFIDIFTSSVYQPKLILVL-SSG-DN-T----ISFSG
CLFQLHCFMSLACTEFVSLT---AMAYDRYVAICNPLRYLIVMNRRFCVILVITCW----
--------MVGF-TEPLSHT-L-LIS-TLPFC-GS-R-K------VDHFFCDLTVLLKLS
--CK-DT-F--FIQVLTY-V-L----GSVVGLPAFALIIASYTYIIATI-LKIH--SATG
R-----K-KAFS-------TCTSHLTVVILFYGSIL--ITYM---RPP-S--Q-YS----
--AI--LS-KPTAFLYT--SLTPLINPFIYTLRTK---------EMK---NYV----SRK
QH----------------------------------------------------------
-----------------------------------------H.-----------------
------------------------------------------------------------
------
>Xt1OR3111.5
------------------------------------------------------------
-----------------------------------MQIPLFLIFCLTY-LLTLAGNIIII
TVIRRTPAL-H-K-PMYFFLCNLSFIDISYSTVTQPKLLSML-LTG-DK-T----INFLA
CISQFYFFIAFTCAEILVLT---AMAYDRYVAICHPLTYSLLLNKKTCIFISAASW----
--------AVSF-LDPVAHT-V-IFF-YLTFC-PP-L-L------INHFYCDPSVVLRLS
--CK-DT-F--LIDILTY-V-L----GSMVGCWAFICIIISYTFIIATI-LKFK--SVEE
R-----Q-KGFS-------TCGSHLAVVILFYGTIL--IIYT---RPS-S--Q-YS----
--SS--KGLKPFSVVYT--ILIPMVNPLIYTLRNK---------EVK---SAL----WKI
IR----------------------------------------------------------
-----------------------------------------NN---FFMNKY--------
--------------------------------------.---------------------
------
>Xt1OR3116.1
------------------------------------------------------ED---I
--NGT-L--------PIE--FHLLAFSKY-E-S--AYLAFFLVVLLIY-LISLCGNIIIT
AVVFLISHL-H-T-PMYFFLCNLAIQDLLCVSAILPKLLAIT-VTK-DT-T----ISFAG
CIVQGFVFGSCILAEFFLLT---SMAYDRYVAICNPLQYPLIVTKSICVLLASTSW----
--------LIAI-FNSFIFA-W-LVS-NLLFY-SS-Q-E------VNHFFCEMKSVLVHS
--RS-DT-E--TIRVAIF-W-E----SLILGFIPFILILISYLYIISAI-LNIH--TSAG
R-----L-KIFS-------SCSSHLTIVVLFCGTTI--SFYV---SPE----TENS----
--QE--QK-KFLSLLYT--ALVPMLNPLVYSLRNQ---------DVG---RAI----R--
------------------------------------------------------------
------------------------------------------------------------
------------------------------------------------------------
------
>Xt1OR3116.2
--------------------------------------------MTKN------EA---Q
--NST-L--------QRE--FHLLAFLSH-E-K--LQLLIFVWVLLMY-SLTVCANLIIT
ALVCLVPRL-H-T-PMYFFLCNLSVQDIVYVTAILPKLLAIT-ITG-DN-S----ISFLG
CMTQLYLHVSCVTTEFLLLT---SMAYDRYVAICIPMRYSLIMKKSVCVLLASVSW----
--------SMGA-TDSFIYC-W-LIC-NLQFC-KQ-R-E------INNFFCELKTILKLS
--CS-NT-I--NIKFVIL-V-V----CVFIGLLPFSLILISYGNIIYSA-LKIR--TSAG
K-----L-KTFS-------SCCSHLTVVLLFCGTSL--SLYM---KPD----SENS----
--QE--MD-KLLSLLYV--AVTPLLNPLVYSLRNK---------DVI---NAI----KKI
RN----------------------------------------------------------
-----------------------------------------T.-----------------
------------------------------------------------------------
------
>Xt1OR3116.3
--------------------------------------------MPEN------EL---T
--NKT-L--------QRE--FHLLAFLSH-E-K--LQLLIFLLVLLMY-SLTVCANLIIT
ALVCLVPRL-H-T-PMYFFLCNLSVQDIVYVTAILPKFLAIT-ITG-DN-S----ISFLG
CMTQMYLYALCVMVEFLLLT---SMAYDRYVAICIPMRYSLIMKKSVCVLLASDSW----
--------LIGA-IISFTYC-W-LVV-NLQFC-DH-Q-E------IDHFFCDLKTVLELS
--CG-DT-T--NLKSVIL-A-V----CVLIGFLPFGLILISYGNIISSA-LKIR--TSAG
K-----L-KTFS-------SCCSHLTVVLLFCGTSL--SLYM---KPD----SGNS----
--QE--MD-KLLSLLYV--AVTPLLNPLVYSLRNK---------DII---NAI----KNI
IK----------------------------------------------------------
-----------------------------------------LY----FWRKHPAVR----
--------------------------------------.---------------------
------
>Xt1OR3374.1
----------M--N--------------------N-H---------S-------------
------V--------VTE--IFLLGFQHL-N-N--FKILIFSLILLIH-ILTVYENALVI
ALVTVSRGL-Q-S-PMFFFLQQLSFSDLLESMVVVPTILKTI-VND-GA-K----ISLIG
CIVQFYFFGATEALQSFLLS---VMSYDRYLAICNPLRYSSLMSHRVCVKLIVMSW----
--------LLAL-SVTPVVV-I-SAA-TQEFC-NQ-N-T------INHFFCDFFPLLELS
--CS-DT-S--LARILIY-I-A----SVPAVLFPFVLIIGSYICIAHEI-LKIV--SSIG
R-----Q-KAFS-------TCSSHLAVVSLFYGSLI--VTFV---VPT-R--I-QS----
--EN--TR-KLLSLFYT--VVTPFINPMIYSLKSA---------DMK---NAL----KNI
KQ----------------------------------------------------------
------------------------------------------------------------
--------------------------------------.---------------------
------
>Xt1OR3374.2
M------Q--M--N--------------------N-H---------S-------------
------V--------VSE--IFLLGFQHL-N-N--FKILIFSLILLIH-ILTVSENALVI
ALVTVSRGL-Q-S-PMFFFLQQLSFSDLLETMVIVPTLLRTV-MNE-GA-K----IPLIG
CIAQFYLFGATEALQSFLLS---VMSYDRYLAICNPLRYSSLMSHRVCVKLIAISW----
--------LLAL-SVTPVAQ-I-AVA-TQEFC-NQ-N-T------INHFFCDLFPLLELS
--CS-DT-S--LAHILIF-L-S----SVPAVLFPFSLIIGSYICIAHEI-LKIV--SSIG
R-----Q-KAFS-------TCSSHLAVVSIFYGTLI--VTFV---VPT-R--N-QS----
--EN--TR-KLLSLLYT--VVTPFINPMIYSLKSA---------DMK---NAL----KNI
IQ----------------------------------------------------------
------------------------------------------------------------
--------------------------------------.---------------------
------
>Xt1OR3374.4
----------M--N--------------------N-H---------S-------------
------G--------VTE--IFLLGFQHL-N-N--FKILIFSLILLIH-ILTVSENVLVI
ALVTVSRGL-Q-S-PMFFFLQQLSFSDLLQSVVIVPTLLSTV-MDE-GA-K----IPLIG
CIVQLYLFGSTETLQCFLLT---VMSYDRYLAICNPLRYSSLMSHRVCVKLIIMSW----
--------LLAL-SFTSV-E-I-PAA-TQEFC-NQ-N-T------INHFFCDYFPVLELS
--CS-DT-S--LARILTI-A-L----SFPVILSPFMLIIGSYICIAHEI-LKIV--SSIG
R-----Q-KAFS-------TCSSYLAVVSIFYGTLI--VTYV---VPT-R--N-QS----
--QT--IN-KLLSLLYT--VVTPFINPMIYSLKSA---------DMK---NAI----KNI
IQ----------------------------------------------------------
------------------------------------------------------------
--------------------------------------.---------------------
------
>Xt1OR3389.1
----------M--N--------------------N-H---------S-------------
------G--------VTE--IFLLGFQHL-N-N--FKILIFSLILLIH-ILTVYENALVI
ALVTVSRGL-Q-S-PMFFFLRQLSFSDLLGSVTIVPTLLRTV-MNE-GT-K----IPLIG
CIVQLYFFGATEALQSFLLS---VMSYDRYLAICNPLRYSSLMNHRVCVILIAISW----
--------LLAL-SVTPVTV-I-SAA-TLEFC-NQ-N-T------INHFFCDYFPVLELS
--CS-DT-S--LARILAI-T-L----SVPVVVFLFMFIIGSYICIAHEI-LKIV--SSIG
R-----Q-KAFS-------TCSSHLAVVSIFYGTLI--GIYV---VPT-R--N-QS----
--QT--IS-KLLSLLYT--VVTPFINPMIYSLKSA---------DMK---NAI----KNI
IQ----------------------------------------------------------
------------------------------------------------------------
--------------------------------------.---------------------
------
>Xt1OR3427.4
------------------------------------------------------------
-----------------------------------LQLPLFLVFLLIY-LITLTGNLLIL
LLIFTDSHL-H-T-PMYFFLATLACLDIGYSSVTVPRMLFDL-LTG-RR-V----ISVRD
CITQIYFLIYFALLEVSVLA---VMSYDRYVAICHPLHYMQIMNWKVCVQLVSGIL----
--------GFAA-IYTMVHT-L-FLT-KLTFC-RP-D-A------LQSFFCDLPQLLQVS
--CS-DT-F--INVLLIF-L-F----GIFYGGVVLSVIIYPYITIIRTV-LKIS--SKAM
R-----S-KAFS-------TCSSHLTVFFIFYSTII--FNYF---RPN-A--K-YH----
--LT--ED-KVASIFYA--ILTPFLNPLIYSLRNQ---------ELK---ISL----RRM
L-----------------------------------------------------------
------------------------------------------------------------
------------------------------------------------------------
------
>Xt1OR3427.7
-------------------------------------------------------M---E
--NQT-T--------VYM--LLLVGLSDL-P-S--LQLPLFLVFLLIY-LITLTGNLLIL
LLIFTDSHL-H-T-PMYFFLGTLACLDMSYSSVTVPRMLFDL-LRE-RR-I----ISLPA
CITQFYFFLFFALSEMALLA---VMSYDRYNAICHPLHYMQIMSWKVCVQLILIVF----
--------VFSA-VCSLVHT-L-FLA-KLTFC-RS-E-A------LQNFFCDLPQLLQIS
--CS-DT-F--INVLLIF-V-L----GIIFGLGILTVTFFPYIVILTTI-LKIS--SKTT
R-----S-KAFS-------TCSSHLTVVSIFYTTIC--FNYF---RSN-T--N-DH----
--FA--ED-KVSSVFYT--ILTPFLNPLIYSLRNQ---------ELK---ISL----RKT
LQ----------------------------------------------------------
---------------------------------------------------TLQIKNYSD
--------------------------------------.---------------------
------
>Xt1OR3428.3
-----------------------------------------------M------LR---M
--NQT-V--------PS---FLLSGFQNI-Q-T--VNTLLFVVILCIY-ILTLVGNVLLI
ILVVKVPAL-R-S-PMYVLLSQLSLADILMTTNITPNLLWLL-LRG-GG-K----VLVTD
CLAQFFLFGVSTSIECFLLT---AMSYDRYLAICNPLRYSSIMDFRVCLNMSLWCW----
--------GLSF-MVALVLD-L-LMS-HLEFC-GP-F-L------LDHYFCDFSPVLKLS
--CS-DI-K--VLELTDI-I-F----TIPVILLPFCFIIFTYVAIGLAI-LRIS--STEG
R-----H-KAFS-------TCSSHLIVVCTFYGTLI--TVYL---VPS-K--D-HT----
--FN--IN-KTLSLLYT--VATPFLNPVIYSLRNK---------EIK---VAL----HKC
MS----------------------------------------------------------
-----------------------------------------SL----FMRLFHSLHECTN
NSSRLRKTLLRFS-------------------------.---------------------
------
>Xt1OR3458.1
---------------------------------------------MTS------G-----
------N--------VSG--FIVQGFSDT-P-E--LQISLFVLFLGIY-LIILLGNLIIF
LVISCNPHL-H-T-PMYIFLLNLSLIDISSTSNILPNLLHIL-LTQ-QN-N----ISFLG
CMAQMYVFASLVGSEYFLLT---AMAYDRYVAICDPLHYIARMSRKHCAGLITAAF----
--------TVGF-GATVGFF-V-LIS-KLSYC-AS-R-L------INHFFCDMAPLLKLS
--CS-ST-F--SVELLIY-I-E----GTLLTFNSFLLTLTSYIFIISAI-LKIQ--SSEG
R-----Q-KAFS-------TCASHLACVITLYGTAF--CLYM---RPTTS-YS-------
--LK--RD-KYFSLLYI--SLGPVLNPFIYTLKNR---------EFL---CSL----NKM
TQ----------------------------------------------------------
-----------------------------------------RC----HQMMAVNKTSV.-
------------------------------------------------------------
------
>Xt1OR3578.1
------------------------------------------------------ME---H
--ACN-T--------SNS--FVLLGILEIEG----SRFFYCVLCSLTY-ILTVFLSLTIA
FVIWTEQSL-H-E-PMYILIGSLVLNGIFGSSAFVPKVMIDL-LTR-SN-C----ISRVG
CFAQAFCIGVFPISEISIFT---MMAYDTYLAVCHPLRYSTLMTKETALYLLVGFW----
--------IMNF-FSVLAAI-L-LSA-RLPLC-GT-Q--------ISGLLCDNTGLVFLS
--CV-DD-S--INYFYGT-V-L----FSAYLSVCMLLISYSYLQIALVC-HRLT--SETY
K-------RSVH-------TLVTHILNFSVFLVGVL--FVFIRYRVGRKN-SP-------
--L---LS-VLLALTTL--VLPPVLNPLIYGVRTK---------KLN---AKVLNRLKKL
------------------------------------------------------------
-----------------------------------------------NKGTFTKF-----
--------------------------------------.---------------------
------
>Xt1OR3735.1
-------------------------------------------------------M---E
--NNM-E--------NQT--FILAGLSDI-P-S--LQLSSVLVFLLIY-LITLTGNLLIL
LLIFTDSHL-H-T-PMYFFLGTLACLDMSYSSVTVPRMLFDL-FRE-LR-T----ISVPA
CITQVFFFLFFAVSEMSVLA---VMSYDRYVAICRPLHYMQIMTWNICVQFVSGVL----
--------FIST-LYSLVHT-L-FLM-KLTFC-LP-N-V------LQSFFCDLPQLHGAS
--CS-DT-L--TNRLLIF-L-L----GLLLGVGILGSTFYPYIPIITTV-LKMN--SKLT
R-----S-KAFS-------TCSSHLTVVFIFYTAGF--FNYL---RSN-A--N-DH----
--LV--EE-KVASVFFA--ILTPSINPVIYSLRNQ---------ELK---LSL----RRT
LQ----------------------------------------------------------
---------------------------------------------------KLK------
--------------------------------------.---------------------
------
>Xt1OR3755.1
-----------------------------------------MSNQGVM------AQ---T
--NTT-A--------DKD--FILLAFTDLHQ----FQILLFLVFLLIY-ITCMVGNIAII
LIIKMDTCL-H-T-PMYIFISLFAASEYFFMSSTVPNLLSNL-IGN-TK-S----ISFAG
CFAQFYAVCTLGGTECYLLA---VMAFDRDLAINFPLRYSAIMSQSLCIKLGIFPW----
--------ILCL-SIASLPT-I-FTL-GMEFC-GP-K-E------LNHFICDLGPLEHIA
--CS-VP-F--INKMIVI-F-T----ALSEIVSPFIITIVFYIHIITTI-LNIR--STIG
K-----K-KAFS-------TCSSHLMVASLFYSTAI--IVYM---TPQGS----------
------HE-KYLALIYN--VVTPLINPFIYTLRNK---------DVI---KAF----KKL
KA----------------------------------------------------------
-----------------------------------------KL---S-------------
--------------------------------------.---------------------
------
>Xt1OR3795.1
-----------------------------------------------M---SVNKD---L
--NVT-T--------DNR--FILLGLTDV-P-Y--LQVLCVLLLLVLY-IITLLANGILL
IAVRLNTQL-Q-T-PMYFFLSNLSVVDIGFSSNIVPKLLVNT-VTL-DK-S----VSLLE
CALQMYFQIALGSTESMLLT---VMAYDRFAAICNPLHYNTVMNKRFCVCMAVGCW----
--------TVGF-TNAIIHV-V-LTF-KLPFC-KS-H-N------LDHYFCEEHPFFKLS
--CQ-DT-W--LNEVAMF-V-A----TFIIGICCLSFTLVSYAQIIRTI-INIP--STHG
R-----R-KAFS-------TCASHLAVISIFYGTIL--FIYL---GPG-V--A-YF----
--TE--AN-KFVSMIYT--VVTPMLNPIIYSIRNK---------EIK---DTI----RKQ
LA----------------------------------------------------------
-----------------------------------------KL----NFKKA-NVIS---
--------------------------------------.---------------------
------
>Xt1OR3795.2
-----------------------------------------------M------EN---S
--NQT-S--------SDR--FFLLGLTNL-P-Y--LQAIYVLIFFIIY-ITALSGNSLLI
IVVRINEQL-Q-T-PMYFFLSNLSVIDICYCSTVVPRIIINT-LSQ-DR-S----ISLLD
CALQMFSHLAVGGTECLILA---VMAYDRYAAICQPLHYNTVMNKTFCICMAAVSW----
--------TFSF-TSAFLHV-F-FTF-QLPYC-RS-H-N------LDHFFCEMPPFFKIS
--CR-DT-W--PNELAMY-I-T----ASIIAMFSFLLTLISYIHIISTI-LKIR--SSEG
R-----R-KSFS-------TCASHLTVVSLFYGTIL--FMYM---RPH-S--A-YS----
---D--ID-KAVSIIYS--AVIPMLNPIIYSMRNK---------DVK---GTV----RKY
IN----------------------------------------------------------
-----------------------------------------KH----ISEKF--------
--------------------------------------.---------------------
------
>Xt1OR3833.1
----------------------MDSR----------------------------------
--NRS-T--------VTE--FIIIGFPTL-Y-E--YGPFLFPCLLLVY-LLTVSGNVLVF
TIIRLDSRL-Q-T-PMYFFISVLAFLEIWYTAVTIPKMLINI-LYP-RK-S----ISFNG
CLLQTYFFHSLGASECYLLT---AMAYDRYLAICQPLHYSTIMSSKMYFRLTAICF----
--------TCGF-LCPITEV-A-LIS-QLPFC-GS-N-E------IQHIFCDFPPLLSLA
--CT-DT-S--VNVLVDF-V-I----NSFIILVTFLFIMISYIRIIIAI-SRIS--TSVG
R-----A-KAFS-------TCVSHLSVVLVFFSCIV--FMYV---RLT-K--S-YS----
--LY--YD-RVLAVIYS--VLTPIFNPLIYSLRNR---------DIR---IAI----KYR
IF----------------------------------------------------------
-----------------------------------------KR-----------------
--------------------------------------.---------------------
------
>Xt1OR3833.2
----------------------MKYP----------------------------------
--DNN-S--------VTE--IILSGFPNL-Q-H--YSPLLFTVLLVIY-LFIITGNTLIC
FVVKKEHSL-H-S-PMYFFICTLSLTELCYTGVTIPTMLANL-LEE-EK-K----ISLKG
CLLQAYFLHSFGSAECYLLT---TMAYDRYLAICKPLHYSSIMTMGLFIKLAAACI----
--------ISGF-LSPVIGA-F-LIS-SLPFC-GP-N-C------IQTLFCDFLPLIALA
--CT-DT-K--LHVLVEF-V-V----GSVIILLSCIFVLQSYSRIIHVI-LKIK--SRKG
R-----Q-KTFS-------TCGAHLIVVVLFFGSIS--FTYI---RLS-E--S-YS----
--AD--YD-RAVGVAYA--IFTPLANPVIYGLRNQ---------GIK---NSL----QKH
LR----------------------------------------------------------
-----------------------------------------FS---LLF-----------
--------------------------------------.---------------------
------
>Xt1OR4132.1
---------------------------------------------MTI------SM---P
--NQT-A--------VTE--FILLGFPGL---QPNFFLPVSLTLFLAY-IVSLIANSTVI
ILIILREQL-H-Q-PMYIIIANLALSDLLFDTITLPKIIAKY-WFG-AG-S----ISFNW
CFFQIFCVHNLGSLDSLIIM---LMAIDRYVAICQPLRYHSIISNKLATLLCYLCW----
--------FCAA-LIGLAIS-I-NAG-QLPYC-GP-N-R------VKNCFCSNAVLIVLA
--CV-DV-P--LERRKGF-I-I----AICVHLFPLAVIILSYILIIRVV-HLSA--NNGN
W-----Q-KAFY-------TCTTHLIVIGLYFIPRL--FLYI---ISQAP-LT-------
--LDADTN-VLIISVFT--FIPHFASPITFCLRTK---------EIR---NIL----GQM
FN----------------------------------------------------------
-----------------------------------------NF----GPRFEHGCRTPLK
KHCTSAIFQAQ---------------------------.---------------------
------
>Xt1OR4132.2
---------------------------------------------MTI------SM---P
--NQT-A--------VTE--FILLGFPGL---QPSFFLPVSLAMSLEY-IISLIANSTVI
ILIILREQL-H-Q-PMYIIIANLALSDLFYDTIALPKIIAKY-WFG-AG-S----ITFHG
CFFQLFCVHSLGSLDSLIIM---LMAIDRYVAICQPLRYHSIITNKLVALFCCFSW----
--------LFAA-LIGLIIT-L-IAV-QVPYC-GP-N-R------VKNCVCASQAVIVLA
--CV-DT-T--LERRKGF-I-I----AMCVHLFPLAVIILSYILIIRVV-HLSA--NNGN
W-----Q-KAFY-------TCTTHVIVIGLYFIPRL--CLYI---INLIP-LV-------
--LDPDIN-MLIVFLFT--FVPHFANPIIFCLRTK---------EIR---NIL----GQI
CD----------------------------------------------------------
-----------------------------------------SI----CPRAELRFRTPAK
RHCSSIILKGQ---------------------------.---------------------
------
>Xt1OR4137.2
-------------V----------------------------------------------
----------------SE--FHLVAFQDL-Q-Q--FRFIFFGTILMLY-LVTLTGNLIII
YLVSTSPRL-K-S-PMYFFLSQLSLCDILLTTNIVPNLLNNV-LTT-RD-T----ISVDS
CLTQFYFFGVSIVTECLLLT---VMSFDRYMAICNPLHYHSIMNFKLCLHLVLWPW----
--------IISF-VLSLNIT-L-LLK-QIHFC-SN-N-V------IDHFFCDFAPLVELS
--CS-DT-S--LVEMEDL-V-I----CLIISFFPFAFIVLTYTQIVFAI-IKIP--STSG
R-----H-KAFS-------TCSSHLTVVSMYYGTII--AIYV---SPS-R--G-SL----
--KD--MT-KLLSLIYT--VMTPLFNPVIYSLRNQ---------EIR---DAL----GKI
IK----------------------------------------------------------
-----------------------------------------PR----LKGCRTKV-----
--------------------------------------F---------------------
------
>Xt1OR4379.1
-----------------------------------------------M------QH---A
--NQS-K--------LME--LYLQGITEI-S-E--LQTPLFLVFLSIY-LLTLAGNVLII
IIICLDPRL-Y-K-PMYYFLCNLSFLDFSLASAIQPKCLVML-VTR-IH-S----ISYNG
CITQLYFFMFLTAAEFFLLA---AMAYDRYIAICKPLQYHLLMNYKVCTVMSAECW----
--------VAGM-LEPLSHV-R-AFV-QLPLQ-T--A-Q------INHFYCDYSALLKIS
--ST-DT-R--RIEVMTY-L-A----GALVGMPAFSLTIASYVSIIAAI-VKIN--SSQS
R-----Q-KAFS-------TCVSHLTVVFLFYSTVL--ITIM---QPISN-YS-------
--ST--HG-KLVSLLYT--IFVPSINPFIYTLRNQ---------DVK---RSFYKAKSKS
IN----------------------------------------------------------
-----------------------------------------GR---IRQLI---------
--------------------------------------.---------------------
------
>Xt1OR4379.2
-----------------------------------------------M------QN---E
--SQG-Q--------YSD--FILLGHSTL-P-E--LQFPLFFIFLLIY-LLTITGNSLII
TCICLDAQI-Q-I-PMYFFLQNLSFLDLSCSCNIQPKMLLGI-ITG-DG-A----ISQIG
CFIQLYFFASLTVTEFVLLT---AMGYDRYLAICKPLHYPLLMNKKTCFLLVIICW----
--------VVGF-LDPLAHT-I-AIS-QLPFC-RT-H-L------INHFYCDYSALLKLS
--CV-KT-T--LIESMAI-L-F----SSLVGFSTFSFTLTSYISIISTI-IKIH--SATG
R-----H-KAFS-------TCTSHLTVILLFYGTIM--IMYI---RPI-S--Q-YS----
--SS--LG-KSFSLLYT--VLIPMFNPLIYTLRNN---------DVK---KSL----QKQ
LF----------------------------------------------------------
-----------------------------------------NN---VICKGIKMIHSDTI
--------------------------------------.---------------------
------
>Xt1OR4571.2
-------------------------------------------------------M---E
--NKS-G--------AAG--FRILGFSDS-P-E--LQGPLFLFFLLIY-LVTVWGNLLLI
SLISTDSHL-Q-K-PMYFFLSNLSCLDISYSSVTVPYLLHIF-STG-NN-Y----ISFKK
CMTQLYFFTCFTMIEYMLLT---TMAYDRYVAICRPLFYPQVMNQRTCILLAAAAW----
--------IGGL-LAGAPLS-V-LIS-ALTYC-KS-N-I------INHFFCDLTALLKLS
--CD-DT-S--TVETVMF-L-Q----GASPLFSCFALTMMSYIYIISAI-LKIT--SAEG
R-----Y-KTFS-------TCGSHLTSVTLFYVLLF--CVYM---KPV-S--L-YS----
--LD--EG-KVVSILYV--NIIPMLNPIIYSLRNK---------DVK---KAL----PKA
WF----------------------------------------------------------
-----------------------------------------HC----MPRAILGDSLI--
--------------------------------------.---------------------
------
>Xt1OR4811.1
----------MHEK--------------------N-Q---------T-------------
------W--------VSE--IVLLGFQNL-H-N--FKVPLFSLFLLIY-ILTVWENVLII
VLVAFSRNL-H-S-PMYLLIQQLSVSDLMQSTNIVPTLLLTI-MNE-GA-A----VRLVA
CITQLCCFGGLETLQCLLLS---VMSYDRYVAICIPLRYTSIMSHRVCVSLIFISW----
--------LLGL-IITFNTG-N-AVH-SLQFG-NQ-N-S------IDHFFCDFFPFVELS
--CS-NT-F--FFHIEVI-L-G----SVPAVFFPFILITVSYMCIAHAI-LKIV--SHTG
R-----Q-KAFS-------TCSSHLAVVSMFYGTLI--AIYV---VPP-R--K-ES----
--QT--TS-KVLS-----------------------------------------------
------------------------------------------------------------
------------------------------------------------------------
------------------------------------------------------------
------
>Xt1OR4811.2
----------MNEK--------------------N-Q---------T-------------
------W--------VSE--IVLLGFQNL-H-N--FKVPLFSLFLLIY-ILTVWENVLII
VLVAFSRNL-H-S-PMYFFLQQLALSDLLEASVTAPTLLQTV-INN-GA-T----VSLVV
CRIQFYFFVCTEAFECLLLA---VMAYDRYVAICIPLRYTSIMNQKVYVRCILVPW----
--------LLGL-TATINTA-N-MID-RLQFC-DQ-N-T------INHFFCDFFPLLELS
--CS-DT-S--VVQIDII-L-Q----SVLVIICPFILISVSYMCIAHAI-LKIV--SHTG
R-----Q-KAFS-------TCSSHLAVVSMFYGAL---AIYV---FPP-R--N-QS----
--LN--MN-KILSLLYT--VVTPLVNPLIYSWRSR---------DIK---KAV----EGA
LR----------------------------------------------------------
--------------------------------------------------------ADVM
VGRAVRG-------------------------------.---------------------
------
>Xt1OR4811.3
----------MNEK--------------------N-Q---------T-------------
------W--------VSE--IVLLGFQNL-H-N--FKVPLFSLFLLIY-ILTVWENVLII
VLVAFSRNL-H-S-PMYFFLQQLSLTDLLGSSDIGPTLLQTV-INN-GA-T----MSFYG
CLTQLYFWGCSGIFECLLLA---VMAYDRYVAICIPLRYTSIMSHRVCTKLVVIPW----
--------ALGF-GISVITV-K-LIG-TLQFC-DQ-N-T------INHFFCDVFPLVELS
--CS-DT-F--PLQIEAF-F-L----SVPIIVFPIVVIIVSYMCIAHAI-LKIV--SHTG
R-----Q-KAFS-------TCSSHLAVVSMFYGALT--AIYE---VPS-Q--R-QS----
--QT--IS-KVLSLLYT--VVIPLVNPLIYSLRNK---------DLN---IAL----KNL
KV----------------------------------------------------------
-----------------------------------------N------------------
--------------------------------------.---------------------
------
>Xt1OR4811.4
----------MNEK--------------------N-Q---------T-------------
------W--------VSE--IVLLGFQNL-H-N--FKVPLFSLFLLIY-ILTVWENVLII
VLVSFSRNL-H-S-PMYFFLQQLSLTDLLVSSVIIPILLQTV-IGG-TA-T----LSLVG
CINQLYFFGGSEIYDFLLLA---VMSYDRYVAICIPLRYTSIMSHRVCVTLVLISW----
--------LLGF-GITVITA-F-LVG-TLQFC-DQ-N-T------INHFFCDLFPLVELS
--CS-DT-F--KVQLEAF-L-A----SVLVTVIPFLVIIASYMCIAHAI-LKIV--SHTG
R-----Q-KAFS-------TCSSHLAVVSMFYGTII--SIYV---VPP-R--K-ES----
--QT--IS-KVLSLFYT--VGTPLVNPLIYSLRNK---------DIK---EAINVKFNRI
RK----------------------------------------------------------
-----------------------------------------YI----NIYK---------
--------------------------------------.---------------------
------
>Xt1OR4963.3
---------------------------------------------MAS------ES---K
--K---N--------VSG--FIIQGFSDT-P-E--LHISLFVLFLGIY-LIILLGNLIIF
LVISCNPHL-H-T-PMYIFLLNLSLIDISSTSNILPNLLHIL-LTQ-QN-N----ISFLG
CMAQTFVFIFMASSEYFLLT---AMAYDRYVAICDPLHYIARMSRKHCAGLITAAF----
--------TVGF-GNPVSIV-T-LIP-KLSYC-AS-H-L------INHYFCDVTPLLKLS
--CS-ST-F--SVELSIY-I-V----GTFLVFNAFLLTLISYIFIISAI-LKIQ--SSEG
R-----Q-KAFS-------TCASHMTCVITLYGTAL--SLYM---RPTTS-YS-------
--LE--RD-KYFSLLYI--ALSPVLNPLIYTLKNR---------EFQ---SSL-------
------------------------------------------------------------
------------------------------------------------------------
------------------------------------------------------------
------
>Xt1OR5104.1
-----------------------------------------------M------VP---E
--NKT-S--------VSD--FVLLGLTDH-T-R--LQIILFVCILIIY-LLNLTGNFLIM
LLIISDSTL-H-I-PMYFFLWNLAFIDICYSSVVVPKMLSDL-LST-KR-T----ISFIG
CISQIHFFHFLGSSEVMLFS---AMSYDRYVAIQNPLRYSSIMNIRLCLQLSLGCL----
--------MLGF-FHSLLHT-L-LIA-KLPFC-GP-D-V------INHFFCDIKPLLKLA
--CT-DT-S--LNLHLLN-G-I----TGTLTVITLFNTILSYIFISRCL-MKIT--NTEG
R-----K-RAFA-------ICSAHLTAVLLLNGTAI--FTYI---RP--S--SQSS----
--LD--QD-RAAAVFYT--VLPPALN----------------------------------
------------------------------------------------------------
------------------------------------------------------------
------------------------------------------------------------
------
>Xt1OR5104.2
------------------------------MYMDRSD---------YM------DS---K
--NQT-S--------IGD--FTLIGLTDL-V-E--IQCIVYGIFLLFY-CLTLLGNLSIM
ITTIRDSNL-H-T-PMYFFLWNLSFIDIGFSSVSVPKMLMDF-FAT-RK-L----ISFGG
CMSQICFFHFFGTAEVMLLA---VMSYDRFVAIGNPLRYILIMNSKVCLSLALSCW----
--------ISGF-FHSLLHT-V-MTA-KLPYC-QA-N-L------VNHFFCDVKPVLKLA
--CT-DT-S--FILQLLT-R-V----AGSVSTITFAFTFLSYFFIIKFV-IQIR--TKKG
R-----R-NAFS-------TCSAHLTVVFMLYGTAI--FTYM---RP--L--TQQS----
--LD--HD-RVVAVLFT--VVTPALNPLIYTLRNK---------EMR---VAL----KRI
YK----------------------------------------------------------
-----------------------------------------NV----FYL----------
--------------------------------------.---------------------
------
>Xt1OR5151.1
-----------------------------------------------M------EA---E
--NYT-A--------VPF--FIIKGISDN-P-K--FQAPIFILVLLIY-LFAVGGNIGIL
FLVGMDSKL-H-N-PMYFFLGNLSVLDISSITVTLHKTLAIF-LTG-NK-T----LSFPG
CITQVYFFMALECTELLILA---AMSLDRYAAICNPLHYPMIMNPRTCAFLASVCW----
--------VLGF-IEVIPHA-V-ITN-NLSCY-TS-N-E------INHFFCDVLPLMKIS
--CS-DT-S--LLKLWIV-TEG----VFVSGVVPLVTTLVPYIFIIRAI-LKLR--STSG
R-----Q-KAFY-------TCSSHVTLVIVLYLTLY--CLYL---TPPSE-NT-------
--LD--SH-KLFSLFNT--AAVPILNPLIYSLKNK---------DVK---SAV----KRQ
LH----------------------------------------------------------
-----------------------------------------YL----YCKMIYPLTLNFK
KCEKHIES------------------------------.---------------------
------
>Xt1OR5329.1
------------------------------------------------------------
--MERSA--------SLNVTTSLLPFVSTPT-TVIVLLLLIIFILLCF-CIFLYIMAAIL
KVFFTTPHV-REN-VRYVLFIHMLITDSLYLFLSIFVFISAV-YMV-A-------MPLPI
CFAIVILVTTAFVVTPYNLA---VLSLERYIAISHPLRHKELCTERRCNAAMVGMW----
--------VVGL-IPVIADF-I--TM-SYTAG-KN-S-V------FSNIMCIPTQMFCVS
--ST-------MQDTMKT-I-Q----FLLSLGTVGLVILFTYIKVMLVA-FKLG--SRSS
S-----AFSAGK-------TVLLHAFQLLLCMFSFT--YTVTETYLSH------------
--YFVFLP-VINFFFFM--CLPRFISPMIYGMRDE---------VFR---KGI----RKC
C.----------------------------------------------------------
------------------------------------------------------------
------------------------------------------------------------
------
>Xt1OR5329.2
------------------------------------------------------------
--MANGT--------VVFSNVSQLSSSNNKV-AVIVQTFFFALLLLFF-IMFLYLIAGIL
NIYFSTPHL-RET-LRCVFFAHMLVSDTLYFLVALFLLLSSI-YLF-Q-------MPIPF
CLALQTLATVTYRVTPYNLA---VMSIEQYVAICFPLRHGEFSTDRNSNVAIAIMW----
--------VVGL-IPNGAEF-L--AM-SPVVT-KD-F-F------LRSALCNRATIVLNP
-----------VQDTIRT-F-S----YIITFILVALVIVFTYIKVTLVA-RKVT--SKQM
A-----ASKAGK-------TVMLHALQLFLCTSAIL--ASLTEQYLKD------------
--YIPFLF-LINFLLFM--CLPRFLSPLIYGLRDE---------AFR---KGI----RQL
FS----------------------------------------------------------
-----------------------------------------IR---CSR-----------
--------------------------------------.---------------------
------
>Xt1OR5339.1
-------------------------------------------------------M---K
--NQT-V--------FTG--FQILGFSSN-G-D--KEPLLSIVFFLIY-LIGVFGNLVIL
TVIYRNVQL-H-T-PMYFFLCNLAFVDICYLNVTFPKLIDIL-LSG-NN-T----ITFSQ
CFIQMFFFVTLAGVEVLLLT---SMAYDRYVAICKPLRYHLIMNRRVCELLIVGTW----
--------MSGL-VNSLICT-S-LAS-KLPYC-RS-N-R------IKQLFCEIKALAEIS
--CD-VT----VFFNVIY-I-D----AFLFGLMPFSLNITSYVNIIRSI-LHVK--SSHG
R-----K-KAFS-------TCTSHLTVLIIFYGTVL--WLYM---RPPSQ--S-------
--KN--LD-PAFSVLYI--GVTPMLNPLIYSLRNK---------EVK---NAL----VRT
VK----------------------------------------------------------
-----------------------------------------IK----TR-----------
--------------------------------------.---------------------
------
>Xt1OR5339.2
------------------------------ME----------------------------
--NQT-I--------AKE--FHLYAFANN-G-V--NQSLLSIVFLLMY-LSGVVGNLVIL
TSIYNDVQL-H-T-PMYFFLCNLAFVDISFPTTILPKLIDIL-LSG-NN-S----ITFIQ
CFTQMYFFAVFAVIEVFVLS---SMAYDRYVAICKPLRYHLIMNKRVCVLLIGGTW----
--------ISGF-VNASLFA-D-LAC-NMPFC-QT-N-K------INQLFCDAKALAEIS
--CD-AT----KFYILIY-V-E----NVLFGLIPFSLNLISYINIIHNI-LQIK--SRHG
R-----K-KTFS-------TCTSHLTVLMLFYGAVA--GMYM---SPPSKSDI-------
------VE-PVLSLLYT--VVTPMLNPFIYSLRNK---------EVK---VAV----SRL
LQ----------------------------------------------------------
-----------------------------------------RK----I------------
--------------------------------------.---------------------
------
>Xt1OR5339.3
---------------------------------------------MSG------N-----
---------------TSE--FHLLAFLIF-K-E--FHMGLSIGVLLMY-LLSVIGNMTII
IIVFKDSQL-H-T-PMYFFLCNLAFQDIVYVSAILPKLLVIT-VSG-NG-N----ICFQC
CITQMFLFAFCVGIEFFLLT---SMAYDRYVAICVPLHYTIIMNKRLCALLAFSSW----
--------FFAA-LNSLMHS-V-LIS-NLSFC-NV-Q-Q------INHFFCDVKTLLWLS
--CA-DT-R--NIQLLIS-V-E----GIVLGFIPFLLILISYMYILSTI-LKIS--DASG
R-----L-KAFS-------SCSSHLIVVVLFCGTFL--SLNL---KPE----AHHS----
--EE--QD-KLLSLIYI--AVVPALNPLVYSLRNK---------EVL---RAL----KKQ
FL----------------------------------------------------------
-----------------------------------------KK---IKINTF--------
--------------------------------------.---------------------
------
>Xt1OR5339.4
------------------------------MD----------------------------
--NNT-I--------FTY--FYISAFSRE-G-E--KQPTLFIAFFFMY-MFGVLGNLSII
TVTCSDAHL-H-T-PMYFLLSCLSFIDICYTTTTLPKLLHIL-LTG-NN-I----ISFPE
CFTQMFFYMLTAESEIVVLA---FMAYDRYVAVCDPLKYYLIIQIKKCARILAGIW----
--------TSGL-VNSLLSS-L-VIS-RLPFC-GS-N-T------INQFFCDIKYVAKIS
--CE-VI----GIYYYLFLV------AGTYGVLPFLLCLASYAKIILNI-LQMK--SVVG
R-----Q-KAFS-------TCSSHLTVLLLFYGAAL--WMYM---ARENS----------
--QE--LD-HIITVIFT--AVTPMLNPLIYSLKNK---------EIK---KAM----KAL
LS----------------------------------------------------------
-----------------------------------------G.-----------------
------------------------------------------------------------
------
>Xt1OR5358.1
-------------------------------------------------------M---E
--NQT-I--------EYM--LVLAGLSDL-P-S--LQLPLFLVFLLIY-LLTLTGNLLIL
LLIFTDSHL-H-T-PMYFFLGTLACLDMGYSSVTVPRMLFDL-LTR-KR-I----ISVPA
CITQIYFFIYFATSEIIVLA---VMSYDRYIAICRPLHYMQIMSWKTCVQVVLGVL----
--------VLDA-VYSLVHT-L-FLN-NLIFC-KS-E-A------LQSFFCELPQLLQIS
--CS-DI-L--INVLLIF-L-L----GLLFAVGPLGVTLYPYITIIRTV-LKIP--SKNM
R-----S-KAFS-------TCSSHLTVVFILYSTIT--FNYF---LPN-A--K-DH----
--YT--KD-KVTSVFYA--ILTPFLNPLIYSLKNQ---------EIK---TSL----RRT
LY----------------------------------------------------------
-----------------------------------------KL----QILRG--------
--------------------------------------.---------------------
------
>Xt1OR5358.2
-------------------------------------------------------M---K
--NQT-I--------EYM--LVLIGLSDL-P-S--LQLPLFLVFLLIY-LITLTGNLLIL
LLIFTDSHL-H-T-PMYFFLGTLACLDMGYSSVTVPRMLFDL-LTG-RR-V----ISVPA
CITQIYFFLFFAVSEMSVLA---VMSYDRFVAICRPLHYMQIMSWNVCVQFVLGVL----
--------IFGA-VHSLVHT-L-NLT-KLTFC-RA-D-A------LQSFFCDLPQLLQVS
--CS-DT-F--INVLLIF-V-F----GTSFGVAILLVTIYPYITIITTV-LKIP--SKTM
R-----S-KAFS-------TCSSHLTVVFLFYITFM--FNHF---RPN-A--K-YH----
--FT--ED-KVASVFYA--TLIPFLNPLIYSLRNQ---------ELK---TSL----RRS
LH----------------------------------------------------------
-----------------------------------------RL-----------------
--------------------------------------.---------------------
------
>Xt1OR5358.3
-------------------------------------------------------M---E
--NQT-I--------VYM--LVLAGLSDL-P-S--LQIPLFLVFLLIY-ILTLTGNLLIL
LLIFTDSHL-H-T-PMYFFLGTLACLDMSYSSVTAPRMLFDL-LIV-RR-D----ITVPA
CITQIYFFFFFAISEAFVLA---VMSYDRYVAICRPLHYMLLMSWNVCVQLVSGVL----
--------VFGA-VHSLVHT-L-FLT-KLTFC-RP-D-A------LQSFFCDLPQLLQIS
--CS-DT-F--INKLLLF-F-S----GIMFGFVILVVTFYPYVTIINTV-LKIP--SRNM
R-----A-KAFS-------TCSSHLTVVFLFYGSFF--FNYL---RPN-A--K-YH----
--FT--ED-KVASVFYA--ILTPFLNPLIYSLRNQ---------ELK---ASL----RRS
SH----------------------------------------------------------
------------------------------------------------------------
-------------RCIGG--------------------.---------------------
------
>Xt1OR5498.1
------------------------------------------------------ME---G
--NFT-H--------VEI--FILLGFSHV-P-Q--VRLFLIPTFTLMY-ACTILGNSLII
LLIREDHRL-H-T-PMYFFLANLSMMDLLFTTVTVPKMIGDL-ISR-EG-M----ISFRS
CIAQLFLIIAVGASESPLLS---VMAVDRYVAICDPLHYKTIMSNKLCFRLASGSW----
--------LLGS-FYSLIHT-L-LTN-SIDFC-GP-N-Q------LSHFFCDVVPLFQLA
--CS-DI-L--LNVALVY-V-S----AFFNGICNCSVILGSYVSIITAI-MRIR--SQEG
R-----G-KAFS-------TCASHLLVVIVYYTTLT--ANYL---QPMSS-NS-------
--GS--KD-RTGAVIYT--VVTPVLNPIIYSMRNN---------DVK---KAV----KYF
FL----------------------------------------------------------
-----------------------------------------NG----V------------
--------------------------------------.---------------------
------
>Xt1OR5856.1
-------------------------------------------------------M---E
--NQT-I--------VYM--LVLAGLSDL-P-S--LQFPLFLVFLLIY-LITLTGNLLIL
LLIFTDSHL-H-T-PMYFFLGTLACLDMSYSSVTVPRMLFDL-LRE-RK-I----ISVPA
CITQICFFIFFALSEAFVLA---VMSYDRYIAICRPLHYMLLMSWKVCVKLVSGVL----
--------VFGA-VHSLVHT-V-FLT-KLTFC-RP-D-V------LQSFFCDLPQLLQIS
--CS-DT-F--INVLLIF-C-F----GTLFGVIILAITFYPYITIIRTV-LKIP--SQNM
R-----S-KAFS-------TCSSHLTVVFIFYGSFF--FNYL---RPN-A--K-YR----
--FT--ED-KVASVFYA--TLTPFLNPLIYSLRNQ---------ELQ---ISL----KRS
LR----------------------------------------------------------
------------------------------------------------------------
-------------RCCRACIEASRT-------------.---------------------
------
>Xt1OR5856.2
-------------------------------------------------------M---E
--NQT-I--------VDM--LVLTGLSDV-P-S--LQLPLFLVFLLIY-LMTLSINLLIF
ILIFTDSHL-H-S-PMYFFLGTLACLDMSYSSVTVPRMLFDL-LTQ-NR-V----ISVPA
CITQIYFFLSFAVSEMAVLA---VMSYDRYIAICRPLHYMQIMSWNVCVRLILIIL----
--------VFGA-VHSLLHT-L-FLT-QLTFC-SS-N-T------LQSFFCDLPQLLQAS
--CS-DT-F--INVLLIF-L-F----SVLYGVGILVVTFYPYIPIITTV-LKIS--AKHT
R-----S-KAFS-------TCSSHLTVVSIFYSTAF--FNYF---RPN-A--N-DH----
--FN--ED-KV-SVFYA--ILTPFLNPLIYSLRNQ---------ELK---TSL----RKT
LH----------------------------------------------------------
-----------------------------------------RH----KILHG--------
--------------------------------------.---------------------
------
>Xt1OR5856.6
-------------------------------------------------------M---E
--NQT-I--------VYV--LVLAGLSDL-P-F--LRLPLFFVFLFIY-LMTFFGNLLIL
LLIFTDSHL-H-T-PMFFFLGTLACLDMGYSSVTSPRMLFDL-LTS-RR-I----ISIPA
CITQNFFFLFCAESELSVLA---VMSYDRYVAICRPLHYMQIMNWKVCAQLVSFML----
--------VLCL-VISSTHT-F-FLT-KLIFC-SS-R-D------LQSFFCDLPQLLQVS
--CS-DT-F--INILLIY-L-T----GIYSVSFISVVTFYPYITIIGTI-LKIP--SKQM
R-----S-KAFS-------TCSSHLTVVFIFYTTSF--VNYL---RSN-T--N-DQ----
--HA--QD-KIATVVYA--ILIPFLNPLIYSLRNQ---------ELK---SSL----RKA
LQ----------------------------------------------------------
-----------------------------------------RM-----------------
--------------------------------------.---------------------
------
>Xt1OR5992.1
-----------------------------------------------M------DK---A
--NKT-A--------VEE--FILLGFSD-------LQVPLFFVTLLVY-IMCVFGNFLII
VIVIAGPSL-H-T-PMYFFISKLSVLEIMFVTCIVPNLLANL-IAG-KK-S----ISFSG
CFIQLLFSSTMGTAECYLLA---VMAFDRDLAISKPLHYFNIMTKELCVRLAVLPW----
--------IVGI-ITVFIST-V-CTA-SLEFC-GP-N-E------IDHFFCDFYALQSLA
--CS-ST-F--ITQVVTN-S-C----AIFAVVVPFFLTVGLYIHIIFII-LKIK--SSES
K-----Q-KAFS-------TLSSHLTVAGLYYITVI--IVYA---VPKDS--H-------
------NN-KFLALIYT--VIVPLLNPFIYAFRNK---------DIK---KTL----IKS
RR----------------------------------------------------------
-----------------------------------------IK----LCQGSF-------
--------------------------------------.---------------------
------
>Xt1OR5999.2
------------------------------------------------------------
------------------------------N-K--FKIPLFILFLLLY-SVILCGNLLII
FLVSLNEHL-Q-M-PMFFFLKHVGLADVLLTTNTVPMMLHII-LNE-EM-I----ITLVG
CICQLYIFA-LSTVQCLLLG---VMSYDRYIAVCYPLHYISIMSPNVCLLLVVGCW----
--------LFVF-VFVTGES-I-LMY-QLDFC-GF-N-H------IDHFFCDFGPVVALS
--TS-DT-S--VLTLVDS-V-Y----SVSVISGPFIFIIWTYVCIFITI-FKMN--SKTG
K-----K-KTFS-------TCSSHLTVACTYYGTLS--IVYI---DPAKG-NS-------
--AT--MK-KFISLFYI--VFAPFLNPIIYSLKNR---------EIR---ETL----KK-
------------------------------------------------------------
------------------------------------------------------------
------------------------------------------------------------
------
>Xt1OR6017.2
-----------------------------------------------------------M
--INV-T--------AAHPEFLTLGFGEL---T-SIKYLYSLLVFLGF-ALTLLLNSLVV
AAVALHRSL-Q-E-PVYMFICALSINGIYGSVVFYPGIFVTL-LYQ-VQ-K----ISYGS
CLAQVFFIHTYGSFELATLA---GMAIDRYICICNPLRYTSLMSHSTVLKIIAVGW----
--------VNSI-VAIGTNL-V-LTY-RLPLC-DS-V--------ILKIYCDNWSVVRLS
--CV-DT-T--INNIFGN-L-V----STSVIYVPILIIVFSYVEILRVC-VRSS--KEVI
S-------KALQ-------TCSPQLIISFNFVTGAL--FDIFLYRYMPTS----------
--VPYQIR-LFMSLEFL--VISPILNSFIYGLKMK---------EMR---SRI----LKL
LH----------------------------------------------------------
-----------------------------------------LE---TSKVHEKHRRSLWY
G-------------------------------------.---------------------
------
>Xt1OR6017.3
------------------------------------------------------------
--MQN-S--------TPHPAVLLLGFGEM---T-SVKYLYCSLILIGY-SVIILLNSAVI
AVTVLHETL-Q-R-PMYIFISAFCINGLYGSTAFFPSVFINL-FKE-AQ-T----ISYGA
CILQDFAVNTYGGSEMTLLA---VMAFDRYVSICHPLRYNSIMSLPTVFRLIGAAW----
--------LYPF-ILVSILV-L-LTV-RLPLC-DW-V--------ILKIYCDNWSVVRLS
--CV-DT-S--TNNAYGI-L-C----TVAILVVMPILIVISYIAILRVC-AKSS--KDFQ
A-------KALQ-------TCAPHLLAIATYLVDVL--FEIFLYRYSPTS----------
--LPPALR-VFMSIHFL--VVPPLLNPLIYGLKIR---------ELR---VKI----NKL
LQ----------------------------------------------------------
-----------------------------------------KQ---SIPLREPKHP----
--------------------------------------.---------------------
------
>Xt1OR6270.1
-------------MITGGE---------------N-K---------T-------------
------M--------SNE--FLLLGFQIL-H-S--LRIPFFLLILILY-IFTILGNATVA
ALVLSSHSL-Q-Q-PMFFFLGHLSLCDIKLSTTIVPVLLQGV-LRG-PV-N----LSVAA
CITQFQIFFAGVASECFLLG---VMSIDRYVAICNPLQYSAIMRKELSVELVTLCW----
--------FLGY-SIGLNVT-V-LIS-RLTFC-GP-N-V------IDHFFCDFLPILQLS
--CS-DT-S--AVKLAQS-F-F----GTVTGVFTVMSIIVTYIYILSTV-FKIP--STTG
R-----Q-KALS-------TCSSHLAVVATFLGSLL--GLYV---LPS-S--G-NT----
--LT--AN-KLLSLLYT--VVTPLFNPIIYNLRNW---------EIR---AAL----KKI
IW----------------------------------------------------------
-----------------------------------------RS----KLNLF--------
--------------------------------------.---------------------
------
>Xt1OR6343.1
-----------------------------------------------M------DK---A
--NMT-A--------VEE--FILLAFSDLYQ----LQILLFFVTLLVY-IMCVFGNFLII
FIVIAEPSL-H-T-PMYLFISKLAALEIMYVTCIVPNLLANL-IAG-KK-S----ISFSG
CFIQLLFSSTMGTAECYLLA---VMAFDRDLAISKPLHYSAIMTQGLCVRLAVLPW----
--------IVGI-ITVFIST-V-CTA-SLEFC-GP-N-E------IDHFFCDFYAVQSLA
--CS-SI-F--ITQVVTN-S-G----AFFAAVLPFTVTAGLYTHIIIII-YKIK--SAES
K-----K-KAFS-------TLSSHLTVAGLYYITAI--IVNA---VPKDS--H-------
------YN-KFLSLIYT--VITPLLNPFIYAFRNK---------DIK---KTL----IKS
RR----------------------------------------------------------
-----------------------------------------IK----LCQKLSQY-----
--------------------------------------.---------------------
------
>Xt1OR6343.2
-----------------------------------------------------------W
--IDP-I--------IQQWKSLFYWLFQIYT----SSRFLYSLSLCLSTSCVCXGTLLSH
FLVITEPSL-H-T-PMYFFISKLSVLEIMYVTCIVPNLLANL-IAD-KK-S----ISFSG
CFIQWFANSALGTVECYLFA---VMAFDRDLAINKPLHYSTIMTKGLCVQLAVLPW----
--------IVGI-ITVSIST-V-FTV-NLEFC-GP-N-E------INNFFCDFPPVQSLA
--CS-HP-F--ITQVVTI-S-G----AFFAAVLPFIATVGLYTHIIIVI-CKIK--SAES
K-----Q-KAFS-------TLSSHLTVAGLYYITVI--FVNA---VPKGS--H-------
------YN-KFLALIYT--VIIPLLNPFIYAFRNK---------DIK---KAL-------
------------------------------------------------------------
------------------------------------------------------------
------------------------------------------------------------
------
>Xt1OR6343.3
-----------------------------------------------M------DK---A
--NNT-A--------VEE--FILLAFSDLNE----LQIPLFFVTLLVY-IMSVLGNFAII
FLVIAEPLL-H-T-PMYFFISKLSVLEIMYVTCIVPNLLANL-IAD-MK-S----ISFSG
CFIQLFANSTLGTAECYLFA---VMAFDRDLAISKPLHYYAIMTKKLCVKLSVLPW----
--------IVGI-INVSISI-V-FTA-NLEFC-GP-N-E------INHFFCEFPLLQSLA
--CS-HP-F--ITQVVTI-C-G----AFFGAAMPFIATVGLYTHIIIVI-CKIN--SAES
K-----Q-KAFS-------TLSSHLTVASLYYITVI--VVHS---VPKGT--Q-------
------YN-KFIALIYT--VIIPLLNPFIYAFRNK---------DIK---KAL----IKL
RR----------------------------------------------------------
-----------------------------------------LK----LCQGY--------
--------------------------------------.---------------------
------
>Xt1OR6349.1
-----------------------------------------------M------HK---V
--NQT-S--------GIS--FLLLGFQNS-Q-I--INEFLFVLFLWIY-IVTLFGNLLII
ILVITVSAL-R-S-PMYALLSQLSLADVLLSTSITPNFLWLL-LNG-GG-T----ISATG
CITQFYIYCASAASEIYLLT---AMAYDRYLAICSPLHYASIMGFRLCLYMSLCSW----
--------GVAL-ILCLFTN-I-LTF-NLQFC-GP-F-V------IDHYFCDFAPLLQLS
--CS-DY-T--SLELTHI-I-L----IIPFGLLPFCFIIFSYVSIGLAI-LRIS--STEG
R-----H-KAFS-------TCSSHLIVVCMYYGTLI--IVYI---LPS-K--Q-HN----
--FN--IT-KMLSLLYT--AGTPFFNPIVYSLRNN---------DIK---AAF----RKY
VP----------------------------------------------------------
-----------------------------------------NR----ISPFKQQKGY---
--------------------------------------.---------------------
------
>Xt1OR6630.1
---------------------------------------------MTS------ES---K
--E---N--------ISG--FIIQGFSDT-P-E--LQISLFVLFLGIY-LIILLGNLIIF
LVISCNPHL-D-T-PMYIFLQNLSLIDISSTSNILPNLLHIL-LTQ-QN-N----ISFLG
CMTQMYVFVSFADSEFFLLT---AMAYDRYVAICDPLHYIARMSRKHCAGLIIAAF----
--------TVGF-VDPVGIV-V-LIS-KLSYC-AS-H-L------INHFFCDMAPLLQLS
--CS-ST-F--SVELFLY-I-E----GTLLSFGSFLLTLTSYIFIISAI-LKIQ--SSEG
R-----Q-KAFS-------TCASHLACVITLYGTII--CLYI---RPTTS-YS-------
--LK--RD-KYFSLLYI--ALGPVLNPLIYTLKNR---------EIQ---SSL----IKM
KQ----------------------------------------------------------
-----------------------------------------KG----FSIL---IFVLAN
EK-----------Q------------------------.---------------------
------
>Xt1OR6697.1
-----------------------------------------------M------EF---S
--NGS-S--------VEF--YILLGFSHL-P-Q--YRQPLISIFTLLY-IFTFIENSLIV
LLIIGDHRL-H-T-PMYFLLANFSVLDLLSPSVSVPKMISDL-IST-EG-I----ISFHG
CITQMTFFIAITITECYFLS---VMAFDRYVAICFPLHYKTIMSFKICFRLTCLAW----
--------LLGC-CHSIIHT-I-LTI-NVDFC-GP-N-H------VNHFYCDILSLLQLA
--CS-PT-N--LNIALVC-V-S----AFFNGICNCTIIFSSYVGIVHAI-LKIN--SRDG
R-----R-KAFC-------TCASHLIVVLLYYGTLI--IAYF---RPINS-YT-------
--YS--KD-RTVSVIYT--TVTPMLNPIIYTLRNN---------DVK---KAF----RKL
WK----------------------------------------------------------
-----------------------------------------RA----NY-----------
--------------------------------------.---------------------
------
>Xt1OR7015.1
------------------------------------------------------------
------------------------------------QPSFLYPFLCV--LVGVLGNLSII
TVTCSDAHL-H-T-PMYFLLANLSFIDICYTTTTLPKLLHIL-LTG-NN-I----ISFPE
CFTQMFFYSISAQSEGVLLA---FMAYDRYVAVCDPLKYHLIINIKKSSLILAGIW----
--------TSSI-LNCILIT-S-ITS-QLRFC-GS-N-T------INQFFCDIKYMAEIS
--CE-AV----SINYYLY-S-E----TVIFGVLPLLLCVASYTKIILSI-LHIK--SVTG
R-----K-KAFS-------TCSSHLTVLLLFYGTAS--WMYL---APENS----------
--HN--IN-LLFTVIFT--AVTPMLNPLIYSLRNK---------EIK---RSI-------
------------------------------------------------------------
------------------------------------------------------------
------------------------------------------------------------
------
>Xt1OR7422.1
-------------------------------------------------------M---E
--NQT-M--------LKI--LILSGLSDL-P-N--IQTPLFLFFLLMY-LITLTGNLLIL
LLIFTDSHL-H-T-PMYFFLGTLACLDMSYSSVTAPRMLSDI-HTE-KR-A----ISLQA
CMTQLFFFLFFAVSEMFLLA---VMSYDRYIAICRPLQYMQIMHGNVCAQMVMAVL----
--------ALGL-ANSLIQT-L-CLL-RLNFC-HS-D-T------LKSFFCDLPQLLQVS
--CT-DT-L--INILLIL-I-P----GIMLGGGVVGVTFYPYINIMATV-LKIP--SMNR
R-----S-KAFS-------TCTAHLTVVFIFYGTLF--FNYF---RPN-T--S-HY----
--FA--MD-RLVSVFYS--VLTPLLNPIIYSLRNQ---------ELK---SAL----KRT
LS----------------------------------------------------------
-----------------------------------------RQ---SRKS----------
--------------------------------------.---------------------
------
>Xt1OR7422.2
-------------------------------------------------------M---V
--NET-I--------LST--LVLSGLSNI-Q-W--LQLPLFLFFLLVY-LLTMISNFIIL
LSICKDSHL-K-T-PMYFFLGCLACLDMCCSSVTAPRMLFDI-HTK-IR-V----ISVAA
CITQLFFFIYFALCEMFLLA---VMSYDRYIAICYPLHYMQIMHSKLCVQMLLGIL----
--------FLAL-VCTLAHT-L-CVL-RLNFC-RS-N-I------VENFFCDLPQLFQIS
--CT-DT-T--VNILVIF-V-L----GVFLGLGALAITFIPYIRIFATV-LNIK--EKNM
K-----Q-KAFS-------TCISHLAVVFIFYGTLF--FNYF---RPT-T--D-SN----
--AT--EG-RLVSVFYT--VFTPLLNPFVYSLRNQ---------EFQ---TAL----RRA
LQ----------------------------------------------------------
-----------------------------------------GL----RILNKHVCSSSS-
--------------------------------------.---------------------
------
>Xt1OR7451.1
-------------------------------------------------------M---E
--NQT-I--------VAE--FTLMGISHL-P-K--LEHQLFFMFLLTY-LMTMSGNLLIL
VLILTDNHL-H-T-PMYLFLGHLAGVDICYSQVTCPRMLLDF-YSE-KK-T----ISYRS
CLTQAFFFLCFVSCECFLLA---VMSYDRYVAVCQPLQYIQIMSWKRCTQLLTLIW----
--------TLGS-SYTLVEI-L-FTL-RLTFC-GP-S-I------IHNFFCDLPQLLTLS
--CT-DP-S--LNMLLLF-V-L----GGILSFIVFFITFLPYVYIFYTV-HRIR--SKNP
T-----L-KAFS-------TCMSHLTVVCIFYGTLC--FAYL---RPR-S-RY-------
--LD--AD-VVVSVVYA--VISPLLNPIIYSLRNG---------EIK---RAL----GRV
KY----------------------------------------------------------
-----------------------------------------LL---ITIYME--------
--------------------------------------.---------------------
------
>Xt1OR7451.2
----------------------------------------------MS------VM---V
--NTT-I--------LST--LVLSGLSDL-Q-W--LQLPLFLFFLLVY-LLTMISNFIIL
LSICKDSHL-K-T-PMYFFLGCLACLDMCCSSVTAPRMLFDI-HTK-RR-V----ISTAA
CITQLFFFIYFAICEMFLLA---VMSYDRYIAICYPLHYMQIMHSKLCVQILLGIL----
--------FLAL-VCTLAHT-L-SVL-RLNFC-RS-N-I------VENFFCDLPQLFQIS
--CT-DT-T--VNILVIL-V-L----GVFMGMGALAMTFIPYIRIFVTV-LNIK--EKNM
R-----Q-KAFS-------TCISHLAVVFIFYGTLF--FNYF---RPA-T--N-YH----
--FT--EG-RLISVFYT--VFTPLLNPFVYSLRNQ---------EFQ---SAL----RRV
LR----------------------------------------------------------
-----------------------------------------GF----RIFNKNIFSSSL-
--------------------------------------.---------------------
------
>Xt1OR7451.3
-------------------------------------------------------M---V
--NET-L--------LSM--LVLSGLSDL-Q-G--LQLPLLLFFLLVY-LMTIISNFIIL
LSICKDSHL-K-T-PMYFFLGCLAWLDMCCSSVTAPRMLFDI-HTK-KR-V----ISVEA
CITQLFFFIFFVISEVFLLA---GMSYDRYIAICYPLHYMQLMHSRLCVQMLSGIL----
--------FLAL-VYSLVHT-L-CVL-RLHFC-RS-N-I------VESFFCDLPQLFQLS
--CT-DT-T--INILLIF-L-L----GGVMGLGSLAMTFLPYISIFTTV-LNIR--VQNT
R-----Q-KAFS-------TCTSHLAVVFIFYGTLF--FTYF---RPT-T--N-YH----
--VT--EG-RLVSVFYT--VFTPLLNPLVYSLRNQ---------ELK---SAF----RRV
LR----------------------------------------------------------
-----------------------------------------SL-----------------
--------------------------------------.---------------------
------
>Xt1OR7451.4
-------------------------------------------------------M---A
--NET-L--------LSM--LVLSGLSDL-Q-C--LQLPLFLFFLLLY-LMTMVSNVIIL
LSICMDSHL-K-T-PMYFFLGCLACLDMCCSSVTAPRMLFDI-HTK-IR-V----ISVEA
CITQLFFFIFFVIAEVFLLA---GMSYDRYIAICYPLHYMQLMHSRLCVQMLSGIL----
--------FLAL-VYSLVHT-L-CVL-RLHFC-GS-N-I------VESFFCDLPQLFQLS
--CT-DT-T--INILLIF-L-L----GGVLGLGSLAMTFFPYIRIFSTV-LNIR--VQNT
R-----Q-KAFS-------TCTSHLTVVFLLYGTII--FNYF---RPT-T--N-YH----
--VT--EG-RLVSVFYT--VFTPLLNPMVYSLRNQ---------ELK---SAF----KRV
LH----------------------------------------------------------
-----------------------------------------SF----KF-----------
--------------------------------------.---------------------
------
>Xt1OR7764.1
-----------------------------------------ME-----------------
--NKS-S--------VTY--IFLAGFSVS-V-E--LQLFLFVVFLTVY-LLTVTANVAII
SLVRSDSRL-H-T-PMYFLLGQLSFLEIWYTSTIVPKLLTN--LAG-WK-Y----ISLSG
CLSQTYFYFSLGSTEFFLLA---VMAIDRYLAICNPLRYTSIMNGQVCIMAASSCW----
--------LLAF-FSVFFLV-F-LIS-QLNFC-QP-T-I------INHFFCDIPPLLRLS
--CT-ET-F--LEDIMVF-F-F----ACSIILTSLFLTVVSYILIISTI-YKIP--SNKG
R-----K-KAFS-------TCASHFSVVSILYGTVI--FIYV---RPNVS-NS-------
--VD--VN-KVLGIFNT--VVTPLLNPVIYCLRNK---------EVK---MAL----RKV
MK----------------------------------------------------------
-----------------------------------------KK---SELGITKICNFR--
--------------------------------------.---------------------
------
>Xt1OR7994.1
-----------------------------------------------M------MW---E
--NQS-T--------LTY--FFIKGISDL-P-H--LQAAIFLVVLSIY-LFTLVGNMLIL
TLVCLDTQL-H-T-PMYFFLAQLSILDMSCSTIALHKELAIY-ITG-DH-T----VSILT
CFAQLYIFSCLECVELLIIT---AMSYDRFVAICRPLHYPTIMRHSTCANFVILCW----
--------LLGF-LEVIPYV-V-LLS-NYTCY-RS-N-V------INHFFCDLVPLMKLS
--CN-DT-T--DLEHLML-IEG----SFLLSFLPFLLTFTSYVFIILTI-MKMR--STNG
R-----C-KAFY-------TCSSHLTVVVLLYVTLI--CQYL---RPSAM-DP-------
--AD--FN-KLFSLFNT--AAVPILNPLIYSLKNK---------DVK---SAF----RRK
IP----------------------------------------------------------
-----------------------------------------AF---KI------------
--------------------------------------.---------------------
------
>Xt1OR8023.3
---------------------------------------------MAS------GS---Q
--K---N--------ASG--FIIQGFSDT-P-E--LHVSLFVLFLGIY-LIILLGNLIVF
LVISCNPHL-H-T-PMYIFLLNLSLIDISSTSNILPNLLHIL-LTQ-QN-N----ISFLG
CMTQMYVFVALAGSEYFLLT---AMAYDRYVAICDPLHYIARMSRKHCAGLITAVF----
--------TGGF-GGAVSLI-V-LIS-KLSYC-AS-R-L------INHFFCDLTPLLKLS
--CS-ST-F--NMELLIY-V-E----GSLLILNSFLLTLASYIFIISAI-LKIQ--SSEG
R-----Q-KAFS-------TCASHLACVITLYGTVF--CLYM---RPTTS-Y--------
-------------------XPGK-------------------------------------
------------------------------------------------------------
------------------------------------------------------------
------------------------------------------------------------
------
>Xt1OR8023.4
---------------------------------------------MAS------GS---K
--T---N--------ASG--FIIQGFSDT-P-E--LQISLFVLILVIY-LIILLGNLIIF
LVISCNPHL-H-T-PMYIFLQNLSLIDISSTSNILPNLLHIL-LTQ-QN-N----ISFLG
CMTQMYVFVALAASEFFLLT---AMAYDRYVAICDPLHYIARMSRKHCAGLITAAF----
--------TVGF-GITFGFI-I-LVS-KLSYC-AS-R-L------INHFFCDLSPLLKLS
--CS-ST-F--SVEVLIF-V-E----GSMLIFNAFLLTLTSYIFIVSAI-LKIQ--SSEG
R-----Q-KAFS-------TCASHLACVITLYGTVF--CLYM---RPTTS-YS-------
--LK--RD-KYFSLLYI--ALGPVLNPLIYTLKNR---------EFH---SSL----IKL
KQ----------------------------------------------------------
-----------------------------------------RG----FFFYIGNAT----
--------------------------------------.---------------------
------
>Xt1OR8319.1
---------------------------------------------MTS------ES---K
--E---N--------VSG--FIIQGFSDT-P-E--LHISLFGLILGIY-LIILLGNLIIF
LVISCNPHL-H-T-PMYIFLQNLSLIDISSTSNVLPNFLHIL-LTQ-QN-N----ISFLG
CMTQMYVFVTLADSEYFLLT---AMAYDRYVAICDPLHYIARMSRKHCAGLITAAF----
--------TVGF-TDPVGIV-V-LIS-KLSYC-AS-H-L------INHFFCDVTPLLQLS
--CS-ST-F--SVELLIY-I-E----GTLFTISSFLLTLTSYIFIISAI-LKIQ--SSEG
R-----Q-KAFS-------TCASHLACVITLYGTGF--SLYM---RPTTS-YS-------
--VK--RD-KYFSLLYI--ALGPVLNPLIYTLKNR---------EIQ---SSI----NKM
KQ----------------------------------------------------------
-----------------------------------------KW----FSNL---IFVLAN
VK-----------P------------------------.---------------------
------
>Xt1OR8319.2
---------------------------------------------MTP------ES---K
--E---N--------VSG--FIIQGFSDT-P-E--LQISLFVLFLGIY-LIILLGNLIVF
LVISCNPHL-H-T-PMYIFLQNLSLIDISSTSNVLPNFLHIL-LTQ-QN-N----ISFLG
CMTQMYVFGSLADNELLLLT---AMAYDRYVAICDPLHYIARMSRKHCAGLITAAF----
--------TAGF-LDPFGII-V-LTS-KLSYC-AS-R-L------INHFFCDVTPLLQLS
--CS-ST-F--SVELFIY-I-E----GILFTFNSFLPTLISYIFIISAI-LKIQ--SSEG
R-----Q-KAFS-------TCASHLACVITLYGTVL--CMYM---RPKTS-YS-------
--LK--RD-KYFSLLYI--ALGPVLNPLIYTLKNR---------EIQ---SSL----NKM
KQ----------------------------------------------------------
-----------------------------------------KW----FSNL---IFVLAN
VK-----------P------------------------.---------------------
------
>Xt1OR8327.2
------------------------------------------------------------
---------------MGS-----------------YEIPMATLFFSIS-FLTLSGNLIII
ETIRRNRNL-H-I-PMYFFLSHLSFLDMTSSFIIIPKMLANY-LSS-TQ-I----ITFYE
CLTQLHLFITFLATECFLLT---AMAYDRYVAICNPLHYSALMNYTNCVRMVAASW----
--------FLGI-LYATVHI-I-LTS-RLDFC-YS-L-E------IKHYFCDLPPLLYIS
--CT-NI----LPNIVAIFL-G----GILIGIGSFSFTMFSYIKIVSNI-LKIK--SVKG
R-----F-KAFS-------TCASHITVFTLFISTLI--AVYF---QSLST-NS-------
--LN--SN-RLVSLVYT--VLTPLLNPLIYSLRNT---------DIK---RAM----SSM
IL----------------------------------------------------------
-----------------------------------------QK---RVQKTNKFHTRPLN
KKILCCVLQFG---------------------------.---------------------
------
>Xt1OR8740.1
-------------------------------------------------------M---E
--NQT-T--------VYN--FVLAGLSDL-P-S--LQLPLFLVFLLIY-LITLTGNLLIL
LLIFTDSHL-H-T-AMYFFLGTLACLDMGYSSVTVPRMLFDL-LRE-RR-I----ISVPT
CITQVFFFLFCAASELCVLA---VMSYDRYIAICRPLHYMQIMTWKVCVQFVSGVF----
--------LFSA-VDSLVHT-L-SLT-KLTFC-LP-N-V------LQSFFCDLPQLLEAS
--CS-DT-F--INVLLIF-L-L----GIPYGVGILGLTFYPYIPIITTV-LKMS--STNT
R-----S-KAFS-------TCSSHLTVVFICYTTFL--YNYF---RSN-A--N-DH----
--LV--EG-KVASVFYA--ILTPSLNPVIYSLRNQ---------ELK---LSM----RRT
LK----------------------------------------------------------
---------------------------------------------------KTAIVLKK-
--------------------------------------.---------------------
------
>Xt1OR8740.2
-------------------------------------------------------M---E
--NQT-T--------VYT--FILAGLSDL-P-S--LQLPLFLVFLLIY-LITLTGNLLIL
LLIFTDSHL-H-T-PMYFFLGTLACLDMSYSSVTVPRMLFDL-LRE-RK-I----IPIQV
CITQIFLFFLFILSEVSVLA---VMSYDRYIAICRPLHYMQIMSWNVCVQFVSGVL----
--------LFST-IYSLVHT-L-FLT-KLTFC-RP-N-V------LQSFFCDLPQLLEAS
--CS-DT-F--INRLLIF-L-L----GLLFGVGIFGLTFYPYIPIITTV-LKMT--SKHT
R-----S-KAFS-------TCSSHLTVVSIFYTTGF--FDFF---RSN-A--N-DH----
--LV--ES-KVASVIYT--ILTPCLNPVIYSLRNQ---------ELK---LSI----RRT
LQ----------------------------------------------------------
---------------------------------------------------RL-----Q-
--------------------------------------.---------------------
------
>Xt1OR8740.3
-------------------------------------------------------M---E
--NQT-T--------VYT--LVLAGLSDL-P-S--LQLPLFLVFLLIY-LITLTGNLLIL
LLIFTDSHL-H-T-PMYFFLGTLACLDMSCSSVTVPRMLFDL-LRE-TK-M----ISVPA
CITQFYFFIFFIASETSVLA---VMSYDRYIAICRPLHYMQIMTWNVCVQFVSGVL----
--------LFSA-ICSLLHT-F-FLT-KLTFC-VP-N-I------LQSFFCDLPKLLEAS
--CS-DT-F--INVLLIF-L-L----GLLLGVIILGGTFYPYIPIITTV-LKMS--SKHT
R-----A-KAFS-------TCSSHLTVVFIFYTTSF--FNYF---RSN-A--N-VH----
--LV--GD-KVASVVFA--ILTPSLNPLIYSLRNQ---------ELK---LSL----RRA
LQ----------------------------------------------------------
---------------------------------------------------RL-----Q-
--------------------------------------.---------------------
------
>Xt1OR9040.1
------------------------------------------------------------
-------------------------FPER-N-G--IQLLLFPFFFIIY-LFIICGNVTII
TLICSHQSL-Q-V-PLYFFVAVLSFLEIWYTTVTIPKMLASL-L-D-QK-N----ISYNS
CLAQVYFLHCLGITETYLLT---AMAYDRYLAICNPLRYSSIMTNRCCLQLSACCW----
--------LTGL-LGPITQI-T-LLS-RLHFC-NA-N-K------IEHIFCDFNPLISLA
--CS-DT-T--LNVRVDF-Y-I----NSFLLFLAFACIILSYVKIISAV-LRIS--TEKG
R-----K-RTFS-------TCSAHLTVVILFFGSVT--FTYI---RLT-K--N-YP----
--LN--YN-YSMAVIYS--VLTPMCNPVVYSLRNR---------EIK---ELL----KKK
IR----------------------------------------------------------
-----------------------------------------T------------------
------------------------------------------------------------
------
>Xt1OR9040.2
----------------------MDIA----------------------------------
--NQT-Q--------VSE--FIIVGFPDV-K-G--LQTLLFPLLLIIY-LFTISGNIIVI
SLIWTHRHL-H-V-PLYIFVAILSFLEIWYTAVTIPKMLANL-L-N-NK-T----ISYHG
CLLQIYFLHCLGITETYLLT---AMAYDRYLAICNPLRYPSIMTPSCCFQLAGFCW----
--------FIGL-IGPLAQI-I-LLS-RLYFC-GL-N-K------VEHIFCDFAPLINLS
--CS-DT-S--LNFVVDF-T-I----NAVIICVAFTCIICSYAKILSAV-LKIS--TKEG
R-----K-KAFS-------TCGAHLTVVTLFFGSVA--FMYI---RLT-K--S-YP----
--AN--YD-RSMAVIYS--VLTPMCNPIIYSLRNQ---------EIR---EVM----RKK
LS----------------------------------------------------------
-----------------------------------------KL---M-------------
--------------------------------------.---------------------
------
>Xt1OR9064.1
-----------------------------------------------M------CT---D
--NET-E--------VTE--ILLLGFHGLNN----SKTPLFILFLIIY-SVILCGNFIII
FLVTLSENL-Q-M-PMFFFLKHLGLADVLLTTNVVPMMLHVI-VND-EL-I----ITLVG
CICQLYLFGVSAFVQCFLLA---VMSYDRYLAVCYPLHYISIMSPNVCLQLVVCCW----
--------ILVF-FIITTGI-I-LVC-QLHFC-GF-N-Q------IDHFLCDFGPIVALS
--TS-DT-S--VATMYDF-M-S----SIPTISAPFIFIIGTYVHIFITI-LKMN--SKTG
R-----Q-KTFS-------TCSSHLTVVCTYYGTQM--IVYM---GPTGD-NY-------
--AN--MK-KFLSLLYV--VITPFMNPIIYSLSNK---------EIR---ETL----KKY
IR----------------------------------------------------------
-----------------------------------------LM-----------------
--------------------------------------.---------------------
------
>Xt1OR9064.2
----------MDKK--------------------N-L---------T-------------
------T--------VSE--LFLLGFQNL-N-C--FRIPLFCLILFIY-LLTVSGNIVII
VLVSISRNL-Q-S-PMYFFVQQLSLCDLLQTTCTVPVLLWTV-LNA-GA-P----ISVGG
CITQFYFVDASESVECLLLT---VMSFDRYLAICNPLHYRSLMNPKLCVELTLIPW----
--------LLGF-SIGFITA-N-AIG-NLQFC-NQ-N-I------INHFFCDYFPLLELS
--CM-DT-F--IAQTEAI-L-Q----AVLVVFIPVILIIISYVFIIHTV-LKIV--STTG
R-----Q-KAFS-------TCSSHLIVVLLFYGTLI--GVYV---VPP-R--K-QS----
--LT--IS-KVLSLSYT--LVTPLMNPVIYSLRSK---------DMK---KAF----KKM
LS----------------------------------------------------------
-----------------------------------------F------------------
--------------------------------------.---------------------
------
>Xt1OR9064.3
------------------------------------------------------------
---------------------------------------LFIXILFIY-IISLAGNIVII
TLISTLRRL-H-T-PMYTFLGLLSSSEIISTTNIVPNMLVVI-AAD-GS-V----MPFTA
CLSQFYIFSALTNTECFLLT---MMSYDRYLAICHPLRYNSIMNSKLCLQLIIWSW----
--------VLGF-TITLIIL-VNLLS-TGNFC-GP-N-T------INHFFCDLAPILKLS
--CS-DM-S--LIEIQAL-L-F----SVPVIIIPFIFIVGSYIFIAFTI-MKIT--STTG
R-----K-KTFS-------TCSSHLATVCTYYGTLI--SVYL---VPS-T--E-NS----
--PN--V--KVVSFLYV--IVTPLLNPIVYSLRNQ---------DIR---SAI----TK-
------------------------------------------------------------
------------------------------------------------------------
------------------------------------------------------------
------
>Xt1OR9094.1
------------------------------------------------------------
--QNS-S--------DPHPAFLTLGYGQL---T-SIRYFYCLLVSVGF-LLNVVSNSLIV
VAVIIHKTL-H-E-PVYIFISALCLNGIFESIYFYPSIFAAL-LYK-VQ-T----ISYSF
CLLQAFLVHLYGCFEMTTLT---AMAFDRYVCICNPLRYNNIMLLSNVYKILAGSW----
--------TYSI-VAFGTHV-L-LTY-RLPLC-GA-E--------ILKIYCDNWSIVRLS
--CI-DT-T--INNVYGL-F-I----VSTFVCMLLMLIMYSYFEILRVC-ARSS--QAVI
A-------KALQ-------TCTPQLITTFNFVAGSL--FDIFLYRYIPTI----------
--VPYEFR-LFMSLEFL--VVSPILNALAYGLK---------------------------
------------------------------------------------------------
------------------------------------------------------------
------------------------------------------------------------
------
>Xt1OR9094.2
-----------------------------------------------------------M
--QNS-S--------DPHPAFFTLGYGQL---T-SIRYFYCLLVSVGF-LLNVVPNSLII
VAVIIHKTL-H-E-PVYIFISALCLNGILESVYFYPGIFAAL-FYK-VQ-T----ISYSF
CLLQAFLVHLYGCFEMTTLT---AMAFDRYVCICNPLRYNNIMLLSNVYKILAGSW----
--------TYSI-VAFGTHV-L-LTY-RLPLC-GS-E--------ILKIYCDNWSIVRLS
--CI-DT-T--INNIYGL-F-I----VSTFVCLLLMLIMYSYIEILRVC-ARSS--QAVI
A-------KALQ-------TCTPQLITTFNLITASG--FDIFLYRYIPTI----------
--VPYEFR-LFMSLEFL--VVSPILNAFVYGLKMS---------ELR---AKI---FQPF
KF----------------------------------------------------------
-----------------------------------------QG----TP-----------
--------------------------------------.---------------------
------
>Xt1OR9094.3
-----------------------------------------------------------M
--QNS-S--------DPHPAFFTLGYGQL---T-SIRYFYCLLVSVGF-LLNVVPNSLIV
VSVIIHKTL-Q-E-PVYIFISALCFNGILESIYFYPSIFAAL-LYK-VQ-T----ISYSF
CLLQAFLVHIYGLFEFMILT---AMAYDRYVCICNPLRYNTIMSHSTVYKILAGSC----
--------TYSI-VAFGTHM-L-LTY-RLPLC-GA-E--------ILKIYCDNWSIVRLS
--CI-DT-S--INNIYGL-F-M----VSFYFGLLLILIMYSYIEILKVC-ARSS--QAVI
A-------KALQ-------TCTPQLITTINLMTASC--FDIFLYRYIPTI----------
--VPYEFR-LFISLEFL--VVSPILNALVYGLKMS---------ELR---AKI---FKTF
NM----------------------------------------------------------
-----------------------------------------KR----IPGSTKPYH----
--------------------------------------.---------------------
------
>Xt1OR9183.2
-------------------------------M--------LLEQSVNK------LT---M
--LNV-T--------YSTPAVLKLGFGEL---R-SMRYLYSILVLGGF-VIVVTSNVAII
AAVLLNRGL-Q-E-SMYIFICMLCLNGLYGSLAFFPSLFINL-LCE-TQ-T----ISYTG
CLIQAFCLNTYTGCEFTILT---IMALDRYICICYPLRYIAIMSLPTVLRLIIAAW----
--------LTAI-LPFTVHY-I-LTL-RLPLC-DS-T--------IVKIYCDNWSVVRLS
--CN-DT-S--WNQISGL-I-L----TVGFLVVMPALIFFSYAMILRAC-TKSS--KQIR
T-------KALQ-------TCAPHLITITNFIADRL--FEVILHRITLNN----------
--IPYSLM-IFISVYVY--VVPPLLNPLIYGLKLK---------DIR---VKI----VQL
IC----------------------------------------------------------
-----------------------------------------NQ-----------------
--------------------------------------.---------------------
------
>Xt1OR9183.3
-------------------------------------------------------M---Q
--KNL-T--------QSHPSILTLYFGEM---T-QARYLYSVLTLIGF-TVIVLANGAVI
IVIVLHQTL-H-K-PMYIFISLLCINSLYGCFAFFPSLFVNL-LST-TQ-T----ISYIG
CITQVFCLHTYGGCELSLLT---IMALDRYVCICNPFWYNQIMSLPTVCKLAMAAW----
--------LIGI-IPVSTFV-L-MTI-RLPLC-GN-L--------ILKIYCDNWSVVRLS
--CI-DT-T--INNIFGL-C-I----IVGFLTVMPAFILFSYAEILKVC-MKSS--KVFQ
A-------KAWQ-------TCAPHIISVINFMVIRL--FEFL---NNRLSLSS-------
--WSNNLS-IIMVVQAF--VLQPVLNPLIYGLKLK---------KIK---TKM----IQF
FF----------------------------------------------------------
-----------------------------------------QKTYGSER.----------
------------------------------------------------------------
------
>Xt1OR9183.4
-----------------------------------------------------------M
--PNA-T--------WSHPSVLTLGFAQM---T-SIKYLYCALALLGF-LMILLASGSVI
AAVLLNKSL-Q-E-PMYIFVCVLCANGIYGSVGFFPSLFVNL-IGE-TQ-T----ITYIG
CLIQMFCIHTYTAAEMSILA---LMAFDRYLCICNPLRYNGIMTLAVAYKLIVAAW----
--------LFVL-IPFTIHF-I-LTI-LLPLC-GS-S--------IVKIYCDNYSLVKLS
--CV-DT-T--VNNIYGL-F-L----TVAMVVMVPAFIVASYIQILRVC-ARSS--MDFR
K-------KSLQ-------TCTPHLISLTNYVADIL--FEVLLHRFTLKN----------
--LPYELR-IIMSVQAF--VVPPLLNPVIYGLKMR---------EIK---LRI----AHM
FH----------------------------------------------------------
-----------------------------------------IN---KIRVQEE-------
--------------------------------------.---------------------
------
>Xt1OR9220.2
-------------M---NIR--------------N-Q---------T-------------
------T--------PRP--VFLLGFHVF-Y-N--LKIPLFLLILTLY-CLTLIGNIIII
ALVSLSPTL-H-H-PMFFFLSHLSLSDILLTTTIVPIMLCGI-LRG-GV-S----IALAG
CITQLNFFCTGLASECYLLV---VMSYDRYLAICNPLRYMSIMNKKLRVQLVVLCW----
--------FLSF-TILTRGT-F-AIS-RLNFC-GP-N-I------IDHFFCDFFPILQLS
--CS-DT-S--AVELEQI-L-I----AVPTVVMPVVFIVGTYICIFIAV-LKIP--STSG
R-----Q-KAFS-------TFSSHLSVVCIFFGSLI--CLYV---APP-S--G-NF----
--LS--TN-KVVSVLYT--VVTPLSNSIIYSLRNS---------ELR---SAF----KKH
VN----------------------------------------------------------
-----------------------------------------IY----NICKMSKLS----
--------------------------------------.---------------------
------
>Xt1OR9263.3
-------------L----------------------------------------------
---------------------YLVGFGDL-H-N--FNIILFAVVLIIF-IMALMSNDLVI
ILVASCKSL-H-S-PMYFFLTQLSLSEVLFTSNIVPNMLRLI-LAG-GG-T----MSVNG
CITQFYLLCAPTIAQCLLLA---AMSFDRYVAICKPLHYTSVLTFRLQLHIVMFCW----
--------TSGF-TLALPID-I-FLH-KLQFC-HS-N-V------INHFYCDIAPVLELS
--CS-DT-S--SVKLLTS-L-V----SMPVVLLPFTFIIATYISIIFTI-LRIP--SNHG
R-----Q-KAFS-------TCSSHLIVVSMYYGTLT--TIYI---VPT-G--E-HS----
--MN--AN-KVLSLLYS--LVTPLFNPIIYSLRNQ---------DIR---RAI-------
------------------------------------------------------------
------------------------------------------------------------
------------------------------------------------------------
------
>Xt1OR9357.1
---------------------------------------------MTS------ES---K
--E---N--------VSG--FIIQGFSDT-P-E--LHISLFLLFLGIY-LIILLGNLIIF
LVISCNPHL-H-T-PMYIFLQNLSLIDISFSSNILPNLLHIL-LTQ-QN-N----ISFLG
CMTQMFVFALLAGSEYLLMT---AMAYDRYVAICDPLHYIARMSRKHCAGLITAAF----
--------TVGF-LEPVGLV-V-LMS-KLSYC-AS-H-V------INHFFCDITPLLKLS
--CS-ST-F--SVELVIY-I-E----GTLLLFNSFLPTLISYIFIISAI-LKIQ--SSEG
R-----Q-KAFS-------TCASHLTSVLTLYVTAI--CLYM---RPTTS-YS-------
--LK--RD-KYFSLLYT--VLGPVLNPFIYTLKNR---------EFL---SSL----NKI
KQ----------------------------------------------------------
-----------------------------------------KW----FSILIFVLANTKQ
.-----------------------------------------------------------
------
>Xt1OR9439.1
-----------------------------------------------M------HK---V
--NQT-S--------GIS--FLLLGFQNS-Q-I--INEFLFVLFLWIY-ILTIVGNFVII
ILVVKVSAL-R-S-PMYVLLSQLSLADVLLSTSITPNLLWLL-LNG-GG-T----ISATG
CITQLYFCGVLATSEYFLLT---AMAYDRYLAICSPLHYASIMDFRLCLYMSLCSW----
--------GLAN-IWSLVIN-L-LIY-NLQFC-GP-F-V------VDHYFCDFTPLLELS
--CS-NY-K--PVELTDI-I-F----GIPFTLLPFCFIIYTYVSIGLAI-LRIS--STEG
R-----H-KAFS-------TCSSHLIVVCTYYGTLI--TVYM---VPS-R--G-NK----
--FN--IN-KILSLLYT--VGTPFFNPVVYSLRNS---------DIK---VVL----LKF
MS----------------------------------------------------------
-----------------------------------------KG----ISL----------
--------------------------------------.---------------------
------
>Xt1OR9555.2
---------------------------------------------MAS------EI---K
--E---N--------VSA--FHLQGFSDT-P-E--LHISLFVLFLGIY-LIILLGNLIIF
LVISCNPHL-H-T-PMYIFLLNLSLIDISFTTNIFPNLLHIL-LTQ-QN-N----ISFLG
CMTQMYVFVSLASSEYFLLT---AMAYDRYVAICDPLHYIARMSRKHCAGLITAVF----
--------TVGF-VDPVGHF-V-LVS-KLSYC-AS-H-L------INHFFCDISPLLQLS
--CS-ST-F--SVELLNY-I-E----GTLLTFGSFFLTLTSYIFIISAI-LKIQ--SSEG
R-----Q-KAFS-------TCASHLACVITLYGTAL--SLYM---RPTTS-YS-------
--PK--RD-KYFSLLYI--VLGPVLNPLIYTLKNR---------EFQ---SSF----NKM
RQ----------------------------------------------------------
-----------------------------------------II----.------------
------------------------------------------------------------
------
>Xt1OR9560.4
-----------------------------------------------M------LS---K
--NLT------------E--FILRGLPYS-P-L--IQTCIYVVFQCVY-ILSLLGNTIII
ATTCTYRQL-Q-T-PMYYLLTSLAFLDIFFISSTVPKLLSIL-MGG-SQ-V----ISLYG
CLLQFYVYMSLGATEFFLLA---AMSLDRYLAICHPLRYSAIMTSDNCRRLTVGSW----
--------AFGF-LDSIPLV-I-LIS-QFQFCKRP-A-V------INHFFCDASALLHLS
--CS-DT-R--VARNILF-G-L----AAPTILSSFIVTVSSYFFILLSI-YGIS--SPHG
R-----R-KLFS-------TCSSHFVVVSIIYGTCI--FLYV---RSGES-GP-------
--SS--TG-KVVSIFNS--IFIPCLNPYIYTLRNE---------ILM---NIL----KGL
WR----------------------------------------------------------
-----------------------------------------KN----VRL----------
--------------------------------------.---------------------
------
>Xt1OR9730.2
-------------------------------------------MHYQS------EM---E
--NQT-I--------VYV--LVLAGLSDL-P-S--LQLPLFLVFLLIY-LITLTGNLLIL
LLIFTDSHL-H-T-PMYFFLGTLACLDMSYSSVTAPRMLFDL-LTG-IR-I----ISVPA
CLTQFYFFLFFDVSEMSLLA---VMSYDRYIAICLPLHYMQIMNRKVCFQFVLGLL----
--------IFCA-VNSMVQT-L-FLT-KLTFC-SS-V-A------LQSFFCDMPQLLEAS
--CS-DI-F--INVLLIF-L-C----GILFGGIVSGVTLYPYITIIRTV-IKTP--SKQM
R-----S-KAFS-------TCSSHLTVVSIFYSTTF--FNYF---HTN-A--N-HQ----
--HM--DD-KIASVFYA--ILTPFLNPLIYSLRNQ---------ELK---ISL----KKT
LQ----------------------------------------------------------
-----------------------------------------KM----KNLWIDWKKGIL-
--------------------------------------.---------------------
------
>Xt1OR9730.3
-------------------------------------------MHYQS------EM---E
--NQT-I--------VYV--LVLAGLSDL-P-S--LQLPLFLVFLLIY-LITLTGNLLIL
LLIFTDSHL-H-T-PMYFFLGTLACLDMGYSSTTVPRMLFDL-LSD-IR-V----ISVPA
CITQFYFFLFFDVSEMFVLS---VMSYDRYIAICRPLHYMQIMTWKVCFQCVLGLL----
--------IFCA-VYSLMHT-L-FLT-KLTFC-SS-V-V------LQSFFCDLPQLLEAS
--CS-DT-F--INVLLIF-L-C----GILFGGIIFGVTFYPYFTIIRTV-LRIP--STQM
R-----S-KAFS-------TCFAHLNVAFLFYSTTL--FNYF---RTN-A--N-DQ----
--HM--DG-KIASVFYA--ILTPFLNPLIYSLRNQ---------ELK---ISV----KKA
LQ----------------------------------------------------------
-----------------------------------------KM----KLLG---------
--------------------------------------.---------------------
------
>Xt1OR9837.2
---------------------------------------------MAS------ES---P
--K---N--------VSG--FIIQGFSDT-P-E--LQISLFVLILGIY-LIILLGNLIIF
LVISCNPHL-H-T-PMYIFLLNLSLIDISSTSNILPNLLHIL-LTQ-QN-N----ISFLG
CMTQMYVFVAFAASEYFLLT---AMAYDRYVAICDPLHYIARMSRKHCAGLITAAF----
--------TGGF-LDPVPYL-V-LIS-KLSYC-AS-H-L------INHFFCDITPLLKLS
--CS-ST-F--SVELLTY-I-I----GTLLAFNAFLLTLTSYIFIISAI-LKIQ--SSEG
R-----Q-KAFS-------TCASHLACVITLYGTGI--CLYV---RPTTS-YS-------
--LE--RD-KYFSLLYI--ALGPVLNPLIYTLKNR---------EFQ---SSL----IKL
RQ----------------------------------------------------------
-----------------------------------------RG----FFLLNHQCHLIKH
.-----------------------------------------------------------
------
>Xt1OR9837.4
---------------------------------------------MAS------GS---P
--K---N--------VSG--FIIQGFSDT-P-E--LQISLFVLILGIY-LIILLGNLIIF
LVISCNPHL-H-T-PMYIFLLNLSLIDITSTSTVLPNLLHIL-LTP-QN-N----ISFLG
CMTQMYVFVAFAASEYFLLT---AMAYDRYVAICDPLHYIARMSRKHCAGLITSSY----
--------TVGF-LEPFGIV-T-LIS-KLSYC-AS-H-L------IDHFFCDMTPLLKLS
--CS-ST-F--SAELSIY-I-E----GTLLTFSSFLLTLASYIFIISAI-LKIQ--SSEG
R-----Q-KAFS-------TCASHLACVITLYGTVI--CLYM---RPTTS-YN-------
--IK--TD-KYFSLLYI--ALGPLLNPLIYTLKNR---------EFH---SSL----VKL
RQ----------------------------------------------------------
-----------------------------------------RG----FFLLIVNAT----
--------------------------------------.---------------------
------
>Xt1OR9937.1
MHFISQA---MGMK--------------------N-Q---------T-------------
------W--------VSE--IVLLGFQNL-H-N--FKVPVFSLFLLIY-LLTVWENVLII
VLVAFSRNL-H-S-PMYFFLQQLSACDLLESAIILPILLQTV-IYE-KV-T----LPFIG
CMMQFSSFAVPEDFECLLLA---VMAYDRYVAICIPLRYTSIMSHRVCVTFILISW----
--------LLSF-MFALSLA-S-TVA-SLQFC-NQ-N-T------INHFFCDFFPLLELS
--CS-DT-F--LVYINII-L-E----SIPLVLFPFILISVSYMCIAHAI-LKIV--SHTG
R-----Q-KAFS-------TCSSHLAVVSMFYGTLI--ALYM---APP-R--K-ES----
--QT--TS-KVLSLLYT--VVTPLVNPLIYSLRSK---------DIR---KIM----QRV
LN----------------------------------------------------------
-----------------------------------------GT----K------------
--------------------------------------.---------------------
------
>Xt1OR9939.1
------------------------------------------------------------
--NQT-T--------EYV--LVLTGLSDL-P-S----LPLFLAFFLIY-LSTITGNLLIL
FLIFTDSHL-H-T-PMYFFLGTLACLDMSYSSVTVPRMLFDL-LRE-RK-I----ISVPA
CITQFYFFLFFSVSEVIVLA---VMSCDRYIAICRPLHYMQIMSWRVCVQIVSGVL----
--------VYGA-VNSLLHI-V-FLT-KLTFC-RP-V-A------LKSFFCDLPQLLEAS
--CS-DT-F--INALLIF-I-F----GTLFGGVMLGVTFYPYITIIRTV-LKIP--TMQM
R-----S-KAFS-------TCFSHLTVVFIFYSTCF--FNYL---RSN-T--NGDQ----
--HA--EG-KVASVFYA--IFTPFLNPLIYSLRNQ---------ELK---ISL----RKI
L-----------------------------------------------------------
------------------------------------------------------------
------------------------------------------------------------
------
>Xt1OR9939.2
-------------------------------------------------------M---E
--NQT-I--------VYV--LVLSGLSDL-Q-H--LKLLLFLVFLLIY-LMTLTGNLLIL
LLIFTDSHL-H-T-PMYFFLGTLACLDMSYSSVTAPRMLFDL-LTD-RR-I----ISVRG
CLTQIFFFLFCVVSELSLLA---VMSYDRYIAICRPLHYMQIMSWKVCVQFVLILF----
--------VLSI-VYSLLHT-L-CLT-KLTFC-RS-D-V------LQSFFCDLPQFLQLS
--CS-DT-F--INVLLII-L-L----GMLLGIGLLGATFYPYIPIITTV-LKIP--SNNM
R-----S-KAFS-------TCSSHLTVVFIFYSTLF--FNYL---RPN-A--N-EY----
--YT--ED-KVASVFYA--IFTPFLNPLIYSLRNQ---------ELK---SSI----RRA
LH----------------------------------------------------------
-----------------------------------------VN----LQSLRR-------
--------------------------------------.---------------------
------
>Xt1OR9939.4
-------------------------------------------------------M---E
--NQT-K--------EYI--LVFTGLTDL-P-E--LQLPLFCMFLLIY-LVTLTGNLLIL
LLIFTDSHL-H-T-PMYFFLGTLACLDMSYSSVTVPRMLFDL-LTG-RR-V----ISVPA
CITQIYLFVFCAVSEMSVLA---VMSYDRYLAICRPLHYMQIMSWKVCVQLISGML----
--------VFGS-VYALLHT-F-SLT-NLMFC-SS-H-D------LQSFFCDLPQLLEAS
--CS-DT-F--INVLLIF-L-S----GICYGVVILGVTFYPYITIISTI-LKIS--SKHT
R-----S-KAFY-------TCSSHLTAVFIFYSTSF--FNYF---HLN-T--N-EQ----
--HA--QD-KIASVFYA--ILIPFLNPLIYSLRNK---------ELK---IAL----RRA
LQ----------------------------------------------------------
-----------------------------------------RL-----------------
--------------------------------------.---------------------
------
>Xt1OR9954.1
-----------------------------------------------M------HK---M
--NQT-S--------GIS--FLLLGFQNS-Q-I--INEFLFVPFLWIY-ILTLFGNLLII
ILVITVSAL-R-S-PMYVLLSQLSLADVLLSTSITPNFLWLL-LNG-GG-T----ISATG
CITQFYIFGVSASSEFYLLT---VMAYDRYLAICSPLHYVSIMGFRLCLYMSLCSW----
--------GVAL-LLSLFFN-L-LTF-NLQFC-GP-F-V------IDHYFCDFTPLIKLS
--CT-DS-K--AVELTDI-I-V----GIPFMLLPFCFIIYTYVSIGLAI-LRIS--STEG
R-----H-KAFS-------TCSSHLIVVCTYYGTLI--IVYM---VPS-K--A-HN----
--FN--IN-KMLSLLYT--VGTPCFNPTVYSLRNN---------EIK---AAL----RKF
I-----------------------------------------------------------
------------------------------------------------------------
--------------------------------------.---------------------
------
>Xt1OR10073.2
-------------M---DIG--------------N-H---------T-------------
------F--------SRP--VILLGFHIF-S-H--LKIPVFMLIFILY-SLTIIGNITLV
ALVSSSPTL-H-H-PMFFFLSHLSLSDILLTTNIVPLMLYGI-LRG-EV-A----ISLVE
CITQFHFYGTALALESLLLA---VMSYDRYLAICNPLRYMSIMERKLCHKLVALCW----
--------FFSF-IIVIALS-S-VIG-RLHFC-GP-N-I------IDHFFCDLYPILQLS
--CS-DT-S--AVELEQI-L-I----AAPTAVTPFVFTVGTYIRIFITV-LSIP--SNSG
R-----Q-KAFS-------TFSSHLTVVCTFFGSLI--GLYV---APP-S--G-NY----
--LN--AN-KIVSLLYT--VVTPLSNPVIYSLRNS---------EIR---KAF----KKY
VS----------------------------------------------------------
-----------------------------------------TI----KTGKS--------
--------------------------------------.---------------------
------
>Xt1OR10073.3
-------------M----------------------------------------------
---------------------LSLGLHAC-L-P--FKIPFFMLIFILY-SFTIIGNITLV
ALVSLSSTL-H-H-PMFFFLTHLSLCDILLTTNVVPVMLCGI-LRG-EV-R----FTIAH
CITQFHIFGTALASESLLLA---VMSFDRYLAISNPLRYMSIMDKKFRIQLVFACW----
--------FVSV-TLSTTGA-L-SVS-RLHFC-GP-H-F------IDHFFCDFFPILQLS
--CS-DT-S--AVELEQI-L-I----ATPVAVIPIVFIVGTYICIFITV-IRIP--STSG
R-----Q-KAFS-------TFSSHLMVVCTFFGSLI--GLYV---APP-S--G-DY----
--LT--AN-KVVSLLYT--VVTPLSNPVIYSLRNS---------EIR---LAF----KKF
VG----------------------------------------------------------
-----------------------------------------AI----KAG----------
--------------------------------------.---------------------
------
>Xt1OR10336.2
-----------------------------------------------M------NI---L
--VNN-T--------VSD--FYILAFRVS-G-S--FQILLFISILVMY-LLAILGNMMII
VLVCLVSHL-Q-T-PMYFFLCNLAAQDIVFVSSTLPKLMAIT-ATG-DT-S----ISFGG
CFTQMCSFTFCVITEFSLLT---FMAYDRYVAICIPLRYFIIMSKRACTLFAALSW----
--------LLGG-FNSVFYF-C-IMY-NLPFC-YT-Q-E------INHFYCDLKAMIKIS
--CG-DI-T--HLHTLMS-F-E----SVFLGLLPFALILVSYTYIIYNI-LNIR--TSAG
R-----A-KTFS-------RCSSHLTIVIIFYGTLI--STYL---KPQ----SETS----
--EE--LE-KLMSLLYT--AVVPMLNPLIYSLRNK---------DVL---KAM----KNI
LS----------------------------------------------------------
-----------------------------------------LL----IYPPSIYSRRPPT
KKKEQCDPISCISKG-----------------------.---------------------
------
>Xt1OR10411.1
-------------MITGGE---------------N-K---------T-------------
------M--------NIE--FLLLGFQIL-H-S--LRIQFFLAILILY-IFTISGNAMVA
ALVLSSHSL-Q-Q-PMFLFLGHLSLCDITLTTTIVPVLLHGL-LRG-PV-N----LSVAA
CLTQFQIFFAGVASECFLLG---VMSIDRYVAICNPLQYSAIMRKELSVELVTLCW----
--------FLGY-SFAFNLT-V-LIS-RLTFC-GP-N-V------IDHFFCDFLPILQLS
--CS-DT-F--AVILAQL-F-L----AILTGVFTVMSIIVTYFNILVTV-LKIP--STTG
R-----Q-KALS-------TCSSHLAVVATFLGSLI--GLYL---LPS-S--G-KT----
--CT--AN-KILSLLYT--VVTPLFNPIIYSLRNW---------EIR---AAF----KKI
VW----------------------------------------------------------
-----------------------------------------KI----RLKGFDFIWL---
--------------------------------------.---------------------
------
>Xt1OR10482.1
------------------------------------------------------------
------------------------------P-S--LQLPLFLVFLLIY-LITLTGNLLIL
LLIFTDSHL-H-T-PMYFFLGTLACLDMSCSSVTAPRMLFDL-LRD-RK-I----ISMRV
CITQFYFLIFFMTLEMSMLA---VMSYDRYIAICRPLHYMQIMSWNVCVQFVSGVL----
--------LFST-IHSLAHT-L-SLT-KLSFC-RQ-N-V------LQSFFCDLPQLLEAS
--CS-NT-F--INVLLLF-L-F----GIVGGIGILGGTFYPYIPIITTV-LKMT--SKYT
R-----S-KAFS-------TCSSHLTVVFSCYTTIF--FNYF---RSK-A--N-DH----
--LV--EG-KVASVFFA--ILTPSLNPVIYSLRNQ---------ELK---LSL----RKT
L-----------------------------------------------------------
------------------------------------------------------------
------------------------------------------------------------
------
>Xt1OR10482.3
-------------------------------------------------------M---E
--NQT-T--------VKT--FILAGLSDL-P-S--LQLPLFLVFLLIY-LITLTGNLLIL
LLIFTDSHL-H-T-PMYFFIGTLACLDMGYSSVTAPRMLFDL-LRE-RK-I----ISVRA
CITQIYFFIFFIALEISVLA---VMSYDRYIAICRPLHYMQIMSWNVCVLLLFGVL----
--------LFST-ICSLVHT-V-FLT-KLTFC-RS-K-V------LQSFFCDLPQLLEAS
--CS-DT-F--INVLLIF-L-L----GTLFGGAVLGGTFYPYIPIITTV-LKMT--SKHT
R-----A-KAFS-------TCSSHLTVVFIFYTTCF--FDFF---RSN-T--N-DN----
--LV--ED-KVASVFYA--ILTPSLNPVIYSLRNQ---------ELK---LSL----RRT
LQ----------------------------------------------------------
---------------------------------------------------RL-----Q-
--------------------------------------.---------------------
------
>Xt1OR10482.4
-------------------------------------------------------M---E
--NQT-T--------VYV--LVLAGLSDL-P-S--LQLPLFLVFLLIY-LITLTGNLLIL
LLIFTDSHL-H-T-PMYFFLGTLACLDMSCSSVTVPRMLFDL-LRE-RR-I----ISVPA
CITQVFFFTFFIVSDLLVLA---VMSYDRYIAICRPLHYMQIMSWNVCVQFVSGVL----
--------VSSA-LYSLVHT-L-TLT-KLTFC-LP-N-V------LQSFFCDLPQLLEVS
--CS-DT-F--INVLLIF-L-L----GLLSGVGIVGVTFYPYIPIITTV-LKMT--SKHT
R-----A-KAFS-------TCSSHLTVVSIFYTTVL--FNYF---RSN-A--N-DH----
--SV--ED-KMASVFFA--ILTPSLNPVIYSLRNQ---------ELK---LSL----RRP
FK----------------------------------------------------------
-----------------------------------------DF----NSSRTIIKKMGL-
--------------------------------------.---------------------
------
>Xt1OR10528.1
-----------------------------------------------M------------
--NQT-V--------VTE--FILMGITNQ-P-Q--LQLFLFTVFLMFY-LFSFVGNLSIV
FVVILDYHL-H-S-PMYFFLGNLSFLDFFYSSTTVPKMLAGL-VLE-EK-R----ISFQG
CITQLYIFHFLGSTEAMLLA---TMSYDRYVAICNPLRYHVLMAKATCIQLSAICW----
--------TTGF-VYSLSHT-I-LTS-RLPFC-MM-N-K------LTHFYCDIKPLLKLA
--CT-DT-H--LNESLVS-I-V----TGCVAVFTFILIIISYVFISRHL-QNIQ--STHS
R-----H-KAIS-------TCTSHMTVVLLYFGTAF--CTYL---RPP-SKDS-------
--LE--QD-RITAVLFT--VVTPALNPFIYALRNK---------DVK---KAL----TKM
FL----------------------------------------------------------
-----------------------------------------GN----VGPHLQMGGRFMK
--------------------------------------.---------------------
------
>Xt1OR10601.1
-----------------------------------------------M-----------R
--NET-E--------RTE--ILLLGFETS-T-K--LRFLLFIIFLSFY-VLTITTNMFII
GIIRIDLNL-QRK-PMYIFLSHFSFLEIWYTTVTLPKMLVDF-IED-NH-T----LSYNG
CLTQIYFFFALGLTELSFLA---VMSYDRYFAVCHPLRYNAIMTNNLCNKMAICSW----
--------CCGF-LFSFILV-I-PSS-RLLFC-GP-N-T------INHFFCDFIPLLHIS
--CN-KT-L--TTDRLFY-T-L----AWIIILFSFSVTIASYIFIIKTI-CSVL--SRAG
R-----R-NAYS-------TCASHLTVVLTFYITVI--FMYI---RPSAQ-YS-------
--FS--VD-KVVSLFYA--VVVPLLNPLVYTLRNA---------EVQ---EAL----RKM
LV----------------------------------------------------------
-----------------------------------------KK----IAFF---------
--------------------------------------.---------------------
------
>Xt1OR10601.2
------------------------------------------------------------
----------------ME--FILTDFSEE-P-I--LQILSFVLFLFTY-LVATVGNAMII
LIIIHVPNL-R-T-PMYFFILNLGILDVCYISTTVPNMLGNS-LKQ-WK-R----ISFGG
CVVQMYIFLSMAATESFLLV---AMSYDRYVAICNPLRYTVIMNRRLCLQLAATSW----
--------MIGF-TYSTIHT-A-NTF-TLKFC-RS-N-V------IDHFFCDIPPLLKIS
--CS-NT-K--LNEILIF-V-V----GAVLILPCFPLIVISYVHIVRTV-MRIP--SAKG
R-----K-KTFS-------TCVSHLMAVCLFYLTGT--SVYL---RPASANSA-------
--FQ--QD-KISAVFYT--IFVPMII-LLYTV.---------------------------
------------------------------------------------------------
------------------------------------------------------------
------------------------------------------------------------
------
>Xt1OR10601.3
-------------------------------------------------------M---G
--NKT-A--------PME--FILKDFSDEPS----YETLTFAIFFVVY-LTALVSNLLII
AVIIQTPTL-W-T-PMYFFICNLGILDTCYISTIIPRLLVSS-LTH-NK-K----ITLGG
CLVQLYFFFNLSVTESTVLA---AMSYDRYMAICNPLHYMDIMSKRVCMQLAVASW----
--------INGI-VYSTIHT-A-IIY-RLNFC-KS-N-I------VDHFFCDIPPLLHIS
--CS-GT-K--IAEIIVT-L-L----GTVFVLPSFYFIVISYFFIVKSV-LRIP--SATG
R-----R-KTFS-------TCVSHLINASLFYLGGT--RVYA---KPVPS-SS-------
--NL--LQMKISAIFYS--VFVPLVNPAIYSLRNH---------QLK---KAI----KKK
IH----------------------------------------------------------
-----------------------------------------CI---IFLFNALH------
--------------------------------------.---------------------
------
>Xt1OR10609.1
----------------------------------------------ME------LK---E
--IFN-K--------NYS--FILVGFSDL-P-E--LHYPLLVSFYLVY-VLTLIGNTVIV
AVVLMNNPL-H-S-PMYYFLCNLAFLDICYTTTTLPKLIQLH-SEQ-DG-T----ICFAS
CLLQQYFYISFAVSEYFLLA---AMAYDRYVAICKPLHYSVLMSRKVCVLLAKGCW----
--------VIGF-VSSSVPI-S-FSS-GFQFC-RS-K-M------INHFFCDLTALLKLA
--CN-KI-S--DIQVVIF-T-E----SITLALLPFLFTLASYATIVHTI-LGIH--SETG
R-----S-KAFS-------TCASHLTVVGLFYGTMI--GVYM---RPS----SMYF----
--PA--HD-KLFALLYT--AVIPMLNPIIYTLRNT---------EVT---DVL----RKT
VT----------------------------------------------------------
-----------------------------------------VY----LLRWHIGLREHIS
EFAIVFCHFLSKALRKNLASLQNACCRPKKDPKGFNVQ.---------------------
------
>Xt1OR10967.1
------------------------------------------------------------
-----------------------------------------------------LGNIMIN
IVICLESNL-H-K-PMYFFLCNLGLLDLIYVSSTLPKLMAVT-VTG-GS-S----ISFYG
CITQMFIFATCVTAEFFLLT---FMAYDRYVAICIPLRYSVIMNKRSCRLFATLSW----
--------LGSS-FNSLLYC-F-LIR-DLPFC-NI-H-E------IQNFYCSPKTMIKLS
--CS-DI-T--YIETLMS-I-E----TTFMALLPLLLILASYVFIICAI-IKIP--ISTG
R-----S-KTFS-------SCSSHLTIVIIFCGTGL--SIYI---KPE----SEYS----
--PE--QE-MLLSLLYA--GVVPMLNPLVYSFRNT---------DVL---KAI----RKI
IT----------------------------------------------------------
-----------------------------------------IA---GVKFNTTV------
--------------------------------------H---------------------
------
>Xt1OR11058.2
----------------------------------------------MD------YT---V
--NST-V--------PRD--FHLLAFNNS-K-E--HHHIIFIGLLLMY-LLAVLGNLLII
VLVCLVPQL-H-T-PMYFFLCNLAAQDIISVSAFLPKLMAIT-VTG-DT-S----ISFPV
CITQLFLFITCTDGDFLLLA---IMAYDRYVAICIPLRYHLIMNPKFFIQLMATSW----
--------ILCA-TNAMCYS-L-LIS-HLSFC-RL-F-D------INHIFCEIISVIKIS
--CS-DT-T--HMRTLLT-V-E----APLVGIVPFGLILTSYAYIIYTI-LKMR--TSAT
R-----L-KTFS-------SCSSHLTVVLLYGGTCI--SLYM---KPD----PENS----
--RE--VD-KLLSLMYL--GFVPMLNPLVYSLRNR---------QVQ---SGA----KIV
FT----------------------------------------------------------
-----------------------------------------KY----ILNANSK------
--------------------------------------.---------------------
------
>Xt1OR11058.4
------------------------------ME----------------------------
--NQT-S--------AAF--VQILAFSSC-W-G--SYFIFSVVFFIIY-LTGIIGNISII
TVICVDSNL-H-T-PMYFFLCNLSCVDIIFTTITLPKLLDIL-LFG-NN-S----MSAMQ
CYSQMYFYMCVACTEDTLLS---FMAYDRYVAICRPLHYHQMMNKKKYVLLIVTTW----
--------IAGC-FNSLFLT-L-WVS-QLTLC-NP-G-K------LYHFFCDVKAVLKIS
--CS-TI----TFRIIIY-A-D----TLLFGFCPFLLSVISYIKVIRII-LSIR--CSNG
R-----R-KAFS-------TCSSHLIVLAMFYGSGM--CTVM---SPYSA-HS-------
--EG--LD-QGFSVLYA--AVTPMLNPIIYSLRNK---------EVK---TAL----FRI
AG----------------------------------------------------------
-----------------------------------------VT----K------------
--------------------------------------.---------------------
------
>Xt1OR11115.2
------------------------------------------------------------
-------------------------FSDT-P-V--NHLLLFCIFFFIY-WTAILGNLTLI
TLVSVDSRL-H-T-LMYILLSNLSFLDICFITVTIPKATAIL-LSG-YN-D----ISFTH
CFIQLCFYIFFGTTETIILS---SMAYDRYVVICHPLHYKIIINGGTYALIVVGPW----
--------IMGC-VNSLCLA-L-LVS-NLSFC-GV-H-D------IEAFFCNIKSLYKIS
--CN-SS----GFQTVIY-V-D----ALIIGLFQFILTLMSYTKIIMVT-LRIK--SSSG
R-----M-KSFS-------TCSSHLTSLVIFYGTML--GMYI---RPPSE-HA-------
--DD--LD-NVFSVLNS--AIIPMLNPLVYSLRNQ---------EVK---SAM----VKM
MP----------------------------------------------------------
-----------------------------------------FK-----------------
--------------------------------------N---------------------
------
>Xt1OR11138.2
-------------------------------------------MIQTL------MN---A
--NET-A--------TKE--FFMLALTNL-P-I--LKVFIFIILLLIY-LLTLIGNVTII
LVSRLDKSL-H-K-PMYFFLGNLSFLDICYTSTTMPKMLEIL-LAE-RK-T----ISFAG
CVTQMFFFITFVGTECVLLC---MMSYDRFLAICHPLRYCALMSDNMCMSLAGISW----
--------LSGF-VNSMVHT-V-FTF-QKHFC-NT-N-K------ISYFYCDLPPLLSIS
--CQ-DT-S--VNELLLL-S-I----GIFIGWTPFLCIIVSYVYILFTI-MKIT--STES
R-----Q-KAFS-------TCISHITVVVLYFGSVN--FSYV---RPI-S--T-YS----
--LE--KD-RLISVLYS--VISPMLNPLIYTLKNQ---------DVK---KAI----GKQ
FI----------------------------------------------------------
-----------------------------------------PH---YRR-----------
--------------------------------------.---------------------
------
>Xt1OR11227.1
----------------------------------N-H---------S-------------
------T--------IQE--FLLVGLKDL-H-H--FQIPVFLLVIIVY-VATILGNMLII
VLVLTNHHF-K-S-PMYFFLSHLSLCDILISTNVTPNTLQVI-LNK-NS-P----ISVNC
CLTQLYFFGASAVIECCLLT---VMSYDRYLAICNPLLYSSIMSHNLPYYLVLWPW----
--------LVGF-LLALITN-V-LVL-ELYFC-GP-N-I------INHFFCDLAPILELS
--CS-DT-S--AVEIQVS-I-V----AAVIGVSQMLFVVATYICIFNSI-LSIS--SNIG
K-----E-KAFS-------TCSSHLVVVSTYYGTLI--ALYL---APS-R--G-YS----
--LT--LN-KILSILNT--VVTPLFNPIIYSLRNK---------EIR----------TET
VK----------------------------------------------------------
------------------------------------------------------------
------------------------------------------------------------
------
>Xt1OR11576.1
-----------------------------------------------------------M
--EFN-Q--------STN--FILLGLVEMES----LKYLYSVLSLVLY-MFTLLSNLMVV
LVVLGNESL-H-Q-PMYILIANLVVNGLFGSSAFFPKLIVDL-FFS-LL-M----ISRAG
CFIQAFCLLVATYCEISTFT---IMAYDMYVAVCNPLRYGTLMTSTVALNLIVGSL----
--------FLNL-TLALSTV-L-LAT-RLPLC-GS-K--------LNSIFCDNMSIINLS
--CV-DT-S--LNKVYGS-I-L----FISYLLSAILIIAVSYIQIFLVC-LKVS--KDAS
R-------KAIH-------TVVTHLLNFSIFLIGVL--FIFIRYRMENTG----------
--IPLYIP-AVTAL-----VFPPMLTPLIYGIRIK---------ALK---YKIVCHLQKL
------------------------------------------------------------
-----------------------------------------------SKRGHS-------
--------------------------------------.---------------------
------
>Xt1OR11576.2
------------------------------------MEGCKSGETQEK------VE---D
--LYN-I--------SSS--FLLLGIVEMER----FNYLYCALSLLAY-LFILLCSTIII
LVVLQEESL-H-E-PMYTLIANLVLNGIFGSSTFFPKLTVDL-LLS-YK-E----ISRAG
CLIQSFCVLFFGYCEISLFA---IMAYDTYWAVCHPLHYAAIMTNRKILRLVLASL----
--------FMNC-LLVGTAV-L-LSA-RLPLC-GV-H--------IKSVFCDNTALFVLS
--CV-DT-S--VNKIFGT-I-N----FTCFLSVHLLLIAYCYVRIFLTC-LKVS--ENAG
R-------KAAH-------TLVTHLLNFSIFLVATL--FIFIRYRLGDIN----------
--IPVIVH-VILSASGL--IFPPLLNPLIYGVRTK---------ALK---VKVLCYLQRT
------------------------------------------------------------
-----------------------------------------------NILVYN-------
--------------------------------------.---------------------
------
>Xt1OR11576.3
------------------------------------------------------ME---I
--EFN-T--------SKN--FVLLGIEEMER----FKYLYCSLFFLLY-FFILLFSCTII
SVVLLDESL-H-E-PMYTLIASLLLNGIFGSSCVFPKLITDL-LLS-SK-E----ISHVG
CLAQTVSVTLFAYSEISTFT---IMAHDTYLAVGHPLRYPTLMTNSVALKLIMGSV----
--------IFNF-ILMLPSL-L-LSA-RLPLC-GS-H--------ISNVFCDNMSILILS
--CV-DT-S--VSKLYGT-I-S----FLGYLVFLALLISHSYLRILLIC-LKVS--KDAC
R-------KAIH-------TLVTHLLNFSIFMIGVL--FVFVRYRLGATN----------
--LPLTYH-IILSIPGF--VFPPLLTPFIYGIRMQ---------TLN---IKIIQHVQTL
------------------------------------------------------------
-----------------------------------------------KQRVCTS------
--------------------------------------.---------------------
------
>Xt1OR11576.4
------------------------------------------------------ME---I
--EFN-T--------SKS--FVLLGIEEMER----FKYLYCSLFFLIY-FFILLFSCTII
SVVLLDESL-H-E-PMYTLIASLLLNGIFGSSCFFPKLITDL-LLS-SK-E----ISRVG
CLAQTFSVTLFAHFQISTFT---IMAHDTYLAVGHPLRYPTLMTNSVALKLILGSL----
--------IFNF-LLILSSL-L-LSA-RLPLC-GS-R--------ISNIFCDNMSILVLS
--CV-DT-S--FNKLYGT-I-I----FVGYLVFMVLLIAHSYLRILLIC-LKIS--KDAC
K-------KAIH-------TLVTHLLNFSIFMIGVL--FVFVRYRLGATN----------
--LLLTYH-IILSILGF--VFPPLLTPFIYGMRTQ---------TLK---VKIIHDLQNL
------------------------------------------------------------
-----------------------------------------------KQRVCTS------
--------------------------------------.---------------------
------
>Xt1OR11670.1
---------------------------------------------MTS------A-----
------N--------VSG--FIIQGFSDT-P-E--LQISLFVLILGIY-LIILLGNLIVF
LVISCNPHL-H-T-PMYIFLLNLSLLDISSTSNILPNLLHIL-LTQ-QN-N----ISFLG
CMTQMHVFVALASSEYFLLT---AMAYDRYVAICDPLHYIARMSRKHCAGLITAAL----
--------TVGF-GESVSPI-V-LIS-KLSYC-AS-H-L------INHFFCDSIPLLKLS
--CS-ST-F--SVELVIY-I-E----GTLLVFNAFLLTLTSYIFIISAI-LKIQ--TSEG
R-----Q-KAFS-------TCASHLACVITLYGTAL--SLYV---RPTTS-YS-------
--LK--RD-KYFSLLYI--ALGPVLNPLIYTLKNK---------EFL---SSL----NKV
KQ----------------------------------------------------------
-----------------------------------------KF----.------------
------------------------------------------------------------
------
>Xt1OR11742.1
---------------------------------------------MKM------AS----
--E---N--------VSG--FIIQGFSDT-P-E--LHISLFVLFLGIY-LIILLGNLIIF
LVISCNPHL-H-T-PMYIFLQNLSVIDIFSTSNIFPNLLHIL-LTQ-QN-N----ISFLG
CMTQMYVFLSFGASEYLLLT---AMAYDRYVAICDPLHYIARMSRKHCAGLITAAF----
--------TGGF-GESVGLI-V-LIS-KLSYC-AS-H-L------INHFFCDISPLLKLS
--CS-ST-F--SLELLMY-I-E----GTLLAFNSFLLTLISYIFIISAI-LKIQ--SSEG
R-----Q-KAFS-------TCASHLACVITLYGTLL--CLYM---RPTTN-YS-------
--LT--RD-KYFSLLYI--VLGPVLNPLIYTLKNR---------EFQ---SSL----NKM
RQ----------------------------------------------------------
-----------------------------------------RC----LAFLF.-------
------------------------------------------------------------
------
>Xt1OR11826.2
-----------------------------------------------M------HK---V
--NQT-S--------GIS--FLLLGFQNS-Q-I--INEFLFVLFLWIY-IVTLFGNLLII
ILVITVSAL-R-S-PMYALLSQLSLADVLLSTSITPNFLWLL-LNG-GG-T----ISATG
CITQFFFYGVSVGSEFFLLT---AMAYDRYLAICSPLHYASIMGFRLCLYMSLGSW----
--------CFSF-ILILFIS-L-LTF-NLQFC-GP-F-V------IDHYFCDFTPILKLS
--CT-DY-K--AVELTDI-I-L----AIPFVLLPFCFIIYTYVAIGLAI-LRIS--STEG
R-----H-KAFS-------TCSSHLIVVCMYYGTLI--IVYM---VPS-K--S-HN----
--FN--IK-KMMSLLYT--VGTPFFNPIVYSLRNN---------EIK---VAF----WKY
VP----------------------------------------------------------
-----------------------------------------N------------------
--------------------------------------.---------------------
------
>Xt1OR11956.1
---------------------------------------------MTS------GT---K
--E---N--------VSI--FILQGFADT-P-E--LQISLFVLFLGIY-LIILLGNLIIF
LVISCNPHL-H-T-PMYIFLLNLSLIDISSTSNILPNLLHIL-LTQ-QN-N----ISFLG
CMTQMYVFVSLAASEYFLLT---AMAYDRYVAICDPLHYIARMSRKHCAGLITAAF----
--------TVGF-VQPVGLV-V-LIS-NLSYC-AS-H-L------INHFFCDVTPLLNIS
--CS-ST-F--SVELLIY-V-E----GSMLTFNAFLLTLTSYIFIISAI-LKIQ--SSEG
R-----Q-KAFS-------TCASHLACVITLYGTAF--FLYM---RPTRS-YP-------
--LK--NY-NFFSLLYI--VLGPVLNPLIYTLKNR---------EFQ---SSL----NKT
RQ----------------------------------------------------------
-----------------------------------------RC----LYFYFILDKC.--
------------------------------------------------------------
------
>Xt1OR11956.2
---------------------------------------------MAL------GT---K
--E---N--------VSG--FTIQGFSDT-P-E--LQISLFVLFLGIY-LIILLGNLIIF
LVISCNPHL-H-T-PMYIFLLNLSLIEIFSTSNILPNLLHIL-LTQ-QN-N----ISFLG
CMTQMYVFVALASSEYFLLT---AMAYDRYVAICDPLHYIARMSRKHCAGLITAAF----
--------TGGF-VDPVGLI-V-LIS-KLSYC-AS-H-L------INHFFCDVTALLKLS
--CS-ST-F--SVELFIY-I-V----GTLLIGNSFLLTLTSYIFIISAI-LKIQ--SSEG
R-----Q-KAFS-------TCASHLTCVITLYGTAF--FLYM---RPPKS-YP-------
--LK--NY-N-FSLLYI--ALGPVLNPLIYTLKNR---------EFQ---SSL----NKT
RQ----------------------------------------------------------
-----------------------------------------RC----LGFFYFR------
--------------------------------------.---------------------
------
>Xt1OR11983.1
------------------------------------------------------------
--------------------------------------LLSIIFFLIY-VTGILGNLVII
IVIYLDSHL-H-T-PMYFFLCSLAFVDICYPTVTLHKLMDIL-LSG-NN-S----ITFIQ
CFTQMYFFFALAGIEVTLLS---SMAYDRYVAICKPLRYHLIMNRRVCVLVIVGNW----
--------IAGF-TNSTFLI-S-LVS-KLPVC-HS-N-R------IKHFFCEIKAVADMF
--CD-RN----TFYNIIY-V-E----IFSLGLIPFSLNVISYINIIRNI-LHIK--SKHG
R-----Q-KTFS-------TCTSHFTVLIIFYGSAF--WMYM---RPPSK----------
--SE-DLD-PVFSVLYV--GVTPMLNPLIYSLRNK---------EVK---NAL----LRI
AR----------------------------------------------------------
-----------------------------------------IK-----------------
------------------------------------------------------------
------
>Xt1OR12007.1
-------------MNTTSSC--------------N-Q---------S-------------
------K--------ITE--FLLVGFSAP-R-P--LRVLLFSICLVIY-IMALGANLMII
ALYLGSHHL-R-S-PMYFFLSNLSATDISLSTTVGPNLLCTF-FTN-GN-P----MSVSA
CVAQYFAAGFFTGFECLLLT---VMAYDRYLAICKPLHYVTIMTNKHCLHLVIWCW----
--------VEML-LLTLSGT-L-FTS-VFGFC-GC-N-T------LDHVYCDFAPLLKAS
--CS-DA-F--VMASMTT-I-LIPAGVVLLFLSPLFIIITTYVSISFSI-FRIS--SKTG
R-----Q-KAFS-------TCGSHLTVVCTYYGVLI--LKYA---VPS-K--G-QS----
--EN--IN-KLTSLLYT--LVTPLFNPIVYSLRNQ---------DIQ---KTM----TAL
IS----------------------------------------------------------
-----------------------------------------VR----LRQKRENM-----
--------------------------------------.---------------------
------
>Xt1OR12109.3
---------------------------------------------MAL------ES---Q
--E---N--------VSG--FIIQGFSDT-P-E--PQISLFVLFLGIY-LIILLGNLIIF
LVISCNPHL-H-T-PMYIFLQNLSLIDISSTSNVLPNLLHIL-LTQ-QN-N----ISFLG
CMTQMYVFVALASSEYFLLT---AMAYDRYVAICDPLHYIARMSRKHCAWLITASF----
--------TVGF-VDSLADV-V-LIP-KLSFC-AS-R-L------INHFFCDVTPLLKLS
--CS-ST-F--SVELSIY-I-V----GTLLIFSSFLPTLTSYIFIISAI-LKIQ--SSEG
R-----Q-KAFS-------TCASHLTCVLTLYVTVI--FLYM---RPTKS-YS-------
--LE--KD-KFFSLLYI--VLVPLLNPLIYTIKNR---------EFQ---SSF----IE.
------------------------------------------------------------
------------------------------------------------------------
------------------------------------------------------------
------
>Xt1OR12109.4
---------------------------------------------MAL------ES---Q
--E---N--------VSG--FIIQGFSDA-P-K--LQISLFVLFLVIY-LIILLGNLIIF
LVISCNPHL-H-T-PMYIFLKNLSFVDISITSNILPNLLHIL-LTQ-QN-N----VSFLG
CMTQMYVFASLASSQYFLLT---AMAYDRYVAICDPLHYIARMSRKHCAGLITAAF----
--------TVGF-GESVSPI-V-LIS-KLSYC-AS-H-L------IKHIFCDVTPLLKLS
--CS-ST-F--SVELLIF-I-V----GTWLIFSSFLPTLASYIFIISAI-LKIQ--SSEG
R-----Q-KAFS-------TCASHLACVITLYGTVI--FLYM---RPTKS-YS-------
--LE--KD-KFFSLLYI--VLVPLLNPLIYTIKNR---------EFQ---SSF----KRM
RE----------------------------------------------------------
-----------------------------------------KC----DLFRISI------
-------------N------------------------.---------------------
------
>Xt1OR12245.1
MDLFFSQETNM--Q--------------------N-H---------S-------------
------L--------VTE--IFLVGFQHL-H-N--FKILIISLILLIH-ILTISENALVI
ALVTVSRGL-Q-S-PMFFFLQQLSFSDLLETMVIVPTLLSTV-MNE-GA-K----IPLIG
CIVQLYLFGVTEALQCLLLT---VMSYDRYLAICNPLRYSSIMNHRVCVKLIAMSW----
--------LLAL-SLTLVAQ-I-PAA-TQEFC-NQ-N-T------INHFLCDFFPLLELS
--CS-DT-S--LAQILAI-T-V----SAPVIVFPFILIIGSYICIAHEI-LKIV--SSIG
R-----Q-KAFS-------TCSSHLAVVSIFYGTLI--VTYV---VPT-R--N-QS----
--QT--IS-KHLSLLYT--VVTPFINPMIYSLKSA---------DMK---NAL----KNI
IQ----------------------------------------------------------
------------------------------------------------------------
--------------------------------------.---------------------
------
>Xt1OR12356.1
------------------------------------------------------------
-------------------------FFHA-P-E--LQVPLFVLFFLIY-FIILTGNITIC
TTVTVDPHL-H-T-PMYWFLSNFSILEILHTSAILPKLLTML-ITQ-HK-T----ISTTG
CKMQLFFFMAFTCIEFFLLT---VMAYDRYIAVCLPLRYHSLMNPQLGAKYIAAVW----
--------TTGL-LDPVPHN-A-VIS-QFSFC-SS-N-Q------IDHFYCDITPVLKLT
--CS-DT-S--TVELLIF-L-N----GTFLLLSTFTFTCISYILIIQTI-LGIK--SSEG
Q-----K-KAFS-------TCASHLTCVSIFYGTIY--CLYM---RPTTA-YD-------
--PE--KD-KFLSLLNI--VLVPMLNPFIYTLKNK---------EFK---IAF----AKQ
KK----------------------------------------------------------
-----------------------------------------RI-----------------
------------------------------------------------------------
------
>Xt1OR12356.2
-----------------------------------------------M---TTETA---G
--NQS-E--------ITT--FTMQCFSEK-T-E--LQIPLFIVFLLIF-LIIIIGNIVIF
ATIISSSHL-H-T-PMYIFLCVLSFLDICYASTTLPKLLVML-ATQ-RK-I----ISFVG
CMTQLYFFLSFICTEFLLLA---TMAYDRYAAICHPLHYTLLMSLKNCVKLLAASF----
--------AIGF-LDPFVFA-L-LIA-NLSFC-AS-R-L------IDHFFCDVSPVLKLT
--CS-DT-S--ILEILIY-I-N----GALVGSSAFILTSTSYIFIICTI-MRIR--SSHG
Q-----Q-KAFS-------TCASHLMCVLIFYVTII--CLDT---RPIKA-FN-------
--PK--RD-KFFSLLYM--TLIPLLNPIIYTLKNN---------DFK---ESL----KKL
IT----------------------------------------------------------
-----------------------------------------KR---CAYSK---------
--------------------------------------.---------------------
------
>Xt1OR12700.1
------------------------------------------------------------
--YSTGI--------NSSLEFVLICFPEI-------HSWHISGLLMFFLSVALVSNLTLL
LVIGTEPRL-H-H-PMYYFLAMLSFVDVLLCTVATPKVLANL-WNE-DK-T----ISSAA
CFTQMFFINVWSAMESSIFL---VMAYDRYVAICHPLHYPTIITNKLVAKASAFIL----
--------IRNL-VLSLPLP-L-LAA-RLDYC-SL-R-E------IPHCFCENMSVEKLS
--CS-NY-S--ASSIYGL-V-V----FFVVGGADLLFIIFSYLVVLRVV-VASR--SFSA
A-----F-KAFR-------TCSSHLILICFFYITIG--ITMVSNRADKQ-----------
--IPRHVH-VLLALLHH--LLPPALNPLVYGAMTE---------EIR---HAI----RRL
L-----------------------------------------------------------
------------------------------------------------------------
------------------------------------------------------------
------
>Xt1OR12702.1
-----------------------------------------------M------E-----
--NGT-S--------YNG--FFL-------P-S--LNTLSMLTFLIMY-ILTLSVNSLLI
IVVRINLRL-H-T-PMYFFLSNLSIVDIGISTSVVPKLIIIA-ITK-DT-S----ISRLD
CALQMFFHSALVTIECVLLA---VMAYDRYTAICKPLHYNTLMNKRFCISMAAVCC----
--------AVAC-INSSFHV-T-YTF-QLPFC-RS-H-H------VNHFFCEIPVLLHLS
--CQ-DT-W--LHEVSMY-I-A----AFTLGLSAFILIIFSYIYIMCTI-LNIR--STEG
R-----H-KAFS-------TCASHLTVVSLYYGPLA--FMYL---RPH-S--R-NS----
--PS--TE-KIVSIIYT--VVIPMLNPIIYSIRNK---------DIK---VTI----QGI
LN----------------------------------------------------------
-----------------------------------------KS----KNKG.--------
------------------------------------------------------------
------
>Xt1OR12702.2
-----------------------------------------------M------EN---I
--NET-S--------FNG--FFLLSLADT-P-S--LKVLSSLTFLIMY-IFTLSINSLLI
IMVRINLRL-H-T-PMYFFLSNLSIIDIGISTSVVPKLIIIT-MTQ-DT-S----ISLLD
CAVQMFFHSALVVTECVLLA---VMACDRYTAICKPLNYNSLMNKRFCISVAAACW----
--------AVGC-INSSIHV-P-YTL-QLPFC-RS-H-N------INHFLCEIPIFFHLS
--CQ-DT-W--SHELSMY-I-T----ACTLGLIAFILILFSYIYIISTI-LNIR--STEG
R-----H-KAFS-------TCASHLTVVSLYYGPLM--FMYF---RPH-S--R-NS----
--PS--TE-RTVSVIYT--VVTPMLNPIIYSIRNK---------DIK---VTI----QRT
LN----------------------------------------------------------
-----------------------------------------MQ----V------------
--------------------------------------.---------------------
------
>Xt1OR12702.3
-----------------------------------------------M------EN---S
--NKT-F--------FNG--FFLLSLADT-P-Y--LKHLCLLTFLIMY-ILTLSVNSLLI
IVVRNNFQL-H-T-PMYFFLSNLSIIDIGISSSVVPKLITIT-ITQ-DK-S----ISYYG
CALQMFFHSALVVTESILLA---VMAYDRYMAICKPLHYNTLMNMGFCISMAAVCW----
--------AVGC-ISAGIHV-P-YTF-QLPFC-RS-R-H------VNHFFCEIPVILRLS
--CQ-DT-W--LHEVSMY-I-S----ACTLGLSAFILTLLSYAYIISTI-LNIR--STEG
R-----H-KAFS-------TCASHLTVVSLYYGPLM--FMYF---RPH-S--R-NS----
--PS--IE-KTVAVIYT--VVTPMLNPLIYSIRNK---------DIK---VSI----QGT
LN----------------------------------------------------------
-----------------------------------------KH-----------------
--------------------------------------.---------------------
------
>Xt1OR12839.1
-----------------------------------------------M------HK---V
--NQT-S--------GIS--FLLLGFQNS-L-I--INEFLFVLFLWIY-IFTLFGNLLII
ILVITVSAL-R-S-PMYALLSQLSLADVLLSTSITPNFLWLL-LNG-GG-T----ISATG
CITQFFFYNASTASELYLLT---AMAYDRYLAICSPLHYASIMGFRLCLYMSLSSW----
--------GLGF-LLSVFIS-I-LTF-NLQFC-GP-F-V------IDHYFCDFTPIIKLS
--CT-DY-K--AVELTDI-I-L----AIPFVLLPFCFIIYTYVSIGLAI-LRIS--STEG
R-----H-KAFS-------TCSSHLIVVCMYYGTLI--IVYM---VPS-K--G-YN----
--FN--TK-KMLSLLYT--VGTPCFNPIVYSLRNK---------EIK---AAF----QKH
MS----------------------------------------------------------
-----------------------------------------N------------------
--------------------------------------.---------------------
------
>Xt1OR13035.1
-----------------------------------------------M------EN---S
--NQT-S--------SDR--FFLLGLTNI-P-Y--LQAIYVLLFFIIY-ITALSGNSLLI
IVVRINEQL-Q-T-PMYFFLSNLSILDIFLSSTIVPRLMIST-LSQ-DR-S----ISISD
CALQMFFHLAVGGTECLILA---VMAYDRYAAICQPLHYNTVMNKTFCICMAAGSW----
--------TLSF-ISAFLHV-Y-FTF-QLPYC-RC-H-N------VNHYFCEMPPFFRLS
--CR-DT-W--PNELANF-I-T----TIIITMCSFLLTLISYIHIISTI-RNIR--SSDG
R-----K-KSFS-------TCTSHLTVVSLFYGTIL--SMYM---SPH-T--A-YS----
---S--IG-NTLSIIYS--TVIPMLNPIIYSMRNK---------DVK---STI----RKQ
MK----------------------------------------------------------
-----------------------------------------NK----NFF----------
--------------------------------------.---------------------
------
>Xt1OR13035.2
-----------------------------------------------M---SFTKN---S
--NLT-T--------ENR--FILLGLTDV-P-Y--QKALCVLILLIIY-IITLWGNFLLL
IVVRMNTQL-Q-T-PMYFFLRNLSVVDIGFSSTIVPKLLIIT-VML-DR-S----VSLLE
CALQMYLHLALGGTESMLLA---VMAYDRFAAICNPLQYNMVMNKRFCICMAVGCW----
--------TVGF-TNSIIHV-V-LTF-KLPFC-RS-H-H------LDHYFCEEPPFFKLS
--CQ-DT-W--LNEVLMY-I-A----AFILGICCLFLTFVSYAQIIRTI-ISIH--CTHG
R-----R-KAFS-------TCASHLAVVFLFYGTIL--FIYL---GPG-I--A-YF----
--TE--TN-KSVSMIYT--VVTPMLNPIIYSIRNK---------EIK---ETI----RKK
LK----------------------------------------------------------
-----------------------------------------HL----FHKTPEEFPYHPR
--------------------------------------.---------------------
------
>Xt1OR13207.1
-----------------------------------------------M------EN---K
--NIT-K--------VEE--FIFSGLSDN-P-Q--LKPYLFILFFIVY-TLTLVENSALI
LVISNNAQL-Y-T-PMYEFLRQLSIIDICYSSSVTIKMLSDF-VSE-KR-S----ISVAG
CGLQMLTYAGFGGSECFLLA---AMSFDRYVAICHPLTYLKTMNKQTLVILILFCY----
--------LGGL-LNGIVQT-W-FSFFHLNFC-GL-K-Q-----YINHFYCDVMALIEIS
--CG-NT-R--ANEVVLL-T-M----VGFIELSSLFVILSTYLCIIYTV-LGIR--SSEG
R-----K-KAFS-------TCASHMTVVSLFYGTII--FMYL---RPLSA----------
--YRPEED-KIIAVFYT--VIIPLLNPIVYSLRNR---------DVK---KSA----KKT
VC----------------------------------------------------------
-----------------------------------------QV---KLKNVSTCCH----
--------------------------------------.---------------------
------
>Xt1OR13241.1
-----------------------------------------------M------EF---A
--NKT-I--------VTE--FILLGFSGIEN----LKIFLFITFLLIY-IFTVMGNMVIL
AIVYFDSHL-H-T-PMYFFLTNLSLLEILYTSNIIPRMLLNI-ITE-NQ-A----ISFTW
CIVQLYFFGSLGSTECILLG---VMAYDRYIAICYPLHYSLLMNTKASLRMSFSSW----
--------VVGF-TATFGAI-I-LVS-QLWFC-GP-N-E------IKHFYCDLRPVLQLS
--CK-NP-F--IMETVSV-I-L----ASTILLCTCLFTLASYIHIILTI-LKIP--SSEG
R-----Q-RAFS-------TCGAHLTVVIIFYGAMI--FMYV---TPA-T--V-NS----
--FN--FN-KVLALLYT--VMTPLMNPFIYTLRNK---------EVR---QAL----RKS
TL----------------------------------------------------------
-----------------------------------------RL----KMYFIYV------
--------------------------------------.---------------------
------
>Xt1OR13332.1
------------------------------------------------------------
--NQT-I--------ENM--LVLTGLSDL-P-S--LQLPLFLTFLLIY-LITLTGNLLIL
LLIFTDSHL-H-T-PMYFFLGTLACLDMGYSSVTAPRMLFDL-LTN-RR-L----ISVRD
CITQIYFFLFFIASEVIVLA---VMSYDRYIAICRPLHYIQIMNWKACVQLVLIXV----
--------IFDA-AHSLVHT-V-FLS-KLMFC-SS-N-T------LQSFFCDIPQLLQAS
--CS-DI-F--INELLIF-F-S----EIFFGVLILGATIYPYYPIITTV-LKIQ--SSNR
R-----S-KAFS-------TCSSHLTVVFMFYSSTL--FNYL---RPN-A--K-YR----
--FT--ED-KVASVLYA--ILTPFLNPLIYSLRNK---------ELK---TSL----SKT
LH----------------------------------------------------------
-----------------------------------------R------------------
------------------------------------------------------------
------
>Xt1OR13598.1
-------------MNLMSSC--------------N-Q---------T-------------
------K--------ITQ--FLLLGFQGS-Q-V--LRSSLFYNFLLIY-IMALGANLMII
ALYLGSHHL-R-S-PMYFFLSYLSITDISLSTNVVPNLLSAL-STN-GK-P----MSVSA
CLIQYFISGVFTGGECFLLT---VMAYDRYLAICKPLHYVTIMTNKHCLHLVIWSW----
--------LQIV-FISGSLA-I-WTL-HKGFC-GC-N-T------LDFIFCDFLPLIKVA
--CS-DA-F--VIERWMT-M-L----CIPVVVLPFLFIVTTYVCIFHSI-LRIS--SNTG
R-----Q-KAFS-------TCSSHLTVVSTSYGILL--AKYA---VPT-K--G-QS----
--LN--VN-KIISLLYV--MVTPLFNPIIYSFRNQ---------EIW---KAL----DKW
IS----------------------------------------------------------
-----------------------------------------AK----VLIQYPGIRAH--
--------------------------------------.---------------------
------
>Xt1OR13656.1
-----------------------------------------------M------HK---V
--NQT-S--------GIS--FLLLGFQNS-Q-K--INELLFVLFLWIY-IVTLFGNLLII
ILVITVSAL-R-S-PMYALLSQLSLADVLLSTSITPNFLRLL-LNG-GG-T----ISATG
CITQLYFYAVSGASEFYLLT---AMAYDRYLAICSPLHYVSIMGFRLCLYMSLCSW----
--------GLAF-LMSMIMN-L-LIY-NLQFC-GS-F-F------IDHYFCDSSPLFELS
--CT-DY-KL-VVKLTQM-I-L----MIPFTILPFCFIIYTYVSIGLAI-LRIS--STEG
R-----H-KAFS-------TCSSHLIVVCMYYGTLI--IVYM---VPS-K--G-HH----
--FN--ID-KILSLLYT--VGTPFFNPVVYSLRNK---------DIK---AVL----MKQ
VR----------------------------------------------------------
-----------------------------------------N------------------
--------------------------------------.---------------------
------
>Xt1OR14061.1
-----------------------------------------------M------EY---S
--NET-L--------ASR--FFLLSLADS-P-D--LRALCAVTLLILY-ILILSVNSLLI
VLVRLKLHL-Q-T-PMYFFLSNISAVDIGVPSSTLPKLMLIT-SSQ-DN-S----ISAFG
CAAQMFVLSALITTECTMLA---IMAYDRYVAICKPLHYHTIMNMRVCVSIAIYCW----
--------AAGI-INSSIHV-P-YTF-QLPYC-RS-R-H------IDHFFCEIPPILELS
--CK-NT-W--FPRVTVY-I-T----AFIVGLCSFILTIVSYVFIISSI-LKIR--STQG
R-----H-KAFS-------TCASHLIVVSLYYGTLI--FMYL---LPR-S--K-YF----
--SE--TD-KIMSITYT--AVSPLLNPIIYSIRNT---------DIK---LAI----RGN
QS----------------------------------------------------------
-----------------------------------------KK----DGRVI---SQSAS
A-------------------------------------.---------------------
------
>Xt1OR14126.1
------------------------------------------------------------
--NQT-I--------VYV--LVLAGLSDL-P-S--LQLPLFLVFLLIY-LITLTGNLLIL
LLIFTDSHL-H-T-PMYFFLGTLASMDLCSSSVTVPRMLFDL-LRD-TR-F----ISLPA
CITQFYFFIFFALSEVSVLA---VMSYDRYIAICHPLHYMQIMSWKVCVVLVLIVF----
--------VFSA-VCSLVHT-L-FLT-KLTFC-RS-E-A------LQSFFCDLPQLLQIS
--CS-DT-F--INVLLIF-L-L----GIMFGLGILTVTFLPYIAILTTI-LKIS--SKHT
R-----S-KAFS-------TCSSHLTVVFIFYTTIL--FNYF---HSS-X--V-SC----
--CI--LH-NISPLFKP--SDLQSEEPGTQNITKK---------NIT---KTA----NK-
------------------------------------------------------------
------------------------------------------------------------
------------------------------------------------------------
------
>Xt1OR14126.2
-------------------------------------------------------M---E
--NQS-V--------VYM--LVLTGLSDL-L-N--LQLLLFLLFLVVY-FMTLIINLLIL
LLIFTDSHL-H-T-PMYFFLGTLACLDMSYSSVTAPRMLFDL-FTG-RR-I----ISVPA
CITQVYFFIFFGVSEVFLLA---VMSYDRYIAICRPLHYMQIMSWNVCVQFVSGVL----
--------VSTS-VYSLLHT-L-FLS-KLTFC-SS-N-V------LQSFFCDLPQLLQVS
--CS-DT-F--INVLLIF-L-F----GILLGIGILGVTFYPYITIIITV-LKIP--SKNM
R-----A-KAFS-------TCSSHLTVVSIFYSTAF--FNYF---RPN-A--K-YH----
--FT--ED-KVASVFYA--ILTPFLNPLIYSLRNQ---------ELK---TSL----KRT
LH----------------------------------------------------------
-----------------------------------------SL-----------------
--------------------------------------.---------------------
------
>Xt1OR14126.3
-------------------------------------------------------M---E
--NQT-I--------VYM--LVLAGLSDL-P-S--LQLPLFLVFLFIY-LLTLTGNLLIL
LLIFTDSHL-H-T-PMYFFLGTLACLDMSYTSVTAPRMLYDF-LRR-RR-A----ISIPA
CITQIYFFICFGVSETSVLA---VMSYDRYIAICRPLHYMQIMSWKSCVQIVSGML----
--------VFSV-LYSLMHT-L-FLN-KLTFC-RS-D-T------LQSFFCDLPQLLEAS
--CS-DT-F--INVLLIF-L-S----GILFQLGIVVVTFFPYITIITTV-LKIP--SKTM
R-----S-KAFS-------TCSSHLTVVFIFYSTIF--FNYF---FLN-T--N-NS----
---T--ED-KVASVFYA--ILDPFLNPLIYSLRNQ---------ELK---MAL----TRA
LQ----------------------------------------------------------
-----------------------------------------KL-----------------
--------------------------------------.---------------------
------
>Xt1OR14152.1
--------------------------------------------MIHQ------SM---A
--NRT-R--------VSE--FILLGFPGL---DESYDVPVSIGLFLAY-IISLFANATVI
LLIAFSRHL-H-Q-PMYKIMVNLAVSDLLFDTITLPKIIAKY-WFG-AG-S----IPYCV
CLLQLFCVHFLGSFDAYIIM---LMALDRYIAICHPLRYACIMTNRTTAILCCFFW----
--------IFAA-AISAVIT-I-LDS-TVPIC-NK-N-K------IKSCFCTNTGLTALS
--CA-DV-T--FVKRLAF-G-L----AMFVLLLPFTFIIFSYIAIIKAICSRDH--FENW
R-------KTFY-------TCATHLLVIGLYFIPRI--FVYI---SNQVQ-LI-------
--LEEDLN-VLLLCLYT--FVPHMANPIIYCLRTK---------EIR---KTI----ARF
FQ----------------------------------------------------------
-----------------------------------------KI----VIKVKNPISVSVI
VN------------------------------------.---------------------
------
>Xt1OR14171.2
---------------------------------------------MTS------ES---K
--E---N--------ISG--FIIQGFSDT-P-E--LHISLFVLFLGIY-LIILLGNLIIF
LVISCNPHL-H-T-PMYIFLQNLSLIDISFPSNILPNLLHIL-LTQ-QN-N----ISFLG
CMTQMYVFASLAASEYFLLT---AMAYDRYVAICDPLHYIARMSRKHCAGLITATF----
--------TGGF-LDPVGLI-V-LIP-KLSYC-AS-H-L------INHFFCDVAPLLKLS
--CS-ST-F--SVELLIY-I-E----GTFLLFNSFLLTLTSYIFIISAI-LKIQ--SSEG
R-----Q-KAFS-------TCASHLACVITLYVPVI--CLYV---RPTTS-YS-------
--LE--RD-KYFSLLYI--ALGPVLNPLIYTLKNR---------EFQ---SSL----NKL
KQ----------------------------------------------------------
-----------------------------------------RC----FSFFIFH.-----
------------------------------------------------------------
------
>Xt1OR14239.2
-----------------------------------------------M------TI---N
--TKN-G--------TLPSTFYILAFSVS-S-E--KRLLFFIGFLALY-LIAITGNLIII
YLVYLKPQL-H-T-SMYFFLCNLSILDILYISSTLPKLLYII-YTG-DH-S----VSYNA
CLTQLYFFDLFADTEPFLLT---SMAIDRYVAVCKPLHYPLIMSKKTCALLVVTAW----
--------FMAA-VNALILN-W-LVL-GSAFS-YF-N-K------INNFFCDLKALISIS
--GH-DK-T--YLRRLIL-A-E----VLCIGVIPLLITLASYVSIISTI-LKIQ--GSEG
R-----V-KAFL-------SCSSHLCLVILYYGSAL--LLYM---RNSEE----------
------GD-MLFSFIFV--ILVPFFNPLIYSLRNK---------DIL---RSF----KRV
FY----------------------------------------------------------
-----------------------------------------CK----KPTS---------
--------------------------------------.---------------------
------
>Xt1OR14549.2
-----------------------------------------------M------HA---G
--NET-T--------VTE--FILVGFSVI-P-G--LEYLFITVLLIIY-VITVLGNASII
FTYSLCSEL-H-T-PMYFFLTNFSFLEICYVSTTFPKLLSDL-LRE-QK-S----ISFFG
CAVQMYTFFLIAGLECCMFA---AMAYDRYNAICHPLLYQTIMNRKVCVQLLAGGL----
--------IISS-TNSLIHT-L-LTF-KLPFC-DK-I--------INHFFCDIPPLLKLA
--CR-VN-L--TNIIALF-I-I----GGFILVGSCVCIVLSYTRVIATI-LGIH--STSG
R-----M-KAFS-------TCSSHLTAVTIFYGSGI--FMYL---RPK-P--S-YE----
--ID--QD-KQIALMYT--IIAPLLNPFIYTLRNV---------DFN---VAF----RKI
IQ----------------------------------------------------------
-----------------------------------------HV---FSRKF---------
--------------------------------------.---------------------
------
>Xt1OR14618.1
------------------------------ME----------------------------
--NQT-I--------SNS--IHILAFSHD-G-E--KQPLLSIVFFFMY-VSGVLGNLVIL
TVTYNDVHL-H-T-PMYFFLSNLAFVDICYPTTTLPKLMDIL-LSG-NN-S----ITFIQ
CLTQMYFFLAFAAVEVTLLS---SMAYDRYVAICKPLIYHCIMNRKVCMFLVAGTW----
--------ISGF-VNSLFFT-Y-MAS-KLSFC-HS-N-K------INQLFCDVKALAKIS
--CD-IH----IFYNIIY-A-E----VFLFGLLPFCLNLLSYINIIHSI-LQIK--SKHG
R-----Q-KAFS-------TCTSHFTVLIIFYGSVL--WMYM---RPPSE----------
--LP-NLD-PVFSVLYI--GVTPMLNPLIYSLRNK---------EVK---NAL----IRI
VR----------------------------------------------------------
-----------------------------------------VK----SRQLQVDN-----
--------------------------------------.---------------------
------
>Xt1OR14618.2
------------------------------------------------------------
-----------------------------------------IAFFLIY-VTGVIGNLIII
TVIYLDSHL-H-T-PMYFFLFSLAFVDICYPTVTLPKLMDIL-LSG-NN-S----ITFIQ
CFTQMYFFFAFAGIEVTLLS---SMAYDRYIAICKPLRYHHIISRRLCVLVIVGTW----
--------IFGL-INSALFT-S-LVS-NLSIC-RS-D-K------IKQFFCDVKAVADIS
--CD-RT----TFYFYIY-V-E----TLTVGLITFSLNVISYINIIKSI-LHIK--SKHG
R-----Q-KTFS-------TCTSHFTVLIIFYGSAF--WMYM---RPPSE----------
--SE-NLD-PMFSVLYV--GVTPMLNPLIYSLRNK---------EVK---NAL----KR-
------------------------------------------------------------
------------------------------------------------------------
------------------------------------------------------------
------
>Xt1OR14754.1
---------------------------------------------MAS------E-----
------N--------VSG--FIIQGFSDT-P-E--LHISLFVLFLVIY-LIILLGNLIIF
LVISCSPHL-H-T-PMYIFLQNLSLIDISIVTNILPILLHIL-LTQ-QN-N----ISFLG
CMTQMYLFVALAASEYFLLT---AMAYDRYVAICDPLHYIARMSRKHCAGLITTAF----
--------TVGF-AVPVGIV-V-FIS-KLSYC-AS-H-L------INHFFCDITPLLKLS
--CS-ST-F--SVELSIY-I-E----GTLLSFNSFLLTLTSYIFIISAI-LKIQ--SSEG
R-----Q-KAFS-------TCASHLACVITLYGTAL--SLYM---RPTTS-YS-------
--LK--RD-KYFSLLHL--LLSPVLNPFIYTLKNR---------DFK---SSF----YKA
RQ----------------------------------------------------------
-----------------------------------------RY----LGFLF.-------
------------------------------------------------------------
------
>Xt1OR14754.2
---------------------------------------------MAS------E-----
------N--------VSG--FIIQGFSDT-P-E--LHISLFVLFLGIY-LILLLGNLIIF
LVISCNPHL-H-T-PMYIFLLNLSLIDISIVTNILPTLLHIL-LTQ-QN-K----ISFLG
CMTQMYFFVSFGASEYFLLT---AMAYDRYVAICDPLHYIARMSRKHCAGLITAAF----
--------TGGF-AVPVSIV-V-CVS-KLSYC-AS-H-L------INHYFCDVTPLLKLS
--CS-ST-F--SAELFIY-I-E----GTLLVFSSFLLTLASYIFIISAI-LKIQ--SSEG
R-----Q-KASS-------TCASHLTCVIILYGTVL--CLYM---RPTTS-YS-------
--LK--RD-KYFSLLYF--LLSPVVNPIIYTLKNR---------DFQ---SFF----NKA
RQ----------------------------------------------------------
-----------------------------------------RY----LGFLF.-------
------------------------------------------------------------
------
>Xt1OR14807.2
-----------------------------------------------M------HK---V
--NQT-S--------GIS--FLLLGFQNS-Q-I--INEFLFVLFLWIY-IVTLFGNLLII
ILVVTVAAL-R-S-PMYALLSQLSLADIFLSTNITPNLLRLL-LDG-GG-T----ISATG
CITQFYFYCASAGSEFYLLT---AMAYDRYLAICSPLHYVSIMGFRLCLYMSLCSW----
--------GLAL-ILSLVMN-L-MIF-NLQFC-GP-F-V------IDDYFCDLTSLIKLS
--CT-DY-K--TLELTDM-I-L----AIPFMLFPFCFIIFTYVAIGLAI-LRIS--STEG
R-----H-KAFS-------TCSSHLIIVCMYYGTLV--SVNM---VPS-K--G-HK----
--FN--MN-KILSLLYT--VGTPSFNPIVYSLRNN---------DII---VAV----LKY
M-----------------------------------------------------------
------------------------------------------------------------
--------------------------------------.---------------------
------
>Xt1OR14807.3
-----------------------------------------------M------HK---V
--NQT-S--------GIS--FLLLGFQNS-Q-I--INEFLFVLFLWIY-ILTLFGNLLII
ILVITVSAL-R-S-PMYVLLSQLSLADIFLSTNITPNLLKLL-LDG-GG-T----ISATG
CITQFYFYCVSGSSEFYLLT---AMAYDRYLAICSPLHYASIMGFRLCLYMSLCSW----
--------GLAL-ILSLVLN-L-LTF-NLQFC-GP-F-V------IDDYFCDFTSLLKLS
--CS-GY-E--TLELTDI-I-L----IIPFILLPFCFIIYTYVAIGLAI-LRIS--STEG
R-----H-KAFS-------TCSSHLIVVCTYYGTLL--TVNM---VSF-K--G-HK----
--FN--IN-KILSLLYT--VGTPFFNPIVYSLRNN---------DIK---VAV----LKY
M-----------------------------------------------------------
------------------------------------------------------------
--------------------------------------.---------------------
------
>Xt1OR14841.1
--------------------------------------------MTGN------KG---T
--NRT-L--------QRE--FHLLAFLSH-E-K--LSISIL--VLLMY-ILTVCANLIIT
ALVCLVPRL-H-T-PMYFFLCNLSVQDIIYITTTLPKLLAIT-ITD-DS-S----ISFLG
CMTQMYFYILCVSVEFLLLT---SMAYDRYVAICIPMRYSLIMQKYICILLAFVPW----
--------FIGA-TNAAMYC-W-LVS-NLSFC-DH-Q-E------INYFFCELKAILELS
--CS-GT-E--TIKIAII-V-A----CVAIGLIPSGLILISYGNIISSI-SKIR--TSAG
K-----L-KTFS-------SCCSHLTVVLLFCGTCI--SLYM---KPD----SGNT----
--QE--MD-RLLSLLYV--AVTPLLNPLVYSLRNK---------DVI---NAI----KHI
IK----------------------------------------------------------
-----------------------------------------LY----FWCKHPFYM----
--------------------------------------.---------------------
------
>Xt1OR14896.3
--------------------------------------MEGRLEQMAS------ES---K
--E---N--------ISG--FIIQGFSDT-P-E--LHISLFVLFLGIY-LIILLGNLIIF
LVISCNPHL-H-T-PMYIFLLNLSLIDISSTSNILPNLLHIL-LTQ-QN-N----ISFLG
CMTQMYLFMALGCSEYFLLT---AMAYDRYVAICDPLHYIARMSRKHCAGLITAAF----
--------TVGF-GDPVGHV-V-LIS-KLSYC-AS-H-V------INHFFCDVTALLKLS
--CS-ST-F--SVELLIY-I-E----TILLGFSSFLLTLASYIFIISAI-LKIQ--SSEG
R-----Q-KAFS-------TCASHLACVITLYGTAF--CLYM---RPTTS-YS-------
--IK--RD-KYFSLLYI--ALGPVLNPLIYTLKNR---------EFQ---SSF----NKV
RQ----------------------------------------------------------
-----------------------------------------TC----.------------
------------------------------------------------------------
------
>Xt1OR15006.1
-----------------------------------------------M------ES---S
--NQT-S--------ADR--FILLGLTST-P-Y--LQALCVLLILIMY-LVTISGNVLLM
TVVGTSVQL-Q-T-PMYFFLCNLSIIDIGLSSTIVPTLLINT-VAR-DK-S----ISLLG
CGVQMYFHLGLGCTECITLS---VIAYDRYAAICQPLHYYQIMSKTVCICLASGSW----
--------AVSL-INSAIHV-V-LTF-QLPFC-RS-N-H------LNHFFCEIPPFLYIS
--CG-DP-W--LNELAMY-I-A----ASIIGLCSFLLTLISYFSIVLTI-LKMC--STEG
R-----I-KAFS-------TCASHLTVFFLYYGTIL--FMYL---HPH-S--D-NY----
--PE--TS-KTVSIIYT--VVTPMLNPIIYSIRNG---------DVK---SSI----KNK
LG----------------------------------------------------------
-----------------------------------------LL----I.-----------
------------------------------------------------------------
------
>Xt1OR15020.1
---------------------------------------------MAE------NI---Q
--NNT-V--------PTE--FSLRAFPGF-A-D--VEMLLFILVLLMY-LLSVLGNLVII
ALICVAPQL-H-T-PMYFFLCNLAFQDIVHVSAIQPKLMAII-ITG-DH-S----ISFPG
CISQIFLFVFCLDAEFFLLP---TMAYDRYVAICVPLRYSVIMNKSVCTLLAVTVW----
--------LLAG-LNALMCS-S-LIS-NLSFC-KS-H-E------LNHFYCEYKTILSLS
--CS-DV-T--TNLIIIF-V-E----GFVIGLFPFVLIVTSYIFIISAV-LKIC--SSAG
R-----I-KTFS-------SCSSHLIVVVLLYGTCL--SFYI---KPE------------
--SQHFQD-KVLSMVYV--SVVPMLNPLVYSLRNK---------DVL---QAL----KKI
IR----------------------------------------------------------
-----------------------------------------IK-----------------
--------------------------------------.---------------------
------
>Xt1OR15020.2
---------------------------------------------MDE------KC---Q
--NNT-T--------STQ--FILLAFTSS-A-D--VEMLLFIGVLLMY-LLAVLGNLIII
ALICVAPQL-H-T-PMYFFLCNLAFQDIVHVSAIQPKLMAIT-ITG-DH-S----ISFPG
CISQIFLFIFCLDTEFFLLT---AMAYDRYVAICVPLRYSVIMNKSVCTLLATIVW----
--------LLAG-LNALMYV-I-LIS-NLSFC-KS-H-Q------LNHFFCEMKTMFSVS
--CN-NI-T--ADLILIF-V-E----DIIIGIFLVLLIITSYIYIISAV-VKIR--SSAG
Q-----I-KAFS-------NCSAHLIVVILLYGTCL--GFYM---KPG----LDQS----
--QD--QD-KILSMVYV--SMIPVLNPLVYSLRNT---------EVL---KAF----RKV
TR----------------------------------------------------------
-----------------------------------------KN----RTLRG--------
--------------------------------------.---------------------
------
>Xt1OR15478.1
-----------------------------------------------M------QK---E
--NQT-V--------ISE--FLLLGFSSL-R-R--FKYSLFTTFFILY-VASIAGNSLVI
AIVSISQSL-Q-S-PMYFFLRQLSIAEILFTTNIVPTLLSVV-FKD-GD-T----ISVPG
CIVQFIMFSGLTNTECSILI---MMSYDRYLAICKPLHYTMIMNSTLQLKLIIGSW----
--------VGGF-ITTLSVV-L-QIC-VLQFC-SP-N-V------FDHYYCDVAPLLKHS
--CS-DV-S--FLEMETF-V-F----STPLTIFPFVFIIVTYIRILFAI-FQIP--SNIG
R-----Q-KVFS-------TCSSHMAVVCMYYGSLV--TIYV---VPSIG-NT-------
--WN--VK-KFLSLLYT--LATPFLNPIIYSIRNQ---------EIR---MAM----QKH
FC----------------------------------------------------------
-----------------------------------------RK---KAMYM---------
--------------------------------------.---------------------
------
>Xt1OR15567.1
------------------------------------------------------------
------------------------GFQNS-Q-I--INEFLFVMFLWIY-IVTLFGNLLII
ILVITVSAL-R-S-PMYALLSQLSLADVLLSTNITPNFLWLL-LNG-GG-T----ISATG
CITQFYFYCVSAGSEFYLLT---AMAYDRYLAICSPLHYVSIMGFRLCLNMSLCSW----
--------GLAL-MLGLFIN-L-LTF-NLQFC-GP-F-V------IDHYFCDFTPLIKLS
--CT-DY-K--AVELTHI-I-L----LIPFLLLPFCFIIYTYVAIGLAI-LRIS--STEG
R-----H-KAFS-------TCSSHLIVLCTYYGTAI--IVYM---VPS-K--G-HN----
--FN--IK-KMLSLLYT--VGTPCFNPIVYSLRNN---------DIK-------------
------------------------------------------------------------
------------------------------------------------------------
------------------------------------------------------------
------
>Xt1OR15603.1
-----------------------------------------------M------HK---V
--NQT-S--------GIS--FLLLGFQNS-Q-I--INEFLFVPFLWIY-ILTLFGNLLII
ILVITVSAL-R-S-PMYALLSQLSLSDVLLTTCITPNFLRLL-LNG-GG-T----ISATG
CITQFYFYCVSAISEFYLLT---AMAYDRYLAICSPLHYVSIMGFRLCLYMSLCSW----
--------GLAL-ILSVTIN-L-LII-NFQFC-GP-L-I------IDHYFCDSSPLLECL
--CT-GY-G--VVKLTQI-I-L----IIPFTILPFCFIIFSYVSIGLAI-LRIS--STEG
R-----H-KAFS-------TCSSHLIVVCTYYGILI--IVYM---VPS-K--G-HN----
--IN--IN-KILSLLYT--VGTPFFNPIVYSLRNK---------DIK---VAL----LKH
M-----------------------------------------------------------
------------------------------------------------------------
--------------------------------------.---------------------
------
>Xt1OR15603.2
-----------------------------------------------M------LR---M
--NQT-T--------VSS--FLLLGFQNT-E-I--VNTLLFVIILWIY-VMSLAGNFFLI
ILVVTVPTL-R-S-PMYVLLSQLSLADILLTTSVTPTLLWLL-LNG-GG-K----MLVSA
CITQFYFCCSLTSIECLLLT---VMSYDRYLAICNPLHYGSVMNIKLCLSMSLWCW----
--------GSSF-LVAFVLD-L-LIS-HLQFC-GP-F-I------LDHYFCDFSPLLELS
--CS-GI-K--VVEVTDL-I-L----ATPIVVFAFCFIIFTYISIGLAI-LRIS--STNG
R-----H-KAFS-------TCSSHLFVVCTYYGSLI--IVYM---VPS-K--G-HT----
--FN--MN-KTLSLLYT--VGTPFLNPVIYSLRNK---------EIK---VAL----QKC
MI----------------------------------------------------------
-----------------------------------------NL----CMT----------
--------------------------------------.---------------------
------
>Xt1OR15603.3
-----------------------------------------------M------LG---M
--NQT-T--------VTS--FLLLGFQNI-Q-T--TNTLLFVIIFWIY-TFTLAGNFLLI
ILVVTVPAL-R-S-PMYVLLSQLSLSDILLTTNITPNLLRLL-LNG-GG-E----MLVTD
CLTQFFFYCVSTSIECLLLT---AMSYDRYLAICHPLRYYSIMDFKLCLSMSFWSW----
--------GLSF-LVALVLD-L-LIG-HLQFC-GP-F-I------LDHYFCDFSPLLELS
--CS-DI-K--DAEVTDV-I-L----AVPFVVFPFCFIIFTYISIALAI-SRIS--STNG
R-----H-KAFS-------TCSSHLIVVCTYYGSLI--IVYM---VPS-K--G-HT----
--FN--MN-KILSLLYT--VGTPFLNPVIYSLRNN---------GIK---VTL----QKC
IT----------------------------------------------------------
-----------------------------------------NL----HTRLCHPLFKITN
NHDFLGQFSLRL--------------------------.---------------------
------
>Xt1OR15862.1
-----------------------------------------------------------M
--ETN-Q--------SLDIFFLFDGLTDD-P-E--LETALFIIILLIY-IFTIVGNCGLI
VMIMTSPIL-H-T-PMYSFLKHLAFIDMCYTSVVTPRTLSDL-FSK-KK-D----ISFMA
CAVQMYFYAAFFGAEILLLA---AMAYDRYAAICRPLVYHIIIKREVCRRMIIACY----
--------AISF-LHSFIHT-K-NIF-SHSYC-NN-Y-Q------ISHFFCDAPPVLKLS
--CS-DT-S--LTQLLIF-A-I----VGVYSSTCASLILTSYIHIFSAI-LRIK--STQG
R-----Q-KAFT-------TCSSHLVSIGTLFGTMI--YMYL---HPNASNAD-------
------QD-KVVSVFYT--MVIPMLNPIIYSLRNK---------DVR---RAF----EKL
M.----------------------------------------------------------
------------------------------------------------------------
------------------------------------------------------------
------
>Xt1OR15876.1
----------M--Q--------------------N-R---------S-------------
------M--------VTE--IFLLGFQHL-N-N--FKTLTFALILFVH-ILTVYENALVI
ALVTFSRGL-Q-S-PMFFFLQQLSFSDLLLSVVIVPTLLRTV-MNE-GA-K----IPLIG
CIVQLYFFSITEALQCFLLN---VMSYDRYLAICNPLRYSSLMNHTFCFRLIAISW----
--------LLAL-CVTPVAQ-I-PAA-TQEFC-NQ-N-T------INHFFCDFFPLLELS
--CS-DT-S--LVRILTI-T-L----SVPAIVFPFLLVVISYICIAHEI-LKIV--SSIG
R-----Q-KAFS-------TCSSHLAVVSIFYGTLI--GIYV---IPT-R--N-QS----
--QT--IS-KLLSLLYT--VVTPFINPMIYSLKSA---------DIK---NAL----ENI
LQ----------------------------------------------------------
------------------------------------------------------------
--------------------------------------.---------------------
------
>Xt1OR16080.1
---------------------------------------------MTS------GN---Q
--G---N--------VSG--FIIQGFSDT-P-E--LQISLFVLFLGIY-LIILLGNLIIF
LVISCNPHL-H-T-PMYIFLLNLSLIDISFTSNILPNLLHIL-LTQ-QN-N----ISFLG
CLTQMYVFGSLACSEYFLLT---AMAYDRYVAICDPLHYIARMSRKHCAGLITAAF----
--------TVGF-GEPIGLI-V-LVP-KLSYC-AS-H-L------INHFFCDVTPLLKLS
--CS-ST-F--SVELSIY-I-E----GILLSFNAFLLTLASYIFIISAI-LKIQ--SSEG
R-----Q-KAFS-------TCASHLACVITLYGTVI--CLYV---RPTTS-YS-------
--LK--RD-KYFSLLYI--ALGPVLNPLIYTLKNR---------EFK---SSF----NKL
RQ----------------------------------------------------------
-----------------------------------------TS----.------------
------------------------------------------------------------
------
>Xt1OR16080.2
---------------------------------------------MAS------GS---Q
--Q---N--------VSG--FIIEGFSDT-P-E--LHISLFVLFLGIY-LIILLGNLIIF
LVISCNPHL-H-T-PMYIFLLNLSLIDISSTSNILPNLLHIL-LTQ-QN-N----ISFLG
CMTQMYVFLSLAASEYLLLT---AMAYDRYVAICDPLHYIARMSRKHCAGLITAAF----
--------TVGF-VEPMGHV-T-LIS-KLSYC-AS-R-L------INHFFCDVTPLLQLS
--CS-ST-F--SVELLIY-I-E----GTFFTLKSFLLTLTSYIFIISAI-LKIQ--SSEG
R-----Q-KAFS-------TCASHLTSVLTLYGTVF--CLYM---RPTTS-YS-------
--LE--RD-KYFSLLYI--VLGPVLNPLIYTLKNK---------EFK---SSL----NTM
KQ----------------------------------------------------------
-----------------------------------------R------------------
------------------------------------------------------------
------
>Xt1OR16195.2
------------------------------------------------------------
--NKS-G--------AAG--FLIVGFSDS-P-E--LQGPLFLFFLLIY-LVTVWGNLLLI
SLISTDSHL-Q-K-PMYFFLCNLSCLDISYSSVTAPYLLHIF-STG-DN-Y----IPLTM
CMVQLYFFSSFTSMEYLLLT---TMAYDRYMAICRPLFYPQVMNQRTCILLAAAAW----
--------IGGF-LAAAPIS-I-LIS-ALTFC-KS-N-I------INHFFCDVTPLLKLS
--CD-DT-S--TVEYVMF-A-Q----GVFLLFSCFALTMMSYIYIISAI-LKIT--SAEG
R-----S-KTFS-------TCGSHLTAVTLFYVLLV--CVYM---KPA-S--S-YS----
--LD--EG-KVVSILYV--NFIPMLNPMIYSLRNK---------DVK---KAL----KQ-
------------------------------------------------------------
------------------------------------------------------------
------------------------------------------------------------
------
>Xt1OR16390.1
-------------MDSIRHHLETDNYTICYTKYIN-Q---------T-------------
------K--------ITN--FILLGLNVP-Q-S--MKTLLFVMLLVLY-AMTVSGNSLII
ALYLASQSL-R-S-PMYFFLSHLAASDILLTTSVVPNLLCTV-VDE-GK-V----MSVPS
CVTQFFASGFFTVADSFLLT---AMSFDRYLAICNALRYGSIMNIKLCLYLVTWSW----
--------LLSL-LVCTTEV-V-LMS-RSGFC-GC-N-V------IDFIYCDFSPLLELS
--CE-DT-F--IVEKVTM-M-L----SILCVLAPFFFIISTYVSIVLSI-LRIS--SNTG
R-----Q-KAFS-------TCSSHLTVVCTYYGTLF--SKYT---VPP-K--G-QS----
--LS--MN-KAISLLYT--VVTPLINPIVYSFRNQ---------DIM---LCL----QKW
IS----------------------------------------------------------
-----------------------------------------IV----VTN----------
--------------------------------------.---------------------
------
>Xt1OR16474.1
------------------------------ME----------------------------
--NQT-H--------SKC--LFFLAFFNH-G-E--KLPLLSIVFFLIY-VIGILGNLIIT
MVIYLDSHL-H-T-PMYFFLCSLAFVDICYPTVTLPKLMDIL-LSG-ND-S----ITCIQ
CFTQMYFFLTLAAVEAILLS---SMAYDRYVAICKPLRYHLIMNRRVCVLVTIGTW----
--------VSGF-VNSAFLT-F-LAS-KFLIC-GS-N-K------IKQFFCDIKAVADIS
--CD-RT----AFYGAIY-V-E----AFFFGFTTFSLNVISYINIIQNI-IHIK--SKHS
R-----Q-KAFS-------TCTSHFTVLIIFYGSGL--WTYL---RPPSE----------
--SNQKLD-SVFTVLLV--GVTPMLNPLIYSLRNK---------EVK---NAL----IRI
VR----------------------------------------------------------
-----------------------------------------KK----SSCP---------
--------------------------------------.---------------------
------
>Xt1OR16668.1
MQ--------V--N--------------------N-H---------T-------------
------M--------VSE--IFLLGSQHL-S-H--FKILIFSFILLLH-ILTLYENTLVV
ALVTISQGL-Q-S-PMFFFLHQLSFSDLLESVVIVPTLLSTV-MNE-GA-K----ISLIG
CLEQFYFFGATEVLQCLLLS---VMSYDRYLAICNPLRYSSLMSHRVCVILIVMSW----
--------LLAL-SITPITL-I-YVA-TQEFC-NQ-N-T------INHFFCDFFPLLKLS
--CS-DT-S--LARILVI-T-V----AVPVILFPFMLIIGSYICIPHEI-LKIV--SSIG
R-----Q-KAFS-------TCSSHLAVVSIFYGTLI--VTYV---IPR-R--N-QS----
--QT--IS-KLLSLLYT--VVTPFINPMIYSLKST---------DMK---NAL----QNI
IK----------------------------------------------------------
------------------------------------------------------------
NILPNET-------------------------------.---------------------
------
>Xt1OR16736.1
-----------------------------------------------M------DK---A
--NRT-S--------VEE--FILLAFSDLYQ----LQIPLFFAMLLIY-ITCVSGNLAII
FLVRVEPSL-H-T-PMYFFISTLAVTEMMFVSCIIPNLLANL-IAA-KN-R----ISLIG
CFTQLFATDTLGTAECYLLA---VMAFDRNLAISNPLQYSAIMTQKLCVQLAVLPG----
--------IVGI-VTLSIPF-V-LTA-RLEFC-GP-N-E------VNHFFCDFAPLQSLA
--CS-DP-F--ITKVATS-S-G----AFFAIVLPFIATVGLYIHIIVII-FQIH--STES
K-----Q-KAFS-------TCSSHLTVAGLHYITAI--TVYV---VPKGS--Q-------
------YD-RFLALIYA--IMTPLLNPFIYTFRNK---------DVK---RAL----IKS
RR----------------------------------------------------------
-----------------------------------------LK----LCQESF-------
--------------------------------------.---------------------
------
>Xt1OR16801.2
---------------------------------------------MAP------VF---K
--E---N--------VSG--FIIQGFSDT-P-E--LQIPLFVLFLGIY-LIILLGNLIIF
LVISCNPHL-H-T-PMYIFLQNLSLIDISFTSTVLPNLLHIL-LTQ-QN-N----ISFLG
CMTQMYVFGSLAASEYFLLT---AMAYDRYVAICDPLHYIARMSRKHCAGLITAAF----
--------TVGV-GESTIIV-T-LIF-KLTYC-AS-H-L------IKHFFCDAPPLLKLS
--CS-ST-F--SVELLIY-I-E----GTLLVFSSFLLTLISYIFIISAI-LKIQ--SSEG
R-----Q-KAFS-------TCASHLACVITLYGTVL--CLYM---RPTTS-YS-------
--VK--RD-KYFSLLYI--ALGPVLNPLIYTLKNK---------EFQ---CSL----NKM
RE----------------------------------------------------------
-----------------------------------------RF----ESCIFR.------
------------------------------------------------------------
------
>Xt1OR17001.1
-----------------------------------------------M------DK---A
--NKT-T--------VEE--FILLAFSDLYQ----LQILLFIVTLLVY-IMCVFGNFLII
MIVRAEPSL-H-T-PMYFFISTLSTLEIMLVSTILPNLLANL-IAA-KK-S----ISYNG
CFIQLFVGGTLGTAEGYLLA---VMAFDRVLAINKPLQYVSIMTQRVCVQLALLPF----
--------IVGS-VNTLIPV-V-FTA-VLDFC-GP-N-K------INNFFCDFATLQALA
--CS-SP-Y--TSQMVTN-S-V----AIFASGLPFAITVGLYSHIIIII-SKIN--SRES
K-----R-KAFS-------TCSSHLTVAGLFYITTI--IVYT---VPKGS--Q-------
------NN-KFFALIYT--IITPLLNPFIYTFRNK---------DVK---RAL----LKS
GR----------------------------------------------------------
-----------------------------------------LK----LCQGSF-------
--------------------------------------.---------------------
------
>Xt1OR17382.1
-------------------------------------------------------M---E
--NQT-T--------VYM--LVLTGLSDL-P-S--LQLPLFLVFLLIY-LMTLIGNLLVL
LLIFTDSHL-H-T-PMYFFLGTLACLDMGYSSVTVPKMLFDL-FTQ-KR-V----ISMKH
CLTQVFFFMFLGTSEFFVLA---VMSYDRYIAICRPLHYMQIMNWNVCVQLVSSML----
--------GFCA-VHALVHT-L-LLT-KLTFC-RS-E-A------LQSFFCDLPQLLKVS
--CS-DT-F--INVLIIF-I-F----VILFGDVILGVTFYPYITIIRTV-LKIP--SKHM
R-----S-KAFS-------TCFSHLTVVFLFYSTSL--FNYL---RSN-V--S-DQ----
--HS--ED-KLASVFYS--IFTPFLNPLIYSLRNQ---------ELK---ISL----RKA
LQ----------------------------------------------------------
-----------------------------------------RK-----------------
--------------------------------------.---------------------
------
>Xt1OR17382.2
-------------------------------------------MHYQS------EI---E
--NQT-I--------V----LVLAGLSDL-P-S--LQLPLFLVFLLIY-LMTLTGNLLIL
LLIFTDSHL-H-T-PMYFFLGTLACLDMSYSSVTAPRMLFDL-LRE-RR-I----ISVPA
CITQFYFFLFFDISEMSVLA---VMSYDRYIAICRPLHYMQIMNWKVCVQFVSGVL----
--------LFSA-VDSLVHT-L-SLT-KLTYC-HS-N-V------LQSFFCDLPQLLQAS
--CS-DT-F--INLLLIF-L-C----GILFGGVILGVTLYPYITIIRTV-LKIP--SKQM
R-----S-KAFS-------TCFAHLNVVFIFYTTTF--FNYF---RTN-A--N-DQ----
--HM--ED-KIASVFYA--ILTPFLNPLIYSLRNQ---------ELK---ISL----KKT
LQ----------------------------------------------------------
-----------------------------------------KM----KNLWIDWKNK---
--------------------------------------.---------------------
------
>Xt1OR17535.3
-----------------------------------------------M------PA---E
--NQS-S--------SSG--FILQGFSDY-P-D--IQIPLFCLFLLIY-ILTLQANVLIL
IVIYQTSLL-H-T-PMYFFLCNLAFIDLCTSSVSQPKLLSIL-LRG-DN-T----ISFVG
CMTQLHFFLSLACSEFLSLT---VMAFDRYVAICNPLRYLTVMNRNFCVLLAITCW----
--------TFSF-SAPLSHT-V-LIS-HLPFC-RS-Q-A------IDHFFCDPSILLNLS
--CA-ST-F--FIEMLTY-V-L----DSIVGLPAFALTVASYTYIISTI-IKIH--SATG
R-----K-KAFS-------TCTSHLTVVSLFYGTTL--ITYM---MPI-S--Q-YS----
--ST--TS-KPFSFLYT--ALIPLINPFIYTLRNK---------DIK---QHILIETNRN
IY----------------------------------------------------------
-----------------------------------------KW-----------------
--------------------------------------.---------------------
------
>Xt1OR17771.1
------------------------------MT----------------------------
--NHT-I--------DVY--FHISGFSVF-T-G--RQILRFIAFLLIY-LIGLVGNLILI
LLTLLESHL-Q-T-PMYFFLRNLAFVDICYTSVTLPKLMDIF-LTG-DN-A----VAFTP
CFAQLHFFTTTGCTEVVLLT---SMAYDRYVAICNPLRYFLVMNNSRCTQLVFGSW----
--------IFGF-INSLLVT-I-FAS-RLSFC-GS-K-V------IHQLFCDIKSLLKIS
--CS-DI-G--DFQVIIY-L-E----VLFAGLCPFLMSLISYIKIISSV-LKVQ--SDEG
R-----K-KTFS-------TCTSHLTVLLLFYGTIF--CMYI---RPPSE----------
--HLENVD-QFFSVLYV--AVTPMLNPLIYSLRNR---------EVK---RAL----KCI
LG----------------------------------------------------------
-----------------------------------------IK---KINILSRRN-----
--------------------------------------.---------------------
------
>Xt1OR17800.1
-----------------------------------------------M------HK---V
--NQT-S--------GIS--FLLLGFQNS-Q-I--INEFLFVLFLWIY-ILTLVGNVLII
ILVVTVSAL-R-S-PMYVLLSQLSLADILLSTSITPNLLRLL-LNG-GG-T----ISATG
CITQLFFCGISECSECFILT---AMSYDRYLAICYPLHYASIMGFIHRVYLSFFPW----
--------GLAI-MLTLVLG-L-LIS-HLQFC-EP-F-V------IDHYFCDFAPLLELS
--CS-DS-K--VLELTDI-I-L----GIPVVLLPFCFIIYTYVSIGLAI-LRIS--STEG
R-----H-KAFS-------TCSSHLIAVCMFYGTLI--IIYM---VPS-T--G-HG----
--FN--MK-KTLSLLYT--AGTPFLNPIIYSLRNN---------EIK---GAL----LKS
MW----------------------------------------------------------
-----------------------------------------NL----LKKLFYVH-----
--------------------------------------.---------------------
------
>Xt1OR17800.3
-----------------------------------------------M------HK---V
--NQT-S--------GIS--FLLLGFQNS-Q-I--INEFLFVLFLWIY-IVTLFSNLLII
ILVITVSAL-R-S-PMYVLLSQLSLADIFLSTNITPNLLRLL-LNG-GG-T----ISATG
CITQFYFYCVSGSSEFYLLT---AMAYDRYLAICSPLHYVSIMGFRLCLYMSLCSW----
--------GLAL-ILSLVLN-L-LTF-NLQFC-GP-F-V------IDDYFCDFTSLLKFS
--CS-GY-K--TLEITDI-I-L----LIPFVLFPFCFILYTYVAIGLAI-LRIS--STEG
R-----H-KAFS-------TCSSHLIVVCTYYGTLL--TVNM---VSF-K--G-HK----
--FN--IN-KILSLLYT--VGTPFFNPIVYSLRNN---------DIK---VAV----LKY
M-----------------------------------------------------------
------------------------------------------------------------
--------------------------------------.---------------------
------
>Xt1OR17942.1
---------------------------------------------MTI------ES---K
--E---N--------VSG--FIIQGFSDT-P-E--LQISLFVLFLGIY-LIILLGNLIIF
LVISCNPHL-H-T-PMYRFLLNLSLIDIFSTSNILPNLLHIL-LTQ-QN-N----ISFLG
CMTQMYVFISMVSSEYFLLT---AMAYDRYVAICDPLHYIARMTRKHCAGLITAAF----
--------TIGF-GDPYSIT-V-LIS-KLSYC-AS-H-L------INHFFCDITPLLKLS
--CS-ST-F--SVELSIY-I-E----GALLTVNAFLLTLTSYIFIISAI-LKIQ--SSEG
R-----Q-KAFS-------TCASHLACVITLYGTVI--CLYM---RPTTS-YS-------
--LK--RD-KYFSLLYI--VLGPVLNPLIYTLKNK---------EFQ---SSC----NKM
RQ----------------------------------------------------------
-----------------------------------------RC----LAFSF.-------
------------------------------------------------------------
------
>Xt1OR17942.2
---------------------------------------------MTL------ES---K
--E---N--------VSG--FIIQGFSDT-P-E--LHISLFVLFLGIY-LIILLGNLIIF
LVISCNPHL-H-T-PMYIFLLNLSLIDISSTSNILPNLLHIL-LTQ-QN-N----ISFLG
CMTQLYVFMSMISSEYFLLT---AMAYDRYVAICDPLYYIARMSRKHCAGLITAAF----
--------TVGF-ADPYSII-V-LIS-KLSYC-AS-H-L------INHFFCDITPLLKLS
--CS-ST-F--SVELFIY-I-E----GTLLTVNSFLLTLTSYIFIISAI-LKIQ--SSEG
R-----Q-KAFS-------TCASHLACVITLYMTVI--CLYM---RPTTS-YS-------
--LK--ID-KYFSLLYI--ALGPLVNPLIYTLKNR---------EFQ---SSC----NKM
RQ----------------------------------------------------------
-----------------------------------------RC----LAF.---------
------------------------------------------------------------
------
>Xt1OR17942.3
---------------------------------------------MAS------ES---K
--E---N--------VSG--FIIQGFSDT-P-E--LHISLFVLFLGIY-LIILLGNLIIF
LVISCNPHL-H-T-PMYIFLLNLSLIDISSTSTVLPNLLHIL-LTQ-QN-N----ISFLG
CMIQLYVFVSLNCSEYLLLT---AMAYDRYVAICDPLHYIARMSRKHCTGLITAAF----
--------TVGF-VDAVGLI-V-LIP-KLSYC-AS-R-L------INHFFCDITPLLKLS
--CS-ST-F--SVELLIY-I-E----GTLFFLSSFFLTLTSYIFIISAI-LKIQ--SSEG
R-----Q-KAFS-------TCASHLACVITLYGTVF--CLYM---RPTTS-YS-------
--LE--RD-KYFSLLYI--ALGPVLNPLIYTLKNR---------EFQ---YSF----IKI
RQ----------------------------------------------------------
-----------------------------------------RS----ICQSIRL------
--------------------------------------.---------------------
------
>Xt1OR18223.2
-------------------------------M-------------EPG------IS---N
--QSF-I--------FSYTDFTLLGFPGI---S-RWRPLLAIPFFSVY-LVILSGNSLLI
CLICIKKTL-H-S-PMYLLISVLFAINITSCTAILPKFLLDL-LFQ-LN-Q----VSLTG
CLLQMFVIYFMAVCESNVML---LMSLDRYVAICRPLRYHNIMTKNLLAWLTVTVI----
--------VRSF-ILVCPLV-I-LTS-MVQFC-RL-N-I------ILNFTCENMALLSLG
--CG-DT-T--KPQIAGL-I-V----RVLVTVLDVSLLMISYSTILYTA-MKSA--TGKS
Q-----H-KALN-------TCGTHLLVAMVVYLCGL--ASSIVYRMETT-----------
--ISPDVK-NLFSAIYL--MVPATLNPFIYGLRVS---------EIR---KSL---MKYG
MK----------------------------------------------------------
-----------------------------------------KN----LFPS---------
--------------------------------------.---------------------
------
>Xt1OR18276.2
-----------------------------------------------M------HK---V
--NQT-S--------GIS--FLLLGFQNS-Q-I--INEFLFVLFLWVY-IVTLFGNLLII
ILVITVSAL-R-S-PMYALLSQLSLADVLLSTSITPNFLWLL-LNG-GG-T----ISATG
CITQFYFYGLSAGIECFTLT---IMSYDRYLAICSPLHYASIMGFRLCLYMSLCSW----
--------GLGF-IVSSVLN-L-LIY-RLQFC-GP-F-V------IDHYFCDLAPLLELS
--CS-DY-K--AVELTDM-I-L----GIPVVLFPFCLIIYTYVAIGLAI-LRIS--STEG
R-----H-KAFS-------TCSSHLIVVCMYYGTLI--AVYM---APS-K--G-QR----
--FN--MN-KILSLLYT--VGTPFLNPIIYSLRNK---------EIK---VNL----VKC
ML----------------------------------------------------------
-----------------------------------------NR----VIL----------
--------------------------------------.---------------------
------
>Xt1OR18602.2
-----------------------------------------------M------EE---I
--NRT-I--------GSY--FILSAFSDFDH----LQILFFITIQLAY-LICVTANIIII
ILVKIKPSL-N-T-PMYFFISTLSALEIMFVSSIVPKLLDNL-IGG-NQ-T----ISFVG
CFVQLFISDTFGATECFLLA---VMAFDRDLAINHPMHYSAIMNLEFCTKLAILPW----
--------ILGA-AFVFIPT-V-FTA-NMDFC-GP-F-E------INNFYCDLVPLQILA
--CS-SK-S--IVNIVTS-L-C----AIFTTVFPFLIIVGFYIHIINAI-LKIK--GVKR
K-----Q-KAFS-------TCSSHLIVASLFYIAAI--VVYI---GPKGG--N-------
------YD-KFLSLAYT--VLTPLLNPFIYTLRNQ---------EVK---TAL----WKM
FE----------------------------------------------------------
-----------------------------------------LR----N.-----------
------------------------------------------------------------
------
>Xt1OR18612.1
------------------------------MV----------------------------
--NQT-N--------STC--LFFLAFSNH-G-E--KLPLLSIVFFLIY-VIGVLGNLIII
IVIYLDSHL-H-T-PMYFFLCTLAFVDICYPTVTLPKLMDIL-LSG-NN-S----ITCVQ
CFTQMYFFLALAAVEDILLS---SMAYDRYVAICKPLRYHLIMNRRVCVLMTIGIW----
--------VFGF-ANSAFLT-F-LAS-KLLIC--S-N-K------IKQFFCDIKAVGGIS
--CD-RT----AFYAAIY-V-E----VFFFGLMTISLNLMSYINIIKNI-LNIK--SKHG
R-----Q-KAFS-------TCTSHFTVLIIFYGSGL--WTYL---RPPSE----------
--SV-KLD-SVFTVLLV--GVTPMLNPLIYSLRNK---------EVK---NAL----KRI
VR----------------------------------------------------------
-----------------------------------------KK----SACP---------
--------------------------------------.---------------------
------
>Xt1OR18653.1
-----------------------------------------------M------DN---L
--NET-S--------FNG--FFLLSLADT-P-S--LQALSSITFLIMY-ILTLSINALIL
IAVRINLRL-H-T-PMYFFLSNLSIIDIGISTSVVPKLIIIT-ITQ-YK-S----ISLLD
CAVQIFFHSALVVTECVLLA---VMAYDRYTAICKPLHYNTLMNKRFCISMVAVCW----
--------AVGC-INSSFHV-T-YTF-QLPFC-RS-H-H------INHFFCEIPVLFSVS
--CQ-DT-W--FHEISMY-I-A----ACILGLIAFISILFSYIYIISTV-LNIR--STEG
R-----H-KAFS-------TCASHLTVVSLYYGPLM--FMYF---RPH-S--R-NS----
--PS--TE-RTVSVIYT--VVTPMLNPIIYSIRNK---------DIK---VTI----QGT
RS----------------------------------------------------------
-----------------------------------------F.-----------------
------------------------------------------------------------
------
>Xt1OR18658.3
------------------------------MK----------------------------
--NQT-S--------SKY--LYFFAFSNH-G-G--ELPLLSIVFFLIY-VIGVLGNLIIM
TVIYLDSHL-H-T-PMYFFLFSLAFVDICYPTVTLPKLMDIL-LLG-NN-S----IAFIQ
CFTQMYFFVALVTVEVTVLS---SMAYDRYVAICKPLRYHLIMNRRVCLLVIVGTW----
--------ISGF-ANAAFFT-S-HVS-KLLVC-GS-N-K------IKQFFCDIKAVANIS
--CD-RT----AFYNAIY-V-E----VFSFGPMTFSLNLISYVNIIRNI-LNIK--SKHG
R-----Q-KTFS-------TCTSHFTVLIIFYGSIF--WMYM---RPPSE----------
--SE-NLD-PMFSVLYV--GVTPMLNPLIYSLRNK---------EVK---NAL----IRT
VR----------------------------------------------------------
-----------------------------------------KN----CR-----------
--------------------------------------.---------------------
------
>Xt1OR19253.1
---------------------------------------------MVS------ES---K
--E---N--------VSG--FIIQGFSDT-P-E--LQISLFVLFLVIY-LIILLGNLIIF
LVISCNPHL-H-T-PMYIFLLNLSLIDISFPSTIFPNLLHIL-LTQ-QN-N----ISFLG
CMTQMYVFASLADSEYFLLT---AMAYDRYVAICDPLHYIARMSRKHCAGLITAAF----
--------TVGF-LDPVSIV-T-LIS-KLSYC-AS-H-F------IDHFFCDLLPLLKLS
--CS-ST-F--SVELFIY-I-E----GTLLVFSSFLPTLASYIFIVSAI-LKIQ--SSEG
R-----Q-KAFS-------TCASHLACVITLYGTAI--FLYL---KPTTS-YS-------
--LK--KD-KYFSLLYI--ALGPLLNPFIYTLKNR---------EFQ---ASF----TKV
RQ----------------------------------------------------------
-----------------------------------------RL----LAFLL.-------
------------------------------------------------------------
------
>Xt1OR19366.1
----------MALE--------------------N-Q---------T-------------
------A--------VQE--FLLVAFQNI-D-K--LKFLLFFSVFTVY-LLALFGNILII
ILVSTDPKL-H-S-PMYFFLCHLSTSEILFITSIVPNMLYVI-LSK-VG-T----ISFGS
CVTQYYLFSSTTSVECLLLA---VMSYDRYLAICVPLHYSAIMNQRLCLYLVALCW----
--------VTGF-GLSLIAL-A-FMS-HMDFC-GS-G-I------IDHFFCDLAPILNLS
--CS-DT-S--FLEMEDF-V-L----CFVFLIFPFVIIIVTYIRIILTI-LRIK--STTG
K-----N-KAFS-------TCSSHLTVVCTYYGTLI--VIYM---MPS-T--E-YS----
--SI--GN-KTSAILYT--VVTPMLNPIIYSLRNN---------DIR---ISL----RNI
SK----------------------------------------------------------
-----------------------------------------RL---QL------------
--------------------------------------.---------------------
------
>Xt1OR19403.1
----------MYPT--------------------N-W---------T-------------
------S--------VGE--IVLLGFRNL-Q-N--FKIPLFSLFLLIY-IMTLSENLLII
ALVGSSRNL-Q-A-PMYFFLQQLSLSDLLGSTNILPILLQTV-INE-GA-V----VSLVG
CITQMYIFGGTETFECLLLA---VMSYDRYVAICNPLRYTSIMSHQVCVGLILLSW----
--------LLGF-GIILIIV-Y-MVG-KLQFC-KH-N-T------INHFFCDFTPLLELS
--CS-DT-F--FLLQIDI-I-F----SIPLVICPFIFIIGSYICIAHQI-LKIV--SSIG
R-----Q-KAFS-------TCSSHLAVVSIFFGTLT--AIYV---VPP-R--K-DS----
--QT--IS-KVLSLLYA--VAIPLVNPVIYSLRSK---------EMK---ETL----EKS
LR----------------------------------------------------------
-----------------------------------------K------------------
--------------------------------------.---------------------
------
>Xt1OR19783.1
------------------------------MKVCALR---------LN------S-----
--SQA-N--------VQE--FILSSISSI-Y-E--VQLLLSISFLVIY-IITLASNAVII
SIIQLDAHL-Q-T-PMYYFLTNLAFLDICYSSVTVPKLLDLQ-LTG-RK-T----ISFYG
CIAQMYFFHVLGSSEMFLLV---AMSYDRYVAICNPLRYSVIMRRAVVMTLKVCSW----
--------AGGF-IHSTFHT-A-FLL-RLSFS-QY-N-K------VDNFFCDATPLIKLS
--CS-DT-T--MDEIMLL-A-T----PGILGPICFILTLVSYSYIVRSI-LKIN--SAQG
R-----Y-RTFS-------SCASHLTVVTVFYGTGI--FVYV---QPMAVYWS-------
------AN-QFITVFYS--IITPMLNPLIYTLRNK---------EIK---KAL----GKI
LF----------------------------------------------------------
-----------------------------------------KQ----SPMHANIHLLH--
--------------------------------------.---------------------
------
>Xt1OR19799.2
---------------------------------------------MNS------G-----
------N--------VSG--FIIQGFSDT-P-E--LQNSLFVLFLGIY-LIILLGNLIIF
LVISCNPHL-H-T-PMYIFLLNLSLIDISSTSNILPNLLHIL-LTQ-QN-N----ISFLG
CMTQLYLFVSLADSEYFLLT---AMAYDRFVAICDPLHYIARISRKHCAGLITAAF----
--------TVGF-GGTVGFI-V-LIS-KLSYC-AS-H-L------INHFFCDITPLLKLS
--CS-ST-F--SVELFIY-I-K----AILLGFNAFLLTLTSYIFIISAI-LKIQ--SSEG
R-----Q-KAFS-------TCASHLACVITLYGTVF--CLYL---RPPKS-HS-------
--LK--RD-KYFSLLYI--ALGPVLNPLIYTLKNR---------EFL---SSL----NKV
KQ----------------------------------------------------------
-----------------------------------------KC----LYLFTS.------
------------------------------------------------------------
------
>Xt1OR19892.1
-----------------------------------------------------------M
--NHT-Q--------FNG--FLLEGFLNL-N-D--LRILLFFCFLSTF-LLTLAGNMLVI
LLVQCHTRL-H-T-PMYLFITNLSFLEIWYTMTTAPKLLAIL-LTK-DN-R----ISYEW
CFAQLYMFHGLGMTECALLA---VMAFDRCMAICNPLRYTSIMNERMCRALAILSW----
--------TFGF-FASLIPT-T-LTH-KVPLC-GP-H-Y------IDHYFCDLAPLLALA
--CT-DT-S--FTSAMNS-S-V----IGFATMFNLVFIIVMYISIIWSI-MKLR--SNTG
R-----M-KAFS-------TCSSHLIVVVMFYSTAF--TVYA---TPKGS-WP-------
--TS--YD-KLIAVVYT--IVTPMLNPIIYTLRNN---------EVR---IAL----KET
IQ----------------------------------------------------------
-----------------------------------------SK----RVTLKLC------
--------------------------------------.---------------------
------
>Xt1OR19892.2
------------------------------MESL--------------------------
--NKT-S--------VSE--FILLGITNI-E-H--LKIVLFITFFFFY-MFILLGNLSIL
AAVIIDRGL-H-R-PMYFFLANLSCLDLFFSSTTVPKMLAGL-MMG-DM-R----ISFQS
CMVQLYFFHLFGCTEALLLT---LMSYDRYIAICNPLRYQVLMSNRVYVQMASYCW----
--------VIGF-VYSFSHT-I-LTS-RLPYC-NM-N-K------ITHFYCDIKPLLKLA
--CA-NT-K--LNERLLT-I-I----SGFVSTSTFILVMISYIIIGSHL-LNMPVGSKQS
Y-----S-KAFS-------TCTSHMVVVLLYFGIAM--CTYL---GPS-NKET-------
--LE--QD-RLTALLVT--VITPALNPVIYTLRNK---------EMK---TAL----KRT
FF----------------------------------------------------------
-----------------------------------------KR---KSLRKF--------
--------------------------------------.---------------------
------
>Xt1OR20138.1
----------------------------------------------WP------Q-----
--E------------------LMEMFQDS-S-S--KGSLILLSFISLF-LCYSLESISSF
----CWEXL-H-T-PMYIFLQNLSLIDISFPLTILPNLLHIL-LTR-RN-N----ISFLG
CMTQMYVFLSLAGSEYFLLT---AMAYDRYVAICDPLHYIARMSRKHCAGLITAAF----
--------TVGF-GESVGLV-V-LIS-KLSYC-AS-H-L------INHFFCDVAPLLKLS
--CS-ST-F--SVELFIY-I-V----GTFFTCSSFLFTLISYIFIISAI-LKIQ--SSEG
R-----Q-KAFS-------TCASHLACVITLYGTVF--CLYM---RPQKS-KF-------
--LK--RD-KYFSLLYI--ALGPVLNPFIYTLKNR---------EFQ---SSL----NKT
RQ----------------------------------------------------------
-----------------------------------------RC----LF-----------
------------------------------------------------------------
------
>Xt1OR20177.1
------------------------------ME----------------------------
--NQT-N--------STC--LFYLAFSNH-G-E--KQPLLSIVFFLIY-VIGVLGNLIII
IVIYLDSHL-H-T-PMYFFLFSLAFVDICYPTVTLPKLMDIL-LSG-NN-S----ITFVQ
CFTQMYFFLALAAVEATLLS---SMAYDRYVAICKPLRYHHIMNRRVCVLVIVGTW----
--------VSGF-ANSAFLT-F-LAS-KLLIC-GS-N-K------IKQFFCDIKAVADIS
--CD-RT----AFYNAIY-V-E----AFFFGLITFSLNLISYINIIRNI-IHIK--SKHG
R-----Q-KAFS-------TCTSHFTVLIIFYGSGL--WTYL---RPPSE----------
--SV-KLD-PVFTVLLV--GITPMLNPLIYSLRNT---------EVK---NAL----KRI
LR----------------------------------------------------------
-----------------------------------------EK----ICMPIAEWDLVTM
LGKIIYAGKQHEN-------------------------.---------------------
------
>Xt1OR20209.1
----------------------------------------------GE------NV---T
--ITT-F--------PRI--FNLIAFSRL-P-H--IQTAIFLCVFLIY-VMAILGNMTII
SLVYLVPQL-H-T-PMYFYLGNLSVQDILYVSAILPKLMSIT-ITG-DS-S----ISYQA
CTAQLFVFVFCVCTEFMLLT---SMAYDRYLAICVPLHYSQIMNKNLCIILAAVSW----
--------FIGI-LKSLLYT-L-LMS-QLLFC-HS-R-E------INHFFCDVKTLLKLS
--CN-DL-T--NVKTIIS-V-D----GVFLGFLPFTLITTSYAFIVSTV-LKIQ--TTLG
R-----L-KVFS-------SCFSHLTVVILFFGTAI--SLYL---KPE----SKNS----
--QE--ND-KLLSLLYV--ALVPMLNPLVYSLKNK---------QVS---LAF----KK-
------------------------------------------------------------
------------------------------------------------------------
------------------------------------------------------------
------
>Xt1OR20244.2
-------------------------------------------------------M---E
--NQT-I--------VYM--LVLAGLSDL-P-S--LQIPLFLVFLLIY-LITLTMNLLIL
LLIFTDSHL-H-T-PMYFFLGTLACLDMSYSSVTVPRMLFDS-LRE-RR-I----ISVPA
CITQIYFFFFFVVSEVLVLA---VMSCDRYIAICRPLHYMQIMSWKVCVQLVSIIL----
--------VFGA-GYSLVHA-V-FLT-KLTFC-NP-N-D------LQSFFCDLPQLLQVS
--CS-DT-F--INVLLVF-L-L----GILFAVCLLGVTFYPYITIITTV-LKIP--SKHM
R-----S-KAFS-------TCSSHLTVVFIFYTTTF--FNYV---RAN-M--N-DH----
--HT--ED-KVASVFYA--IFTPFLNPLIYSLRNQ---------EIK---SSI----KRA
LQ----------------------------------------------------------
---------------------------------------------------RLEYKTGQ-
--------------------------------------.---------------------
------
>Xt1OR20350.1
-----------------------------------------------M------DI---T
--NQT-D--------IPE--FVLRVFRGSSK----YHLILFSILLLFL-LITLTGNLFVI
FIICVNRHL-H-S-PMYLFIGSLSSIEICIISSVIFNLLAIL-LTN-DT-H----ISKAG
CFLQSYIYYFFCISDFLILG---IMSFDRYVAVCNPLKYNSIMQNIVCVKLVIGCF----
--------VTSF-LCLLYPT-L-MIT-NLPFC-GH---M------LDHFFCESAALMNLI
--CG-DI-T--LIKLTSL-I-T----AVFILIGSLTLTITSYIIIVSAI-LRLS--SDTG
R-----K-KTFS-------TCLSHLTMVGIVFGSAI--FILI---RPPRQ-YS-------
--TE--TD-QVVALVAT--VMGPLLNPFIYTLRNQ---------KVK---DSI----RAA
IK----------------------------------------------------------
-----------------------------------------YI----KVHIL--------
--------------------------------------.---------------------
------
>Xt1OR20433.1
-------------------------------------------------------M---E
--NRT-T--------VNN--FILAGLSDL-P-S--LQLPLFLVFLLIY-LITLTGNLLVI
FLIFTNSHL-H-T-PMYFFLGTLACLDMSYSSVTAPRMLFDL-LRE-KR-T----ISIPA
CITQIYFFFCFAVLEMLVLA---AMSYDRYIAICRPLHYMQIMSWKVCVLIASGVL----
--------VFSA-LYSLVYI-L-FLN-KLTFC-LP-N-V------LQSFFCDLPQLLEAS
--CS-DT-F--INVMLTL-V-L----GPLFGVGILGGTFYPYIPIITTV-LKMT--SKHA
R-----S-KAFS-------TCASHLTVVFIFYTTIF--FNYF---RTN-G--N-DN----
--LV--EG-KVASVFFA--ILTPFINPLIYSLRNQ---------ELK---LSL----RKA
VQ----------------------------------------------------------
-----------------------------------------RL----FHRLRNVLMNDHL
HF------------------------------------.---------------------
------
>Xt1OR20513.1
---------------------------------------------MAS------E-----
------N--------VSG--FIIQGFSDT-P-E--LQISLFVLFLGIY-LIILLGNLIIF
LVISCNPHL-H-T-PMYIFLQNLSLIDIFSTLDIFPKMLHIL-LTQ-QN-N----ISFLG
CMTQMYVFLFFAASEYFLLT---AMAYDRYVAICDPLHYIARMSRKHCAGLITAAF----
--------TVGF-VDPLAIV-V-LLS-KLSYC-AS-H-L------IDHFFCDISPLLQLS
--CS-ST-F--SVELLIY-I-E----GILLPFNSFLLTLTSYIFIISAI-LKIQ--SSEG
R-----Q-KAFS-------TCASHLACVITLYGTLI--CLYM---RPTTN-YS-------
--PK--RD-KYFSLLYI--VLGPVLNPLIYTLKNK---------KIQ---SSF----IKV
RQ----------------------------------------------------------
-----------------------------------------GL----FNFR.--------
------------------------------------------------------------
------
>Xt1OR20565.1
-------------------------------------------MIVPA------NQ---T
--TDM------------G--VILLGFPQD-P-T--TNVTTFLLFFLAY-LATCIGNCLII
CIILLTPSL-R-I-PMYYFICNLSFLDLCYSSSVVPKLLADV-FST-QR-T----ISHKA
CIAQLYITMLLGGAEGLLLA---MMAYDRYVAICYPLYYGRLMSSKMCYLMSVCVW----
--------IGSF-LLSVVPS---LAM-RVTYC-FN-K-E------INHFMCEILEMIKLV
--CE-DI-Y--VKEVTLH-A-I----SSICLIIPFAFIIGSYVCIIATV-LKIP--SL-G
R-----W-KTFS-------TCTSHIIVVFFCYGTAM--IMYF---GPASN-YS-------
--AN--QL-KFASIFYV--VITPMLNPIIYSLKNK---------DVK---DAF----KKL
LS----------------------------------------------------------
-----------------------------------------KM---TL------------
--------------------------------------.---------------------
------
>Xt1OR20595.1
-----------------------------------------------M------PA---E
--NQS-S--------SSG--FILQGFSDY-P-D--IQIPLFCLFLLIY-LLTLQGNVLIL
TVICQTSLL-H-I-PMYFFLCNLAFIDMFSSSVSLPKFLSML-LGG-DN-T----ISFVG
CMTQLYCFMTLTCAEFISLT---VMAYDRYVAICNPLRYLIVMNKRVCVILVIAGW----
--------MFSF-AEPMLHT-L-LIS-HLPFC-RS-Q-A------INHFFCDPSILLTLS
--CA-NT-F--SVQLLTY-V-L----GSLVGLPAFALTVASYTYIISTI-IKIH--SATG
R-----K-KAFS-------TCTSHLTVVSLFYGTIL--ITYM---SPT-S--Q-YS----
--ST--LS-KPISFLYT--ALIPLVNPFIYTLRNK---------DIK---THI----FNI
IE----------------------------------------------------------
-----------------------------------------FK----RSHLQLAGPAL--
--------------------------------------.---------------------
------
>Xt1OR20595.2
-----------------------------------------------M------PA---E
--NQS-S--------SSG--FILQGFSDY-P-D--IQIPLFCLFLLIY-LLTLQGNMLIL
IVIYQTSLL-S-F-PMYFFLCNLAFLDLCASSVSQPKLLSML-LRG-DN-T----ISFGG
CMTQLHFFLSLTCAEFVSLT---VMAYDRYVAICNPLRYLIVMNRRVCVILVITCW----
--------MFSL-AEPMSHT-V-LIS-HLPFC-RS-Q-A------IDHFFCDPSILLTLS
--CA-NT-F--SIQLLTY-V-L----GSLVGLPAFALTVASYTYIISTI-IKIH--SATG
R-----K-KAFS-------TCTSHLTVVSVFYGATL--ITYM---RPT-S--Q-YS----
--ST--LS-KPFSLLYT--ALIPLINPFIYTFRNK---------DFK---QQI----SNK
TK----------------------------------------------------------
-----------------------------------------IK----RSH.---------
------------------------------------------------------------
------
>Xt1OR21066.1
-----------------------------------------------M------AM---K
--NQT-F--------LGD--FILFGFSEDHV-------LLSFLMAAVY-TMILMGNVAIF
SIIHIDGNL-Q-A-PMYFFLTYLSILDICYSTVTLPSMLFNS-ITG-NR-R----ISFHR
CFIQLYFFVSFGGAEGLLLA---AMAYDRYVAICNPLHYPIIMNRKLCFHLVAGSW----
--------VCGF-LNSVLHT-V-MTS-QLYFC-EI-R-Y------VNHFFCDVPPLLKAS
--CT-DT-H--TSKLLLY-I-V----SVFLGMTTFVFVIISYIHIISTI-IKIR--SAAG
R-----R-KAFS-------TCSSHLIVVTMFYVSGN--YNYI---GPTPG-DS-------
--FD--TE-RLASLLYS--ILTPLLNPFIYCLRNK---------EVK---RAL---YKKL
LP----------------------------------------------------------
-----------------------------------------YQ----FSIKI--------
--------------------------------------.---------------------
------
>Xt1OR21320.1
----------MHEK--------------------N-Q---------T-------------
------W--------VSE--IVLLGFQNL-H-N--FKVPLFSLFLLIY-IVTFCANVLII
VLVPTSRSL-H-S-PMYFFLWQLALTDLLGSSTVAPTLLLTV-IHD-GA-T----MSLPS
CIIQLYFFAVSERFECLLLA---VMAYDRYVAICIPLRYTSIMSHRVCLKLILVSW----
--------AINL-VSSISTM-Y-MIT-ALWFC-KV-D-T------INHFFCDLYPLLDLS
--CS-DT-F--FVKLDVS-L-Q----SVLVFSSPVILIIVSYICIAHEI-LKIV--SHTV
R-----R-KAFS-------TCSSHLAVVSLYYGTLI--ATYM---APPVK--K-QT----
--QT--IS-KVLSLLYI--VVIPLLNPLIYSLRSK---------DLK---EAL----TKI
LV----------------------------------------------------------
-----------------------------------------IG---TSISTN--------
--------------------------------------.---------------------
------
>Xt1OR21356.1
-----------------------------------------------M------PA---K
--NQS-S--------SSG--FILQGFSDY-P-D--IQIPLFCLFLLIY-LLTLQGNVLIL
IVIYQTSLL-H-I-PMYFFLCNLAFIDLCASSVSQPKLLSIL-LGG-DN-K----ISFGG
CMTQLYFFMSLTCAEFVSLT---AMAYDRYVAICNPLRYLIVMNRRVCVMLVITCW----
--------MISF-VEPVSHT-V-LIS-HLPFC-SS-W-T------IDHFFCDLSI-LNMS
--CG-ST-F--CIQLLTF-V-F----GSLVALPACALTVASYTYIISTI-IKIH--SATG
R-----K-KAFS-------TCTSHLTVVILFYGSTL--ITYM---RPT-S--Q-YS----
--TT--LS-KPFSFLYT--ALIPLINPFIYTLRNK---------DIK---RQI----SNK
IK----------------------------------------------------------
-----------------------------------------FQ----RSH.---------
------------------------------------------------------------
------
>Xt1OR21725.1
M------R--M--K--------------------N-H---------S-------------
------I--------VSE--IFLLGFQHL-N-N--FKILIFSLILLIH-ILTVYENALVI
ALVTVSRGL-Q-S-PMFFFLQQLSFSDLLLSVLIVPTLLRTV-MNE-GA-K----IPLIG
CIVQLYFFGATEALQCLLLT---EMSYDRYLAICNPLRYSSLMSHRVCVKLIAMSW----
--------LLAF-SVTSVVV-I-PAA-TQEFC-NQ-N-T------INHFFCDLFPLLELS
--CS-DT-F--LAQILIM-T-I----TVLAVLFPFMFIIGSYICIGHEI-LKIV--SSIG
R-----Q-KAFS-------TCSSHLAVVSIFYGTLI--GIYM---VPT-R--N-QS----
--QT--IN-KLLSLLYT--VVTPFINPMIYSLKSA---------DMK---NAL----KNI
MQ----------------------------------------------------------
------------------------------------------------------------
--------------------------------------.---------------------
------
>Xt1OR21814.1
------------------------------------------------------------
---NS-S--------YSQPSMLTLGFGQL---R-EIKYFYSTLVLLCF-MIIVVSNSAVI
SAIAMHRSL-Q-E-PMFIFIAFLCINGLYGSMMFFPFLFVNL-LSK-TQ-V----ISYVG
CIIQVFSIHTYISCEVTILA---VMALDRYVCICNPLRYSSIMSLATVFKLIGAAW----
--------LYVI-ALIAILV-L-LTI-RLPLC-GS-V--------IQKIYCDNISVVKLS
--CT-DT-T--ANNVFGL-L-I----TAAIIGLMPILTLMSYAQILRVC-MKAS--KAFR
A-------KALQ-------TCTPHLVTLTYFVADVL--FEILLPRFPSTT----------
--LPYELR-VLMSVQAF--VIAPILHPL--------------------------------
------------------------------------------------------------
------------------------------------------------------------
------------------------------------------------------------
------
>Xt1OR21814.2
-----------------------------------------------------------M
--ENS-S--------YSQPSMLTLNFGQL---M-EIKYFYSTLVLLCF-MMIVVSNSAVI
SAISMHRNL-Q-E-PMFIFIAFLCINGLYGSVIFFPFLFVNL-LSK-TQ-V----VSYVG
CLIQVFCNHTYIGCEMTILA---VMALDRYVCICNPLRYSSIMSLATVFKLIGAAW----
--------LYVI-VLIAILV-L-LTI-RLPLC-GS-V--------IQKIYCDNISVVKLS
--CT-DT-T--ASNIFGL-L-I----TAAIVGLMPILTVMSYAQILRVC-MKAS--KAFR
A-------KALQ-------TCTPHLVTLTYFVADVL--FEILLPRFPSTT----------
--LPYELR-VLMSVQAF--IIAPILHPLIYGWKLR---------EIR---LRV----LQM
FG----------------------------------------------------------
-----------------------------------------AK---PIADLHNNL-----
--------------------------------------.---------------------
------
>Xt1OR22013.2
---------------------------------------------M--------ES---K
--E---N--------VSG--FIIQGFSDT-P-E--LQISLFVLFLGIY-LIILLGNLIIF
LVISCNPHL-H-T-PMYIFLLNLSLIDISFPSTVLPNLLHIL-LTQ-QN-N----ISFLG
CMTQMYLFMALGCSEYFLLT---AMAYDRYVAICDPLHYIARMSRKHCAGLITAAF----
--------TVGF-GEAVSLV-V-LIP-KLSYC-AS-H-V------INHFFCDVTPLLKLS
--CS-ST-F--SVELLIY-I-E----AILLGFSSFLLTLTSYIFIISAI-LKIQ--SSEG
R-----Q-KAFS-------TCASHLACVITLYVTAF--CLYM---RPTTS-YS-------
--IK--RD-KYFSLLYI--ALGPVLNPLIYTLKNR---------EFQ---SSF----NKV
RQ----------------------------------------------------------
-----------------------------------------RN----RALLDINT.----
------------------------------------------------------------
------
>Xt1OR22035.1
-------------MNTTSSC--------------N-Q---------S-------------
------K--------IRE--FLLVGFSAP-R-P--LRVLLFSICLVIY-IMALGANLMII
ALYLGSHHL-R-S-PMYFFLSNLSATDILLSTSVGPNLLNTL-LQD-GN-P----MSVSA
CVTQFFAYGAFTAAECLLLT---VMAYDRYLAICKPLHYATIMTNKHCLHLVIWPW----
--------LGIL-LLSLPIT-V-TIS-HSGFC-GC-N-T------LDYIYCDFAPLLEVS
--CS-DV-L--FVDTIAT-I-IVTMVTLLVLMVPLVFVITTYVSIALTI-LKIS--TKTG
R-----Q-KAFS-------TCGSHLAVVCTYYGMLI--SKYT---FSS-K--G-QS----
--IS--VN-KLISLLYT--LVTPLFNPIVYSLRNQ---------ELQ---NAL----RKL
IS----------------------------------------------------------
-----------------------------------------VI----L------------
--------------------------------------.---------------------
------
>Xt1OR22135.1
----------MSMK--------------------N-Q---------T-------------
------W--------VSE--IVLLGFQNL-H-N--FKVPLFSLFLLIY-ILTVWENVLII
VLVAFSRNL-H-S-PMYFFLQQLSVCDFMESTNIVPTLLQTI-IYD-KI-M----LPFVS
CMIQFAFFSATEAFECLLLA---VMAYDRYVAICIPLRYTSIMSHVVCIKIILMSW----
--------IFSL-CSTLATA-N-LIG-TLKFC-EQ-K-K------INHFFCDLDPLLKIS
--CS-DT-F--FVKIEAT-L-M----SIPVVVCPFILISVSYMCIAHAI-LKIV--SHTG
R-----Q-KAFS-------TCSSHLAVVSMFYGTII--AIYI---VPP-R--K-ES----
--QT--IS-KVLSLFYT--VVIPLVNPVIYSLRSK---------DIK---EAF----TKI
LI----------------------------------------------------------
-----------------------------------------FN-----------------
--------------------------------------.---------------------
------
>Xt1OR22245.1
-------------------------------------------------------M---E
--NQT-T--------VYT--LVLAGLSDL-P-S--LQLPLFLVFLLIY-LITLTGNLLIL
LLIFTDSHL-H-T-PMYFFLGTLACLDMSCSSVTVPRMLFDL-LRE-RR-I----ISVPA
CITQIYFFFLFVLSEMSVLA---VMSYDRYIAICRPLHYMQIMSWNVCIQLVSCVL----
--------VFST-ICSLVHT-L-SLI-KLTFC-CP-N-V------LQSFFCDLPQLLEAS
--CS-DT-F--INVLLIF-L-F----GIPYGVIILGLTFCPYIPIITTV-LKMS--SKHT
R-----A-KAFS-------TCSSHLTVVSICYTTIF--FNSN---SSN-A--N-DH----
--LV--GD-KVASVVFA--ILIPSLNPVIYSLRNQ---------ELK---LSL----RRT
LQ----------------------------------------------------------
---------------------------------------------------RL-----Q-
--------------------------------------.---------------------
------
>Xt1OR22277.1
-----------------------------------------------M------------
--NQT-T--------VPS--FLLLGFQNN-Q-I--VKSLLFVVILWIY-TLTLAGNFLLI
ILVVKVPAL-R-S-PMYVLLSQLSLSDILLTTNITPNLLSLL-LSG-GG-T----ILLTD
CLTQFFFYCVSTAIECLLLT---AMSYDRYLAICHPLRYGAIMDFKLRVYMSLWSW----
--------SLSF-MVALVLD-L-LIS-HLQFC-GP-L-I------IDHYFCDFSPLLELS
--CS-DI-K--VVQLTDV-T-F----GIVFAVFPIFFIIFTYISIGLAV-LRIS--STNG
R-----H-KAFS-------TCSSHLIVVCTYYGTLI--TVYM---VPS-K--G-HT----
--FN--VN-KVLSLLYT--VGTPFFNPIVYSLRNN---------EIK---VAL----QKC
MS----------------------------------------------------------
-----------------------------------------NF----LVILFRSVQSHIQ
SLGPNFNIDET---------------------------.---------------------
------
>Xt1OR22277.2
-----------------------------------------------M------HK---V
--NQT-S--------GIS--FLLWGFQNS-Q-I--INEFLFVPFLWIY-IVTLFGNLLII
ILVITVSAL-R-S-PMYALLSQLSLADVLLSTSITPNFLRLL-LNG-GG-T----ISATG
CFTQFYFYCVSASSEFYLLT---AMAYDRYLAICSPLHYVSIMGFSLCLYMSLCSW----
--------GLAL-ILAFIGI-L-LTF-NLQFC-GP-F-V------IDHYFCDFAPIIKLS
--CT-DY-K--AVELTDI-I-L----LIPFMLLPFCFIIYTYVSIGLAI-LRIS--STEG
R-----H-KAFS-------TCSSHLIVVCMYYGTLI--AVYM---APS-K--G-QR----
--FN--MN-KILSLLYT--MGTPFFNPVIYSLRNK---------EIK---MNL----VKC
IF----------------------------------------------------------
-----------------------------------------N------------------
--------------------------------------.---------------------
------
>Xt1OR22444.1
---------------------------------------------MAS------E-----
------N--------VSG--FIIQGFSEI-P-E--LQISLFVLFLGIY-LIILLGNLIIF
LVISCNPHL-H-T-PMYIFLQNLSLIDISSTSNILPNLLHIL-LTQ-QN-N----ISFLG
CMTQVFVFVFLAASEFFLLT---AMAYDRYVAICDPLHYIARMSRKHCAGLITAAF----
--------TGGF-GGTVGFI-V-YIP-KLSYC-AS-H-L------INHFYCDIAALLQLS
--CS-ST-F--SVELSIY-I-E----GTLLNFSSFLLTLISYIFIISAI-LKIQ--SSEG
R-----Q-KAFS-------TCASHLTCVITLYGTLL--CLYM---RPKTS-YS-------
--VK--RD-KYFSLLYI--VLCPVLNPFIYTLKNR---------EFL---SFL----NKV
KQ----------------------------------------------------------
-----------------------------------------KC----LYYKS.-------
------------------------------------------------------------
------
>Xt1OR22490.2
-----------------------------------------------M------HK---V
--NQT-S--------GIS--FLLLGFQNS-Q-I--INDFLFVPFLWIY-ILTLFGNLLII
ILVITVSAL-R-S-PMYVLLSQLSLSDVLLSTSITPNSLWLL-LNG-GG-T----ISATG
CITQLYFYAGSASSEFYLLT---AMAYDRYLAICSPLHYISIMGFRLCLYMSLCSW----
--------GLAL-ILCLIMK-L-LTF-NLQFC-GP-F-V------IDHYFCDFTPLIKLS
--CT-DY-K--AVELTDI-I-L----NIPFMLLPFCLIIFSYVSIGLAI-LRIS--STEG
R-----H-KAFS-------TCSSHLIVVCMYYGTLI--IVYM---VPS-K--A-HN----
--FN--LK-KILSLLYT--VGTPFFNPIIYSLRNK---------EIK---SVL----LKY
MR----------------------------------------------------------
-----------------------------------------NQ----IYL----------
--------------------------------------.---------------------
------
>Xt1OR22554.1
-----------------------------------------------M------EE---G
--NAT-Q--------VEV--FVLLGFSHL-P-H--LRLILICIFSFLY-ACTLLENGLMV
LLIKHNHRL-H-N-PMYFFLANLSAIDLFLSSAIVPKMIRDL-VSG-EG-L----ISLRG
CIIQLFFFALLAGAECLFLS---LMAFDRYVAICNPLHYINIISHETCFKLISGVW----
--------VLSF-LCSLLHT-M-FTY-NIVFC-GP-N-K------INHFFCDFLPLFQLA
--CS-NI-T--PNLTIVY-V-S----DFLNGMCNFLIILSSYISIITTI-LRIT--SQKG
R-----L-KAFS-------TCASHLTVIFLYYGTLI--STYF---RPLRS-FL-------
--ES--KD-RTASLIYT--MVTPALNPLIYSLRNN---------DVK---KAL----KIY
FG----------------------------------------------------------
-----------------------------------------KV-----------------
--------------------------------------.---------------------
------
>Xt1OR22554.2
------------------------------------------------------------
--NGT-N--------DDI--FILLGFNHL-L-Q--VRPILIGIFSILY-IFTLLGNSLII
VLILKDKRL-H-T-PMYFFLANLSMLDLLSPSATVPKMIADL-ASG-EG-K----ISVHK
CFTQLFFIITFVATESPLLS---IMAFDRYVAICNPLYYGSIINFKLCAKLTSGAW----
--------ILGS-LYSLLHT-L-LTN-NIDFC-GS-N-V------INHFSCDLLPLIQLA
--CS-DI-F--LNIVLLN-V-S----VFLNGICNFSVILSSYVSIANAI-IKIK--SREG
R-----S-KAFL-------TCASHLMVVSMYYGTII--ISYL---YSINS-SS-------
--EP--KS-KTAAVIYT--AVTPLLN-----FRNH---------DVK---NAL----KK-
------------------------------------------------------------
------------------------------------------------------------
------------------------------------------------------------
------
>Xt1OR22644.2
----------MDEK--------------------N-Q---------T-------------
------W--------VSE--IVLLGFQNL-H-N--FKVLLFSLFLLIY-ILTVWENFLII
VLVAFSRNL-H-S-PMYFFLQQLSLSDLLQTATVVPKMIQTI-IKE-GA-T----TTFGV
CIIQFYFFAGWEAFQCLLLA---VMAYDRYVAICIPLRYTSIMSHRVCVGLILFSG----
--------FLGF-GTVLITV-N-LIV-NLPFC-GL-N-I------INHFFCDLSPLLELS
--CS-DT-F--LVRIEIT-L-L----SIPVIICPFILITVSYMCIAHAI-LKIV--SHTG
R-----Q-KAFS-------TCSSHLAVVSMFYGTLI--AIYV---VPP-R--K-ES----
--QT--IS-KVLSLLYT--VGIPLGNPVIYSLRCQ---------DMK---EAL----KKS
LI----------------------------------------------------------
-----------------------------------------NV----ACCAPTH------
--------------------------------------.---------------------
------
>Xt1OR22739.1
-----------------------------------------------------------M
--NST-P--------ASE--FILLRLSESLP----LRILLFLLFLIVY-MVTVFGNIMIL
SIILQNPML-H-Y-PMYKLLWSFSLMDLSFSSNTVPGMLKTI-LFQ-NN-R----ITFSS
CMTQVFFFHAFGNSENLLLS---GMAYDRYVAICHPLRYSVLMGGRTCLSLCSGCC----
--------VCAS-LHALLHE-M-MTS-LLHFH-RP-A-Y------LHHYFCDIPPLLEIS
--TS-DT-S--INQLLIY-T-E----GSFVALIPTLLVLISYMRIGVCI-LQIQ--SYTG
R-----Q-KAFS-------TCASHLTVFLLFSASAV--SMYF---NPTSV-SS-------
--LY--KG-RAVTLMYT--AITPMFNPYIYCLRNN---------EVK---AAL----KKV
FA----------------------------------------------------------
-----------------------------------------KK----ELQ----------
--------------------------------------.---------------------
------
>Xt1OR22739.2
----------------------------------------------M--------E---P
--SNW-T--------RGC--FTLLGLSEK-P-Y--HWLPLFSFFLCSY-CLCIAGNCLIS
LLILTKPQL-H-T-PMYILLGNLSVVDVCLASVTVPRAMCGL-LSG-DT-S----ISFRG
CFLQLFLFHAVGNMDSFLLA---IMALDRCAAVCRPLHYYSIMSRRTCACLITLSW----
--------VIVC-LHSTLFT-L-MTF-YLPFC-SW---V------VHHFFCDVPAILLLS
--CR-DT-S--AQQMVVF-V-E----GSVIVMGPMLFILGSYILIIRAV-LRLR--TPSG
R-----N-RTFS-------TCSSHLTVVVIFYSSII--FMYF---RPSSL-YS-------
--PV--YD-RGVSVVYS--VLTPVINPLIYSLRNK---------EVK---AAV----KGI
LH----------------------------------------------------------
-----------------------------------------CG----EKKKGIKAGKSLG
VSDIFPSILYVWLILHSSTSIHSKNSNLVKLYGISNYL.---------------------
------
>Xt1OR22749.1
MR--------M--Q--------------------N-R---------S-------------
------M--------VSE--IFLLGFQHL-D-N--FKILIFSLILLIH-ILTVCENFLVI
VLVKISQYL-Q-F-PMFFFLQQLSVSDLLLSVVIVPTLLSTV-MNE-GA-K----ISLIG
CFVQLYLFGITEGLQCLLLS---VMSYDRYLAICNPLRYSSIMSHRVCVKLIAMSW----
--------LLAL-SVTPVTV-I-SAA-TQEFC-NQ-N-T------INHFFCDYFPLLELS
--CS-DT-S--LARILTI-I-F----SVPVVLFPFSLIIGSYICIAHEI-LKIV--SSIG
R-----Q-KAFS-------TCSSHLAVVSIFYGSLI--GVYG---VPI-K--N-ES----
--QT--II-KVISLLYT--VVTPFINPMIYSLKNT---------DMK---NAL----KNV
LQ----------------------------------------------------------
------------------------------------------------------------
--------------------------------------.---------------------
------
>Xt1OR22779.1
-------------------------------------MQHFLQKNMNE------KH---K
--NYT-H--------PDQ--FNLLAFPGF-A-D--VEMLLFILVLLMY-LLAVLGNLIII
ALICVAPQL-H-T-PMYFFLCNLAFQDIVYISAIQPKLMAIT-ITG-DH-S----ISFPG
CISQIFLFIFCLDTEFFLLT---AMAYDRYVAICVPLRYSVIMNKSVCTLLAVTVW----
--------LLAG-FNALVHS-L-LIS-NLFFC-KS-H-E------LNHFFCELKTLLSLS
--CS-DI-T--ANLIIIF-V-E----GFFIGLFPFILIFTSYMFIISAV-LKIR--SPAG
Q-----I-KAFS-------RCSSHLIVVILLYGTSL--SFYM---KPE----SEHS----
--QE--QD-KILSMVYV--AVVPVLNPLVYSLRNK---------EVL---KAL----KKT
GL----------------------------------------------------------
-----------------------------------------NR----KH-----------
--------------------------------------.---------------------
------
>Xt1OR22940.1
---------------------------------------------MDS------ES---K
--E---N--------VSG--FIIQGFSDT-P-E--LQPSLFVLFLGIY-LIILLGNLIIF
LVISCNPHL-H-T-PMYIFLLNLSLIDISFTSNILPNLLHIL-LTQ-QN-N----ISFLG
CMTQMFVFVSLAGNEYLLLT---AMAYDRYVAICDPLHYIARMSRKHCAGLITAAF----
--------TVGF-GESVGLI-V-LIS-KLSYC-AS-H-L------INHFFCDITPLLKLS
--CS-ST-F--IVELFIY-I-D----GTLLPFNSFLLTLASYIFIISAI-LKIQ--SSEG
R-----Q-KAFS-------TCASHLACVINFYGTLM--GMYM---RPTTS-YS-------
--VK--RD-KYFSLLYI--VLGPLLNPFIYTLKNR---------EFL---SSI----NKV
RQ----------------------------------------------------------
-----------------------------------------RY----LAFLILEKC----
--------------------------------------.---------------------
------
>Xt1OR23535.1
M------R--M--D--------------------N-H---------T-------------
------M--------VSE--IFLLGFQHL-N-N--FKILIFSLILLIH-ILTVYENALVI
ALVTVSQGL-Q-S-PMFFFLQQLSFSDLLQSVVIVPTLLRTV-MNE-GA-K----IPLIG
CIVQLYLFAITDILQCFLLT---VMSYDRYLAICNPLRYSSLMSHRVCVKLIAISW----
--------LLAL-SVTSVTQ-I-PVA-TQEFC-NQ-N-T------INHFFCDFFPLLELS
--CS-DT-S--LARILTI-A-L----STPVILFPFMLIIGSYICIAHEI-LKIV--SSIG
R-----Q-KAFS-------TCSSHLAVVSIFYGTLI--VTYM---VPR-R--N-QS----
--QT--VS-KLLSLLYT--VVTPFINPMIYSLKSA---------DMK---NAL----KNV
LQ----------------------------------------------------------
------------------------------------------------------------
--------------------------------------.---------------------
------
>Xt1OR23535.2
M------R--M--D--------------------N-H---------T-------------
------M--------VSE--IFLLGFQHL-N-N--FKILVFSMILLIH-ILTVSENALVI
ALVTVSRGL-Q-S-PMFFFLQQLSFSDLLQSVVIVPTLLRTV-MNE-GA-K----IPLIG
CIVQLYLFAITDILQCFLLT---VMSYDRYLAICNPLRYSSLMSHRVCITLISISW----
--------LLAL-SVTPYTV-I-SAA-TQEFC-NQ-N-T------INHFFCDYFPLLELS
--CS-DN-T--LAQILAV-A-L----TVPVILFPFMFIVGSYICIAHEI-LKIV--SSIG
R-----Q-KAFS-------TCSSHLAVVSIFYGTLI--GIYV---VPT-R--N-QS----
--QT--IS-KLLSLLYT--VVTPFINPMIYSLKSA---------DMK---NAL----KNI
IK----------------------------------------------------------
------------------------------------------------------------
--------------------------------------.---------------------
------
>Xt1OR23566.1
-----------------------------------------------M---SDNKN---S
--NLT-T--------ENR--FILLGLTEI-P-Y--QQAVWVLLLLIIY-ITTLSANLILL
IVVRLNTQL-Q-T-PMYFFLRNLSVVDIGFSSTIVPKLLVIT-VTL-DK-S----VSLLE
CALQMYFHSALGGTDSMLLA---VMAYDRFAAICKPLQYNTVMNKRFCVCMAVGCW----
--------TVGF-TNAIIHV-V-LTF-KLPFC-RS-H-H------LNHYFCEEPPFFKLS
--CQ-DT-W--LNKMAMY-I-A----TVIIGICCLFLTLVSYAQIIRTI-INIP--STHG
R-----R-KAFS-------TCASHLAVISIFYGPIL--FIYL---GPD-I--S-YF----
--TE--AN-KSVSIIYT--VITPMLNPIIYSIRNK---------QIK---DTI----RKK
LA----------------------------------------------------------
-----------------------------------------SC----CLKTPEEFP----
--------------------------------------.---------------------
------
>Xt1OR23570.2
-------------------------------------------------------M---E
--NQT-I--------VNT--LVLTELSDL-P-S--LQLPLFLLFLLIY-LITLTGNLLVF
FLIFTDSHL-H-T-PMYFFLGTLACLDMGYSSVTVPRMLFDL-LTG-SK-I----ISVQA
CITQVYFFFFFSVSEVFLLA---VMSYDRYVAICRPLNYMQIMSWKVCAQFVSFVL----
--------VFSA-VYGFVHI-F-FLA-KLTFC-SP-N-V------LQSFFCDMPQLLQIS
--CS-DT-F--INVLLIL-L-F----GMLFGGGFLVATFSPYIIILGTV-LKIP--SKNM
R-----S-KAFS-------TCSSHLTVVFIFYSSLF--FNYL---RPN-A--K-YR----
--FT--ED-KVASVFYA--ILTPFLNPLMYSLRNQ---------ELK---TSL----RRT
LR----------------------------------------------------------
-----------------------------------------KL-----------------
--------------------------------------.---------------------
------
>Xt1OR23947.1
-------------------------------M-------------EPG------IS---N
--QSF-I--------FSYTDFTLLGFPGI---S-RWRPLLAIPFFSVY-LVILGGNSLII
HLIYTEKTL-N-S-PMYLLISVLFSISITISTAILPKFLLDL-LFQ-LN-Q----VSLTG
CLLQMFSIYFMSICESSVIL---LMSLDRYVAICRPLRYHNIMTKRFLISLTVIVI----
--------IRNC-LFICPLV-A-LTS-MVHFC-RS-N-I------ILHFACENMALLSLG
--CG-DT-T--KPQIAGL-I-V----RILVNGLDVGLLLLSYSTILYTA-MKTV--TGKS
R-----H-KALN-------TCGTHLLVAMVLYVNGL--ASSIVLRMDTI-----------
--LSTDVK-NLFTALYL--IAPASLYPFIYGLRVS---------DIK---KSLVKYWKK.
------------------------------------------------------------
------------------------------------------------------------
------------------------------------------------------------
------
>Xt1OR23967.1
------------------------------------------------------ME---N
--EFN-T--------SKS--FVLLGIEEMER----FKYLYCSLLLLIY-FFILLFSCTII
SVVLLDESL-H-E-PMYTLIASLLLSGIFGSSCVFPKLIADL-LLS-SK-E----ISRVA
CFTQTFSVTLFGYFEVSTFT---IMAHDTYIAVGNPLRYPTLMTNSVVFKLMMGSL----
--------IFTV-ILTLPVP-L-LSA-RLPIC-GS-H--------IRNVFCDNPSILILS
--CV-DT-S--MNKLYGN-V-S----FVSYVMVMTLLIAYAYLRIYLIC-LKIS--KDAS
K-------KAIH-------TLVTHLLNFSIFMAGGL--FLFVRYRLGNTN----------
--LPLTYF-TILSIMGF--IFTPLFSPLIYGIRMQ---------TLK---VRIIHHL---
------------------------------------------------------------
-----------------------------------------------RQRVFAR------
--------------------------------------.---------------------
------
>Xt1OR24353.1
-----------------------------------------------M------EM---G
--NRS-E--------PTE--FILLGLSSD-S-S--VQTLLFCLFLTLC-VSSLVANGLLI
VAVKRDGHL-H-S-SMYFFLANLSIMDICYTSVIVPKALVNF-LGG-KK-S----ISYNG
CVLQIFFYLFLGESECILLA---FMAYDRYVAICSPLSYSTILSTAVCARMISASW----
--------VAGC-LISALDV-G-FIY-RLTFC-GT-N-T------IDHFFCEVPSLIQLA
--CT-DV-T--INVILMF-A-G----GAILLLLPLLLILFSYIQIFIAA-KRIS--C--G
R-----Y-KAFS-------TCAAHLIVVVLFYGTAT--FMYM---RPRHS--A-------
--QQ--TD-KIVSVFYT--VVTPMLNPLIYRLRNR---------EVH---GAL----RGL
RR----------------------------------------------------------
-----------------------------------------SS---ASPCHR--------
--------------------------------------.---------------------
------
>Xt1OR24374.1
-----------------------------------------------M------KD---M
--NQT-S--------VLD--IVIIGFEGPQD----FRIALSAILFLIF-LMILGGNSLIV
VLVTISRRL-H-S-PMYFFLCHLAITDIIVPSNIVPNLLYVT-LLD-RG-T----ISLSN
CLAQFFFFGMAANAECLILT---VMSYDRFLAICRPLHYRSIMTLKFQILLTSNCW----
--------LLAF-TLALLVV-A-HML-TFQFC-GS-N-V------INHLFCDFHPLLKLS
--CS-DT-F--VVDMEVL-V-T----GILIVVLACVFIVVTYIWIFRTI-FGSS--MTTG
R-----Q-KAFS-------TCTSHLTVVCTYYATLV--TNYL---VPL-T--G-RT----
--TY--AA-KYISLLYT--VITPLMNPIIYSLRNQ---------EIK---SVL----NSY
IC----------------------------------------------------------
------------------------------------------------------------
--------------------------------------.---------------------
------
>Xt1OR24457.1
------------------------------------------------------ME---I
--EFN-T--------SET--FVLLGIEEMER----FKYLYCSLLLLLY-FFILLCSCTII
SVVLLDESL-H-E-PMYTLIASLLLNGIFGSSCVFPKLIADL-LLS-SK-E----ISRVA
CFIQRLCVTLFAYNEISTFT---IMAHDTYLAVGHPLRYPTLMTNPVALKLILGSL----
--------IFNF-ILMLPSL-L-LSD-RLPLC-GS-H--------ISNVFCDNPSILFLS
--CV-ND-S--VSKLYGT-I-I----FVGYLVFMVLLISHSYLRILLTC-LKIS--KDAC
R-------KAIH-------TLVTHLLNFSIFMIAAL--FLFVRYRLGGNK----------
--LPLTYH-ILLAITGF--VFPPLLTPILYGIRMQ---------TLQ---SKIIQYLWNV
------------------------------------------------------------
-----------------------------------------------KQSVLAS------
--------------------------------------.---------------------
------
>Xt1OR24457.2
------------------------------------------------------ME---I
--EFN-T--------SET--FVLLGIEEMER----FKYLYCSLLLLLY-FFILLCSCTII
SVVLLDESL-H-E-PMYTLMGSLLLNGIFGSSCVFPKLIADL-LLS-SK-E----ISRVA
CFIQRLCVTLFAYNEISTFT---IMAHDTYLAVGHPLRYPTLMTNPVALKLILGSL----
--------IFNF-ILMLPSL-L-LSD-RLPLC-GS-H--------ISNVFCDNPSILFLS
--CV-ND-S--VSKLYGT-I-I----FVGYLVFMVLLISHSYLRILLTC-LKIS--KDAC
R-------KAIH-------TLVTHLLNFSIFMIAAL--FLFVRYRLGGNK----------
--LPLTYH-ILLAITGF--VFPPLLTPILYGIRMQ---------TLQ---SKIIQYLWNV
GD----------------------------------------------------------
-----------------------------------------RI---GKLNTVSSLHRLLM
YLRRGHD-------------------------------.---------------------
------
>Xt1OR24468.1
---------------------------------------MSD-----------------R
--NET-Q--------VIY--LLLQGFKNL---H-SFNIFFFIIFLVIF-ISTLIGNLLII
LLVSTSRPL-H-A-PMYFFLCHLSVSDIILSWNIVPILLCTM-LGG-AQ-R----VSLPG
CIVQFHVFSAITIIECILLL---VMSYDRYLAICYPLRYASVMDFRTCIHLAAGSW----
--------VLGY-SAHLCGF-I-PIT-RLRFC-HN-NLI------IDHFYCDLSPLRRLA
--CS-DT-S--IVTLIVF-V-F----AIPVFVLPCCLIVMSYIYIFITI-LRIP--STRG
K-----Q-KAFS-------TCSSHLIVVATFYGTLI--TKYM---LPSQG-HS-------
--LL--IE-KVISLWHT--VLTPLFNPVIYTLRNK---------DIK---TAA----RTL
CR----------------------------------------------------------
-----------------------------------------KY----CT-----------
--------------------------------------.---------------------
------
>Xt1OR24775.2
-----------------------------------------------M------ED---G
--NET-T--------VTE--FFLRGFPTR-L-E--IQILLFIVFLIAY-VITVSENIMII
TVIQLHSKL-H-K-PMFFFLSNMSFLEICYISVTLPNLLVST-LSK-NK-S----ISFSG
CMAQLYFFISLMCTECVLLA---VMAFDRYVAVCHPLHYVTIISNKLCIQLAAASW----
--------IAGF-TVSVIKV-Y-FIS-RLSFC-GP-N-I------INHFFCDISPVLNLA
--CE-DM-S--LAEFVDF-V-L----ALVILLTPLFVTVASYLCIIFTI-LKIP--TNTG
R-----Q-KAFS-------TCASHLTVVTIFFSTTV--FMYA---RPK-K--A-KS----
--LD--YF-KLLSLLYA--VFTPMMNPFIYCFRNK---------EIW---GTL----KKY
FC----------------------------------------------------------
-----------------------------------------YK---ITPP----------
--------------------------------------.---------------------
------
>Xt1OR24938.1
-------------------------------------------------------M---E
--NQT-T--------VYT--LVLAGLSDL-P-S--LQLPLFLVFLLIY-LITLTGNLLIL
LLIFTDSHL-H-T-PMYFFLGTLACLDMSCCSVTVPRMLFDL-LRE-FR-L----ISVPA
CLTQFYFFLFFAVSEITLLA---VMSYDRYIAICRPLHYMQIMTWKVCVQFVSGVL----
--------VFSA-LYSLVHT-I-FLT-KLTFC-HS-I-V------LQSFFCDLPQLLEAS
--CS-DT-F--INQILRF-L-L----GLVFGAGILGATFYPYIPIFTTV-LKMT--SKHT
R-----S-KAFS-------TCSSHLTVVFLFYTTTF--FNYL---GSH-A--N-DH----
--LV--ED-KVASVVFA--ILTPSLNPVIYSLRNQ---------ELK---LSL----RRT
LQ----------------------------------------------------------
---------------------------------------------------RL-----Q-
--------------------------------------.---------------------
------
>Xt1OR25044.1
-----------------------------------------------M------KG---I
--NQT-S--------VID--IVIIGFEGPLR----LRILMTVILFLLY-LMTLGMNSLII
VLVTISRRL-H-S-PMYFFLCHLAITDIIIPSIIVPNLLYVT-LLD-RG-T----ISLSN
CLAQFFFFGMAIDFECLILT---LMSYDRFLAICRPLHYMSIMSLKFQILLATSCW----
--------LLAF-TLALLVL-S-HML-TFRFC-DS-N-V------INHLFCDLHPLLKLS
--CL-DT-F--VVDMEVL-V-A----GILLTVLAFVFIVVTYVWIFYTI-FGSS--MTTE
K-----Q-KAFS-------TCSSHLTVVCTYYATMI--TNYL---IPV-T--G-RT----
--TD--LA-KYISLLYT--VITPLMNPIIYTLRNR---------EIR---SAL----NYY
TH----------------------------------------------------------
------------------------------------------------------------
--------------------------------------.---------------------
------
>Xt1OR25044.3
-----------------------------------------------M------KG---I
--NQT-S--------VID--IVIIGFEGPLQ----FRILMAGIIFLLY-SMTLGMNSLII
VLVTISRRL-H-S-PMYFFLCHLAITDIIIPSIIVPNLLYVT-LLD-RG-T----ISLSN
CLAQFFFFGMAIDFECLILT---LMSYDRFLAICRPLHYMSIMSLKFQILLATSCW----
--------LLAF-TLALLVL-S-HML-TFQFC-GS-N-V------INHLFCDLHPLLKLS
--CS-DT-F--IVDMEVL-V-A----VVLLTVFAFVFIALTYVWIFHTI-FGSS--MTTG
R-----Q-KAFS-------TCSSHLTVVCTYYATLV--TNYL---VPL-T--G-RT----
--TD--LA-KYISFLYI--VITPLMNPIIYTLRNR---------EIR---SAL----NYY
IH----------------------------------------------------------
------------------------------------------------------------
--------------------------------------.---------------------
------
>Xt1OR25060.2
------------------------------------------------------------
----T-L--------QRE--FHFLAFLSH-E-K--LQLLIFVWVLLMY-ILTVCANLIIT
ALVCLVPRL-H-T-PMYFFLCNLSVQDIVYVTAILPKLLAIT-ITG-DN-G----ISFLG
CITQLYLHVLCVTVDYLLLT---SMAYDRYVAICIPMRYSLIMQKYICLLLAFVPW----
--------IIGA-TSASMFS-W-LVS-NLSFC-DH-Q-E------ISHFFCELKAILELS
--CS-GT-G--NIKIALI-V-V----CIAFGLIPFGLILISYGNIIYSV-SKIR--TSAG
K-----L-KTFS-------SCCSHLTVVVLFCGTCL--CLYM---KPD----SGNP----
--QE--MD-KLLSLLYV--AVTPLLNPLVYSLRNK---------DII---NAI----K--
------------------------------------------------------------
------------------------------------------------------------
------------------------------------------------------------
------
>Xt1OR25146.1
------------------MHSSSSSSTSSSRFLLHLE---------SA------PL---V
--HNS-S--------ADG--FLIMGFSDS-P-E--LRGPLFLIFLLIY-LVTLLGNLIII
TLISTNAHL-Q-K-PMYFFLCNLSCLDISYSSVTAPYLLHIF-STG-DN-N----ISFTM
CMVQLYFFSSLATMEYMLLT---TMAYDRYMAICKPLFYPQVMNQRTCILLAAAAW----
--------IGGF-VSATPVT-I-LIS-TLNYC-SS-N-I------INHFFCDLTPLLKLS
--CD-DT-S--TIELIIF-I-E----GFFLLFGCSVLTMMSYLFIISAI-LKIT--STQG
R-----Y-KTFS-------TCGSHLTSVTVFYVLMI--SVYL---RPA-S--V-YS----
--LA--ES-KFISVLYM--NVIPMLNPIIYSLRNK---------DVI---KAL----KAI
SG----------------------------------------------------------
-----------------------------------------NA----QQMNY--------
--------------------------------------.---------------------
------
>Xt1OR25245.1
---------------------------------------------MAS------E-----
------N--------VSG--FIIQVFSDT-P-E--LQISLFVLFLVIY-LIILLGNLIVS
LVISCNPHL-H-T-PMYIFLQNLSLIDISFTSTVLPNLLHIL-LTQ-QN-N----ISFLG
CMTQMYVFVSLSGSEYFLLT---AMAYDRYVAICDPLHYIARMSRKHCAGLITAAF----
--------TGGF-GGAVNFI-V-LIP-KLSYC-AS-H-L------INHFFCDITPLLKLS
--CS-ST-F--SVELSIY-I-E----GILFTFSSFLLTLTSYIFIISAI-LKIQ--SSEG
R-----Q-KAFS-------TCASHLACVITLYGTVI--CLYM---RPTTS-YS-------
--TK--RD-KYFSLLYI--VLGPVLNPLIYTLKNR---------EFL---SSL----NKV
KQ----------------------------------------------------------
-----------------------------------------KC----LYYKS.-------
------------------------------------------------------------
------
>Xt1OR25295.1
----------MNEK--------------------N-Q---------T-------------
------W--------VSE--IVLLGFQNL-H-N--FKVPLFSLFLLIY-ILTVWENVLII
VLVAFSRNL-H-S-PMYFFLQQLSLSDLLESSNIVPTLLRSV-INR-EA-I----LSFVG
CVTQYSLFCAPEGFECLLLA---VMAYDRYVAICIPLRYTSIMSHRVCVKITLMLW----
--------AVGF-GLAVITV-N-LIG-TLQFC-DQ-N-T------INHFFCDLLPLLELS
--CS-DT-F--LVQLELM-I-V----TIPVIICPFILISVSYMCIAHAI-LKIV--SHTG
R-----Q-KAFS-------TCSSHLAVVSMFYGTLI--AIYV---VPP-R--N-QS----
--QT--TS-KVLSLLLT--IVIPLFNPIIYSLRNK---------DMN---GALIGDMNPC
FA----------------------------------------------------------
-----------------------------------------QC----SHR----------
--------------------------------------.---------------------
------
>Xt1OR25354.1
-----------------------------------------------M------DR---Q
--NET-I--------VTE--FFLLGFHNV-H-G--INILLSSVFLVIY-MATVAGNFTIF
FLISSSQSL-K-S-PMYFFLRHLSLVDICLATNIVPNMLYII-IKE-GG-T----VSFVG
CITQLYLFGVFAVTECLLLT---VMSYDRYLAIGYALQYASVMNPRLCAHLTCCSW----
--------AVGF-SLTMITV-G-MVW-ELRFC-GP-N-V------IDHFFCDLVPLLALS
--CS-DI-S--SVTVSNF-I-I----ATPVTLFPFAFILMSYVRIFLTV-LNIS--SSTG
R-----Q-KAFS-------TCSSHLIVVCVYFGTLI--AQYV---APSKS----HS----
--VD--LK-KILSLLYT--VFTPLSNPVIYSMRNQ---------EIM---KVL----IFY
FC----------------------------------------------------------
-----------------------------------------NN----VSYSKT-------
--------------------------------------.---------------------
------
>Xt1OR25568.1
-----------------------------------------------M------HK---V
--NQT-S--------GIS--FLLLGFQNS-Q-I--INEFLFVLFLWIY-IVTLFGNLLII
ILVITVSAL-R-S-PMYALLSQLSLSDVLLSTSITPNFLWLL-LNG-GG-T----ISATG
CITQLYFYGVSASSEFYLLT---AMAYDRYLAICSPLHYVSIMGFRLCLYMSLCSW----
--------GLAL-ILAFIVI-L-LTF-NVQFC-GP-F-V------IDYYFCDFTPLIKLS
--CT-DY-K--AVELTHI-I-L----GIPFMLLPFCFIIFSYVSIGLAI-LRIS--STEG
R-----H-KAFS-------TCSSHLIVVCTYYGTMA--IVYM---VPS-K--G-HN----
--IN--MN-KMLSLLYT--VGTPFFNPTVYSLRNK---------EIK---AVL----RKY
I-----------------------------------------------------------
------------------------------------------------------------
--------------------------------------.---------------------
------
>Xt1OR25788.1
-----------------------------------------------M------ED---F
--NQT-S--------SDR--FFLLGLTNI-P-Y--LQALYVSLFFIIY-ITALSGNSLLI
IIVRINEQL-Q-T-PMYFFLSNLSILDIFLSSTIVPRLMINT-LSQ-DR-S----ISISD
CALQMFFHLAVGGTECLILA---VMAYDRYAAICQPLHYNTVMNKTFCICMAAGSW----
--------TLSF-ISAFLHV-Y-FTF-QLPYC-RS-H-N------VNHYFCEMPSFFRLS
--CR-DT-W--PNELANF-I-T----TIIITMCSFLLILISYFHIIFTI-LKIR--SNEG
R-----K-KSFS-------TCTSHLTVVSMFYGTIL--VIYM---SPD-S--A-NS----
---S--IT-KTVSIINS--SVIPMLNPIIYSMRNK---------DVK---GTI----RKQ
MK----------------------------------------------------------
-----------------------------------------NK----SFF----------
--------------------------------------.---------------------
------
>Xt1OR25888.1
------------------------------------------------------------
--MSS-N--------LTE--FILLGLPYS-P-R--IQTCIYAVFQCVY-ILSLFGNTIII
ATTCTYRQL-Q-T-PMYYLLTSLALLDIFFISCTVPKLLSIL-VGG-NQ-V----ISLSG
CLLQFYMYISLGGTEFFLLA---VMSLDRYLAICHPLRYSSIMTSNNCWRLAVGPW----
--------AFGF-LEGIPFV-F-LIS-QLQFCSRT-L-A------INHFFCDASALLHLS
--CS-QT-Q--VARNIIF-G-F----ASLTILSSFIVTVSSYFFILLSI-YGIS--SMSG
R-----R-KMFS-------TCSSHFVVVSISYGSCI--FLYV---RSGES-GH-------
--SN--TE-KAVSIFNS--IFIPFLNPYIYTLRNQ---------TIK---NIL----KEL
WR----------------------------------------------------------
-----------------------------------------MN----IRLCVKDW-----
--------------------------------------.---------------------
------
>Xt1OR25964.1
-----------------------------------------------M------CE---N
--NET-T--------MTE--LFLLGFNINTN----LKTLLFIIVLLIY-ISLLTGNLLII
ILVSKSPNL-K-N-PMYSFLKHLAIADILFTTNIIPNMLYVM-LND-GG-R----ITTVG
CFTQYYFHSLSIIAQSLILT---SMAFDRYLAICYPLRYLSIMNPKVCSSLIFWSW----
--------ATGF-ILLPGEF-A-SIS-QLKFC-GS-N-A------VDHFFCDLSPVLAIA
--ST-DT-Y--RVQWEDF-V-L----AVLVIIVPFVFVLTSYFCIFLAI-LKIS--TTAG
K-----K-KAFS-------TCSTHLVTLCIYYGTMI--TIYA---IPSGQ----------
--NTPDES-KFRSLLYT--VLAPFLNPILYSMRNQ---------EIQ---KSL----RKL
FC----------------------------------------------------------
-----------------------------------------KI---R-------------
--------------------------------------.---------------------
------
>Xt1OR26043.1
------------------------------------------------------------
-----------------------LGFSAF-T-D--IRLTFFLLFLCVY-VAILAGNGAVV
SIISASSSL-H-T-PMYLFIWNLSALEMVYSSVTVPKILANL-LSE-DK-R----VSFLG
CAVQMYLFLALGTAECFLLA---FMAYDRYSAICRPLHYTMVMSRRRCLQFSASAW----
--------VSGL-LLSLEQT-T-FIF-TRPFC-GP-N-V------IDHFFCDIPPVLKLA
--CT-DT-S--HNELSIA-G-V----CVAILLVPFLLILLSYTRILSTL-LRMH--SGES
R-----G-KAYS-------TCVCHLTSVTLFYGSAS--IMYL---RPRSL-YS-------
--VQ--MD-RFLALFYS--VGTPMLNPLIYSLRNQ---------EVQ---TSA----MKL
MK----------------------------------------------------------
------------------------------------------------------------
------------------------------------------------------------
------
>Xt1OR26074.1
----------------------------------------------MM------NS---G
--NCS-A--------VSE--FLILGFYSLQR----FRLPLFLLLLLIY-IVTFLENLLII
VLVTISANL-Q-I-PMYFILKCISLCELLYVTNLVPKILHDI-LSD-QP-A----ISVTA
CIIQLHMFGTTGNTMSFLYA---LMSYDRYVAIANPLRYTSLISNTLCLYTVLGFC----
--------VVSF-TLACVIA-G-FLY-KLEFC-NQ-N-I------INHIYCDFSPVVNLS
--TS-DT-R--LLQMITS-L-F----SIVIMLFPLVFTILAYVFIMQAI-LRMP--SAIG
R-----K-KAFS-------TCSSHLFVVIIHIGILF--SVYV---IPTKE----------
--SN--NN-KGFSFFYI--VVTPLINPIIYTLRNK---------EIH---TSF----VKA
IK----------------------------------------------------------
-----------------------------------------KVKY.--------------
------------------------------------------------------------
------
>Xt1OR26074.2
------------------------------------MNSSESNILVAN------HT---D
---------------VTF--FILLGFPGG-Q-E--MQVVYFSLFLVIY-ILTVVSNMLII
TMVWMDSRL-H-I-PMYFFLSNFAILDTWCSTAVVPKTMHYL-ITQ-DK-V----ISHAE
CLAQLCFVHSVGPTEFFLLT---VMAYDRYLAICQPLRYATMMSNKNCLHLAIGSW----
--------MSGF-FTGWTLT-I-PTA-MLKFC-GP-N-L------INHFFCDYIPLVKLS
--CS-NT-S--TSETVFF-S-F----AWVVVLCSLGFTTVSYSYIIKTV-LRIP--SVLG
R-----H-KAFS-------TCAAHLTIVLIFYGTVI--FMYV---RPRAS----YF----
--SD--KD-KVISLFYS--VITPLLNPLIYSLRNQ---------QFR---QAL----KKM
QG----------------------------------------------------------
-----------------------------------------KI----YNSFSRFYTE---
--------------------------------------.---------------------
------
>Xt1OR26112.1
---------------------------------------------MTS------GS---H
--E---N--------VSG--FIIQGFSDT-P-E--LQIPLFVLILGIY-LIILLENLIIF
LVISCNPHL-H-T-PMYIFLLNLSVIDISFSTNILPNLLHIL-LTQ-QN-N----ISLLG
CMTQIYVFGFFTCSEYFLLT---AMAYDRYVAICDPLHYIARMSRKHCAGLITAAF----
--------TGGF-VEPFGIV-A-LIS-KLSYC-AS-H-L------INHFFCDVAPLIKLS
--CS-ST-F--IVELLIY-I-E----GTLLIFNSFLLTLASYIFIISAI-LKIQ--SSEG
R-----Q-KAFS-------TCASHLACVITLYVTVI--CLYM---RPTTS-YS-------
--LE--RD-KYFSLLYI--ALGPVLNPPIYILKNR---------EFQ---SSF----NKV
------------------------------------------------------------
------------------------------------------------------------
------------------------------------------------------------
------
>Xt1OR26158.1
----------MSMK--------------------N-Q---------T-------------
------W--------VSE--IVLLGFQNL-H-N--FKVPLFSLFLLIY-ILTVWENILII
VLVAFSRNL-H-S-PMYFFLQQLSLSDLLESSNTAPTLLLTI-LSD-GT-T----MPLVG
CITQLYFVAYLVTFQSLLLA---VMSYDRYVAICIPLRYTSIMSHKFCIKMVLVSW----
--------IITI-CSTLILV-N-LIG-TLKFC-EQ-K-N------INHFFCDLDPLLQIS
--CS-DT-F--FVKIEAT-L-M----AIPVVVCPFILICGSYMRIAHAI-LKIV--SHTG
R-----Q-KAFS-------TCSSHLAVVSMYYGALI--AIYL---APS-K--K-ET----
--ET--IS-KVLSLFYT--VVIPLVNPVIYSLRSK---------DIK---EAF----KRF
KM----------------------------------------------------------
-----------------------------------------F.-----------------
------------------------------------------------------------
------
>Xt1OR26205.2
-----------------------------------------------M------------
--NHS-S--------VTE--FILLGLSVT-E-K--TRIGLFIFFLLIY-ILTILANVLII
ILVYTNHKL-H-S-PMYILLSSFSFLEICYTAVTVPKMLSDL-IHR-NQSS----ISVAG
CITQYHFFSVCAATEHFLLV---VMAYDRYAAICYPLRYGSIMTNKACIQLILTCW----
--------SMSI-LSVAVPA-F-SVS-KLIFC-GP-N-K------IDHFFCEFNPLLKLS
--CS-NT-H--IIQMIFN-S-L----SWIIIVGCLICIAVSYVFIISTI-IKIP--SRLG
K-----R-KAFS-------TCASHLTVVGIFYGTVI--FIYL---GPT-V--N-IP----
--FQ--QN-KVVSVFYI--IVTPVLNPIIYSFRNE---------LLR---KAASSLAKRI
TM----------------------------------------------------------
-----------------------------------------QC---FCRQ----------
--------------------------------------.---------------------
------
>Xt1OR26423.1
-----------------------------------------------M------DI---T
--NQT-D--------IPG--FVLRVFGGSSK----FHPILCLILFLCF-FLTLAINLLVI
IIICMDRHL-H-S-PMYFFIASLSFMEICGISSVIFNLLAIL-LTN-KT-H----ISKAG
CILQSYIYYFFSTSDFFILG---IMSFDRYVAVCNPLKYNSIMRNSVCVRLVIGCF----
--------VTSF-LCLLYPT-L-MIT-NLPFC-GH-M--------LDHFFCESAALMNLI
--CG-DI-T--LIKLTSL-I-T----SVFILIGSLTLTATSYIIIVSTI-LRLS--SDTG
R-----Q-KTFS-------TCLSHLTMVGIVFGSAI--FIMI---RPHRR-YS-------
--TQ--TD-QVVNLVST--VMGPLLNPFVYTLRNQ---------KVK---DSI----RGA
MN----------------------------------------------------------
-----------------------------------------CN----RMPQK--------
--------------------------------------.---------------------
------
>Xt1OR26572.1
-----------------------------------------------M------DK---A
--NKT-T--------VEE--FILLAFSDLFQ----LQIILFIVTLLVY-IMCVFGNCLIV
IIVRAEPSL-H-T-PMYFFISTLSTLEIMLVSTILPNLLANL-IAA-KK-S----ISFNG
CFIQLSVSGTLGTAECYLLA---VMAFDRYLAINKPLQYVSIMTQRLCVQLALLPF----
--------IVGS-VCTLIPV-V-FTV-ILEFC-GP-N-E------INHFFCDVAPLQALA
--CS-SL-Y--TIHMVTN-F-V----AIFASGLPFAITVGLYIYIIVII-SKIN--SRES
K-----R-KAFS-------TLSSHLTVAGLFYITAI--IVYM---VLKGT--Q-------
------YD-RFFALINT--VITPLLNPFIYTXRNK---------DV--------------
------------------------------------------------------------
------------------------------------------------------------
------------------------------------------------------------
------
>Xt1OR26834.1
---------------------------------------------MTL------G-----
------N--------ISG--FIIQGFSDT-P-E--LQISLFLLLLGIY-LIILLGNLIIF
LVISCNPHL-H-T-PMYIFLLNLSLIDISFTSTVLPNLLHIL-LTQ-QN-N----ISFLG
CMTQMYVFASLAGNELFLLT---AMAYDRYVAICDPLHYIARMSRKHCAGLITAAF----
--------TVGI-GNPVGIV-V-LIS-KLSYC-AS-H-L------INHFFCDISPLLKLS
--CS-ST-F--SVELLIY-M-E----AILLTFNSFLLTLTSYIFIVSAI-LKIQ--SSEG
R-----Q-KAFS-------TCASHLACVITLYGTVI--CLYM---RPTTS-YN-------
--IK--TD-RFFSLLYT--VLGPVLNPFIYTLKNR---------EFL---CSL----SKV
MQ----------------------------------------------------------
-----------------------------------------RF----CQLMAVNKTSF--
--------------------------------------.---------------------
------
>Xt1OR26878.2
-------------------------------------------------------M---E
--NST-K--------ITE--FVFVAFAFP-Q-R--FQYCMFFIFLILY-VLLLSGNILIM
MTIRADPHL-H-C-PMYFFLAKLSFIDLCYSSVTVPKMLADL-LSD-RK-T----ISFNG
CITQLYFFHFFACAECFLFT---AMGYDRYVAICKPLHYSTIMNRKLCLWMVAATW----
--------TIGF-VHSNIQT-S-LTM-GLPFC-GP-N-E------IDSFFCDIPPLIRLA
--CS-DT-K--MIDAMIV-A-N----SGFVSLGCFLAVLFSYIGIGSTI-LKIR--SAEG
R-----R-KAFS-------TCVSHLTVVTFFFGPCV--FIYM---RPSTA----------
--LK--VD-RVVTVFYT--VIAPMLNPVIYTLRNE---------EVK---TSI----KKV
WR----------------------------------------------------------
-----------------------------------------RG----ILYK.--------
------------------------------------------------------------
------
>Xt1OR26941.1
-------------MCSFISTRQNDT---------N-E---------T-------------
------K--------ITD--FILLGINGP-H-T--LKMVLFSLFLVVH-ITTVCVNLVII
ALYLQSQHL-K-S-PMYFFLSHLSSSDILLSTCIVPNLLDAL-LRN-GK-N----MSLGG
CLAQLLATGTSTGAECYLLT---AMSYDRYLAICNPLHYMKMMSPKLCVHLVAWSW----
--------FLSF-LICLVIV-L-LLA-QLDFC-RC-N-V------LDYIYCDFSPLLAIS
--CK-NS-L--ALEITTM-V-L----SIPIILLPLGFIISTYIYIGLAI-LRIS--SSVG
R-----K-KTFS-------TCSSHLTVVCTYCGILI--TKYT---VPI-G--G-QS----
--LT--MN-KAISLLYT--VGTPLLNPIIYSFRNQ---------EIR---AAL----KKW
MT----------------------------------------------------------
-----------------------------------------RR----VGY----------
--------------------------------------.---------------------
------
>Xt1OR26941.2
-------------MKA------------------N-W---------T-------------
------T--------VSH--FTILGFYEL-V-N--FKGILLPGLLLIY-LWTVAGNLTII
MLVTFCQSL-Y-S-PMYFFLGHLSCCDLLLTTVIVPLMLDSI-VRE--V-T----ITFVG
CLSQFYLFGSLAATECFILS---VMSYDRYLAICQPLHYSSAMNLKRCFHLAFWCW----
--------VLAF-MLMLLTA-V-QVG-RLKFC-GP-N-V------IDHFFCDLAPLLQLS
--CS-DT-A--FVEAENL-I-G----GLPASILPLAFITATYIIILRAI-LRIP--SSTG
K-----Q-KAFY-------TCSSHLTVVCVYYGSLI--VAYL---FLS-K--G-HS----
--LS--LN-KVLSLLYT--VLTPLLNPVIYSLRSK---------EIK---RAL----CKL
CK----------------------------------------------------------
-----------------------------------------H------------------
--------------------------------------.---------------------
------
>Xt1OR27101.1
----------M--G--------------------N-H---------S-------------
------M--------VTE--IFLLGFQHL-S-N--FRILTFSLILLIH-ILTVSENFLVI
ALVTVSQDL-Q-S-PMFFFLRQLSFSDLLESNVIVPTLLRTV-MNE-GA-K----IPLIG
CIVQLYLFGVCEALQCFLLT---VMSYDRFLAICNPLHYSTVMNHRFCCKLIAISW----
--------LLAL-SLTLVAQ-V-PVA-TQEFC-NQ-N-T------INHFFCDYFPLLELS
--CS-DT-S--LAQILAV-T-L----SFLVTVLAFLLIIGSYICIAHEI-LKIV--SSIG
R-----Q-KAFS-------TCSSHLAVVSIFFGTLI--GIYV---VPT-R--N-QS----
--QT--FN-KLLSLLYT--VGTPFINPMIYSLKSA---------DMK---NAL----KNI
IN----------------------------------------------------------
------------------------------------------------------------
--------------------------------------.---------------------
------
>Xt1OR27101.2
MDLCSVKK--M--Q--------------------N-H---------S-------------
------M--------VTE--IFLLGFQHL-N-N--FRILTFSLILLIH-ILTTTENALVI
ALVTVSRGL-Q-S-PMFFFLQQLSFSDLLQSMVIVPTLLRTV-MNE-GA-K----ISLIG
CIVQLYLFALSEALQCFLLT---VMSYDRYLAICNPLRYSSIMNHTFCFRLILTSW----
--------LLCL-SFTLVTL-I-TAA-TQEFC-NQ-N-T------INHFFCDYFPLLELS
--CS-DT-S--LAQILAM-A-T----AIPVILIPFMLIIGSYICIAHEI-LKIV--SSIG
R-----Q-KAFS-------TCSSHLAVVSIFYGTLI--VTYV---VPT-R--N-QS----
--QT--IS-KLLSLLYT--VVTPFINPMIYSLKSA---------DMK---NAL----KNI
IQ----------------------------------------------------------
------------------------------------------------------------
--------------------------------------.---------------------
------
>Xt1OR27472.2
-----------------------------------------------M------HK---V
--NQT-S--------GIS--FLLLGFQSS-Q-I--INEFLFVLFLWIY-IVTLLSNLLII
TLAITASSL-Q-C-PMYALLSQLSLADVLLSTSITPNFLRLL-LNG-GG-T----ISATG
CTTQFYFYGISAASEFYLLT---AMAYDRYLAICSPLHYASIMGFRLCLYMSLCSW----
--------GLAL-ILNLVMT-L-LTF-NLQFC-GP-F-V------IDHYLCDFDPLLKLS
--CS-DY-K--AVEITDY-I-L----AIPFMLLPFCFIIYTYVSIGLAI-LRIS--STEG
R-----H-KAFS-------TCSSHLIVVCTYYGILI--IVYM---VPS-N--G-HN----
--FN--IN-KILSLLYT--VGTPFFNPTVYSLRNN---------DIK---SVL----LKY
L-----------------------------------------------------------
------------------------------------------------------------
--------------------------------------.---------------------
------
>Xt1OR27704.1
-------------------------------------------------------M---E
--NIT-K--------VSE--FILTALSHH-P-N--IKYFLFLVFFLIY-LMTLFINLLIL
FLSLTDAQL-H-T-PMYFFLGNLAFLDMSYSSVTVPRMLSDF-ISK-ST-I----ISYPA
CITQMFFFIYFASAELFLLA---AMSYDRYVAVCHPLHYIQIMSWKVCAQMISVVW----
--------IFGL-LYSLMHT-L-FSL-RLTFC-NS-N-I------IHNFFCDLPNLLHLS
--CT-DT-F--INFMVAF-V-A----GGGLGMVAFTMTVLPYVQIISTV-FKIK--SIDG
K-----R-KAFS-------TCTSHITVVSTFYGSII--FIYF---VPT-T--S-YL----
--FV--LN-SLLSVIYS--VINPFLNPLIYSLKNK---------DLI---YAF----KRV
SL----------------------------------------------------------
-----------------------------------------ST----LRCRL--------
--------------------------------------.---------------------
------
>Xt1OR27812.1
------------------------------------------------------------
-------------------------------------MFFFIMFLLIY-IVAFAGNLLVI
LLVATHHAL-H-S-PMYFFLSQLSLSEILFTTNIVPNLLHLI-LQG-GA-N----MSVTN
CMVQFYLLCVPTIAQSLLLA---AMSFDRYAAICNPLHYMSVMTFKLQLYIAAYCW----
--------ASGV-LTALLAF-A-FLH-PLVFC-LA-N-V------INHFYCDIAPIIELS
--CS-DT-S--IVELVVS-L-D----SMFVFFSPFVFIIGTYVSILRTI-LRIP--SGCG
R-----Q-KAFS-------TCSSHLSVVFVYYGTLT--AIYL---YSP-G--K-HS----
--LN--AN-KFLSLLYI--VVTPLFNPIIYSLRNQ---------DIK---RAI----RKC
VL----------------------------------------------------------
-----------------------------------------GK---VTGFT---------
--------------------------------------.---------------------
------
>Xt1OR27832.2
-----------------------------------------------M------E-----
--NKS-D--------VSA--FILTDLSDL-T-D--SHVP--LLVLLVY-ITTLVGNLVII
LLVNTDAEL-Q-T-PMFFFLKNLSILDISMSSIPAPHILYSF-LTQ-SI-S----VSYAS
CIAQVFFFVLFATTEVCLLT---VMSYDRYVAICYPLHYIIIVNKKLCAALTSCAW----
--------VVGF-CCSLVHT-L-GTL-RLTFC-YT-A-T------IRGLFCELYQLIQSS
--CS-DS-F--PNILLVY-V-L----ASAVGIFALSTISISYSRVFSII-LHNR--FNKG
R-----T-KGLS-------TCISHLTVIIIFYITGI--FNYF---QPKTNNVA-------
------GG-RLLSLTYS--MFTPCLNPIIYSLRNN---------ELK---RAL----RRT
LR----------------------------------------------------------
-----------------------------------------RT----KLMD---------
--------------------------------------.---------------------
------
>Xt1OR27949.2
---------------------------------------------MTI------SM---P
--NQT-A--------VTE--FILLGFPGL---QPNFFLPVSLTLFLAY-IVSLIANSTVI
ILIILREQL-H-Q-PMYIIIANLALSDLLFDTITLPKIIAKY-WFG-AG-S----ISFFD
CFFQLFCVHSLGYLDSLIIM---LMAIDRYVAICQPLRYHSIISNKVLTLLCCMFG----
--------FCAA-LYGLYIT-L-IAV-QVPYC-GP-N-H------VNNCFCSNQAVIVLA
--CV-DV-S--LEKRERF-I-I----GMSVHLFPLAVIILSYILIIRVV-HLSA--NNGN
W-----Q-KAFY-------TCTTHLIVIGMHFIPRL--FVYS---TSQTS-LI-------
--FDDDIN-VLIVCLYT--FIPHLASPIFFCLRTI---------EIR---NIL----GQT
FN----------------------------------------------------------
-----------------------------------------IF----LGQTLHKICEKAS
Y-------------------------------------.---------------------
------
>Xt1OR28273.2
---------------------------------------------MAS------RR---Q
--A---N--------ISG--FIIQGFSDT-H-E--HYISLFVLILGIY-LIILLGNLIIF
LVISCNPHL-H-T-PMYIFLLNLSLIDISLPSDILPNLLHIL-LTQ-QN-N----ISFLG
CMTQMYVFLSLAATEYFLLT---AMAYDRYVAICDPLHYIARMSRKHCAGLITAAF----
--------TVGF-VDTVGHV-T-LIP-KLSYC-AS-R-L------INHFFCDITPLLKLS
--CS-ST-F--SVELVIY-I-V----GTFFFVNSFLLILISYIFIISAI-LKIQ--SSEG
R-----Q-KAFS-------TCASHLACVITLYVTVF--CLYL---RPQNN-YS-------
--LQ--RD-KFFSLLYI--ALGPVLNPLIYTLKNR---------EIK---SSF----NKM
RK----------------------------------------------------------
-----------------------------------------RM----VFILNK-------
--------------------------------------.---------------------
------
>Xt1OR28345.2
------------------------------------------------------------
--------------------FIIQGFSDT-P-E--LHISLFVLFLGIY-LIILLGNLIIF
LVISCNPHL-H-T-PMYIFLLNLSLIDISFTSNILPNLLHIL-LTQ-QN-N----ISFLG
CMTQMYVFGSLAASEFFLLT---AMAYDRYVAICDPLHYIARMSRKHCAGLITAAF----
--------TGGF-GATVGFF-V-LIP-KLSYC-AS-H-L------INYFFCDISPLLKLS
--CS-ST-F--SVELFIY-I-E----GTLLTFNAFLLTLTSYIFIVSAI-LKIQ--SSEG
R-----Q-KAFS-------TCASHLACVITLYGTVI--CLYM---RPTTS-YS-------
--LE--RD-KYFSLLYI--ALGPVLNPFIYTLKNR---------EFQ---SSL----KKM
RQ----------------------------------------------------------
-----------------------------------------RC----LF-----------
------------------------------------------------------------
------
>Xt1OR28345.3
---------------------------------------------MAS------ES---Q
--E---N--------VSG--FIIQGFSDT-P-E--LQISLFVLFLGIY-LIILLGNLIVF
LVISCNPHL-H-T-PMYIFLQNLSLIDISFPSNILPNLLHIL-LTQ-QN-N----ISFLG
CMAQMYVFVALAASEFFLLT---AMAYDRYVAICDPLHYIARMSRKHCAGLITASY----
--------TVGF-LDPVAHL-I-LVS-KLSYC-AS-R-L------INHFFCDMTALLQLS
--CS-ST-F--SVELFIY-I-E----GTLLGFSSFLLTLISYIFIISAI-LKIQ--SSEG
R-----Q-KAFS-------TCASHLTCVITLYGTLF--CLYL---RPTTS-YS-------
--LE--RD-KYFSLLYI--ALGPVLNPLIYTLKNR---------DFQ---SSF----NKM
RQ----------------------------------------------------------
-----------------------------------------IS----LFILDQ.------
------------------------------------------------------------
------
>Xt1OR28450.2
-------------------------------------------------------M---E
--NQS-T--------VYV--LVLAGLSDL-P-S--LQLPLFLVFLLIY-LITLTGNLLIL
LLIFTDSHL-H-T-PMYFFLGTLACLDMSYSSVTVPRMLYDL-CRR-RR-A----ISVPA
CITQIYFFFFFCTLEMSVLA---VMSYDRYIAICRPLHYMQIMNWNFCVQLVLSLF----
--------VFGV-IYSLLHI-G-FLT-KLTFC-RP-D-A------LQSFFCDLPQLLQVS
--CS-DT-F--INVLLIF-L-I----GILFGVGILGATFYPYIPIITTV-LKMT--SKHT
R-----A-KAFS-------TCSSHLTVVSIFYTTGF--FNYF---HSY-S--N-EH----
--YA--ED-KVAPVFYA--IITPFLNPLIYSLRNQ---------KLK---LAL----KKA
LQ----------------------------------------------------------
---------------------------------------------------RLVFRTGQK
TGL-----------------------------------.---------------------
------
>Xt1OR28491.2
-----------------------------------------------M------EN---R
--NQS-K--------AIQ--FILEGVSEV-P-E--MQIPLFFVFCLMY-LTALTGNLFVI
TLIIQSPAL-H-R-PMYSFLCNLSILDVCSSTVTQPKLLSML-LTG-NS-V----TYFTS
CILQLYFFICFTAIEMFSLT---AMAYDRYAAICKPLNYSVLINTRTCVLLCVSSW----
--------LFGF-VEPIPHI-S-TIS-QLSFC-GP-L-I------INHFYCDVSVLLKLS
--CT-DT-G--FIDNITY-F-L----GSVVGCFACICIVTSYIYIISTI-LKIQ--SSKG
R-----Q-KCFS-------TCVSHLTVVILFYGSLF--LNYM---RPSSQ-YS-------
--SS--EE-KPFAVVYT--ALIPMINPFIYTLRNK---------DVH---MAI----WKA
GR----------------------------------------------------------
-----------------------------------------TN---R-------------
--------------------------------------.---------------------
------
>Xt1OR28977.2
-----------------------------------------------M------EQ---T
--NQT-T--------VSE--FILLGLTTD-P-K--IELFLFTFFLLIY-IITLFGNIGII
FTVLFVSDL-H-K-PMYFFLSNLSFSDLCFATTVTPKMLYIM-LSG-RK-S----IDFNS
CALQLYFFAGFASTEAYMLS---AMAYDRYVAICHPLLYTVIMNKRACICLLAGVY----
--------MTGF-LIASIHT-S-CTM-SLSFC-GP-N-T------INHFYCDIPPLMELS
--CS-DT-Y--ISKTVIF-V-V----VFCLGCFSVAVTLASYCYIFFTI-MNIK--SSRG
K-----R-KTFS-------TCSSHFLCVSLFFGTVF--FMYL---RPA-S--K-YS----
--VS--QD-KVVSVFYT--MIIPMMNPIIYSLRNA---------EVK---NAV----TWY
IN----------------------------------------------------------
-----------------------------------------KL----LLSSNLKF-----
--------------------------------------.---------------------
------
>Xt1OR29026.1
-----------------------------------------------M------ED---F
--NNT-A--------VKE--FILLAFSRFPE----LQVLIFIVVLVMC-MISVIGNLSII
VLVKTEHSL-H-T-PMYFFISVFAGLEILFMSVTIPKLLANL-VAD-YK-N----IAFIE
CFAQLYAFNAFGVTECCLLA---VMAFDRNLAINNPLRYGAIMNPRLCLTLAAIPW----
--------VGGF-VIGIIPI-I-FTA-DLDFC-AS-K-E------VNHFFCDLAALQNLS
--CS-DP-I--ISNVATS-I-I----TVFAGLAPFMLIIGLYIHIIITI-SRIR--NVEG
K-----K-KAFS-------TCSSHLIVASLFYGTVI--IMYI---RPSFS--D-------
------LD-KFIALIYT--VLIPFLNPFIYTLRNK---------DVK---EVF----KKF
TF----------------------------------------------------------
-----------------------------------------PK----HNFKETSN-----
--------------------------------------.---------------------
------
>Xt1OR29421.1
-----------------------------------------------M------HK---V
--NQT-S--------GIS--FLLLGFQNS-Q-I--INEFLFVLFLWIY-IVTLFGNLLII
ILVITVSAL-R-S-PMYALLSQLSLADVLLSTSITPNSLRLL-LNG-GG-T----ISTTG
CITQFYFYGVSTGSEFFLLT---AMAYDRYLAICSPLHYASIMDSRLCLYMSLCSW----
--------GIAL-ILCLIVN-L-LTF-NLQFC-GP-F-V------IDHYFCDFAPIIKLS
--CT-DY-K--AVELTVI-I-F----DIPFMLLPFCFIIYTYVSIGLAI-LRIS--STEG
R-----H-KAFS-------TCSSHLIVVCMYCGTVI--TVYM---VPS-K--G-HN----
--FN--IK-KILSLLYT--VGTPCFNPIVYSLRNN---------DIK---VAL----RKY
M-----------------------------------------------------------
------------------------------------------------------------
--------------------------------------.---------------------
------
>Xt1OR29482.2
----------------------------------------------MD------YG---R
--NIT-V--------PRD--FYLIAFSNS-E-E--DQHIVFLGLLLMY-LLTVLGNLLII
VLVCLVPQL-H-T-PMYFFLCNLAAQDIISVSAFLPKLMAIT-ITG-DT-R----ASFPG
CITQIFLFAFCACGDFLLLA---IMAYDRYVAICIPLRYHLIMNPRLCILLMTTSW----
--------ILCA-TSAMCYS-L-FIS-QLSFC-RL-F-D------INHIFCEPVSMLKLS
--CS-DT-T--HIQILII-I-E----LPLIAIFPFGLILTSYVYIIYTI-LKMR--TTAA
R-----L-KIFS-------SCSSHLTAVLLFGGTGI--GLYT---KPE----SNDS----
--QD--ID-KMLFLIYL--GFVPMLNPLVYSLRNR---------QVQ---SAA----KNI
FT----------------------------------------------------------
-----------------------------------------KY----ISYWQCKLRVIHY
T-------------------------------------.---------------------
------
>Xt1OR29545.1
-----------------------------------------------M------PD---V
--NQS-S--------SSG--FILQGFSDY-P-D--IQIPLFCLFLLIY-LLTLQGNVLIL
IVIYQTSLL-H-I-PMYFFLCNLAFIDMFSSSVSQPKLLSML-LGG-DN-T----ISFGG
CMTQLHSFMSLTCTEFVSLT---VMAYDRYVAICNPLRYLIVMNRRVCVILFIACW----
--------MVGF-ALPVSHT-V-LIS-HLPFC-RS-Q-T------IDHFFCDPSILLTLS
--CA-ST-F--SIELLTY-V-L----CSLVALPAFALVVASYTYIISTI-IKIH--SATG
R-----K-KAFS-------TCTSHLTVVSLFYGTIL--ITYM---SPT-S--Q-YS----
--ST--LS-KPFSFLYT--ALIPLINPFIYTLRNK---------DIK---THI----SNI
IE----------------------------------------------------------
-----------------------------------------FK----RSRLQLAGSAL--
--------------------------------------.---------------------
------
>Xt1OR29560.1
---------------------------------------------MSS------EF---K
--E---N--------VSG--FIIQGFSDT-P-E--LHISLFVLFLGIY-LIILLGNLIIF
LVISCNPHL-H-T-PMYIFLLNLSLIDISFTSNILPNLLLIL-LTQ-QN-N----ISFLG
CMTQVYVFVALASSEYFLLT---AMAYDRYVAICDPLHYIARMSRKHCAGLITAAF----
--------TVGF-GEAVGFI-V-LIP-KLSYC-AS-R-L------INHFFCDVPPLLKLS
--CS-ST-F--SVELLTY-I-D----GTLLAFNSFLLTLISYIFIISAI-LKIQ--SSEG
R-----Q-KAFS-------TCASHLTCVITLYGTGF--CLYV---RPTTS-YS-------
--LE--RD-KYFSLLYI--ALGPVLNPLIYTLKNR---------EFQ---SSF----NKV
KQ----------------------------------------------------------
-----------------------------------------RC----LAFYFR.------
------------------------------------------------------------
------
>Xt1OR29757.2
-------------MNTTSSC--------------N-Q---------S-------------
------K--------ITE--FLLVGFSAP-R-P--LRVLLFSICLVIY-IMVLGANLMII
ALYLGSHRL-R-S-PMYFFLSNLSATDILLSTSVGPNLLCTL-LKD-GN-P----MSVSA
CVTQYFASGFFTGFECLLLT---VMAFDRYLAICKPLRYVTIMTNKHCLHLVIWSS----
--------LEIV-LFLLLVI-I-LIS-HSGFC-GC-N-T------LDYIYCDIAQLLKKS
--CS-DV-F--VLETSIT-M-I----TISVAVIPLLFIVTTYVIISISI-IRIS--SNTG
R-----Q-KAFS-------TCSSHLTVVSMFYGIII--ALYT---VSS-K--G-PS----
--LN--MK-KIISLLYT--SFIPLFNPIIYSCRNQ---------EIW---KAL----GLL
.-----------------------------------------------------------
------------------------------------------------------------
------------------------------------------------------------
------
>Xt1OR29875.1
---------------------------------------------MTS------GN---Q
--G---N--------VSG--FIIQGFSDT-P-E--LHISLFVLFLGIY-LIILLGNLIIF
LVISCNPHL-H-T-PMYIFLLNLSLIDISFTSNILPNLLHIL-LTQ-QN-N----ISFLG
CMTQMYVFGSLAGSELLLLT---AMAYDRYVAICDPLHYIARMSRKHCAGLITAAF----
--------TVGF-GEPIGLI-V-LIP-KLSYC-AS-H-L------INHFFCDIAALLQLS
--CS-ST-F--SVELSIY-I-E----GTLLSFNAFLLTLASYIFIISAI-LKIQ--SSEG
R-----Q-KAFS-------TCASHLACVITLYGTVL--CLYI---RPTTS-YS-------
--VK--RD-KYFSLLYI--ALGPVLNPLIYTLKNR---------EFK---SSF----IKL
RQ----------------------------------------------------------
-----------------------------------------TS----LLMLLSNTIK.--
------------------------------------------------------------
------
>Xt1OR29919.1
---------------------------------------------MAS------ES---K
--E---N--------VSG--FIIQGFSDT-P-E--LQISLFVLFLVIY-LIILLGNLIIF
LVISCNPHL-H-T-PMYIFLQNLSLIDISSTSNILPNLLHIL-LTQ-QN-N----ISFLG
CMTQMYLFASLAASEFFLLT---AMAYDRYVAICDPLHYIARMSRKHCAGLITAAF----
--------TGAF-VGSVGHL-V-LIA-KLSYC-AS-H-L------INHFFCDVAALLKLS
--CR-ST-F--IAELFIY-I-T----GTLLIFNAFLLTLASYIFIISAI-LKIQ--SSEG
R-----Q-KAFS-------TCASHLTNVITLYVPVI--CLYM---RPTTS-YS-------
--LE--RD-KYFSLLYI--VLVPVLNPFIYTLKNR---------EFK---YSF----NRI
KN----------------------------------------------------------
-----------------------------------------VI----YFR----------
--------------------------------------.---------------------
------
>Xt1OR29947.1
-----------------------------------------------M------HK---V
--NQT-S--------GIS--FLLLGFQNS-Q-I--INEFLFVPFLWIY-IVTLFGNLLII
VLVITVSAL-R-S-PMYILLSQLSLADVLLSTSITPNFLWLL-LNG-GG-T----ISATG
CITQFYFYCFSASSELYLLT---AMAYDRYLAICSPLHYASIMGFRLCLYMSLCSW----
--------GLAL-IISMIMK-L-LIH-NLQFC-GP-F-Y------IDHYFCDSSPLLELS
--CT-DH-KE-VVKLTEI-I-L----MIPFTILPFCFIIYTYVAIGLAI-LRIS--STEG
R-----H-KAFS-------TCSSHLIVVCMYYGSLI--IVYM---VPS-K--G-PH----
--FN--IY-KMLSLLYT--VGTPFFNPVVYSLRNK---------DIK---VAL----LKQ
LQ----------------------------------------------------------
-----------------------------------------NG----ISLGDLYTM----
--------------------------------------.---------------------
------
>Xt1OR30036.2
-----------------------------------------------M------GG---N
--NIT-I--------AEE--FILLGFSHL-P-H--LRFILLCMFLFLY-ACTLLGNSLIT
LLIIKDPRL-H-T-PMYFFLANLSILDLLSPSVTVPKMIQDL-VSG-KG-V----ISVHG
CFVQMFFLITFIGSECPLLS---VMAFDRYVAICKPLHYRIIMSNKMCSWLTGGVW----
--------ILGS-FYSLLHT-L-LTK-NIQFC-GP-F-S------INHVFCDVLPLFQLA
--CS-NI-T--LNLALLY-Q-S----AFFNGMCNFYIILSSYSSIITAI-ARIT--SKDG
R-----R-KTFS-------TCASHLMVVSVFYGTVM--ATYF---SPISS-YL-------
--ES--RD-RTAAVIYT--SVTPALNPIIYSFRNN---------DVK---KAL----KKL
FG----------------------------------------------------------
-----------------------------------------K.-----------------
------------------------------------------------------------
------
>Xt1OR30196.1
-----------------------------------------------M------HK---V
--NQT-S--------GIS--FLLLGFQNS-Q-I--INEFLFVPFLWIY-ILTLFGNLLII
ILVITVSAL-R-S-PMYALLSQLSLADVLLSTSVTPNFLRLL-LNG-GG-T----ISATG
CITQFYFYCVSTASEFYLLT---AMAYDRYLAICSPLHYVSIMGFRLCLYMSLCSW----
--------GVAL-LLGLFFN-L-LTF-NLQFC-GP-F-V------IDYYFCDFTSLIKLS
--CT-GY-K--SLQLTDI-I-L----AIPFMLFPFSFIIFSYVSIVIAI-LRIS--STEG
R-----H-KAFS-------TCSSHLIVVCMYYGTLI--IVYM---VPS-K--Q-HN----
--FN--IN-KMLSLLYT--VGTPFFNPTVYSLRNN---------EIK---SVL----LKY
L-----------------------------------------------------------
------------------------------------------------------------
--------------------------------------.---------------------
------
>Xt1OR30229.2
MKSYFFLYQAMQVN--------------------N-H---------T-------------
------M--------VSE--IFLLGFQHL-N-N--FKILIFLLILLIH-ILTVYENALVI
ALVTVSQHL-H-S-PMFLLLRQLSFSDLLQSVVIVPTLLRTV-MDE-GA-K----IPLTG
CFEQFYFFGVTESLQCLLLS---VMSYDRYLAICNPLRYSSLMNHRVCVKLIVMSW----
--------LLAL-SFTLVTV-M-AAA-TQEFC-NQ-N-S------INHFFCDYFPLLELS
--CS-DT-F--LVRILAI-A-L----SVPVILFPFLFIIGSYICIAHEI-LKIV--SNTG
R-----Q-KAFS-------TCSSHLAVVSIFYGTLI--VTYV---VPT-R--N-QS----
--QT--IS-KLLSLLYT--VVTPFINPMIYSLKSA---------DMK---NAL----KNI
IK----------------------------------------------------------
------------------------------------------------------------
--------------------------------------.---------------------
------
>Xt1OR30788.1
-------------------------------------------------------M---M
--ANA-T--------YSQPTVLALSFGEL---T-AVKYLYGAIVFLIF-LMIVASSSAVI
GTIILHRSL-H-E-PMYMFIAALCMNGLYGGICFFPALFVNL-LSQ-VQ-T----VSYIG
CLIQVFGIHSYYGCEITVLA---VMAFDRYMCICNPLRYHSLMTSGTVLKLIGAAW----
--------LYII-VLVTIHV-I-LTI-RLPLC-GS---V------IQKIYCDNWSVVRLS
--CI-DT-T--LNNVFGL-L-M----S-SITGLLPGGVLISYVKILRVC-MKSS--KDVR
A-------KALQ-------TCTPHIVSLLYFVVDIL--CEVVLLRFPFNS----------
--IPYELR-IIISVQAF--VFAPLLNPLMYGLKLR---------KIR---VKI----GQI
FC----------------------------------------------------------
-----------------------------------------PK---NKTEGHGKM-----
--------------------------------------.---------------------
------
>Xt1OR30827.1
-----------------------------------------------M------EV---S
--NET-R--------IRE--FIFTGLANSRI----QGFILFVLFFFVY-VITVVGNSGMV
ALVCNTSQL-Q-T-PMYCFLGCLSMVDLCYSSVIAPKMLADL-VSR-VK-S----ISFIG
CALQFFFFAALAATESLLLS---CMSYDRYVAICRPLHYSLIITEKKSIGLILTAT----
--------SIGF-SQSSVQT-V-CIF-SLRYC-GW-N-Q------IDHFYCEVPPLLKLS
--CS-ET-F--SCDLVTI-F-F----FCSFGMASMMIIVVSYLLIVSSI-LGIN--STTG
R-----R-KAFS-------TCSSHLTCVCIFYGTTL--FIYL---RPPSR-SF-------
--DK--KD-KVASVFYT--MVIPMLNPLIYSLRNQ---------EVM---KAL----KTS
IR----------------------------------------------------------
-----------------------------------------CS----SSL----------
--------------------------------------.---------------------
------
>Xt1OR30827.2
-----------------------------------------------M------EL---Q
--NVT-K--------VTE--FTFTGLEANHS----QVPFLFIFFLLVY-MITVVGNSGMV
ALVCSTPHL-Q-T-PMYYLLSCLSMVDLCYSSVIAPKMLADL-ISK-LK-S----ISFIG
CALQFFFFAALAGTETLLLS---CMSYDRYVAICRPLHYRSIMTKNKCLWLILMSF----
--------SIGF-SQSSVQT-K-CIF-GLEFC-RR-N-Q------IDHFYCDVPPLLKIS
--CS-DT-F--HCNMTTV-F-F----ICSFGVGSMVNILVSYTLIVSSV-LQIK--SSAG
R-----G-RAFS-------TCSSHLTCVCIFYWTVF--FIYL---RPPSS-SF-------
--DR--QD-KVASVFYT--MVIPMLNPLIYSLRNQ---------EVK---KAL----YRL
TT----------------------------------------------------------
-----------------------------------------RC----FNTIL--------
--------------------------------------.---------------------
------
>Xt1OR30930.2
------------------------------------------------------ME---N
--VFN-T--------STS--FILLGIEEMEH----NKYLYCAFLLITY-LLILLFSCLII
SVVLLDESL-H-C-PMYTLIANLMLNGIFGASCFLPKLILDL-FFS-SK-V----ISRAA
CFIQSFCVTIFAYFEIAAFT---IMAYDTYLAVCHPLRYPTLMTNKTALNLIVGSV----
--------VFNV-IFVLISV-L-LSA-RLPLC-GS-H--------INNYFCDNMSIFILS
--CV-DS-S--VNRLYGT-V-K----FVVYLMVAMIIIAYSYMRILLIC-LNIS--GDSG
K-------KAIH-------TLVTHLLNFSIFLIGAL--FIFIRYRLESIN----------
--LPLVFH-ILLSVTGS--AFPPLLNPLVYGIRTK---------ALK---AKVISHLEKL
------------------------------------------------------------
-----------------------------------------------KVNKYI-------
--------------------------------------.---------------------
------
>Xt1OR31127.1
-----------------------------------------------M------HK---V
--NQT-S--------GIS--FLLLGFQNS-Q-I--INEFLFVPFLWIY-ILTLFGNHLII
VLVITVSAL-R-S-PMYVLLSQLSLSDVLLSTSITPNVLWLL-LNG-GG-T----ISATG
CITQFYFYGAAGSTEFYLLT---AMAYDRYLAICSPLHYVSIMGFRLCLYMSLCSW----
--------GLAL-ILSLFFN-L-LTF-NLQFC-GP-F-V------IDHYFCDFTAIIKLS
--CT-DY-K--PVELTQI-I-L----AIPFMLLPFCFIIFSYVSIGLAI-LRIS--STEG
R-----H-KAFS-------TCSSHLIVVCMYYGNMA--IVYM---VPS-K--G-HN----
--FN--IN-KILSLLYT--VGTPCFNPIVYSLRNN---------DIK---VAL----YKY
MS----------------------------------------------------------
-----------------------------------------NQ----ISFFTLNLSRRKL
------------Y-------------------------.---------------------
------
>Xt1OR31304.1
----------MNEK--------------------N-Q---------T-------------
------W--------VSE--IVLLGFQNL-H-N--FKVPLFSLFLLIY-ILTVWENVLII
VLVAFSRNL-H-S-PMYFFLQQLSLSDLLQTATVVPILLQTV-INN-GF-A----MSLIG
CISQLYFFAYSETFQSFLLA---VMAYDRYVAICIPLRYTSIMSHRVCVQVILTSW----
--------GISL-CSTLVTV-N-LIG-SLQFC-EN-K-T------IDHYFCDVDPLLQMS
--CS-DT-F--FVQIDII-L-L----SIPVIICPFILISVSYMCIAHAI-LKIV--SHTG
R-----Q-KAFS-------TCSSHLAVVSMFYGTLI--AIYL---AAP-S--K-QS----
--LA--II-KALSLIYT--VVIPWLNPLIYSLRST---------DIK---EAF----KNY
LN----------------------------------------------------------
-----------------------------------------KY----PLCL---------
--------------------------------------.---------------------
------
>Xt1OR31520.1
----------MLER--------------------N-Q---------T-------------
------G--------VTE--ILLLGFQNV-G-N--AKIPLFLLIILLY-TMTVCESSLVI
ALVWSTKNL-Q-S-PMYFFLQQLALSDILQTSTVVPAMLRVI-IYE-GA-T----MALTD
CITQFYFFAASEAFQCINLA---VMSYDRYVAICNPLRYSSIMTLKVCVQCILWSW----
--------LLAF-SVILITA-N-AAA-TQHFC-DK-D-I------IDHFFCDFFPLLELS
--CS-DT-F--FVRIEVT-L-L----SVPVVFTPFILIIGSYICIAHEI-LKIV--SSIG
R-----Q-KAFS-------TCSSHLAVVSIFYGTLI--GIYV---VPS-K--Q-RL----
--MT--IS-KLLSLLYT--LIIPFVNPMIYSLRNK---------DII---ERL----KAI
LV----------------------------------------------------------
----------------------------------------------------------SG
KQKGINI-------------------------------.---------------------
------
>Xt1OR32100.1
-------------MNTTSSC--------------N-Q---------S-------------
------K--------ITE--FLLVGFSAP-R-P--LRVLLFSICLVIY-IMALGANLLII
AVYLGSHHL-R-S-PMYFFLSNLSVTDISLSTSVGPNLLYTL-LKG-GN-P----MSVSA
CVTQFYAFGLFTGLECLLLT---VMAYDRYLAICKPLHYATIMTNKHCLHLVIWSW----
--------LEIF-ICCSSST-I-IIS-HSGFC-GC-N-T------IDYVYCDFSPLAELS
--CS-DD-F--VMNTVTT-I-VLTIATLLLILSPLLFVITTYVFISISI-FRIS--SKTG
R-----Q-KAFS-------TCGSHLTVVCTYYGILI--SQYT---VPS-K--G-QS----
--GN--VN-KLTSLLYT--LVTPLFNPIIYSIRNK---------EIQ---KAL----SNL
KA----------------------------------------------------------
-----------------------------------------HR----FFRE---------
--------------------------------------.---------------------
------
>Xt1OR32249.1
-------------------------------------------------------M---E
--NQT-T--------VNT--FILTGLSDL-P-S--LQLPLFLVFLLIY-LITLTGNLLIL
LLIFTDSHL-H-T-PMYFFLGTLACLDMSCSSVTVPRMLFDL-LRE-RR-I----ISVPA
CITQVFFFIFLFASEICVLA---AMSYDRYIAICRPLHYMQIMSWNVCVQILLGLL----
--------LFST-IYSLVHT-V-SLT-KLTFC-LP-N-V------LQSFFCDLPQLLEAS
--CS-DT-F--INVLLIF-V-V----GIPSAAGILVLTFYPYIPIITTV-LKMT--SKLT
R-----S-KAFS-------TCSSHLTVVSIFYTTIF--FNYF---HPN-T--N-DH----
--LV--GD-KVIALLYA--ILPPSLNPVIYSLRNQ---------ELK---LSL----RRT
LQ----------------------------------------------------------
---------------------------------------------------RL-----Q-
--------------------------------------.---------------------
------
>Xt1OR32629.1
-----------------------------------------------------------L
--NQS-K--------VTQ--VIILGITDIHV----LQTPLFIVFLIIY-LLTLAANLLII
TVVSLNPLL-H-N-PMYFFIGNLSFLDIFYSSAIQPKLLSTL-LAG-PS-V----VSFPG
CIAQLYVFMSLACTEFVSLT---AMAYDRYVAICKPLHYAVLMNTRTCMLLATVCW----
--------IVGF-LDPLAHT-M-VIS-QLPFC-KP-P-I------INHFFCDLSVLLNLS
--CV-DK-V--FIEILTY-V-V----GSMVALPAFVLTLTSYIFIISSI-LKIH--SSDG
R-----Q-KAFS-------TCASHLTVVILFYGTVL--VMHM---RPS-S--H-YL----
--LA--QD-KPLSVLYT--AIIPILNPLIYSLRNK---------NVK---KAL-------
------------------------------------------------------------
------------------------------------------------------------
------------------------------------------------------------
------
>Xt1OR32723.1
---------------------------------------------VSM------MY---I
--TNT-S--------FPH--FSLLGFSDV-P-Y--LRTYLIMVFFTMY-LLTILGNLAIL
LCIVYDQHL-H-L-PMYYFLSNLSLVDICLTSSTISTLLSSL-FFN-HL-L----VSFPS
CIAQMYCFVSFGNLENNLLA---VMAYDRYVAICSPLQYYMKMKHRLCIALVFLSW----
--------VAAC-LHSLLHT-L-MVA-TLEYT-GV-K-Q------VNHFFCEISQVLAIS
--DS-DT-S--VNFLLIF-T-E----GAVSVGAPFICIIMSYFCIVRTI-VQMH--SADG
R-----S-KAFS-------TCSSHLTAVCLFYGTIA--AVYF---LPSTT----------
--ASLLNG-RLATIGHT--LLTPLLNPFIYGLRNK---------AIK---TVF----RKL
------------------------------------------------------------
------------------------------------------------------------
------------------------------------------------------------
------
>Xt1OR32770.1
------------------------------------------------------------
----------------------IQGFSDT-P-E--LQISLFVLFLVIY-LIILLGNLIIF
LVISCNPHL-H-T-PMYIFLLNLSLIDISFPSNILPNLLYIL-LTK-QS-N----ISFLG
CMTQMYLFVALASAEYLLLT---AMAYDRYVAICDPLHYIARMSRKHCAGLITAAF----
--------TGGF-VDSVGHV-V-LIS-KLSYC-AS-H-L------INHFFCDVTPLLKLS
--CS-ST-F--SVELLFY-F-V----GTLLVFNSFLLTLASYIFIISAI-LKIQ--TSEG
R-----Q-KAFS-------TCASHLACVITLYVTAI--CLYM---RPTKS-YS-------
--LE--RD-KYFSLLYI--ALGPVLNPLIYTLKNR---------EFK---SYF----NKM
RE----------------------------------------------------------
-----------------------------------------RI----SKLVS--------
------------------------------------------------------------
------
>Xt1OR32907.1
-------------M---GGT--------------N-Q---------T-------------
------D--------IQQ--ILLSGFQVP-H-S--FKIPFFLLVLILY-NATLTANITIV
GLVSSSPSL-H-H-PMFFFLSHLSLSDIMLTTDIAPLMLHGI-LKG-GV-T----TWTSA
CITQLLFHGIAVTSECLILT---VMSYDRYLAICNPFHYVSIMCSNLQLSLVSLCW----
--------FVSF-TMSLIPV-V-LIS-KMEFC-GS-H-T------INHFFCDFAPLLELS
--CS-DT-S--LVELIDM-V-L----AIPLSVFPVLFITITYMCIFNAI-LKIP--TTTG
R-----H-KAFS-------TCSSHLTTVTIFFWILV--AVYI---VPS-N--D-IS----
--MS---K-IIISLIYT--VVIPLFNPLIYSLRNQ---------EIR---SAL----QKC
LQ----------------------------------------------------------
-----------------------------------------RM----VSYRGVRMRRLVL
LRFFC---------------------------------.---------------------
------
>Xt1OR33122.1
----------------------------------------------MK------EE---Q
--NYT-L--------GTE--FHLLAFSSS-G-T--DTYIIFMVLLLLY-LQTILGNLLII
LLVNLDYRL-H-T-PMYFFLCNLAAQDIMLVSAILPKLMAAT-ISG-DT-S----ISFNA
CLTQLFMFAICVDTDFFLLA---VMAFDRYVAICIPLRYCLIMNPKLCILLVITPW----
--------MLYV-CNGIYYC-L-LLS-ALSYC-QS-H-D------LNYIFCDIKTIMGLS
--CS-DT-T--YIQTLIS-V-E----TVFVGFLPLVLTLTSYVCIIATI-LRIK--SSAV
R-----L-KTFS-------SCSSHLTVVLLFCGTSL--SLYV---KPN----SEDS----
--TK--LD-RLLPLLYV--GLVPMLNPIVYSLRNR---------QIW---SAT----KAV
YG----------------------------------------------------------
-----------------------------------------KF----KSQILKIHFYIHM
--------------------------------------.---------------------
------
>Xt1OR33154.1
-------------------------------------------MKPQG------IV---G
--NQS-E--------VTE--FIVQCFSNA-P-E--LQPLLFVIFFLIY-LLIVTGNTTIC
ATVAADPHL-Q-T-PMYWLLSNFSFLEMSYSSVILPKLLTML-VTQ-HK-T----ISTTG
CKFQLFFFTVFTCIEFFLLT---VMAYDRYVAVCHPLHYHSLMTLRHCAKYIAAVW----
--------TFGF-LDPIPLN-A-IIA-KFSFC-SS-N-Q------IDHFYCDVTPVLKLT
--CS-DT-F--TLLLLVY-M-N----GAFLFLSTITLTCISYILIIRTI-QGIK--SSEG
R-----K-KAFS-------TCASHLTCVSIFYGTIF--CLYM---RPRAA-YE-------
--PE--KD-KFFSLLNI--VLVPSLNPFIYTLKNK---------EFK---IAF----AKQ
KK----------------------------------------------------------
-----------------------------------------RI----FSWGQ--------
-------------S------------------------.---------------------
------
>Xt1OR33320.1
-----------------------------------------------M------PA---E
--NQS-S--------SSG--FILQGFSDY-P-D--IQIPLFCLFLLIY-LLTLLGNVLIL
IVIYQTSLL-S-F-PMYFFLCNLALIDLCTSSVSQPKLLSML-LRG-DN-T----ISFGG
CMTQLHFFFTLACDEIVSLA---VMAYDRYVAICNPLRYLIVMNRRVCVMLVITCW----
--------MFSL-AEPMSHT-V-LIS-HLPFC-RS-Q-A------IDHFFCDPSILLNLS
--CA-ST-F--SVQLLTY-V-L----GSLVGLPAFALTVASYTYIISTI-LKIH--SATG
R-----K-KAFS-------TCTSHLTVVSLFYGATL--ITYM---RPT-S--Q-YS----
--ST--LS-KPFSLLYT--ALIPLINPFIYTFRNK---------DFK---QQI----SNK
TK----------------------------------------------------------
-----------------------------------------IK----RSH.---------
------------------------------------------------------------
------
>Xt1OR33380.1
-----------------------------------------------M------LK---Q
--NQT-K--------MNE--FILLGISDD-A-E--QQIPLFFLFALIY-IFTLLGNFVII
TVIYLSPQL-H-N-PMYFLLCNLSFIDLSSASITQPKLLSML-LLR-EN-T----ISYGG
CIAQLYSFMLFTGTEFFSLT---AMAYDRYVAICKPLRYHILMNNTICVRITSTCW----
--------VLGM-VDPLPHT-V-LIT-QLSFC-GS-H-V------INHFFCDMSVVLKLS
--CV-DT-S--FIESMTY-L-F----GLLVEFPVFLLLVISYCCILCAI-LKIH--SAKD
R-----S-KAFS-------TCSSHLIVVILFYGTVW--IMYL---RPLSQ-YS-------
--AD--HS-KPFSLLYT--AIIPLVNPFIYSLRNR---------DVR---NSI----FRT
SI----------------------------------------------------------
-----------------------------------------VQ----ID-----------
--------------------------------------.---------------------
------
>Xt1OR34006.1
------------------------------------------------------ME---N
--VSS-V--------SRH--FVLLGLVEMED----LRYLYCILSLFLY-IFILLLSLGIV
LVVLTEESL-H-E-PMYIFICNLTFNGMLGSSSFFPKLIVDL-LAS-SH-Q----ISHVG
CFLQVLGMVTYAFYELSSFT---LMAYDRYLAVCDPLRYATKMTNTKAVRLILSFF----
--------GYSF-ISVLVGV-I-LSA-RVSYC-GT-Q--------IKNIFCDNLSLIVLS
--CG-DS-S--VNNLYGA-L-V----TAILLVFTLLIIAYSYVKIFIVC-LKIS--KEAC
E-------KAIH-------TVVTHLLGFSLFLVGGL--FLFIRFRLGNNN----------
--LPLFAH-ILLSITFI--IFPPLLNPLIYGIRTK---------ALS---AKIFHHLHKM
------------------------------------------------------------
-------------------------------------------------RIVSN------
--------------------------------------.---------------------
------
>Xt1OR34027.1
-------------------------------------------------------M---E
--NQT-T--------VYT--FILAGLTDL-P-S--LQLPLFLVFLLIY-LITLTGNLLIL
LLIFTDSHL-H-T-PMYFFLGTLACLDMSYSSVTAPRMLFDL-LRE-RK-I----ISVPA
CITQVYFFVFFIVSEMSVLA---VMSYDRYIAICRPLHYMQIMTWNVCVQFVSGIL----
--------VIST-IYSLVHT-L-FLT-KLTFC-HP-K-V------LQSFFCDLPQLLEAS
--CS-DT-F--INVLLIF-L-I----GLLIGVIIFGATFYPYIPIITTV-LKMT--SKHT
R-----A-KAFS-------TCSSHLTVVFIFYTTSF--FNYL---RSN-A--N-DH----
--LV--ED-KVASVVFA--ILIPSLNPVIYSLRNQ---------ELK---SSL----RRT
LQ----------------------------------------------------------
---------------------------------------------------RL-----Q-
--------------------------------------.---------------------
------
>Xt1OR34160.1
-----------------------------------------------M------VP---E
--NKT-S--------VSD--FVLLGLTDH-T-R--LQIILFVCILIIY-LLNLTGNFLIM
LLIISDSTL-H-I-PMYFFLWNLAFIDICYSSVVVPKMLSDL-LST-KR-T----ISFIG
CISQIHFFHFLGSSEVMLFS---AMSYDRYVAIQNPLRYSSIMNIRLCLQLSLGCL----
--------MLGF-FHSLLHT-L-LIA-KLPFC-GP-D-V------INHFFCDIKPLLKLA
--CT-DT-S--LNLHLLN-G-V----TGTLITATLFLTILSYIFISRCL-MKTT--NTEG
R-----K-RAFA-------ICSAHLTAVLLLTGTAI--FTYI---RP--S--SQSS----
--LD--QD-RAAAVLYT--VLPPALNPIIYSLRNK---------QIK---VAM----RAI
AK----------------------------------------------------------
------------------------------------------------------------
--------------------------------------K---------------------
------
>Xt1OR34203.1
-----------------------------------------------M------EN---S
--NET-S--------FNR--FFLLSLADT-P-Y--LKAFSVLIFLIMY-LLTLSVNSLLI
IVVRINLRL-H-T-PMYFFLSNLSVIDIGISTSIVPKLIIIT-ITQ-DT-S----ISRLD
CASQMFFHSALGATECIILA---VMAYDRYVAICKPLHYNTITNKRFCISMAAACW----
--------ALGC-INSSFHV-P-YIF-HMSFC-RS-H-H------VNHFFCELPVFFPLS
--CQ-DT-W--LQEVSMY-I-S----ACIIGLIAFILILFSYAYIISTI-LSIR--STKG
R-----H-KAFS-------TCASHLTVVSLYYGPLM--FMYL---RPH-S--R-NS----
--PS--TE-RTVSIIYT--VVTPMLNPLIYSVRNK---------DIK---VTLRGSSKKM
I.----------------------------------------------------------
------------------------------------------------------------
------------------------------------------------------------
------
>Xt1OR34498.1
----------------------------------------------MK------EN---I
--ENK-S--------LTD--FHLLAFSSS-A-G--TQILFLVSVIIMY-LLAIFGNL-IT
LIICLVSKL-H-R-PMYFFLCYLALLDIIYVSTTLPKLMAIT-ITG-DN-S----ISLNG
CIIQMFMFATCVMGEFFLLA---FMAYDRYVAICIPLRYSVIMNKRTCKVFANLSW----
--------LCSS-LNAVIYC-I-IIL-NLPFC-QS-H-D------INNIYCGLKTIVKLS
--CG-DI-T--QIETFMS-I-E----SIFLGLLPFMLIITSYIFIINAI-LKIP--TSTG
R-----A-KTFS-------SCSSHITTVIIFYVIAL--MMYM---KPE----SEYS----
--QE--QE-KVLTLLYA--TVIPILNPLVYSLRNT---------EIL---QAL----NKI
MH----------------------------------------------------------
-----------------------------------------NI---LLNCKVNQRQSH--
--------------------------------------.---------------------
------
>Xt1OR34566.1
---------------------------------------MGMSIHQIM------IK---E
--NYT-E--------DND--FFFLGFHNF---R-KHKALLFIVFFLLY-ALILAGNLLII
VLVSSH-YL-K-I-PMYFFLIHLSLSDIFLTTDTVPSMLHFL-LKE-GG-S----ISIAS
CITQFYFLGCSGITECLLLT---VMSYDRYLAICFPLHYMSIMDLRCCCYLVACCW----
--------TVAI-GLMMITT-L-LVS-KLQFC-SP-M-T------IDYFFCDFAPLIELS
--CS-DT-A--TVKTANF-L-L----AIPVTIFPFGFIVTTYICIVLAV-LRIS--SNTE
R-----K-KAFS-------TCSSHLTIVCMYYGTLV--AIYA---NPFPG----NS----
--LN--MK-KYLSLLYT--LVIPFFNPIIYSLKNQ---------EIR---TVL----NMY
IR----------------------------------------------------------
-----------------------------------------KI----SNRKDL-------
--------------------------------------.---------------------
------
>Xt1OR34718.1
----------MNEK--------------------N-Q---------T-------------
------W--------VSE--IVLLGFQNL-H-N--FKVPLFSLFLLIY-ILTVWENVLII
VLVAFSRNL-H-S-PMYFFLQQLALTDLLEASNIVPTLLQTV-IHD-GA-T----VSLVG
CLTQMYFLGVLEVFECIFLA---VMAYDRYVAICIPLRYTSIMSHRVCVYLTVLSW----
--------LLSL-SSEIIFI-H-MIG-SLQLC-HQ-N-T------INHFFCDFFPFLELS
--CS-DT-F--FIKMNAV-L-L----CVFVILLPLILISVSYMCIAHAI-LKIV--SHTG
R-----Q-KAFS-------TCSSHLAVVSMFYGTLC--SVYV---VPP-G--N-QS----
--QT--IS-KVLSLLYT--VVTPLINPLIYCWRST---------DMT---ESL----KKH
KD----------------------------------------------------------
-----------------------------------------RI----TDYKNMGMKPFLI
YLLHIRS-------------------------------.---------------------
------
>Xt1OR34772.1
-----------------------------------------------M------EK---E
--NSS-T--------VTE--FILLGLSEN-P-E--QKSPLSALFLTIY-LVTVLGNSLIL
SLIFMTPEL-Q-T-PMYFFLGNLSFVDSSFISVTVPLMVAHL-LME-KK-S----ISFQG
CMTQLFFFFLTATMECLVLA---IMAYDRLIAISNPLRYLSIINRRTCLCLMGSSW----
--------VLSS-LHSTLHT-S-IIS-SLDYC-GA-N-K------INEHFCDLPPLVALS
--CS-ST-T--GYDILVL-T-E----GSFVAMSPFIFVVISYFHILKTI-LNIH--SSSR
R-----Y-QAFS-------TCSSHLTSVGLYFGAIF--FNYF---YPSSS-GS-------
--ES--EE-RPLSVIYS--ILTPLLNPFIYSLRNQ---------QVK---RAL----KKV
TH----------------------------------------------------------
-----------------------------------------QR----LFHQKGM------
--------------------------------------.---------------------
------
>Xt1OR34877.1
----------M--N--------------------N-H---------S-------------
------V--------VTE--IFLLGFQHL-N-N--FKLMTFSLILLIH-ILTVYENALVI
ALVTVSRGL-Q-S-PMFFFLQQLSFSDLLQSEVIVPTLLRTV-MNE-GA-Q----IPLIG
CIAQLYFFSITESLQCFLLT---VMSYDRYLAICNPLSYSSIMNHRFCFKLIAMSW----
--------LLPL-SFTPVTV-I-TAA-TQEFC-NQ-N-T------INHFFCDYFPLLELS
--CS-DT-S--LARILVM-A-T----TIPVVLIPFILIIGSYICIAHEI-LKIV--SSIG
R-----Q-KAFS-------TCSSHLAVVSIFYGTLI--GIYV---VPT-R--N-QS----
--RT--NK-KVISLLYT--VVTPFINPMIYSLKSN---------NMK---NAV----KNI
I-----------------------------------------------------------
------------------------------------------------------------
------------------------------------------------------------
------
>Xt1OR34945.1
-----------------------------------------------M------HK---V
--NQT-S--------GIS--LLFLGFQNS-Q-I--INEFLFVPFLWIY-ILTLFGNLLII
TLVIRVSNL-R-S-PMYALLSQLSLCDILFSTSITPNFLRLL-LNG-GG-T----ISATG
CITQFYIYCVSGTSEFYLLT---AMAYDRYLAICYPLHYVSIMDFRLCLYSSLCSW----
--------GLAF-LLCFFVS-F-LIF-NLQFC-GP-F-V------IDHYFCDFAPLIKLS
--CT-DY-K--AVELTDI-I-L----GIPFMLLPFCFIIFSYVSIGLAI-LRIS--STEG
R-----H-KAFS-------TCSSHLIVVCMYYGSLI--TVYM---VPS-K--G-HN----
--FN--IN-KILSLLYT--VGAPFSNPIVYSLRNT---------EIK---VAL----HKF
MS----------------------------------------------------------
-----------------------------------------N------------------
--------------------------------------.---------------------
------
>Xt1OR34965.1
-------------------------------M-------------EPG------IS---N
--QSF-I--------FSYTDFTLLGFPGI---S-RWRPLLAIPFFSVY-LVILIGNSLII
HLIYNEKTL-H-S-PMYLLISVFFASNMGVTTAILPKFLLDL-LFH-LN-Q----VSLTG
CLLQMFSIYFMSLCESGVML---LMFLDRNIAICRPLHYHNIMTKNLLVSLTLIVI----
--------ARSF-ALVCPFV-I-FTS-MTQFC-KS-N-M------ILHFACEPLAILSLV
--CG-DT-T--KLETVGL-I-I----RILVPVLDGILLMISFISILYTA-MKSA--TGKS
R-----Y-KALN-------TCGTHFIVAIVASLCSL--AYSSVWKMET------------
--VSVDVK-HLFTALYI--MLPASLNPFIYGVRVS---------EIR---KSL---VKYW
GK----------------------------------------------------------
-----------------------------------------KN----KLFSS--------
--------------------------------------.---------------------
------
>Xt1OR35491.1
---------------------------------------------MTS------ES---K
--EFL-N--------VSG--FIIQGFSDT-P-E--LQTSLFVLFLGIY-LIILLGNLIIF
LVISCNPHL-H-T-PMYIFLLNLSLIDISFTTTVLPNLLHIL-LTQ-QN-N----ISFLG
CMTQMYVFVALASSEYFLLT---AMAYDRYVAICDPLHYIARMSRKHCAGLITASF----
--------TVGF-GDPVGIV-V-LTS-KLSYC-AS-H-L------INHFFCDVTPLLNLS
--CS-ST-F--TAELSIY-F-V----GTLLGFSSFILTLTSYIFIISAI-LKIQ--SSEG
R-----Q-KAFS-------TCASHLTCVITLYGTGF--CLYM---RPTTK-FS-------
--LK--RD-KYFSLLYI--ALGPVLNPLIYTLKNR---------EFK---SSI----HKM
RQ----------------------------------------------------------
-----------------------------------------KC----LA.----------
------------------------------------------------------------
------
>Xt1OR35679.1
---------------------------------------------MTI------SM---P
--NQT-A--------VTE--FILLGFPGL---QPNFFLPVSLTLFLAY-IVSLIANSTVI
ILIILREQL-H-Q-PMYIIIANLALSDLLYDTITLPKIIAKY-WFG-AG-S----ISFNW
CFFQIYCVHHLGCLDSLIIM---LMAIDRYVAICHPLRYHSIISNKLATLLCYFLW----
--------PFAA-LNGLAMT-L-ISI-QVPYC-GP-N-R------VKNCFCASQFLIVLA
--CV-DV-A--LEKKKRF-I-I----IMCVHLSPFIVIILSYILIIRVVHLSTN--NENW
Q-------KAFY-------TCTTHLLVIGLYFIPRL--FLHV---INQYP-LI-------
--LDADAN-VLIVCLYT--FIPHLASPIIFCLRTK---------EIR---NNL----RQM
FN----------------------------------------------------------
-----------------------------------------SI----CPRAEHRPRTPGK
RHCIK--FYCE---------------------------.---------------------
------
>Xt1OR35885.2
---------------------------------------------MNL------ES---K
--D---N--------VSG--FIIQGFSDT-P-E--LRISLFVLFLVIY-LIILLGNLIIF
LVISCNPHL-H-T-PMYIFLQNLSLIDISSTSNILPNLLHIL-LTQ-QN-N----ISFLG
CMTQMYVFVSLTCSEFFLLT---AMAYDRYVAICDPLHYIARMSRKLCFWLITAAF----
--------TVGF-VDPVGIV-V-LVS-KLSYC-AS-H-L------IKHIFCDVAPLLKLS
--CS-ST-F--SLELFIY-I-E----GPLLVFNSFLLTLISYIFIISAI-LKIQ--SSEG
R-----Q-KAFS-------TCASHLACVITLYGTVI--CLYM---RPTTS-YS-------
--LK--GD-KYFSLLYI--VLGPVLNPLIYTLKNR---------EFQ---SSY----KKM
RQ----------------------------------------------------------
-----------------------------------------RC----LAFLI.-------
------------------------------------------------------------
------
>Xt1OR35901.1
-----------------------------------------------M------HK---V
--NQT-S--------GIS--FLLLGFQNS-Q-I--INEFLFVPFLWIY-IVTLFGNLLII
ILVITVSAL-R-S-PMYALLSQLSLADVLLSTSITPNFLRLL-LNG-GG-T----ISATG
CITQFYFYCVSTSSEFYLLT---AMAYDRYLAICSPLHYASIMGFRLCLYMSLCSW----
--------GLAL-ILSLFFN-L-LTF-NLQFC-GP-F-V------IDYYFCDFTPIIKLS
--CT-DY-K--AVELTDI-I-V----GIPFMLLPFCFIIYTYVAIGLAI-LRIS--STEG
R-----H-KAFS-------TCSSHLIVVCMYYGTLI--IVYL---VPS-K--G-HN----
--FN--IK-KMLSLLYT--VGTPCFNPTVYSLRNN---------EIK---AVL----RKF
I-----------------------------------------------------------
------------------------------------------------------------
--------------------------------------.---------------------
------
>Xt1OR36311.1
------------------------------------------------------------
--------------------------------------------LVIY-IMALGANLMII
ALYLGSHHL-R-S-PMYFFLSNLSATDILLSTSVGPNLLCTL-LKD-GN-P----MSVSA
CVTQYFASGFFTGVECFLLT---VMAYDRYLAICKPLHYVTIMTNKHCLHLVIWSW----
--------LEIV-LFLLPVA-I-TVS-HSGFC-GC-N-T------LDYIYCDINPLLKMS
--CS-DV-F--VLERAIT-V-M----TIPVTVIPLLFIFTTYWTILLSI-FRIS--SNTG
R-----Q-KAFS-------TCSSHLTVVSMFYGILI--TKYT---VPS-K--G-PS----
--LN--MN-KIISLLYT--LGTPLFNPIIYSFRNQ---------EIQ---KAL----SK-
------------------------------------------------------------
------------------------------------------------------------
------------------------------------------------------------
------
>Xt1OR36311.2
-------------MNTMSSC--------------N-H---------S-------------
------K--------ITE--FLLVGFSAP-R-P--LRVLLFSICLVIY-IMALGANLMII
ALYLGSHRL-R-S-PMYFFLSNLSATDILLSTTVGPNLLYTL-LKD-GN-P----MSVSA
CVTQYFASGFFTGVECLLLT---VMAYDRYLAICKPLHYVTIMTNKHCLHLVIWCW----
--------LEIV-LFMLPVA-I-TVS-HSGFC-GC-N-T------MDYIYCDIAPLLQMS
--CS-DV-F--VLERAIT-V-I----TIPVTVIPLLFIFTTYGTILLSI-FRIS--SNTG
R-----Q-KAFS-------TCSSHLTVVSMFYGILI--TNYT---VPS-K--G-PS----
--LK--MN-KIISLLYT--LVTPLFNSYRIQF.---------------------------
------------------------------------------------------------
------------------------------------------------------------
------------------------------------------------------------
------
>Xt1OR36461.1
---------------------------------------------MAL------ES---Q
--Q---N--------FSG--FIIQGFSDT-P-E--PQISLFVLFLGIY-LIILLGNLIIF
LVISCNPHL-H-T-PMYIFLLNLSLIDISFPSDILPNLLHIL-LTQ-QN-N----ISFLG
CMTQMYVFGSLASSEYLLLT---AMAYDRYVAICDPLHYIARMSRKHCAGLITAAF----
--------TGGF-GGTVGFI-V-LIS-KLSYC-AS-H-L------INHFFCDVTPLLKLS
--CS-ST-F--SVELLMY-I-E----GTLFTFSSFLLTLASYIFIISAI-LKIQ--SSEG
R-----Q-KAFS-------TCASHLACVITLYGTVI--CLYM---RPTTS-YN-------
--IK--TD-KYLSLLYI--VLGPVLNPFIYTLKNR---------EFQ---TSL----NKV
RQ----------------------------------------------------------
-----------------------------------------RC----LSF.---------
------------------------------------------------------------
------
>Xt1OR36836.1
-----------------------------------------------------------M
--NQT-T--------VAE--ILLLGFQNL-H-N--FRIPFFSLILLIY-ILMFCANVLIL
VLVSVSRNL-Q-S-PMYFFLQQLSICDLLQTTTIVPIMLQTI-IKG-RA-T----ITIGW
CFTQWYLFDGSETWECLLLT---AMSFDRYVAICNPLHYSSIIDHKVCVKLVILLW----
--------LTGF-GVSLVIS-S-SIG-TLVFC-KQ-T-T------INHFFCDFAPLLELS
--CS-DS-N--FVHIEAA-L-L----SIPTLITPFIIVIISYICIARAI-LKIV--SNIG
R-----Q-KAFS-------TCSSHLAVVSIFYGTLI--GIYV---VPN-Q--G-QS----
--VT--KS-KVISLLYT--VVTPLLNPIIYTLRNK---------DIK---DAG----KKV
LD----------------------------------------------------------
-----------------------------------------IW---ATHIY---------
--------------------------------------.---------------------
------
>Xt1OR36854.1
-------------------------------------------MPSEN------EG---N
--NQA-N--------VSG--FLIQGFSDN-P-E--VQLSFFLF---IY-LFILLGNATVI
SVISLHSHL-H-T-PMYLFLLNLSINDICSATNIFPYFLHTL-LTQ-NK-N----VSFLG
CMTQLYFVLFSLVTEYTTLT---IMAYDRYVAICDPLHYIARMTQQHCAQLITASL----
--------AVSL-LVPTGHV-V-LIS-KLSYC-GS-H-V------IEHFFCDIIPLLKLS
--CS-DT-F--NVELLTY-I-E----GTLVASSCFLYTLTSYVCIISSI-LKIQ--SLEG
R-----K-KAFS-------TCASHLTSVIIFYGTLI--SVYV---RPTTS-YC-------
--PN--RD-TFFALLYI--VLIPLLNPLIYTLKNR---------EFQ---SAL----IKL
YS----------------------------------------------------------
-----------------------------------------DG----RKGLHDVKGSRG-
-------------R------------------------.---------------------
------
>Xt1OR36933.1
---------------------------------------------MAS------GS---K
--E---N--------VSG--FIIQGFSDT-P-E--LHISLFVLFLGIY-LIILLGNLIIF
LVISCNPHL-H-T-PMYIFLLILSLIDISFPSNVFPNLLHIL-LTQ-QN-N----ISFLG
CMTQLYVFGSVASSEYFLLT---AMAYDRYVAICDPLHYIARMSRKHCAGLITAAF----
--------TVGF-VEPFGIV-T-LIS-KLSYC-AS-H-L------INHFFCDVTPLLKLS
--CS-ST-F--SVELSIY-I-E----VTLLTFNSFLLTLASYIFIISAI-LKIQ--SSEG
R-----Q-KAFS-------TCASHLACVITLYGTVI--CLYM---RPTTS-YN-------
--IK--TD-KYFSLLYI--ALGPLLNPLIYTLKNR---------EFQ---TSL----NKV
RQ----------------------------------------------------------
-----------------------------------------RC----LSF.---------
------------------------------------------------------------
------
>Xt1OR37065.2
---------------------------------------------MVS------GS---Q
--Q---N--------VSG--FIIQGFSDT-P-E--LQTSLFVLILGIY-LIILLGNLIIF
LVISCNPHL-H-T-PMYIFLLNLSLIDISFPSNIFPKLLHIL-LTQ-QN-N----ISFLG
CMTQLYVFGFLAASEFFLLT---AMAYDRYVAICDPLHYIARMSRKHCAGLITAAF----
--------TVGF-VDPVAYL-V-LIP-KLSYC-AS-R-L------INHYFCDVTPLLTLS
--CS-ST-F--SVELLNY-L-V----GTLLGFSSFLLILISYIFIISAI-LKIQ--SSEG
R-----Q-KAFS-------TCASHLACVITLYGTAL--SLYM---RPTTS-YS-------
--PK--RD-KYFSLLYI--ALGPVLNPLIYTLKNR---------EFQ---SSL----NKM
RQ----------------------------------------------------------
-----------------------------------------RL----LAFSFCKSVVKKK
SKFQPGQGRFSVQV------------------------.---------------------
------
>Xt1OR37278.1
---------------------------------------------MVS------ES---K
--E---N--------VSG--FIIQGFSDT-P-E--LQTSLFVLFLGIY-LIILLGNLIIF
LVISCNPHL-H-T-PMYIFLLNLSLIDISFASNILPNLLHIL-LTQ-QN-N----ISFLG
CMTQLYVFGSMVGSEYFLLT---AMAYDRYVAICDPLHYIARMSRKHCAGLITAAF----
--------TGGF-GSTVSFV-V-LMS-KLSYC-AS-R-L------INNFFCDVAALQKLS
--CS-ST-F--SVELSIY-I-E----AILLVFNSFLLTLTSYIFIISAI-LKIQ--SSEG
R-----Q-KAFS-------TCASHLACVITLYGTLL--CLYM---RPTTS-YS-------
--LE--RD-KYFSLLYI--ALGPVLNPLIYTLKNR---------EFQ---SSL----NKI
RQ----------------------------------------------------------
-----------------------------------------RL----FIL.---------
------------------------------------------------------------
------
>Xt1OR37563.1
------------------------------------------------------MN---I
--NVT-S--------GNR--FILLGLTDT-L-D--LQAVCVLLFMIVY-LITWLANSLLI
MVVSINAHL-Q-T-PMYFFLLNLSIIDISMSSSTVPKILQIT-LAQ-DK-S----VSLLE
CAAQMFIVLVLGVTECTILA---VMAYDRYAAICRPLHYNTIMNKRLCICLAAKCW----
--------TVGL-INAVIQV-F-LTF-QLPFC-RS-R-H------INHYFCEVPPILQLS
--CR-DT-L--FNVIAMY-V-A----ACIIVICSFFLILVSYVYIISTI-LKIR--STEG
R-----Y-KAFS-------TCASHLTVVSLYYCTIM--SMYL---RPR-S--A-YS----
--PE--TD-KTVSLVYT--SVTPMLNPIIYSIRNK---------DIK---LTI----RKY
LT----------------------------------------------------------
-----------------------------------------KQ----KILFS----SSIH
Q-------------------------------------.---------------------
------
>Xt1OR37736.1
-------------MQ---EQ--------------N-Q---------T-------------
------S--------VTR--FFLVGFGEL-H-S--MKMMFFSMILIIY-IMVFNANFLVI
VLVAACPTL-H-F-PMYFFLSQLSLSEILFTTNIVPNMLRLI-LIG-GG-T----MSVRG
CIAQFCLLGAPTITQCLLLA---TMSFDRYVAICNPLHYTSIMTFKLQLNIVTFCW----
--------ISGF-MLALVID-I-VLN-QLEFC-HS-N-K------INHFYCDIAPLIALS
--CS-DT-T--YVELVVA-L-I----SVFISFSPFLFIIITYIFILANI-LRIP--SSFG
R-----Q-KAFS-------TCSSHLTIVCMYYGTLT--VIYL---YPP-G--N-HS----
--LS--IN-KFLSLLYT--LVTPLSNPIIYSLRNH---------DIR---RVV----HNF
LS----------------------------------------------------------
-----------------------------------------KC----RNNYCITG-----
--------------------------------------.---------------------
------
>Xt1OR37794.2
------------------------------MS----------------------------
--NDT-S--------NLY--FYISCYSGT-L-A--KQIFHFIIFFIIY-VLCLTGNLLLI
LVTILDFHL-H-T-PMYFFLSNLAFVDMCYISVTLPKLMDIF-LTG-NN-A----IPFVP
CFTQLRFFMMTATTEVFLLS---SMAYDRYVAICNPLRYYLLMNNKMKTLLVLGSW----
--------VFGL-INALSVT-T-FAS-KLCFS-AS-R-V------IHQLFCDIKSLFSIS
--CS-DT-K--DLQFIIY-L-E----VFFVGFCPFLFNLISYAKIISSI-LRLQ--STKE
R-----R-KTFS-------TCTSHLTVLLLFYGTSI--CMYM---KPLSE----------
--NLENQD-QLSSLLYV--AVAPMLNPLIYSLRNQ---------DVK---KAL----NKC
FS----------------------------------------------------------
-----------------------------------------VE---RKRSSFHH------
--------------------------------------.---------------------
------
>Xt1OR38371.1
------------------------------------------------------------
-------------------------------------IPLFFIIFNAF-IICLFGNIVVI
VIVRVEPSL-R-T-PMYFFISTLSVLETMFASSLIPNLLADL-IAV-KR-S----ISYNE
CFIQLFVGATLGIAESCLLA---VMAFDRYLAIDKPLQYVSIMTQRVCVQLALLPF----
--------IVGI-VFSLTLT-V-VTA-ELQFC-GP-N-E------VHHFFCDFAALQALA
--CS-SI-N--MSQIVLN-S-I----STFATGLPFTITVGLCIHIIIII-SKIN--SAES
K-----R-KAFS-------TCSSHLTVAGLYYITTF--IVYA---VPKGS--Y-------
------YD-RFFALIYT--VITPLLNPFIYTFRNK---------DVK---RAL-------
------------------------------------------------------------
------------------------------------------------------------
------------------------------------------------------------
------
>Xt1OR39249.1
-----------------------------------------------------------M
--LNS-T--------YSHPSELTLTFVEM---A-GIKYAYSTLIFLCF-AVIAASNCAVV
GTIVAHRSL-H-E-PMYILIAALSVNGLYGSAAFFPNLFINL-LSK-SH-T----IPYVA
CIIQMFGLHTYVGCEMAILA---VMAYDRYVCICIPLRYNSLMSLYTVLRLIAAAW----
--------VYAV-VQFTVQL-V-LTV-RLPLC-GS---V------VQKFYCDNWSVVKLS
--CV-DT-T--ANNIYGL-F-I----TAVILGLIPGTVLISYLQILRVC-VRSS--STHR
S-------KALQ-------TCTPHMMSLTYFVLDLI--SEALLNRSPANV----------
--LPIELR-VLISVQVF--VIAPFLNPLIYGLKLK---------EIR---VKA----KHM
FC----------------------------------------------------------
-----------------------------------------KV---KIFGVDGKIGAQ--
--------------------------------------.---------------------
------
>Xt1OR39273.1
M------Q--M--N--------------------N-H---------T-------------
------M--------ISE--IFLLGFQHL-S-N--FKILIFSLILLIH-ILTVYENALVI
ALVTVSRGL-Q-S-PMFFFLQQLSFSDLLLSVVIVPTLLRTV-MNE-GA-K----IPLIG
CIVQLYLFGATEALQSFLLT---VMSYDRYLAICNPLRYSSIMSHRVCVKLIAISW----
--------LLAL-SATPVTV-I-TAA-TQEFC-NQ-N-T------INHFFCDYFPLLELS
--CS-DT-S--LAQILVI-T-V----SVPAIVFPLMFIIGSYICIAHEI-LKIV--SSIG
R-----Q-KAFS-------TCSSHLAVVSIFYGTLI--GVYM---VPT-R--N-QS----
--QT--IS-KLLSLLYT--VVTPFINPMIYSLKSE---------DMK---NAI----KNI
LQ----------------------------------------------------------
------------------------------------------------------------
--------------------------------------.---------------------
------
>Xt1OR39494.1
-----------------------------------------------M------HK---V
--NQT-S--------GIS--FLLLGFQNS-Q-I--INEFLFVLFLWIY-IVTLFGNLLII
ILVITVSAL-R-S-PMYALLSQLSLADMSLSTSITPNLLKLL-LNG-GG-T----ISATG
CITQYYFYCASAGSEFYLLT---AMAYDRYLAICSPLHYASIMGFRLCLYMSLCSW----
--------GLAL-ILSMTMT-L-LIV-NPQFC-EP-F-L------IDHYFCDLSPLLEHL
--CT-GY-G--VVKRTQI-I-L----IIPFMLLPFCFIIYTYVAIGLAI-LRIS--STEG
R-----H-KAFS-------TCSSHLIVVCMFYGTLI--IVYM---VPS-K--G-YN----
--FN--IN-KILSLLYT--VGTPFFNPLVYSLRNN---------DIK---VVL----FKH
MK----------------------------------------------------------
-----------------------------------------KL----NLFRRPLYTQKCV
R-------------------------------------.---------------------
------
>Xt1OR39675.1
------------------------------------------------------------
---------------------ILTGLSDL-P-S--LQLPLFLVFLLIY-LITLTGNLLIL
LLIFTDSHL-H-T-PMYFFLGTLACLDVSYSSTTAPRMLFDL-LRE-RR-I----IIVPD
CITQVFFFLFFGASGLFVLA---VMSYDRYIAICRPLHYMQIMSWNFCVQLVSGIL----
--------VINT-VYSLVHT-L-CLT-KLTFC-RP-N-V------LQSFFCEIPQLLQAS
--CS-DT-I--INVLLIF-L-L----GTLFGIGVLGGTFYPYIPIITTV-LKMT--SKHS
R-----S-KAFS-------TCSSHLTVVFIFYSTVL--FNYF---RSN-A--N-NH----
--LV--ED-KVASVFYA--ILPPSLNPVIYSLRNQ---------ELK---LSL----R--
------------------------------------------------------------
------------------------------------------------------------
------------------------------------------------------------
------
>Xt1OR39782.1
-----------------------------------------------M------DG---G
--NHT-R--------ITS--VLLLGFEML-H-K--FKIPFFLLILILH-CLTVTGNTIIV
ALVSSSPSL-H-H-PMFFFLSHLSLSDFILTTNIVPNMLHGI-LQG-EI-A----MSFPA
CIIQFHFFSTVIASECLLLA---VMSYDRYLAICKPLRYFSIMHNKLRLQLVIFCW----
--------ILGF-ITTLAVV-I-MLS-RLEFC-GS-N-V------IDHFFCDFAPILQLS
--CS-DI-S--ALTLGQM-L-L----SAPMTSFPFILIIVTYICIFIAI-LRIP--SLSG
R-----Q-KAFS-------TCSSHLAVVGAFYGSLI--SLYV---VPS-S--G-NS----
--IC--TK-KVISLLYT--VCTPLFNPIIYCLRNK---------ELK---EAF----KKW
LN----------------------------------------------------------
-----------------------------------------TL-----------------
--------------------------------------.---------------------
------
>Xt1OR40021.1
-------------------------------------------------------M---E
--KQT-F--------SKG--FHLYLIFSA---E--KRPLFSIVFLWIY-LIGVLGNLVIL
TVICNDVHL-H-T-PMYFFLCTLAFVDICYPTVTPLKLMDMV-ISG-NN-S----ISLIQ
CFTQMYFILTFAGVEVTLLS---SMAYDRYVAICKPLRYHLIMNRRVCVLVIVGTW----
--------IFGF-VNASFIT-Y-LAS-KLLIG-QT-N-K------INRLFCDIIALAKIS
--SN-KI-T--IFYNVVY-V-E----VVLFGIMPFSLNLITYINIIHSI-LQIK--SKHG
R-----Q-KTFS-------TCTSHLTVLIIFYGSIF--WMYM---RPPSE--S-------
--EN--LN-PGLSVLYI--GVTPMLSPLIYSLR---------------------------
------------------------------------------------------------
------------------------------------------------------------
------------------------------------------------------------
------
>Xt1OR40237.1
------------------------------------------------------------
------M--------DTNVTVTLIWPQTN-----RGSIAIVILTLVCF-CCFLYSIIVIL
HIILATPHL-RDN-TRYLLFAHMLVNDTIYLVTGLLLFLGAW-YLI-Y-------LPVPF
CYFTYTVATSTYRVTPYNLA---VMSLERYVAISFPLRHAEFCTVRNATVAIVVIW----
--------TVAL-IPNLADF-I-----TISSA-FG-K--------LRPMVCSQGALSVTP
-----------EQNTIRT-L-T----FTISFSLVALIILFTYVKVLLVA-KSIG--SGKS
S-----AIKASK-------TVMLHAFQLLLCMTSLL--SSITERYPFN------------
--SIFLLT-VSTFLLFT--CLPRFLSPLIYGLRDE---------VIR---KNI----MKL
HS----------------------------------------------------------
-----------------------------------------VK----H------------
--------------------------------------.---------------------
------
>Xt1OR40709.1
-------------------------------------------------------M---E
--NQT-T--------VYT--LVLAGLSDL-P-S--LQLPLFLVFLLIY-LITLTGNLLIL
LLIFTDSHL-H-T-PMYFFLGTLACLDMSCSSVTVPRMLFDL-LRE-RR-I----ISVPA
CITQFYFFFFFVLSEASVLA---VMSYDRYIAICCPLHYMQIMSWNVCVQFVSGVL----
--------VISA-IYSLVHT-L-FLS-KLTFC-RQ-K-V------LQSFFCDLPQLLEAS
--CS-DT-S--INRLLIF-L-L----GILFGGGVLGGTIYPYIPIITTV-LKMT--SKHT
R-----A-KAFS-------TCSSHLTVVSMFYSTVF--FNYF---RSN-A--N-DH----
--LV--ED-KVASVVFA--ILTPSLNPVIYSLRNQ---------ELK---LSL----RRA
LG----------------------------------------------------------
---------------------------------------------------TL-----Q-
--------------------------------------.---------------------
------
>Xt1OR40750.1
------------------------------------------------------ME---N
--EFN-T--------STS--FILLGIEEMEH----NKYLYCAFLLITY-LLILLFSSLII
SVVLLDESL-H-C-PMYTLIANLMLNGIFGASCFLPKLILDL-FFS-SK-V----ISRAA
CFIQSFCVTLFTYCEISIFT---IMAYDTYLAVGHPLRYPTLMTNKTALYLVAGSL----
--------IFNI-IFVLTGL-V-LSA-RLPLC-GS-H--------INNFFCDNMSILILS
--CV-DN-S--VNRVNGT-I-K----FLIYLIFTLLVIAYSYVRILLIC-VNIS--KDAG
K-------KAIH-------TLVTHLLNFSIFLIGAL--FIFIRYRLESIN----------
--LAIMFY-ILLSIIGS--SLPPLLNPLIYGIRIK---------MLK---MKVTAHLRKL
------------------------------------------------------------
-----------------------------------------------YANTFLANF----
--------------------------------------.---------------------
------
>Xt1OR40911.1
------------------------------------------------------------
-------------------------------------TTLFVLFLGIY-LIVLLGNLIIF
LVISCNPHL-H-T-PMYIFLLNLSLIDISFTSTVLPNLLHIL-LTQ-QN-N----ISFLG
CMTQMYLFVAFAASEYFLLT---AMAYDRYVAICDPLHYIARMSRKHCAGLITASF----
--------TSGF-VGTVGHL-V-LIS-KLSYC-AS-H-F------INHFFCDMAPLLRLS
--CS-ST-L--SVELLFY-I-E----GTLLFFNAFLLTLTSYIFIISAI-LKIQ--SSEG
R-----Q-KAFS-------TCASHLACVITLYGAAF--CLYM---RPPKS-YS-------
--LK--SN-KYFSLLYI--VLGPVLNPLIYTLKNK---------EYQ---SSL----NKM
RQ----------------------------------------------------------
-----------------------------------------R------------------
------------------------------------------------------------
------
>Xt1OR41009.1
-------------------------------------------------------M---E
--NQT-T--------VYT--LVLAGLSDL-P-S--LQLPLFLVFLLIY-LITLTGNLLIL
LLIFTDSHL-H-T-PMYFFLGTLACLDMSYSSVTAPRMLFDL-LRE-RR-I----ISVPA
CITQVLFFFFFGVSEISVLA---VISYDRYIAICRPLHYMQIMSWNVCVQFVSGVL----
--------LFST-IYSLVHT-L-SLT-KLTFC-HS-N-F------LQGFFCDLPQLLEAS
--CS-DT-F--LNVLLLF-L-L----GIPFGVGVLGLTLYPYIPIITTV-LKMT--SKHT
R-----T-KAFS-------TCSSHLTVVSIFYTTGF--FNYF---CSN-A--N-NY----
--LV--ED-KVASVVFA--ILTPSLNSVIYSLRNQ---------ELK---LSL----RRT
LQ----------------------------------------------------------
---------------------------------------------------RL-----K-
--------------------------------------.---------------------
------
>Xt1OR41009.2
-------------------------------------------------------M---E
--NQT-T--------VYT--LVLAGLSDL-P-S--LQLPLFLVFLLIY-LITLTGNLLIL
LLIFSDSHL-H-T-PMYFFLGTLACLDMSYSSVTAPRMLFDL-LRE-RR-M----ISVPA
CITQVFFFFFFGLSEMYVLA---VMSYDRYIAICRPLHYMQIMTWNVCVQFVSGVL----
--------VSSA-IYSMVHT-L-FLT-KMTFC-LP-N-V------LQSFFCDLPQLLEAS
--CS-DT-F--INVLLIF-L-L----GIPYGAGILGLTFYPYIPIITTV-LKMT--SKHS
R-----S-KAFS-------TCSSHLTVVSIFYTTLF--FNYF---RSN-A--N-NH----
--LV--EG-KVVSVFYA--ILIPSLNPVIYSLRNQ---------ELK---LSL----RRT
LQ----------------------------------------------------------
---------------------------------------------------RL-----Q-
--------------------------------------.---------------------
------
>Xt1OR41117.1
-------------------------------------------------------M---K
--NQT-T--------EYV--LVLSGLSDL-P-S----LPLFLAFFLIY-LITLTGNLLIL
LLISTDSHL-H-T-PMYFFLGTLACLDMGYSSVTVPRMLFDL-LAG-RR-I----ISVPA
CITQFYFFLFFAVSEVIVLA---VMSCDRYIAICRPLHYMQMMSWNVCVQLVSSML----
--------VFGA-VNALLHT-L-LLT-KLTFC-RP-D-A------LQSFFCDLPQLLRVS
--CS-DT-L--VNVVLIF-I-F----AILFGGVILGVTFYPYITIIRTV-LKIQ--SKHM
R-----S-KAFS-------TCFSHLTVVFIFYSTSL--FNYL---RLN-V--S-DQ----
--HT--EN-KVASVFYS--IFTPFLNPLIYSLRNQ---------ELK---ISL----RKA
LQ----------------------------------------------------------
-----------------------------------------RK-----------------
--------------------------------------.---------------------
------
>Xt1OR41326.1
-------------MNPTSSC--------------N-Q---------S-------------
------K--------ITE--FLLVGFSAP-R-P--LRELLFSICLVIY-IMALGANLMII
ALYLGSHHL-R-S-PMYFFLSNLSATDISLSTTVGPNLLYTL-LKD-GN-P----MSVSA
CVTQFFAYSLFTGVECLLLT---VMAYDRYLAICKPLHYVTIMTNKHCLHLVIWSW----
--------LEIL-IFSFSGT-I-MIL-HSGFC-GC-N-T------LDYVYCDFSPLAELS
--CA-NVDT--MATILLI-I-A----TLLLCLSPLLFITATYMSISLSI-FKMS--SKTG
R-----Q-KAFS-------TCGSHLTVVCTYYGILI--SKYT---VPS-K--G-QS----
--VD--VN-KLTSLLYT--LVTPLFNPIVYSFRNQ---------DIQ---KAL----IKL
VL----------------------------------------------------------
-----------------------------------------EV----QEVTKGTGLKKKV
ICRKCRLLHAPNKS------------------------.---------------------
------
>Xt1OR41875.2
------------------------------------MVHC------EN------ST---P
---------------VKE--FVLLGIPLS-Y-Q--YQIPLFLLLSLCY-LITILGNATII
VVSLVNAQL-H-T-PMYFFLSNLALLDISFTSAIVPKVLFNL-LSG-SQ-T----ISFNG
CLVQSYIYFLLGTTEFLLLA---VMSFDRYIAICHPLRYRNIMSPKLSFQLIICSW----
--------VGGF-LDTIVQT-I-MTF-RLPFY-GS-N-V------LNHYFCDVAPLLKLA
--CA-NT-H--LIDMLDF-I-L----ASSLVLGSLFLSLVSYGCIISAI-VKIS--SAAD
R-----K-KTFS-------TCASHLTVVFIVYGSCI--FMCI---RPYKN-SK-------
--VD--ST-KIVSLLNC--ILTPLLNPFIYSFRNN---------AFK---DAL----RRT
IR----------------------------------------------------------
-----------------------------------------QR---GIFTKV--------
--------------------------------------.---------------------
------
>Xt1OR41876.1
------------------------------------------------------------
--NHT-R--------MTY--FILAGISDF-P-E--MQALVFVLVLLIY-LITIWGNLIIL
LLIFLDRAL-H-R-PMYFFLSNLSCLDLMYTTVTLHRILFML-ISG-NN-V----ISFSE
CIAQLYFFMSLVGIELLILT---AMSYDRYVAICNPLRYHVVMNYKICILIASSCW----
--------VLGF-CDTGPFT-Y-IVY-GFSCY-KT-D-I------IDHFFCDLLALMKLT
--CN-DT-S--RLEHVIL-L-E----AAFSGLTPFLLTVISYIAIICTI-LRMQ--TKSG
R-----H-KAFY-------TCSSHLTVVLLFYATLS--CLYL---RPLSMFSD-------
------SD-KLFALVYT--AVVPMINPLIYSFKNK---------DVK---LAL----KR-
------------------------------------------------------------
------------------------------------------------------------
------------------------------------------------------------
------
>Xt1OR41904.2
---------------------------------------------MTS------KS---K
--E---N--------VSG--FIIQGFSDT-P-E--LHISFFVLFLGIY-LIILLGNLIIF
LVISCNPHL-H-T-PMYIFLLNLSLIDISSTSNILPNLLHIL-LTQ-EN-N----ISFLG
CMTQMFVFASLAGSEYFLLT---AMAYDRYVAICDPLHYIARMSRKHCAGLITAAF----
--------TGGF-GEPVGHL-T-LLP-KLSYC-AS-R-L------INHFFCDVAPLLKLS
--CS-ST-F--SVELLIY-I-V----GTFLLFNSFLLTLTSYIFIISAI-LKIQ--SSEG
R-----Q-KAFS-------TCASHLACVITLYGTLL--CLYM---RPTTS-YS-------
--LE--RD-KYFSLLYI--VLGPVLNPLIYTLKNR---------EFQ---SSL----NKM
KQ----------------------------------------------------------
-----------------------------------------IY----LSFLFLC.-----
------------------------------------------------------------
------
>Xt1OR42256.1
-----------------------------------------------M------PA---E
--NQS-S--------SSG--FIFQGFSDY-P-D--IQIPLFCLFLLIY-LLMLQGNVLIL
TVIYQTSLL-H-I-PMYFFLCNLAFIDMFSSSVSQPKLLSML-LGG-DN-T----ISFGG
CMTQLYCFMSLTCTEFVSLT---VMAYDRYVAICNPLRYLIVMNRRVCVILFIACW----
--------MVGF-ALPVSHT-V-LIS-HLPFC-RS-Q-T------IDHFFCDPSILLTLS
--CA-ST-F--SIELLTY-V-L----CSLVALPAFALVVASYTYIISTI-IKIH--SATG
R-----K-KAFS-------TCTSHLTVVSLFYGTIL--ITYM---SPT-S--Q-YS----
--ST--LS-KPFSFLYT--ALIPLINPFIYTLRNK---------DIK---THI----SNI
IE----------------------------------------------------------
-----------------------------------------FK----RSRLQLAGSVL--
--------------------------------------.---------------------
------
>Xt1OR42561.1
-----------------------------------------------M------EE---M
--NHT-Q--------FSS--FILRGFSDI-E-D--IRILLFVFFLSLF-LLTLTGNMVVI
MVVQSHARL-H-T-PMYFFITVLSGLEMWYTMTTAPKLLSLL-LTK-DN-S----ISYGW
CFAQLYMFHSLGMTECAVLA---VMAFDRCMAICNPLRYTIIMNDRMCRALASLSW----
--------TFGF-LAATIPL-T-MTI-KVPLC-RA-H-I------IDHYFCDLAPLLALA
--CA-DI-S--FTNTINR-C-V----IGFATMFNFMFILVMYINIIWAI-MKLQ--SNTG
R-----M-KAFS-------TCSSHLIVVALIYGTAF--SVYG---SPNKS-QI-------
--VN--YD-KLFSLVYT--VFTPFLNPFIYSLRNN---------EVK---IAL----RGI
IK----------------------------------------------------------
-----------------------------------------GK----IDIFRLK------
--------------------------------------.---------------------
------
>Xt1OR42619.1
------------------------------MK----------------------------
--NLT-N--------SKC--LYFLAFHKD-G-Q--KERFLSIVFFFIY-GIGVIGNLIII
TVIYLDSHL-H-T-PMYFFLCSLAFVDICYPTVTLPKLMDIL-LSG-NN-S----ITFIQ
CFTQMYFFLAFAGVEVTLLS---SMAYDRYVAICKPLRYHIIMTRRVCVLGIVGTW----
--------IFGF-INSALLT-C-LAS-KLSIC-GS-N-K------IKQFFCDVKAVADIS
--CD-RT----TFYNSIY-V-E----IFTLGLTTFSINIISYINIIRNI-LRIK--SKHG
R-----Q-KTFS-------TCTSHFTVLIIFYGSIF--WMYM---RPPSE----------
--SE-DLD-PVFSVLYV--GVTPMLNPLIYSLRNK---------DVK---NAL----VRT
AR----------------------------------------------------------
-----------------------------------------KT----LV-----------
--------------------------------------.---------------------
------
>Xt1OR42648.1
------------------------------------------------------------
------M--------AME--LVLLGFGDLYQ----MKGLLFILFFLIY-FVTITGNVLII
GLIVTSSTL-H-S-PMYFFLCNLSLCEIIFTSNIVPNMLYVI-WRK-VG-T----MSMYG
CFFQFYLYCSSGSVECLLLT---VMAFDRYQAICNPLRYSSVMHSRACNCLVLGAW----
--------LFGF-TIMSIIT-L-TLL-SNQSC-SS-K-V------IDHIFCDLGPILDLS
--VI-DI-H--IIQNEAL-F-I----VITLGLFPFGLIIGSYGAIFCTI-LRIP--TKTG
R-----R-KAFS-------TCSAHLVSVCTYFGTLF--TIYL---LPSAE-RS-------
--VQ--LN-KVLSLLYI--VVTPLFNPIIYSLRNQ---------EMR---ASF---GSYY
YK----------------------------------------------------------
-----------------------------------------VG----GCITI--------
--------------------------------------.---------------------
------
>Xt1OR42735.1
---------------------------------------------MSS------AN---R
--G-------------SG--FIIQGFSDT-P-E--LQISLFVLLLGIY-LIILLGNLIIF
LVISCNPHL-H-T-PMYIFLQNLSLIDISSTSNILPNLLHIL-LTQ-QN-N----ISFLG
CMTQMYVFGSLADSEYLLLT---TMAYDRYVAICDPLHYIARMSRKHCAGLITAAF----
--------TVGF-GEAVGFI-A-LIP-KLSYC-AS-H-L------INHYFCDVSPLLKLS
--CS-ST-F--SVELLIF-I-E----GTLLLFNSFLLTLTSYIFIISAI-LKIQ--SSEG
R-----Q-KAFS-------TCASHLTCVITLYVTVF--CLYV---RPTTS-YS-------
--LE--RD-KYFSLLYI--ALGPVLNPLIYTLKNR---------EFL---SSL----NKV
NQ----------------------------------------------------------
-----------------------------------------KC----LYFYKLKAVNKT.
------------------------------------------------------------
------
>Xt1OR42821.1
-------------------------------M--------TSD----------------N
--ETC-F--------HP-TTFILLGIPGL---E-PFHTWISIPFCSIF-LIAVIGNLVVL
QIIISEVSL-H-Q-PMYIFVTVLSIIDLVLANSTMPKLLSIF-WSS-SN-E----IPYHT
CLFQMFLLHAFSAIESGIFV---AMAFDRYVAICNPLRYKVILSNGTIIRTSALAV----
--------IRGV-ICILPLF-L-LAE-RLPWY-RS-N-I------ILHSYCEHMAVVGLA
--CQ-DV-S--LNDHIGM-V-V----GFLVLAMDSLFIVLSYIKILRVL-QRLP--ST-A
G-----L-KAFG-------TCVSHVCAILTFYVPIL--VSSLVHRFGRN-----------
--VPHPTH-ILLANFYL--LIPPMLNPLVYGMKTK---------KIQ---QKV----RKY
LY----------------------------------------------------------
-----------------------------------------LF-----------------
--------------------------------------.---------------------
------
>Xt1OR42847.2
-------------MSS------------------N-Q---------T-------------
------K--------ITE--FLLLGFHGP-Q-I--QRSSLFYLCLLIY-MVALGANLLII
ALYLGSQNL-R-S-PMYFFLSNLSITDILLSTTVVPNLLSAL-INN-GK-L----MSVSA
CVAQYFAAGVLTGFECLLLT---VMAYDRYLAICKPLHYVTIMTNKHCLHLVIWAW----
--------VEIV-VISVPTT-T-ATS-YSGFC-EY-N-K------LDYIYCDYLPLLEVS
--CA-DV-S--TLEMLIP-V-M----SIPVVVLPLLFILTTYVCIFFSI-LRIS--SNTG
R-----Q-KAFS-------TCSSHLTVVCTYYGILL--AKYA---VPT-K--G-QS----
--LN--AN-KIISLLYM--MVTPLFNPIIYSFRNQ---------EIW---AAL----NKW
MS----------------------------------------------------------
-----------------------------------------VK----VPM----------
--------------------------------------.---------------------
------
>Xt1OR43348.1
-------------------------------M---------------S------NL---S
--GAN-P--------IS-SPFILVGIPGM---E-EMHPWISVPLCCMY-IVTISANVSVL
LIIRADRRL-H-Q-PMYLLLSMLLLTDLVQSNAALPKMLLIF-WFK-LR-E----ITFEE
CLVQMFFIHSFAVMSVSVLL---PMAFDRYVAICHPLRYSTILTNSMIANMGLFVT----
--------IRGT-LVAVPLP-F-LVR-RLPFC-GN-H-I------IQQTYCEHMAVAKLS
--CG-DI-R--INFVYGL-L-V----SLLEVGLDTICLAGSYTVIIMAV-LRLP--NREA
R-----Y-KVGN-------TCSAHVGVILLAYIPAL--FSFISQRFGAS-----------
--SALSVQ-ILISNLYL--IIPPMCNPIVYGIKTK---------EIR---KKV----SKL
IS----------------------------------------------------------
-----------------------------------------LP-----------------
--------------------------------------G----SSL--------------
-----.
>Xt1OR43378.1
-----------------------------------------------M------CA---A
--NET-E--------VTD--ILLLGFNDLNQ----SKIPLFIFFLLLY-CVILCGNILII
CLVSFHEHL-Q-M-PMFFFLKHLGLADILLTSNIVPMMLHII-LNE-EM-I----ITLVG
CICQLYIYG-LSTVQCFLLA---VMSFDRYLAVCYPLHYISIMSPNVCLLIVVGCW----
--------LLVF-VLITSEI-I-LVC-QLDFC-GF-N-Q------IDHFFCDIGPLVALS
--TS-DT-S--VLSLVDL-V-Y----SVLIISVPFIFIIGTYVCIFITI-LKMN--SKTG
R-----Q-KTFS-------TCSSHLTVVCTYYGTQI--IVYM---GPTGE-YS-------
--TN--MK-KFLSLLYV--VIAPFMNPIIYSLRSK---------EIR---ETL----RRY
IK----------------------------------------------------------
-----------------------------------------MA-----------------
--------------------------------------.---------------------
------
>Xt1OR43447.1
-------------MITGGE---------------N-K---------T-------------
------L--------NNE--FLLLGFQIL-H-S--LRIPFFLSILILY-IFTILGNATVA
ALVLSSHSL-Q-Q-PMFFFLGHLSLCDITLTTTIVPVLLQGV-LRG-PV-N----LSVAA
CITQFQILFASAAFECLLLG---VMSIDRYVAICSPLQYSAIMRKELSFELVTLCW----
--------FLGY-SFVFNLT-I-LIS-RLTFC-GP-N-V------IDHFFCDFLPILQLS
--CS-DS-F--AVKLAQL-F-L----AILTGVFTVMSIIVTYIYILATV-FKIP--STTV
R-----Q-KALS-------TCSSHLAVVATFLGSLL--SLYV---LPS-S--G-NT----
--LT--AN-KLLSLLYT--VVTPLFNPIIYSLRNW---------EIR---AAL----KKV
IW----------------------------------------------------------
-----------------------------------------RR----KLKLF--------
--------------------------------------.---------------------
------
>Xt1OR43677.1
----------MSMK--------------------N-Q---------T-------------
------W--------VSE--IVLLGFQNL-H-N--FKVPLFSLFLLIY-ILTVWENVLII
VLVAFSRNL-H-S-PMYFFLQQLALTDLLGSTIIVPTLLQTG-IYD-KV-M----LPFVG
CIIQFSFFTATEAFECLLLA---VMAYDRYVAICIPLRYTSIMSHRVCVTFSLMSW----
--------LLGL-ISVLLLG-N-IMV-TLQFC-DQ-N-T------INHFFCDFFPLLELS
--CS-DT-S--LVRLTNI-L-L----SFPVFFFPFILISVSYMCIAHAI-LKIV--SHTG
R-----Q-KAFS-------TCSSHLAVVSMFYGTLI--AIYV---VPP-R--K-ES----
--QT--TS-KVLSLSYT--AVTPLINPLIYSLRNK---------DIR---QAL----DHL
TN----------------------------------------------------------
-----------------------------------------NQ----KALGVT-------
--------------------------------------.---------------------
------
>Xt1OR43748.1
-----------------------------------------------M------EK---F
--NQT-P--------VSS--FVLLGLSDI-P-Y--LQALYFVIFLAIY-TITLAGNLLLM
IVVRSDSRL-H-T-PMYFFLTNLSFIDTCLSSTILPKILANT-LSQ-DR-S----ILFLG
CVAQMFFSLVLGATECMLLA---VMAYDRYVAICFPLRYSTIMSKLVCISLAGACW----
--------AVSF-LSTSINA-L-FTF-RLPYC-KS-N-R------INHFFCEIPPLLRLS
--CK-DT-L--MNEVVIY-I-T----GGMIALCSCLLTVLSYVHIIRTI-LKMH--SKHG
R-----Y-KTFS-------TCASHLTVVCLFYGTIM--FMYL---RPR-S--S-YS----
--PD--RD-RIMPILYT--VVTPMLNPIIYSIRNK---------EVK---GGL----KKL
KI----------------------------------------------------------
-----------------------------------------NI----LYSK.--------
------------------------------------------------------------
------
>Xt1OR43764.1
-----------------------------------------------M------YI---I
--SGN-Q--------SKENPFTLQCFSDQ-Q-D--LQIPLFVTFLLIF-LIIMIGNSTIF
TTITLIGQL-H-T-PMYMFLGSLSLLDISYTSTTLPKLLLML-CTQ-DK-T----ISFAG
CIIQLYFFIGFTCTEFLLLS---VMAYDRYVAICRPLHYTLVMSLKHCVRLIIVVW----
--------AAGF-LDTAPFA-L-LIK-NFTFC-AS-H-H------IEHFFCDFTPVLKIT
--CS-DT-S--TIELLTY-M-N----GVFMAFSAFTLTSASYIVIICTV-VTIQ--SSEG
R-----K-KAFS-------TCASHLICVTVFYGTII--CSYI---RPVQS-YT-------
--PK--QD-TYLALLYT--VLVPMLNPFIYTMKNK---------EFK---DGF----GKL
RA----------------------------------------------------------
-----------------------------------------RI---ALHLEQ--------
--------------------------------------.---------------------
------
>Xt1OR43871.1
M------Q--T--N--------------------N-G---------S-------------
------M--------VSE--IFLLGFQHL-N-N--FKILFFSLILLIH-ILTVNENVLVI
ALVTVSRGL-Q-S-PMFFFLQQLSFSDLLQSVVIVPTLLRTV-MNE-GA-K----IPLIG
CIVQLYLFGVTEALQCFLLT---VMSYDRYLAICNPLRYSSLMSHRVCVKLIAMSW----
--------LLAL-SVTPVLV-I-SAA-TQEFC-NQ-N-T------INHFFCDYFPLLELS
--CS-DT-S--LLRILAI-A-L----TVPVVLSPFMLIIGSYICIAHEI-LKIV--SSIG
R-----Q-KAFS-------TCSSHLAVVSIFYGTLI--GIYV---VPT-R--N-QS----
--QT--IS-KLLSLLYT--VVTPCINPMIYSLKSA---------DMK---NAL----KII
MK----------------------------------------------------------
------------------------------------------------------------
--------------------------------------.---------------------
------
>Xt1OR43932.1
-----------------------------------------------M------M-----
--NKS-E--------ISG--FLLSDLPNI-T-D--YQFPFVLFILLIY-LMTLTGNLLII
LLINTDAEL-Q-T-PMFFFLENLSILDIGMSSIPAPHLFYSF-LRE-SR-S----ITYIT
CIAQIFFFIFFATAEVCLLT---VMSYDRYVAICYPLHYTSIVNKKLCVVLTSCVW----
--------IFGL-FYSLVHT-L-CAL-RLTFC-YT-A-T------IRGFFCELYQLIQTS
--CS-DS-S--INILLVY-V-L----ASLVSFLAFFTISISYVRVFRII-LHNK--SNKG
R-----T-KGFS-------TCTSHLTVIIIFYTTFI--FNYF---QPKTNNAT-------
------AG-GLVSLTYS--MFTPCLNPIIYSLRNN---------ELK---RA.-------
------------------------------------------------------------
------------------------------------------------------------
------------------------------------------------------------
------
>Xt1OR43932.2
-----------------------------------------------M------LQ----
--NQT-L--------FNE--FILLSFTNS-Q-I--IHCLVFPVFSFLY-LLTISINFLIM
VLIYHDFHL-H-T-PMYFFLMNLAGLDAFSSSVVIPRMLIDL-LST-KR-T----ISRVA
CVGQIFFFLMFATAESFLLV---GMSYDRYVAICHPLHYVKTMSWKVCGVLALVAW----
--------SLGF-SNALIHA-L-CTR-KLVFC-AQ-N-T------IHSFFCDLPLLLQLS
--CT-DI-F--LNILAIF-F-A----TFTLGFLAVGLTFAPYVPILQAI-WRIP--TKEG
K-----L-KAFS-------TCTSHISVVFTFYGSLF--FTFL---RPASN-HH-------
--PV--AD-LLVPIVYT--AITPMLNPIIYSLRNK---------DLK---EAL----HTI
LH----------------------------------------------------------
-----------------------------------------RS----QVLRCPYTGQF--
--------------------------------------.---------------------
------
>Xt1OR44345.1
----------MNEK--------------------N-Q---------T-------------
------W--------VNE--MTLLGFQNL-H-N--FKVPLFSLFLLIY-ILTVWENVLII
VLVAFSRNL-H-S-PMYFFLQQLSLTDLLESSNIVPTLLLSV-INN-GH-K----ISLVG
CITQLYFWGVSEIFECILLA---VMSYDRYVAICIPLRYTSIMSTNVCFQFILVAW----
--------ALGF-GITVISV-V-LMG-RLKFC-DR-N-T------INHFFCDLSPLLELS
--CS-DT-F--LVQIEGM-I-V----SLILAVTPLILISVSYMCIAHAI-LKIV--SHTG
R-----Q-KAFS-------TCSSHLAVVSLYYGAII--AIYV---VPS-T--E-QS----
--QI--LS-KVLSLIFT--LVIPMINPVIYSLRSA---------DIK---NIL----SKT
KE----------------------------------------------------------
------------------------------------------------------------
--------------------------------------.---------------------
------
>Xt1OR45335.1
-----------------------------------------------M------HQ---N
--NQS-S--------LTY--FVIKGISEV-P-Q--MLAFIFLLVLLIY-LLTLGGNLAVL
LLVSMDCHL-H-T-PMYFFLCNLSLVDILSTTVTLHKMLLIF-ITG-DN-T----ISFTA
CMVQMCLFSWLSGNALIILT---AMSFDRCMAICNPLRYHMIMKPGSCILLALSCW----
--------LFSL-LQVLPPV-I-ILS-RLSCY-KN-N-E------INHFFCDIIPLLNIS
--CS-DT-Y--ILKLLIF-TEG----VLLSTLTPFLLTFASYACITNSI-LKIS--SGFG
R-----R-KAFY-------TCSSHLTVVILLYAILV--FQYL---IPTNL----------
--LG--SN-KLFSLFNT--AAVPMLNPLIYSLKNK---------DVM---SAL----RQR
IL----------------------------------------------------------
-----------------------------------------SY---KRAI----------
--------------------------------------.---------------------
------
>Xt1OR45359.1
-----------------------------------------------M------DK---A
--NNT-A--------VEE--FILLAFSDLYQ----LQIPLFFVTLLVY-IMCVFGNCLII
ITVRAEPSL-H-T-PMYIFISTLSTLELISVSLIIPNLLANL-IAD-KK-K----ISFNA
CFIQLFVTATFGTAENYLLA---VMAFDRVLAINKPLQYVSIMTQGVCVQLSVLPF----
--------ILGT-INALIPT-V-FTA-VLVFC-GP-N-E------VHHFFCDFATLQALA
--CS-SP-Y--TSQMVTN-S-G----AIFASGLPFTITVGLYIYIIVII-LKIN--SAES
K-----R-KAFS-------TLSSHLTVAGLFYITTI--IVYA---VPKGT--Q-------
------YD-RFFALIYT--VITPLLNPFIYTFRNK---------DVK---RAL----IKS
RR----------------------------------------------------------
-----------------------------------------LK----LCQGSFRY-----
--------------------------------------.---------------------
------
>Xt1OR45488.1
----------------------------------MPG---------KN------QK---E
--NIT-L--------GDG--FILLGLVTE-P-F--LQKFLFVLFGTTY-IITIAGNVVII
IVTRLDIRL-K-S-PMYFFLVNLALIEMLYTTSIIPNTLKNL-IDE-EK-Y----ISYAG
CFIQMFTYIAMGGSECTLLS---TMAYDRYVAICHPLLYTTIMSQSLCFYMTLACW----
--------TIGF-LNSLIHT-V-LTS-MLPFC-HQ-R-L------LNHYFCEVPPLLKIS
--CK-DT-Y--INELVVF-F-I----GGFVIVGSLALTLISYIFVIAEV-LKIP--GLSG
K-----W-KTFS-------TCSSHLTVVSIFFGTVI--FTYL---RPT-T--H-SS----
--ID--HD-HVISLVYG--VVTPLINPIIYTFRNK---------EFQ---RAF----RMI
LQ----------------------------------------------------------
-----------------------------------------TR----HCLFDHIKPNSKT
EI------------------------------------.---------------------
------
>Xt1OR46814.1
----------M--N--------------------N-Q---------S-------------
------V--------VTE--IFLFGFQHL-N-N--FKIPFFSLILLIH-ILTVYENALVI
ALVTVSRGL-Q-S-PMFFFLQQLSFSDLLESLVIVPTLLSTV-MNE-GA-K----IPLIG
CFVQLYLLGVSEALQCLLLS---VMSYDRYLAICNPLRYSSIMNHKLCVKLFVMSW----
--------LLAL-SFPLVAL-I-AAA-TQEFC-NQ-N-T------INHFFCDYFPLLELS
--CS-DT-F--VAQILAI-T-V----STPVVLFPFILIIISYICIAHEI-LKIV--SSIG
R-----Q-KAFS-------TCSSHLAVVSILYGTLI--GVYV---VPT-K--N-RS----
--QT--GK-K--------------------------------------------------
------------------------------------------------------------
------------------------------------------------------------
------------------------------------------------------------
------
>Xt1OR47529.2
------------------------------MK----------------------------
--NQT-S--------SNC--LYFLAFSSY-G-D--KQPLLSIVFFLIY-VIGVLGNLIII
TVIYLDSHL-H-T-PMYFFLCSLASVDICYPTVTLPKLMDIL-LSG-NN-S----INCIQ
CFTQMYFFVALVTVETTVLS---SMAYDRYVAICKPLRYHLIMSRRVCVLVIVGTW----
--------ISGF-ANAAFFT-S-HVS-KLLVC-GS-N-E------IKQFFCDIKAVADIS
--CD-RT----AFYNAIY-V-E----VFSFGPMTFSLNVISYVYIIRNI-LHIK--SKHG
R-----K-KTFS-------TCTSHFTVLIIFYGSAF--WMYM---RPPSE----------
--SD-NLD-PMFSVLYV--GVTPMLNPLIYSLRNK---------EVK---NAL----IRT
VM----------------------------------------------------------
-----------------------------------------KN----CR-----------
--------------------------------------.---------------------
------
>Xt1OR47891.1
-------------M---DLE--------------N-K---------T-------------
------T--------DKA--ILLLGFQIL-Y-K--YKIIFFLLIFILY-SLTLIVNVMIV
ALVSSSPCL-H-H-PMYFFLSNLSVSDLILTTTIVPNMLYGL-LRR-GV-T----MSIAA
CITQVQFFGVAIMSECLLLA---VMSYDRYLAICNPLQYVPLMDNRHRFQLVIFCW----
--------SVSI-SVSFVMR-I-LIS-RLDFC-GP-N-I------VYHFFCDFAPILQIS
--CS-ET-F--SLELVEK-F-L----AFPISVLPFTFISVTYVRIIMSI-LKIQ--SSSG
R-----Q-KAFS-------TCSSHLAVVGTYFASLI--TLYV---VPS-T--G-NT----
--LN--AN-KILSLLYT--VITPLFNPIIYSLRNL---------EMR---AAL----GKC
IG----------------------------------------------------------
-----------------------------------------VR----YSD----------
--------------------------------------.---------------------
------
>Xt1OR47982.1
---------------------------------------------MIS------DK---K
--CYS-N--------FTE--FLLIGFSDF-HYK--HQLSIFMFFCSAY-IFTLLGNGLII
ITVTQNSRL-H-T-PMYFFLRNLSFLEVCSITVTVPKAMHIF-LSE-TK-S----ISLLG
CAFQMQTFLLMGVSECIFLA---VMAFDRYVAICNPLRYTSVMSHKTCFYLTSGSW----
--------VVGC-FVSFGLT-S-STF-SVACC-NS-N-H------ILHFFCDITPVLNLA
--CV-NT-F--NNELFVF-I-V----CTLMVVIPFLAILCSYMNILYSI-GLIH--SAQG
R-----H-KAFS-------TCGSHLVSVILFYGTAM--IIHF---RMRSQ-GS-------
--AG--ND-RMIAPVFC--ILIPAINPLIYSLRNK---------DVK---QSV----RKL
LH----------------------------------------------------------
-----------------------------------------DI----NADSNTR------
--------------------------------------.---------------------
------
>Xt1OR49135.1
-----------------------------------------------M------KD---M
--NQT-S--------VLD--IVIVGFEGPQD----FRIVLSAILLLLF-LITVGGNSLIV
VLVAISRRL-H-S-PMYFFLCHLAITDIIVPSNIVPNLLYVT-LID----T----ISLSN
CLTQFFFFGMAANAECLILT---VMSYDRFLAICRPLHYKSIMTLKFQILLASNCW----
--------LLAF-TLSLLVL-S-HML-TFQFC-GS-D-V------INHFFCDLHPLLKLS
--CS-DT-F--VVDMEVL-V-T----GILVIVLACVFIVVTYIWIFRTI-LGTS--MTTG
R-----Q-KAFS-------TCSSHLTVVCTYYATLV--TNYL---IPL-T--G-RS----
--TN--LS-KYISLLYI--VITPLMNPIIYTLRNQ---------EIW---FAL----NSI
IS----------------------------------------------------------
-----------------------------------------TR----PI-----------
--------------------------------------.---------------------
------
>Xt1OR49233.1
-----------------------------------------------M------HK---V
--NQT-S--------GIS--FLLLGFQNS-Q-I--INEFLFVPFLWIY-ILTLFGNLLII
ILVITVSAL-R-S-PMYALLSQLSLADVLLSTNITPNILWLL-LNG-GG-T----ISATG
CITQFYFYCVSAGSEFYLLT---AMAYDRYLAICSPLHYVSIMGFRLCLNMSLCSW----
--------GLAL-MLGLFFN-L-LTF-NVEFC-GP-F-V------IDHYYCDFTPLIKLS
--CT-DY-K--AVELTHI-I-L----IIPFMLLPFCFIIYTYVSIGLAI-LRIS--STEG
R-----H-KAFS-------TCSSHLIVVCMYYGTLI--IVYM---VPS-K--Q-YM----
--FN--IK-KILSLLYT--VGTPCFNPIVYSLRNN---------EIK---VAL----YKC
MS----------------------------------------------------------
-----------------------------------------NQ----ISF----------
--------------------------------------.---------------------
------
>Xt1OR49799.1
------------------------------------------------------------
----------------------------------------SITMFIVY-ISTLSANGIVV
GLIILKEHL-H-Q-PMYMFIGNLALSDLLFDTITLPKIIASY-WSG-DG-N----ISFFG
CFSQLFFVHYLASVDIFIIT---LMAADRYIAICEPFRYATIVSQKVTTIFCCAFW----
--------VLCT-LPSAYAT-L-MAL-NASYC-GR-N-N------IYNCFCYSNVVYELA
--CS-DV-F--SVRRNLL-I-I----SMSILFVPLAFIILSYIIIIKIICTSTS--SDNW
S-------KAFY-------TCTTHLFVIALYFIPRV--IIYT---SNWVK-LN-------
--LNVDVR-ILILCLYS--YTPHLVNPVIYCLRTK---------EIK---STL----EKM
LR----------------------------------------------------------
-----------------------------------------MK-----------------
-------FKLN---------------------------N---------------------
------
>Xt1OR49836.1
---------------------------------------MNVLIHKTM------SQ---T
--NQT-S--------ITE--IVLLGFEGPVN----IRVIMFILLFVIY-MGSLGGNSLII
LLVSLSQRL-H-S-PMYFFLCHLSVTDIIISSSVVPNMMYFS-LQG-RG-I----ISFSN
CLTQLFFFGMAIGVECLILT---VMSYDRYLAICRPLHYNSIMGLRLQSLLVTFSW----
--------LVGF-SAPFIIA-C-SIP-TLDFC-GP-N-I------INRFFCDTGCFLELS
--CS-DT-F--LINSELL-L-T----GYPMTVIAFMFIIVTYVNIFRMI-FGSS--ITIG
R-----Q-RAFS-------TCSSHLTVVCAYYGSLI--INYM---IPI-K--G-DT----
--II--IN-KYLSLLYT--VMTPLFNPIIYTLRNK---------EIR---LAF----NYY
LQ----------------------------------------------------------
-----------------------------------------RS---TVT-----------
--------------------------------------.---------------------
------
>Xt1OR49957.1
-----------------------------------------------M------SL---G
--NST-L--------AKE--FILWGFPDV-P-I--VQEFLFVLLLFTY-MLTLFTNTLVI
IVTLTERHL-Q-T-PMYFFLRNFSLLEICYVSVTVPKILATI-SSQ-GR-V----ISVSS
CITQLFFFFFLSSTECFLLG---VMAFDRYLAVCHPLRYSALMNHTTCQKITICSW----
--------FGGF-ITTFPPV-F-LIS-QLQFC-RT-N-T------INHFFCDAPPLLQTS
--CR-DA-S--FNEFLDF-I-C----AGLVIMTSFTVTLMSYIYIIITV-LKIP--TKIG
R-----R-KVFS-------TCGSHLTVVLVYYGTVT--FIYV---RPKGG-FT-------
--LS--LN-RSVAVFYT--VLIPILNPIIYCLRNK---------EVK---LAI----KKL
VS----------------------------------------------------------
-----------------------------------------LQ---SIRQ----------
--------------------------------------.---------------------
------
>Xt1OR50263.1
-----------------------------------------------M------EK---E
--NSS-S--------VTE--FILLGLSEN-P-E--QKSPLSALFLTIY-LVTVLGNSLIL
SLIFMTPEL-Q-T-PMYFFLGNLSFVDSSFVSVTVPLMVAHL-LME-KK-S----ISFQG
CMTQLFFFIWTAVMECFVLA---IMAYDRLVAITNPLRYLSILSRKTCLSLICFAW----
--------ILSF-LHSLLYT-S-IIS-SLDFC-GL-N-K------INEHFCDIPPLLALS
--CS-DT-A--SFELLVY-T-E----GSIMAMSPFVFIMVSYFQIIKTI-LSIH--SSSG
R-----S-RAFS-------TCSSHLISVGLYFGTIF--ASYF---HPASA-GA-------
--VE--TN-RPIALVYS--ILSPLLNPFIYSLRNQ---------QVK---GAL----RKM
L.----------------------------------------------------------
------------------------------------------------------------
------------------------------------------------------------
------
>Xt1OR50407.1
-----------------------------------------------M------AM---K
--NQT-F--------LGD--FILFGFSEEHV-------LLSFLMAAVY-TMILMGNVAIF
SIIHIDGNL-Q-A-PMYFFLSYLSILDICYSTVTLPSMLFNS-ITG-NR-R----ISFYR
CFIQLYFFVSLGGAECLLLA---AMAYDRYVAICNPLHYPIIMNRKLCFHLVAGSW----
--------VCGF-LNSVLHT-V-MTS-QLYFC-EI-R-Y------VNHFFCDVPPLLKAS
--CT-DT-H--TSQLLLY-I-V----SVFLGMTPFVFVIISYIHIISTI-IKIR--SAAG
R-----R-KAFS-------TCSSHLIVVTVFYVTAN--YNYI---GPTPG-DS-------
--FD--IE-RLSSLLYS--ILTPLFNPIIYCFRNK---------EVK---RAL---KKKL
LP----------------------------------------------------------
-----------------------------------------NQ----FSIQF--------
--------------------------------------.---------------------
------
>Xt1OR50884.2
-------------MSSINSC--------------N-Q---------T-------------
------K--------ITQ--FLLLGFHGP-Q-I--LRISLFYIFLLIY-IMALGGNLLIV
ALYLGSHHL-R-S-PMYFFLSNLSITDILLSTNVGPNLLSAL-IND-GK-L----MSVPA
CVTQFFTSGVFTGVECLLLN---VMAYDRYLAICKPLHYVTIMTNKHCLHLVIWSW----
--------VEVA-VISLFAA-T-ATS-HSGFC-GC-N-T------LDYIYCDYLPLLEVS
--CD-DV-S--ILERVIP-V-V----TIPVVVLPFLFILTTYVCIFNSI-FRIS--SNTG
R-----Q-KAFS-------TCSSHLTVVCTYYGILC--AKYI---VPS-K--G-PS----
--LN--MN-KIISLLYI--MVTPLFNPIIYSFRNQ---------EIW---VAL----SKW
VT----------------------------------------------------------
-----------------------------------------SQ----DNLQLIQPPGPRA
RDKIISMH------------------------------.---------------------
------
>Xt1OR51027.1
-------------------------------------------------------M---E
--NQT-I--------VPT--LVFTGLSDL-P-S--LQLPLFLVFLLIY-LITLTGNLLIL
LLIFTDSHL-H-T-PMYFFLGTLACLDMSYSSVTVPRMLFDL-LNQ-KR-V----ISIRA
CLTQVFFFMFLGASEVSVLA---VMSCDRYIAICRPLHYMQIMTWRVCVQLLSIIL----
--------GFGL-VCSILNI-S-FLT-KLTFC-RS-D-V------LQTFFCDLPQLLQVS
--CS-DT-F--NNVLLMF-L-L----AILFGVGILGGTFYPYIPIITTV-LKMT--SKHT
R-----A-KAFS-------TCSSHLTVVFIFYSAAF--FNYF---RSY-S--N-DH----
--YS--GD-KVASVVYA--ILTPFVNPMIYSLRNQ---------ELK---SSL----KKS
FA----------------------------------------------------------
---------------------------------------------------RSGNPNWTK
TGL-----------------------------------.---------------------
------
>Xt1OR51098.1
-------------M---NLE--------------N-K---------T-------------
------T--------DKA--ILLLGFQMH-Y-Q--YKIIFFLLIFTLY-SLTLVVNVMIV
ALVSSSPCL-H-H-PMYFFLSNLSISDLILTTTIVPNMLYGL-LRR-GV-T----ISIAA
CITQVQFFGIAIVSECLLLA---VMSYDRYLAICNPLQYVLIMSNRHRFQLVIFCW----
--------SVSM-GVSCVTI-L-LIS-RLDLC-GP-N-I------IYHFFCDFAPILRIS
--CS-ET-F--GLEFLQK-F-F----AFTITVLPLVFISVTYVHIIISI-LKIQ--SSSG
R-----Q-KAFS-------TCSSHLAVVGTFFASLI--SLYV---VPS-T--G-NT----
--LN--AN-KILSLLYT--VITPLFNPIIYSLRNL---------EMR---ATL----GKC
LG----------------------------------------------------------
-----------------------------------------TF----RYSVNRQSFCDTM
QW------------------------------------.---------------------
------
>Xt1OR51597.1
---------------------------------------MYMFVNNSV------HF---S
--NKT-T--------LVD--FILTGLSTA-Y-A--TELLLFVLFLVIY-VFSFLSNLSMT
LLIWAVPKL-H-T-PMYFFLSHLSLIDMCYSSTIIPKMLSDF-LTK-RK-H----ISFSA
CATQMFFFAMFATSECFMVT---AMAYDRYVAICQPLVYHIIMNKNLCWLLVIGAY----
--------FSSL-LASVTHT-A-AIF-SFPLC-GS-Q-L------INHFYCDIPPLLKLV
--CM-HS-H--ARKSVVF-S-L----SMVMGIISLLIILTSYVYIICAI-LGIQ--STHG
R-----S-KAFS-------TCASHLTVVILFYSSVF--SIYF---RPSLG-LEFGN----
------ID-KFFSIFYT--VASPLLNPLIYSFKNM---------EVK---NAL----KHF
LA----------------------------------------------------------
-----------------------------------------LK----IKTKLLNS-----
--------------------------------------.---------------------
------
>Xt1OR52090.1
-------------------------------------------------------M---E
--NQT-I--------EYV--LVLTGLSDL-P-S--LQLPLFLVFLLIY-LITLTGNLLIL
LLIFTDSHL-H-T-PMYFFLGTLACLDMGYSSTTVPRMLFDL-LTD-RR-V----ISVPA
CITQIYFFLCFCSFETSVLA---VMSYDRYIAICRPLHYMQIMKWKVCVQLVSVIL----
--------VFGA-VYSLLHA-V-FLT-KLTFC-RP-D-A------LQSFFCDLPQLLQIS
--CS-DT-F--INVLLIF-V-F----GILFGVSLLGVTFYPYIPIISTV-LKIP--SKHT
R-----S-KAFS-------TCSSHLTVVFLFYTTTF--FNYL---HSK-T--N-DH----
--HT--ED-KVASVFYA--ILTPFLNPLIYSLRNQ---------ELK---ASV----KRT
LQ----------------------------------------------------------
---------------------------------------------------RLQIKIGQK
NYVRKVSHRAQWHSAAPTRPKESLP-------------.---------------------
------
>Xt1OR52587.1
-----------------------------------------------M------HK---V
--NQT-S--------GIS--FLLLGFQNS-Q-I--INEFLFVPFLWIY-IVTLFGNLMII
S-IVTVSAL-R-S-PMYALLSQLSLADVLLSTSITPNLLRLL-LNG-GG-T----ISATG
CITQFYFFWVSGASEFYLLT---AMAYDRYLAICSPLHYASIMGFRLCLYMSLCSW----
--------GLAI-VISMIMN-L-LIL-NLQFC-GP-F-F------IDHYFCDLSPLLELS
--CTDYK-L--VVKLTLM-I-L----TIPLTIFPFCFIIYTYVSIGLAI-LRIS--STEG
R-----H-KAFS-------TCSSHLIVVCMYYGSLL--IVYM---VPS-K--G-HH----
--FN--ID-KILSLLYT--VGTPFFNPVIYSLRNK---------DIK---VVL----LKH
LR----------------------------------------------------------
-----------------------------------------N------------------
--------------------------------------.---------------------
------
>Xt1OR52881.1
------------------------------------------------------------
---------------------FLAGLSDL-P-S--LQLPLFLVFLLIY-LITLTGNLLIL
LLIFTDSHL-H-T-PMYFFLGTLACMDLCSSSVTVPRMLFDL-LRD-TR-F----ISVPA
CITQVYFFFFFALSEISVLA---VMSYDRYIAICRPLHYMQIMNWKVCVHLVLIVF----
--------VFSA-AYSSVHT-L-FLA-KLTFC-RS-E-A------LQNFFCDLPQLLQIS
--CS-DI-F--INVLLIF-L-L----GIMFGLAILTVTFFPYIVILRTV-LKIS--SKTT
R-----S-KAFS-------TCSSHLTVVFIFYTTIF--FNYF---RSS-A--N-DQ----
--FT--ED-KVSSVFYT--ILTPFLNPLIYSLRNQ---------ELK---KSL----RK-
------------------------------------------------------------
------------------------------------------------------------
------------------------------------------------------------
------
>Xt1OR53675.1
-------------------------------------------------------M---S
--NQS-T--------ISE--FILMGFPGL---QQKYFIPVSITMFLVY-CVSLVANSSVI
ILVLQKEQL-H-Q-PMYIIIRNLALSDLLFDTITLPKIIAKY-WFG-AG-S----ITFYG
CFFQLFCVNSLGSLYSFIIM---LMAIDRYVAICQPLRYHSIISNKLVTLLCYFLW----
--------VFAA-LIGSIVA-V-IVG-QLPYC-GP-N-R------VKNCFCVNSAVAVLA
--CV-DV-T--LARRTVF-I-L----AMCVLLLPLAVIILSYVLIIRVI-HSTN--TENS
W-------KAFY-------TCSTHLMVIGLYFIPRV--FVYS---TSQIP-LT-------
--LDADIN-VLLLCLYT--FIPHLANPVIYCLRTK---------DIR---NIF----AQS
FN----------------------------------------------------------
-----------------------------------------NI-----------------
-------FHAKI--------------------------.---------------------
------
>Xt1OR53831.1
-----------------------------------------------------------Q
--E---N--------VSG--FIIQGFSDT-P-E--LQISLFMLFLGIY-LIILLGNLIIF
LVISCNPHL-H-T-PMYIFLLNLSLIDISSTSNILPNLLHIL-LTQ-QN-N----ISFLG
CMTQLYVFVFLAASEFFLLT---AMAYDRYVAICDPLHYIARMSRKHCAGLITAAF----
--------TVGF-VDPVGHV-T-FIS-KLSYC-AS-H-L------INHFFCDISPLLQLS
--CS-ST-F--SVELLFY-I-E----GALLFFNAFLLTLISYIFIISAI-LKIQ--SSEG
R-----Q-KAFS-------TCASHLACVITLYGTVF--CLYL---KPQKS-YS-------
--LQ--RD-KFFSLLYI--VLGPVLNPLIYTLKNR---------EFQ---SSL----NKV
RH----------------------------------------------------------
-----------------------------------------R------------------
------------------------------------------------------------
------
>Xt1OR53932.1
---------------------------------------------MVS------RS---R
--E---N--------VSG--FIIQGFSDT-P-E--LHISLFVLFLVIY-LIILLGNLIIF
LVISCNPHL-H-T-PMYIFLQNLSLIDISFTSNILPNLLHIL-LTQ-QN-N----ISFLG
CMTQLYVFVSLASSEYFLLT---AMAYDRYVAICDPLHYIARMSRKHCAGLITAAF----
--------TVGF-VDPISHV-V-LIS-KLSYC-AS-H-L------INHFFCDISPLLKLS
--CS-ST-F--IVELLIY-I-N----GTLLFFSSFLLTLASYIFIISAI-LKIQ--SSEG
R-----Q-KAFS-------TCASHLACVITLYGTIF--CLYM---RPTTS-YS-------
--LK--RD-KYFSLLYI--ALGPVLNPFIYTLKNR---------EFQ---SSL----NKL
RQ----------------------------------------------------------
-----------------------------------------KC----FFYFK.-------
------------------------------------------------------------
------
>Xt1OR54733.1
------------------------------------------------------------
--NQT-T--------VYT--LVLAGLSDL-P-S--LQLPLFLVFLLIY-LITLTGNLLIL
LLIFTDSHL-H-T-PMYFFLGTLACLDMSYSSVTVPRMLFDL-LRE-TR-F----IIVPA
CITQVFFFLFFGASEVSVLA---VMSYDRYIAICRPLHYMQIMTWKICVQFVSGVL----
--------VCSA-IWSLVHT-L-TLT-KLTFC-RP-K-I------SQSFFCDLPQLLEAS
--CS-DT-F--INVLLVF-L-I----GILFGIGVLGLTFYPYIPIITTV-LKMT--STNT
R-----S-KAFS-------TCSSHLTVVSIFYTTIF--FNYF---RSN-A--N-DH----
--LV--EG-KVASVFFA--II---------------------------------------
------------------------------------------------------------
------------------------------------------------------------
------------------------------------------------------------
------
>Xt1OR54845.1
------------------------------------------------------------
--NSS-S--------ISE--FLLLALADT-R-P--LQLLHFWLLLGIY-LAALLGNGLIS
TAVACDHRL-H-T-PMYFFLLNLALLDLGSISTTVPKAMXNA-LWN-TR-A----ISYTA
CAAQVFLFSFLLSAEFYLLT---LMSYDRYVAICKPLHYGTLVGSTACASLAAAAW----
--------GTGL-LNALLHT-A-NTF-SLPLC-RG-N-T------VDQFFCEIPHIQKLS
--CS-YP-Y--LRNLSLM-T-F----RVFLFSGCFVSIVLSYVQIFRAV-LRMP--SVQG
R-----H-KAFS-------TCLPHLAVVSLSISTGL--FTYL---KPHSI-SS-------
--PA--MD-VSVAILYS--VVPPAVNPLIYSVRNQ---------ALK---DAI----WEL
L-----------------------------------------------------------
------------------------------------------------------------
------------------------------------------------------------
------
>Xt1OR55135.1
-------------------------------------------------------M---R
--NNS-E--------ISG--FLLSDLSDL-T-D--SHFPLVLLILLIY-LMTFTVNLVII
LLINTDAEL-Q-T-PMFFFLGNLSILDICMSSIPAAHLSYSF-LTQ-SI-S----ITHKT
CIVQIFFFLLFATAEVYPLA---LMSYDRYVAICYPLHYSSIVNKKLCGVLTSCVW----
--------IFGF-FYSLVHT-L-CAL-RLTFC-YT-A-T------IRGFFCEIYQLIQIS
--CS-GS-F--ISILLVY-V-L----ASAVGFFAFFTISISYFHVFSII-LHNR--LNKG
K-----T-KGFS-------TCISHLTVIIIFYTTFI--FNYF---LPKTASAA-------
------AG-GLVSLTYS--MFTPCLNPIIYSLRNN---------ELK---RAL----RRT
LK----------------------------------------------------------
-----------------------------------------KT----KLLLLK-------
--------------------------------------.---------------------
------
>Xt1OR55629.1
------------------------------ME----------------------------
--NQT-H--------PVC--LYFLAFEYN-R-E--EQHLLSIIFFFIY-VTGVLGNIVII
IVIYLDSHL-H-T-PMYFFLCTLAFVDICYPTVTLPKLMDIL-LSG-NN-S----ITFIQ
CFTQMYFFLALAGIEVTLLS---SMAYDRYVAICKPLRYHLIMNRRVCVLVIVGTW----
--------VSGF-TNSALYT-S-LFL-KLSIC-RS-D-R------IKQFFCDIKAVADIS
--CD-RT----AFYGIIY-A-E----AFSLGLMTFSLNVISYINIIRNI-LHIK--SKHG
R-----Q-KTFS-------TCTSHFTVLIIFYGSAF--WMYM---RPPSQ----------
--SV-NLD-PVFSVFYV--GVTPMLNPLVYTLRNK---------EVK---NAL----VRT
LR----------------------------------------------------------
-----------------------------------------KS----SA-----------
--------------------------------------.---------------------
------
>Xt1OR55830.1
---------------------------------------MLLFSQYQS------KM---E
--NQS-T--------LYT--LVLAGLSDL-P-S--LQLPLFLVFLLIY-LITLTGNLLIL
LLIFTDSHL-H-T-PMYFFLGTLACLDMSYSSVTVPRMLFDL-LRE-RR-I----ISVPA
CLTQIYFFTFFIASDISVLA---VMSYDRYIAICRPLHYMQIMSWNVCVQFVSGVL----
--------SCSA-IYSLVHT-L-FLT-KLTFC-HS-N-V------LQSFFCDLPQLLEAS
--CS-DT-F--INVLLIF-L-L----GILFGVGILVLTFYPYIPIITTV-LKMS--STHT
R-----A-KAFS-------TCSSHLTVVSIFYTTIF--FNYF---RSN-A--N-DH----
--LV--ED-KVASVFFA--ILTPSLNPVIYSLRNQ---------ELK---LSL----RRT
LQ----------------------------------------------------------
---------------------------------------------------RL-----Q-
--------------------------------------.---------------------
------
>Xt1OR56183.1
-------------------------------------------------------M---E
--NQT-V--------MYE--LVLSALSDL-P-S--LQLPLFLLFLLIY-ILTFIGNLLIL
FLIFTDSHL-H-T-PMYFFLGTLACLDMSFSSVTVPRMLFDL-LTN-RR-I----ISVRA
CIAQIFFFVYFAASEIFVLA---VMSYDRYIAICRPLHYMQIMTWKACAQLVLAVF----
--------GFGA-LYSLVHT-L-LLT-KLTFC-RT-N-A------LQSFLCDLPQLLRIS
--CS-DT-F--INALFVF-L-L----GILCGLGILGVTFYPYIPIITTI-LKIP--SNQM
R-----S-KAFS-------TCSSHLTVVFLFYVTIS--FNYF---CSI-A--N-ES----
--FA--KN-TKASIYYA--ILTPFLNPLIYSLRNQ---------ELK---ASL----SRA
LK----------------------------------------------------------
-----------------------------------------MV----FTLLEKLGEK---
--------------------------------------.---------------------
------
>Xt1OR56385.1
-----------------------------------------MEAPFLM------ES---T
--NQT-I--------IQE--FIFIGLSRN-P-T--TKTLLFALFFPMY-IFTIFGNGILI
YIITRTSNI-H-T-PMYFFLCNLAFLDTVFSTCTVPKVLVDL-LLA-EG-R----ISYTG
CMIQMCVGLFLGQTECLLLA---VMACDRFVAICNPLRYAVIMSWRSCKYIMAVTW----
--------LLSF-FSSILPI---LSK-PVSFC-RE-N-K------LNHVACEILAIVKLA
--CG-DT-S--YYENGIV-F-Q----SFFTILVPFSFIVVSYICILTSV-LQIR--SVEG
R-----T-KAFS-------TCASHLTVVIMFYGLSM--TMYL---KPSSNFSS-------
------KQ-KYISIFYG--FLTPMLNPLIYSFRND---------EVK---KAV----RRI
LF----------------------------------------------------------
-----------------------------------------SS----SKIK---------
--------------------------------------.---------------------
------
>Xt1OR56994.1
-------------------------------------------------------M---E
--NQT-T--------VNT--FILTGLCDL-P-S--LQLPLFLVFLLIY-LITLTGNLLIL
LLIFTDSHL-H-T-PMYFFLGTLACLDMSCSSVTVPRMLFDL-LRE-RK-I----ISMRV
CIAQFYFLVFFMTSEMSVLA---VMSYDRYIAICRPLHYMQIMNWNICVQFVSGVL----
--------LFSA-IGSLVHT-L-SLT-KLTFC-RP-K-V------LQSFFCDLPQLLQVS
--CS-DT-F--INVLLIF-L-F----GILGGIGILGATFYPYIPIITTV-LKMT--SKHT
R-----S-KAFS-------TCSSHLTVVFTCYTTIF--FNYF---RSN-G--N-DN----
--LV--ED-KVASVFFA--ILSPSLNPVIYSLRNQ---------ELK---LSL----RKT
LQ----------------------------------------------------------
---------------------------------------------------RL-----N-
--------------------------------------.---------------------
------
>Xt1OR57187.1
---------------------------------------------MAS------GS---N
--E---N--------ISG--FIIQGFSDT-P-E--LQISLFVLFLGIY-LIILLGNLIIF
LVISCNPHL-H-T-PMYIFLQNLSLIDISSTSNILPNLLHIL-LTQ-QN-N----ISFLG
CMTQIYVFVFFGASEYFLLT---AMAYDRYVAICDPLHYIARMSRKYCAGLITAAF----
--------TVGF-GEALIFI-V-LMS-KLSYC-AS-R-L------INHFYCDASPLLQLS
--CS-ST-F--SVELLIY-I-G----GTLFTFNSFLLTLTSYIFIISAI-LKIQ--SSEG
R-----Q-KAFS-------TCASHLVCVITLYGTVL--CLYM---RPTTS-YS-------
--IK--RD-KYFSLLYI--VLGPVLNPLIYTLKNR---------QFQ---SSL----NKM
RK----------------------------------------------------------
-----------------------------------------R.-----------------
------------------------------------------------------------
------
>Xt1OR57221.1
-----------------------------------------------N------KT---T
---------------ATD--FFLLGFQQY-S-G--HKILVFISLLLVY-LLTLTGDLMII
LLVSTSQQL-Q-S-PMYYFLKHLSMSEILATTNIVPNMLYII-LRE-GS-S----MPIIC
CFIQFYIYIASGGVESLLLT---IMSYDRYLAICNPLRYSYLMNLQTCRTLVICSW----
--------VLCF-LLMLVTV-S-FMC-QLQFC-VS-N-I------IDHYFCDYEPLLELS
--CS-DT-S--PVRTEVL-V-I----SIPTVIAAFTFIIITYICIFMTI-LRIS--SSVG
R-----K-KAFS-------TCSAHLTSVCSYYCPLI--IIYV---VPYRG----------
--SSLDAN-KSLSLLYT--VITPLLNPLIYTLRNR---------EIM---NTL----HNF
LN----------------------------------------------------------
-----------------------------------------K------------------
------------------------------------------------------------
------
>Xt1OR58146.1
----------------------------------------------MN------DK---I
--MGN-H--------SYFEAFHILAFSDT-S-V--NHLLMFFVFFVIY-STTVVGNVIII
SLVLADSRL-H-T-PMYILLSNLSSLDVGFTTVTIPKLMDIL-LTG-YH-S----ISYRS
CLTQLYFSVFFGSTEALILS---SMAYDRYVAICHPLQYLMIMNGKKYALIVGGPW----
--------IMGS-VNSLFLT-S-VAS-NLSFC-GT-H-D------IDAFFCNVKSLSKIS
--CN-SS----GFQTIIY-I-D----TFILILFQLMLIFISYIKIIIVT-LGIR--SSGA
R-----M-KLFS-------TCSSHLTTLIIFYGSVL--CMYA---RPPSE-NA-------
--DD--LD-NVFSVLHT--AITPMLNPLVYSLRNN---------EVK---SAL----EKI
KE----------------------------------------------------------
-----------------------------------------KF----KKVL---------
--------------------------------------.---------------------
------
>Xt1OR58724.1
---------------------------------------------MAS------GS---Q
--E---N--------VSG--FIIQGFSDT-P-E--LHISLFVLFLGIY-LTILLGNLIIF
LVISCNPHL-H-T-PMYIFLLNLSLIDISSTSNILPNLLHIL-LTQ-QN-N----ISFLG
CMAQVFVFVFLAGSEYFLLT---AMAYDRYVAICDPLHYIARMSRKHCAGLITAAF----
--------TVGF-GATINFI-V-LIS-KLSYC-AS-R-L------INHFYCDITPLLKLS
--CS-ST-F--SVELLMY-I-E----GTLLTFNSFLLTLTSYIFIISAI-LKIQ--SSEG
R-----Q-KAFS-------TCASHLACVITLYGTVF--CLYM---RPTTS-YS-------
--TK--RD-KYFSLLYI--ALGPVLNPFIYTLKNR---------EFQ---SSL----NKM
QQ----------------------------------------------------------
-----------------------------------------IG----LSFLFKSMSDI.-
------------------------------------------------------------
------
>Xt1OR60647.1
-------------MNTTSSC--------------N-Q---------S-------------
------K--------ITE--FLLVGFSAP-R-P--LRVLLFSICLVIY-IMALGANLMII
ALYLGSHHL-R-S-PMYFFLSNLSATDILLSTTVGPNLLCTF-LNN-GN-P----MSVPA
CVTQFFAYGLFTGVECLLLT---VMAYDRYLAICKPLHYVTIMTNKHCLHLVIWSW----
--------FEIL-ILSLSST-I-FTS-ILGFC-GC-N-T------LDHVYCDFAPLLKAS
--CS-DA-F--VMDSMTT-I-LIPTGTILVLLSPLFFIITSYVSISLSI-FKIS--SKTG
R-----Q-KAFS-------TCGSHLTVVCTYYGILF--SKYS---VPS-K--G-QS----
--LN--VN-KFTSLLYT--LVTPLFNPIVYCFRNK---------EIQ---KTL----STL
IS----------------------------------------------------------
-----------------------------------------VR----LRQKREHIRIK--
--------------------------------------.---------------------
------
>Xt1OR60944.1
-----------------------------------------------M------ED---I
--NKT-D--------AHY--FILLAFQDLNQ----FQLLFFLILFLIY-IICITGNVAII
VLVKTDISL-H-T-PMYFFISVFATSEIFFVSTTVPSLLVNL-ISD-SK-S----IPFTG
CFVQLCVLGTLGGTECYLLA---VMAFDRDLAINYPLRYSAIMRRSLCIQLGMFPW----
--------ITCL-AIALVPT-I-FTA-GLEFC-GP-R-I------LNHFICDLGPLVNLA
--CF-VP-F--TNKAIAI-F-T----AISEIVLPFIITLLFYIHIIAAI-IQIR--SENG
K-----K-KAFS-------TCSSHLIVSCLFYSSAI--IVYV---TPEGS--N-------
------SD-KYLALIYT--VVTPLLNPFIYTFRNK---------DVK---IAF----TKL
N-----------------------------------------------------------
------------------------------------------K----TILQHIFV-----
--------------------------------------.---------------------
------
>Xt1OR61281.1
-----------------------------------------MEKSMGD------IL---G
--NQT-V--------ISE--LILLGVTDD-R-K--AELFLFGLFLLIY-IITLFGNSFII
LSVIFISSL-H-S-PMYFFLGNLAFSDLCYSTVVTPKMLRDI-VSE-RK-S----ITFVG
CALQLYFFAVFASTECYMLS---AMAYDRYLAICQPLLYAVIMNRKAIIHLAVGIY----
--------VSGF-LTASIHT-A-CTL-TLSFC-GP-N-T------INHFYCDIPPLMELS
--CS-DT-Y--IHKTVIF-V-V----VFCLGLLNVAIILASYFYIFYTI-IHMQ--SSRG
R-----H-KAFS-------TCSSHLLCVSLFYGTVF--FMYL---RPA-S--K-YS----
--VS--QD-KVVSVFYT--MIIPMMNPIIYSLRNA---------EFY---HAV----SWY
IK----------------------------------------------------------
-----------------------------------------KL----LLSNILEL-----
--------------------------------------.---------------------
------
>Xt1OR62231.1
------------------------------------------------------------
--------------------------------------------LLIY-LMTLIGKLLIL
LLIFTDSHL-H-T-PMYFFLGTLACLDMGYSSVTVPRMLFDL-LRE-RK-I----ISVPA
CITQVYFFLFFVASEILMLA---VMSYDRYIAICRPLHYMQIMTWNFCIQLVLILL----
--------VFAA-AYSLLHT-L-VLT-KLHFC-RP-D-A------LQSFFCDLPQLLQVS
--CS-DT-F--INVLLIF-V-F----GILFGGSPLGVTLYPYISIITTV-LKIP--SKHT
R-----S-KAFS-------TCSSHLTVVSIFYSTAF--FNYF---HSN-A--N-DH----
--LV--ED-KVASVFYA--ILTPSLNPVIYSLRNQ---------ELK---TSL----RRV
L-----------------------------------------------------------
------------------------------------------------------------
------------------------------------------------------------
------
>Xt1OR62303.1
M------Q--M--N--------------------N-H---------T-------------
------M--------VTE--IFLLGFQHL-S-N--FKILIFSLILLIH-ILTVYENALVI
ALVTVSRGL-Q-S-PMFFFLQQLSFSDLLLSVVIVPTLLSTV-MNE-GA-K----ISLIG
CIVQLYFFGTTEALQCLLLT---VMSYDRYLAICNPLRYSSLMSHKFCDKLIAISW----
--------LLSL-SVTSVTV-I-TLA-TQEFC-NQ-N-T------INHFFCDYFPLLELS
--CS-DT-S--LAQILVI-T-V----SVPAIVFPLMFIIGSYICIAHEI-LKIV--SSIG
R-----Q-KAFS-------TCSSHLAVVSIFYGTLI--GIYV---VPT-R--N-QS----
--QT--IS-KLLSLLYT--VVTPCINPMIYSLKSA---------DMK---NAL----KNI
MQ----------------------------------------------------------
------------------------------------------------------------
--------------------------------------.---------------------
------
>Xt1OR62426.1
----------------------------------------------MM------DN---N
--NKT-L--------FQQ--VVLLGFQLP-R----FKIPFFILVLILY-SVALSSNVTIV
GLVSSSPSL-H-H-PMFFFLSHLSLSDIILTIDIVPMMLHGI-CNG-GI-T----IPMFA
CITQFQFFAIALTSECLLLA---VMSYDRYLAICSPFHYITIMGTKLQYQLVISCW----
--------LLSF-TISFVTV-L-FIS-KLEFC-GS-N-I------INHFFCDFVPLLRLS
--CS-DT-S--IVEIENL-A-L----ATPTTLFPVLFITATYICIFVTI-FRIP--SITG
R-----Q-KAFS-------TCSSHLSVVGIFFGTLV--TLYV---VPS-N--G-HS----
--LS--AN-KVLSLLYT--LVTPLFNPLIYCLRNQ---------EIR---AAF----QRY
WQ----------------------------------------------------------
-----------------------------------------LK----CLNKFIGKL----
--------------------------------------.---------------------
------
>Xt1OR64627.1
-------------------------------------------------------M---E
--NQT-T--------VYM--LVLTGLSDL-P-S--LQLPLFLVFLLIY-LITLTGNLLIL
LLIFTDSHL-H-T-PMYFFLGTLACLDMSCSSVTVPRMLYDL-LRE-RR-I----ISVPA
CITQFYFFLFFAISEMSVLA---VMSYDRYIAICRPLHYMQIMSWNICVKLVSIIL----
--------VFGA-GYSLLHV-V-FLT-KLTFC-NP-N-D------LQSFFCDLPQLLQVS
--CS-DT-F--INVLLIL-L-L----GILLAVCLLGVTFYPYITIITAV-LKIP--SKNM
R-----S-KAFS-------TCSSHLTVVSIFYTTAL--FNYV---HSN-M--N-DH----
--QT--ED-KVAPVFYA--ILTPFLNPLIYSLRNQ---------ELK---SSI----KRA
LQ----------------------------------------------------------
---------------------------------------------------RLEIKMGQK
NS----------SSCSCNRFKKMVQ-------------.---------------------
------
>Xt1OR65408.1
-------------------------------------------------------M---E
--NQT-I--------VYM--LLLSGLSDL-P-S--LQLPLFLLFLLIY-LLTLIQNLLIL
LLIFTDSHL-H-T-PMYFFLGTLACLDMGYSSVTTPRMLFDF-VMI-RR-V----ISVQA
CVTQIYFFFFFATGEVCILA---VMSYDRYIAICRPLHYMQIMSWNVCVQFVSSVL----
--------VLGA-VHSLVHT-L-FSI-NLTFC-NS-N-V------LQSFFCDLPQLLQVS
--CS-DT-F--INVLLIF-I-F----GTLIGTIFLGVTLYPYVTIISTV-LKIP--SKTM
R-----S-KAFS-------TCSSHLTVVVIFYSTVF--FNYF---SPN-S--G-YN----
--IT--ED-KVASVFYA--TLTPFLNPLIYSLRNQ---------ELK---TSL----RRS
LS----------------------------------------------------------
-----------------------------------------KL-----------------
--------------------------------------.---------------------
------
>Xt1OR65880.1
---------------------------------------MFIYLKKPN------MG---I
--EFN-I--------SKN--FVLLGIEEMER----FKYLYCLLFFLIY-FFILLFSCTII
SVVLLDESL-H-G-PMYTLIAILLLNGIFGSSSIFPKLITDL-LLS-SK-E----ISHVG
CVAQAYTIILFAFCEISTFT---IMAHDTYIAVGHPLRYPTLMTNSVALKLIMGSL----
--------IFNI-ILMLPIP-I-LSA-RLPIC-GS-R--------ISGIFCDNPSILVLS
--CV-DV-S--LNKLYGN-V-T----LVGYISVMALLIAHSYLRICLIC-LKIS--KDAC
R-------KAIH-------TLVTHLLNFSIFMIGML--FIFVRYRLENTN----------
--LPLTYH-IVLSFICF--ICTPLLTPLIYGIRMQ---------TLK---IRIIHHL---
------------------------------------------------------------
-----------------------------------------------RQRVFAR------
--------------------------------------.---------------------
------
>Xt1OR68906.1
---------------------------------------------MAA------GS---Q
--Q---N--------ASG--FIIQGFSDT-P-E--LHISLFVLFLGIY-LIILLGNLIIF
LVISCNPHL-H-T-PMYIFLLNLSLIDISFPSTVLPNLLHIL-LTQ-QN-N----ISFLG
CMTQIYIFVALASSEFFLLT---AMAYDRYVAICDPLHYIARMSRKHCAGLITAAF----
--------TGGF-GGAVSLF-V-LLP-KLSYC-AS-H-L------INHFFCDVTPLLKLS
--CS-ST-F--SVELSIY-I-E----MTLLTFNSFLLTLTSYIFIVSAI-LKIQ--SSEG
R-----Q-KAFS-------TCASHLACVITLYGTVI--CLYM---RPTTS-YS-------
--LK--RD-KYFSLLYI--ALGPVLNPLIYTLKNK---------EFQ---SSF----NKV
KQ----------------------------------------------------------
-----------------------------------------RF----LSF.---------
------------------------------------------------------------
------
>Xt1OR72086.1
-----------------------------------------------M------CT---A
--NET-E--------ATV--ILLLGFRDLNK----SKIPLFILFLFIY-SVILCGNVLII
FLVSFNEHL-Q-I-PMFYFLKHLGLADVLFTTSIVPMMLHII-LKE-EM-I----VALVG
CICQLYVYG-LSSVQCFLLA---VMSYDRYLAICYPLHYISLMAPNVCLLLVIGSW----
--------LSVF-ALVTTEL-I-FVS-QLHFC-GF-N-Q------IDHFFCDFGPLVALS
--TS-DT-S--VLMLLDF-I-I----SIPMISVPFILVIGTYVGIFITI-FKMN--SKTG
R-----K-KTFS-------TCSSHLTVVCTYYGTLI--IVYM---GPTGE-NA-------
--ED--LK-KFLSLLYI--VIAPFMNPIIYSLRNK---------DIR---ETL----RKY
IK----------------------------------------------------------
-----------------------------------------FT-----------------
--------------------------------------.---------------------
------
>Xt1OR77668.1
------------------------------------------------------------
---SS-S--------HP-EYFLLVGIPGM---E-DAHFFFSIPFCSMY-ILALAGNLLLI
YVIATNTSL-H-Q-PMYQFLVMLAMSDILLCTTTVPKSLAIF-WFQ-SS-R----IPFDG
CIAQVFFIHFLFVTESSVLL---TMAYDRYVAICYPLAYTTKMTNSFIWRVVIVAL----
--------TRGF-CTTGPFT-L-LLK-RLPYQ-GS-N-V------IAHSYCEHMAMAKLA
--TA-DI-L--VNVVYGL-I-I----AFGITGIDMILIAVSYVVIIRAV-IRLP--SSEA
R-----Y-KAFN-------TCVSHLCVITLFYVPAF--FSFITHRVGHNV----------
--IPLYAH-ILLANLYC--LVPPMMNPIIYGVKTK---------EI--------------
------------------------------------------------------------
------------------------------------------------------------
------------------------------------------------------------
------
>Xt1OR78195.1
-----------------------------------------------M------VL---T
--NRT-L--------VTE--FVLRGFAGGPV----LHIILFVVLLLVF-ILILAGNIFMI
VIIIKDYHL-H-L-PMYMFLASLSFTETLVNCMVIPKMLSIF-IAR-QA-F----ISRVG
CFTQCFVFYFLTSSCFLFLG---LMSIDRYAAICHPLRYPRIMTNSVCLRSVCACF----
--------IMSF-LLIFYPL-I-TVP-TLPIC-NQ---V------LDHFFCEGEAIMRLF
--CV-DT-S--IFRLLAV-V-S----SVFILLGSLIITIISYILILSSI-LKIS--SVTG
R-----S-KTFS-------TCLSHLTMVSIVFGMSI--FNQL---RPHRD-DF-------
--IE--LE-KALNVGNI--MVAPLLNPFVYTLRNX---------MVK---DSI----RXC
I-----------------------------------------------------------
------------------------------------------------------------
------------------------------------------------------------
------
>Xt1OR82931.1
------------------------------------------------------------
------------------------------------------------------ENVLII
VLVSFSRNL-H-S-PMYFFLQQLSLTDLLVSSVIIPILLQTV-IGG-TA-T----LSLVG
CINQLYFFGGSEIYDFLLLA---VMSYDRYVAICIPLRYTSIMSHRVCVTLVLISW----
--------LLGF-GITVITA-F-LVG-TLQFC-DQ-N-T------INHFFCDLFPLVELS
--CS-DT-F--KVQLEAF-L-A----SVLVTVIPFLVIIASYMCIAHAI-LKIV--SHTG
R-----Q-KAFS-------TCSSHLAVVSMFYGTII--SIYV---VPP-R--K-ES----
--QT--IS-KVLSLFYT--VGTPLVNPLIYSLRNK---------DIK---EAINVKFNRI
RK----------------------------------------------------------
-----------------------------------------YI----NI-----------
------------------------------------------------------------
------
>Xt1OR85766.1
-----------------------------------------------M------NV---E
--NNT-----------NE--FTFIGFSSP-P-L--MKFWLTPALLFAY-GFTIIENIFLI
AVVRVDKYL-Q-T-PMYFFLGHFSFLECWYTTVIIPKTLYNL-ITN-MT-T----VMFST
CILQMYLFLSLGATECLLLA---SMAYDRYIAICYPLHYSIMISHHLCLLLVCLSW----
--------LGGF-IAAVVPV-I-LIS-KIHFC-SF-R--------INHFFCDFPPMMQLS
--CF-RR-I--YIELTVS-F-I----SSTVMMSSFTVILFSYIKIIITI-FFIP--SNRG
L-----H-KTFS-------TCASHLAVVSIYYASGA--FMYA---RPN-A--Q-KT----
--VE--TN-KLVALFYS--VITPMLNPIIYSFR---------------------------
------------------------------------------------------------
------------------------------------------------------------
------------------------------------------------------------
------
>GA_x6K02T2PBJ9-7994144-7995106
-------------------------------M------------AESS------QS---N
--STF-Q--------HP-AFFILTGIPAL---G-DGQAWLSLVFGLMY-LLALLGNATLL
TVIRIDSTL-H-Q-PMFLLLATLAATDLGLATSIAPELLAVL-WLG-PQ-P----VQYTA
CLIQMFFVHALTAMESGVLL---AMACDRAVAVGRPLHYPILVTKARVGYAVLALT----
--------LKVL-AVIVPFP-L-LVV-RFKHF-HA-K-I------IHHAYCAHMAVVELV
--VG-NT-W--VNNMYGL-A-L----SLAVSGVDILGIAGSYGLIAHAV-LRLP--TQEA
R-----V-KAFG-------TCSSHICVILAFYVPGL--FSFLTHRFGRHT----------
--VPKPVH-ILLSIIYL--LLPPALNPLIYGVRTK---------QIR---DRF----LEM
FK----------------------------------------------------------
-----------------------------------------FR-----------------
--------------------------------------K----KQF--------------
-----.
>GA_x6K02T2PBJ9-7966695-7965727
-------------------------------M--------IHS----------------N
--ITP-I--------HP-AFFVLVGIPGL---E-AYHTWLSIPLCLMY-VTAVLGNSILI
MVIITERNL-H-E-PMYFFLSMLAITDILLSTTTVPKALTIF-WLH-AH-N----IAFDA
CVTQVFFVHTMFVGESAILL---AMAFDRFIAICAPLRYATVLTWSTVGRIALAIV----
--------IRSI-CIIFPVI-F-LLK-RLPFC-RT-N-I------VPHSYCEHIGVARLA
--CA-DI-T--VNIWYGF-S-V----PIVMVIVDVILIAVSYSLILRAV-FRLP--SQDA
R-----H-KALS-------TCGSHLCVILMFYVPSF--FTLLTHRFGRN-----------
--IPRHVH-ILLANLYV--VVPPMLNPIVYGVKTK---------QIR---EGV----VHW
FL----------------------------------------------------------
-----------------------------------------DI-----------------
--------------------------------------K----TLCCSSPLG--------
-----.
>GA_x6K02T2PBJ9-7959171-7958224
-------------------------------M--------LGT----------------N
--FTI-I--------HP-TVFILLGIPGL---E-QYHTWLSIPFCLMY-IAAVLGNGALI
LVVLSERTL-H-E-PMYVFLSMLAGTDILLSTTTVPKTLAIF-WFH-AG-E----IPFDA
CIAQMFFIHVAFVAESGILL---AMAFDRYVAICTPLRYSAVLTPMAIGKMTLAIW----
--------GRSI-GTIFPII-F-LLK-RLSYC-RT-N-V------IPHSYCEHIGVARLA
--CA-DI-T--VNIWYGF-S-V----PMASVLVDVALIGISYTLILQAV-FRLP--SQDA
R-----H-KALN-------TCGSHIGVILLFFIPSF--FTFLTHRFGKN-----------
--IPHHVH-ILLANLYV--LVPPMLNPIIYGAKTK---------QIR---DSM----TRM
LS----------------------------------------------------------
-----------------------------------------VV-----------------
--------------------------------------W----KS---------------
-----.
>GA_x6K02T2PBJ9-7942985-7943947
-------------------------------------------MGTKH------AT---N
--SSE-F--------QV-SEFILLGFPGI---H-EFQIWLSLPMALLY-IIALGANFLIL
ITIYLEPNL-H-Q-SMYQFLGILAVVDIGLATTSMPKILAIL-WFD-AK-T----ISLPE
CFAQIYAIHTFMSMESGVFL---CMAIDRYVAICYPLQYPSIVTEAFVIKATLSMM----
--------LRSG-LLTIPVP-V-LAA-QRQYC-SR-N-E------IDHCLCSNLGVISLA
--CD-DI-T--VNRNCQL-T-L----AWLILGIDMILVCVSYALIIRSV-LRLN--STEA
V-----S-KALS-------TCSSHLILIMFYYTAIV--ILSVTHLAGR------------
--RVPLIP-VLLNVMHI--VIPPSLNPMVYALRTQ---------ELK---VGF----RKV
FD----------------------------------------------------------
-----------------------------------------LS---HYVSRK--------
--------------------------------------.---------------------
------
>GA_x6K02T2PBJ9-7904484-7905449
-------------------------------E-----------LDTKR------AT---N
--SSE-F--------QV-SEFILLGFPGI---H-EFQIWLSLPMALLY-IVALGANLLIL
ITIYLEPTL-H-Q-PMYQFLGILAAVDIGLATTSMPKILAIL-WFD-AK-T----ISLPE
CFAQIYAIHTFMCMESGVFL---CMAIDRYVAICYPLQYPSIVTEAFVIKATLSML----
--------LRNG-LLTIPVP-V-LAA-QRQYC-SR-N-E------IDHCLCSNLGVISLA
--CD-DI-T--VNRFYQL-A-L----AWLVVGSDMILVYASYALIIRSV-LRLN--STEA
A-----S-KALS-------TCSSHLILIMFYYTAIV--IVSVTHLAGR------------
--RVPLIP-VLLNVMHI--VIPPSLNPMVYALRTQ---------ELK---VGF----RKV
FE----------------------------------------------------------
-----------------------------------------SL---CVQKVN--------
--------------------------------------.---------------------
------
>GA_x6K02T2PBJ9-7832633-7831680
-------------------------------M---------------I------FS---N
--NSH-L--------LP-HTFFLTGIPGL---T-AAHVWISLPFCFMF-VLSLTGNAVLL
SLIWIEHRL-H-Q-PMFLFLAMLSFVDLVLSLSTLPKMLAIF-WFG-AT-A----ISSYA
CLSQMFLIHAFSAMESGVLV---AMALDRFVAICNPLHYATILTPEVVAKIGGLVA----
--------LRGV-GLTIFFP-S-LAC-RLSYC-GS-H-T------IAYTYCEHMSVVKLA
--CG-AI-T--VDSLYAF-A-V----AIFLGVGDMAFIAYSYGQIVKTV-MRFP--SPEA
R-----G-KAGS-------TCTAHVCVILFFYGPGF--LSVVMQRFGPS-----------
--TASAAK-VILANLYL--LFPPALDPIVYGVKTK---------QIR---ECL----FTI
IG----------------------------------------------------------
-----------------------------------------SK-----------------
--------------------------------------K----IEPT-------------
-----.
>GA_x6K02T2PBJ9-7810071-7809121
-------------------------------M--------ALS----------------N
--SSW-R--------QPQPPFFLVGVPGL---E-ESQHWIALPLGILY-LFALVGNVTII
FIIWTDSSL-H-Q-PMYLFLAMLAAIDLVLASSTAPKALTVL-LAH-AH-E----IGYIV
CLTQMFFIHAFSSMESGILV---AMALDRYVAICHPLRHSTILHPGIIGRIGLVVL----
--------VRGL-VLLFPFP-I-LLQ-NVVFC-RA-T-V------ISHAYCEHMAVVKLA
--CS-ET-T--VNRAYGL-S-V----ALLVVGLDVLAIGISYALILQAV-LKVP--GGEA
R-----L-KAFS-------TCGSHVCVILIFYVPGM--FSFLTHRFGHH-----------
--VPHHVH-VLLATLYL--LVPPALNPLVYGVKTR---------QIR---QRV----LRV
FY----------------------------------------------------------
-----------------------------------------TK-----------------
--------------------------------------A---SI----------------
-----.
>GA_x6K02T2PBJ9-7786441-7785503
-----------------------------------------------M------AL---S
--NDS-E--------APISEFLLICFPNY---Q-TWQHWLSLPLSLLF-LLAMGANATLL
ITIRLEASL-H-E-PMYYLLSLLSLLDIVLCLTVIPKVLAIF-WFD-NK-S----IGFSS
CFLQMFVMNSFLTMESCTFM---VMAYDRYVAICKPLQYPTVITDQFVVRAAIFII----
--------SRNA-LISLPVP-I-LSA-RLKYC-AQ-N-I------IKNCICTNLSVSRLS
--CD-DI-T--LNKLYQL-V-A----GWTLLGSDLILIVLSYSFIFRVV-LRIK--AEGA
V-----A-KALS-------TCGSHFILILFFSTVLL--VLVITNLARER-----------
--IPPDIP-ILLNILHH--LIPPALNPIVYGVRTR---------EIK---QGI----QNL
LR----------------------------------------------------------
-----------------------------------------RL-----------------
--------------------------------------.---------------------
------
>GA_x6K02T2PBJ9-7773007-7772066
----------------------------------------------ME------AQ---S
--NTS-S--------ILAPDFLLICFPNY---Q-TWQHWLSLPLSLLF-LLAMGANATLL
ITIRMEASL-H-E-PMYYLLSLLSLLDIVLCLTVIPKVLAIF-WFD-NK-S----IGFSS
CFLQMFVMNSFLTMESCTFM---VMAYDRYVAICKPLQYPSIITDQFVVRAAIFVA----
--------ARNG-ILTMPIP-I-LSS-QLRYC-AR---I------IRNCICTNMSVSKLS
--CD-DI-T--FNKLYQF-V-I----GWTLLGSDLILIVLSYSFILKAV-LRIK--AEGA
V-----A-KALS-------TCGSHFILILFFSTVLL--VLVITNLARER-----------
--IPPDVP-ILLNILHH--LIPPALNPIVYGVRTR---------EIK---QGI----RNL
LR----------------------------------------------------------
-----------------------------------------RR---L-------------
--------------------------------------.---------------------
------
>GA_x6K02T2PBJ9-7750163-7751110
---------------------------------------------MTA------HK---N
--DTN-P--------TGVSDFLLNCFVRS---P-SWQLWLSLPLSLLF-LLAMGANAILL
ITIRMEASL-H-E-PMYYLLSLLSMLDIILCLTVIPKVLAIF-WFD-LR-A----IGFPA
CFLQMYIMNSFLAMESCTFM---IMAFDRYIAICHPLRYPSIITDQFVVKAATFIL----
--------VRNV-LIPLPIP-I-LSG-RLHYC-GR-N-V------IENCICANMSVSRLS
--CD-DV-T--VNRLYQF-A-G----GWTLLGSDLFLIFLSYTLILRAV-LRLK--AEGA
V-----A-KALS-------TCGSHFILILFFSTILL--VFILTHVAKRK-----------
--VSSDVP-ILLNVLHH--VIPAALNPIVYGVRTQ---------EIK---QGI----KKL
LK----------------------------------------------------------
-----------------------------------------RG---W-------------
--------------------------------------.---------------------
------
>GA_x6K02T2PBJ9-7714499-7715446
---------------------------------------------MTA------HK---N
--DTN-P--------TGVSDFLLNCFVRS---P-SWQLWLSLPLSLLF-LLAMGANAILL
ITIRMEASL-H-E-PMYYLLSLLSMLDIILCLTVIPKVLAIF-WFD-LR-A----IGFPA
CFLQMYIMNSFLAMESCTFM---IMAFDRYIAICHPLRYPSIITDQFVVKAATFIL----
--------VRNV-LITLPIP-I-LSA-RLHYC-GR-N-V------IENCICANMSVSRLS
--CN-DV-N--VNRLYQF-A-I----GWTLLGSDLFLIFLSYTLILRAV-LRLK--AEGA
V-----A-KALS-------TCGSHFILILFFSTILL--VFILTHVAKRK-----------
--VSSDVP-ILLNVLHH--VIPAALNPIVYGVRTQ---------EIK---QGI----KKL
LK----------------------------------------------------------
-----------------------------------------KG---W-------------
--------------------------------------.---------------------
------
>GA_x6K02T2PBJ9-7698491-7699432
-------------------------------M--------LHS----------------N
--KTQ-F--------HP-SSFLLIGIPGL---E-ELHLWIGFPFFAVY-LIAVLGNIIIL
FVIQTERSL-H-Q-PMFYFLAMLACTDLGLSTATIPKMLGIF-WFN-LR-E----IAFGA
CITQMYIIHTCTGLESVVLT---IMAIDRYIAICYPLRYSMILTNKVIAILGIIII----
--------VRTL-IFVTPFI-F-LIL-RLPFC-GV-R-I------IPHTYCEHMGLAKLA
--CA-NI-K--VNVIYGL---V----AFSVGYIDLSVIGFSYIRILQAV-FRLP--SWDA
R-----L-KALS-------TCGSHVSVMLAFYLPAL--FSFMTHRFGHN-----------
--IPHYIH-ILLANLYV--VVPPALNPVIYGVRTK---------QIR---ERV----LRM
LN----------------------------------------------------------
-----------------------------------------PK-----------------
--------------------------------------M----H----------------
-----.
>GA_x6K02T2PBJ9-7685262-7686200
-------------------------------M--------SSI----------------N
--STQ-F--------HP-SFFILVGIPGL---E-IFHIWIAFPFCLVY-LTSLVGNITIL
FVIKTEHSL-H-Q-PMFYFLATLSIIDLCLSTSTIPKMLGIF-WFN-LR-E----ISFGG
CLAQMFFIHVFTGMETVLLV---VMAYDRFVAICKPLQYTTILTNKTISLLLSVVI----
--------GRNL-ILVTPFV-F-LIL-RLPFC-GH-H-I------MPHTYCEHMGLARLA
--CA-PI-K--INIIYGL---V----VISHILVDMILIASSYVLILRAV-FRIP--SQDA
R-----L-KALN-------TCGSHVCIMLCFYTPAL--FSFMTHRFGQN-----------
--IPHYIH-ILLANLYV--VIPPALNPVIYGVRTK---------QIR---EKI----IKI
VV----------------------------------------------------------
-----------------------------------------QK-----------------
--------------------------------------E---------------------
-----.
>GA_x6K02T2PBJ9-7664016-7664969
-------------------------------MPNINLLQNAPS----------------N
--ITE-A--------HP-LSFLLLGIPGL---E-ATQFWLGFPFCVVY-LTALVGNLIIL
FVIWTDRTF-H-Q-PMFYFLAMLSVIDLSLSTATIPKMLGIF-WFS-LQ-E----LCFAC
CVAQVFFIHFFTVMESIVLL---AMGFDRYVAICNPLRYTTILTNRIIVVIAVLVV----
--------IRSL-CMIVPII-F-LLL-RLPYC-GH-R-I------IPHTYCEHMGVARLA
--CA-SI-R--ANIYFGL---G----NISILFLDVFLIIVSYARILYAV-FHLP--SQDA
R-----L-KALN-------TCSSHICVILAFFGPAL--FSFLTHRFGHN-----------
--IPQYIH-ILLANLYV--VIPPALNPVIYGIRTK---------QIQ---QRV----KNL
FV----------------------------------------------------------
-----------------------------------------.------------------
------------------------------------------------------------
------
>GA_x6K02T2PBJ9-7653782-7652841
-------------------------------M--------SLY----------------N
--ITE-V--------HP-SSFLLLGIPGL---E-YAHIWIGFPFCFLY-LIAILGNAAVL
FVIQTEHSL-H-E-PMYYFLAMLDSIDLGLTTATIPKMLGIF-WFN-LR-E----ISFGG
CLSQMFFIHFFTVMESIMLL---AMGFDRYVAICKPLQYTVILTNKVIGVIAGIAV----
--------LRSL-YMVLPVV-F-LLL-RLPYC-GH-H-I------IPHTYCEHMGIARLA
--CA-SI-K--VNIMFGL---S----NIALLLLDVVLIILSYVRILYAV-FCLP--SREA
R-----L-KALN-------TCGSHIGVILTFFTPAF--FSFLTHRFGHN-----------
--VPQCIH-IFLANLYV--VVPPALNPVIYGVRTK---------QIR---EQV----MRI
LF----------------------------------------------------------
-----------------------------------------RK-----------------
--------------------------------------D----H----------------
-----.
>GA_x6K02T2PBJ9-7625746-7624808
-------------------------------M--------SPG----------------N
--SSW-I--------HP-SSFLLLGIPGL---E-ELQFWLGLPFGTVY-LIAVLGNVIIL
FVIYLEHSL-H-Q-PMFYLLAILAVTDLGLSTATVPRALGIF-WFG-FH-K----IAFRD
CVAQMFFIHLFTGIETFMLV---AMAFDRYIAICNPLRYNTILTNRTICIIVGVGL----
--------FKNF-ILVFPLI-F-LIL-RLSFC-GH-N-I------IPHTYCEHMGIARLA
--CV-SI-K--VNVLFGL---I----LISMILLDVVLIALSYAKILHAV-FKLP--SWEA
R-----L-KALN-------TCGSHVCVILAFFTPAF--FSFLTHRFGHN-----------
--IPRYIH-ILLANLYV--IIPPALNPLIYGVRTK---------QIR---DRV----VIF
FC----------------------------------------------------------
-----------------------------------------KE-----------------
--------------------------------------V---------------------
-----.
>GA_x6K02T2PBJ9-7604826-7603885
-------------------------------M--------SLY----------------N
--VTE-V--------HP-SSFLLLGIPGL---E-NAHIWIGFPFCLLY-LIAVLGNGAVL
FVIQAEHSL-H-E-PMYYFLAMLDSIDLGLTTATIPKMLGIF-WFN-LR-E----ISFGG
CLSQMFFIHFFTAMESIMLL---AMGFDRYIAICKPLQYTVILTNKVIGVIAGIAV----
--------LRSL-YMVLPLV-F-LLL-RLPYC-GH-Q-S------IPHTYCEHMGIARLA
--CA-SI-K--VNIMFGL---S----NIALLLLDVVLIILSYVRILYAV-FCLP--SREA
R-----L-KALN-------TCGSHIGVILTFFTPAF--FSFLTHRFGHN-----------
--VPQYIH-IFLANLYV--VVPPALNPVIYGVRTK---------QIR---ERV----MRI
LF----------------------------------------------------------
-----------------------------------------HK-----------------
--------------------------------------D----H----------------
-----.
>GA_x6K02T2PBJ9-7589577-7588639
-------------------------------M--------SSS----------------N
--GTE-F--------HP-SFFLLLGVPGL---E-KLHVWIGFPFCFVY-LIALVGNIIIL
FVIKSEHSL-H-Q-PMFYFLAMLGSIDLGLSTSTIPKMLGIF-WFN-LR-E----ISFGG
CVTQMFFIHIFTAMETVVLV---AMAFDRYVAICNPLRYSQILTNRTIGLILVVVF----
--------GVNF-ILLIPLV-F-LIL-RLPFC-GH-H-I------IPHTYCEHMGIARLA
--CA-NI-K--VNMIFGL---I----LISMVLADVLLIAISYMRILRAV-FCLP--SRDA
R-----L-KALN-------TCGSHICVILAFFTPAF--FSFMTHRFGRN-----------
--VPAYIH-ILLANLYV--VVPPALNPVIYGVRTK---------QIR---DQV----LSI
FW----------------------------------------------------------
-----------------------------------------KK-----------------
--------------------------------------T---------------------
-----.
>GA_x6K02T2PBJ9-7567376-7568329
-------------------------------M--------LIS----------------N
--NSY-E--------AP-QSFILNGIPGL---E-AVHIWISLPLCTMY-IISLVGNLGLV
YLIYYEESL-H-R-PMYFFLAMLSLIDLFTCTTTVPNALFIF-WFK-LK-E----INFTA
CLVQMFFVHGFTGVESGVLM---LMALDRYVAICYPLRYATILTNPVIAKAGLATF----
--------LRGV-LLMIPFP-F-LVK-RLPFC-RS-N-V------ISHTYCDHMSVVKLS
--CA-SI-K--INVIYGL-M-V----ALLIGVFDICCISVSYTMILRAV-VSLS--SADA
R-----Q-KAFS-------TCTAHISAIIITYVPAF--FTFFTHRFGGHT----------
--IPPSLH-IIVANLYL--LLPPTLNPIVYGMKTK---------QIR---DSI----IKF
FH----------------------------------------------------------
-----------------------------------------GE-----------------
--------------------------------------K----GSR--------------
-----.
>GA_x6K02T2PBJ9-7554614-7553658
-------------------------------M--------SGA----------------N
--SSS-L--------TP-EFFILNGVPGL---E-DAHVWISLPFCFMY-MIAVVGNCGLI
YLIGHEEAL-H-R-PMFYFLALLSFTDVTWCTTTVPNMLCIF-WFN-FK-K----IGFNS
CLAQMFFVHMLTGMESGVLM---LMALDRYVAICNPLRYTTILTNPVIAKACLATF----
--------LRSV-MLIFPFT-L-LTK-RLPYC-RS-I-L------IPHTYCDHMSVAKVS
--CG-NA-K--VNAIYGL-M-V----ALLIGVFDICCISVSYTMILRAV-VSLS--SADA
R-----H-KAFS-------TCTSHICAIVITYVPAF--FTFFTHRFGGHT----------
--IPHHVH-IIVANLYL--LLPPTMNPIVYGVKTK---------QIR---ESV----IKF
LL----------------------------------------------------------
-----------------------------------------GD-----------------
--------------------------------------K----MGFT-------------
-----.
>GA_x6K02T2PBJ9-7546146-7545166
-------------------------------M--------SEA----------------N
--SSS-L--------TP-EFFILNGIRGL---E-DAHVWISLPFCFMY-MIAVVGNCGLI
YLIGHEEAL-H-R-PMYYFLTLLSFTDITLCTTTVPNMLCIF-WFN-LK-K----IGFKA
CLAQMFFVHTFTATESGMLM---LMALDRYVAICYPLRYGTILTNPVIAKASLATF----
--------LRSV-AFILPFT-F-LTK-RLPYC-RG-N-L------IPHAYCDHMSVAKIS
--CG-NV-K--INAVYGL-L-V----ALVVCAFDIFCITVSYTMILRAV-MNLS--SADA
R-----H-KAFS-------TCTSHICAIVITYVPAF--FNFFTHRFGAHT----------
--IPHHIH-IIVANLYL--LLPATMNPIVYGVKTK---------QIR---ESV----IKF
FS----------------------------------------------------------
-----------------------------------------GD-----------------
--------------------------------------K----SDIVDIKG----LKNK-
-----.
>GA_x6K02T2PBJ9-7522449-7521493
-------------------------------M--------SGA----------------N
--SSS-L--------TP-EFFILNGVPGL---E-DAHVWISLPFCFMY-MIAVVGNCGLI
YLIGHEEAL-H-R-PMYYFLALLSFTDVTLCTTTVPNMLCIF-WFN-FK-K----IGFNS
CLVQMFFVHMLTGMESGVLM---LMALDRYVAICYPLRYTTILTNPVIAKAGLATF----
--------LRSV-MLIFPFT-L-LTK-RLPYC-RG-S-L------IPHTYCDHMSVAKVS
--CG-NA-K--VNAIYGL-M-V----ALLIGVFDICCISVSYTMILRAV-VSLS--SADA
R-----H-KAFS-------TCTSHICAIVITYVPAF--FTFFTHRFGGHT----------
--IPHHVH-IIVANLYL--LLPPTMNPIVYGVKTK---------QIR---ESV----IKF
LL----------------------------------------------------------
-----------------------------------------GD-----------------
--------------------------------------K----MGIT-------------
-----.
>GA_x6K02T2PBJ9-7509539-7510489
-------------------------------M--------PGV----------------N
--TSS-L--------TP-RYFILNGIPGL---E-AAHIWISLPFFIMY-LIAVTGNCGLI
YLISHEEAL-H-R-PMYYFLAMLSATDISGCNTIVPSMLCIF-WFS-VK-E----IDFNA
CLVQMFFIHMLTGMESGVLM---LMALDRYVAICYPLRYTTILTNTMITKIGLAAL----
--------VRSV-LLMVPFA-F-LIK-RLPYC-RG-N-L------IQHTYCDHMAVAKLS
--CG-NI-K--INAIYGL-I-I----AIFIGGFDIFCISMSYAMIIHAV-VKLS--SADA
R-----H-KAFS-------TCTSHICAIVITYVPAF--FNFFTHRFGRTT----------
--IPHHIH-IIIANLYL--LLPPTLNPIVYGVKTK---------QIR---EGV----IKL
FA----------------------------------------------------------
-----------------------------------------RQ-----------------
--------------------------------------K----VV---------------
-----.
>GA_x6K02T2PBJ9-7361631-7360711
---------------------------PTLII--------SLL----------------N
--ASS-L--------TP-ASFILNGIPGL---E-EVHLWISFPLFTMY-SIALTGKFGLI
YLIYSEEVL-H-R-PMYIFLALLSFTDVLMCTSTLPNTLCIL-WFN-VK-K----IDFKA
CLAQMFFVHTFTGMESGVLM---LMALDRYVAICYPLRYATILTNVVIAKAGMLTF----
--------LRGV-ILVIPFI-F-LTK-RLPYC-KG-N-V------IPHTYCDHMSVAKIS
--CG-NV-Q--INAIYGL-M-V----ALLIGGFDILCITVSYTMILRAV-VSLS--SADA
R-----Q-KAFS-------TCTAHICAIVITYVPAF--FTFFTHRFGRHT----------
--IPPHIH-IIMANLYL--LMPPTMNPIVYGVKTK---------QI.-------------
------------------------------------------------------------
------------------------------------------------------------
------------------------------------------------------------
------
>GA_x6K02T2PBJ9-7331927-7332961
-------------------------------M-----------FQILR------DS---S
--SSR-F--------QV-SEFILMGFPGI---H-SWQHWLSLPLALLY-VLALIANILIV
TFIYQEASL-H-Q-PMYHFLGILAIVDMGLATTIMPKILAIL-WFN-AK-A----ISFNE
CFAQMYAIHCFVAMESDIFV---CMAIDRYVAIRRPLRYSSIVTESFVVKATVIMA----
--------FRNF-VAPMSVP-V-LAA-QRNYC-SR-N-Q------INHCFCPNPGVTSLA
--CD-DR-K--IDSINQL-F-L----AWAVMGSDLGLIIVSYALILPSV-LRLN--SPKA
A-----S-QTLS-------TCTSHLILIFFFYTVII--VMPITHSAKM------------
--TVPVIL-LLLNVPHN--VIPPALNPMVYALKNK---------ELK---EGF----YLC
SG----------------------------------------------------------
-----------------------------------------WM---PKEPKKGENSSHLY
YFKTRLSDFLSDLVS-----------------------.---------------------
------
>GA_x6K02T2PBJ9-7316375-7317334
-------------------------------M-----------FQILR------DS---N
--SSR-F--------QV-SEFILMGFPGI---H-SWQHWLSLPLALLY-VLALIANILIV
TVIYQEASL-H-Q-PMYHFLGILAIVDVGLATTIMPKILAIL-WFN-DN-N----ISLPE
CFAQMYAIHCFVAMESGIFV---CMAIDRYVAICKPLRYSSIVTESFVVKATVIMA----
--------IRNF-VAPMSVP-V-LAA-QRNYC-FQ-N-K------IEHCLCSNLGVTSLA
--CD-DR-K--INSINQL-F-L----AWTLMGSDLALIMISYALILRSV-LRLN--SAEA
A-----S-KALS-------TCTSHLILIFFFYTVIV--VISITHSVGI------------
--KIPLIP-VLLNVLHN--VIPPALNPMVYALKNK---------ELK---QGL----YKV
LR----------------------------------------------------------
-----------------------------------------LD---VKEG----------
--------------------------------------.---------------------
------
>GA_x6K02T2PBJ9-7298889-7299857
-------------------------------M--------LLL----------------N
--QTE-V--------TP-VSFILNGIPGL---E-EMHIWISFPFCSMY-VIAVVGNCGLL
YLIFFEDSL-H-R-SMYYFLAMLSLTDLVMCSASIPKTLCIF-WFY-IK-E----ISFTD
CLVQMFFIHTFTAMESGVLM---LMALDRYVAICYPLHYSTILTNPVIAKAGLATF----
--------LRAV-VLIIPLI-F-ITK-HLPFC-RS-N-IL-----IHHTYCDQLSVAKVS
--CG-NI-K--VNIVYGL-M-I----ALFIGGFDILCITVSYTMILKAV-VSLS--SADA
R-----Q-KAFS-------TCTAHICAIVFSYSPAF--FCFFSHRFGGHI----------
--IPPSCL-IIVANLYL--LLPPTMNPVVYGVKTK---------QIR---DCV----IRI
FS----------------------------------------------------------
-----------------------------------------GS-----------------
--------------------------------------K----DIKSHSI----------
-----.
>GA_x6K02T2PBJ9-7273558-7272587
-----------------------------MVM--------SVQ----------------N
--STD-L--------TP-ASFVLNGIPGL---E-DMHIWISFPFCSMY-AVAMMGNCGLL
YLIFFEDSL-H-R-PMYYFLAMLSLTDLVMCSSTIPKTLCIF-WFH-LK-E----IGFDD
CLVQMFFIHTFTGMESGVLM---LMALDRYVAICYPLRYSTILTNPIIAKIGLATF----
--------LRGV-LLIIPFT-F-LTK-RLPYC-RG-N-I------INHTYCDHMSVAKLS
--CG-NV-K--VNAIYGL-M-V----ALLIGGFDILCITISYTMILRAV-VSLS--SADA
R-----Q-KAFS-------TCTAHICAIVFSYSPAF--FSFFSHRFGGHT----------
--IPPSCH-IIVANIYL--LLPPTMNPVVYGVKTK---------QIR---DCV----IRI
LS----------------------------------------------------------
-----------------------------------------GS-----------------
--------------------------------------K----DSKAHGI----------
-----.
>GA_x6K02T2PBJ9-7263864-7264823
-------------------------------M-----------SASLK------AF---N
--SSK-S--------QV-SEFILLGFPGI---H-SWQHWLSLPFTLLY-LSAIGTNVLIL
IIICQDPSL-K-Q-PMYLFLGILSVVDMGLATTIMPKILAIF-WFD-AK-V----ISLPE
CFAQIYAIHCFVGMESGIFL---CMAFDRYVAICYPLRYSSIITNSLILKATLFMV----
--------LRNG-LCVIPVP-V-LAA-QRNYC-SR-N-E------IDHCLCSNLGVTSLA
--CD-DR-R--PNSICQL-I-L----AWVGMGSDLGLIILSYTLILRSV-LRLN--SAEA
V-----S-KALN-------TCSSHLILILFFYTVVV--VISVTHLAET------------
--KATLIP-VLLNVMHN--IIPPSLNPIVYALRTR---------ELR---RGF----QKV
FC----------------------------------------------------------
-----------------------------------------RS---LQEK----------
--------------------------------------.---------------------
------
>GA_x6K02T2PBJ9-7245486-7246451
-------------------------------M--------ESP----------------N
--HTD-L--------DP-SIFFLLGIPGL---E-QFHMWLSLPVCCLG-TATIVGNITIL
VVVATEPTL-H-R-PVYLFLCMLSTIDLAASFSTVPKLLAIL-WCG-AG-H----ISASA
CLTQMFFIHAFCMMESTVLL---AMAFDRYVAICHPLRYSTILTDTIIARIGVVAM----
--------MRGS-LLMLPCP-F-LIG-RLSFC-QS-H-V------IPHTYCEHMAVVKLA
--CG-DT-R--PNRVYGL-T-A----ALLVIGVDLFCIGLSYALIAQAV-FRLS--SQEA
R-----S-KALG-------TCGSHVCVILISYTPAL--FSFFTHRFGHH-----------
--VPLHIH-ILLANVYL--LFPPALNPVVYGVKTR---------EIR---ERV----AKV
FQ----------------------------------------------------------
-----------------------------------------WG-----------------
--------------------------------------Q---GTRLKISK----------
-----.
>GA_x6K02T2PBJ9-7224628-7223702
-------------------------------M-----------------------L---I
--FNH-S--------SF-MTFTLLGVPGL---E-SQHLWLSVPFTSML-LAILIGNGAIL
FLVITEPTL-H-T-PMYLLLALLMVADLISTLALVPKVLCLF-WFD-DR-V----IAIYA
CFTQMFFIHGASVVRSALLV---AMAFDRFVAVCEPLRYNTILSHSLVGRLGLVAL----
--------AKGV-ILILPMP-L-LLQ-RLTFC-H--R-V------IPHTYCDHMAVVKMA
--CS-NT-R--PNRIYGL-F-V----ILLVVGLNLLLIGFSYVFILQSV-VRLN--SRDA
T-----F-KALN-------TCSAHLFVILITYVPAL--FSSITHRIGHH-----------
--IPPHAH-IILANLYL--LIPSVFNPIIYGIKMK---------EIR---DRV----AKC
LC----------------------------------------------------------
-----------------------------------------R.-----------------
------------------------------------------------------------
------
>GA_x6K02T2PBJ9-7215221-7216195
-------------------------------M--------MPC-----------------
--NST-S--------HP-SFFILQGIPGM---E-DKHKWISIPFSSMY-FITVMGNCTIL
LTISMERSL-H-K-PMFLLLFFLALTDLGMSTTTIPKVLCIF-WFG-QS-Q----ISYEG
CLVQLFFIHSISAMQSSVLM---TMAFDRYVAICKPLRYSTILSNSRIGLIGLASL----
--------VRAI-LFILPMP-I-LLQ-RMPFH-AN-R-V------IPTTYCEHMAVVKMV
--CV-DT-T--FNRIYGL-V-V----AMLVVGVDISAIASSYALILRAI-MHLS--SKEA
H-----H-KAVN-------TCTTHICVMLVSYTPSL--FSFLTHRFGRG-----------
--IPPHVH-TILGNLYF--LVPPMLNPIIYGVKTK---------EFR---DKI----TKY
LY----------------------------------------------------------
-----------------------------------------RR-----------------
--------------------------------------K----EPIIFSHN----QKLV-
-----.
>GA_x6K02T2PBJ9-7206970-7207923
-------------------------------M--------MLSAAI---------P---N
--GTA-F--------HP-PTFVLLGIPGM---Q-DQHVWIAIPFCSMY-ILALVGNGTIL
YIIITDRAL-H-E-PMYLFLCLLSITDLVLCSTTLPKMLAIF-WLR-SH-V----ISYHG
CLTQMFFVHAVFATESAVLL---AMAFDRYVAICRPLHYTSILNAVVIGKIGLACV----
--------TRGL-LFVFPFV-I-LIE-RLPFC-GH-H-I------IPHTYCEHMGIAKLA
--CA-SI-K--PNTIYGL-T-V----ALSVTGMDVVLIATSYILILQAV-LRLP--SKDA
Q-----F-RAFS-------TCGAHICVILVFYIPAF--FSFFTHRFGHH-----------
--VPPQVH-IILANLYL--LVPPVLNPLVYGINTK---------QIR---LRI----LDF
FV----------------------------------------------------------
-----------------------------------------KR-----------------
--------------------------------------R---------------------
-----.
>GA_x6K02T2PBJ9-7191524-7192471
-------------------------------M--------ATF----------------N
--LSS-F--------NP-GFFILLGIPGL---E-QFHVWIGIPFFIIY-LVAFAGNSILL
YLIFMERSL-H-E-PMFFFLSLLDGTDLILCNTCVPKTFSIF-WLG-PQ-H----ITFPG
CLTQMFFLHFSFAMDSAILL---SMAFDRYVAICFPLRYTTILTHQIVIKIVVAII----
--------SRSF-CIIFPCV-F-LLK-RLPFC-RE-L-V------IPHTYCEHIGIARLA
--CA-DI-S--INIWYGF-A-V----PIMTVMSDLILIGISYTVILRAV-FNLP--SQDA
R-----K-KALS-------TCGSHVCVILIFYTPAI--FSVLVHRFGHN-----------
--IPHSFH-ILFANLYV--SIPPAINPVIYGVKTK---------QIR---DKI----NLL
FF----------------------------------------------------------
-----------------------------------------PK-----------------
--------------------------------------D----NH---------------
-----.
>GA_x6K02T2PBJ9-7179540-7180481
-------------------------------M----------Y----------------N
--LSC-Y--------NP-ASFTLVGIPGL---E-KFHIWIGIPFCVIY-VVAIVGNCILL
YLIAVEQSL-H-E-PMFIFLSMLASTDLILSTATVPKLLSNL-WFG-SQ-E----ITFSG
CLTQMFFLHFSFVVDSAILL---AMAFDRYVAICLPLRYSTILTPQVIVKIMVSII----
--------VRSF-SVILPDV-F-LLR-RLPFC-KT-R-V------IPHTYCEHIGVARLS
--SA-DI-S--INIWYGF-S-V----PLMTVISDVILIAVSYIFILRAV-FLLS--SQGA
R-----Q-KALS-------TCGSHICVILMFYTPAF--FSILAHRFGHS-----------
--VPRNVL-ILFANFYV--AIPPALNPVVYGVKTK---------QIQ---DKF----LLF
FS----------------------------------------------------------
-----------------------------------------LR-----------------
--------------------------------------K----TQ---------------
-----.
>GA_x6K02T2PBJ9-6924585-6923647
-------------------------------M--------VMH----------------N
--VSS-Y--------NT-GPFTLSGIPGL---E-QYHVWISIPFCFIY-LVAILGNSILL
YLIAVEHSL-H-S-PMFFFLSMLAMTDLILSTTCVPKTLSIF-WFG-PQ-E----ISFPG
CLTQLFFLHYSFVLDSAILL---AMAFDRYVAICSPLRYTTILTPKTIVKIAVGIS----
--------FRSF-CVFVPCV-F-LVN-RLPFC-RT-H-I------IAHTYCEHIGVARLA
--CA-DI-S--INIWYGF-C-V----PIMTVIIDVILIAISYTLILCAV-FRLP--SRDA
R-----Q-KALS-------TCGSHVCVILMFYIPAF--FSILAHRFGRN-----------
--VPRTFH-IMFANLYV--IIPPALNPIVYGVKTK---------QIR---DKA----ILL
LF----------------------------------------------------------
-----------------------------------------PK-----------------
------------------------------------------------------------
-----.
>GA_x6K02T2PBJ9-6914780-6913830
-------------------------------M--------ITS----------------N
--VSS-Y--------NP-GPFLLVGIPGL---E-HFHVWIGIPFCVIY-IIAVVGNCILL
YLITVERSL-H-E-PMFFFLSMLAMTDLILSTDGVPKTLSIF-WMG-AR-E----ITFPG
CLTQMFFLHYSFVLDSAILM---AMAFDRYVAICSPLRYATILTPKTIVKIAVGIS----
--------FRSF-CIILPVV-F-LLT-RLPFC-RT-R-I------IPHTYCEHIGVARLA
--CA-DI-S--INIWYGF-C-V----PIMTVISDVVLIAVSYTLILCAV-FRLP--SRDA
R-----Q-KALG-------TCGSHVCVILMFYTPAF--FSILAHRFGHN-----------
--VSLTFH-IMFANLYI--VIPPAMNPIVYGVKTK---------QIR---EKV----ILL
FS----------------------------------------------------------
-----------------------------------------VK-----------------
--------------------------------------S----IDG--------------
-----.
>GA_x6K02T2PBJ9-6841330-6842268
-------------------------------M----------------------------
---SE-S--------LP-VTLFLTGIPGL---E-FAHLWIAIPFCVMY-VVALLGNAALI
LIIGTESVL-H-T-PMYLFLCLLSLTDLALSSTTVPKMLAIL-WLH-SN-E----ISFGG
CLAQMFCVHSIYALESSVLL---AMAFDRYVAICNPLRYTTILNHTVIAQIIFAGI----
--------VRSV-AIVSPFI-F-LLR-RLPYC-GH-R-V------MTHTYCEHMGIARLA
--CA-NI-T--VNIVYGL-T-V----ALLAMGLDSILIAISYGFILRAV-FRLP--SRDA
Q-----H-KALS-------TCGSHLGVILVFYIPAF--FSFLTHRFGHNR----------
--VPKHVH-IFLANLYV--LVPPVLNPIIYGARTK---------EIR---SRL----LKL
LH----------------------------------------------------------
-----------------------------------------LG-----------------
--------------------------------------K---DLV---------------
-----.
>GA_x6K02T2PBJ9-6819097-6818150
-------------------------------M---------------G------NF---R
--INA-S--------QV-PSFILTGFPGM---E-AMEPWLSLPFLLFY-AISIIGNSLIL
LIIKEEQSL-H-Q-PMYYFLSLLSVNDLGVSFSTLPTVLTTL-CFH-AR-V----INFNA
CLAQMFFIHLFSWTESGILL---AMSFDHYVAICNPLRYATVLTNARIVAMGLGTV----
--------LRSF-VLIVVFP-V-LLH-RLPFC-HPQN-I------LSHAYCLHVDMIKLA
--CT-DV-S--LNSHYGL-S-I----VLLTFGLDSALILISYVLILRSV-LAIA--SREE
R-----L-KTLN-------TCVSHILAVLIFYVPMV--SVSIVHRFGAG-----------
--LPHAVH-ILMSILYL--FVPPMLNPIIYSIKTK---------EIR---RRL----LKM
LF----------------------------------------------------------
-----------------------------------------RV-----------------
--------------------------------------K----L----------------
-----.
>GA_x6K02T2PBJ9-6803062-6802118
-------------------------------M---------------G------GE---A
--HNS-S--------GL-PPFILTGLPGM---E-TSQHWLFLLLGVLY-SVSIVGNALIL
FIIKEEESL-H-Q-PMYYFLSLLSGNDLGVSFSTLPTVLGVF-CFH-LR-E----ISFNS
CMSQMFFIHLFSFMESGILL---AMSFDRYVAICNPLRYSTVLTDARVMWMGVCVF----
--------LRSF-CMIFPLP-F-LLK-RLPFC-KA-N-V------LSHAYCLHPDLIRLP
--CG-DT-S--INNIFGL-S-I----VISTFGLDSALIFLSYVLILRSV-LAIA--SREE
R-----M-KTLN-------TCVSHLCAVLIFYVPKV--GVSMFARYGRH-----------
--APHYVH-TLLSLIYL--FVPPMLNPVIYSIKTK---------EIR---RRF----CKI
LL----------------------------------------------------------
-----------------------------------------GN-----------------
--------------------------------------K----F----------------
-----.
>GA_x6K02T2PBJ9-6793628-6792684
-------------------------------M---------------G------GE---A
--HNS-S--------GL-PPFILTGLPGM---E-TSQHWLFLLLGVLY-TVSIVGNALIL
FIIKEEESL-H-Q-PMYYFLSLLSLNDLGVSFSTLTTVLGVF-CFL-LR-E----ISFNS
CMSQMFFIHLFSFMESGILL---AMSFDRYVAICNPLHYSTVLTDARVMWMGVCVF----
--------FRSF-CMIFPLP-F-LLK-RLPFC-KA-N-V------LSHAYCLHPDMIRLP
--CG-DI-T--INNIFGL-F-I----VISTFGLDSALILLSYVLILRSV-LAIA--SREE
R-----L-KTLN-------TCVSHLCAVLIFYVPMV--GVSMAARYGRH-----------
--APRYVH-TLLSLVYL--FVPPMLNPVIYSIKTK---------EIR---RRL----HKI
LL----------------------------------------------------------
-----------------------------------------GT-----------------
--------------------------------------K----I----------------
-----.
>GA_x6K02T2PBJ9-6784380-6783436
-------------------------------M---------------R------TL---Y
--SNT-S--------ST-LSFMLTGFPEM---Q-SLEHWLAALLLLLY-VISIVGNALIL
FIIKEEQSL-H-H-PMYYFLSLLSVNDLGVSFSTLPTVLASM-CFH-IP-E----TAFDA
CLAQMFFIHFFSWTESGILL---AMSFDRYVAICNPLHYSSVLTDARVAHMGMSII----
--------IRSF-CMVFPLP-F-LLK-RLPFC-KA-N-V------LTHSYCLHPDLIRLP
--CG-DT-T--INSMYGL-F-I----VISAFGVDSVLILLSYVLILRSV-LAIA--SREE
R-----L-KTLN-------TCVSHISAVLIFYVPMI--SVSMVHRFVKH-----------
--APEYVH-KFTSLVYL--FVPPMLNPIIYSIKTK---------EIR---RRL----HKM
LL----------------------------------------------------------
-----------------------------------------GT-----------------
--------------------------------------K----F----------------
-----.
>GA_x6K02T2PBJ9-6773690-6774628
-------------------------------M-----------------------A---L
--FNV-T--------HP-ASFLLTGIPGL---E-SLHPWLAGPLCVMY-AVALGANTVIL
QAVRVEPIL-H-A-PMYYFLSMLSFSDVAMSMATLPTVLRTF-CFD-AR-S----IAFDA
CLVQMFLIHSFSMMESGILL---AMSFDRYVAICNPLHYATVLTNEFIAGMGLAVT----
--------ARSF-ITLFPLP-F-LIK-RLPIC-KS-N-V------LSHSYCLHPDMMKLA
--CA-DI-T--INSIYGL-F-V----LVSTFGMDLLFIFLSYVLILRSV-MAIA--SHEE
R-----L-KALN-------TCVSHILAVLAFYVPMI--GVSTVHRFGKH-----------
--APRYIH-VLMSNVYL--FVPPVLNPLIYSAKTK---------EIR---RAI----FRM
FR----------------------------------------------------------
-----------------------------------------RI-----------------
--------------------------------------K----L----------------
-----.
>GA_x6K02T2PBJ9-6756759-6755815
-------------------------------M---------------L------GL---N
--GTP-F--------QP-ATLQLTGIPGM---N-IGQAWIALIFCFLY-FISIAGNLSIL
ALVIREPPL-H-Q-PMYYFLSMLSLNDLGVSLSTLPTVLATF-CFN-YR-H----VDFDA
CLVQMFFIHTFSFMESGILL---AMSFDRFVAICDPLRYSTVLTNSRILAMGLGIL----
--------AKSF-TTLFPFP-F-LVK-RLPFC-KG-N-V------LHHSYCLHPDLMKVA
--CG-DI-H--VNNIYGL-F-V----VIFTYGVDSVFILLSYALILRAV-LVIA--SHEQ
R-----L-KALN-------TCISHICAVLAFYVPII--AVSMIHRFWKS-----------
--APAVVH-VMMSNVYL--FVPPMLNPIIYSVKTK---------EIR---KGM----LKV
FH----------------------------------------------------------
-----------------------------------------KS-----------------
--------------------------------------Q----T----------------
-----.
>GA_x6K02T2PBJ9-6747143-6746193
-------------------------------M----------------------GA---E
--NNE-S--------LDLLSIFLTGIPGL---E-AQHGWLSIPFFIMY-IVAIVGNSLIM
IAVQQESAL-H-E-PMYLFLSMLAITEVGVSVSTLPTVMGIL-WFN-AY-R----IDFDG
CLAQMFFIHTFSGMESGVLL---AMSYDRFVAIYNPLRYTAILTLPRIISMGLGIT----
--------LKSV-ALMAPLP-I-LLK-QLPYC-HI-N-I------LSHSYCLHSDLIQLP
--CA-DT-R--LNSILGL-A-I----VLATFGLDSLLIVVSYGLILYTV-MGIA--SGEG
R-----K-KTLN-------TCVSHICAVLIYYVPMI--GVSVMHRVAKH-----------
--ASPVVH-TLMSSIYL--FVPPVLNPIIYSVKTR---------PIQ---QGI----ANL
FS----------------------------------------------------------
-----------------------------------------CK-----------------
--------------------------------------K---GSI---------------
-----.
>GA_x6K02T2PBJ9-6737723-6738670
-------------------------------M---------------S------EV---T
--NTT-H--------GP-FYFILTGIPGF---E-DIHLWISIPFFCLY-TISIMGNTTIL
TVIRTEPSL-H-E-PMYLFLSMLALTDLGLTLTTLPTVMQVL-WFN-IR-E----ISFEA
CFAQVFFLHGFSFMESSVLL---AMSFDRYVAICRPLHYASILTSEVIARIGLAII----
--------CRCV-LAVLPSL-F-LLK-RLPFC-HS-H-L------LSHSYCLHQDMIHLV
--CA-DI-R--VNRWYGF-A-L----VLLIIVLDPLLIVLSYALILKSV-LNTA--TWTE
R-----L-RALN-------NCLSHMLAVLVLYVPMV--GVSMTHRFAKH-----------
--ASPLVH-VLMANIYL--LAPPVMNPIIYSVKTK---------QIR---QGI----TRL
LL----------------------------------------------------------
-----------------------------------------QR-----------------
--------------------------------------K----VH---------------
-----.
>GA_x6K02T2PBJ9-6713641-6714588
-------------------------------M---------------S------EV---T
--NTT-H--------DP-FYFILTGIPGF---E-DIHLWISIPLFCLY-TISIMGNTTIL
TVIRTEPSL-H-Q-PMYLFLSMLALTDLGLTLTTLPTVMQLL-WFN-IR-E----ISFEA
CFAQFFFLHGFSFMESSVLL---AMSFDRYVAICRPLHYASILTSEVIARIGLAII----
--------CRCV-LAVLPSL-F-LLK-RLPFC-HS-H-L------LSHSYCLHQDMIHLV
--CA-DI-R--VNSWYGF-A-L----VLLIIVLDPLLIVLSYALILKSV-LNTA--TWTE
R-----L-RALN-------NCLSHMLAVLVLYVPMV--GVSMTHRFAKH-----------
--ASPLVH-VLMANIYL--LAPPVMNPIIYSVKTK---------QIR---QGI----TRL
LL----------------------------------------------------------
-----------------------------------------QR-----------------
--------------------------------------K----VH---------------
-----.
>GA_x6K02T2PBJ9-6691078-6692032
-------------------------------M--------KNY------------N---S
--SLG-F--------LP-TTFILVGIPGL---E-TEHIWISIPFCLMY-FIIFLGNGTIL
HVIRTDASL-H-Q-PMYLFLAMLALAEVGVSASTLPTVLGIF-LFD-TS-E----ITFEA
CLLQMFFIHSFSIMESAVLL---AMSVDRFVAIYSPLRYTTILTLPRIFGTGAVIG----
--------LKSV-ILMAPLP-I-LLR-RLPFC-GH-N-A------LSHSYCLHPNLIHLP
--CG-DI-S--IDNIYGL-F-I----VTSTFGLDSLLIVVSYGLILHTV-LGIA--TGDG
R-----R-KALN-------TCGSHVCAVLAYYVPMI--GLSMVHRFAHH-----------
--VSPLLQ-TMMANAYL--FFPPSHQPHCLQHQNQGDPSWHCSNAVREEVQSL-------
------------------------------------------------------------
------------------------------------------------------------
------------------------------------------------------------
------
>GA_x6K02T2PBJ9-6681230-6682168
-------------------------------M-----------------------F---N
--SSQ-F--------TP-KYFLLTGFPGL---E-AWYPWLIFPFCFTY-TIGIMGNTLIL
AVIRKNSSL-H-Q-PMFLFLAMLAFSELGVSASTLPTVLSIF-LLG-AN-K----ICFEA
CLLQMFSIHSFSIMESGVLL---AMSVDRFVAIYNPLRYTAILTLPRIAGTSLTLG----
--------LKSL-LLMFPLP-F-LLK-RLPFC-GH-N-V------LSHSYCLHSDLIQLP
--CG-DT-R--PNSILGL-C-I----VTSTFGLDSLLIVVSYVLILYTV-LNIT--SGEG
R-----R-KALN-------TCVSHMCAVLVYYVPMI--SVALVHRFMKH-----------
--AVPAVR-LLLANIYL--LVPPMLNPIIYSAKNR---------QIR---QGL----IQL
FL----------------------------------------------------------
-----------------------------------------QR-----------------
--------------------------------------K---Y-----------------
-----.
>GA_x6K02T2PBJ9-6671256-6672209
-------------------------------M--------KVSI-----------P---P
--RAN-F--------SY-AIFLLTGFPGL---E-WAHHWISLPIFMGY-FVAIMGNATIL
HLVRTDPSL-H-Q-PMYYFLAILAVTDLGLCMSTLPSVLGVL-WFD-AR-M----VGLVP
CVLQQHFLHSFSFMESAVLF---AMALDRLIAIRFPLRYASVLTGPRVALIGTVLG----
--------MRSA-AITAAPS-L-HLL-TFDYC-HP-G-A------LSHAYCLHQDMIRLA
--CS-DT-R--FNRLYGL-C-I----IMLAMGSDVLFILLSYAVILRTV-LAIA--SAGE
R-----L-KALN-------TCVSHILAVLCFYVPVL--GLSIVHRFGQH-----------
--TSPLVH-ILMGTVSV--LFPPVMNPVIYSIKTQ---------QIR---RAI----VKV
IS----------------------------------------------------------
-----------------------------------------LG-----------------
--------------------------------------K----IQ---------------
-----.
>GA_x6K02T2PBJ9-6662699-6663658
-------------------------------M--------VL-------------S---N
---IT-H--------FS-PMFYLSGFPGL---E-AIEHWIFIPFFLMY-LVAISGNCLIL
IIIKTSPRL-H-T-PMYYLLSLLALTDLGLSVSTLPTMVGIF-WFN-YH-G----IYFGA
CQIQMFCIHSFSFMESAVLL---VMSFDRFVAICHPLRYSSIITVQRVMRAGLCVI----
--------LRGP-VALIPIV-L-LLK-DFPYC-GP-L-V------LSHSFCLHQEVIHLA
--CV-DT-T--FNNLYGL-S-L----VVFTVMLDLVLIALSYGFILYTV-AGLA--SQEE
Q-----I-RAFQ-------TCTSHLCAVLVFFVPMM--GLSLVHRFGKH-----------
--APPAVH-LLMANIYL--FVPPMLNPVIYSIKTK---------EIR---KAI----IRF
LG----------------------------------------------------------
-----------------------------------------FR-----------------
--------------------------------------K----VNSESWG----------
-----.
>GA_x6K02T2PBJ9-6648196-6649143
-------------------------------M--------P--------------S---M
--WLN-I--------SS-SPFLLTGFPGL---E-KAHHLISLPLLMAY-ISILLGNGTLL
FLIKDDHNL-H-E-PMYYFLGMLAATDLGVTLTTMPTVLSVL-WLN-HR-E----IGHGA
CFSQAYFIHTLSIVESGVLL---AMAYDRFIAIRNPLRYTTILTDTKVIKIGIGVV----
--------MRAG-LSIMPII-I-RLH-WFPYC-RS-H-V------LSHAFCLHQDVIKLA
--CA-DI-T--FNRLYPV-V-V----VFAMVLLDFLIIFFSYVLILKTV-MGIA--STDE
R-----A-KALN-------TCVSHICCILVFYVTVV--GLTFIHRFGKN-----------
--VPHVVH-ITMSYIYF--LFPPFMNPVIYSIKTK---------QIQ---SGL----LRL
FS----------------------------------------------------------
-----------------------------------------LP-----------------
--------------------------------------C----SKT--------------
-----.
>GA_x6K02T2PBJ9-6634906-6633983
-------------------------------M----------------------------
--WSN-I--------SA-APFLLTGFPGL---E-AAHHWISIPFFAIY-ISVLLGNGTLL
YLIKDDHNL-H-E-PMYYFLAMLAGTDLTVTLTTMPTVMAVL-WVN-HR-E----IRHGA
CFLQAYIIHSLSIVESGVLL---AMSYDRFVAICTPLHYNSILTNSRVIAIGLGVV----
--------LRGF-LSLVPPI-L-PLF-WFSYC-RS-H-V------LSHAFCLHQDVMKLA
--CA-DI-T--FNRIYPV-V-L----VALTFFLDALIIVFSYVLILKTV-MGIA--SGEE
R-----A-KALN-------TCVSHISCVLVFYITVI--GLTFIHRFGKN-----------
--APHVVH-ITMSYVYF--LFPPFMNPIIYSIKTK---------QIQ---RSV----LHL
LS----------------------------------------------------------
-----------------------------------------V.-----------------
------------------------------------------------------------
------
>GA_x6K02T2PBJ9-6620959-6620024
-------------------------------M----------------------------
--WPN-S--------SD-APFLLTGFLGL---E-MIHHWISIPFFVIY-FSIIVGNGTLL
FIIWSDHSL-H-E-PMYYFLAVLASMDLGMTLTTMPTVLGVL-VLN-QR-E----IVHGA
CFIQSYFIHSLAIVESGVLL---AMSYDRFVAICTPLHYNSILTNSRVMKMALGAL----
--------LRGF-VSIVPPI-M-PLF-WFPYC-HS-H-V------LSHAFCLHQDVMKLA
--CA-DI-T--FNLIYPV-V-L----VALTFFLDALIIIFSYVLILKKV-MGIA--SGEE
R-----K-KSLN-------TCVSHISCVLVFYITVI--GLTFIHRFGKN-----------
--APHVVH-ITMSYVYF--LFPPFMNPIIYSIKTK---------QIQ---RSI----LRL
LS----------------------------------------------------------
-----------------------------------------KH-----------------
--------------------------------------S----RT---------------
-----.
>GA_x6K02T2PBJ9-6515150-6514170
-------------------------------M--------KVASSF---------H---N
--DTN-P--------QD-VWYVLIGIPGL---E-DLHSWIAIPICSMY-IVAVIGNVLLI
FLIVTERSL-H-E-PMYFFLSMLALADLLLSTATAPKMLAIF-WFH-SR-G----ISFGS
CVSQMFFIHFIFVAESAILL---AMAFDRYVAICYPLRYTTILTSSVIGKIGTAAV----
--------VRSF-LICFPFI-F-LVY-RLLYC-GK-H-I------IPHSYCEHMGIARLA
--CD-NI-T--VNIIYGL-T-M----ALLSTGLDILLIIISYTMILRTV-FQIP--SWAA
R-----Y-KALN-------TCGSHICVILLFYTPAF--FSFFAHRFGGKT----------
--VPRHIH-ILVANLYV--VVPPMLNPIIYGVKTK---------QIQ---DRV----VFL
FS----------------------------------------------------------
-----------------------------------------SV-----------------
--------------------------------------S----TCQHDSRC---------
-----.
>GA_x6K02T2PBJ9-6504436-6503489
-------------------------------M---------------I------KF---N
--GSV-F--------MP-SVLTLVGIPGL---E-SVQCWIGIPFCVMY-IIAMIGNSLIL
VIIKSEKSL-H-I-PMYIFLAILAVTDIALSTCILPKMLGIF-WFH-MP-Q----ISFDA
CLLQMELIHSFQATESGILL---AMALDRYVAICNPLRHATIFSPQLTTCLGAGAL----
--------LRAF-ILVSPSI-L-LIKCRLKYF-RT-T-I------ISHSYCEHMAIVKLA
--AQ-DI-R--INKICGL-L-V----AFAILGFDIVFITFSYVRIFITV-FQLP--QKEA
R-----F-KAFN-------TCIAHICVFLQFYLLAF--FSFFTHRFGAH-----------
--IPPYVH-ILLSDLYL--LVPPFLNPIVYGVKTK---------QIR---DQV----LKM
LF----------------------------------------------------------
-----------------------------------------SK-----------------
--------------------------------------K----H----------------
-----.
>GA_x6K02T2PBJ9-6494485-6493535
-------------------------------M---------------I------KF---N
--GSV-F--------MP-SVLTLVGIPGL---E-SVQCWIGIPFCVMY-IIAMIGNSLIL
VIIKSEKSL-H-I-PMYIFLAILAVTDIALSTCILPKMLGIF-WFH-MP-Q----ISFDA
CLLQMELIHSFQATESGILL---AMALDRYVAICNPLRHATIFSPQLTTCLGAGAL----
--------LRSL-ITTFPLI-L-LIKFCLKYF-RT-T-I------ISHSYCEHMAIVKLA
--AQ-DI-R--INKICGL-L-V----AFAILGFDIVFITFSYVRIFITV-FQLP--QKEA
R-----F-KAFN-------TCIAHICVFLQFYLLAF--FSFFTHRFGAH-----------
--IPPYVH-ILLSDLYL--LVPPFLNPIVYGIKTK---------QIR---DQV----LKM
FF----------------------------------------------------------
-----------------------------------------SK-----------------
--------------------------------------K----PL---------------
-----.
>GA_x6K02T2PBJ9-6483085-6482126
-------------------------------M---------------A------TS---N
--SST-I--------VS-STFYLTGIPGY---E-EFHHWISIPFCFLY-LVGITGNCMIL
HIVRTDPRL-H-E-PMYYFLAMLSLTDMAMSLPTMMSLFRVL-WSI-SR-E----IQFNI
CVVQMFLIHTFSFTESSVLL---AMALDRYVAICHPLRYATILTPKLIAKIGTAAL----
--------LRSS-ILIIPLI-A-RLA-FFPFC-GS-H-V------LSHSYCLHQDMIRLA
--CA-DI-R--FNVIYGL-V-L----ITLLWGMDSLGIFVSYVLILHSV-LKIA--SREG
R-----L-KALN-------TCASHICAVLILYVPMI--GLSIVHRFAKH-----------
--SSPLIH-IFMAHIYL--LVPPVLNPIIYSVKTK---------QIR---EGI----LHL
LC----------------------------------------------------------
-----------------------------------------SP-----------------
--------------------------------------K----ISSITM-----------
-----.
>GA_x6K02T2PBJ9-6466772-6465828
-------------------------------M---------------------------A
--GNA-T--------HHIASFFLVGIPGL---E-NFHCWIGIPVCLLF-ALTLLGNSIIL
TTVKLEPSL-H-Q-PMYFFLCMLAMNDMCLTCSTALKMLGIF-WFD-EH-W----INFDA
CLTQMFFIHTLCIMESAILV---AMAFDRFVAICIPLHYTSILTMPMVIKIGLVGL----
--------GRAI-LMIMPCP-L-LIK-RLLYY-TK-Y-V------IHHAYCEHMAVVKMA
--SG-NT-Q--VNRIYGI-L-V----ALSVTIFDLGLIVTSYIKILQAV-FRLS--SQNA
R-----S-KALG-------TCVAHVCTILAFYTPAL--FSFLTHRFGKN-----------
--VPASIH-IIFAILYL--LVSPTVNPLVYGAKTK---------QIR---DRV----VSL
LF----------------------------------------------------------
-----------------------------------------SQ-----------------
--------------------------------------K----QKF--------------
-----.
>GA_x6K02T2PBJ9-6457667-6458617
-------------------------------M---------------P------HL---N
--STI-F--------RP-SVLTLTGIPGL---E-SVQFWIGIPFCIMY-IIALLGNSLLL
VVIKVERSL-H-E-PMYLFLAMLGATDISLSTSILPKMLGIF-WFH-LS-T----IYFDA
CLLQMWLIHTFQGIESGILF---AMAMDRYVAICDPLRHASIFTQRLLTQIGVGVT----
--------LRAA-LFVAPCL-F-LIKCRLKFY-WT-T-V------VSHSYCEHMAIVKLA
--AE-DV-H--VNKIYGL-F-V----AFSILGLDIIFITLSYIRIFITV-FKLP--QKEA
R-----L-KAFN-------TCVAHICVFLEFYLLAF--FSFFTHRFGYH-----------
--VPSYIH-ILLSNLYL--LVPPLLNPIVYGVKTK---------QIR---DQV----SKI
LY----------------------------------------------------------
-----------------------------------------CN-----------------
--------------------------------------Y----SY---------------
-----.
>GA_x6K02T2PBJ9-6394126-6393197
-------------------------------M----------------------------
---SN-L--------ST-SRFVLTGFPGL---E-VYYFFFAIPFSTIY-AMVFLGNCMIL
HVIRTESSL-H-Q-PMFYFLAMLALTDLCMGLSTVHTVLGIL-WGF-LQ-E----ISLDA
CIAQSYFIHGLSFMESSVLL---AMSFDRYIAICNPLRYSSILTNDRILKIGVAIL----
--------CRSS-MLIPPVI-I-RLK-FLNYC-RP-H-F------LSHSFCLHQDLIRMA
--CS-DI-R--FNSFYAL-S-L----VICTLLLDAVLILASYVMILHTV-LSIA--SREE
R-----I-KSLQ-------TCVSHISAVLVFYIPII--GLTMVHRFGKH-----------
--LSPLVQ-VLMGNIYI--LFPPLMNPIIYSIKTQ---------QIR---VRI----QRL
FS----------------------------------------------------------
-----------------------------------------LN-----------------
--------------------------------------G----I----------------
-----.
>GA_x6K02T2PBJ9-6384836-6383883
-------------------------------M--------P--------------V---I
--WLN-T--------ST-YPFLLTGFPGL---E-KSHHLISLPLLMAY-IFILLGNGTLL
FLIKDDHNL-H-E-PMYYFLGMLAATDLGVTLTTMPTVLGVL-WFN-HR-E----IGHGA
CFSQAYFIHSFSIVESGVLL---AMAYDRFIAIRNPLRYTTILTDIKVIKIGIGVV----
--------MRAG-LSIMPII-I-RLH-WFPYC-RS-H-V------LSHAFCLHQDVIKLA
--CA-DI-T--FNRLYPI-V-V----VFCMGLLDFLIICFSYILILKTV-MGIA--STDE
R-----A-KALN-------TCVSHICCILVFYVTVV--GLTFIHRFGKN-----------
--IPHIVH-ITMSYICF--LFPPFMNPVIFSIKTK---------QIQ---SGL----LRL
FS----------------------------------------------------------
-----------------------------------------LP-----------------
--------------------------------------Y----SRTRL------------
-----.
>GA_x6K02T2PBJ9-6362863-6361910
-------------------------------M-----------------------V---G
--NIT-H--------QQIASFFLVGIPGL---E-NVHCWIGISVCLLF-VLTLLGNSIVI
ATIKLEPSL-H-Q-PMYFFLCMLAMNDMCLSSSAALKMLGIF-WFD-AH-W----INFDA
CLTQMYFIHTLCIMESAILV---AMAFDRFVAICIPLHYASILTTSMVIKLGLVGL----
--------MRCV-LMVLPCP-I-LIK-RLPYY-TK-Y-V------IPHTYCEHMAVVKLA
--SA-NT-L--INRAYGI-S-V----ALSVITVDLGLIATSYVKILQSV-FRLS--SQNA
R-----S-KALG-------TCAAHVCTILVSYIPAL--FSFLSHRIGKK-----------
--VPPSVH-IIFASMYL--LVPSAVNPVVYGVKTK---------QIR---DRV----IDL
FF----------------------------------------------------------
-----------------------------------------TH-----------------
--------------------------------------KKFSEK----------------
-----.
>GA_x6K02T2PBJ9-6335095-6334154
-------------------------------M--------TA-------------L---S
--VTN-Y--------TS-SRFALTGFPGL---E-IYYFWISVPFFIIY-VTVFLGNCMVL
HVIRTELSL-H-Q-PMFYFLAMLALTDLCMGLSTVHTVMGIL-WGF-LQ-E----ISLDA
CIAQSYFIHGLSFMESSVLL---TMSFDRYIAICNPLRYSSILTNDRILKIGVAIL----
--------CRSS-MLIPPVI-I-RLK-FLNYC-RP-H-F------LSHSFCLHQDLIRMA
--CG-DI-R--FNSIYGL-A-L----VISNLLVDSVLILISYIMILYTV-LSIA--SREE
R-----I-KSLQ-------TCVSHISAVLVFYIPII--GLTMVHRFGKH-----------
--LSPLVH-VLMGNVYI--LFPPLMNPIIYSIKTQ---------QIR---VRI----QRL
FL----------------------------------------------------------
-----------------------------------------KG-----------------
--------------------------------------T---------------------
-----.
>GA_x6K02T2PBJ9-6326488-6327450
-------------------------------M--------TSSTYL-------------N
--HTN-L--------RD-IWYTMIGIPGL---E-DAHIWLSIPIFSMY-IVAVIGNTFLI
LLISIEHSL-H-E-PMYFFLTMLALADIFLSTVTIPKVLAIF-WFQ-DR-S----ISFAS
CVSQMFFLHFIFVTESGILL---SMAFDRYVAICYPLRYTTILTPSVIIKMGIAAV----
--------TRSF-FICFPLI-F-LVY-RLTYC-GK-S-I------IRHSYCEHMGIARLA
--CD-SI-K--VNIYYGL-I-V----ALFSIFLDVVLIIVSYARILCAV-YRIP--SQDT
R-----L-KALS-------TCGSHVCVILLFYMPVF--FSSLGHRFGGDS----------
--IPLHVH-ILLANLYV--VLPPSLNPIIYGVKTK---------QIQ---ERV----VQL
FS----------------------------------------------------------
-----------------------------------------LN-----------------
--------------------------------------K----VIC--------------
-----.
>GA_x6K02T2PBJ9-6320148-6321104
-------------------------------M--------TMSS---------------N
--HTN-L--------RD-IWYTMIGIPGL---E-DAHVWLSIPICSMY-IVALIGNTLLI
FLIFTEHSL-H-E-PMYLFLSMLALADIILSTVTTPKVLAIF-WFQ-AG-G----ISFTS
CVSQMFFLHFMFVTESAILL---AMAIDRYIAICFPLRYTTILTPSVICRMGIASV----
--------TRSF-LIIFPLV-F-LVY-RLNYC-GR-N-I------IRHSYCEHMGIARLA
--CD-SI-K--VNIYYGM-T-V----PLFSIGLDIMLIIISYTLILHTV-FRIP--SQNA
R-----R-KALG-------TCGSHVCVILLFYTPSL--FTFFAHRFGGHT----------
--IPRHMH-ILFANLYV--VVPPALNPIIYGVKTK---------QIQ---DRF----FQL
FS----------------------------------------------------------
-----------------------------------------FT-----------------
--------------------------------------K----ACF--------------
-----.
>GA_x6K02T2PBJ9-6306819-6307775
-------------------------------M--------ATSSTT---------L---N
--YTN-V--------RD-IWYTMIGIPGL---E-YAHIWISIPICSMY-IVAIAGNALLL
FLIITERSL-H-E-PMYLFLSMLALADIFLSTVTTPKMLAIF-WFR-AG-G----ISFAS
CVSQMFFLHFIFVAESAILL---AMAFDRYVAICYPLRYTTILTTSVIIKMGIAAV----
--------IRSF-FICFPLI-F-LVY-RLTYC-GK-S-T------IRHSYCEHMGIARLA
--CD-SI-K--VNIYYGV-I-V----ALFSTCLDAVLIIVSYALILCAV-FRIP--SRDA
R-----L-KALG-------TCGSHVCVILLFYTPAF--FSFFAHRFGGHS----------
--IPLHVH-ILLANLYV--VVPPSVNPIIYGVKTK---------QIQ---ERV----IQV
FS----------------------------------------------------------
-----------------------------------------LG-----------------
--------------------------------------K---------------------
-----.
>GA_x6K02T2PBJ9-6289676-6288723
-------------------------------M---------------E------IT---N
--SSW-F--------QP-PTLLLTGIPGL---E-DVQIWFCIPLCVMY-LIALLGNCTIL
FVIRTTSSL-H-E-PQYIFLSMLAATDVGLSVSTLPTVLNVF-LLN-HR-D----IEFHS
CLTQMFFIHTFSSMESAILL---AMAFDRFVAIRNSLHYTAVLTPTRIIKIGLAAV----
--------VRGV-MLMIPLP-I-LLK-RLPFC-KG-V-I------LSHCYCYHPDIMKLA
--CG-PV-R--VNIIYGL-S-L----VLCSFGVDSVFIVISYILILKTV-LGIA--SGDG
K-----L-KALN-------TCVSHIFTVFIFYVPLI--VLALIHRFGTF-----------
--ASPLLH-VTMANLFL--FLTPVLNPLVYSLKTK---------QIR---SAV----CKI
FK----------------------------------------------------------
-----------------------------------------VW-----------------
--------------------------------------G----NLLK-------------
-----.
>GA_x6K02T2PBJ9-6284902-6285843
-------------------------------M----------------------SE---F
--NTT-F--------QP-SVFILTGLRGL---V-GARLWLGPLLSLMY-ITTLAGNCTVI
YLVRTERSL-Q-E-PQYQFLSMLAGADIVLSVSTLFSVLKVF-IFD-LY-E----IAFDS
CLAQLFFIHTSSSMGSGILL---AMAFDRFVAISHPLQYTTILTNSRVTRMGLAAF----
--------LRGV-ALMMPLP-I-LLK-RLPFC-KG-Q-L------LSYSYCIHPNVMKLA
--CG-QV-K--INIFYGL-V-L----VIFSFGVDFLLIAISYALIFQAV-MGIA--SREG
Q-----M-KALN-------TCLSHIFIVFIYYGPLL--AITVMHRISRR-----------
--SSPIAH-AVLGNIYL--FMPPMLNPIVYSLKTK---------QIR---SAL----RKS
LK----------------------------------------------------------
-----------------------------------------IQ-----------------
--------------------------------------R----R----------------
-----.
>GA_x6K02T2PBJ9-6275524-6276477
-------------------------------M-----------------------S---D
--VNT-T--------SNWPTFSFIGIPGL---E-AAHMWISIPFCLLY-LVALGGNVLLL
LLVRAEQNL-H-E-PQFYFLAMLALTDLGLSLSTMPSVLAIF-WFD-VH-N----VGLDA
CLTQMFFIHTLSSVESGVLV---AMAFDRLVAICAPLTYTRILNHQTVLCLSGAAL----
--------IRGA-TLLAPLP-F-FLR-TFPFC-GA-N-I------LSHSYCYYPDMLNLA
--CG-DV-T--FSSVYGL-V-C----VLCTFAVDVIFILVSYMKILGTV-MKLG--IQDR
N-----W-KSLQ-------TCVCHLCTVLVFYLPLI--SLAVLHRYTQE-----------
--TSPILY-TTMSNAYL--LMTPLLNPLVYSLKSR---------QIQ---AAL----RKR
FG----------------------------------------------------------
-----------------------------------------VQ-----------------
--------------------------------------R----VVAGE------------
-----.
>GA_x6K02T2PBJ9-6251685-6250741
-------------------------------M---------------L------HV---N
--ITN-T--------IF-STFLVTGIPGL---E-AVYIWIAIPFCAMF-LITMVGNMTII
IVIWHEQTL-H-V-PMYLFLAMLASSDLGLSLFTFPTLLRIF-LLN-DR-E----LTTTA
CFTQMFFIHTFQDLESAIIL---AMAFDRYVAISHPLHYHSILTDTVIAKIGLAIV----
--------VRTL-TVQVPLP-I-LLK-RLYFC-HS-N-V------LSHSYCLHPDIIKLS
--CS-ST-T--VNSIFGL-F-V----VLSTMGLDFLLILLSYALILKTV-LNMA--SHSG
R-----L-KALN-------TCISHLCAVVLFFTPMI--CLSMLHRFGPR-----------
--LPSHVY-VTLANMHF--LIPPVMNPIVYVVKTK---------QIR---DKI----QKL
FI----------------------------------------------------------
-----------------------------------------RK-----------------
--------------------------------------A----T----------------
-----K
>GA_x6K02T2PBJ9-6236637-6235666
-------------------------------M---------------L------HV---N
--ITN-P--------IF-STFLVTGIPGL---E-AVYIWIAIPFCAMF-LITMVGNMTII
IVIWHEQTL-H-V-PMYLFLAMLASSDLGLSLFTFPTLLRIF-LLN-DR-E----LTTTA
CFTQMFFIHTFQLLESAIIL---AMAFDWYVAISHPLHYHSILTDTVIGKIGLTIV----
--------GRTL-TLQVPAP-I-LLR-RLYFC-SS-N-V------LSHSYCLHPDIIKLS
--CS-ST-T--VNSIFGL-F-V----VLSTLGLDFLLILLSYALILKTV-LNMA--SHSG
R-----L-KALN-------TCISHLCAVVLFFTPMI--CLSMLHRFGPR-----------
--LPSHVY-VTLANMHF--LIPPVMNPIVYVVKTK---------QIR---DKI----QKL
FI----------------------------------------------------------
-----------------------------------------RK-----------------
--------------------------------------A----TKKAQAASIT-------
-----.
>GA_x6K02T2PBJ9-6221839-6220892
-------------------------------M--------AIS------------K---H
--SNA-S---------S-FFFILMDLPGL---E-TSHCWTAIPICLIY-VLSVLGNITIM
HIVKSVPSL-H-T-PMYLFLSMLSMADLGLSASTLPSMVAVF-LLG-QR-M----IGAVA
CFMQLFFIHTFSVIESAVLL---AMAFDRCVAIREPLRYATILTTRRIGAIGLAVV----
--------IRSA-ALHLPLP-V-LLG-RLTFQ-PV-S-A------LSHSYCVHPDVLRLS
--CS-ST-L--VNSGFGL-F-V----MLSTLGMDAVLILLSYVLILKTV-LSIA--SNAE
R-----L-KAFN-------TCISHICAVLLFYTPLV--SLSMIHRFGKKK----------
--LPAQVY-MLLSYLHF--LMPPMLNPIVYSVKTK---------EIR---VRI----LKM
LH----------------------------------------------------------
-----------------------------------------PK-----------------
--------------------------------------K---H-----------------
-----.
>GA_x6K02T2PBJ9-6207735-6206776
-------------------------------M----------------------------
--SYS-N--------HSSTSFFLTGLPGL---E-TVYLWLSIPLCTMY-IASLAGNGLIL
WVVKSEPSL-H-Q-PMYYFLSMLAVTDLGLSVSTLPTMLTIY-MMG-VS-E----VALDM
CLAQLFFIHTFSIMESSVLL---TMAFDRVVAISSPLHYATILTNPRVASLGMVIL----
--------VRSI-GLHIPAP-I-MLK-KLPYC-QK-R-H------LSHSYCLHPDVMKLA
--CT-DT-R--INSAYGL-F-V----VLSTLGVDSVLIVLSYGLILYTV-LSIA--SKTE
R-----L-KALN-------TCVSHICSVLLFYTPMI--GLSMIHRFGKW-----------
--ASPCSR-VLLSYLHF--LTPPVLNPVVYTIKTK---------QIR---QRI----WCI
FR----------------------------------------------------------
-----------------------------------------CG-----------------
--------------------------------------G----RSIGHIQGH--------
-----.
>GA_x6K02T2PBJ9-6191595-6192545
-------------------------------M-----------------------V---N
--DTT-H--------HYISFFYLVGIPGF---E-NFHYLISIPVCLLF-VLTLLGNSVVI
ATIKLEPSL-H-Q-PMYFFLCMLAMNDILLTCSTSLKMLGIF-WFN-EH-W----IEFDV
CLTQMYFIHTLCIFESAILV---AMAFDRFVAICIPLHYATILTTAMVIKLGVVGL----
--------SRAL-LMVLPCP-L-LIK-RLPYY-TG-Y-I------IPHTYCEHMAVVKLA
--SA-NT-F--INRAYGI-S-A----ALSVITLDVWLIAASYIKILQAV-FRLS--SQNA
R-----S-KALG-------TCAAHVCTILAFYTPAL--FSFLTHRIGKN-----------
--VPPSVH-IILASMYL--LVPPTVNPLVYGVKTK---------QIR---DRV----LSL
FS----------------------------------------------------------
-----------------------------------------HL-----------------
--------------------------------------K----IAEY-------------
-----.
>GA_x6K02T2PBJ9-6182881-6181898
-------------------------------P--------HLSFIE---------L---N
--TTP-T--------QL-TFFLLTGVPGL---E-DIQIWMSIPFSFMY-VLAVLGNVLVM
AVVVYDRSL-H-E-PMYLFLAMLAFNDVLLCTVTVPQMLLIF-WQG-PL-E----ATFPA
CLTQMFFVHALFLSESAVLL---AMAFDRYVAICIPLHYTSLLTSSIIGKVGLVLI----
--------ARSV-AVVTPGV-L-LIL-RLDFC-RS-N-I------IHHTYCENMGIAKLA
--CN-SF-T--LNSIYGL-S-A----ALLTTGLDFVFISLSYWLILKTV-LQLP--SKEA
R-----T-KAFG-------TCGAHICVILIFYTLAF--FSFFTHRFGHH-----------
--VSRHTL-ILLANLYL--LIPPTMNPIVYGIKTK---------EIR---MRV----VGT
CS----------------------------------------------------------
-----------------------------------------QT-----------------
--------------------------------------L----FKSNETAK------NR-
-----.
>GA_x6K02T2PBJ9-6173009-6173968
-------------------------------M---------------A------PS---N
--SSV-S--------VS-STFYLTGIPGY---E-EFHHWISIPFCLIY-IIGVTGNCSIL
HIVRTDPKL-H-E-PMYYFLAMLSLTDMAMSLPAMVSLFRVL-WSI-SR-E----IQFNI
CVVQMFLIHTFSFTESSVLL---AMALDRYVAICHPLRYATILTPKLIAKIGIAAL----
--------LRSA-IPLIPLL-V-RLA-FFSFC-RS-H-V------LSHSYCLHQDIIRLA
--CA-DI-R--FNVIYGM-V-V----ILMLWGMDSLGILITYVFILHSV-LRIA--SREG
R-----L-KALN-------TCASHICAVLILYVPMI--GLSIVHRFAKH-----------
--SSPFVH-IFMAHIYL--MVPPVLNPIIYSVKTK---------QIR---QGI----FHL
IC----------------------------------------------------------
-----------------------------------------PH-----------------
--------------------------------------K----INSSAM-----------
-----.
>GA_x6K02T2PBJ9-6164792-6163848
-------------------------------M--------GPA----------------N
--KSQ-L--------SP-STFWLMGIPGL---E-HLHVWIGIPFCSMY-MVALMGNVTIL
AVVRAERTL-H-E-PMFLFLCMLSVTDLVLSTSTLPRMLCLF-WME-AH-D----ITFDA
CLAQMFFIHSFTAMESGFFL---AMAIDRYVAICDPLRHTTILTNSRIAKMGAVVV----
--------LRGV-GFFSPHP-I-LLK-QLPYC-RT-R-I------IAHTYCEFIAVVKLA
--CV-DT-G--ATKRYSL-S-V----ASVIGSCDGFFIALSYVLILRAV-FRLP--SREA
S-----L-KALG-------TCGSHVCVILVFYSTAV--FTFLTHRFGHN-----------
--VAPQIH-IFIANMYL--LVPPFLNPIVYGIRTK---------KIR---EYV----LSF
LR----------------------------------------------------------
-----------------------------------------VK-----------------
--------------------------------------F----S----------------
-----.
>GA_x6K02T2PBJ9-6096387-6095449
-------------------------------M--------PSN----------------N
--ETA-S--------HP-SLFHLLGIPGL---E-AFHIWIAFPFFVVY-LIALVGNFTIL
CVIKNEQSL-H-Q-PMFYFLALLSFIDLGLSTSTIPKMLGIF-WFN-LR-E----ISFEG
CLIQMFFIHTYTGMESVVLL---AMAIDRFVAICYPLRYTSVLTNKVVAVMASVVI----
--------GRPV-LLVIPFC-P-LLK-RLPFC-GH-Y-I------IPHTYCEHMGIARLA
--CA-NI-R--INIIYGL---F----TIAALIFDLILIAFSYAWILQAV-FRLP--SRDA
R-----H-KALS-------TCGSHVCVILAFYTPAF--FSFMTHRFGRN-----------
--VPRYIH-ILLANLYV--VVPPCLNPVIYGVRTK---------QIR---EGV----LKI
FV----------------------------------------------------------
-----------------------------------------KK-----------------
--------------------------------------E---------------------
-----.
>GA_x6K02T2PBJ9-6068534-6067590
-------------------------------M--------GPA----------------N
--KSQ-L--------SP-STFWLMGIPGL---E-HLHVWIGIPFCSMY-MVALMGNVTIL
AVVRAERTL-H-E-PMFLFLCMLSVTDLVLSTSTLPRMLCLF-WMA-AH-D----ITFDA
CLAQMFFIHSFTAMESGFFL---AMAIDRYVAICDPLRHATILTHSRIAVMGAVVV----
--------LRGV-GFFSPHP-I-LLK-QLPYC-RT-R-I------IAHTYCEFMAVVKLA
--CL-EI-G--ATKRYSL-G-V----AFGIGSCDCFFIAISYVLILRAV-FRLP--SREA
S-----L-KALG-------TCGSHVCVIVVFYSTAG--FTFLTHRFGHS-----------
--VAPRTH-ILIANMYL--LVPPFLNPIVYGVRTK---------KIR---DYV----LNT
LK----------------------------------------------------------
-----------------------------------------VK-----------------
--------------------------------------G----S----------------
-----.
>GA_x6K02T2PBJ9-6056235-6055291
-------------------------------M---------------P------SC---N
--NSI-P--------QP-LIFILAGIPGL---E-SSHGWFSISFFLIF-VVTIIGNVTIL
HIIWIEKTL-H-E-PMFLLLATLSVVDLCLVTVTVPRMLGIF-WLN-AK-E----ISLEA
CLTQMFFIPSFYVMESGILL---AMAFDRFAAIWYPLRYTTILDSNMLVKMALAIL----
--------ARAV-AVVTPAP-I-LTK-RLERF-QT-Q-V------ISYSYCAYMAVVMIA
--CG-DI-S--NHIVYGL-M-V----IVASVGIDLLLVILSYTLILRAV-FHIP--SWQA
R-----S-KALS-------TCGSHLCVIGLFYSPVV--FSVLSQILGYH-----------
--MAPYLQ-IIIDNLYF--LVPPMVNPLIYAVRTK---------QIR---ERV----LRI
LN----------------------------------------------------------
-----------------------------------------CE-----------------
--------------------------------------R----K----------------
-----.
>GA_x6K02T2PBJ9-6047402-6048349
-------------------------------M---------------G------YT---N
--LSY-L--------NP-GTVILIGIPGL---E-HVQFWIGFPFFVVC-LVALLGNLFLL
IIIPTERSL-H-Q-PMYIFLAVLAATDLGLCLAIAPKMLAIF-WFG-SC-S----MAFDA
CLTQLFFIHALQGMESGVLL---AMAFDRYVAICDPLRHTAVLTPLFLLRVVLVVA----
--------IRAT-VLVGVLP-I-LLK-RLQWF-HS-V-V------IVHSYCEHMAVVKLA
--AE-DV-R--INKSYGL-F-V----AFAILGFDMIFVFISYILIFRAV-FRLP--QKEA
R-----S-KAFN-------TCTAHIVVFLEFYILAF--FSFFSHRFGH------------
--VSPYVH-ILLSTIYL--LLPPALNPIVYGVKTK---------EIR---KWV----VQI
FV----------------------------------------------------------
-----------------------------------------LK-----------------
--------------------------------------S----NTQ--------------
-----.
>GA_x6K02T2PBJ9-6037823-6038782
-------------------------------M-----------LSSLK------TN---N
--VTY-L--------NP-GTVILIGIPGL---E-HVQFWIGFPFFTVC-LVALLGNIILL
IIIPAEHSL-H-Q-PMYIFLAVLAATDIGLCAAIAPKMLAIF-WFR-AY-S----MAFDA
CLAQLFFIHTLQGMESGILL---AMAFDRYIAICDPLRHTSILTPSILGRMIVVVV----
--------IRAV-VLVGLLP-I-LIK-RLHHF-RS-I-Q------IAHSYCEHMAVVKLA
--AD-DV-Q--VNKICGL-F-V----GFSVLGFDMVFIIISYALIFQAV-FRLK--QKEA
R-----L-KAFN-------TCTAHIFVFLEFYILAF--FSFFSHRLGH------------
--VVPSTH-ILLSTIYL--LLPPALNPIVYGVKNM---------VIR---KRV----AQI
FF----------------------------------------------------------
-----------------------------------------LD-----------------
--------------------------------------H----AHQ--------------
-----.
>GA_x6K02T2PBJ9-6029614-6030561
-------------------------------M---------------N------TN---N
--VTY-L--------NP-GTVILIGIPGL---E-HVQFWIGFPFFTVC-LVALLGNIILL
IIIPAERSL-H-Q-PMYIFLAVLAGTDIGLCAAIAPKMLAIF-WFR-AY-S----MAFDA
CLAQLFFIHTLQCMESGILL---AMAFDRYIAICDPLRHTSILTPSILGRMIVVVV----
--------IGAV-VLVGLLP-I-LIK-RLHHF-WS-I-Q------IAHSYCEHMAVVKLA
--AD-DV-Q--VNKICGL-F-V----GFSILGFDMVFIIISYALIFQAV-FRLK--QKEA
R-----L-KAFN-------TCTAHIFVFLEFYILAF--FSFFSHRFGH------------
--VVPSTH-ILLSTIYL--LLPPALNPIVYGVKNM---------VIR---KRV----AQI
FF----------------------------------------------------------
-----------------------------------------LD-----------------
--------------------------------------H----AHQ--------------
-----.
>GA_x6K02T2PBJ9-5935234-5936169
-------------------------------M--------LLS----------------N
--DTQ-F--------HP-SSFLLLGIPGL---E-SHHTWIGFPFCAVY-LIALLGNFTIL
LVIKTESSL-H-Q-PMFYFLAMLATIDLGLSTATIPKMLGIF-WFS-FR-V----ILFGA
CLTQMFFIHNFTGMESAVLL---AMAYDRYVAICNPLRYSTILTNKAVFMIGLGVL----
--------VRSF-LSVIPFV-F-LIL-RLPFC-GN-N-V------IPHTYCEHMGLARLS
--CA-NI-K--VNIIYGL---G----AISILFFDIIAIALSYAQILRAV-FRLP--SREA
R-----I-KSLS-------TCGSHVCVILAFYTPAL--FSFMTHRFGRN-----------
--VPRYIH-ILLANLYV--VVPPMLNPVIYGVRTK---------QIY---DRV----KKI
FL----------------------------------------------------------
-----------------------------------------QK-----------------
------------------------------------------------------------
-----.
>GA_x6K02T2PBJ9-5927412-5928362
-------------------------------M--------SIY----------------N
--KSD-V--------HP-STFILIGIPGL---E-AAHMWISIPFCMVY-VLALMGNSSLL
FIIKTDSSL-H-E-PMYLFLCMLAVADLVVCTTAVPKLLSLF-WFH-DG-E----IRFEA
CLTQIFLIHSCSTMESGFFL---AMAFDRYVAICNPLRHSAILTHTVTGGIGLAVV----
--------IRGI-ALLSPHP-F-LLR-WLPYC-KT-N-I------ISHTYCEFMALIKIA
--CA-ET-S--IRRAYSL-I-V----AFLTGGVDFILIICSYVLILNTV-FHLP--TKDA
R-----L-KTLG-------TCGSHVCVILVSYTPAF--FSFLTHRFGHK-----------
--VAPQVH-IFVANIYL--LVPPMVNPIIYGVRTK---------KIR---NRF----LKV
FR----------------------------------------------------------
-----------------------------------------FS-----------------
--------------------------------------K----HTN--------------
-----.
>GA_x6K02T2PBJ9-5902266-5903204
-------------------------------M-------TIHN----------------N
--RSV-S--------HP-DTFFLIGIPGL---E-EIHAWISLPFCCIY-LVALMVNTMIL
VVIKTERSL-R-E-PMFYFLAILSSVDLALSTTSVPRMLGIF-WFD-AH-E----INFGG
CVAQMFLIHAFTGMEAEVLM---AMAFDRYVAICAPLHYTTILTSRVLMGISICVV----
--------IRPA-LFICPMV-Y-LIY-RLPFC-QA-H-V------IAHSYCEHMGIAKLS
--CG-DI-H--INAVYGL---F----VVSLFLLNLVLIGISYGYILRAV-FRLP--SQDA
R-----L-KALS-------TCGSHVAVLCVFYIPSV--FSFLTHRFGHN-----------
--IPHYIH-ILVANLYL--VIPPSLNPIIYSVRTK---------QIR---EHV----LHI
FT----------------------------------------------------------
-----------------------------------------KR-----------------
------------------------------------------------------------
-----.
>GA_x6K02T2PBJ9-5889409-5888465
-------------------------------M--------LTY----------------N
--KTN-V--------HP-STFILIGIPGL---E-AAHMWISIPFCMGY-ILALVGNSSLL
FIIKTDSSL-H-E-PMYLFLCMLAVADLVVCTTAVPKLLSLF-WFH-DG-E----IRFEA
CLTQVFLIHSCSTMESGFLV---GMAFDRYVAICNPLRHSAILTRTVTGAMGLAIV----
--------LRGA-AFLSLHP-F-LLR-WLPYC-KT-N-I------ISHTYCEFMALIKIA
--CA-ET-S--IRRAYSL-I-V----AFLTGGVDFILIICSYVLILNTV-FHLP--SKDA
R-----L-KTLG-------TCGSHVCVILVFYTPAF--FSFLTHRFGHK-----------
--VAPHVH-ILVANMYL--LVPPMLDPIIYGVRTK---------KIR---DRF----LKL
FL----------------------------------------------------------
-----------------------------------------FQ-----------------
--------------------------------------R----V----------------
-----.
>GA_x6K02T2PBJ9-5871256-5870303
-------------------------------M--------ILP----------------N
--DTQ-F--------HP-STFLLLGIPGL---E-SLHIWIGFPFCVVY-MIALLGNLTIL
FVIKTESSL-H-Q-PMFYFLAMLATIDLGLSTATIPKMLGIF-WIN-LR-E----ILFED
CLIQMFFIHKFTLMESTVLL---AMAYDHYVAICIPLRYSTILTNKVVSMIGIAVL----
--------VRAI-IFVIPFI-F-LIL-RLPFC-GH-H-I------IPHTYCEHMGLARLS
--CA-SV-K--ANVIYGL---C----AICNLLFDIVAIVLSYIQILRVV-FHLP--SREA
R-----L-KSLN-------TCGSHVCVILAFYTPAL--FSFMTHRFGRN-----------
--VPRYIH-ILLANLYV--VVPPMLNPVIYGVRTK---------QIY---DRV----KKI
LL----------------------------------------------------------
-----------------------------------------QV-----------------
--------------------------------------RGKEKE----------------
-----.
>GA_x6K02T2PBJ9-5836380-5835439
-------------------------------M--------SI-------------F---N
--LSV-T--------EV-STFHLVGFPGM---E-SAHIWIFIPICLLY-TVAILGNCTIL
FFIKSEPSL-H-E-PMYYFLSMLALSDLGLSISSLPTMLKVF-LFN-SP-D----ISPNE
CFAQEFFIHEFSAMESSVLL---IMSFDRYIAICNPLRYTSILTSARVLQIGLAFS----
--------LKNV-LLILPFP-V-TLV-RLRYC-KK-N-L------LSHSYCLHQDVMKLA
--CS-DN-K--FNVIYGL-F-V----ALTGI-LDITFIFMSYALILRAV-LGIA--SQRE
R-----L-KVLS-------TCVSHICAVLIFYVPVI--SLAVIYRLASR-----------
--SSPISK-ILMADIFL--LVPPVMNPIIYCVKSQ---------QIR---NVI----LEK
LC----------------------------------------------------------
-----------------------------------------QK-----------------
--------------------------------------Q----S----------------
-----.
>GA_x6K02T2PBJ9-5809085-5810035
-------------------------------M--------QDNTEF---------L---S
--NFT-S--------KL-STFLLTGIPGL---E-SAHGWISIPFCCLY-ATALSGNSMIL
FIIVTQHSL-H-E-PMYYFLSVLSATDLGLTFSTMSTTLRIL-WFQ-AN-E----ISLDL
CIVQMFFLHGFTCTESGVLV---AMAFDRYVAICKPLRYTMILTNSRIIQIGFLVI----
--------MRTL-LLIIPLL-L-LLK-PVSFC-KR-N-T------LSHSYCYYPDVIKLA
--CS-DT-R--ANNICGL-V-D----LILTTGLDIPCIVLSYILIIRSV-LNIA--SSEE
R-----H-KAFS-------TCVSHIAAVAVFYIPMF--SLSLVHRYGRS-----------
--VPKVVH-TMMANVYL--LLPPVLNPIIYSVKTK---------QIR---KAI----LSL
LF----------------------------------------------------------
-----------------------------------------AK-----------------
------------------------------------------------------------
-----.
>GA_x6K02T2PBJ9-5796876-5797820
-------------------------------M--------LAS----------------R
--NSS-S--------HS-TFFILLGIPGL---E-NYQFWVAFPFCVMY-IVAVTGNITIL
HIIRIDHTL-H-E-PMYLFLAMLATTDLVLSSSTQPKMLAIL-WFH-DH-K----IEYHA
CLIQVFFIHAFSSVESGVLM---TMALDRYVAICFPLRHSSILTTSAVIKLGAVVM----
--------VRGL-LWVSPFC-F-MVS-RMPFC-PN-K-I------IPQSYCEHMAVLKLV
--CA-DT-R--VNRGYGL-F-V----AFSVVGFDIIVISVSYVMILRAV-LRLP--SGEA
R-----L-KAFG-------TCASHIGVILTLYIPAL--FTFLTHRFGHH-----------
--VPRVVH-IMFANVYL--LVPPMLNPIIYGVRTK---------QIR---DRV----TRG
FC----------------------------------------------------------
-----------------------------------------VK-----------------
--------------------------------------G----S----------------
-----.
>GA_x6K02T2PBJ9-5762668-5763618
-------------------------------M--------QDNTEF---------L---S
--NFT-S--------KL-PTFLLTGIPGL---E-SAHGWISIPFCCLY-ATALSGNSMIL
FIIVTQHSL-H-E-PMYYFLSVLSATDLGLTFSTMSTTLRIL-WFQ-AN-E----ISLDF
CIVQMFFLHGFTCTESGVLV---AMAFDRYVAIYKPLRYTMILMNSRIIQIGFLVI----
--------MHTL-LLTVPLL-L-LLK-PVSFC-KR-N-T------LSHSYCYHPDVIKLA
--CS-DT-R--ANSICGL-V-D----LILTTGVDIPCIVLSYILIIRSV-LNIA--FSEE
R-----H-KAFS-------TCVSHIAAVAVFYIPTF--SLSLVHRYGRS-----------
--VPKVVH-TMMANVYL--LLPPVLNPIIYSVKTK---------QIR---KAI----LSL
LF----------------------------------------------------------
-----------------------------------------AK-----------------
------------------------------------------------------------
-----.
>GA_x6K02T2PBJ9-5752857-5753801
-------------------------------M--------LAS----------------R
--NNS-S--------HS-TFFILLGIPGL---E-NYQFWVAFPFCVMY-IVAVTGNITIL
HIIRIDHTL-H-E-PMYLFLAMLATTDLVLSSSTQPKMLAIL-WFH-DH-K----IEYHA
CLIQVFFIHAFSSVESGVLM---DMALDRYVAICFPLRHSSILTTSVVIKLGVAVM----
--------VRGL-LWVSPFC-F-MVS-RMPFC-PN-K-V------IPQSYCEHMAVLKLV
--CA-DT-R--VNRGYGL-F-V----AFSVAVFDLAVISVSYAMILRAV-LRLP--SGEA
R-----L-KAFG-------TCASHIGVILTLYIPAL--FTFLTHRFGHH-----------
--VPRIVH-IMFANVYL--LVPPMLNPIIYGVRTK---------QIR---DRV----TQA
FC----------------------------------------------------------
-----------------------------------------GK-----------------
--------------------------------------G----S----------------
-----.
>GA_x6K02T2PBJ9-5696486-5695545
-------------------------------M------------AI---------L---Y
--NSS-L--------QK-ATFFLTGFQGL---E-EFHGWISIPFCSIY-LIVILGNLTIL
HVIRTDATL-H-E-PMYYFLAMLALTDLGLCLSTLPTVLGIF-WFD-AR-E----IGIPA
CFTQLFFIHTLSLVESSVLL---SMSFDRYVAICNPLRYSTILTPRRIVKMGLSSV----
--------LRSA-LLILPLP-F-LLK-RFHYC-RS-H-V------LAHAYCLHLEIMKLA
--CS-SI-I--VNHIYGL-F-V----VACTVGVDSLLIFLSYTLILHAV-LGKA--SRQE
R-----L-RALN-------TCISHICAVLLFYIPMI--GLSLVHRFGEH-----------
--LPRIVH-LLMSYVYL--LVPPLMNPIVYSIKTK---------QIR---QRI----IKK
FE----------------------------------------------------------
-----------------------------------------FI-----------------
--------------------------------------K---------------------
-----.
>GA_x6K02T2PBJ9-5685322-5684384
-------------------------------M--------TPG------------P---L
--GNG-S--------MS-STFLLSGIPGL---E-HMHIWISLPLCLMY-LVSILGNCTIL
FIIKTEPSL-H-E-PMYLFLSMLALTDLGLSLCTLPTVLGIF-WVG-AR-D----ISHDA
CFTQLFFIHCLSFLESSVLL---SMAFDRFVAICRPLHYASILTHTVIVRIGLASL----
--------GRSV-ALIFPLP-F-MLK-RFPYC-GS-L-V------LSHSYCLHQEVMKLA
--CA-DI-K--ANSIYGM-F-V----IVSTVGVDSLLILFSYALILRTV-LSIA--SRAE
R-----L-KALN-------TCVSHISAVLLFYTPMI--GLSVIHRFGKQ-----------
--APHLVQ-VVMGFVYL--LFPPVMNPIVYSVKTK---------QIR---DRV----AHA
FC----------------------------------------------------------
-----------------------------------------N.-----------------
------------------------------------------------------------
------
>GA_x6K02T2PBJ9-5666843-5665908
-------------------------------M--------SV-------------L---N
--SSE-I--------EI-TTFFLIGIPGL---E-YAHAWISIPICLMY-LVAILGNCTIL
FVIRTEPSL-H-A-PMYYFLSMLAISDLGLSLSSLPTMLRIF-VFN-AT-G----ISPNA
CFAQEFFIHGFTDMESSVLL---IMSFDRFLAIRNPLRYSSILTSARVAKMGLVFL----
--------IKSM-LLVLPFP-F-TLK-RLAYC-QK-S-L------LSHSYCLHQDVMKLA
--CS-DN-T--VNFFYGF-F-V----ALCMM-SDSMFIAVSYIFILKTV-MGIG--SHKE
R-----L-KALN-------TCVSHICAVLIFYVPII--ALASMHRFGKH-----------
--KSPMAM-ILIADIFL--LVPPLMNPIVYCVKTR---------QIR---EKV----LGK
LG----------------------------------------------------------
-----------------------------------------LK-----------------
------------------------------------------------------------
-----.
>GA_x6K02T2PBJ9-5659738-5660748
-------------------------------M---------------L------IF---N
--NTT-S--------PSSSSFLLTAFPGL---E-LAHVWISIPVCGLY-TIALLGNSIIL
FVIIIERSL-H-K-PMYYFLSMLSVVDLGLTITTLPTVLGVL-WFH-AR-E----ISIKV
CLIQMFFVHGFSFLESSVLV---AMAFDRYLAICSPLKYATFLTDMMSFVIGLIIC----
--------IRQV-VFMFPSV-M-AVK-SVSFQ-GG-Q-E------LSHPFCFHPDIIKFT
--YT-NP-W--ISSFWGM-F-L----QLYLNGTDLLFILFSYVLILRTV-LNIV--APQK
Q-----Q-KALS-------TCVCHICAVTIFYVPMI--TLSVAHRLFSS-----------
[truncated: 726,982 more chars]
