# Supplementary material for: Pattern of the Divergence of Olfactory Receptor Genes during Tetrapod Evolution
Source: PLoS One. 2008 Jun 11;3(6):e2385. doi: 10.1371/journal.pone.0002385 (PMC2435047; doi:10.1371/journal.pone.0002385)
Supplement: Text S4 — The OR sequences aligned between chicken and mouse (0.94 MB TXT) [file pone.0002385.s008.txt]

>AB182635 Amphi-GCPR1
------------------------------------------------------------
----------------------------------------------------------ME
GETDGSPVKDGF--------------------NHVLSLGSTSH---G--LQT--TY-LII
SLVL---SVGCGLLLIFLVWKKEN-LR-K-PSHYLRCNLAVDDIIFTSCLIPIRIYA-LF
EPR-YR-R----ATCVVLGKSTGITPVCAMSMFGTYLMMAIDLYYFVCDPLHYHAKVTTK
RVIIGIVTI------------RAFSLFFGFG-LA------PMAFG-GL-P-K-YG-LICD
YGPG----------N---S--VSVLDIFKNTFLLVLVLAVLPIPVLYYNVFKEAR-RQQE
RDEN--RDLWVFQTKA------FKK-MAPHAIVLTVTVATAI--FQVATVRVL--SLTSK
E--EMPQYALIVA--ENVVILMFL--TLSSMANPIIYSFRLPEFRRAF-R-E-----LCG
WPINQPVVPAGRHSDSVEMVDITGPGQGASARRHPDSVEMVAITGPRQGASVPRHPDSVE
MVAITGRGKGASARRHPDSVDIVAITGPGQGASVPRHPDSVEMVAITGPRQGAAARRHPD
SVEMFTITGAGQGASVPRYPDSVEMVAITGRGQGAAASQHPDSVEMFAITRSWARCGGTA
ASG.
>Gg2OR1.2
--M----Y---------------------------E------------------LNES--
--SFD-----------------------------------------------------P-
--------------------------------ITFVLTGIPGM---EE-SHIWIS--VPF
CLMY-ITALISNSVLLFVIATERS-LH-E-PMYLFLAMLAVSDLMLSTTTVPKMLAI-FW
-FS-AR-E----ISFDACITQMFFTHFSFIVESSVLLAMAFDRYVAVCDPLRYASTLTPS
VIGKMALTA------------VLRGFCIMFP-PI-FLLK-RLPYC-GH-N-V-MPHTYCE
HMGIARLA--CAD-I---R--ANVWYGLT-TALLSSGLDVVLIAISYGLILRTVF-QLPS
PETR--L-------KT------LST-CGSHLCVILMFYTPAF--FSFLTHRFGH-SIPGH
V--------------HILLANLYV--VVPPMLNPIVYGVRTRQIRERVVR-L-----L--
------------------------------------------------------------
-----------------------------------------------C----PAG-----
---------------Q-----CPHPGCGSRC.----------------------------
----
>Gg2OR1.3
--M-------------------------------PP------------------SNLT--
--SLI-----------------------------------------------------P-
--------------------------------ATFVLVGIPGM---EK-LHVWLS--IPF
CSMY-LAALLGNSILLLVVKAEQS-LH-Q-PMYLLLCMLAATDLMLSTTTVPKMLAL-FW
-FH-AG-E----ISFGACLMQMFFLHFSFSVESVILLAMAFDRFVAICHPLRYAAVLTPA
AITKVGLGA------------VLRSFCIIFP-CV-FLLR-RLPFC-GH-S-T-IPHTYCE
HMGIARLA--CAD-I---S--ANVLYGLA-VPFAAVVLDVVLIAASYILILLAVF-RLPS
RTAR--S-------RA------FNT-CISHVCVIFLFYIPAF--FTVLTHRFGG-EIPQH
V--------------HILLANLYV--LFPPLLNPIVYGVRTRPIREKVVK-I-----L--
------------------------------------------------------------
-----------------------------------------------L------------
----------------------CPTKHLLQE.----------------------------
----
>Gg2OR1.6
-----------------------------------M------------------YPRN--
--SSQ-----------------------------------------------------A-
--------------------------------QPFLLAGLPGM---AQ-FHHWVF--LPF
GLMY-LVAVLGNGTILLVVRVHRQ-LH-Q-PMYYFLLMLATTDLGLTLSTLPTVLRV-FW
-LG-AM-E----ISFPACLIQMFCIHVFSFMESSVLLAMAFDRYVAICCPLRYSSILTGA
RVAQIGLGI------------ICRCTLSLLP-LI-CLLT-WLPFC-RS-H-V-LSHPYCL
HQDIIRLA--CTD-A---T--LNSLYGLI-LVLVAI-LDFVLIALSYIMIFRTVL-GITS
KEEQ--T-------KA------LNT-CVSHFCAVLIFYIPLA--GLSIIHRYGR-NAPPI
S--------------HAVMANVYL--FVPPILNPVLYSMKSKAICKGLLR-L-----L--
------------------------------------------------------------
-----------------------------------------------CQRAAWPG-----
---------------HAQNC.---------------------------------------
----
>Gg2OR1.7
--M------------------------------SSV------------------NSTG--
--SSY-----------------------------------------------------P-
--------------------------------PTFLLVGIPGL---EK-EQFWIA--FPF
CIMY-AIAVLGNIILLIIIKTESS-LH-E-PMYLFLAMLAFTDLVLSTSMVPKMLTV-FW
-RG-SR-E----IGFVSCLVQLFFVHNFTTVESGVLMAMALDRYFAICHPLRHSSILSMP
VVAALGSLV------------LLRGFLMVGP-AC-FLLH-KKAFC-QH-H-V-ISHSYCE
HMAVVKLV--CED-T---R--VNAAYGLS-VAVAVIGVDLTLIIVSYTMILRVVL-KLSA
SDTQ--L-------KA------FNT-CVSHICVILAFYVSGL--FTFLTHRFGH-SIPQH
I--------------HILVADIYL--LLPPTLNPIIYGVRTKQLRDRIVV-L-----F--
------------------------------------------------------------
-----------------------------------------------Q----RKG-----
---------------I---------------.----------------------------
----
>Gg2OR1.8
--M------------------------------SSV------------------NSTG--
--PSH-----------------------------------------------------P-
--------------------------------PTFLLVGIPGL---EK-EQFWIA--FPF
CIMY-AIAVLGNIILLIIIKTESS-LR-E-PMYLFLAMLAFTDLVLSTSMLPKMLAI-FW
-WG-SR-E----IGFVSCLVQLFFVHNFTAVESGVLMAMALDRYFAICHPLRHSTILSMP
VVAALGSLV------------LLRGVLLVSP-MC-FLLH-KKAFC-QH-R-V-ISHSYCE
HMAVVKLV--CED-T---S--SNAAYGLF-VALSVIGVDLTVITVSYTMILREVL-KLSA
SDTQ--L-------KA------FNT-CASHICVLLTFYVSGL--FTFLAHRFGH-SIPQH
I--------------HILVANLYM--LVPSMLNPIIYGLRTRQLMNKLAV-L-----F--
------------------------------------------------------------
-----------------------------------------------Q----QRG-----
---------------ICPMSMGHQMVLINYL.----------------------------
----
>Gg2OR1.9
--------------M----------------PF---------------------PNSS--
--DIN-----------------------------------------------------P-
--------------------------------SSFILASIPGL---EA-AHFWMA--IPL
CSMY-IMAVAGNCAVLFIVKTEPS-LH-V-PMYFFLCMLAAIDLALSTSTVPRVLSF-YW
-FN-IR-E----ISFGACLVQMFFIHTLSAIESTILLAMAVDRYVAICHPLRHAAILTNA
TTAKIGLAA------------MIRGVLFFLP-LP-LLLL-PLPFC-SS-R-V-LSHSFCL
HQDVMNLA--CAN-T---T--PSVVYGLT-AILLVMGLDALLICISYLLILKAVL-RLAS
WKER--L-------KA------FST-CIAHICVVLAFYVPLI--GLSVVHRFGR-DLAPL
V--------------HIIMGNIYI--LVPAVLNPIIYGVRTKQIQRRILS-F-----I--
------------------------------------------------------------
-----------------------------------------------HIHNNRTA-----
---------------Q----------.---------------------------------
----
>Gg2OR1.10
-----------------------------------M--EHDSHTTWE-------FNGS--
--FYQ-----------------------------------------------------P-
--------------------------------SAFLMMGIPGL---EA-FHHWIS--IPF
CVLY-LIALLGNCMILFVIKKTQS-LH-E-PMYYFLSMLAVTDLGLVLCTLPTTLGI-FW
-FN-NR-R----IGFDACLTQMYFIHILSFIESSVLLAMAFDRFIAISHPLRYPSILTKT
TVIKIGLTI------------ILRGTVSLLP-IP-FLLK-RLTYC-GK-T-E-LSHSFCF
HPDIMNLA--CAD-I---K--VNIFYGLI-ALFSTVGMDFICIVLSYILIIKTVI-SLAT
KEEC--L-------KA------LNT-CVSHICAVLIFFIPMI--GLSMIHRFGK-NFPPL
V--------------NTLVAYTYL--IIPPALNPIIYSIKSSHIREALFR-T-----L--
------------------------------------------------------------
-----------------------------------------------RRKCEFEW-----
---------------.--------------------------------------------
----
>Gg2OR1.12
-------------------------------MAPGP------------------FSRP--
--NSS-----------------------------------------------------S-
--------------------------------SSFILVGIPNL---EA-FPICLG--ILF
CSAY-ILTLLGNSMVLLVIVLDKS-LR-D-PMHCFLAMLAAIDAVMVTSIVPKLLGI-FW
-LH-SN-Q----IGYTACFVQMFFVHSTTSEESGVLLAMAFDRYVAICHPLRYRMILNRR
TVARICLAI------------VVRALLCMLP-LT-GMVT-NLPYC-RS-L-V-VPHSYCE
HMAVTSLA--CAD-P---N--PSRLYSMS-MSSLIVGMDTAFIAVSYLMILKAVL-G---
KESC--R-------RA------FST-CGCHICVMMLYYIPGL--VSIYVQQFSH-AVSVR
A--------------QVLLADLYL--TLPTMLNPIIYSMRTRRIRKAMLN-V-----L--
------------------------------------------------------------
-----------------------------------------------IPRKAHAC-----
---------------HSTQ.----------------------------------------
----
>Gg2ORUn.61
--M------------------------------SSV------------------NSTG--
--SSY-----------------------------------------------------P-
--------------------------------PTFLLVGIPGL---EK-EQFWIA--FPF
CIMY-AIAVLGNIILLIIIKTESS-LH-E-PMYLFLAMLAFTDLVLSTSILPKMLII-FW
-RG-SR-E----IGFVSCLVQLFFVHSFTTIESGVLVAMAVDRYFAICHPLRHSTILSMP
VVAALGSLV------------LLRGFLMVGP-AC-FLLH-KKAFC-QH-R-V-ISHSYCE
HMAVVKLV--CED-T---R--VNAAYGLS-VAVAVIGVDLTLITVSYTMILRVVL-KLSA
SDTQ--L-------KA------FNT-CVSHICVILAFYVSGL--FTFLTHRFGH-SIPQH
I--------------HILVADIYL--LLPPTLNPIIYGVRTKQLRDRIVV-L-----F--
------------------------------------------------------------
-----------------------------------------------Q----RKG-----
---------------I---------------.----------------------------
----
>Gg2OR1.1
------------------------------------------------------------
-----------------------MPCEGCM---ER---------------DNESTDA-T-
--------------------------------MEFLLLGFSEL-FC---LRV-LLF-LIF
LIIH-LVTLAGNMMIFIAVFMEHS--R-P-PMLFFLCQLSIIELCYTLVIVPKALLG-LM
-VM-NGIT----ISFIGCAAQMYLFVGLGGAECFLLAAMSYDRYIAICQPLHYTVVMSEG
LCLRLSIAC------------CLGGFAVALG-LT-VSVF-HLPFC-QS-H-H-INHFFCD
VPAVLHLA--CTH-S---Y--TPELPLLA-ACVLLLLLPFLLILTSYVCIAVALL-RITS
SLRR--G-------KA------FST-CLSHLTITLLHYGCAS--FMYI--RPK----SSY
S---------PAR--DKMVSLVYT--NITPLLYPLIYSLRNKEIRGVL-R-K-----M--
------------------------------------------------------------
-----------------------------------------------LRRKRTAQLNWGT
TRAVTAEN.---------------------------------------------------
----
>Gg2OR5.2
------------------------------------------------------------
-----------------------------M---GW---------------TN--HSV-V-
--------------------------------TEFTLAGFGDR-P-E--LQE-VLL-VVF
LTMY-LINLVGNVGMILLIHCEPR-LH-A-PMYFFLSHLSLLDISFSSSIIPKFLLS-LL
-TG-SR-T----ISYRGCLTQLYFYVMFGTAESFLLAAMAYDRYVAICNPLRYTVVMSQG
LCLRLVVSC------------YAAGALNSAV-QT-VAML-RLSFC-AS-H-R-LDHFYCE
GALLFALS--CSD-T---S--INDVLMLV-FASCTVGTTSTATLLSYGCILATVL-QTRS
PRAR--H-------KA------IST-CTSHLSVTLLFYGALA--FMYM--RPG----AKR
S---------VKL--DKVASIFYT--AITPMLNPFVYSLRNQEVRAALSRVRRKALLM--
------------------------------------------------------------
-----------------------------------------------CHRHRGSF.----
------------------------------------------------------------
----
>Gg2OR5.3
------------------------------------------------------------
-----------------------------M---AG---------------GN--HSG-V-
--------------------------------TEFVLLGFTTM-Q-E--LLF-V----VF
FLIY-ITTLMGNLGMIVLIRTDPH-LH-T-PMYFFLSHLSFLDICYSSSITPKLLLG-LL
-AG-QK-V----ISFHGCLTQLFFYLVFITTEAFFLAIMAYDRCVAIHWPLHYLVVMSHR
VCVQLVVGS------------YMASSLNALV-HT-TALL-HLSFC-GP-N-V-LKHFYCE
IPPLLQLS--CSD-T---W--LNQVLMLS-CAGFIIASLVLAILVSYTFILLTIC-SIRS
VEGR--H-------KA------FFT-CTSHLTAVTLFCGSAA--FLYL--HPL----SSH
A---------EEE--RKTASIFYT--VVTPMINPFIYSLRNAEVRNAL-S-R-----A--
------------------------------------------------------------
-----------------------------------------------VRKVPSCVHCRHS
PSNQIRRGATHHSRWSRRNTLDT.------------------------------------
----
>Gg2OR5.4
------------------------------------------------------------
-----M-------------MAKGN---------------------------H--S-S-I-
--------------------------------TEFVLLGFSEK-R-A--IQA-VLF-MGF
LLIY-LITLLGNVGMITLIRLDSR-LH-T-PMYFFLSSLSFLDICYSSTITPRVLSD-LP
-AS-QK-V----ISHSACLAQFYFYAVFATTECYLLAAMAYDRYVAICSPLLYVFSMSSR
VCVLLVAGS------------YLVGVVNATI-HT-GLAL-QLSFC-GP-N-I-INHFYCD
GPPLYAIS--CTD-P---T--TNEIAMFL-VVGFNMLITSMTIFISYTYILFAVL-RMHT
AAGK--R-------KT------FST-CASHLATVTLFYASAG--SMYS--RPS----S--
R-HS------QDL--DKVASVFYT--MVTPMLNPLIYSLRNQEVKDVL-G-K---V-M--
------------------------------------------------------------
-----------------------------------------------G-RKS-------V
SD--------------K.------------------------------------------
----
>Gg2OR5.5
--------------------M--A-------------------------------EGN--
---------------------------------------------------H--T-L-A-
--------------------------------SEFILVGLSDH-P-K--MKA-ALF-VVF
LLIY-VITLSGNLGIIILIQGDPR-LH-T-SMYFFLSSLSVVDICFSSVIAPRTLVN-FL
-SE-RR-T----ISFTGCTGQTFFYIVFVTTECFLLAVMAYDRYVAICNPLLYSTIMTRR
QCMQLVVGS------------YIGGILNAII-QT-TFII-RLPFC-GS-N-I-INHFFCD
VPPLLALS--CAS-T---Y--ISEMILFS-LAGIIELSTVTSILVSYIFISCAIL-RIRS
AEGR--Q-------KA------LST-CASHLTAVTLLYGTTI--FTYL--RPS----S--
S-YS------LNT--DKVVSVFYT--VVIPMLNPLIYSLRNQEVKGAL-S-R---V-V--
------------------------------------------------------------
-----------------------------------------------E-RIT-------V
RV----------.-----------------------------------------------
----
>Gg2OR5.7
--------------------M--A-------------------------------EGN--
---------------------------------------------------S--T-V-V-
--------------------------------SQFVLLGLTGE-P-E--LQT-PLF-IVL
SVIY-LITLLGNVGLITLITTSPR-LH-T-PMYFFLCNLSVVDLCYSSVFSPRLLIG-FL
-LD-NK-T----ISYSACFTQHFFFLVFVTTEVFLLAVMAYDRYVAICNPLLYTISMPKS
LCMKLVAGS------------YLGGILNSLT-QT-CCLL-PLPFC-GP-N-V-INHYFCD
TNPLLKLT--CSD-G---R--LNELLLVT-FNGTISMTVLLIIVISYVYILVSIL-SIRS
ARGR--H-------KA------FST-CASHLLTVTLFYVPAG--LSHM--QPG----S--
K-YS------LDM--EKVTAVFYT--LLVPMLNPLIYSLRNKEVKDTL-R-R---A-R--
------------------------------------------------------------
-----------------------------------------------E-RIF--------
------------------SQAAHCVL-.--------------------------------
----
>Gg2OR5.8
--------------------M---------------------------------------
--------------------PEEN---------------------------H--T-A-V-
--------------------------------TEFVLLGFTDR-R-E--VKF-PLF-GLF
LLIY-VTTLGGNAGLIVLVQLNAS-LH-T-PMYYFLSNLSFLDLSYASAIAPKLLVN-LV
-AQ-RT-T----ISFFGCATQMFLFAALADAECFLLAVMAYDRYVAICQPFLYSVAMSRR
ACASMVAGA------------YLSGGLTSLV-HT-SFTF-TLSFC-GS-N-T-INHFFCD
IPPLLELS--CSS-T---M--VNEVLLIT-LCGFIQISSFLVIVISYACILGTIL-RLHA
AEGR--H-------KA------FST-CTSHLMAVGLFYSSLL--FMYL--RPS----S--
S-YS------LDT--NKLIALFYT--VVFPMLNPMIYSLRNKEVREAL-R-R---S-L--
------------------------------------------------------------
-----------------------------------------------E-RKV-------F
SQ----------------------SFT.--------------------------------
----
>Gg2OR5.9
------------------------------------------------------------
-----------------------------M---AS---------------GN--CTT-P-
--------------------------------TTFILSGLTDN-P-G--LQM-PLF-MVF
LAIY-TITLLTNLGLIALISIDLQ-LQ-T-PMYIFLQNLSFTDAVYSTVITPKMLAT-FL
-EE-TK-T----ISYVGCILQYFSFVLLTVTECLLLAVMAYDRYAAICKPLLYPAIMTKA
VCWRLVKGL------------YSLAFLNFLV-HT-SGLL-KLSFC-SS-N-V-VNHFFCD
NSPLFQIS--SSS-T---A--LNELLVFI-FGSLFVMSSIITILISYVFIILTVV-RIRS
KERK--Y-------KA------FST-CTSHLMAVSLFHGTIV--FMYF--QPA----NNF
S---------LDK--DKIMSLFYT--VVIPMLNPLIYSWRNKEVKDAL-H-R-----A--
------------------------------------------------------------
-----------------------------------------------IATAVL------F
H.----------------------------------------------------------
----
>Gg2OR5.10
------------------------------------------------------------
----------------------------------M---------------VQDNDTT-V-
--------------------------------TSFILTGLTDR-Q-D--LQL-PLF-AVF
SFIY-GLTLLSNLGMIFIIRFEPQ-LH-T-PMYFLLSSLSFLDVCYSSTITPNMLLN-FL
-MV-SN-G----VSYSGCLTQYGFFALFATTEMFLLAAMAYDRYMAICNPLLYTVIVTRK
VCVLLIAGS------------YLGGAVNSLI-HT-LGLL-RLSFC-SL-N-V-IDHFFCD
LIPLLRLS--CSD-I---H--LNKTLVSV-FGSVIEATTLAITVTSYFFIIITVL-RIRS
AKGR--Q-------KT------FST-CASHFTSVFTFHGTIL--LMYL--CPS----SSH
S---------LGT--EKIVSVFYT--VAVPLLNPLIYSLRNHDVKCAA-R-K-----L--
------------------------------------------------------------
-----------------------------------------------LKRKVFMS.----
------------------------------------------------------------
----
>Gg2OR5.11
--------------------M--T-------------------------------VIN--
---------------------------------------------------H--T-T-V-
--------------------------------TYFILLGLTDR-P-E--LQP-PLF-VVI
LLIY-VITLVGNLIMISLITIDFQ-LQ-T-PMYFFLINLSIVDLCYSSVFIPRMLVN-FL
-VE-NK-T----ISYSGCLAQHFSFVVFVTTEGFLLAAMAYDRYVAICSPLLYTTLMARR
VCVCLVVGS------------YLGGLCNSLV-HT-SGLL-KLSFC-GP-N-T-INHFFCD
TNPLLELS--CSD-N---H--LNELVLVT-LSGIVAMSTLLFVIISYLYILFSVL-SMGS
A-SR--Y-------KA------FST-CASHLTAVTLFYGPVS--LSHV--QPS----S--
R-YS------LEQ--EKISAVFYT--LVIPMLNPLIYSLRNKEVKNAL-R-R---L-M--
------------------------------------------------------------
-----------------------------------------------E-RKK--------
------------------CCPPACLSG.--------------------------------
----
>Gg2OR5.13
------------------------------------------------------------
-----------------------------M---AS---------------GN--CTT-P-
--------------------------------TTFILSGLTDN-P-G--LQM-PLF-MVF
LAIY-TITLLTNLGLIALISVDLH-LQ-T-PMYIFLQNLSFTDAAYSTVITPKMLAM-FL
-EE-RK-T----ISYVGCILQYFSFVLLTVTESLLLAVMAYDRYVAICKPLLYPSIMTKA
VCWRLVESL------------YFLAFLNSLV-HT-SGLL-KLSFC-YS-N-V-VNHFFCD
ISPLFQIS--SSS-I---A--ISELLVII-SGSLFVMSSIITILISYVFIILTVV-MIRS
KDGK--Y-------KA------FST-CTSHLMAVSLFHGTVI--FMYL--RPV----KLF
S---------LDT--DKIASLFYT--VVIPMLNPLIYSWRNKEVKDAL-R-R-----L--
------------------------------------------------------------
-----------------------------------------------TATTFGFIDSKAV
Q.----------------------------------------------------------
----
>Gg2OR5.14
------------------------------------------------------------
-----------------------------M---AL---------------GN--CTT-P-
--------------------------------TTFILSGLTDN-P-R--LQM-PLF-MVF
LVIY-TTTLLTNLGLIALISVDLH-LQ-T-PMYIFLQNLSFTDAAYSTVITPKMLAT-FL
-EE-RK-T----ISYVGCILQYFSFVLLTTSECLLLAVMAYDRYVAICKPLLYPSIMTKA
VCWRLVKGL------------YFLAFLNSLV-HT-SGLL-KLSFC-SS-N-V-VNHFFCD
NSPLFQIS--SSS-T---T--LNELLVII-FGSLFVMSSIITILISYVFIILTVV-RIRS
KDGK--Y-------KA------FST-CTSHLMAVSLFHGTVI--FMYL--RSV----KLF
S---------LDT--DKIASLFYT--VVIPMLNPLIYSWRNKEVKDAL-R-R-----L--
------------------------------------------------------------
-----------------------------------------------TATSIW------L
H.----------------------------------------------------------
----
>Gg2OR5.15
--------------------MDGR------------------------------------
---------------------------------------------------N--ESR-M-
--------------------------------TQFILLGLTDG-T-E--LQV-PLF-FIF
SVIY-TIAVLGNLGMIVLIWTHLQ-LH-T-PMYFFLGNLSVIDLCSATVFAPRMLGN-FF
-AQ-SK-A----ISYSACLSQTFFFVVFITTEVFLLTAMAYDRYVAICSPLLYSTVMTKR
VCMQLVVGS------------YMGGLLNSLT-HT-CGLL-GLPFC-GP-N-V-INHYFCD
IPPLLQLA--CSD-T---H--RNETLLLA-FSAVIALFTLFVITASYMLILSVIL-KIQS
DDGR--K-------KT------FHT-CASHLTAITIFFGSLA--FSYI--QPS----S--
S-YS------IEQ--EKVSAVFYT--LLVPMLNPLIYSLRNKEVRSSF-R-R---T-F--
------------------------------------------------------------
-----------------------------------------------R-VRE-------L
FH-------------------------.--------------------------------
----
>Gg2OR5.17
------------------------------------------------------------
-----------------------------M---AS---------------GN--CTT-P-
--------------------------------TTFILSGLTDN-P-R--LQM-PLF-MVF
LAIY-TITLLTNLGLIALISVDLH-LQ-T-PMYIFLQNLSFTDAAYSTVITPKMLAT-FL
-EE-RK-T----ISYIGCILQYFSFVLLTVTESLLLAVMAYDRYVAICKPLLYPAIMTKA
VCWRLVKGL------------YSLAFLNSLV-HT-SGLL-KLSFC-SS-N-V-VNHFFCD
NSPLFQIS--SSS-T---T--LNELLVFI-FGSLFAMSSIITILISYVFIILTVV-RIRS
KDGK--Y-------KA------FST-CTSHLMAVSLFHGTVI--FMYL--RPV----KLF
S---------LDT--DKIASLFYT--VVIPMLNPLIYSWRNKEVKDAL-R-R-----V--
------------------------------------------------------------
-----------------------------------------------IATNVW------I
H.----------------------------------------------------------
----
>Gg2OR5.19
-----------------MCQMDGR------------------------------------
---------------------------------------------------N--ESR-M-
--------------------------------TQFILLGLTDG-T-E--LQV-PLF-FIF
SVIY-TIAVLGNLGMIVLIWTHLQ-LH-T-PMYFFLGNLSVIDLCSATVFAPRMLGN-FF
-AQ-SK-A----ISYSACLSQTFFFVVFITTEVFLLTAMAYDCYVAICSPLLYSTVMTKR
VCMQLVVGS------------YMGGLLNSLT-HT-CGLL-GLPFC-GP-N-V-INHYFCD
IPPLLQLA--CSD-T---H--RNETLLLA-FSAVIALFTLFVITASYMLILSVIL-KIQS
DDGR--K-------KT------FHT-CASHLTAITIFFGSLA--FSYI--QPS----S--
S-YS------IEQ--EKVSAVFYT--LLVPMLNPLIYSLRNKEVRSSF-R-R---T-F--
------------------------------------------------------------
-----------------------------------------------R-VRE-------L
FH-------------------------.--------------------------------
----
>Gg2OR10.1
------------------M-------------------EA--------------------
--------------------------GEEP---GL---------------KN--Q-----
--------------------------------TYFTLQGFSCL-TA---LQV-LLF-EGI
LIMF-LITMTGNFLIILVATADPA-LH-T-PMYYFLKNLALIEICFTLNIVPKMLMD-LL
-LE-RK-I----ISFSACALQLYFVIFFVTSECFLLSAMAYDRYVAICHPLHYTTRMNRQ
MCFHMVIAC------------WVAGIPFSAG-LT-GWLF-SYPFC-GS-K-E-IEHFFCD
IAPVLDLV--CSD-T---Y--LFELLVFV-ATVTIVLIPFILIAASYVRIIHTIL-QMQS
SEGR--R-------KA------FFT-CFAHLVVVTLFYCTTG--LIHL--KPR----S--
R-FL------VKS--RKLVALSYT--VVTPMLNPIIYSLRNKEVKHAL-R-K---T-F--
------------------------------------------------------------
-----------------------------------------------GRKQFSKMHLPRG
FHLFSKSCSHLKG.----------------------------------------------
----
>Gg2OR10.2
------------------------------------------------------------
-------------------------MSKL----EW---------------KN--KTV-V-
--------------------------------TEFILLGFGNG-P-E--LDY-LLF-LMF
LMTY-IMTITWNTFIIALVVADQS-LH-I-PMYFFLGNLACLDICYSSNILPRMLLS-YL
-SG-DR-S----ISVAKCFTQYYFFGCLAAAECYLLAVMSYDRYLAVCKPLHYLFLMNHK
LCLQLGAAS------------WISGFLSNSI-LT-FLIS-DLDFC-GP-N-E-IEHFFCD
SFPMMKLS--CSD-T---H--VVGLVTSF-VAGVCSLPPFLLTFSSYLYIVITIM-RIPS
STGR--K-------KA------FST-CSSHLIVVLLFYWTIL--AVYV--LPH----H--
G-IQ------ISL--YKVFSISYT--ILTPLVNPLIYSLRNEEVKKTL-K-K---K-Y--
------------------------------------------------------------
-----------------------------------------------IAGFQIVALYFNN
KMK.--------------------------------------------------------
----
>Gg2OR10.4
------------------------------------------------------------
---------------------------------------------------MLNHTE-V-
--------------------------------CEFILLGLTDI-Q-G--LQY-FFF-ISF
LLLY-LTSILGNGVIVTMVISQPQ-LH-T-PMYFFLGNLSCLDIFYSTVTVPKMLTG-FL
-FG-RQ-P----ISFGGCLAQLYFFHFLGSTEAVLLATMAYDRYVAICNPLCYTLVMNPR
TCLLLATAS------------WSVGFAHAMM-HS-IMTS-QLSFC-GH-N-H-IHHFFCD
VKPLLNLA--CSS-T---S--LSMTLLNV-VTTSIALGPFILIVLSYLYIIIFLFQKVKS
QEGR--W-------KP------FST-CASHLTVVALLYIPLF--FNYT--PP--SSSS--
S---------SNR--DMQVSVMYS--AITPALNPLIYTLRNQEVRSTLNK-M-----L--
------------------------------------------------------------
-----------------------------------------------GRKLFPGGKWQGQ
GS.---------------------------------------------------------
----
>Gg2OR10.5
------------------------------------------------------------
-------------------------MEEK----------------------N--STQ-I-
--------------------------------NIFLLLGFPGL-M-D--LKV-LLF-IVL
LLTY-IVTVVENVLIISLIKANHE-LC-K-PMYFFLGQLSFIEVWYISVTVPKLLAN-FI
-AE-DR-S----ISFAGCMTQLYFFISFMCTECVLLSAMAYDRYVAICQPLHYLFIMTYQ
MCVCLIALS------------WFTGFTVSLI-KI-SFIS-QLEFC-GS-H-V-INHFFCD
ISPVLNLA--CTD-M---S--VAEMVDFV-LALFILLVPLSITVVSYLLIITTIL-HIPT
TQSK--K-------KA------FST-CASHLTVVVIFFSATL--FMYA--RPK----K--
I-SS------YDM--NKLVSAVYA--IVTPMLNPFIYCLRNQELKRAF-K-K---T-L--
------------------------------------------------------------
-----------------------------------------------SV-------KITV
SEVSRTIPSIQ-M.----------------------------------------------
----
>Gg2OR17.1
------------------------------------------------------------
---MAGLSFHLLLPVLYLFLLSPQVNPEPL---QR---------------GN--LSS-P-
--------------------------------TSFLLLGFSTA-Y-K--AQV-PLC-MGF
SLIY-LVTVLGNLLVMTLVWLDAY-LQ-S-PMYYFLGHLSFLDICYSSVTLPKILRD-SF
-SP-QK-T----ISLGGCITQIYFFLCFGGSECVLLAAMAYDRYVAICHPLHYTALMSKK
ICRCLVAAS------------WLSGSFSSLI-QA-LLTA-HLHFC-ES-N-V-INHLFCE
IPFLLEVS--CSPNT---L--LNKAVSYA-LTVTIAVGSFLITLSSYVRILQAVL-Q--K
GAGR--Q-------KA------FAT-CTSHLIVVSLFFGTGA--VTYL--IPR----S--
S-SS------KEM--NKILALLYA--IVTPMLNPIIYSLRNNEFQGAI-R-K---A-L--
------------------------------------------------------------
-----------------------------------------------C-RGITELPQGHS
R.----------------------------------------------------------
----
>Gg2OR27.1
------------------------------------------------------------
--------------------------------------------------MDENYTV-V-
--------------------------------REFVLLGLSQT-H-K--VQS-VLF-FFF
LLFY-MIILPGNILTILTIQGDSQ-LG-S-PMYFFLANLAFLDICYCSVTPPKMLAD-FF
-SN-PA-T----ISYNACMIQLLFLHSLGAAEAFLLLAMAYDRYVAICKPLHYTVLVNRT
VCCVLVGAS------------WGSGFIHGII-LF-ALTI-KLPFC-GP-N-I-LDNFFCD
VRQLAKLA--CAN-T---Y--TVELLMFL-NNGVVIVLCFALLLISYTFLLLKLW--TQS
TKAK--N-------RI------ISS-CVSHIIVVFVMCGPAI--YIYV--LPFQTVPM--
---------------EKVVALFHT--VIFPLTNSMIYTLCNKEIKSSMWK-------L--
------------------------------------------------------------
-----------------------------------------------VSKHILWCRL.--
------------------------------------------------------------
----
>Gg2OR27.3
------------------------------------------------------------
-------------------------MPSD----------------------N--QTY-V-
--------------------------------TGFILVGFPGK-P-L--IQL-LLF-LIF
FLAY-VLTVTENVIIVVLVWTNIQ-LH-K-PMYIFLGNLSFLEIWYISVTVPKVLVS-LV
-IK-SQ-G----ISFTGCMAQLFFFLALVCTECTLLAVIAYDRYVAVCKPLHYPIIMNCT
LCAHLSIGS------------WVSGFLISTG-KV-YFIS-HQTYC-GP-N-I-INHFFCD
VSPLLKLA--CTN-A---S--LAELMDFL-LALLILLVPLTVIVASYVCIIPVVL-GIPT
AQGR--H-------KA------FST-CASHLLVVTVFYTASL--FIYA--RPQ----P--
I-DS------FSS--NKLVSVIYT--VFTPLINPIIYCLRNQEFKIAL-R-K---T-T--
------------------------------------------------------------
-----------------------------------------------CW-------RDIF
.-----------------------------------------------------------
----
>Gg2ORUn.1
------------------------------------------------------------
--------------------------------------------------MAGGNQTQV-
--------------------------------TEIQLLSFSQGQP--------FLF-LLF
LATY-LVTLLGNSAILTLVLLDTH-LH-N-PMYFFLSHLSCLDICYSTVTVPKVLAN-SL
-LP-RA-A----ISYGGCLAQTFFLMSCAGAECALLAVMAYDRYAAIVHPLHYAHAMRGA
ACWAMVTGC------------WLWGALDSAV-HT-LLAS-HLSFC-GA-V-R-LRHLFCD
VPPLLRAA--CGN-T---W--PSQAALHA-ASVFMGFGPFLLVLGSYLRILVAVL-AVPT
AAGR--H-------KA------FST-CSAHLLVVTLYFVTAN--LNYN--QLN----ADY
PLLA-----------DAVVSVLFC--IVTPALNPLIYSLRNQEVRGAL-R-R-----V--
------------------------------------------------------------
-----------------------------------------------LCGRWGYRGRGID
VEAPRVQGKIVGP.----------------------------------------------
----
>Gg2ORUn.14
------------------------------------------------------------
------------------------------------------------------------
----------------------------------FLLLALADT-R-Q--LQL-LHF-WLL
LGIY-LAALLGNGLISTAVACDHR-LH-T-PMYFFLLNLALLDLGCISTTLPKAMAN-AL
-WH-TR-A----ISYAGCAAQVFFLLFLFGAEYSFLIVMSYDRYVAICKPLHYGTLLGSR
ACATMAAAA------------WGTGLLCSLL-HT-ANTF-SLPLC-QG-N-V-VNQFFCE
IPQILKLT--CSK-S---Y--LSEFGLIM-LSALIFFGCFAFILFSYVQIFRAVL-RMPS
EQGR--H-------KA------FST-CLPHLAVLSLFLSTVM--FAYL--KPFSIS-S--
----------QSL--DLTVALLYS--VIPPTLNPIIYSMRNKEIKHAL-S-K--------
------------------------------------------------------------
------------------------------------------------------------
------------------------------------------------------------
----
>Gg2ORUn.15
------------------------------------------------------------
---------------------------------------------------N--SSS-I-
--------------------------------SEFLLLALADT-R-Q--LQL-LHF-WLL
LGIY-LAALLGNGLISTAVACDHR-LH-T-PMYFFLLNLALLDLGCISTTLPKAMAN-AL
-WH-TR-D----ISYAGCAAQVFFLLFFFGAEYSLLTIMSYDCYVAICKPLHYGTLLGSR
ACATMAAAA------------WRSGLLYSLL-HT-ANTF-SLPLC-QG-N-A-VDQFFCE
IPQILKLS--CSE-S---Y--LREVGLLL-FSVCLSFGCFVLIVVSYVQIFRAVL-RMPS
EQGR--H-------KA------FST-CLPHLAVVSLFVSTVV--FAHL--KPFSIS-L--
----------PSL--DLVVALLYS--VVPPTMNPIIYSMRNKEIKN--------------
------------------------------------------------------------
------------------------------------------------------------
------------------------------------------------------------
----
>Gg2ORUn.18
------------------------------------------------------------
---------------------------------------------------N--SSS-I-
--------------------------------SEFLLLALADT-R-S--LQL-LHF-WLL
LGIY-LAALLGNGLISTAVACDHR-LH-T-PMYFFLLNLALLDLGCISTTLPKAMAN-AL
-WH-TR-H----ISYAGCAAQIFFFLFFLAAEYCILTIMSYDRYVAICKPLHYGTLLGSR
ACATMAAAA------------WGTGFLNSLL-HT-TNTF-SLPLC-RG-N-A-VDQFFCE
IPQILKLS--CSK-S---Y--LREVGLTV-INALLFFGCFAFILFSYVQILRAVL-RIPS
EQGR--L-------KA------FST-CLPHLAVVSLFVSTAT--FAYL--KSPSLS-S--
----------PSL--DLVVAVLYT--VVPPVMNPIIYSMRNQEIKQAL-R----------
------------------------------------------------------------
------------------------------------------------------------
------------------------------------------------------------
----
>Gg2ORUn.21
------------------------------------------------------------
----------------------------------M---------------PY--SSS-I-
--------------------------------SEFLLLALADT-W-Q--LQL-LHF-WLL
LGIY-LAALLGNGLISTAVACKHR-LH-T-PMYFFLLNLSLLDLGCISTNLPKAMAN-AL
-WG-IR-A----ISYAGCAAQLFFFVFFISAEYSLLTIMSYDRYIAICKPLHYGTLLGSR
ACATMAAAA------------WGTGVLYSLL-HT-ANTF-SLPLC-QG-N-A-VDQFFCE
IPHILKIS--CSE-S--DY--LRETGIIA-FSFSFILGCFAFILFSYVQIFRAVL-RMLS
EQGR--H-------KA------FST-CLPHLAVLSLFLSTVM--FAYM--KPPSIS-S--
----------RSL--DLVVSFLYS--VVPPTANPCIYSMRNQELKDAV-K-T-----L--
------------------------------------------------------------
-----------------------------------------------RRIPW-CIRKF.-
------------------------------------------------------------
----
>Gg2ORUn.27
------------------------------------------------------------
----------------------------------M---------------PN--SSS-I-
--------------------------------SEFLLLALADT-R-Q--LQL-LHF-WLL
LGIY-LAALLGNGLISTAVACDHR-LH-T-PMYFFLLNLALLDLGCISTTLPKAMAN-AL
-WH-TR-H----ISYAGCAAQVFFLLFFFGAEYSLLTIMSYDRYVAICKPLHYGTLLGSR
ACATMAAAA------------WGTGLLYSLL-HT-ANTF-SIAFC-LS-N-A-VDQFFCE
MAQILKLS--CSE-S--DY--LRATRIIY-FSLCLIFGCFVFIVLSYVQIFRAVL-RMPS
EQGQ--H-------KT------FST-CLPHLAVVSLFVSTVM--FSYL--KPPSIS-S--
----------RSL--DLLVSSVYS--LLPPTLNPLIYSMRNQELKDTL-R-K-----L--
------------------------------------------------------------
-----------------------------------------------RIISG-CIR.---
------------------------------------------------------------
----
>Gg2ORUn.28
------------------------------------------------------------
----------------------------------M---------------PN--SSS-I-
--------------------------------SEFLLLALADT-R-Q--LQL-LHF-WLL
LGIY-LAALLGNGLISTAVACNHR-LH-T-PMYFFLLNLALLDLGCISTTLPKAMAN-AL
-WH-TR-N----ISYAGCAAQVFLFVFFLSAECCILTIMSYDRYVAICKPLHYGTLLGSR
ACATMAAAA------------WGIGFFNSLL-HT-ANTF-SLPLC-QG-N-A-VDQFFCE
IPQVLKLS--CLN-S---Y--LREVGLLL-FSACVVFGCFVFIVVSYVQIFRAVL-RMPS
EQGR--H-------KA------FST-CLPHLAVLSLFLSSAF--FAYL--KLFSIF-S--
----------PSL--DLTVALLYS--VVPPALNPIIYSMRNKEIKHAL-S-K-----V--
------------------------------------------------------------
-----------------------------------------------LQYAL-FQHQESA
HLPHMCPRTV.-------------------------------------------------
----
>Gg2ORUn.30
------------------------------------------------------------
----------------------------------M---------------SN--SSS-N-
--------------------------------SEFLLLAFGER-W-E--LRL-LHF-WLF
LGIY-LAALLGNGLIIIGIACDHR-LH-T-PMYFFLLNLALLDLGGISTTVPKSMAN-SL
-LD-SR-S----ISYSGCVAQVFFFVFLAGAEFSLLMVMSYDRYIAICKPLHYGTLLSSR
TCATMAAAA------------WGCGFLSAIL-HT-ANTF-SLPLC-QS-N-A-VNQFFCE
IPQILKLS--HSH-S---F--LREIWATV-AVVSLASLFFVFILFSYVWIFRAVL-RMPC
EQGR--H-------KA------FST-CLPHLAVVSLFLSTAF--FAYL--KPPSIS-S--
----------PIS--DLVVAVLYS--VLPPTLNPLIYSMRNMELKVAV-R-K-----V--
------------------------------------------------------------
-----------------------------------------------ISQMFLNICKFTL
SCSYL.------------------------------------------------------
----
>Gg2ORUn.33
------------------------------------------------------------
----------------------------------M---------------PN--SSS-I-
--------------------------------SEFLLLALADT-R-Q--LQL-LHF-WLL
LGIY-LAALLGNGLISTAVACDHR-LH-S-PMYFFLLNLALLDLGCISTTLPKAMAN-AL
-WH-TR-A----ISYAGCAAQVFFFVFFISAEYCILTIMSYDRYVAICKPLHYGTLLGSR
ACATMAAAA------------WGTVLLYSLL-HT-ANTF-SLPLC-QG-N-A-VDQFFCE
IPQILKLS--CSE-S---Y--LREVGLLL-FSVCACLGCFVFIVVSYVQIFRAVL-RMPS
EQGQ--H-------KT------FST-CLPHLAVVSLFVSTGF--FAYV--KPPSIS-S--
----------PFI--DLTVALLYS--VVPPTLNPIIYSMRNKEIKHAL-R-K-----L--
------------------------------------------------------------
-----------------------------------------------LQYVH-YSTF---
-NKVPIFLT-.-------------------------------------------------
----
>Gg2ORUn.38
------------------------------------------------------------
---------------------------------------------------N--SSS-I-
--------------------------------SEFLLLALADT-R-Q--LQL-LHF-WLL
LGIY-LAALLGNGLISTAVACDHR-LH-T-PMYFFLLNLALLDLGCISTTLPKAMAN-AL
-WH-TR-H----ISYAGCAAQVFFFLFFISAEYSLLTIMSYDRYVAICKPLHYGTLLGSR
ACATMAAAA------------WGTGLLYSLL-HT-ANTF-SLPLC-QG-N-A-VNQFFCE
IPQILKLS--CSK-S---Y--LREFGLIV-TSALVFFGCFAFILFSYVQIFRAVL-RMPS
EQVR--H-------KA------FST-CLPHLAVVSLFLSAVV--FAHL--KPFSIS-S--
----------PFL--DLVLALLYS--GI--------------------------------
------------------------------------------------------------
------------------------------------------------------------
------------------------------------------------------------
----
>Gg2ORUn.43
------------------------------------------------------------
------------------------------------------------------------
------------------------------------IQGFSGL---NQRLQLFLS--PLI
LLIY-LTTVMGNPSIIFLVCVDNR-LQ-I-PMYFFIGNLAFLEICFTSCTSIKLLVI-LS
-SG-RR-T----ISVSACFVQSYFYFALGCTEFILLVVMSFDRYLAICQPLRYAAIMTQQ
LCILLVVAA------------WVACFTFMSY-HL-VLLS-KLTFC-GS-N-K-IQHFFCD
NSPLFQLS--CSD-T---N--LLWRIDSV-LILFILLGSLCLTLSSYVCILFCIL-RMPS
RR----K-------KA------LAT-CSSHLTRLAIAFGSCL--DLY---SHPSERVSLE
T--------------NKLVALLNT--VLYPFLNPFIYSLRNKLVVLVL---KDAIA----
------------------------------------------------------------
------------------------------------------------------------
------------------------------------------------------------
----
>Gg2ORUn.51
------------------------------------------------------------
----------------------------------M---------------PN--SSS-I-
--------------------------------SEFLLLALADT-R-Q--LQL-LHF-WLL
LGIY-LAALLGNGLISTAVACDHR-LH-T-PMYFFLLNLALLDLGCISTTLPKAMAN-AL
-WH-TR-H----ISYTGCAAQVFFFVFFLSAEYCLLTMMSYDRYVAICKPLHYGTLLGSR
ACATMAAAA------------WGNGILNSLL-HT-ANTF-SLPLC-QG-N-A-VDQFFCE
IPQILKLS--CSE-S---Y--LSEFGLIM-LSALIFFGCFAFILFSYVQILRAVL-RMPS
EQGR--H-------KA------FST-CLPHLAVVSLFLSTVV--FAYL--KPFSIS-S--
----------PFL--DLTVALLYS--VIPPTLNPIIYSMRNKEIKHAL-S-K-----V--
------------------------------------------------------------
-----------------------------------------------LQCAR-FQ-----
-------LQ-.-------------------------------------------------
----
>Gg2ORUn.54
------------------------------------------------------------
----------------------------------M---------------PN--SSS-I-
--------------------------------SEFLLLALADT-R-Q--LQL-LHF-WLL
LGIY-LAALLGNGLISTAVACDHR-LH-T-PMYFFLLNLALLDLGCISTTLPKAMAN-AL
-WH-TR-H----ISYAGCAAQIVFFVFFLSAEYCILTIMSYDRYVAICKPLHYGTLLGSR
ACATMAAAA------------WGTGLLNAVL-QT-ANTF-SLPLC-QG-N-A-VDQFFCE
IPQILKLS--CSD-A---Y--FREVGLIV-LSVLAMFGCFVFIVVSYVQIFRAVL-RMPS
EQGR--H-------KA------FST-CLPHLAVVSLFASTVL--VAYL--KPRSIS-S--
----------PFL--GLTVALLYS--VVPPTLNPIIYSVRNKEIKHAL-R-K-----L--
------------------------------------------------------------
-----------------------------------------------LQCAL-FLLQ---
----------.-------------------------------------------------
----
>Gg2ORUn.66
------------------------------------------------------------
----------------------------------M---------------PN--SSS-I-
--------------------------------SEFLLLALADT-R-Q--LQL-LHF-WLL
LGIY-LAALLGNGLISTAVACKYR-LH-T-PMYFFLLNLSLLDLACISTTLPKAMAN-AL
-WH-TR-D----I-YAGCAAQHFFFLFLFGAEYSLLTIMSYDRYIAICKPLHYGTLLGSR
ACATMAAAA------------WGTGVPYSLM-HT-ASTF-SQTQC-PF-K-G-VNQFFCE
IPHILKLS--CSE-S--DF--LRETGFIV-VTVLAIFGCFAVILFPYVQIFRAVL-RMPS
EQGR--H-------KA------FST-CLPHLVVVSLFVCTDF--LAYL--KPHSLV-S--
----------PYL--NLVVSFLYS--VVPPTLNPLIYIMRNQELKDAV-R-K-----I--
------------------------------------------------------------
-----------------------------------------------MSWTH-FSRD.--
------------------------------------------------------------
----
>Gg2ORUn.70
------------------------------------------------------------
----------------------------------M---------------AN--SSS-I-
--------------------------------SEFLLLALADT-R-Q--LQL-LHF-WLL
LGIY-LAALLGNGLISTAVACDHR-LH-T-PMYFFLLNLALLDLGCISTTLPKAMAN-AL
-WH-TR-H----ISYAGCAAQVFFLLFFFGAEYSLLTIMSYDRYVAICKPLHYGTLLSSR
ACATMAAAA------------WGTGLLYSLL-HT-ANTF-SIAFC-LS-N-A-VDQFFCE
MAQILKLS--CSE-S--DY--LRATRIIY-FSLCLIFGCFVFIVLSYVQIFRAVL-RMPS
EQGQ--H-------KT------FST-CLPHLAVVSLFVSTVM--FSYL--KPPSIS-S--
----------RSL--DLLVSSVYS--LLPPTLNPLIYSMRNQELKDTL-R-K-----L--
------------------------------------------------------------
-----------------------------------------------RIISG-CIR.---
------------------------------------------------------------
----
>Gg2ORUn.72
------------------------------------------------------------
---------------------------------------------------N--SSS-I-
--------------------------------SEFLLLALADT-R-Q--LQL-LPF-WLL
LGIY-LAALLGNGLISTAVACDHR-LH-T-PMHFFLLNLALLDLGRVSAALPKATAN-AP
-WH-TG-A----ISYSGCIAQTFPYVLLFPGGYSLLTVTAYDRYVAICNPLRYGTLLGSR
AFTTLAAAA------------WGT----AVL-QT-AHTF-SLPLC-QG-N-A-VDQFSCE
IPRILELS--CSE-S---Y--LGEVGLLV-LIVLVLFGCFAFILFSHAQIFRAVL-GMPS
EQGR--H-------KA------FST-CLPHLAVLSLLVSTAL--FAYL--KPPSVS-S--
----------PSM--DPMVAVLYS--VVPPAVNALIYSMRNQELRNTL-R-K-----C--
------------------------------------------------------------
-----------------------------------------------SNT----------
------------------------------------------------------------
----
>Gg2ORUn.80
------------------------------------------------------------
----------------------------------M---------------PN--SSS-I-
--------------------------------SEFLLLALADT-R-Q--LQL-LHF-WLL
LGIY-LAALLGNGLISTAVACDHR-LH-T-PMYFFLLNLALLDLGCISTTLPKAMAN-AL
-WH-NR-A----ISYAGCATQVFFFVFFISSDYSLLTMMSYDCYVAICKPLHYGTLLGSR
ACAIMAAAA------------WGTGLFHALL-HT-ANTF-SLPLC-QG-N-A-VDQFFCE
IPQILKLS--CSD-A---Y--LREAGLIV-VSVLLELGCFVFIVVSYVQIFRAVL-RIPS
EQGR--H-------KA------FST-CLPHLAVLSLLVSSAF--FAYL--KPSSIS-S--
----------PSL--DLVVSFLYS--VVPPAVNPLIYSMRNQELKDAL-W-K-----L--
------------------------------------------------------------
-----------------------------------------------MTKYI-WKAMNCP
SLSLHVL.----------------------------------------------------
----
>Gg2ORUn.84
------------------------------------------------------------
----------------------------------M---------------PN--ISS-I-
--------------------------------SEFLFLALADT-R-Q--LQL-LHF-WLL
LGIY-LAALLGNGLISTAVACDHR-LH-T-PMYFFLLNLALLDLGCISTTLPKAMAN-AL
-WH-TR-A----ISYAGCAAQTFLFVFLISAEYFLLTMMSYDRYIAICKPLHYGTLLGSR
ACATMAAAA------------WGTGVLNALL-HT-ASTF-SLPLC-QG-N-A-VDQFFCE
IPHILKLS--CSQ-S---Y--LREVGLIV-FSVLVLFGCFAFILFSYVQIFRAVL-RMPS
EQGR--H-------KA------FST-CLPHLAVVSLFLSTGF--FANL--RPPSLS-S--
----------PSL--DLMMAFLYS--VVPPTLNPLIYSMRNQELRHAV-R-K-----M--
------------------------------------------------------------
-----------------------------------------------VPWSH-FSRDKLL
VCLYK.------------------------------------------------------
----
>Gg2ORUn.88
------------------------------------------------------------
----------------------------------M---------------PN--SSS-I-
--------------------------------SEFLLLALADT-R-Q--LQL-LHF-WLL
LGIY-LAALLGNGLISTAVACDHR-LH-T-PMYFFLLNLALLDLGCISTTLPKAMAN-AL
-WG-TR-A----ISYAGCAAQVFFFLFLFSTEYYLLTIMSYDRYVAICKPLHYRTLLGSR
ACATMAAAA------------WGSGILYSLM-HT-VSTF-SIPLC-QG-N-V-INQFFCE
IPQILKLS--CSE-S--DY--LSEAGIID-FSLSLIFGCFVFIVVSYVQIFRAVL-RMPS
EQGR--H-------KA------FST-CLPHIFVVSLFVSTLL--FACL--KPHSLS-S--
----------TSL--DLVVAVLYS--VVPPIVNPLIYSMRNQELRDAL-R-K-----L--
------------------------------------------------------------
-----------------------------------------------WKIPS-YIRKY.-
------------------------------------------------------------
----
>Gg2ORUn.96
------------------------------------------------------------
----------------------------------M---------------PN--SSS-I-
--------------------------------SEFLLLALADT-R-Q--LQL-LHF-WLL
LGIY-LAALLGNGLISTAVACDHR-LH-T-PMYFFLLNLALLDLGCISTTLPKAMAN-AL
-WH-TR-D----ISYSGCAAQVFFFVFFISAEYSLLTVMSYDRYVAICKPLHYGTLLGSR
ACATMAAAA------------WGTGLLNAVL-QT-ANTF-SLPLC-QG-N-A-VDQFFCE
IPHILKLS--CSK-S---Y--LRETGFIV-LSVLAMFGCFVFIVVSYVQIFRAVL-RMPS
EQGR--H-------KA------FST-CLPHLAVLSLFVSTGF--FAYL--MPPSIS-S--
----------PLL--DLTVALLYS--VVPPTLNPIIYSMRNKEIKHTL-N-K-----V--
------------------------------------------------------------
-----------------------------------------------LQYAL-FQLQ---
----------.-------------------------------------------------
----
>Gg2ORUn.103
------------------------------------------------------------
----------------------------------M---------------PN--SSS-V-
--------------------------------SEFLLLALADT-R-Q--LQL-LHF-WLL
LGIY-LAALLGNGLISTAVACDHR-LH-T-PMYFFLLNLALLDLGCISTTLPKAMAN-AL
-WH-TR-D----ISYAGCAAQVFFFAFFISAEYSILTIMSYDRYVAICKPLHYGTLLGSR
ACATMAAAA------------CGTGVLYSVL-HT-ANTF-SLPLC-QG-N-A-VNQFFCE
IPHILKLS--CSH-S---Y--LKDIWVLV-VSASLVFACFAFILFSYMQIFRAVL-RMPS
EQGR--H-------KA------FST-CLPHLAVVSLFLSTGT--FAYV--KPQSLS-S--
----------PSL--DLTVTFLYS--VFPPAVNPLIYSVRNKELMCSV-S-N-----V--
------------------------------------------------------------
-----------------------------------------------ISQVF-MNCG---
-KFTLCSCSL.-------------------------------------------------
----
>Gg2ORUn.113
------------------------------------------------------------
------------------------------------------------------------
------------------------------------------------------------
--IL-LAALLGNGLISTAVACDHR-LH-T-PMYFFLLNLALLDLGYISTTIPQAMAN-AL
-WD-TR-A----ISYAGCAAQVFFSVFFFSAEYSLHTIMFYDRYVAICKPLHYGTLLGSR
ACATMAAAA------------WGTGLLYSLL-HT-ANTF-SLPLC-QG-N-V-LDQFLCE
IPQILKLT--CSD-A---Y--LKEAGLIV-ISVLVILGCFVFIVVSYVQIFRAVL-RMPS
EQGR--H-------KA------FST-CLPHLAVLSLLISSAS--FAYL--KPPSIS-T--
----------PSL--NLVVSFLYT--VVPPTLNPLIYSMRNQELKDAL-G-K--------
------------------------------------------------------------
------------------------------------------------------------
------------------------------------------------------------
----
>Gg2ORUn.116
------------------------------------------------------------
------------------------------------------------------------
----------------------------------------------Q--LQL-LHF-WLL
LGIY-LAALLGNGLISTAVACDHR-LH-T-PMYFFLLNLALLDLGCISTTLPKAMAN-AL
-WH-TR-A----ISYAGCAAQVVFFVFFLSAEYSLLTMMSYDRYVAICKPLHYGTLLGSR
ACATMAAAA------------WGTGVLNSLL-HT-AKTF-SLPLC-QG-N-A-VDQFFCE
IPHILKLS--CSG-S--EF--LRELGLLC-TSAFIAVGCFVFIVVSYVQIFRAVL-RMPS
EQGR--H-------KA------FST-CLPHLAVLSLFVSTAM--FAYL--KPYSIS-S--
----------PPV--DLVVAVLYA--IVPPVMNPLIYSMRNKELKVAL-S-K-----L--
------------------------------------------------------------
-----------------------------------------------MN-----------
------------------------------------------------------------
----
>Gg2ORUn.131
------------------------------------------------------------
----------------------------------M---------------PN--SSS-I-
--------------------------------SEFLLLALADT-R-Q--LQL-LHF-WLL
LGIY-LAALLGNGLISTAVACDHR-LH-T-PMYFFLLNLALLDLGCISTTLPKAMAN-AL
-CG-TR-A----ISYTGCAAQVFFLLFLFGAEYSILTIMSYDRYVAICMPLHYGTLLGSR
ACATMAAAA------------WGTGVLYSLM-HT-ANTF-SLPLC-QG-N-A-VDQFFCE
IPQILKLS--CSE-Y---Y--LREVGLLL-FSVCLAFGCFVFIVVSYMQIFRAVL-SIPS
EQGR--H-------KA------FST-CLPHLAVVCLFLSTGF--FAYL--KPPSIS-S--
----------PSL--DLVVALLYS--MVPPTLNPIIYSMRNKEIKHAL-S-K-----L--
------------------------------------------------------------
-----------------------------------------------LQYAV-FLLQ.--
------------------------------------------------------------
----
>Gg2ORUn.133
------------------------------------------------------------
----------------------------------M---------------PN--SSS-I-
--------------------------------SEFLLLALADT-R-Q--LQL-LHF-WLL
LGIY-LAALLGNGLISTAVACDHR-LH-T-PMYFFLLNLALLDLGCISTTLPKAMAN-AL
-WH-TR-H----ISYAGCAAQVFFLLFLFGAEYSLLTIMSYDRYVAICKPLHYGTLLGSR
ACATMAAAA------------CGTGVLNSLL-HT-ANTF-SLPLC-QG-N-A-VDQFFCE
IPHILKLA--CSE-Y---Y--LREVGLNV-ISALVLFGCFAFILFSYVQIFRAVL-RMPS
EQGR--H-------KA------FST-CLPHLAVLSLFLSTVV--FAYL--KPFSIS-S--
----------SFL--DVVVAFLYS--VVPPTLNPIIYSMRNQDIKHAL-S-K-----V--
------------------------------------------------------------
-----------------------------------------------LQCAL-FQ-----
-------LQ-.-------------------------------------------------
----
>Gg2ORUn.138
------------------------------------------------------------
----------------------------------M---------------PN--SSS-I-
--------------------------------SEFLLLALADT-R-Q--LQL-LHF-WLL
LGIY-LAALLGNGLISTAVACDHR-LH-T-PMYFFLLNLALLDLGCISTTLPKAMAN-AL
-WH-TR-A----ISYAGCAAQVFFFLFLLSAEYSLLTIMSYDRYIAICKPLHYGTLLGSR
ACATMAAAA------------WGTGLLHAVL-HT-ANTF-SQALC-RG-K-V-VNQFFCE
IPHILKLS--CSE-S--DY--LRETGFIV-LSVLAIFGCFVFILFSYVQIFRAVL-RMPS
EQGR--H-------KA------FSM-CLPHLAVVSLFVSTDF--LAYL--KPHSLV-S--
----------PYL--NLVVSFLYS--VVPPTLNPLIYSMRNQEFKDAV-R-K-----I--
------------------------------------------------------------
-----------------------------------------------MSWTH-FSTDKLL
ICLYK.------------------------------------------------------
----
>Gg2ORUn.142
------------------------------------------------------------
----------------------------------M---------------PN--SSS-I-
--------------------------------SEFLLLALADT-R-Q--LQL-LHF-WLL
LGIY-LAALLGNGLISTAVACDHR-LH-T-PMYFFLLNLALLDLGCISTTLPKAMAN-AL
-WR-TR-H----ISYTGCAAQVFFYLFLFSAEYCILTIMSYDRYVAICKPLHYGTLLGSR
ACATMAAAA------------WGSGLLYSLL-HT-ANTF-SLPLC-QG-N-A-VNQFFCE
IPQILKLS--CSK-S---Y--LREVGLSV-ISALVLLGCFAFILFSYVQIFRAVL-RMPS
EQGR--H-------KA------FST-CLPHLAVVSLFLSTVV--FAHL--KPFSIS-S--
----------PSL--DLVVALLYS--VVPPTLNPIIYSMRNPDIKLAL-R-K-----V--
------------------------------------------------------------
-----------------------------------------------LQYAL-LQ-----
-------LQ-.-------------------------------------------------
----
>Gg2ORUn.150
------------------------------------------------------------
----------------------------------M---------------PN--SSS-I-
--------------------------------SEFLLLALADT-R-Q--LQL-LHF-WLL
LGVY-MAALLGNGLISTAVACDHR-LH-T-PMYFFLLNLALLDLGCISTTLPKAMAN-AL
-WH-TR-D----ISYAGCAAQLFFFLFFFSAEYYLITVMAYDRYVAICKPLHYRTLLSFR
ACATMAAAA------------WGTGLLYSLL-HT-ANTF-SLPLC-QG-N-A-VDQFFCE
IPQILKLS--CSD-A---Y--LREAGLIM-ACILVLFGCFVFTVVSYVQIFRAVL-KMPS
EQGR--H-------KA------FSM-CLPHLAVVSLFASTAM--FAYL--KPPSVS-F--
----------PSL--DLVVSVLYS--VVPPTLNPLIYGMRNQELKGAL-R-K-----I--
------------------------------------------------------------
-----------------------------------------------LQHAL-FRHQKDV
HHALKTTKHLGKA.----------------------------------------------
----
>Gg2ORUn.155
------------------------------------------------------------
----------------------------------M---------------PN--SSS-I-
--------------------------------SEFLLLALADT-R-Q--LQL-LHF-WLL
LGIY-LAALLGNGLISTAVACDHR-LH-T-PTYFFLLNLALLDLGCISTTLPKAMAN-AL
-WH-TR-H----ISYAGCAAQVFFFFFFFSAEYYLLTVMAYDRYVAICKPLHYGTLLGSR
ACATMAAAA------------WGTGVLNSLL-HT-ACVF-SLPLC-QG-N-A-VDQFFCE
IPHILKLS--CSD-A---Y--LREIWLLG-VSASLSSGCFVFILFSYVQIFRAVL-RMPS
EQGR--H-------KA------FST-CLPHLAVVTLFLSTAF--FANL--RPPSLS-S--
----------QAL--DLTMAVLYS--VVPPTVNPLIYSMRNQELKDAV-R-K-----M--
------------------------------------------------------------
-----------------------------------------------VSWTH-FSRD---
-KLLICLYK-.-------------------------------------------------
----
>Gg2ORUn.171
------------------------------------------------------------
----------------------------------M---------------PN--SSS-I-
--------------------------------SEFLLLALADT-R-Q--LQL-LHF-WLL
LGIY-LAALLGNGLISTAVACDHR-LH-T-PMYFFLLNLALLDLGCISTTLPKAMAN-AL
-WH-TR-A----ISYAGCAAQVFFFLFFLSAEYSILTMMSYDRYVAICKPLHYGTLLGSR
ACATMAAAA------------CGTGLLYAVL-HT-ANTF-SLPLC-QG-N-A-VDQFFCE
IPHILKLS--CSQ-S---Y--LKEIGLIA-LSVLVFFGSFVFIVVSYVQIFRAVL-RMPS
EQGR--H-------KA------FSM-CLPHLVVLSLFVSTAM--FAYL--KPHSIS-S--
----------PPV--DLVVAVLYA--VVPPVMNPLIYSMRNKELKVAM-S-E-----L--
------------------------------------------------------------
-----------------------------------------------MNKCV-SKAMNCS
YFSVCHL.----------------------------------------------------
----
>Gg2ORUn.183
------------------------------------------------------------
----------------------------------M---------------PN--SSS-I-
--------------------------------SEFLLLALADM-W-Q--LQL-LHF-WLL
LGIY-LAALLGNGLISTAVACDHR-LH-T-PMYFFLLNLALLDLGCISTTLPKAMAN-AL
-WH-TR-H----ISYAGCAAQVFFIFFLFSAEYSILTIMAYDRYVAICKPLHYGTLLGSR
ACATMAAAA------------WGTGLLHAVL-HT-ANTF-SQALC-RG-K-A-VNQFFCE
IPHILKLS--CSE-S--DY--LRETAFIV-VTVLAIYGCFAFILFSYVQIFRAVL-RMPS
EQGR--H-------KA------FSM-CLPHLAVVSLFVSTDF--LAYL--KPHSLV-S--
----------PSL--DLVVSFLYS--VVPPTLNPLIYSMRNQELKDAV-R-K-----I--
------------------------------------------------------------
-----------------------------------------------MSWTH-FSRDKLL
ICLYK.------------------------------------------------------
----
>Gg2ORUn.189
------------------------------------------------------------
----------------------------------M---------------PN--SSS-I-
--------------------------------SEFLLLALADT-R-Q--LQL-LHF-WLL
LGVY-MAALLGNGLISTAVACDHR-LH-T-PMYFFLLNLALLDLGCISTTLPKAMAN-AL
-WH-TR-D----ISYAGCAAQLFFFLFFFSAEYYLITVMAYDRYVAICKPLHYRTLLSFR
ACATMAAAA------------WGTGLLYSLL-HT-ANTF-SLPLC-QG-N-A-VDQFFCE
IPQILKLS--CSD-A---Y--LREAGLIM-ACILVLFGCFVFTVVSYVQIFRAVL-KMPS
EQGR--H-------KA------FSM-CLPHLAVVSLFASTAM--FAYL--KPPSVS-F--
----------PSL--DLVVSVLYS--VVPPTLNPLIYGMRNQELKGAL-R-K-----I--
------------------------------------------------------------
-----------------------------------------------LQHAL-FRHQKDV
HHALKTTKHLGKA.----------------------------------------------
----
>Gg2ORUn.196
------------------------------------------------------------
----------------------------------M---------------PN--SSS-I-
--------------------------------SEFLLLALADT-R-Q--LQL-LLF-WLL
LGIY-LAALLGNGLISTAVACDHR-LH-T-PMYFFLLNLSLLDLACISTTLPKAMAN-AL
-WD-TR-H----ISYAGCAAQVFFFLFFIFAEYSLLTVMSYDRYVAICKPLHYGTLLGSR
ACATMAAAA------------WGTGLLYALL-HT-ATAF-SIPLC-QG-N-V-VDQFFCE
IAQILKLS--CSK-S--DY--IREVGIIY-FSLCLICGCFVFIVLSYVQIFRAVL-RMPS
EQGR--H-------KA------FSM-CLPHLAVVSLFVSTAM--FAYL--KSSSMS-S--
----------PSL--DLLVSFLYS--VVPPAVNPLIYGLRNQELKAAV-S-N-----T--
------------------------------------------------------------
-----------------------------------------------YFYSI-HKMHGSL
RGVPR--------.----------------------------------------------
----
>Gg2ORUn.202
------------------------------------------------------------
----------------------------------M---------------PN--SSS-I-
--------------------------------SEFLLLAFADT-R-Q--LQL-LHF-WLF
LGIY-LAALQGNGLIIIGIACDHR-LH-T-PMYFFLLNLALLDLGCISTTLPKAMAN-AL
-WD-TR-D----ISYAGCAAQCFLFVFLMSAEYSLLTVMSYDRYVAICKPLHYETLLGSR
ACASMAAAA------------WGSGVLNAVL-QT-ANRF-SLPVC-RG-N-A-VNQFFCE
IPHLLKLS--CSI-S---H--LREIWATV-VGVSLAFGCFVFILFSYVQIFRAVL-RMPS
EQGQ--H-------KA------FST-CLPHLAVVSLFVSAGF--FSYL--KPSSIS-F--
----------PSL--DLVVAVLYS--LVPPTLNPIIYSVRNKDIKCAV-R-K-----V--
------------------------------------------------------------
-----------------------------------------------TSHVSELSSLYSH
FLPSLVSFAVIVL.----------------------------------------------
----
>Gg2ORUn.214
------------------------------------------------------------
----------------------------------M---------------PN--SSS-I-
--------------------------------IEFLLLALADT-R-Q--LQL-LHF-WLL
LGIY-LAALLGNGLISTAVACDHR-LP-T-PMYFFLLNLALLDLGCISTTLPKAMAN-AL
-WH-TR-H----ISYAGCAAQVFFSLLFISAEYSLLTIMSYDRYVAICKPLHYGTLLGSR
ACATMAAAA------------WGTGVLYSLL-HT-ANTF-SLPLC-QG-N-A-VDQFFCE
IPQILKLS--CSD-S---Y--LREVGLLL-FSVCACLGCFVFIVVSYVQIFRAVL-RMPS
EQGR--N-------KA------FST-CLPHLAVVSLFVSTGF--FAYV--KPPSIS-S--
----------PFI--DLTVALLYS--VVPPTLNPIIYSMRNKEIKHAL-R-K-----L--
------------------------------------------------------------
-----------------------------------------------LQYVH-YSSF---
-NKVPIFLT-.-------------------------------------------------
----
>Gg2ORUn.215
------------------------------------------------------------
---------------------------------------------------N--SSS-I-
--------------------------------SEFLLLAWADT-R-Q--LQL-LHF-WLL
LGIY-LAALXGNGLISTAVACDHR-LH-T-PMYFFLLNLALLDLGCISTTLPKAMAN-AL
-WH-TR-D----ISYAGCAAQVFFFLFFISAEYSLLTIMSYDRYVAICKPLHYGTLLGSR
ACASMAAAV------------WGTGLLYSLL-HT-ANTF-SLPLC-QG-N-A-VDQFFCE
IPHILKLS--CSD-A---Y--LREVGLIM-AGVIIFFACFVFIVVSYVQIFRAVL-RMPS
EQGR--H-------KA------FSM-CLPHLAVVSLFVSTGM--FAYL--KPPSIS-S--
----------PSL--DLVVSFPYT--VVPPAVNPLIYSLRNQELKGAL-R-K--------
------------------------------------------------------------
------------------------------------------------------------
------------------------------------------------------------
----
>Gg2ORUn.255
------------------------------------------------------------
----------------------------------M---------------PN--SSS-I-
--------------------------------SEFLLLALADT-R-Q--LQL-LHF-WLL
LGIY-LAALLGNGLISTAVACDHR-LH-T-PMYFFLLNLALLDLGCISTTLPKAMAN-AL
-WH-TR-H----ISYAGCAAQVFFLLFLFSTETFLLTIMSYDRYVAICKPLHYGTLMDIR
ACATMAAAA------------WGTGVLHSLL-HT-ANTF-SIPLC-QG-N-A-VDQFFCE
MAQVLKLS--CSE-S--DY--LSEAGIID-FSLSLIFGCFVFIVVSYVQIFRAVL-RMPS
EQGR--H-------KA------FST-CLPHIFVVSLFVSTLM--FAYL--KPSSLS-S--
----------PSL--DLVVAVLYS--VVPPTLNPLIYSMRNQELRDAL-R-K-----L--
------------------------------------------------------------
-----------------------------------------------WEIPS-NIRKY.-
------------------------------------------------------------
----
>Gg2ORUn.263
------------------------------------------------------------
------------------------------------------------------------
------------------------------------------------------------
------VPFLGNGFISTAVACDHR-LH-T-PMYFFLLNLALLDLGCISTTLPKAMAN-AL
-WG-IR-A----ISYTGCAAQVFFFLFFISAECCLLTIMSYDRYVAICKPLHYGTLLGSR
ACATMAAVA------------WGTGLLYALL-HT-ANTF-SLPLC-QG-N-A-VDQFFCE
IPQILKLS--FSD-G---Y--LREAGLII-AFVLAVFGCFAFILFSYVQIFRAVL-RMLF
EQGR--H-------KA------FST-CLPHLAMLSLLVSTAM--FAYL--KPPSIS-S--
----------PSL--DLVVSFLYS--VMPPALNPLIYGMRNQELKGAL-R-K-----I--
------------------------------------------------------------
-----------------------------------------------LQHTL-FR-----
------------------------------------------------------------
----
>Gg2ORUn.281
------------------------------------------------------------
------------------------------------------------------------
----------------------------------------------Q--LQL-LHF-WLL
LGPF-MAALLGNGLISTFKACDHR-LH-T-PMYFFLLNLALLDLRCISTTLPKAMAN-AL
-WD-TR-H----ISYAGCSAQVFFFFFFLSAEYSLLTIMSYDRYVAICKPLHYGTLLGSR
ACATMAAAA------------WGTGLLYSLL-HT-ATAF-SVPLC-QG-N-L-VDQFFCE
IAQILKLS--CSR-S--DY--LREVGIIY-FSLCLICGCFVFIVVSYVQIFRAVL-RMPS
EQGR--H-------KA------FST-CLPHLAVVSLFLSTAM--FAYL--KPPSMS-S--
----------PSL--DLLVSFLYS--VVPPAVNPLIYGLRNQELKAAV-S-K--------
------------------------------------------------------------
------------------------------------------------------------
------------------------------------------------------------
----
>Gg2ORUn.288
------------------------------------------------------------
----------------------------------M---------------PN--SSS-I-
--------------------------------SEFLLLALADT-R-Q--LQL-LHF-WLL
LGIY-LAALLGNGLISTAVACDHR-LH-T-PMYFFLLNLALLDLGCISTTLPKAMAN-AL
-WD-TR-A----ISYAGCAAQVVFFLFFLSAEYSLLTIMSYDRYVAICKPLHYGTLMDSR
ACATMAAAA------------WGTGLLYSLL-HT-ANTF-SLPLC-QG-N-A-VEQFFCE
IPQILKLS--CSD-S---Y--LREVGFIV-LSILAIFGCFVFIVVSYVQIFRAVL-RMPS
EQGR--H-------KA------FST-CLPHLAVLSLLVSTAT--FANL--KPPSFS-S--
----------ASM--NLVVSFLYS--VMPPAMNPLIYSMRNQELKDTL-K-K-----L--
------------------------------------------------------------
-----------------------------------------------MSWTL-FINNKLL
ISC.--------------------------------------------------------
----
>Gg2ORUn.290
------------------------------------------------------------
----------------------------------M---------------PN--TCS-I-
--------------------------------SEFLLLALADT-R-Q--LQL-LHF-WLL
LGIY-LAALLGNGLISTAVACDHR-LH-T-PMYFFLLNLALLDLAYISTTIPQAMAN-AL
-WD-TR-A----ISYAGCAAQVFFSVFFFSAEYCILTMMSYDRYVAICKPLHYGTLLGSR
ACATMAAAA------------WGTGLLYSLL-HT-ANTF-SLPLC-QG-N-V-LDQFLCE
IPQILKLT--CSD-A---Y--LKEAGLIV-ISVLVIFGCFVFIVVSYVQIFRAVL-RMPS
EQGR--H-------KA------FSM-CLPHLAVLSLLISSAS--FAYL--KPPSIS-T--
----------PFL--NLVVSFLYS--VVPPTLNPLIYSMRNQELKDAL-G-K-----L--
------------------------------------------------------------
-----------------------------------------------MTGCI-.------
------------------------------------------------------------
----
>Gg2ORUn.296
------------------------------------------------------------
----------------------------------M---------------PN--SSS-I-
--------------------------------SEFLLLALADT-R-Q--LQL-LHF-WLL
LGIY-LAALLGNGLISTAVACDHR-LH-T-PMYFFLLNLALLDLGCISTTLPKAMAN-AL
-WD-TR-D----ISYAGCAAQVFFFVFFILAEHSILTIMSYDRYVAICKPLHYRTLLCSR
ACATMAAAA------------WGTGILHSLL-HT-ASTF-SLPLC-QG-N-A-VDQFFCE
IPHILKLS--CSD-S---Y--LREIWLLG-VSASLVSACFVFILFCYVQIFRAVL-RIPS
EQGR--H-------KA------FST-CLPHPAVVTLFLSTAF--FAGL--RPPSLS-S--
----------QAL--DLTMAVLYS--VVPPTLNPLIYSMTNQELKDAV-R-K-----M--
------------------------------------------------------------
-----------------------------------------------ISWTH-FSRDKLL
ICLCK.------------------------------------------------------
----
>Gg2ORUn.305
------------------------------------------------------------
---------------------------------------------------N--SSS-I-
--------------------------------SEFLLLALADT-R-Q--LQL-LHF-WLL
LGIY-LAALLGNGLISTAVACDHR-LH-T-PMYFFLLNLALLDLGCISTTLPKAMAN-AL
-WH-TR-D----ISYAGCAAQVFFFSFLFSAEYCILTLMSYDRYVAICKPLHYGTLLGSR
ACATMAAAA------------WGYGILNSLL-HT-ANTF-SLPLC-QG-N-A-VDHFFCE
IPPILKLS--CSK-S---Y--LREFGLIM-AGGLVFFGCFLFIVVSYVQIFRAVL-RIPS
EQGR--H-------KA------FST-CLPHLAVVSLFVSTAM--FAYL--KPHSIS-S--
----------PSL--DLGVSVLYS--GGTSTSEP--------------------------
------------------------------------------------------------
------------------------------------------------------------
------------------------------------------------------------
----
>Gg2ORUn.317
------------------------------------------------------------
---------------------------------------------------N--SSS-I-
--------------------------------SEFLLLALADT-R-Q--LQL-LHF-WLL
LGIY-LAALLGNGLISTAVACDHR-LH-T-PMYFFLLNLALLDLGCISTTLPKAMAN-AL
-WH-TR-D----ISYAGCAAQVFFFVFFLSAEYFLLTVMSYDRYVAICKPLHYGTLLGSR
ACATMAAAA------------WGTGLLYALL-HT-ADTF-SLPLC-QG-N-A-VDQLFCE
IAQILKLS--CSK-S--DY--LSEVGIIY-FSLFLICGCFVFILFSYVQIFRAVL-RMPS
EQGR--H-------KA------FSM-CLPHLAVVSLFVSTLM--FAYV--KPSSIS-S--
----------PSL--DLLVSFLYS--VVPPAVNX--------------------------
------------------------------------------------------------
------------------------------------------------------------
------------------------------------------------------------
----
>Gg2ORUn.323
------------------------------------------------------------
---------------------------------------------------N--SSS-I-
--------------------------------SEFLLLALADT-R-Q--LQL-LHF-WLL
LGIY-LAALLGNGLISTAVACDHR-LH-T-PMYFFLLNLALLDLGCISTTLPKAMAN-AL
-WH-TR-H----ISYAGCAAQIFFFFFLFSAEYSLLTIMSYDRYVAICKPLHYGTLLGSR
ACATMAAAA------------WSTGLLYSLL-HT-ANTF-SLPLC-QG-N-A-VDQFFCE
IPQILKLS--CSE-S---Y--RREIWLLG-VNASLVSGCFAFIIFSYVQIFRAVL-RMPS
EQGR--H-------KA------FST-CLPHLAVLSLFLSTAL--FASL--RPLSLS-S--
----------QSL--DLAVAVLYS--VVPPXPEPPHLQQKNQELKDAV------------
------------------------------------------------------------
------------------------------------------------------------
------------------------------------------------------------
----
>Gg2ORUn.327
------------------------------------------------------------
----------------------------------M---------------PN--SSS-I-
--------------------------------SEFLLLALADT-R-Q--LQL-LHF-WLL
LGIY-LAALLGNGLISTAVACDHR-LH-T-PMYFFLLNLALLDLGCISTTLPKAMAN-AL
-WH-TR-H----ISYTGCAAQVFFFLFFLTAEYSLLTIMSYDRYVAICKPLHYGTLLGSR
ACATMAAAA------------WGTGLLYSLL-HT-ANTF-SLPLC-HG-N-A-VDQFFCE
IPQILKLS--CSD-A---Y--LREIWLLG-VSASLVSGCFAFILFSYVQIFRAVL-RMPS
EQGR--H-------KA------FSM-CLPHLAVVSLFLSTAF--VANL--KPPSLS-S--
----------QSL--DLTMAVLYS--VVPPTLNPLIYSMRNQELKDSM-R-K-----R--
------------------------------------------------------------
-----------------------------------------------IAWTH-FSRD---
-KLLICLYK-.-------------------------------------------------
----
>Gg2ORUn.337
------------------------------------------------------------
---------------------------------------------------N--SSS-I-
--------------------------------SEFLLLALADT-R-Q--LQL-LHF-WLL
LGIY-LAALLGNGLISTAVACDHR-LH-T-PMYFFLLNLALLDLGCISTTLPKAMAN-AL
-WH-TR-A----ISYAGCATQLFFFLFLFSAEYCILTIMSYDRYVAICKPLHYGTLLGSR
ACATTAAAA------------WGTGLLYSLL-HT-ANTF-SLPLC-QG-N-A-VDQFFCE
IPQILKLS--CSD-A---Y--LREVGLIV-FSALVLFGCFVFILFSYVQIFRAVM-RMPS
EQGR--H-------KA------FST-CLPHLAVLSVFVSTAF--LANL--RPPSLS-S--
----------RSL--DLTIAVLYS--GVPPAVNPVMHRMRNQELKAAV-R-K--------
------------------------------------------------------------
------------------------------------------------------------
------------------------------------------------------------
----
>Gg2ORUn.343
------------------------------------------------------------
----------------------------------M---------------PN--SSS-I-
--------------------------------SEFFLLALADT-R-Q--LQL-LHF-WLL
LGIY-LAALLGNGLISTAVACDHR-LH-T-PMYFFLLNLALLDLGCISTTLPKAMAN-AL
-WH-TR-A----ISYAGCAAQVFFFSFLFSAEYCILTIMSYDRYVAICKPLHYGTLLGSR
ACATMAAAA------------WGTGVVNALL-HT-ANTF-SLPLC-QG-N-A-VDQFFCE
IPQILKLS--CSK-S---C--LREVALIV-ISVLLVLGCFVFIVVSYVQIFRAVL-MMPS
EQGR--H-------KA------FST-CLPHLAVVSLFLITDF--LAYL--KPPSLF-S--
----------PSP--NLMVSFLYS--VVPPTLNPLIYSMRNQELRDAV-R-K-----M--
------------------------------------------------------------
-----------------------------------------------MPWSH-FSKDELL
ICLCK.------------------------------------------------------
----
>Gg2ORUn.349
------------------------------------------------------------
----------------------------------M---------------PN--SSS-I-
--------------------------------SEFLLLALADT-R-Q--LQL-LHF-WLL
LGIY-LAALLGNGLISTAVACDHR-LH-T-PMYFFLLNLALLDLGCISTTLPKAMAN-AL
-WH-TR-H----ISYAGCAAQVFFFFFLYSAEYSLLTIMSYDRYVAICKPLHYGTLLGSR
ACATMAAAA------------WGTGLLYSLL-HT-ANTF-SLPLC-QG-N-A-VDQFFCE
IPQLVKLS--CSK-S---Y--LREDGLLL-FSICLSFGCFVFIVVSYVQIFRAVL-RMPS
EQGR--H-------KA------FST-CLPHLAVVSLLVSTGF--FAYV--KPHSQS-S--
----------PFL--DVTVALLYS--VVPPTLNPIIYSMRNKEIKHAL-R-K-----L--
------------------------------------------------------------
-----------------------------------------------LQYVH-YSSF---
-NNVPIFLT-.-------------------------------------------------
----
>Gg2ORUn.358
------------------------------------------------------------
----------------------------------M---------------PN--SSS-I-
--------------------------------SEFLLLALADT-R-Q--LQL-LHF-WLL
LGIY-LAALLGNGLISTAVACDHR-LH-T-PMYFFLLNLALLDLGCISTTLPKAMAN-AL
-WH-TR-H----ISYTGCAAQVFFFDFFISSEYSLLTIMSYDRYVAICKPLHYGTLLGSR
ACATMAAAA------------WATGVLNSLL-HT-ANTF-SIPLC-QG-N-A-VNQFFCE
IPHILKLS--CSD-A---Y--LREVGLIM-AGVLVFFGCFAFILFFYVQIFRAVL-RMPS
EQGR--H-------KA------FST-CLPHLAVLSLLVSTAI--FAYL--KPPSIS-S--
----------PSL--DLVVSFLYS--VMPPALNPLIYGMRNQELKGAL-R-K-----I--
------------------------------------------------------------
-----------------------------------------------LQHTL-FHYQKDV
HHALKTTKHLGKA.----------------------------------------------
----
>Gg2ORUn.367
------------------------------------------------------------
---------------------------------------------------N--SSS-I-
--------------------------------SEFLLLALADT-R-Q--LQL-LHF-WLL
LGIY-LAALLGNGLISTAVACDHR-LH-T-PMYFFLLNLALLDLGCISTTLPKAMAN-AL
-WH-TR-H----ISYAGCAAQVFFFVFFISAEYSLLTVMSYDRYVAICKPLHYGTLLGSR
ACATMAAAA------------WGTGLLYSLL-HT-ANTF-SLPLC-QG-N-A-VDHFFCE
IPQILKLS--CSE-S--EF--LRELGLLS-TSAFIGVGCFVFIVVSYMQIFRAVL-RMQS
EQGR--H-------KA------FST-CLPHLAVLSLLISSGF--FAYL--KPYSIS-S--
----------PSL--DLVVSFLYS--VVPPAVNPLIYRRRNQELKDAL-W-K--------
------------------------------------------------------------
------------------------------------------------------------
------------------------------------------------------------
----
>Gg2ORUn.370
------------------------------------------------------------
----------------------------------M---------------GQGNETV-V-
--------------------------------TEFILEGFSGL---NQRLQLFLS--LVF
LLIY-LTAVMGNATIIFLVCVDNR-LQ-I-PMYFFIGNLAFLEICFTSCTSIKLLVI-LS
-SGRRT------ISVSACFVQSHFYFALGCTEFILLVVMSFDRYLAICQPLRYAAIMTQQ
LCILLVVAA------------WVAGFTFMSY-HL-VLLS-KLTFC-GS-N-K-IQHFFCD
NSPLFQLS--CSD-T---N--LLWRIDSV-LILFILLGSLCLTLSSYVCILFCIL-RMPS
R--R--K-------KA------FAT-CSSHLTSLAIVFGSCL--DLY---SHPSERVSLE
T--------------NKLVALLNT--VLYPFLNPFIYSLRNKLVVLVL---KDAIAHA--
------------------------------------------------------------
-----------------------------------------------TAQLFPQSRCISG
Q.----------------------------------------------------------
----
>Gg2ORUn.373
------------------------------------------------------------
---------------------------------------------------N--SSS-I-
--------------------------------SEFLLLALADT-R-Q--LQL-LHF-WLL
LGIY-LAALLGNGLISTAVACDHR-LH-T-PMYFFLLNLALLDLGCISTTLPKAMAN-AL
-WH-TR-H----ISYAGCATQFFFFLFLFGAEYCILTIMSYDRYVAICKPLHYGTLMDSR
ACATTAAAA------------WGSGLLYSLL-HT-ASTF-SQALC-RG-K-A-VNQFFCE
IPQILKLS--CSE-S--DY--LRETGFIV-LRVLAVYGCFAFILFSYVQIFRVVL-RMPS
EQGR--H-------KA------FSM-CLPHLAVVSLFVSTGF--LAYL--KPHSLV-S--
----------PSL--NLVVSFLYS--VVPPTLNPLIYSMRNQELKDAV-R-K--------
------------------------------------------------------------
------------------------------------------------------------
------------------------------------------------------------
----
>Gg2ORUn.377
------------------------------------------------------------
------------------------------------------------------------
----------------------------------FLLLALVDT-R-Q--LQL-LHF-WLL
LGIY-LAALLGNCLISTAVACDHH-LH-T-PMYFFLLNLALLDLGCISTTLPKAMAN-AF
-WD-TR-D----ISYAGCAAQVFFFLFFLAAEYSILTIMSYDRYVAICKPLHYGTLLGSR
ACATMAAAA------------WGTGVIYSLL-HT-ANTF-SLPLC-QG-N-A-VDQFFCE
IPHILKLS--CSD-A---Y--LREVGLIV-LSVPMEFGCFVFIVVSYVQIFRAVL-RMPS
EQGR--H-------KA------FST-CLPHLAVVSLFLSTGM--VAYL--KPHSVS-S--
----------PSL--DIVVSFLYS--VVPPALNPLIYSMRNQELKDAL-W-K--------
------------------------------------------------------------
------------------------------------------------------------
------------------------------------------------------------
----
>Gg2ORUn.382
------------------------------------------------------------
------------------------------------------------------QQL-H-
--------------------------------QRPLLLALADT-R-Q--LQL-LHF-WLL
LGIY-LAALLGNGLISTAVACDHR-LH-T-PMYFFLLNLALLDLGCISTTLPKAMAN-AL
-WH-TR-H----ISYAGCAAQVFFFLFFLSAEYSLLTIMSYDRYVAICKPLHYGTLLGSR
ACATMAAAA------------WGNGILNSLL-HT-ASTF-SLPLC-QG-N-T-VDQFFCE
IPQILKLT--CSK-SFKAH--LREVGLLL-FSVCLAFVFFVFIVVSYVQIFRAVL-RIPS
EQGR--H-------KA------FST-CLPHLAVVSLFLSTGS--FAQL--KPFSIS-S--
----------PFL--DLMVSFLYS--VLPSMLNPIIYSMRNKEIKHAL-S-K--------
------------------------------------------------------------
------------------------------------------------------------
------------------------------------------------------------
----
>Gg2ORUn.400
------------------------------------------------------------
------------------------------------------------------------
------------------------------------------------------------
--IY-LAALQGNGLISTAVACDHR-LH-T-PMYFFLLNLALLDLGCISTTLPKAMAN-AL
-WH-TR-H----ISYAGCAAQVFFYDFFISAEYSILTIMSYDRYVAICKPLHYGTMLGGT
ACATMAAAA------------WGTGLLFLLL-HT-ANTF-SLPLC-QG-N-A-VDQFFCE
IPHILKLS--CSD-A---Y--LREVGLIV-AFFHVLFGCFVFIVVSYVQIFRAVL-RMPS
EQGR--H-------KA------FST-CLPHLAVVSLFVSTTT--FAYL--KPPSIS-S--
----------PSL--NLLVSVLYS--VVPPALNPLIYSMRNQELKGGP-L-E--------
------------------------------------------------------------
------------------------------------------------------------
----------DTPT----------------------------------------------
----
>Gg2ORUn.407
------------------------------------------------------------
---------------------------------------------------N--SSS-I-
--------------------------------SEFLLLALADT-R-Q--LQL-LHF-WLL
LGIY-LAALLGNGLISTAVACDHR-LH-T-PMYFFLLNLALLDLGCISTTLPKAMAN-AL
-WH-TR-H----ISYAGCATQFFFFLFLFGAEYSILTIMSYDRYVAICKPLHYGTLLGSR
ACATMAAAA------------WGTGLLYSLL-HT-ASTF-SQALC-RG-K-V-VNQFFCE
IPHILKLS--CSE-S--GS--LRETGFIV-LSVLAIYGCFAFILFSYVQIFRAVL-RMPS
EQGR--H-------KA------FST-CLPHLAVVSLFVSTDG--LAYL--KPHSLV-S--
----------QWL--DLVVSFLYS--VVT-------------------------------
------------------------------------------------------------
------------------------------------------------------------
------------------------------------------------------------
----
>Gg2ORUn.413
------------------------------------------------------------
-----------------------------M---LE---------------GN--LTT-V-
--------------------------------TEFVLQGFTDS-P-Q--IQA-FLF-TLL
LLIY-TATLVGNITIITLTRVDSH-LQ-T-PMYFFLCNLSFIDITYSSAIAPKTLAN-LL
-AE-KK-V----ISFPGCAAQFFLHSFSINAEVVLLAVMAYDRFVSVCNPLRYAVLMSRQ
ECALLVSVS------------YLCGCISSVA-HT-ASLF-SLSFC-RS-R-V-IDHFFCD
IPPLQQLS--CSD-T---R--FAHGVHVA-FAAATGSGTVSIILISYLFIIFAVL-QIRA
AQVR--W-------KA------FST-CASHLSAVTLFYGTLF--FIYL--RPV----PSS
S---------ADQ--CKVVAVFYT--LVIPAVNPLIYSLRNREVKDAL-R-R-----V--
------------------------------------------------------------
-----------------------------------------------ILKAFV-------
---------------------SK.------------------------------------
----
>Gg2ORUn.414
------------------------------------------------------------
--------------------MQSV---------------------------N--MST-V-
--------------------------------SEFILVGLSDA-P-E--VRF-LLF-VLF
LSIY-LATMAGNITILIAIGTDAH-LH-N-PMYFFLGNLSLLDILCPTITLPKMLQA-LL
-LG-NK-V----ISFTGCMLQLFLLIDVVGTEIFLLAVMAYDRYVAICHPLQYMNIVSMK
LCAHLTIGT------------WVVGFFNSLL-HT-SLIF-TLFFC-DS-N-K-VDQYYCD
IPPVLALS--CSP-T---V--SRELVTLT-VAGVLGSSAFAVTLISYIHILFAVL-CMSS
TESR--H-------KA------FST-CSAHLTVVSLFYGTTI--CTYV--RPS----S--
T-YS------PHQ--DRIVSMLYG--ILTPLLNPIIYSLRNKEVQGAL-G-RVVSQ-V--
------------------------------------------------------------
-----------------------------------------------R-TTLMKRGHLSS
GA.---------------------------------------------------------
----
>Gg2ORUn.415
------------------------------------------------------------
-----------------------------------M-------AAQLTDAGN--ASG-V-
--------------------------------KEFILIGLSES-Q-G--VQE-VYF-VMF
LCFY-TINVAGNLLIIVTVISSQH-L-NS-PMYFFLCYLSFLDICYSSATAPKMIAD-FL
-VK-NK-T----ISFVGCIAQLFWVHFFGCTEIFILTVMAYDRYTAICRPLHYTTLMTRR
ACSRMVVGS------------WLGGCVHSAV-QT-FLTA-RLPFC-GP-N-K-VDHYFCD
VHPLLRLA--CTD-T---Y--TVSVSVIA-NSGMITLSSFFILVASYTVILISLR-SQ-T
SEGW--R-------KA------LST-CGSHITVVVLFFGPCT--FTYI--RPS----S--
D---------LSE--DKIVALFYT--IITPMLNPLIYTLRNKEVKSAM-R-K-----L--
------------------------------------------------------------
-----------------------------------------------WGR----------
--------------RVESE-EGKA.-----------------------------------
----
>Gg2ORUn.430
------------------------------------------------------------
----------------------------------M---------------PN--SSS-I-
--------------------------------SEFLLLALADT-R-Q--LQL-LHF-WLL
LGIY-LAALLGNGLISTAVACDHR-LH-T-PMDFFLLNLALLDLGCISTTLPKAMAN-AL
-WH-TR-A----ISYAGCAAQVFFFVFFLSAEYCLLTMMSYDRYVAICKPLHYGTLLGSR
ACATMAAAA------------WGIGFFNSLL-HT-ASTF-SLPLC-QG-N-A-VDQFFCE
IPQILKLS--CSK-SFKSY--LREVGFLL-LRVCLALVFFVFIVLSSVQIFRAVL-RMPS
EQGR--H-------KA------FST-CLPHLAVVSLFLSTGS--FAQM--KPFSNS-S--
----------PFL--DLMVSFLYS--VLPPTLNPIIYSMRNKEIKHAL-S-K-----V--
------------------------------------------------------------
-----------------------------------------------LQNVH-YSSFNKV
RICLT.------------------------------------------------------
----
>Gg2ORUn.433
------------------------------------------------------------
----------------------------------M---------------PN--SSS-I-
--------------------------------SEFLLLALADT-R-Q--LQL-LHF-WLL
LGIY-LAALLGNGLISTAVACDHR-LH-T-PMYFFLLNLALLDLGCISTTLPKAMAN-AL
-WD-TR-H----ISYAGCAAQVFFFLFFLSAEYSILTIMSYDRYVAICKPLHYGTLLGSR
ACASMAAAA------------WGTGLLYSLL-HT-ANTF-SLPLC-HG-N-V-VDQFFCE
IPHILKLS--CSD-A---Y--LREVAFIV-LGVLVFVGCFAFILFSYVHVFRAVL-RMPS
EQGQ--H-------KA------FSM-CLPHLAVLSLLVSTAT--FANL--KPPAFS-S--
----------ASM--NLVVSFLYS--VVPPALNPVIYSMRNQELRDTL-G-K-----L--
------------------------------------------------------------
-----------------------------------------------MSWTI-FINNKLL
ISC.--------------------------------------------------------
----
>Gg2ORUn.444
------------------------------------------------------------
----------------------------------M---------------PN--SSS-I-
--------------------------------SEFLLLALADT-R-Q--LQL-LHF-WLL
LGIY-LAALLGNGLISTAVACDHR-LH-T-PMYFFLLNLALLDLGCISTTLPKAMAN-AL
-WH-TR-A----ISYAGCAAQVFFFLFFISSEYSILTIMSYDRYVAICKPLHYGTLLGSR
ACATMAAAA------------WGTGVLYSLM-HT-ASVF-SLPLC-QG-N-A-VDQFFCE
IPQILRLS--CSE-S--EF--LRELGLLS-TSAFIGVGCFVFIVVSYVQIFRAVL-RMPS
EQGR--H-------KA------FST-CLPHLAVVSLFLSTGM--AAYL--RPSSIS-S--
----------PFL--DLVVSFMYS--VVPPTLNPIIYSMRNQELKNSL-W-K-----L--
------------------------------------------------------------
-----------------------------------------------MTRCI-MKTMNCS
S------.----------------------------------------------------
----
>Gg2ORUn.448
------------------------------------------------------------
---------------------------------------------------N--SSS-I-
--------------------------------SEFLLLAFTDT-R-Q--LRL-LHF-WLF
LGIY-LAALLGNGLISTAVACDHR-LH-T-PMDFFLLNLALLDLGCTSTTLPKAMAN-AL
-WD-TR-D----ISYAGYAARCFLFVFLMSAEYSFLTVMSYDRYVAICKPLHYGTLLGSR
ACASMAAAA------------WGSGVLHALL-HT-ANTF-ALPLC-QG-K-A-VDLFFCE
IPHLLKLS--CSD-T---Y--VRETGLLLTFCGFVFSGCITFLVLSYVQIFRAVL-RMPS
DQGL--F-------H------------VPPSPGCGLPVCQCW--FLCLPESPSSIS-Y--
----------PSL--DLVVAVHHL--VEFPGVNPLIYITRNQDLKGAL------------
------------------------------------------------------------
------------------------------------------------------------
------------------------------------------------------------
----
>Gg2ORUn.460
------------------------------------------------------------
------------------------------------------------------------
----------------------------------FLFLALADT-R-Q--ARL-LHF-WFL
LGIY-LAALLGNGLISTXVACDHR-LH-T-PMYFFLLNLALLDLGCISTTLPKAMAN-AL
-WH-TR-H----ISYAGCAAQVFFLLFLLSAETFLLTMMSYDRYVAICKPLHYGTLMNSR
TCATMAAAA------------WGTGLLYSLM-HT-ANTF-SIPLC-HG-N-V-VDQFFCE
MAQVLKLS--CSE-S--DY--LREAGIID-FSLSLVFGCFVFIVVSYVQIFAAVL-RIPS
EQGR--H-------KA------FSM-CLPHMFVVTLFVSTLM--FAYL--KPSSLS-S--
----------PSL--DLVVAVLYS--VVPPTLNPLIYSMRNQELRDAL-R-K--------
------------------------------------------------------------
------------------------------------------------------------
------------------------------------------------------------
----
>Gg2ORUn.465
------------------------------------------------------------
------------------------------------------------------------
------------------------------------------------------------
-VMF-LATMIGTSLIVGITAIDSA-LH-T-PMYYFLKNLALTEICYSLSIVPKMLLI-LM
-GE-RK-I----ISFTACALQLSCAILFVTCECFLLGVMAYDRQVAICHPLHYGTMMNRD
LCFKMAVGS------------WLSGIPVALV-FP-IWLF-TLPFC-GR-N-K-VDHFFCD
VSPVLNLV--CAD-T---A--LFELLIFM-ATVMIVMIPFSLIIISYLLIIHAVL-QIPS
AVGQ--R-------QA------FST-CAAHLVVVTFFYSTTG--IIHL--RPK----S--
S-LS------SNM--KKMVSLSYT--VVTPMINPFIYSLRNQKVKQSL-R-E---C-I--
------------------------------------------------------------
-----------------------------------------------NKRLLR-------
------------------------------------------------------------
----
>Gg2ORUn.468
------------------------------------------------------------
-------------------------MPRKY---QM---------------PN--SSS-I-
--------------------------------SEFLLLALADT-R-Q--LQL-LHF-WLL
LGIY-LAALLGNGLISTAVACDHR-LH-T-PMYFFLLNLALLDLGCISTTLPKAMAN-IV
-FD-TQ-A----IFYAGCVAKVFLFVFFISAEYSLLTIMSYDRYVAICMPLHYRTLLGSR
ACATMAAAA------------WGAGLLYSLL-HT-ANTF-SMPLC-QG-N-V-VHQFFCE
IPQLVKLS--CSQ-S---Y--LKEIFVLV-VSASVASGCFAFIVFSYVQVFRAVL-RMPS
DQGR--H-------KA------FST-CLPHLAVVSLFISTAM--FAYL--KPPSIS-S--
----------PSL--DLLVAVLYS--VVPPAVNPLIYSLRNQEIKDAF-R-K-----I--
------------------------------------------------------------
-----------------------------------------------LQYTL-FLHQNYF
HHSPKTIMT.--------------------------------------------------
----
>Gg2ORUn.480
------------------------------------------------------------
----------------------------------M---------------PN--SSS-I-
--------------------------------SEFLLLALADT-R-Q--LQL-LHF-WLL
LGIY-LAALLGNGLISTAVACDHR-LH-T-PMYFFLLNLALLDLGCISTTLPKAMAN-AL
-WH-TR-D----ISYAGCAAQVFFFSFLFSAEYCILTLMSYDRYVAICKPLHYGTLLGSR
ACATMAAAA------------WGYGILNSLL-HT-ANTF-SLPLC-QG-N-A-VDHFFCE
IPPILKLS--CSK-S---Y--LREFGLIM-AGGLVFFGCFLFIVVSYVQIFRAVL-RIPS
EQGR--H-------KA------FST-CLPHLAVVSLFVSTAM--FAYL--KPHSIS-S--
----------PSL--DLVVSVLYS--VVPPAVNPLIYSMRSQELKDAL-G-K-----V--
------------------------------------------------------------
-----------------------------------------------RQYTL-FLHQKDV
QHTLRTTKI.--------------------------------------------------
----
>Gg2ORUn.482
------------------------------------------------------------
---------------------------------------------------N--SSS-I-
--------------------------------SEFLLLALADT-R-Q--LQL-LHF-WLL
LGIY-LAALLGNGLISTAVACDHH-LH-T-PMYFFLLNLSLLDLGCISTTLPKAMAN-AL
-WG-TR-A----ISYTGCAAQVFFFLFFISAECCLLTIMSYDRYVAICKPLHYRTLLGSR
ACATMAAVV------------WGTGLLYSLL-HT-ANTF-SLPLC-QG-N-A-VDQFFCE
IPQILKLS--FSD-G---Y--LREAGLII-AFVLAVFGCFAFILFSYVQIFRAVL-RMLF
EQGR--H-------KA------FST-CLPHLAMLSLLVSTAM--FAYL--KPPSIS-S--
----------PSL--DLVVS----------------------------------------
------------------------------------------------------------
------------------------------------------------------------
------------------------------------------------------------
----
>Gg2ORUn.483
------------------------------------------------------------
----------------------------------M---------------AN--SSS-I-
--------------------------------SEFLLLALADT-R-Q--LQL-LHF-WLL
LGIY-LAALLGNGLISTAVACDHR-LH-T-PMYFFLLNLALLDLGCISTTLPKAMAN-AL
-WH-TR-H----ISYAGCAAQVFFFFFLFSAEYSLLTVMSYDRYVAICKPLHYGTLLGSR
ACATMAAAA------------WGTGLLYSLM-HT-ASIF-SLPLC-RG-N-A-VDQFFCE
IPHILKLS--CSG-S--EF--LRELGLLS-TSAFIGIGCFVFIVVSYVQIFRAVL-RMPS
EQGR--H-------KG------FST-CLPHLVVLSLFVSTAM--FAYL--KPHSIS-S--
----------PPV--DLVVAVLYA--VVPPVMNPLIYSMRNKELKVAL-S-E-----L--
------------------------------------------------------------
-----------------------------------------------MNKCV-SKAMNCS
YFSVCHL.----------------------------------------------------
----
>Gg2OR10R.1
------------------M-------------------RI--------------------
--------------------------LEEM---KP---------------GN--QTT-V-
--------------------------------THFLIWGFGLH-GK---MKL-LFS-IVI
SVMF-LATMIGNSLIVGITAIDSA-LH-T-PMYYFLKNLALTEICYSLSIVPKMLLI-LL
-GE-RK-I----ISFTACALQLSCAILFVTCECFLLGVMAYDRQVAICHPLHYGTMMNRD
LCFKMAVGS------------WLSGIPVALV-FP-IWLF-TLPFC-GR-N-K-VDHFFCD
VSPVLNLV--CAD-T---A--LFELLIFM-ATVMIVMIPFSLIIISYLLIIHAVL-QIPS
AVGQ--R-------QA------FST-CAAHLVVVTFFYSTTG--IIHL--RPK----S--
S-LS------SNM--KKMVSLSYT--VVTPMINPFIYSLRNQKVKQSL-R-E---C-I--
------------------------------------------------------------
-----------------------------------------------NKRLLRKQMI---
-------FSLYSS.----------------------------------------------
----
>Gg2OR10R.4
------------------------------------------------------------
-------------------------MEEK----------------------N--STQ-I-
--------------------------------NIFLLQGFPGL-M-D--LKV-LLF-IVL
LLTY-IVTVVENVLIISLIKANHE-LC-K-PMYFFLGQLSFIEVWYISVIVPKLLAN-FI
-AE-DR-S----ISFAGCMTQLYFFSSFLCTECVLLSAMAYDRYVAICQPLHYLFIMTYQ
MCVCLIALS------------WFTGFTVSLI-KI-SFIS-QLEFC-GS-H-V-INHFFCD
ISPVLNLA--CTD-M---S--VAEMVDFV-LALFILLVPLSITVVSYLLIITTIL-RIPT
TQSK--K-------KA------FST-CASHLTVVVIFFSATL--FMYA--RPK----K--
I-SS------YDM--NKLVSAVYT--IVTPMLNPFVYCLRNQGLKRAF-K-K---A-L--
------------------------------------------------------------
-----------------------------------------------SV-------KITL
SEVSRTIPSLQ-M-----------------------------------------------
----
>GA_x6K02T2PBJ9-7994144-7995106
------------------------------MAESSQ------------------SNST--
--FQH-----------------------------------------------------P-
--------------------------------AFFILTGIPAL---GD-GQAWLS--LVF
GLMY-LLALLGNATLLTVIRIDST-LH-Q-PMFLLLATLAATDLGLATSIAPELLAV-LW
-LG-PQ-P----VQYTACLIQMFFVHALTAMESGVLLAMACDRAVAVGRPLHYPILVTKA
RVGYAVLAL------------TLKVLAVIVP-FP-LLVV-RFKHF-HA-K-I-IHHAYCA
HMAVVELV--VGN-T---W--VNNMYGLA-LSLAVSGVDILGIAGSYGLIAHAVL-RLPT
QEAR--V-------KA------FGT-CSSHICVILAFYVPGL--FSFLTHRFGRHTVPKP
V--------------HILLSIIYL--LLPPALNPLIYGVRTKQIRDRFLE-M-----F--
------------------------------------------------------------
-----------------------------------------------KFRKKQF.-----
------------------------------------------------------------
----
>GA_x6K02T2PBJ9-7966695-7965727
--M----I---------------------------H------------------SNIT--
--PIH-----------------------------------------------------P-
--------------------------------AFFVLVGIPGL---EA-YHTWLS--IPL
CLMY-VTAVLGNSILIMVIITERN-LH-E-PMYFFLSMLAITDILLSTTTVPKALTI-FW
-LH-AH-N----IAFDACVTQVFFVHTMFVGESAILLAMAFDRFIAICAPLRYATVLTWS
TVGRIALAI------------VIRSICIIFP-VI-FLLK-RLPFC-RT-N-I-VPHSYCE
HIGVARLA--CAD-I---T--VNIWYGFS-VPIVMVIVDVILIAVSYSLILRAVF-RLPS
QDAR--H-------KA------LST-CGSHLCVILMFYVPSF--FTLLTHRFGR-NIPRH
V--------------HILLANLYV--VVPPMLNPIVYGVKTKQIREGVVH-W-----F--
------------------------------------------------------------
-----------------------------------------------L----DIK-----
---------------T-----LCCS--SPLG.----------------------------
----
>GA_x6K02T2PBJ9-7959171-7958224
--M----L---------------------------G------------------TNFT--
--IIH-----------------------------------------------------P-
--------------------------------TVFILLGIPGL---EQ-YHTWLS--IPF
CLMY-IAAVLGNGALILVVLSERT-LH-E-PMYVFLSMLAGTDILLSTTTVPKTLAI-FW
-FH-AG-E----IPFDACIAQMFFIHVAFVAESGILLAMAFDRYVAICTPLRYSAVLTPM
AIGKMTLAI------------WGRSIGTIFP-II-FLLK-RLSYC-RT-N-V-IPHSYCE
HIGVARLA--CAD-I---T--VNIWYGFS-VPMASVLVDVALIGISYTLILQAVF-RLPS
QDAR--H-------KA------LNT-CGSHIGVILLFFIPSF--FTFLTHRFGK-NIPHH
V--------------HILLANLYV--LVPPMLNPIIYGAKTKQIRDSMTR-M-----L--
------------------------------------------------------------
-----------------------------------------------S----VVW-----
---------------K--------------S.----------------------------
----
>GA_x6K02T2PBJ9-7942985-7943947
--MGTKHA----------------------------------------------TNSS--
--EFQ-----------------------------------------------------V-
--------------------------------SEFILLGFPGI---HE-FQIWLS--LPM
ALLY-IIALGANFLILITIYLEPN-LH-Q-SMYQFLGILAVVDIGLATTSMPKILAI-LW
-FD-AK-T----ISLPECFAQIYAIHTFMSMESGVFLCMAIDRYVAICYPLQYPSIVTEA
FVIKATLSM------------MLRSGLLTIP-VP-VLAA-QRQYC-SR-N-E-IDHCLCS
NLGVISLA--CDD-I---T--VNRNCQLT-LAWLILGIDMILVCVSYALIIRSVL-RLNS
TEAV--S-------KA------LST-CSSHLILIMFYYTAIV--ILSVTHLAG-RRVPL-
I--------------PVLLNVMHI--VIPPSLNPMVYALRTQELKVGFRK-V-----F--
------------------------------------------------------------
-----------------------------------------------DLSHYVSR-----
------------------K.----------------------------------------
----
>GA_x6K02T2PBJ9-7904484-7905449
-ELDTKRA----------------------------------------------TNSS--
--EFQ-----------------------------------------------------V-
--------------------------------SEFILLGFPGI---HE-FQIWLS--LPM
ALLY-IVALGANLLILITIYLEPT-LH-Q-PMYQFLGILAAVDIGLATTSMPKILAI-LW
-FD-AK-T----ISLPECFAQIYAIHTFMCMESGVFLCMAIDRYVAICYPLQYPSIVTEA
FVIKATLSM------------LLRNGLLTIP-VP-VLAA-QRQYC-SR-N-E-IDHCLCS
NLGVISLA--CDD-I---T--VNRFYQLA-LAWLVVGSDMILVYASYALIIRSVL-RLNS
TEAA--S-------KA------LST-CSSHLILIMFYYTAIV--IVSVTHLAG-RRVPL-
I--------------PVLLNVMHI--VIPPSLNPMVYALRTQELKVGFRK-V-----F--
------------------------------------------------------------
-----------------------------------------------ESLCVQKV-----
------------------N.----------------------------------------
----
>GA_x6K02T2PBJ9-7832633-7831680
---------------------------------MIF------------------SNNS--
--HLL-----------------------------------------------------P-
--------------------------------HTFFLTGIPGL---TA-AHVWIS--LPF
CFMF-VLSLTGNAVLLSLIWIEHR-LH-Q-PMFLFLAMLSFVDLVLSLSTLPKMLAI-FW
-FG-AT-A----ISSYACLSQMFLIHAFSAMESGVLVAMALDRFVAICNPLHYATILTPE
VVAKIGGLV------------ALRGVGLTIF-FP-SLAC-RLSYC-GS-H-T-IAYTYCE
HMSVVKLA--CGA-I---T--VDSLYAFA-VAIFLGVGDMAFIAYSYGQIVKTVM-RFPS
PEAR--G-------KA------GST-CTAHVCVILFFYGPGF--LSVVMQRFG-PSTASA
A--------------KVILANLYL--LFPPALDPIVYGVKTKQIRECLFT-I-----I--
------------------------------------------------------------
-----------------------------------------------GSKKIEPT-----
---------------.--------------------------------------------
----
>GA_x6K02T2PBJ9-7810071-7809121
--M------------------------------ALS------------------NSSW--
--RQP-----------------------------------------------------Q-
--------------------------------PPFFLVGVPGL---EE-SQHWIA--LPL
GILY-LFALVGNVTIIFIIWTDSS-LH-Q-PMYLFLAMLAAIDLVLASSTAPKALTV-LL
-AH-AH-E----IGYIVCLTQMFFIHAFSSMESGILVAMALDRYVAICHPLRHSTILHPG
IIGRIGLVV------------LVRGLVLLFP-FP-ILLQ-NVVFC-RA-T-V-ISHAYCE
HMAVVKLA--CSE-T---T--VNRAYGLS-VALLVVGLDVLAIGISYALILQAVL-KVPG
GEAR--L-------KA------FST-CGSHVCVILIFYVPGM--FSFLTHRFGH-HVPHH
V--------------HVLLATLYL--LVPPALNPLVYGVKTRQIRQRVLR-V-----F--
------------------------------------------------------------
-----------------------------------------------Y----TKA-----
---------------S--------------I.----------------------------
----
>GA_x6K02T2PBJ9-7786441-7785503
---M-ALS----------------------------------------------N-DS--
--EAP-----------------------------------------------------I-
--------------------------------SEFLLICFPNY---QT-WQHWLS--LPL
SLLF-LLAMGANATLLITIRLEAS-LH-E-PMYYLLSLLSLLDIVLCLTVIPKVLAI-FW
-FD-NK-S----IGFSSCFLQMFVMNSFLTMESCTFMVMAYDRYVAICKPLQYPTVITDQ
FVVRAAIFI------------ISRNALISLP-VP-ILSA-RLKYC-AQ-N-I-IKNCICT
NLSVSRLS--CDD-I---T--LNKLYQLV-AGWTLLGSDLILIVLSYSFIFRVVL-RIKA
EGAV--A-------KA------LST-CGSHFILILFFSTVLL--VLVITNLAR-ERIPPD
I--------------PILLNILHH--LIPPALNPIVYGVRTREIKQGIQN-L-----L--
------------------------------------------------------------
------------------------------------------------RR----------
------------------L.----------------------------------------
----
>GA_x6K02T2PBJ9-7773007-7772066
---MEAQS----------------------------------------------N-TS--
--SIL-----------------------------------------------------A-
--------------------------------PDFLLICFPNY---QT-WQHWLS--LPL
SLLF-LLAMGANATLLITIRMEAS-LH-E-PMYYLLSLLSLLDIVLCLTVIPKVLAI-FW
-FD-NK-S----IGFSSCFLQMFVMNSFLTMESCTFMVMAYDRYVAICKPLQYPSIITDQ
FVVRAAIFV------------AARNGILTMP-IP-ILSS-QLRYC-AR---I-IRNCICT
NMSVSKLS--CDD-I---T--FNKLYQFV-IGWTLLGSDLILIVLSYSFILKAVL-RIKA
EGAV--A-------KA------LST-CGSHFILILFFSTVLL--VLVITNLAR-ERIPPD
V--------------PILLNILHH--LIPPALNPIVYGVRTREIKQGIRN-L-----L--
------------------------------------------------------------
-----------------------------------------------RRR----------
------------------L.----------------------------------------
----
>GA_x6K02T2PBJ9-7750163-7751110
---MTAHK----------------------------------------------NDTN--
--PTG-----------------------------------------------------V-
--------------------------------SDFLLNCFVRS---PS-WQLWLS--LPL
SLLF-LLAMGANAILLITIRMEAS-LH-E-PMYYLLSLLSMLDIILCLTVIPKVLAI-FW
-FD-LR-A----IGFPACFLQMYIMNSFLAMESCTFMIMAFDRYIAICHPLRYPSIITDQ
FVVKAATFI------------LVRNVLIPLP-IP-ILSG-RLHYC-GR-N-V-IENCICA
NMSVSRLS--CDD-V---T--VNRLYQFA-GGWTLLGSDLFLIFLSYTLILRAVL-RLKA
EGAV--A-------KA------LST-CGSHFILILFFSTILL--VFILTHVAK-RKVSSD
V--------------PILLNVLHH--VIPAALNPIVYGVRTQEIKQGIKK-L-----L--
------------------------------------------------------------
-----------------------------------------------KRG----------
------------------W.----------------------------------------
----
>GA_x6K02T2PBJ9-7714499-7715446
---MTAHK----------------------------------------------NDTN--
--PTG-----------------------------------------------------V-
--------------------------------SDFLLNCFVRS---PS-WQLWLS--LPL
SLLF-LLAMGANAILLITIRMEAS-LH-E-PMYYLLSLLSMLDIILCLTVIPKVLAI-FW
-FD-LR-A----IGFPACFLQMYIMNSFLAMESCTFMIMAFDRYIAICHPLRYPSIITDQ
FVVKAATFI------------LVRNVLITLP-IP-ILSA-RLHYC-GR-N-V-IENCICA
NMSVSRLS--CND-V---N--VNRLYQFA-IGWTLLGSDLFLIFLSYTLILRAVL-RLKA
EGAV--A-------KA------LST-CGSHFILILFFSTILL--VFILTHVAK-RKVSSD
V--------------PILLNVLHH--VIPAALNPIVYGVRTQEIKQGIKK-L-----L--
------------------------------------------------------------
-----------------------------------------------KKG----------
------------------W.----------------------------------------
----
>GA_x6K02T2PBJ9-7698491-7699432
--M----L--------------------------HS-------------------NKT--
--QFH-----------------------------------------------------P-
--------------------------------SSFLLIGIPGL---EE-LHLWIG--FPF
FAVY-LIAVLGNIIILFVIQTERS-LH-Q-PMFYFLAMLACTDLGLSTATIPKMLGI-FW
-FN-LR-E----IAFGACITQMYIIHTCTGLESVVLTIMAIDRYIAICYPLRYSMILTNK
VIAILGIII------------IVRTLIFVTP-FI-FLIL-RLPFC-GV-R-I-IPHTYCE
HMGLAKLA--CAN-I---K--VNVIYGLV-AFSVGY-IDLSVIGFSYIRILQAVF-RLPS
WDAR--L-------KA------LST-CGSHVSVMLAFYLPAL--FSFMTHRFGH-NIPHY
I--------------HILLANLYV--VVPPALNPVIYGVRTKQIRERVLR-M-----L--
------------------------------------------------------------
-----------------------------------------------N----PKM-----
---------------H---------------.----------------------------
----
>GA_x6K02T2PBJ9-7685262-7686200
--M----S--------------------------SI-------------------NST--
--QFH-----------------------------------------------------P-
--------------------------------SFFILVGIPGL---EI-FHIWIA--FPF
CLVY-LTSLVGNITILFVIKTEHS-LH-Q-PMFYFLATLSIIDLCLSTSTIPKMLGI-FW
-FN-LR-E----ISFGGCLAQMFFIHVFTGMETVLLVVMAYDRFVAICKPLQYTTILTNK
TISLLLSVV------------IGRNLILVTP-FV-FLIL-RLPFC-GH-H-I-MPHTYCE
HMGLARLA--CAP-I---K--INIIYGLV-VISHIL-VDMILIASSYVLILRAVF-RIPS
QDAR--L-------KA------LNT-CGSHVCIMLCFYTPAL--FSFMTHRFGQ-NIPHY
I--------------HILLANLYV--VIPPALNPVIYGVRTKQIREKIIK-I-----V--
------------------------------------------------------------
-----------------------------------------------V----QKE-----
-------------------------------.----------------------------
----
>GA_x6K02T2PBJ9-7664016-7664969
--M----PNINLLQ-------------------NAP------------------SNIT--
--EAH-----------------------------------------------------P-
--------------------------------LSFLLLGIPGL---EA-TQFWLG--FPF
CVVY-LTALVGNLIILFVIWTDRT-FH-Q-PMFYFLAMLSVIDLSLSTATIPKMLGI-FW
-FS-LQ-E----LCFACCVAQVFFIHFFTVMESIVLLAMGFDRYVAICNPLRYTTILTNR
IIVVIAVLV------------VIRSLCMIVP-II-FLLL-RLPYC-GH-R-I-IPHTYCE
HMGVARLA--CAS-I---R--ANIYFGLG-NISILF-LDVFLIIVSYARILYAVF-HLPS
QDAR--L-------KA------LNT-CSSHICVILAFFGPAL--FSFLTHRFGH-NIPQY
I--------------HILLANLYV--VIPPALNPVIYGIRTKQIQQRVKN-L-----F--
------------------------------------------------------------
-----------------------------------------------V------------
-------------------------------.----------------------------
----
>GA_x6K02T2PBJ9-7653782-7652841
--M----S--------------------------LY-------------------NIT--
--EVH-----------------------------------------------------P-
--------------------------------SSFLLLGIPGL---EY-AHIWIG--FPF
CFLY-LIAILGNAAVLFVIQTEHS-LH-E-PMYYFLAMLDSIDLGLTTATIPKMLGI-FW
-FN-LR-E----ISFGGCLSQMFFIHFFTVMESIMLLAMGFDRYVAICKPLQYTVILTNK
VIGVIAGIA------------VLRSLYMVLP-VV-FLLL-RLPYC-GH-H-I-IPHTYCE
HMGIARLA--CAS-I---K--VNIMFGLS-NIALLL-LDVVLIILSYVRILYAVF-CLPS
REAR--L-------KA------LNT-CGSHIGVILTFFTPAF--FSFLTHRFGH-NVPQC
I--------------HIFLANLYV--VVPPALNPVIYGVRTKQIREQVMR-I-----L--
------------------------------------------------------------
-----------------------------------------------F----RKD-----
---------------H---------------.----------------------------
----
>GA_x6K02T2PBJ9-7625746-7624808
--M----S---------------------------P------------------GNSS--
--WIH-----------------------------------------------------P-
--------------------------------SSFLLLGIPGL---EE-LQFWLG--LPF
GTVY-LIAVLGNVIILFVIYLEHS-LH-Q-PMFYLLAILAVTDLGLSTATVPRALGI-FW
-FG-FH-K----IAFRDCVAQMFFIHLFTGIETFMLVAMAFDRYIAICNPLRYNTILTNR
TICIIVGVG------------LFKNFILVFP-LI-FLIL-RLSFC-GH-N-I-IPHTYCE
HMGIARLA--CVS-I---K--VNVLFGLI-LISMIL-LDVVLIALSYAKILHAVF-KLPS
WEAR--L-------KA------LNT-CGSHVCVILAFFTPAF--FSFLTHRFGH-NIPRY
I--------------HILLANLYV--IIPPALNPLIYGVRTKQIRDRVVI-F-----F--
------------------------------------------------------------
-----------------------------------------------C-----KE-----
---------------V---------------.----------------------------
----
>GA_x6K02T2PBJ9-7604826-7603885
--M----S--------------------------LY-------------------NVT--
--EVH-----------------------------------------------------P-
--------------------------------SSFLLLGIPGL---EN-AHIWIG--FPF
CLLY-LIAVLGNGAVLFVIQAEHS-LH-E-PMYYFLAMLDSIDLGLTTATIPKMLGI-FW
-FN-LR-E----ISFGGCLSQMFFIHFFTAMESIMLLAMGFDRYIAICKPLQYTVILTNK
VIGVIAGIA------------VLRSLYMVLP-LV-FLLL-RLPYC-GH-Q-S-IPHTYCE
HMGIARLA--CAS-I---K--VNIMFGLS-NIALLL-LDVVLIILSYVRILYAVF-CLPS
REAR--L-------KA------LNT-CGSHIGVILTFFTPAF--FSFLTHRFGH-NVPQY
I--------------HIFLANLYV--VVPPALNPVIYGVRTKQIRERVMR-I-----L--
------------------------------------------------------------
-----------------------------------------------F----HKD-----
---------------H---------------.----------------------------
----
>GA_x6K02T2PBJ9-7589577-7588639
--M----S--------------------------SS-------------------NGT--
--EFH-----------------------------------------------------P-
--------------------------------SFFLLLGVPGL---EK-LHVWIG--FPF
CFVY-LIALVGNIIILFVIKSEHS-LH-Q-PMFYFLAMLGSIDLGLSTSTIPKMLGI-FW
-FN-LR-E----ISFGGCVTQMFFIHIFTAMETVVLVAMAFDRYVAICNPLRYSQILTNR
TIGLILVVV------------FGVNFILLIP-LV-FLIL-RLPFC-GH-H-I-IPHTYCE
HMGIARLA--CAN-I---K--VNMIFGLI-LISMVL-ADVLLIAISYMRILRAVF-CLPS
RDAR--L-------KA------LNT-CGSHICVILAFFTPAF--FSFMTHRFGR-NVPAY
I--------------HILLANLYV--VVPPALNPVIYGVRTKQIRDQVLS-I--------
------------------------------------------------------------
-----------------------------------------------F----WKK-----
---------------T---------------.----------------------------
----
>GA_x6K02T2PBJ9-7567376-7568329
---------------------------------MLI------------------SNNS--
--YEA-----------------------------------------------------P-
--------------------------------QSFILNGIPGL---EA-VHIWIS--LPL
CTMY-IISLVGNLGLVYLIYYEES-LH-R-PMYFFLAMLSLIDLFTCTTTVPNALFI-FW
-FK-LK-E----INFTACLVQMFFVHGFTGVESGVLMLMALDRYVAICYPLRYATILTNP
VIAKAGLAT------------FLRGVLLMIP-FP-FLVK-RLPFC-RS-N-V-ISHTYCD
HMSVVKLS--CAS-I---K--INVIYGLM-VALLIGVFDICCISVSYTMILRAVV-SLSS
ADAR--Q-------KA------FST-CTAHISAIIITYVPAF--FTFFTHRFGGHTIPPS
L--------------HIIVANLYL--LLPPTLNPIVYGMKTKQIRDSIIK-F-----F--
------------------------------------------------------------
-----------------------------------------------HGEKGSR.-----
------------------------------------------------------------
----
>GA_x6K02T2PBJ9-7554614-7553658
---------------------------------MSG------------------ANSS--
--SLT-----------------------------------------------------P-
--------------------------------EFFILNGVPGL---ED-AHVWIS--LPF
CFMY-MIAVVGNCGLIYLIGHEEA-LH-R-PMFYFLALLSFTDVTWCTTTVPNMLCI-FW
-FN-FK-K----IGFNSCLAQMFFVHMLTGMESGVLMLMALDRYVAICNPLRYTTILTNP
VIAKACLAT------------FLRSVMLIFP-FT-LLTK-RLPYC-RS-I-L-IPHTYCD
HMSVAKVS--CGN-A---K--VNAIYGLM-VALLIGVFDICCISVSYTMILRAVV-SLSS
ADAR--H-------KA------FST-CTSHICAIVITYVPAF--FTFFTHRFGGHTIPHH
V--------------HIIVANLYL--LLPPTMNPIVYGVKTKQIRESVIK-F-----L--
------------------------------------------------------------
-----------------------------------------------LGDKMGFT-----
-------------------------------.----------------------------
----
>GA_x6K02T2PBJ9-7546146-7545166
---------------------------------MSE------------------ANSS--
--SLT-----------------------------------------------------P-
--------------------------------EFFILNGIRGL---ED-AHVWIS--LPF
CFMY-MIAVVGNCGLIYLIGHEEA-LH-R-PMYYFLTLLSFTDITLCTTTVPNMLCI-FW
-FN-LK-K----IGFKACLAQMFFVHTFTATESGMLMLMALDRYVAICYPLRYGTILTNP
VIAKASLAT------------FLRSVAFILP-FT-FLTK-RLPYC-RG-N-L-IPHAYCD
HMSVAKIS--CGN-V---K--INAVYGLL-VALVVCAFDIFCITVSYTMILRAVM-NLSS
ADAR--H-------KA------FST-CTSHICAIVITYVPAF--FNFFTHRFGAHTIPHH
I--------------HIIVANLYL--LLPATMNPIVYGVKTKQIRESVIK-F-----F--
------------------------------------------------------------
-----------------------------------------------SGDKSDIV-----
---------------D--------IKGLKNK.----------------------------
----
>GA_x6K02T2PBJ9-7522449-7521493
---------------------------------MSG------------------ANSS--
--SLT-----------------------------------------------------P-
--------------------------------EFFILNGVPGL---ED-AHVWIS--LPF
CFMY-MIAVVGNCGLIYLIGHEEA-LH-R-PMYYFLALLSFTDVTLCTTTVPNMLCI-FW
-FN-FK-K----IGFNSCLVQMFFVHMLTGMESGVLMLMALDRYVAICYPLRYTTILTNP
VIAKAGLAT------------FLRSVMLIFP-FT-LLTK-RLPYC-RG-S-L-IPHTYCD
HMSVAKVS--CGN-A---K--VNAIYGLM-VALLIGVFDICCISVSYTMILRAVV-SLSS
ADAR--H-------KA------FST-CTSHICAIVITYVPAF--FTFFTHRFGGHTIPHH
V--------------HIIVANLYL--LLPPTMNPIVYGVKTKQIRESVIK-F-----L--
------------------------------------------------------------
-----------------------------------------------LGDKMGIT-----
-------------------------------.----------------------------
----
>GA_x6K02T2PBJ9-7509539-7510489
---------------------------------MPG------------------VNTS--
--SLT-----------------------------------------------------P-
--------------------------------RYFILNGIPGL---EA-AHIWIS--LPF
FIMY-LIAVTGNCGLIYLISHEEA-LH-R-PMYYFLAMLSATDISGCNTIVPSMLCI-FW
-FS-VK-E----IDFNACLVQMFFIHMLTGMESGVLMLMALDRYVAICYPLRYTTILTNT
MITKIGLAA------------LVRSVLLMVP-FA-FLIK-RLPYC-RG-N-L-IQHTYCD
HMAVAKLS--CGN-I---K--INAIYGLI-IAIFIGGFDIFCISMSYAMIIHAVV-KLSS
ADAR--H-------KA------FST-CTSHICAIVITYVPAF--FNFFTHRFGRTTIPHH
I--------------HIIIANLYL--LLPPTLNPIVYGVKTKQIREGVIK-L-----F--
------------------------------------------------------------
-----------------------------------------------ARQKVV.------
------------------------------------------------------------
----
>GA_x6K02T2PBJ9-7361631-7360711
-----------------------------PTLIISL------------------LNAS--
--SLT-----------------------------------------------------P-
--------------------------------ASFILNGIPGL---EE-VHLWIS--FPL
FTMY-SIALTGKFGLIYLIYSEEV-LH-R-PMYIFLALLSFTDVLMCTSTLPNTLCI-LW
-FN-VK-K----IDFKACLAQMFFVHTFTGMESGVLMLMALDRYVAICYPLRYATILTNV
VIAKAGMLT------------FLRGVILVIP-FI-FLTK-RLPYC-KG-N-V-IPHTYCD
HMSVAKIS--CGN-V---Q--INAIYGLM-VALLIGGFDILCITVSYTMILRAVV-SLSS
ADAR--Q-------KA------FST-CTAHICAIVITYVPAF--FTFFTHRFGRHTIPPH
I--------------HIIMANLYL--LMPPTMNPIVYGVKTKQI----------------
------------------------------------------------------------
------------------------------------------------------------
------------------------------.-----------------------------
----
>GA_x6K02T2PBJ9-7331927-7332961
-MFQILRD----------------------------------------------SSSS--
--RFQ-----------------------------------------------------V-
--------------------------------SEFILMGFPGI---HS-WQHWLS--LPL
ALLY-VLALIANILIVTFIYQEAS-LH-Q-PMYHFLGILAIVDMGLATTIMPKILAI-LW
-FN-AK-A----ISFNECFAQMYAIHCFVAMESDIFVCMAIDRYVAIRRPLRYSSIVTES
FVVKATVIM------------AFRNFVAPMS-VP-VLAA-QRNYC-SR-N-Q-INHCFCP
NPGVTSLA--CDD-R---K--IDSINQLF-LAWAVMGSDLGLIIVSYALILPSVL-RLNS
PKAA--S-------QT------LST-CTSHLILIFFFYTVII--VMPITHSAK-MTVPV-
I--------------LLLLNVPHN--VIPPALNPMVYALKNKELKEGFYL-C-----S--
------------------------------------------------------------
-----------------------------------------------GWMPKEPKKGENS
SHLYYFKTRLSDFLSDLVS.----------------------------------------
----
>GA_x6K02T2PBJ9-7316375-7317334
-MFQILRD----------------------------------------------SNSS--
--RFQ-----------------------------------------------------V-
--------------------------------SEFILMGFPGI---HS-WQHWLS--LPL
ALLY-VLALIANILIVTVIYQEAS-LH-Q-PMYHFLGILAIVDVGLATTIMPKILAI-LW
-FN-DN-N----ISLPECFAQMYAIHCFVAMESGIFVCMAIDRYVAICKPLRYSSIVTES
FVVKATVIM------------AIRNFVAPMS-VP-VLAA-QRNYC-FQ-N-K-IEHCLCS
NLGVTSLA--CDD-R---K--INSINQLF-LAWTLMGSDLALIMISYALILRSVL-RLNS
AEAA--S-------KA------LST-CTSHLILIFFFYTVIV--VISITHSVG-IKIPL-
I--------------PVLLNVLHN--VIPPALNPMVYALKNKELKQGLYK-V-----L--
------------------------------------------------------------
-----------------------------------------------RLDVKE-------
------------------G.----------------------------------------
----
>GA_x6K02T2PBJ9-7298889-7299857
-------------------------------MLLL--------------------NQT--
--EVT-----------------------------------------------------P-
--------------------------------VSFILNGIPGL---EE-MHIWIS--FPF
CSMY-VIAVVGNCGLLYLIFFEDS-LH-R-SMYYFLAMLSLTDLVMCSASIPKTLCI-FW
-FY-IK-E----ISFTDCLVQMFFIHTFTAMESGVLMLMALDRYVAICYPLHYSTILTNP
VIAKAGLAT------------FLRAVVLIIP-LI-FITK-HLPFC-RS-N-ILIHHTYCD
QLSVAKVS--CGN-I---K--VNIVYGLM-IALFIGGFDILCITVSYTMILKAVV-SLSS
ADAR--Q-------KA------FST-CTAHICAIVFSYSPAF--FCFFSHRFGGHIIPPS
C--------------LIIVANLYL--LLPPTMNPVVYGVKTKQIRDCVIR-I-----F--
------------------------------------------------------------
-----------------------------------------------SGSKDIKS-----
----------------------------HSI.----------------------------
----
>GA_x6K02T2PBJ9-7273558-7272587
-------------------------------MVMSV------------------QNST--
--DLT-----------------------------------------------------P-
--------------------------------ASFVLNGIPGL---ED-MHIWIS--FPF
CSMY-AVAMMGNCGLLYLIFFEDS-LH-R-PMYYFLAMLSLTDLVMCSSTIPKTLCI-FW
-FH-LK-E----IGFDDCLVQMFFIHTFTGMESGVLMLMALDRYVAICYPLRYSTILTNP
IIAKIGLAT------------FLRGVLLIIP-FT-FLTK-RLPYC-RG-N-I-INHTYCD
HMSVAKLS--CGN-V---K--VNAIYGLM-VALLIGGFDILCITISYTMILRAVV-SLSS
ADAR--Q-------KA------FST-CTAHICAIVFSYSPAF--FSFFSHRFGGHTIPPS
C--------------HIIVANIYL--LLPPTMNPVVYGVKTKQIRDCVIR-I-----L--
------------------------------------------------------------
-----------------------------------------------SGSKDSKA-----
----------------------------HGI.----------------------------
----
>GA_x6K02T2PBJ9-7263864-7264823
-MSASLKA----------------------------------------------FNSS--
--KSQ-----------------------------------------------------V-
--------------------------------SEFILLGFPGI---HS-WQHWLS--LPF
TLLY-LSAIGTNVLILIIICQDPS-LK-Q-PMYLFLGILSVVDMGLATTIMPKILAI-FW
-FD-AK-V----ISLPECFAQIYAIHCFVGMESGIFLCMAFDRYVAICYPLRYSSIITNS
LILKATLFM------------VLRNGLCVIP-VP-VLAA-QRNYC-SR-N-E-IDHCLCS
NLGVTSLA--CDD-R---R--PNSICQLI-LAWVGMGSDLGLIILSYTLILRSVL-RLNS
AEAV--S-------KA------LNT-CSSHLILILFFYTVVV--VISVTHLAE-TKATL-
I--------------PVLLNVMHN--IIPPSLNPIVYALRTRELRRGFQK-V-----F--
------------------------------------------------------------
-----------------------------------------------CRSLQE-------
------------------K.----------------------------------------
----
>GA_x6K02T2PBJ9-7245486-7246451
--M-------------------------------ES------------------PNHT--
--DLD-----------------------------------------------------P-
--------------------------------SIFFLLGIPGL---EQ-FHMWLS--LPV
CCLG-TATIVGNITILVVVATEPT-LH-R-PVYLFLCMLSTIDLAASFSTVPKLLAI-LW
-CG-AG-H----ISASACLTQMFFIHAFCMMESTVLLAMAFDRYVAICHPLRYSTILTDT
IIARIGVVA------------MMRGSLLMLP-CP-FLIG-RLSFC-QS-H-V-IPHTYCE
HMAVVKLA--CGD-T---R--PNRVYGLT-AALLVIGVDLFCIGLSYALIAQAVF-RLSS
QEAR--S-------KA------LGT-CGSHVCVILISYTPAL--FSFFTHRFGH-HVPLH
I--------------HILLANVYL--LFPPALNPVVYGVKTREIRERVAK-V-----F--
------------------------------------------------------------
-----------------------------------------------QWGQGTRL-----
---------------K------------ISK.----------------------------
----
>GA_x6K02T2PBJ9-7224628-7223702
--------------------------------MLIF------------------NHSS--
----------------------------------------------------------F-
--------------------------------MTFTLLGVPGL---ES-QHLWLS--VPF
TSML-LAILIGNGAILFLVITEPT-LH-T-PMYLLLALLMVADLISTLALVPKVLCL-FW
-FD-DR-V----IAIYACFTQMFFIHGASVVRSALLVAMAFDRFVAVCEPLRYNTILSHS
LVGRLGLVA------------LAKGVILILP-MP-LLLQ-RLTFC-HR---V-IPHTYCD
HMAVVKMA--CSN-T---R--PNRIYGLF-VILLVVGLNLLLIGFSYVFILQSVV-RLNS
RDAT--F-------KA------LNT-CSAHLFVILITYVPAL--FSSITHRIG-HHIPPH
A--------------HIILANLYL--LIPSVFNPIIYGIKMKEIRDRVAK-C-----L--
------------------------------------------------------------
-----------------------------------------------CR-----------
-----------------------.------------------------------------
----
>GA_x6K02T2PBJ9-7215221-7216195
---------------------------------MMP------------------CNST--
--S-H-----------------------------------------------------P-
--------------------------------SFFILQGIPGM---ED-KHKWIS--IPF
SSMY-FITVMGNCTILLTISMERS-LH-K-PMFLLLFFLALTDLGMSTTTIPKVLCI-FW
-FG-QS-Q----ISYEGCLVQLFFIHSISAMQSSVLMTMAFDRYVAICKPLRYSTILSNS
RIGLIGLAS------------LVRAILFILP-MP-ILLQ-RMPFH-AN-R-V-IPTTYCE
HMAVVKMV--CVD-T---T--FNRIYGLV-VAMLVVGVDISAIASSYALILRAIM-HLSS
KEAH--H-------KA------VNT-CTTHICVMLVSYTPSL--FSFLTHRFG-RGIPPH
V--------------HTILGNLYF--LVPPMLNPIIYGVKTKEFRDKITK-Y-----L--
------------------------------------------------------------
-----------------------------------------------YRRKEPII-----
---------------FSHNQKLV.------------------------------------
----
>GA_x6K02T2PBJ9-7206970-7207923
--MMLSAA---------------------------I------------------PNGT--
--AFH-----------------------------------------------------P-
--------------------------------PTFVLLGIPGM---QD-QHVWIA--IPF
CSMY-ILALVGNGTILYIIITDRA-LH-E-PMYLFLCLLSITDLVLCSTTLPKMLAI-FW
-LR-SH-V----ISYHGCLTQMFFVHAVFATESAVLLAMAFDRYVAICRPLHYTSILNAV
VIGKIGLAC------------VTRGLLFVFP-FV-ILIE-RLPFC-GH-H-I-IPHTYCE
HMGIAKLA--CAS-I---K--PNTIYGLT-VALSVTGMDVVLIATSYILILQAVL-RLPS
KDAQ--F-------RA------FST-CGAHICVILVFYIPAF--FSFFTHRFGH-HVPPQ
V--------------HIILANLYL--LVPPVLNPLVYGINTKQIRLRILD-F-----F--
------------------------------------------------------------
-----------------------------------------------V----KRR-----
---------------.--------------------------------------------
----
>GA_x6K02T2PBJ9-7191524-7192471
--M----A---------------------------T------------------FNLS--
--SFN-----------------------------------------------------P-
--------------------------------GFFILLGIPGL---EQ-FHVWIG--IPF
FIIY-LVAFAGNSILLYLIFMERS-LH-E-PMFFFLSLLDGTDLILCNTCVPKTFSI-FW
-LG-PQ-H----ITFPGCLTQMFFLHFSFAMDSAILLSMAFDRYVAICFPLRYTTILTHQ
IVIKIVVAI------------ISRSFCIIFP-CV-FLLK-RLPFC-RE-L-V-IPHTYCE
HIGIARLA--CAD-I---S--INIWYGFA-VPIMTVMSDLILIGISYTVILRAVF-NLPS
QDAR--K-------KA------LST-CGSHVCVILIFYTPAI--FSVLVHRFGH-NIPHS
F--------------HILFANLYV--SIPPAINPVIYGVKTKQIRDKINL-L-----F--
------------------------------------------------------------
-----------------------------------------------F----PKD-----
---------------N-------------H-.----------------------------
----
>GA_x6K02T2PBJ9-7179540-7180481
--M---------------------------------------------------YNLS--
--CYN-----------------------------------------------------P-
--------------------------------ASFTLVGIPGL---EK-FHIWIG--IPF
CVIY-VVAIVGNCILLYLIAVEQS-LH-E-PMFIFLSMLASTDLILSTATVPKLLSN-LW
-FG-SQ-E----ITFSGCLTQMFFLHFSFVVDSAILLAMAFDRYVAICLPLRYSTILTPQ
VIVKIMVSI------------IVRSFSVILP-DV-FLLR-RLPFC-KT-R-V-IPHTYCE
HIGVARLS--SAD-I---S--INIWYGFS-VPLMTVISDVILIAVSYIFILRAVF-LLSS
QGAR--Q-------KA------LST-CGSHICVILMFYTPAF--FSILAHRFGH-SVPRN
V--------------LILFANFYV--AIPPALNPVVYGVKTKQIQDKFLL-F-----F--
------------------------------------------------------------
-----------------------------------------------S----LRK-----
---------------T-------------Q-.----------------------------
----
>GA_x6K02T2PBJ9-6924585-6923647
--M----V---------------------------M------------------HNVS--
--SYN-----------------------------------------------------T-
--------------------------------GPFTLSGIPGL---EQ-YHVWIS--IPF
CFIY-LVAILGNSILLYLIAVEHS-LH-S-PMFFFLSMLAMTDLILSTTCVPKTLSI-FW
-FG-PQ-E----ISFPGCLTQLFFLHYSFVLDSAILLAMAFDRYVAICSPLRYTTILTPK
TIVKIAVGI------------SFRSFCVFVP-CV-FLVN-RLPFC-RT-H-I-IAHTYCE
HIGVARLA--CAD-I---S--INIWYGFC-VPIMTVIIDVILIAISYTLILCAVF-RLPS
RDAR--Q-------KA------LST-CGSHVCVILMFYIPAF--FSILAHRFGR-NVPRT
F--------------HIMFANLYV--IIPPALNPIVYGVKTKQIRDKAIL-L-----L--
------------------------------------------------------------
-----------------------------------------------F----PK------
-------------------------------.----------------------------
----
>GA_x6K02T2PBJ9-6914780-6913830
--M----I---------------------------T------------------SNVS--
--SYN-----------------------------------------------------P-
--------------------------------GPFLLVGIPGL---EH-FHVWIG--IPF
CVIY-IIAVVGNCILLYLITVERS-LH-E-PMFFFLSMLAMTDLILSTDGVPKTLSI-FW
-MG-AR-E----ITFPGCLTQMFFLHYSFVLDSAILMAMAFDRYVAICSPLRYATILTPK
TIVKIAVGI------------SFRSFCIILP-VV-FLLT-RLPFC-RT-R-I-IPHTYCE
HIGVARLA--CAD-I---S--INIWYGFC-VPIMTVISDVVLIAVSYTLILCAVF-RLPS
RDAR--Q-------KA------LGT-CGSHVCVILMFYTPAF--FSILAHRFGH-NVSLT
F--------------HIMFANLYI--VIPPAMNPIVYGVKTKQIREKVIL-L-----F--
------------------------------------------------------------
-----------------------------------------------S----VKS-----
---------------I-------------DG.----------------------------
----
>GA_x6K02T2PBJ9-6841330-6842268
--M------------------------------------------------------S--
--ESL-----------------------------------------------------P-
--------------------------------VTLFLTGIPGL---EF-AHLWIA--IPF
CVMY-VVALLGNAALILIIGTESV-LH-T-PMYLFLCLLSLTDLALSSTTVPKMLAI-LW
-LH-SN-E----ISFGGCLAQMFCVHSIYALESSVLLAMAFDRYVAICNPLRYTTILNHT
VIAQIIFAG------------IVRSVAIVSP-FI-FLLR-RLPYC-GH-R-V-MTHTYCE
HMGIARLA--CAN-I---T--VNIVYGLT-VALLAMGLDSILIAISYGFILRAVF-RLPS
RDAQ--H-------KA------LST-CGSHLGVILVFYIPAF--FSFLTHRFGHNRVPKH
V--------------HIFLANLYV--LVPPVLNPIIYGARTKEIRSRLLK-L-----L--
------------------------------------------------------------
-----------------------------------------------H----LGK-----
---------------D-------------LV.----------------------------
----
>GA_x6K02T2PBJ9-6819097-6818150
-----------------------------------M-----------G-NFR--INAS--
--Q-------------------------------------------------------V-
--------------------------------PSFILTGFPGM---EA-MEPWLS--LPF
LLFY-AISIIGNSLILLIIKEEQS-LH-Q-PMYYFLSLLSVNDLGVSFSTLPTVLTT-LC
-FH-AR-V----INFNACLAQMFFIHLFSWTESGILLAMSFDHYVAICNPLRYATVLTNA
RIVAMGLGT------------VLRSFVLIVV-FP-VLLH-RLPFC-HPQN-I-LSHAYCL
HVDMIKLA--CTD-V---S--LNSHYGLS-IVLLTFGLDSALILISYVLILRSVL-AIAS
REER--L-------KT------LNT-CVSHILAVLIFYVPMV--SVSIVHRFG-AGLPHA
V--------------HILMSILYL--FVPPMLNPIIYSIKTKEIRRRLLK-M-----L--
------------------------------------------------------------
-----------------------------------------------FRV----------
---------------KL.------------------------------------------
----
>GA_x6K02T2PBJ9-6803062-6802118
-----------------------------------M-----------G-GEA--HNSS--
--G-------------------------------------------------------L-
--------------------------------PPFILTGLPGM---ET-SQHWLF--LLL
GVLY-SVSIVGNALILFIIKEEES-LH-Q-PMYYFLSLLSGNDLGVSFSTLPTVLGV-FC
-FH-LR-E----ISFNSCMSQMFFIHLFSFMESGILLAMSFDRYVAICNPLRYSTVLTDA
RVMWMGVCV------------FLRSFCMIFP-LP-FLLK-RLPFC-KA-N-V-LSHAYCL
HPDLIRLP--CGD-T---S--INNIFGLS-IVISTFGLDSALIFLSYVLILRSVL-AIAS
REER--M-------KT------LNT-CVSHLCAVLIFYVPKV--GVSMFARYG-RHAPHY
V--------------HTLLSLIYL--FVPPMLNPVIYSIKTKEIRRRFCK-I-----L--
------------------------------------------------------------
-----------------------------------------------LGN----------
---------------KF.------------------------------------------
----
>GA_x6K02T2PBJ9-6793628-6792684
-----------------------------------M-----------G-GEA--HNSS--
--G-------------------------------------------------------L-
--------------------------------PPFILTGLPGM---ET-SQHWLF--LLL
GVLY-TVSIVGNALILFIIKEEES-LH-Q-PMYYFLSLLSLNDLGVSFSTLTTVLGV-FC
-FL-LR-E----ISFNSCMSQMFFIHLFSFMESGILLAMSFDRYVAICNPLHYSTVLTDA
RVMWMGVCV------------FFRSFCMIFP-LP-FLLK-RLPFC-KA-N-V-LSHAYCL
HPDMIRLP--CGD-I---T--INNIFGLF-IVISTFGLDSALILLSYVLILRSVL-AIAS
REER--L-------KT------LNT-CVSHLCAVLIFYVPMV--GVSMAARYG-RHAPRY
V--------------HTLLSLVYL--FVPPMLNPVIYSIKTKEIRRRLHK-I-----L--
------------------------------------------------------------
-----------------------------------------------LGT----------
---------------KI.------------------------------------------
----
>GA_x6K02T2PBJ9-6784380-6783436
-----------------------------------M-----------R-TLY--SNTS--
--S-------------------------------------------------------T-
--------------------------------LSFMLTGFPEM---QS-LEHWLA--ALL
LLLY-VISIVGNALILFIIKEEQS-LH-H-PMYYFLSLLSVNDLGVSFSTLPTVLAS-MC
-FH-IP-E----TAFDACLAQMFFIHFFSWTESGILLAMSFDRYVAICNPLHYSSVLTDA
RVAHMGMSI------------IIRSFCMVFP-LP-FLLK-RLPFC-KA-N-V-LTHSYCL
HPDLIRLP--CGD-T---T--INSMYGLF-IVISAFGVDSVLILLSYVLILRSVL-AIAS
REER--L-------KT------LNT-CVSHISAVLIFYVPMI--SVSMVHRFV-KHAPEY
V--------------HKFTSLVYL--FVPPMLNPIIYSIKTKEIRRRLHK-M-----L--
------------------------------------------------------------
-----------------------------------------------LGT----------
---------------KF.------------------------------------------
----
>GA_x6K02T2PBJ9-6773690-6774628
-----------------------------------M-----------A---L--FNVT--
--H-------------------------------------------------------P-
--------------------------------ASFLLTGIPGL---ES-LHPWLA--GPL
CVMY-AVALGANTVILQAVRVEPI-LH-A-PMYYFLSMLSFSDVAMSMATLPTVLRT-FC
-FD-AR-S----IAFDACLVQMFLIHSFSMMESGILLAMSFDRYVAICNPLHYATVLTNE
FIAGMGLAV------------TARSFITLFP-LP-FLIK-RLPIC-KS-N-V-LSHSYCL
HPDMMKLA--CAD-I---T--INSIYGLF-VLVSTFGMDLLFIFLSYVLILRSVM-AIAS
HEER--L-------KA------LNT-CVSHILAVLAFYVPMI--GVSTVHRFG-KHAPRY
I--------------HVLMSNVYL--FVPPVLNPLIYSAKTKEIRRAIFR-M-----F--
------------------------------------------------------------
-----------------------------------------------RRI----------
---------------KL.------------------------------------------
----
>GA_x6K02T2PBJ9-6756759-6755815
-----------------------------------MLG----------------LNGT--
--PFQ-----------------------------------------------------P-
--------------------------------ATLQLTGIPGM---NI-GQAWIA--LIF
CFLY-FISIAGNLSILALVIREPP-LH-Q-PMYYFLSMLSLNDLGVSLSTLPTVLAT-FC
-FN-YR-H----VDFDACLVQMFFIHTFSFMESGILLAMSFDRFVAICDPLRYSTVLTNS
RILAMGLGI------------LAKSFTTLFP-FP-FLVK-RLPFC-KG-N-V-LHHSYCL
HPDLMKVA--CGD-I---H--VNNIYGLF-VVIFTYGVDSVFILLSYALILRAVL-VIAS
HEQR--L-------KA------LNT-CISHICAVLAFYVPII--AVSMIHRFW-KSAPAV
V--------------HVMMSNVYL--FVPPMLNPIIYSVKTKEIRKGMLK-V-----F--
------------------------------------------------------------
-----------------------------------------------HKS----------
---------------QT.------------------------------------------
----
>GA_x6K02T2PBJ9-6747143-6746193
-----------------------------------M-----------G---A--ENNE--
--SLD-----------------------------------------------------L-
--------------------------------LSIFLTGIPGL---EA-QHGWLS--IPF
FIMY-IVAIVGNSLIMIAVQQESA-LH-E-PMYLFLSMLAITEVGVSVSTLPTVMGI-LW
-FN-AY-R----IDFDGCLAQMFFIHTFSGMESGVLLAMSYDRFVAIYNPLRYTAILTLP
RIISMGLGI------------TLKSVALMAP-LP-ILLK-QLPYC-HI-N-I-LSHSYCL
HSDLIQLP--CAD-T---R--LNSILGLA-IVLATFGLDSLLIVVSYGLILYTVM-GIAS
GEGR--K-------KT------LNT-CVSHICAVLIYYVPMI--GVSVMHRVA-KHASPV
V--------------HTLMSSIYL--FVPPVLNPIIYSVKTRPIQQGIAN-L-----F--
------------------------------------------------------------
-----------------------------------------------SCKKGSI.-----
------------------------------------------------------------
----
>GA_x6K02T2PBJ9-6737723-6738670
-----------------------------------M-----------S---E--VTNT--
--THG-----------------------------------------------------P-
--------------------------------FYFILTGIPGF---ED-IHLWIS--IPF
FCLY-TISIMGNTTILTVIRTEPS-LH-E-PMYLFLSMLALTDLGLTLTTLPTVMQV-LW
-FN-IR-E----ISFEACFAQVFFLHGFSFMESSVLLAMSFDRYVAICRPLHYASILTSE
VIARIGLAI------------ICRCVLAVLP-SL-FLLK-RLPFC-HS-H-L-LSHSYCL
HQDMIHLV--CAD-I---R--VNRWYGFA-LVLLIIVLDPLLIVLSYALILKSVL-NTAT
WTER--L-------RA------LNN-CLSHMLAVLVLYVPMV--GVSMTHRFA-KHASPL
V--------------HVLMANIYL--LAPPVMNPIIYSVKTKQIRQGITR-L-----L--
------------------------------------------------------------
-----------------------------------------------LQRKVH.------
------------------------------------------------------------
----
>GA_x6K02T2PBJ9-6713641-6714588
-----------------------------------M-----------S---E--VTNT--
--THD-----------------------------------------------------P-
--------------------------------FYFILTGIPGF---ED-IHLWIS--IPL
FCLY-TISIMGNTTILTVIRTEPS-LH-Q-PMYLFLSMLALTDLGLTLTTLPTVMQL-LW
-FN-IR-E----ISFEACFAQFFFLHGFSFMESSVLLAMSFDRYVAICRPLHYASILTSE
VIARIGLAI------------ICRCVLAVLP-SL-FLLK-RLPFC-HS-H-L-LSHSYCL
HQDMIHLV--CAD-I---R--VNSWYGFA-LVLLIIVLDPLLIVLSYALILKSVL-NTAT
WTER--L-------RA------LNN-CLSHMLAVLVLYVPMV--GVSMTHRFA-KHASPL
V--------------HVLMANIYL--LAPPVMNPIIYSVKTKQIRQGITR-L-----L--
------------------------------------------------------------
-----------------------------------------------LQRKVH.------
------------------------------------------------------------
----
>GA_x6K02T2PBJ9-6691078-6692032
-----------------------------------M-----------K---N--YNSS--
-LGFL-----------------------------------------------------P-
--------------------------------TTFILVGIPGL---ET-EHIWIS--IPF
CLMY-FIIFLGNGTILHVIRTDAS-LH-Q-PMYLFLAMLALAEVGVSASTLPTVLGI-FL
-FD-TS-E----ITFEACLLQMFFIHSFSIMESAVLLAMSVDRFVAIYSPLRYTTILTLP
RIFGTGAVI------------GLKSVILMAP-LP-ILLR-RLPFC-GH-N-A-LSHSYCL
HPNLIHLP--CGD-I---S--IDNIYGLF-IVTSTFGLDSLLIVVSYGLILHTVL-GIAT
GDGR--R-------KA------LNT-CGSHVCAVLAYYVPMI--GLSMVHRFA-HHVSPL
L--------------QTMMANAYL--FFPPSHQPHCLQHQNQGDPSWHCS-N-----A--
------------------------------------------------------------
-----------------------------------------------VREEVQSL-----
------------------------------------------------------------
----
>GA_x6K02T2PBJ9-6681230-6682168
-----------------------------------M------------------FNSS--
--QFT-----------------------------------------------------P-
--------------------------------KYFLLTGFPGL---EA-WYPWLI--FPF
CFTY-TIGIMGNTLILAVIRKNSS-LH-Q-PMFLFLAMLAFSELGVSASTLPTVLSI-FL
-LG-AN-K----ICFEACLLQMFSIHSFSIMESGVLLAMSVDRFVAIYNPLRYTAILTLP
RIAGTSLTL------------GLKSLLLMFP-LP-FLLK-RLPFC-GH-N-V-LSHSYCL
HSDLIQLP--CGD-T---R--PNSILGLC-IVTSTFGLDSLLIVVSYVLILYTVL-NITS
GEGR--R-------KA------LNT-CVSHMCAVLVYYVPMI--SVALVHRFM-KHAVPA
V--------------RLLLANIYL--LVPPMLNPIIYSAKNRQIRQGLIQ-L-----F--
------------------------------------------------------------
-----------------------------------------------LQRKY.-------
------------------------------------------------------------
----
>GA_x6K02T2PBJ9-6671256-6672209
-----------------------------------M------------------KVSIPP
RANFS-----------------------------------------------------Y-
--------------------------------AIFLLTGFPGL---EW-AHHWIS--LPI
FMGY-FVAIMGNATILHLVRTDPS-LH-Q-PMYYFLAILAVTDLGLCMSTLPSVLGV-LW
-FD-AR-M----VGLVPCVLQQHFLHSFSFMESAVLFAMALDRLIAIRFPLRYASVLTGP
RVALIGTVL------------GMRSAAITAA-PS-LHLL-TFDYC-HP-G-A-LSHAYCL
HQDMIRLA--CSD-T---R--FNRLYGLC-IIMLAMGSDVLFILLSYAVILRTVL-AIAS
AGER--L-------KA------LNT-CVSHILAVLCFYVPVL--GLSIVHRFG-QHTSPL
V--------------HILMGTVSV--LFPPVMNPVIYSIKTQQIRRAIVK-V-----I--
------------------------------------------------------------
-----------------------------------------------SLGKIQ.------
------------------------------------------------------------
----
>GA_x6K02T2PBJ9-6662699-6663658
-----------------------------------M---------------V--LSNI--
--THF-----------------------------------------------------S-
--------------------------------PMFYLSGFPGL---EA-IEHWIF--IPF
FLMY-LVAISGNCLILIIIKTSPR-LH-T-PMYYLLSLLALTDLGLSVSTLPTMVGI-FW
-FN-YH-G----IYFGACQIQMFCIHSFSFMESAVLLVMSFDRFVAICHPLRYSSIITVQ
RVMRAGLCV------------ILRGPVALIP-IV-LLLK-DFPYC-GP-L-V-LSHSFCL
HQEVIHLA--CVD-T---T--FNNLYGLS-LVVFTVMLDLVLIALSYGFILYTVA-GLAS
QEEQ--I-------RA------FQT-CTSHLCAVLVFFVPMM--GLSLVHRFG-KHAPPA
V--------------HLLMANIYL--FVPPMLNPVIYSIKTKEIRKAIIR-F-----L--
------------------------------------------------------------
-----------------------------------------------GFRKVNSE-----
---------------SWG.-----------------------------------------
----
>GA_x6K02T2PBJ9-6648196-6649143
-----------------------------------M-----------P-SM----WLN--
---IS-----------------------------------------------------S-
--------------------------------SPFLLTGFPGL---EK-AHHLIS--LPL
LMAY-ISILLGNGTLLFLIKDDHN-LH-E-PMYYFLGMLAATDLGVTLTTMPTVLSV-LW
-LN-HR-E----IGHGACFSQAYFIHTLSIVESGVLLAMAYDRFIAIRNPLRYTTILTDT
KVIKIGIGV------------VMRAGLSIMP-II-IRLH-WFPYC-RS-H-V-LSHAFCL
HQDVIKLA--CAD-I---T--FNRLYPVV-VVFAMVLLDFLIIFFSYVLILKTVM-GIAS
TDER--A-------KA------LNT-CVSHICCILVFYVTVV--GLTFIHRFG-KNVPHV
V--------------HITMSYIYF--LFPPFMNPVIYSIKTKQIQSGLLR-L-----F--
------------------------------------------------------------
-----------------------------------------------SLP----------
---------------CSKT--.--------------------------------------
----
>GA_x6K02T2PBJ9-6634906-6633983
-----------------------------------M-------------------WSN--
---IS-----------------------------------------------------A-
--------------------------------APFLLTGFPGL---EA-AHHWIS--IPF
FAIY-ISVLLGNGTLLYLIKDDHN-LH-E-PMYYFLAMLAGTDLTVTLTTMPTVMAV-LW
-VN-HR-E----IRHGACFLQAYIIHSLSIVESGVLLAMSYDRFVAICTPLHYNSILTNS
RVIAIGLGV------------VLRGFLSLVP-PI-LPLF-WFSYC-RS-H-V-LSHAFCL
HQDVMKLA--CAD-I---T--FNRIYPVV-LVALTFFLDALIIVFSYVLILKTVM-GIAS
GEER--A-------KA------LNT-CVSHISCVLVFYITVI--GLTFIHRFG-KNAPHV
V--------------HITMSYVYF--LFPPFMNPIIYSIKTKQIQRSVLH-L-----L--
------------------------------------------------------------
-----------------------------------------------S------------
-----------------V.-----------------------------------------
----
>GA_x6K02T2PBJ9-6620959-6620024
-----------------------------------M-------------------WPN--
---SS-----------------------------------------------------D-
--------------------------------APFLLTGFLGL---EM-IHHWIS--IPF
FVIY-FSIIVGNGTLLFIIWSDHS-LH-E-PMYYFLAVLASMDLGMTLTTMPTVLGV-LV
-LN-QR-E----IVHGACFIQSYFIHSLAIVESGVLLAMSYDRFVAICTPLHYNSILTNS
RVMKMALGA------------LLRGFVSIVP-PI-MPLF-WFPYC-HS-H-V-LSHAFCL
HQDVMKLA--CAD-I---T--FNLIYPVV-LVALTFFLDALIIIFSYVLILKKVM-GIAS
GEER--K-------KS------LNT-CVSHISCVLVFYITVI--GLTFIHRFG-KNAPHV
V--------------HITMSYVYF--LFPPFMNPIIYSIKTKQIQRSILR-L-----L--
------------------------------------------------------------
-----------------------------------------------SKH----------
---------------SRT.-----------------------------------------
----
>GA_x6K02T2PBJ9-6515150-6514170
--M-KVAS--------------------------SF------------------HNDT--
--NPQ-----------------------------------------------------D-
--------------------------------VWYVLIGIPGL---ED-LHSWIA--IPI
CSMY-IVAVIGNVLLIFLIVTERS-LH-E-PMYFFLSMLALADLLLSTATAPKMLAI-FW
-FH-SR-G----ISFGSCVSQMFFIHFIFVAESAILLAMAFDRYVAICYPLRYTTILTSS
VIGKIGTAA------------VVRSFLICFP-FI-FLVY-RLLYC-GK-H-I-IPHSYCE
HMGIARLA--CDN-I---T--VNIIYGLT-MALLSTGLDILLIIISYTMILRTVF-QIPS
WAAR--Y-------KA------LNT-CGSHICVILLFYTPAF--FSFFAHRFGGKTVPRH
I--------------HILVANLYV--VVPPMLNPIIYGVKTKQIQDRVVF-L-----F--
------------------------------------------------------------
-----------------------------------------------S----SVS-----
---------------T--------CQHDSRC.----------------------------
----
>GA_x6K02T2PBJ9-6504436-6503489
--M-------------------------------IK------------------FNGS--
--VFM-----------------------------------------------------P-
--------------------------------SVLTLVGIPGL---ES-VQCWIG--IPF
CVMY-IIAMIGNSLILVIIKSEKS-LH-I-PMYIFLAILAVTDIALSTCILPKMLGI-FW
-FH-MP-Q----ISFDACLLQMELIHSFQATESGILLAMALDRYVAICNPLRHATIFSPQ
LTTCLGAGA------------LLRAFILVSP-SI-LLIKCRLKYF-RT-T-I-ISHSYCE
HMAIVKLA--AQD-I---R--INKICGLL-VAFAILGFDIVFITFSYVRIFITVF-QLPQ
KEAR--F-------KA------FNT-CIAHICVFLQFYLLAF--FSFFTHRFGA-HIPPY
V--------------HILLSDLYL--LVPPFLNPIVYGVKTKQIRDQVLK-M-----L--
------------------------------------------------------------
-----------------------------------------------FSKK-H-.-----
------------------------------------------------------------
----
>GA_x6K02T2PBJ9-6494485-6493535
--M-------------------------------IK------------------FNGS--
--VFM-----------------------------------------------------P-
--------------------------------SVLTLVGIPGL---ES-VQCWIG--IPF
CVMY-IIAMIGNSLILVIIKSEKS-LH-I-PMYIFLAILAVTDIALSTCILPKMLGI-FW
-FH-MP-Q----ISFDACLLQMELIHSFQATESGILLAMALDRYVAICNPLRHATIFSPQ
LTTCLGAGA------------LLRSLITTFP-LI-LLIKFCLKYF-RT-T-I-ISHSYCE
HMAIVKLA--AQD-I---R--INKICGLL-VAFAILGFDIVFITFSYVRIFITVF-QLPQ
KEAR--F-------KA------FNT-CIAHICVFLQFYLLAF--FSFFTHRFGA-HIPPY
V--------------HILLSDLYL--LVPPFLNPIVYGIKTKQIRDQVLK-M-----F--
------------------------------------------------------------
-----------------------------------------------FSKK-PL.-----
------------------------------------------------------------
----
>GA_x6K02T2PBJ9-6483085-6482126
-----------------------------------M-----------A---T--SNSS--
--TIV-----------------------------------------------------S-
--------------------------------STFYLTGIPGY---EE-FHHWIS--IPF
CFLY-LVGITGNCMILHIVRTDPR-LH-E-PMYYFLAMLSLTDMAMSLPTMMSLFRV-LW
-SI-SR-E----IQFNICVVQMFLIHTFSFTESSVLLAMALDRYVAICHPLRYATILTPK
LIAKIGTAA------------LLRSSILIIP-LI-ARLA-FFPFC-GS-H-V-LSHSYCL
HQDMIRLA--CAD-I---R--FNVIYGLV-LITLLWGMDSLGIFVSYVLILHSVL-KIAS
REGR--L-------KA------LNT-CASHICAVLILYVPMI--GLSIVHRFA-KHSSPL
I--------------HIFMAHIYL--LVPPVLNPIIYSVKTKQIREGILH-L-----L--
------------------------------------------------------------
-----------------------------------------------CSP-KISS-----
---------------ITM.-----------------------------------------
----
>GA_x6K02T2PBJ9-6466772-6465828
----------------------------------------------------MAGNAT--
--HHI-------------------------------------------------------
--------------------------------ASFFLVGIPGL---EN-FHCWIG--IPV
CLLF-ALTLLGNSIILTTVKLEPS-LH-Q-PMYFFLCMLAMNDMCLTCSTALKMLGI-FW
-FD-EH-W----INFDACLTQMFFIHTLCIMESAILVAMAFDRFVAICIPLHYTSILTMP
MVIKIGLVG------------LGRAILMIMP-CP-LLIK-RLLYY-TK-Y-V-IHHAYCE
HMAVVKMA--SGN-T---Q--VNRIYGIL-VALSVTIFDLGLIVTSYIKILQAVF-RLSS
QNAR--S-------KA------LGT-CVAHVCTILAFYTPAL--FSFLTHRFGKN-VPAS
I--------------HIIFAILYL--LVSPTVNPLVYGAKTKQIRDRVVS-L-----L--
------------------------------------------------------------
--------------------------------------------------FSQKQ-----
-----------------------------KF.----------------------------
----
>GA_x6K02T2PBJ9-6457667-6458617
--M-------------------------------PH------------------LNST--
--IFR-----------------------------------------------------P-
--------------------------------SVLTLTGIPGL---ES-VQFWIG--IPF
CIMY-IIALLGNSLLLVVIKVERS-LH-E-PMYLFLAMLGATDISLSTSILPKMLGI-FW
-FH-LS-T----IYFDACLLQMWLIHTFQGIESGILFAMAMDRYVAICDPLRHASIFTQR
LLTQIGVGV------------TLRAALFVAP-CL-FLIKCRLKFY-WT-T-V-VSHSYCE
HMAIVKLA--AED-V---H--VNKIYGLF-VAFSILGLDIIFITLSYIRIFITVF-KLPQ
KEAR--L-------KA------FNT-CVAHICVFLEFYLLAF--FSFFTHRFGY-HVPSY
I--------------HILLSNLYL--LVPPLLNPIVYGVKTKQIRDQVSK-I-----L--
------------------------------------------------------------
-----------------------------------------------YCNY-SY.-----
------------------------------------------------------------
----
>GA_x6K02T2PBJ9-6394126-6393197
-----------------------------------M-----------S------------
--NLS-----------------------------------------------------T-
--------------------------------SRFVLTGFPGL---EV-YYFFFA--IPF
STIY-AMVFLGNCMILHVIRTESS-LH-Q-PMFYFLAMLALTDLCMGLSTVHTVLGI-LW
-GF-LQ-E----ISLDACIAQSYFIHGLSFMESSVLLAMSFDRYIAICNPLRYSSILTND
RILKIGVAI------------LCRSSMLIPP-VI-IRLK-FLNYC-RP-H-F-LSHSFCL
HQDLIRMA--CSD-I---R--FNSFYALS-LVICTLLLDAVLILASYVMILHTVL-SIAS
REER--I-------KS------LQT-CVSHISAVLVFYIPII--GLTMVHRFG-KHLSPL
V--------------QVLMGNIYI--LFPPLMNPIIYSIKTQQIRVRIQR-L-----F--
------------------------------------------------------------
-----------------------------------------------SLN----------
---------------GI.------------------------------------------
----
>GA_x6K02T2PBJ9-6384836-6383883
-----------------------------------M-----------P-VI----WLN--
---TS-----------------------------------------------------T-
--------------------------------YPFLLTGFPGL---EK-SHHLIS--LPL
LMAY-IFILLGNGTLLFLIKDDHN-LH-E-PMYYFLGMLAATDLGVTLTTMPTVLGV-LW
-FN-HR-E----IGHGACFSQAYFIHSFSIVESGVLLAMAYDRFIAIRNPLRYTTILTDI
KVIKIGIGV------------VMRAGLSIMP-II-IRLH-WFPYC-RS-H-V-LSHAFCL
HQDVIKLA--CAD-I---T--FNRLYPIV-VVFCMGLLDFLIICFSYILILKTVM-GIAS
TDER--A-------KA------LNT-CVSHICCILVFYVTVV--GLTFIHRFG-KNIPHI
V--------------HITMSYICF--LFPPFMNPVIFSIKTKQIQSGLLR-L-----F--
------------------------------------------------------------
-----------------------------------------------SLP----------
---------------YSRTRL.--------------------------------------
----
>GA_x6K02T2PBJ9-6362863-6361910
----------------------------------------------------MVGNIT--
--HQQ-----------------------------------------------------I-
--------------------------------ASFFLVGIPGL---EN-VHCWIG--ISV
CLLF-VLTLLGNSIVIATIKLEPS-LH-Q-PMYFFLCMLAMNDMCLSSSAALKMLGI-FW
-FD-AH-W----INFDACLTQMYFIHTLCIMESAILVAMAFDRFVAICIPLHYASILTTS
MVIKLGLVG------------LMRCVLMVLP-CP-ILIK-RLPYY-TK-Y-V-IPHTYCE
HMAVVKLA--SAN-T---L--INRAYGIS-VALSVITVDLGLIATSYVKILQSVF-RLSS
QNAR--S-------KA------LGT-CAAHVCTILVSYIPAL--FSFLSHRIGKK-VPPS
V--------------HIIFASMYL--LVPSAVNPVVYGVKTKQIRDRVID-L-----F--
------------------------------------------------------------
--------------------------------------------------FTHKK-----
---------------F------------SEK.----------------------------
----
>GA_x6K02T2PBJ9-6335095-6334154
-----------------------------------M-----------T-AL----SVT--
--NYT-----------------------------------------------------S-
--------------------------------SRFALTGFPGL---EI-YYFWIS--VPF
FIIY-VTVFLGNCMVLHVIRTELS-LH-Q-PMFYFLAMLALTDLCMGLSTVHTVMGI-LW
-GF-LQ-E----ISLDACIAQSYFIHGLSFMESSVLLTMSFDRYIAICNPLRYSSILTND
RILKIGVAI------------LCRSSMLIPP-VI-IRLK-FLNYC-RP-H-F-LSHSFCL
HQDLIRMA--CGD-I---R--FNSIYGLA-LVISNLLVDSVLILISYIMILYTVL-SIAS
REER--I-------KS------LQT-CVSHISAVLVFYIPII--GLTMVHRFG-KHLSPL
V--------------HVLMGNVYI--LFPPLMNPIIYSIKTQQIRVRIQR-L-----F--
------------------------------------------------------------
------------------------------------------------LK----------
---------------GT.------------------------------------------
----
>GA_x6K02T2PBJ9-6326488-6327450
--M--TSS--------------------------TY------------------LNHT--
--NLR-----------------------------------------------------D-
--------------------------------IWYTMIGIPGL---ED-AHIWLS--IPI
FSMY-IVAVIGNTFLILLISIEHS-LH-E-PMYFFLTMLALADIFLSTVTIPKVLAI-FW
-FQ-DR-S----ISFASCVSQMFFLHFIFVTESGILLSMAFDRYVAICYPLRYTTILTPS
VIIKMGIAA------------VTRSFFICFP-LI-FLVY-RLTYC-GK-S-I-IRHSYCE
HMGIARLA--CDS-I---K--VNIYYGLI-VALFSIFLDVVLIIVSYARILCAVY-RIPS
QDTR--L-------KA------LST-CGSHVCVILLFYMPVF--FSSLGHRFGGDSIPLH
V--------------HILLANLYV--VLPPSLNPIIYGVKTKQIQERVVQ-L-----F--
------------------------------------------------------------
-----------------------------------------------S----LNK-----
---------------V--------I-----C.----------------------------
----
>GA_x6K02T2PBJ9-6320148-6321104
--M-TMSS-----------------------------------------------NHT--
--NLR-----------------------------------------------------D-
--------------------------------IWYTMIGIPGL---ED-AHVWLS--IPI
CSMY-IVALIGNTLLIFLIFTEHS-LH-E-PMYLFLSMLALADIILSTVTTPKVLAI-FW
-FQ-AG-G----ISFTSCVSQMFFLHFMFVTESAILLAMAIDRYIAICFPLRYTTILTPS
VICRMGIAS------------VTRSFLIIFP-LV-FLVY-RLNYC-GR-N-I-IRHSYCE
HMGIARLA--CDS-I---K--VNIYYGMT-VPLFSIGLDIMLIIISYTLILHTVF-RIPS
QNAR--R-------KA------LGT-CGSHVCVILLFYTPSL--FTFFAHRFGGHTIPRH
M--------------HILFANLYV--VVPPALNPIIYGVKTKQIQDRFFQ-L-----F--
------------------------------------------------------------
-----------------------------------------------S----FTK-----
---------------A--------C-----F.----------------------------
----
>GA_x6K02T2PBJ9-6306819-6307775
--M-ATSS--------------------------TT------------------LNYT--
--NVR-----------------------------------------------------D-
--------------------------------IWYTMIGIPGL---EY-AHIWIS--IPI
CSMY-IVAIAGNALLLFLIITERS-LH-E-PMYLFLSMLALADIFLSTVTTPKMLAI-FW
-FR-AG-G----ISFASCVSQMFFLHFIFVAESAILLAMAFDRYVAICYPLRYTTILTTS
VIIKMGIAA------------VIRSFFICFP-LI-FLVY-RLTYC-GK-S-T-IRHSYCE
HMGIARLA--CDS-I---K--VNIYYGVI-VALFSTCLDAVLIIVSYALILCAVF-RIPS
RDAR--L-------KA------LGT-CGSHVCVILLFYTPAF--FSFFAHRFGGHSIPLH
V--------------HILLANLYV--VVPPSVNPIIYGVKTKQIQERVIQ-V-----F--
------------------------------------------------------------
-----------------------------------------------S----LGK-----
-------------------------------.----------------------------
----
>GA_x6K02T2PBJ9-6289676-6288723
-----------------------------------M-----E---------I--TNSS--
--WFQ-----------------------------------------------------P-
--------------------------------PTLLLTGIPGL---ED-VQIWFC--IPL
CVMY-LIALLGNCTILFVIRTTSS-LH-E-PQYIFLSMLAATDVGLSVSTLPTVLNV-FL
-LN-HR-D----IEFHSCLTQMFFIHTFSSMESAILLAMAFDRFVAIRNSLHYTAVLTPT
RIIKIGLAA------------VVRGVMLMIP-LP-ILLK-RLPFC-KG-V-I-LSHCYCY
HPDIMKLA--CGP-V---R--VNIIYGLS-LVLCSFGVDSVFIVISYILILKTVL-GIAS
GDGK--L-------KA------LNT-CVSHIFTVFIFYVPLI--VLALIHRFG-TFASPL
L--------------HVTMANLFL--FLTPVLNPLVYSLKTKQIRSAVCK-I-----F--
------------------------------------------------------------
-----------------------------------------------KVW----------
---------------GNLLK.---------------------------------------
----
>GA_x6K02T2PBJ9-6284902-6285843
-----------------------------------M--------------SE--FNTT--
---FQ-----------------------------------------------------P-
--------------------------------SVFILTGLRGL---VG-ARLWLG--PLL
SLMY-ITTLAGNCTVIYLVRTERS-LQ-E-PQYQFLSMLAGADIVLSVSTLFSVLKV-FI
-FD-LY-E----IAFDSCLAQLFFIHTSSSMGSGILLAMAFDRFVAISHPLQYTTILTNS
RVTRMGLAA------------FLRGVALMMP-LP-ILLK-RLPFC-KG-Q-L-LSYSYCI
HPNVMKLA--CGQ-V---K--INIFYGLV-LVIFSFGVDFLLIAISYALIFQAVM-GIAS
REGQ--M-------KA------LNT-CLSHIFIVFIYYGPLL--AITVMHRIS-RRSSPI
A--------------HAVLGNIYL--FMPPMLNPIVYSLKTKQIRSALRK-S-----L--
------------------------------------------------------------
-----------------------------------------------KIQ----------
---------------RR---.---------------------------------------
----
>GA_x6K02T2PBJ9-6275524-6276477
---------------------------------MSD------------------V-NT--
--TSN-----------------------------------------------------W-
--------------------------------PTFSFIGIPGL---EA-AHMWIS--IPF
CLLY-LVALGGNVLLLLLVRAEQN-LH-E-PQFYFLAMLALTDLGLSLSTMPSVLAI-FW
-FD-VH-N----VGLDACLTQMFFIHTLSSVESGVLVAMAFDRLVAICAPLTYTRILNHQ
TVLCLSGAA------------LIRGATLLAP-LP-FFLR-TFPFC-GA-N-I-LSHSYCY
YPDMLNLA--CGD-V---T--FSSVYGLV-CVLCTFAVDVIFILVSYMKILGTVM-KLGI
QDRN--W-------KS------LQT-CVCHLCTVLVFYLPLI--SLAVLHRYT-QETSPI
L--------------YTTMSNAYL--LMTPLLNPLVYSLKSRQIQAALRK-R-----F--
------------------------------------------------------------
-----------------------------------------------GVQRVVAG-----
------------------E.----------------------------------------
----
>GA_x6K02T2PBJ9-6251685-6250741
-------------------------------------------------MLH--VNIT--
--NTI-----------------------------------------------------F-
--------------------------------STFLVTGIPGL---EA-VYIWIA--IPF
CAMF-LITMVGNMTIIIVIWHEQT-LH-V-PMYLFLAMLASSDLGLSLFTFPTLLRI-FL
-LN-DR-E----LTTTACFTQMFFIHTFQDLESAIILAMAFDRYVAISHPLHYHSILTDT
VIAKIGLAI------------VVRTLTVQVP-LP-ILLK-RLYFC-HS-N-V-LSHSYCL
HPDIIKLS--CSS-T---T--VNSIFGLF-VVLSTMGLDFLLILLSYALILKTVL-NMAS
HSGR--L-------KA------LNT-CISHLCAVVLFFTPMI--CLSMLHRFG-PRLPSH
V--------------YVTLANMHF--LIPPVMNPIVYVVKTKQIRDKIQK-L-----F--
------------------------------------------------------------
-----------------------------------------------IRKATK-------
------------------------------------------------------------
----
>GA_x6K02T2PBJ9-6236637-6235666
-------------------------------------------------MLH--VNIT--
--NPI-----------------------------------------------------F-
--------------------------------STFLVTGIPGL---EA-VYIWIA--IPF
CAMF-LITMVGNMTIIIVIWHEQT-LH-V-PMYLFLAMLASSDLGLSLFTFPTLLRI-FL
-LN-DR-E----LTTTACFTQMFFIHTFQLLESAIILAMAFDWYVAISHPLHYHSILTDT
VIGKIGLTI------------VGRTLTLQVP-AP-ILLR-RLYFC-SS-N-V-LSHSYCL
HPDIIKLS--CSS-T---T--VNSIFGLF-VVLSTLGLDFLLILLSYALILKTVL-NMAS
HSGR--L-------KA------LNT-CISHLCAVVLFFTPMI--CLSMLHRFG-PRLPSH
V--------------YVTLANMHF--LIPPVMNPIVYVVKTKQIRDKIQK-L-----F--
------------------------------------------------------------
-----------------------------------------------IRKATKKA-----
---------------QAASIT.--------------------------------------
----
>GA_x6K02T2PBJ9-6221839-6220892
-----------------------------------M-----------A-ISK--HSNA--
--S-------------------------------------------------------S-
--------------------------------FFFILMDLPGL---ET-SHCWTA--IPI
CLIY-VLSVLGNITIMHIVKSVPS-LH-T-PMYLFLSMLSMADLGLSASTLPSMVAV-FL
-LG-QR-M----IGAVACFMQLFFIHTFSVIESAVLLAMAFDRCVAIREPLRYATILTTR
RIGAIGLAV------------VIRSAALHLP-LP-VLLG-RLTFQ-PV-S-A-LSHSYCV
HPDVLRLS--CSS-T---L--VNSGFGLF-VMLSTLGMDAVLILLSYVLILKTVL-SIAS
NAER--L-------KA------FNT-CISHICAVLLFYTPLV--SLSMIHRFGKKKLPAQ
V--------------YMLLSYLHF--LMPPMLNPIVYSVKTKEIRVRILK-M-----L--
------------------------------------------------------------
-----------------------------------------------HP-----------
------------------KKH.--------------------------------------
----
>GA_x6K02T2PBJ9-6207735-6206776
-----------------------------------M-----------S-YSN--HSST--
--S---------------------------------------------------------
----------------------------------FFLTGLPGL---ET-VYLWLS--IPL
CTMY-IASLAGNGLILWVVKSEPS-LH-Q-PMYYFLSMLAVTDLGLSVSTLPTMLTI-YM
-MG-VS-E----VALDMCLAQLFFIHTFSIMESSVLLTMAFDRVVAISSPLHYATILTNP
RVASLGMVI------------LVRSIGLHIP-AP-IMLK-KLPYC-QK-R-H-LSHSYCL
HPDVMKLA--CTD-T---R--INSAYGLF-VVLSTLGVDSVLIVLSYGLILYTVL-SIAS
KTER--L-------KA------LNT-CVSHICSVLLFYTPMI--GLSMIHRFG-KWASPC
S--------------RVLLSYLHF--LTPPVLNPVVYTIKTKQIRQRIWC-I-----F--
------------------------------------------------------------
-----------------------------------------------RCG-GRSI-----
---------------GHIQGH.--------------------------------------
----
>GA_x6K02T2PBJ9-6191595-6192545
----------------------------------------------------MVNDTT--
--HHY-----------------------------------------------------I-
--------------------------------SFFYLVGIPGF---EN-FHYLIS--IPV
CLLF-VLTLLGNSVVIATIKLEPS-LH-Q-PMYFFLCMLAMNDILLTCSTSLKMLGI-FW
-FN-EH-W----IEFDVCLTQMYFIHTLCIFESAILVAMAFDRFVAICIPLHYATILTTA
MVIKLGVVG------------LSRALLMVLP-CP-LLIK-RLPYY-TG-Y-I-IPHTYCE
HMAVVKLA--SAN-T---F--INRAYGIS-AALSVITLDVWLIAASYIKILQAVF-RLSS
QNAR--S-------KA------LGT-CAAHVCTILAFYTPAL--FSFLTHRIGKN-VPPS
V--------------HIILASMYL--LVPPTVNPLVYGVKTKQIRDRVLS-L--------
------------------------------------------------------------
--------------------------------------------------FSHLK-----
---------------I------------AEY.----------------------------
----
>GA_x6K02T2PBJ9-6182881-6181898
-----------------------------PHLSFIE------------------LNTT--
--PTQ-----------------------------------------------------L-
--------------------------------TFFLLTGVPGL---ED-IQIWMS--IPF
SFMY-VLAVLGNVLVMAVVVYDRS-LH-E-PMYLFLAMLAFNDVLLCTVTVPQMLLI-FW
-QG-PL-E----ATFPACLTQMFFVHALFLSESAVLLAMAFDRYVAICIPLHYTSLLTSS
IIGKVGLVL------------IARSVAVVTP-GV-LLIL-RLDFC-RS-N-I-IHHTYCE
NMGIAKLA--CNS-F---T--LNSIYGLS-AALLTTGLDFVFISLSYWLILKTVL-QLPS
KEAR--T-------KA------FGT-CGAHICVILIFYTLAF--FSFFTHRFG-HHVSRH
T--------------LILLANLYL--LIPPTMNPIVYGIKTKEIRMRVVG-T-----C--
------------------------------------------------------------
-----------------------------------------------SQTLFKSN-----
---------------ETAKNR.--------------------------------------
----
>GA_x6K02T2PBJ9-6173009-6173968
-----------------------------------M-----------A---P--SNSS--
--VSV-----------------------------------------------------S-
--------------------------------STFYLTGIPGY---EE-FHHWIS--IPF
CLIY-IIGVTGNCSILHIVRTDPK-LH-E-PMYYFLAMLSLTDMAMSLPAMVSLFRV-LW
-SI-SR-E----IQFNICVVQMFLIHTFSFTESSVLLAMALDRYVAICHPLRYATILTPK
LIAKIGIAA------------LLRSAIPLIP-LL-VRLA-FFSFC-RS-H-V-LSHSYCL
HQDIIRLA--CAD-I---R--FNVIYGMV-VILMLWGMDSLGILITYVFILHSVL-RIAS
REGR--L-------KA------LNT-CASHICAVLILYVPMI--GLSIVHRFA-KHSSPF
V--------------HIFMAHIYL--MVPPVLNPIIYSVKTKQIRQGIFH-L-----I--
------------------------------------------------------------
-----------------------------------------------CPH-KINS-----
---------------SAM.-----------------------------------------
----
>GA_x6K02T2PBJ9-6164792-6163848
-----------MGP----------------------------------------ANKS--
--QLS-----------------------------------------------------P-
--------------------------------STFWLMGIPGL---EH-LHVWIG--IPF
CSMY-MVALMGNVTILAVVRAERT-LH-E-PMFLFLCMLSVTDLVLSTSTLPRMLCL-FW
-ME-AH-D----ITFDACLAQMFFIHSFTAMESGFFLAMAIDRYVAICDPLRHTTILTNS
RIAKMGAVV------------VLRGVGFFSP-HP-ILLK-QLPYC-RT-R-I-IAHTYCE
FIAVVKLA--CVD-T---G--ATKRYSLS-VASVIGSCDGFFIALSYVLILRAVF-RLPS
REAS--L-------KA------LGT-CGSHVCVILVFYSTAV--FTFLTHRFGH-NVAPQ
I--------------HIFIANMYL--LVPPFLNPIVYGIRTKKIREYVLS-F-----L--
------------------------------------------------------------
-----------------------------------------------R----VKF-----
------------------------------S.----------------------------
----
>GA_x6K02T2PBJ9-6096387-6095449
--M----P--------------------------SN-------------------NET--
--ASH-----------------------------------------------------P-
--------------------------------SLFHLLGIPGL---EA-FHIWIA--FPF
FVVY-LIALVGNFTILCVIKNEQS-LH-Q-PMFYFLALLSFIDLGLSTSTIPKMLGI-FW
-FN-LR-E----ISFEGCLIQMFFIHTYTGMESVVLLAMAIDRFVAICYPLRYTSVLTNK
VVAVMASVV------------IGRPVLLVIP-FC-PLLK-RLPFC-GH-Y-I-IPHTYCE
HMGIARLA--CAN-I---R--INIIYGLF-TIAALI-FDLILIAFSYAWILQAVF-RLPS
RDAR--H-------KA------LST-CGSHVCVILAFYTPAF--FSFMTHRFGR-NVPRY
I--------------HILLANLYV--VVPPCLNPVIYGVRTKQIREGVLK-I-----F--
------------------------------------------------------------
-----------------------------------------------V----KK------
---------------E---------------.----------------------------
----
>GA_x6K02T2PBJ9-6068534-6067590
-----------MGP----------------------------------------ANKS--
--QLS-----------------------------------------------------P-
--------------------------------STFWLMGIPGL---EH-LHVWIG--IPF
CSMY-MVALMGNVTILAVVRAERT-LH-E-PMFLFLCMLSVTDLVLSTSTLPRMLCL-FW
-MA-AH-D----ITFDACLAQMFFIHSFTAMESGFFLAMAIDRYVAICDPLRHATILTHS
RIAVMGAVV------------VLRGVGFFSP-HP-ILLK-QLPYC-RT-R-I-IAHTYCE
FMAVVKLA--CLE-I---G--ATKRYSLG-VAFGIGSCDCFFIAISYVLILRAVF-RLPS
REAS--L-------KA------LGT-CGSHVCVIVVFYSTAG--FTFLTHRFGH-SVAPR
T--------------HILIANMYL--LVPPFLNPIVYGVRTKKIRDYVLN-T-----L--
------------------------------------------------------------
-----------------------------------------------K----VKG-----
------------------------------S.----------------------------
----
>GA_x6K02T2PBJ9-6056235-6055291
---------------------------------MPS------------------CNNS--
--IPQ-----------------------------------------------------P-
--------------------------------LIFILAGIPGL---ES-SHGWFS--ISF
FLIF-VVTIIGNVTILHIIWIEKT-LH-E-PMFLLLATLSVVDLCLVTVTVPRMLGI-FW
-LN-AK-E----ISLEACLTQMFFIPSFYVMESGILLAMAFDRFAAIWYPLRYTTILDSN
MLVKMALAI------------LARAVAVVTP-AP-ILTK-RLERF-QT-Q-V-ISYSYCA
YMAVVMIA--CGD-I---S--NHIVYGLM-VIVASVGIDLLLVILSYTLILRAVF-HIPS
WQAR--S-------KA------LST-CGSHLCVIGLFYSPVV--FSVLSQILG-YHMAPY
L--------------QIIIDNLYF--LVPPMVNPLIYAVRTKQIRERVLR-I-----L--
------------------------------------------------------------
-----------------------------------------------NCERK.-------
------------------------------------------------------------
----
>GA_x6K02T2PBJ9-6047402-6048349
--M-------------------------------GY------------------TNLS--
--YLN-----------------------------------------------------P-
--------------------------------GTVILIGIPGL---EH-VQFWIG--FPF
FVVC-LVALLGNLFLLIIIPTERS-LH-Q-PMYIFLAVLAATDLGLCLAIAPKMLAI-FW
-FG-SC-S----MAFDACLTQLFFIHALQGMESGVLLAMAFDRYVAICDPLRHTAVLTPL
FLLRVVLVV------------AIRATVLVGV-LP-ILLK-RLQWF-HS-V-V-IVHSYCE
HMAVVKLA--AED-V---R--INKSYGLF-VAFAILGFDMIFVFISYILIFRAVF-RLPQ
KEAR--S-------KA------FNT-CTAHIVVFLEFYILAF--FSFFSHRFG--HVSPY
V--------------HILLSTIYL--LLPPALNPIVYGVKTKEIRKWVVQ-I-----F--
------------------------------------------------------------
-----------------------------------------------VLKSNTQ.-----
------------------------------------------------------------
----
>GA_x6K02T2PBJ9-6037823-6038782
--M----------------L-----------SSLKT------------------NNVT--
--YLN-----------------------------------------------------P-
--------------------------------GTVILIGIPGL---EH-VQFWIG--FPF
FTVC-LVALLGNIILLIIIPAEHS-LH-Q-PMYIFLAVLAATDIGLCAAIAPKMLAI-FW
-FR-AY-S----MAFDACLAQLFFIHTLQGMESGILLAMAFDRYIAICDPLRHTSILTPS
ILGRMIVVV------------VIRAVVLVGL-LP-ILIK-RLHHF-RS-I-Q-IAHSYCE
HMAVVKLA--ADD-V---Q--VNKICGLF-VGFSVLGFDMVFIIISYALIFQAVF-RLKQ
KEAR--L-------KA------FNT-CTAHIFVFLEFYILAF--FSFFSHRLG--HVVPS
T--------------HILLSTIYL--LLPPALNPIVYGVKNMVIRKRVAQ-I-----F--
------------------------------------------------------------
-----------------------------------------------FLDHAHQ.-----
------------------------------------------------------------
----
>GA_x6K02T2PBJ9-6029614-6030561
--M-------------------------------NT------------------NNVT--
--YLN-----------------------------------------------------P-
--------------------------------GTVILIGIPGL---EH-VQFWIG--FPF
FTVC-LVALLGNIILLIIIPAERS-LH-Q-PMYIFLAVLAGTDIGLCAAIAPKMLAI-FW
-FR-AY-S----MAFDACLAQLFFIHTLQCMESGILLAMAFDRYIAICDPLRHTSILTPS
ILGRMIVVV------------VIGAVVLVGL-LP-ILIK-RLHHF-WS-I-Q-IAHSYCE
HMAVVKLA--ADD-V---Q--VNKICGLF-VGFSILGFDMVFIIISYALIFQAVF-RLKQ
KEAR--L-------KA------FNT-CTAHIFVFLEFYILAF--FSFFSHRFG--HVVPS
T--------------HILLSTIYL--LLPPALNPIVYGVKNMVIRKRVAQ-I-----F--
------------------------------------------------------------
-----------------------------------------------FLDHAHQ.-----
------------------------------------------------------------
----
>GA_x6K02T2PBJ9-5935234-5936169
--M----L--------------------------LS-------------------NDT--
--QFH-----------------------------------------------------P-
--------------------------------SSFLLLGIPGL---ES-HHTWIG--FPF
CAVY-LIALLGNFTILLVIKTESS-LH-Q-PMFYFLAMLATIDLGLSTATIPKMLGI-FW
-FS-FR-V----ILFGACLTQMFFIHNFTGMESAVLLAMAYDRYVAICNPLRYSTILTNK
AVFMIGLGV------------LVRSFLSVIP-FV-FLIL-RLPFC-GN-N-V-IPHTYCE
HMGLARLS--CAN-I---K--VNIIYGLG-AISILF-FDIIAIALSYAQILRAVF-RLPS
REAR--I-------KS------LST-CGSHVCVILAFYTPAL--FSFMTHRFGR-NVPRY
I--------------HILLANLYV--VVPPMLNPVIYGVRTKQIYDRVKK-I-----F--
------------------------------------------------------------
-----------------------------------------------L----QK------
-------------------------------.----------------------------
----
>GA_x6K02T2PBJ9-5927412-5928362
-----------MSI----------------------------------------YNKS--
--DVH-----------------------------------------------------P-
--------------------------------STFILIGIPGL---EA-AHMWIS--IPF
CMVY-VLALMGNSSLLFIIKTDSS-LH-E-PMYLFLCMLAVADLVVCTTAVPKLLSL-FW
-FH-DG-E----IRFEACLTQIFLIHSCSTMESGFFLAMAFDRYVAICNPLRHSAILTHT
VTGGIGLAV------------VIRGIALLSP-HP-FLLR-WLPYC-KT-N-I-ISHTYCE
FMALIKIA--CAE-T---S--IRRAYSLI-VAFLTGGVDFILIICSYVLILNTVF-HLPT
KDAR--L-------KT------LGT-CGSHVCVILVSYTPAF--FSFLTHRFGH-KVAPQ
V--------------HIFVANIYL--LVPPMVNPIIYGVRTKKIRNRFLK-V-----F--
------------------------------------------------------------
-----------------------------------------------R----FSK-----
---------------H-------------TN.----------------------------
----
>GA_x6K02T2PBJ9-5902266-5903204
--M----T--------------------------IH------------------NNRS--
--VSH-----------------------------------------------------P-
--------------------------------DTFFLIGIPGL---EE-IHAWIS--LPF
CCIY-LVALMVNTMILVVIKTERS-LR-E-PMFYFLAILSSVDLALSTTSVPRMLGI-FW
-FD-AH-E----INFGGCVAQMFLIHAFTGMEAEVLMAMAFDRYVAICAPLHYTTILTSR
VLMGISICV------------VIRPALFICP-MV-YLIY-RLPFC-QA-H-V-IAHSYCE
HMGIAKLS--CGD-I---H--INAVYGLF-VVSLFL-LNLVLIGISYGYILRAVF-RLPS
QDAR--L-------KA------LST-CGSHVAVLCVFYIPSV--FSFLTHRFGH-NIPHY
I--------------HILVANLYL--VIPPSLNPIIYSVRTKQIREHVLH-I-----F--
------------------------------------------------------------
-----------------------------------------------T----KR------
-------------------------------.----------------------------
----
>GA_x6K02T2PBJ9-5889409-5888465
-----------MLT----------------------------------------YNKT--
--NVH-----------------------------------------------------P-
--------------------------------STFILIGIPGL---EA-AHMWIS--IPF
CMGY-ILALVGNSSLLFIIKTDSS-LH-E-PMYLFLCMLAVADLVVCTTAVPKLLSL-FW
-FH-DG-E----IRFEACLTQVFLIHSCSTMESGFLVGMAFDRYVAICNPLRHSAILTRT
VTGAMGLAI------------VLRGAAFLSL-HP-FLLR-WLPYC-KT-N-I-ISHTYCE
FMALIKIA--CAE-T---S--IRRAYSLI-VAFLTGGVDFILIICSYVLILNTVF-HLPS
KDAR--L-------KT------LGT-CGSHVCVILVFYTPAF--FSFLTHRFGH-KVAPH
V--------------HILVANMYL--LVPPMLDPIIYGVRTKKIRDRFLK-L-----F--
------------------------------------------------------------
-----------------------------------------------L----FQR-----
------------------------------V.----------------------------
----
>GA_x6K02T2PBJ9-5871256-5870303
--M----I--------------------------LP-------------------NDT--
--QFH-----------------------------------------------------P-
--------------------------------STFLLLGIPGL---ES-LHIWIG--FPF
CVVY-MIALLGNLTILFVIKTESS-LH-Q-PMFYFLAMLATIDLGLSTATIPKMLGI-FW
-IN-LR-E----ILFEDCLIQMFFIHKFTLMESTVLLAMAYDHYVAICIPLRYSTILTNK
VVSMIGIAV------------LVRAIIFVIP-FI-FLIL-RLPFC-GH-H-I-IPHTYCE
HMGLARLS--CAS-V---K--ANVIYGLC-AICNLL-FDIVAIVLSYIQILRVVF-HLPS
REAR--L-------KS------LNT-CGSHVCVILAFYTPAL--FSFMTHRFGR-NVPRY
I--------------HILLANLYV--VVPPMLNPVIYGVRTKQIYDRVKK-I-----L--
------------------------------------------------------------
-----------------------------------------------LQVRGKEK-----
---------------E---------------.----------------------------
----
>GA_x6K02T2PBJ9-5836380-5835439
-----------------------------------M-----------S---I--FNLS--
--VTE-----------------------------------------------------V-
--------------------------------STFHLVGFPGM---ES-AHIWIF--IPI
CLLY-TVAILGNCTILFFIKSEPS-LH-E-PMYYFLSMLALSDLGLSISSLPTMLKV-FL
-FN-SP-D----ISPNECFAQEFFIHEFSAMESSVLLIMSFDRYIAICNPLRYTSILTSA
RVLQIGLAF------------SLKNVLLILP-FP-VTLV-RLRYC-KK-N-L-LSHSYCL
HQDVMKLA--CSD-N---K--FNVIYGLF-VALTGI-LDITFIFMSYALILRAVL-GIAS
QRER--L-------KV------LST-CVSHICAVLIFYVPVI--SLAVIYRLA-SRSSPI
S--------------KILMADIFL--LVPPVMNPIIYCVKSQQIRNVILE-K-----L--
------------------------------------------------------------
-----------------------------------------------CQKQS.-------
------------------------------------------------------------
----
>GA_x6K02T2PBJ9-5809085-5810035
-----------------------------------M-----------QDNTE--FLSN--
FTSK------------------------------------------------------L-
--------------------------------STFLLTGIPGL---ES-AHGWIS--IPF
CCLY-ATALSGNSMILFIIVTQHS-LH-E-PMYYFLSVLSATDLGLTFSTMSTTLRI-LW
-FQ-AN-E----ISLDLCIVQMFFLHGFTCTESGVLVAMAFDRYVAICKPLRYTMILTNS
RIIQIGFLV------------IMRTLLLIIP-LL-LLLK-PVSFC-KR-N-T-LSHSYCY
YPDVIKLA--CSD-T---R--ANNICGLV-DLILTTGLDIPCIVLSYILIIRSVL-NIAS
SEER--H-------KA------FST-CVSHIAAVAVFYIPMF--SLSLVHRYG-RSVPKV
V--------------HTMMANVYL--LLPPVLNPIIYSVKTKQIRKAILS-L-----L--
------------------------------------------------------------
-----------------------------------------------FAK----------
---------------------------------.--------------------------
----
>GA_x6K02T2PBJ9-5796876-5797820
---------------------------------MLA------------------SRNS--
--SSH-----------------------------------------------------S-
--------------------------------TFFILLGIPGL---EN-YQFWVA--FPF
CVMY-IVAVTGNITILHIIRIDHT-LH-E-PMYLFLAMLATTDLVLSSSTQPKMLAI-LW
-FH-DH-K----IEYHACLIQVFFIHAFSSVESGVLMTMALDRYVAICFPLRHSSILTTS
AVIKLGAVV------------MVRGLLWVSP-FC-FMVS-RMPFC-PN-K-I-IPQSYCE
HMAVLKLV--CAD-T---R--VNRGYGLF-VAFSVVGFDIIVISVSYVMILRAVL-RLPS
GEAR--L-------KA------FGT-CASHIGVILTLYIPAL--FTFLTHRFGH-HVPRV
V--------------HIMFANVYL--LVPPMLNPIIYGVRTKQIRDRVTR-G-----F--
------------------------------------------------------------
-----------------------------------------------C----VKG-----
---------------S---------------.----------------------------
----
>GA_x6K02T2PBJ9-5762668-5763618
-----------------------------------M-----------QDNTE--FLSN--
FTSK------------------------------------------------------L-
--------------------------------PTFLLTGIPGL---ES-AHGWIS--IPF
CCLY-ATALSGNSMILFIIVTQHS-LH-E-PMYYFLSVLSATDLGLTFSTMSTTLRI-LW
-FQ-AN-E----ISLDFCIVQMFFLHGFTCTESGVLVAMAFDRYVAIYKPLRYTMILMNS
RIIQIGFLV------------IMHTLLLTVP-LL-LLLK-PVSFC-KR-N-T-LSHSYCY
HPDVIKLA--CSD-T---R--ANSICGLV-DLILTTGVDIPCIVLSYILIIRSVL-NIAF
SEER--H-------KA------FST-CVSHIAAVAVFYIPTF--SLSLVHRYG-RSVPKV
V--------------HTMMANVYL--LLPPVLNPIIYSVKTKQIRKAILS-L-----L--
------------------------------------------------------------
-----------------------------------------------FAK----------
---------------------------------.--------------------------
----
>GA_x6K02T2PBJ9-5752857-5753801
---------------------------------MLA------------------SRNN--
--SSH-----------------------------------------------------S-
--------------------------------TFFILLGIPGL---EN-YQFWVA--FPF
CVMY-IVAVTGNITILHIIRIDHT-LH-E-PMYLFLAMLATTDLVLSSSTQPKMLAI-LW
-FH-DH-K----IEYHACLIQVFFIHAFSSVESGVLMDMALDRYVAICFPLRHSSILTTS
VVIKLGVAV------------MVRGLLWVSP-FC-FMVS-RMPFC-PN-K-V-IPQSYCE
HMAVLKLV--CAD-T---R--VNRGYGLF-VAFSVAVFDLAVISVSYAMILRAVL-RLPS
GEAR--L-------KA------FGT-CASHIGVILTLYIPAL--FTFLTHRFGH-HVPRI
V--------------HIMFANVYL--LVPPMLNPIIYGVRTKQIRDRVTQ-A-----F--
------------------------------------------------------------
-----------------------------------------------C----GKG-----
---------------S---------------.----------------------------
----
>GA_x6K02T2PBJ9-5696486-5695545
-----------------------------------M-----------A---I--LYNS--
--SLQ-----------------------------------------------------K-
--------------------------------ATFFLTGFQGL---EE-FHGWIS--IPF
CSIY-LIVILGNLTILHVIRTDAT-LH-E-PMYYFLAMLALTDLGLCLSTLPTVLGI-FW
-FD-AR-E----IGIPACFTQLFFIHTLSLVESSVLLSMSFDRYVAICNPLRYSTILTPR
RIVKMGLSS------------VLRSALLILP-LP-FLLK-RFHYC-RS-H-V-LAHAYCL
HLEIMKLA--CSS-I---I--VNHIYGLF-VVACTVGVDSLLIFLSYTLILHAVL-GKAS
RQER--L-------RA------LNT-CISHICAVLLFYIPMI--GLSLVHRFG-EHLPRI
V--------------HLLMSYVYL--LVPPLMNPIVYSIKTKQIRQRIIK-K-----F--
------------------------------------------------------------
-----------------------------------------------EFI----------
-----------------K.-----------------------------------------
----
>GA_x6K02T2PBJ9-5685322-5684384
-----------------------------------M-----------T-PGP--LGNG--
--SM------------------------------------------------------S-
--------------------------------STFLLSGIPGL---EH-MHIWIS--LPL
CLMY-LVSILGNCTILFIIKTEPS-LH-E-PMYLFLSMLALTDLGLSLCTLPTVLGI-FW
-VG-AR-D----ISHDACFTQLFFIHCLSFLESSVLLSMAFDRFVAICRPLHYASILTHT
VIVRIGLAS------------LGRSVALIFP-LP-FMLK-RFPYC-GS-L-V-LSHSYCL
HQEVMKLA--CAD-I---K--ANSIYGMF-VIVSTVGVDSLLILFSYALILRTVL-SIAS
RAER--L-------KA------LNT-CVSHISAVLLFYTPMI--GLSVIHRFG-KQAPHL
V--------------QVVMGFVYL--LFPPVMNPIVYSVKTKQIRDRVAH-A-----F--
------------------------------------------------------------
-----------------------------------------------CN.----------
------------------------------------------------------------
----
>GA_x6K02T2PBJ9-5666843-5665908
-----------------------------------M-----------S---V--LNSS--
--EIE-----------------------------------------------------I-
--------------------------------TTFFLIGIPGL---EY-AHAWIS--IPI
CLMY-LVAILGNCTILFVIRTEPS-LH-A-PMYYFLSMLAISDLGLSLSSLPTMLRI-FV
-FN-AT-G----ISPNACFAQEFFIHGFTDMESSVLLIMSFDRFLAIRNPLRYSSILTSA
RVAKMGLVF------------LIKSMLLVLP-FP-FTLK-RLAYC-QK-S-L-LSHSYCL
HQDVMKLA--CSD-N---T--VNFFYGFF-VALCMM-SDSMFIAVSYIFILKTVM-GIGS
HKER--L-------KA------LNT-CVSHICAVLIFYVPII--ALASMHRFG-KHKSPM
A--------------MILIADIFL--LVPPLMNPIVYCVKTRQIREKVLG-K-----L--
------------------------------------------------------------
-----------------------------------------------GLK-.--------
------------------------------------------------------------
----
>GA_x6K02T2PBJ9-5659738-5660748
-----------------------------------M-----------LIF------NN--
TTSPS-----------------------------------------------------S-
--------------------------------SSFLLTAFPGL---EL-AHVWIS--IPV
CGLY-TIALLGNSIILFVIIIERS-LH-K-PMYYFLSMLSVVDLGLTITTLPTVLGV-LW
-FH-AR-E----ISIKVCLIQMFFVHGFSFLESSVLVAMAFDRYLAICSPLKYATFLTDM
MSFVIGLII------------CIRQVVFMFP-SV-MAVK-SVSFQ-GG-Q-E-LSHPFCF
HPDIIKFT--YTN-P---W--ISSFWGMF-LQLYLNGTDLLFILFSYVLILRTVL-NIVA
PQKQ--Q-------KA------LST-CVCHICAVTIFYVPMI--TLSVAHRLF-SSTPRV
I--------------CSILGNMYL--LLPPVLNPIIYSLKTKVIRQAIFQ-L-----F--
------------------------------------------------------------
-----------------------------------------------RFKDARGY-----
---------------SMRSLRGRWARRRQFSST.--------------------------
----
>GA_x6K02T2PBJ9-5638785-5639741
-----------------------------------M-----------A-DHN--HSQS--
--Q-------------------------------------------------------H-
--------------------------------LYFILTGIPGL---EQ-KYYWMA--FPL
GAIY-VIALFGNGVIISTIKSESS-LH-I-PMYYFLCMLAFADMGLTLCTLPSMLGI-FW
-FN-YK-F----ITFDGCLVQMYFIHTFSAIESGVLVAMAIDRVIAIWSPLRYGTILTNG
VVCKIGMLI------------LSRAVCVVFP-VP-FLIK-RLPFY-RS-N-I-LSHSFCL
HQDVMRLA--CAS-T---R--VNSLYGLI-AVIFTKGSDSLSILISYVFILRTVM-AIAS
GEGR--L-------KA------LNT-CVSHICAVLIFYVPLI--GVSVIHRFG-KHLSPL
T--------------HALMANAYL--LVPPVLNPIVYTVKTKEIRKKIIQ-I-----F--
------------------------------------------------------------
-----------------------------------------------IRT----------
---------------KITTEG.--------------------------------------
----
>GA_x6K02T2PBJ9-5620890-5619922
-------------------------------MSPLS------------------AQDTSN
ISSLM-----------------------------------------------------A-
--------------------------------PTFLLVGLPGL---EA-APSWWS--VPL
ITIY-LFSAFGNGTILWIIALEPT-LH-R-PMYFFLFLLSVSDVGLATVLMPTLLGL-AF
-AD-AH-T----VPASACLLQMFFIHVFSVMESSVLLAMAFDRAVAICRPLHYPVLLTNG
VIRKIAVAI------------AFRCLSLHLP-LP-ILLA-RMPYC-RP-Q-V-LTHSYCL
HPDMARLA--CPE-A---W---GAVYSLV-VVLSAMALDPLLIFFSYGLIGRALQ-GVGS
AEDR--W-------KA------GQT-CAAHLSAVLLFYIPMI--LLALIDRFK-LPLPPP
A--------------HTLLSYVHF--LLPPLMNPVLYSVKMKEIREKILK-R-----L--
------------------------------------------------------------
-----------------------------------------------LPTKVGC------
-----------------A.-----------------------------------------
----
>GA_x6K02T2PBJ9-5611412-5612350
-----------------------------------M---------------I--LNTS--
--EVE-----------------------------------------------------I-
--------------------------------SSFLLIGIPGF---EH-MHIWIS--IPI
CLMY-LTAILGNCTILCVIRTEPS-LH-E-PMYYFLSMLAFSDLGLSFSSIPTMLRI-FL
-FN-AM-G----ISTDACIAQEFFIHGFTDMESSVLLIMSFDRFVAIRHPLRYSAILTSS
RVVQIGLAF------------SVKSILLVLP-LP-FTLK-RLRYC-NK-R-L-LSHSYCL
HQDVMKLA--CSD-N---R--VNFYYGLF-VALCMM-SDSVFIAVSYVFILKTVL-GIAS
HGER--L-------KA------LNT-CVSHICAVLIFYVPII--TLATMHRFA-KHKSPL
A--------------MILIADAFL--LVPPLMNPIVYCVKTRQIRVKVLE-K-----L--
------------------------------------------------------------
-----------------------------------------------GLHSK.-------
------------------------------------------------------------
----
>GA_x6K02T2PBJ9-5599295-5598351
---------------------------------MVA------------------SSNS--
--SSH-----------------------------------------------------P-
--------------------------------LFFMLLGIPGL---EN-YQFWIA--FPF
CVMY-IVALTGNITILYIIRIDHT-LH-E-PMYLFLALLAITDLVLSSSTQPKMLAI-LW
-FH-SH-E----IEYNACLIQVFFIHAFSSVESGVLMTMALDRYVAICFPLRHSSILTTS
VVIKLGAAV------------MVRGLLWVSP-FC-FMVS-RMPFC-PN-K-V-IPQSYCE
HMAVLKLV--CAD-T---R--VNRGYGLF-VAFSVVGFDIIVISVSYVMILRAVL-RLPS
GEAR--L-------KA------FGT-CASHVCVILAFYIPAL--FTFLTHRFGH-HVPRV
V--------------HIMFANFYL--LVPPMLNPIIYGVRTKQIRDRVIR-G-----F--
------------------------------------------------------------
-----------------------------------------------R----RKD-----
---------------P---------------.----------------------------
----
>GA_x6K02T2PBJ9-5588278-5589228
-----------------------------------M--------------------LILN
NTHSQ-----------------------------------------------------L-
--------------------------------PTFLLTGIPGL---RA-AQVWIS--IPF
CLLY-VIALSGNSMILLVIVREQS-LH-E-PMYYFLSMLSITDLSLSLCTLSTTLGV-LW
-FE-AR-E----INLNACIAQMFFLHGFTFMESGVLLAMAFDRFVAICDPLRYTTILTNA
RIAQIGTIV------------LIRNVAVMLP-VV-LFVK-RLSFC-SS-L-V-LSHSYCY
HVDVIQLS--CTD-N---R--INSVLGLF-ALFSTTGFDCPCILLSYVLIIRSVL-SIAS
SDER--Q-------KA------FNT-CISHISAVAIFYIPLI--SLSLVHRYG-HSAPAF
V--------------HTVMANVFL--LIPPVLNPIIYSVKTKQIRKAILK-V-----L--
------------------------------------------------------------
-----------------------------------------------NQKQN--------
-------------------------------QL.--------------------------
----
>GA_x6K02T2PBJ9-5560696-5559746
-----------------------------------M-----------QDNTE--FLSN--
FTSQ------------------------------------------------------L-
--------------------------------PTFLLTGIPGL---ES-AHSWIS--IPF
CCLY-ATALSGNSMILFIIVTQHS-LH-E-PMYYFLSVLSATDLGLTFSTMSTTLRI-LW
-FQ-AN-E----ISLDFCIVQMFFLHGFTFIESGVLVAMAFDRYVAICNPLRYTMILTNS
RIIQMGFLV------------IMRALLLIVP-LL-LLLK-PVSFC-KR-N-T-LSHSYCY
HPDVIKLA--CSD-T---R--ANSICGLV-DLILTTGIDTPCIVLSYILIIRSVL-SIAS
SEER--H-------KT------FST-CVSHIGAVAVFYIPMF--SLSLVHRYG-RSAPKV
V--------------HTMMANVYL--LLPPVLNPIIYSVKTKQIRKAILS-L-----L--
------------------------------------------------------------
-----------------------------------------------FAK----------
---------------------------------.--------------------------
----
>GA_x6K02T2PBJ9-5513635-5514627
-----------------------------------M-----------STF------QN--
TTAS------------------------------------------------------S-
--------------------------------IIFLLTGVPGL---EA-FHTWIS--IPF
CFLY-ATALSGNSLILFVIITQPS-LH-E-PMCYFLSMLSTTDLGLSISTLATMLGI-FW
-FN-AR-E----ISFNACLSQMFFIQLFTVMESSVLLAMAFDRYVAISNPLRYASVLTDL
KIAQIGVAI------------VTRGTLILTP-MV-VLLK-RLSYC-SS-H-V-LHHSYCF
HPDVMKLS--CTD-T---R--INSAVGLT-ALISTAGVDSVFIILSYVLIIRTVL-SIAS
PEER--K-------KA------FST-CISHIGAVAVFYIPLI--SLSFVHRFG-KRAPPY
V--------------HTLIANAYL--LIPPVMNPIIYSVKTKKIRKAVLK-V-----F--
------------------------------------------------------------
-----------------------------------------------HSSMT--------
-----------------RASLLFHRFSTLSFYE.--------------------------
----
>GA_x6K02T2PBJ9-5491151-5492095
-----------------------------------M-----------PSF------NE--
STAY------------------------------------------------------P-
--------------------------------PVFFLTGIPGL---ET-SHTWIS--IPF
CCLY-AIAISGNSMILFVIITESS-LH-E-PMYYFLSMLSFTDLGLCLSTLVTVLGI-FW
-FN-VR-E----ISFDACIGQMFFIHGFTFMESSVLLVMAFDRFIAICNPLRYAMILTNS
RIIAVGFAI------------IIRGTTALVP-LL-LLLK-RLSFC-RS-H-V-LHHSYCF
HPDVMKLS--CSD-T---R--INSAFGLA-IVISTAGLDSVLILLSYVLIIHSVL-CIAS
KEER--K-------KA------FGT-CVSHLSAVAIFYIPMI--SLSLVHRFG-KHAPPF
V--------------HTLIANVYL--LIPPVMNPIIYSVKTKQIRKAMLK-V-----F--
------------------------------------------------------------
-----------------------------------------------FVKPS--------
---------------------------------.--------------------------
----
>GA_x6K02T2PBJ9-5470572-5469628
-----------------------------------M-----------PTF------QN--
TTAS------------------------------------------------------S-
--------------------------------IIFLLTGVPGL---EA-FHTWIS--IPF
CFLY-ATALSGNSLILFVIITQPS-LH-E-PMYYFLSMLSTTDLGLSISTLATMLGI-FW
-FN-AR-E----ISFNACLSLMFFIKLFTVMESSVLLAMAYDRYVAISNPLRYATILTDS
RIAQIGVTI------------VIRGTVMLTP-MV-ALLK-RLTFC-SS-R-V-LHHSYCF
HPDVMKLS--CTD-T---R--INNAVGLT-AMISTVGVDSVLILLSYILIIRTVL-SIAS
PEER--K-------KA------FST-CISHIGAVAIFYIPLI--SLSFVHRFG-KRAPPY
V--------------HTMIANTYL--LIPPVMNPIIYSVKTKQIRKAVIK-V-----F--
------------------------------------------------------------
-----------------------------------------------QSKEI--------
---------------------------------.--------------------------
----
>GA_x6K02T2PBJ9-5459657-5458695
------------------------------------------------------MSSC--
--NFT-----------------------------------------------------H-
--------------------------------ATFLLIGIPGL---EE-AHFWFG--FPL
LSMY-AVALFGNCIVVFIVRTERS-LH-A-PMYLFLCMLAAIDLALSTSTMPKILAL-FW
-FD-SR-E----ITFDACLAQMFFIHTLSAIESTILLAMAFDRYVAICHPLRHAAVLNNT
VTVQIGMVA------------LVRGSLFFFP-LP-LLIK-RLAFC-HS-N-V-LSHSYCV
HQDVMKLA--YTD-T---L--PNVVYGLT-AILLVMGVDVMFISLSYFLIIRTVL-QLPS
KSER--A-------KA------FGT-CVSHISVVLAFYVPLI--GLSVVHRFGN-SLDPI
V--------------HVLMGDVYL--LLPPVINPIIYGAKTKQIRTRVLA-M-----F--
------------------------------------------------------------
-----------------------------------------------KISCDKDI-----
---------------E----------AGGNT.----------------------------
----
>GA_x6K02T2PBJ9-5441154-5440198
-----------------------------------MIP-----SGPF-------INIS--
--FFQ-----------------------------------------------------P-
--------------------------------QSFLMIGIPGL---EF-AHGWIS--IPF
SFMY-TVALTGNCLILLAVRRTHS-LH-Q-PMYYFLSMLALSDVGLSLSTLPSTLAV-LW
-FD-YR-S----IDFNACLVQMFFLHSFSVVESSVLLAMSFDRFVAISNPLRYASVLTNN
VIIRIGVAI------------VARATLSLFP-VP-FLLK-RLNYC-PGKI-L-LSHSFCF
HADVMKLA--CAD-I---T--VNILYGLY-VVLSTVGVDSLLIVMSYSLILHTVM-GLAS
PRER--V-------RT------LNT-CVSHILAVLVFYIPVI--GVSMIHRFG-KHLPHI
V--------------HALVAYVYL--VVPPVLNPIIYSVKSKPIRGAMFK-V-----L--
------------------------------------------------------------
-----------------------------------------------RGK---D------
---------------.--------------------------------------------
----
>GA_x6K02T2PBJ9-5431102-5430146
-----------------------------------MIS-----SKAF-------VNIT--
--FFQ-----------------------------------------------------P-
--------------------------------QSFLMTGIPGL---EF-AHGWIS--IPF
SSMY-TVALTGNCLILLAVRRTHS-LH-Q-PMYYFLSMLALSDVGLSLSTLPSTLAV-LW
-FD-YR-F----IDFNACLIQMFFLHFFSVVESSVLLAMSFDRFVAISNPLRYASVLTNN
VIIRIGVAI------------TTRATLSLLP-LP-FLLK-RLNYC-PGKI-L-LSHSFCF
HADVMKLA--CAD-I---T--VNILYGLY-VVLSTVGIDSLLIVMSYSLILHTVM-GLAS
PRER--V-------RT------LNT-CVSHILAVLVFYIPVI--GVSMIHRFG-KHLPHI
V--------------HALVAYVYL--VVPPVLNPIIYSVKSKPIRGAMFR-V-----L--
------------------------------------------------------------
-----------------------------------------------SRK---G------
---------------.--------------------------------------------
----
>GA_x6K02T2PBJ9-5425951-5426904
--------------M----------------VG---------------------FNSN--
--ESS-----------------------------------------------------A-
--------------------------------TYFILIGLPGL---EE-VQFWLA--FPL
CSLY-LIAVLGNLTIIYIVRTEHS-LH-E-PMYIFLCMLSGLDILISTSSMPKMMAI-FW
-FN-ST-T----IQFDACLVQMFAIHSLSGMESTVLLAMAFDRYVAICHPLRHATVLTLP
RVAKIGMAA------------VVRGAVLMAP-LP-VFIK-RLPFC-RS-N-I-LSHSYCL
HQDVMKLA--CAD-I---R--VNIIYGLI-VIISAIGLDSLLISFSYLLILKTVL-GL-T
REAQ--A-------KA------FGT-CVSHVCAVFIFYVPFI--GLSMVHRFSK-RRDSL
L--------------PVIMANIYL--LVPPVLNPIVYGVKTKEIRQRILR-L-----F--
------------------------------------------------------------
-----------------------------------------------LVTTHTSD-----
---------------H----------.---------------------------------
----
>GA_x6K02T2PBJ9-5414934-5415902
--------------M----------------PQPLV-----------PLIAT--PNGS--
--LAH-----------------------------------------------------P-
--------------------------------AYFLLVGIPGL---GSKIHFWLA--FPL
CFMY-AVATLGNLAIIFIIRVERR-LH-E-PMYLFLAMLSTIDLVLSSVTMPKMASL-FL
-TG-IQ-E----IEFNICLTQMFLIHALSAMESAVLLAMAFDRFVAICYPLRHASVLTGT
TVAKIGLAS------------LARGFVFFFP-LP-FLLK-RLSYC-QT-H-T-VTHSFCL
HQDIMKLS--CTD-T---K--VNVVYGLF-IILSVMGVDSLFIGFSYILILRAVL-ELST
RGAA--L-------KA------FNT-CISHLCAVLVFYVPLI--GLSVVHRLG--GPTSL
V--------------HVIMANIYL--LLPPVVNPIVYGAKTKEIRSRVIR-M-----F--
------------------------------------------------------------
-----------------------------------------------SQDGR.-------
------------------------------------------------------------
----
>GA_x6K02T2PBJ9-5386601-5387575
-------------------------------MLGPS------------------YNHT--
--MES-----------------------------------------------------P-
--------------------------------GTFFLLGIPGF---QS-SYLWLA--ISL
STMY-SIALLGNMLIIIVICMDST-LQ-E-PMYFFLCVLAAVDIVMASSVVPKMVSI-FS
-SG-DS-S----ISFNACFTQMYFVHAATAVETGLLLAMAFDRYVAICKPLHYMRILTRH
VMLGISVTI------------TVRAVIFMTP-LS-WMLS-HLPFC-AS-N-V-VPHSYCE
HMAVAKLA--CAD-P---M--PSSLYSLI-FSSIIVGSDVAFISASYSLILKAVF-GLSS
RNAQ--W-------KA------LST-CGSHVGVMALYYLPGM--ASIYVAWLGQDRVPLH
T--------------QVLLADLYL--IIPPTLNPIIYGIRTRQIRERIWS-L-----L--
------------------------------------------------------------
-----------------------------------------------THCFFSQC-----
---------------T------------QGS.----------------------------
----
>GA_x6K02T2PBJ9-5375442-5376389
-----------------------------------M-------------NSN--ASQT--
--N-------------------------------------------------------H-
--------------------------------HSFILTGIPGM---PD-KNPWMA--FPL
GFLY-TLTLLGNGTILAVVKVEQS-LH-E-PMYYFLCILALTDVSLSMSTLPSMLSI-FW
-FN-AP-E----IPFDACITQMFFIHGFGVVESGVLVSMAFDRFVAIRDPLRYASILTHG
LIGKIGLVV------------LARAVCVVFP-VP-FLIK-RLPFC-RS-N-V-LSHSYCL
HQDAMRLA--CAS-T---R--VNSLYGLI-VVILTLGLDALIILFSYVLILKTVL-GIAS
RAER--L-------KA------LNT-CLSHICAVLLFYIPLI--GATMIHRFG-KHLSPV
V--------------HMFMANIYL--LLPPVLNPIVYSVKTKQIRRRIIQ-V-----F--
------------------------------------------------------------
-----------------------------------------------RGR----------
---------------KNMS.----------------------------------------
----
>GA_x6K02T2PBJ9-5356887-5357840
--M------------ST-------------------------------------FHNV--
--CSV-----------------------------------------------------P-
--------------------------------SSLWLTGIPGL---ET-LHIWLS--IPF
GSMY-LVAVVGNITILAVVRVERS-LH-Q-PMYFFLCMLAVIDLVLSTSTMPKLLAI-FW
-FG-AG-H----IGLDACLCQMFLIHCFATVESGIFLAMAFDRYVAICNPLRHSMVLTHT
LVGRLGLAA------------VLRGVLYIGP-LP-LMIRLRLPLY-KT-R-V-ISHSYCE
HMAVVALT--CGD-S---R--VNNVYGLS-IGFLVLILDSAAIAASYVMIFRAVM-GLAT
PEAR--L-------KA------LGT-CGSHICAILIFYVPIA--VSSLIHRFGH-QVPPP
I--------------HTLLANFYL--LIPPILNPIVYAVRTKQIRDRLLQ-I-----L--
------------------------------------------------------------
-----------------------------------------------KTGTKIR------
--------------------------.---------------------------------
----
>GA_x6K02T2PBJ9-5333671-5332712
--M------------FV-------------------------------------SNNA--
--CSV-----------------------------------------------------P-
--------------------------------SSFWLTGIPGL---ES-LHMWLS--IPF
GSMY-LVAVVGNITILAVVKTERS-LH-Q-PMYFFLCMLAVIDLVLSTSTMPKLLAI-FW
-FG-AC-S----IGLDACLVQMFFVHCFATVESGIFLAMAFDRYVAICDPLHHTSVLTHA
VVGRLGLAA------------LLRGVFYIGP-LP-LLIRLRLPFF-RT-Q-I-IAHSYCE
HMAVVTLA--CGD-T---K--VNNLYGMG-IGFLVLILDSIAITASYIMIFRAVL-GLST
SDAR--F-------KT------LGT-CGSHICAILVFYIPIA--VSSLTHRFGH-NVPSH
I--------------HILLANFYL--LIPPILNPVVYAVRTKQIRERLLH-I-----I--
------------------------------------------------------------
-----------------------------------------------KSGTQHKD-----
---------------M----------.---------------------------------
----
>GA_x6K02T2PBJ9-5323062-5324015
--M-------------------------------LV------------------NNIT--
--STH-----------------------------------------------------P-
--------------------------------VAFLLMGIPGL---EH-LHIWIS--IPF
CSAY-TLAVLGNCTLLFIIRVDAA-LH-E-TMYLFLAMLAAIDLVLSSSTLPKMLSL-FW
-FR-DR-E----INFHACLIQMFFLHSFAIMESAMLLAMAFDRYVAICKPLHYTTILTKP
LIIKIGLAA------------VTRAVTLMTP-LP-FLLR-RFHYC-RG-T-V-IAHCYCE
HMAVVRLA--CGD-T---R--FNNIYGIA-VAMFIVVLDLLFVILSYIFILRAVL-QLAS
QEAR--Y-------KA------FGT-CVSHIGAILAFYTPVV--ISSVMHRVAR-RAAPH
V--------------HILLANFYL--LFPPMVNPIIYGVKTKQIRERVLG-L-----F--
------------------------------------------------------------
-----------------------------------------------L----RKD-----
---------------L------------KGE.----------------------------
----
>GA_x6K02T2PBJ9-5307445-5306498
--M-------------------------------QH------------------TNHS--
--HQN-----------------------------------------------------P-
--------------------------------SSFLLMGIPGL---EA-SHFWIA--FPF
CSMY-ALAVLGNMAVLLVVRSEPS-LH-Q-PMYLFLCMLSTIDLILCTSTVPKLLAL-FW
-AN-AA-E----IAFGACATQMFFIHGFSAVESGILLSMAFDRYLAICRPLHYGSLLSSE
SVSKLGAAA------------LLRGLGLMTP-LT-CLLA-RLSYC-GR---V-VAHSYCE
HMAVVKLA--CGG-T---Q--PNNIYGIT-AATLVVGTDSICIAISYALILRAVL-GLSS
KEAR--A-------KT------FGT-CGSHLGVILLFYTPGL--FSFYTQRFGQ-HVPRH
V--------------HILLADLYL--VVPPMLNPIIYGMKTKQIRDGALR-L-----L--
------------------------------------------------------------
-----------------------------------------------K----RGP-----
---------------A-------------QS.----------------------------
----
>GA_x6K02T2PBJ9-5297243-5298193
----------------------------------------------------MFCNTS--
--TPG-----------------------------------------------------H-
--------------------------------STFLLTGFPGL---EA-SHHWVS--IPI
NLIC-VVSILGNSVILFLIRTDPA-LH-E-PMFIFLSMLAASDLGLCASTFPTMVRL-FW
-LG-TR-E----LPFDFCAAQMFFIHAFTYVESGVLLAMAFDRFIAIRNPLHYATILPHS
AVAKVGAAV------------LVRAILLNLP-GP-ILLR-RLIFP-QI-S-T-LSHCYCL
HCDLVGLA--CSD-T---R--INSLVGLV-SILLSLGLDSSLIMLSYALILRTVL-GIAS
PGER--L-------KA------LNT-CVSHLCIVLIFYLPKL--GLSVLHRVE-KHSYPA
L--------------AVLMANLHF--LVPPFMNPVVYCIKSKQIRQGFLR-R-----F--
------------------------------------------------------------
-----------------------------------------------QQKRVDIS-----
---------------.--------------------------------------------
----
>GA_x6K02T2PBJ9-5274337-5275287
--M----A---------------------------P------------------FNYT--
--GTS-----------------------------------------------------H-
--------------------------------SVFILLGIPGL---EE-QHLWIS--LPF
FISY-LVALFGNITLILVIIAERS-LH-E-PMYLFLCMLAAADLILSTTTVPKALAI-FW
-FR-AG-A----ISLDGCVTQIFFIHATFIAESGILLAMAFDRYVAICDPLHYSTVLSHV
IIVRIGLAV------------VLRSFCVILP-DV-FLVK-RLPFC-RS-N-V-LPHTYCE
HMAVARFA--CAD-I---R--VNVWYGLS-VLLSTVVLDALLILVSYGLILHTVF-RLPS
RGAR--Q-------KA------LGT-CGSHLGVISMFYLPGI--FTIITQRFGQ-HVPLH
T--------------HILLANVCM--LAPPMLNPIIYGIKTRQIRERVLS-S-----L--
------------------------------------------------------------
-----------------------------------------------S----SQW-----
---------------K-------------LR.----------------------------
----
>GA_x6K02T2PBJ9-5256044-5256988
--M----T---------------------------T------------------LNYT--
--VVS-----------------------------------------------------H-
--------------------------------TVFHLLGIPGL---ED-QHMWIS--IPF
FISY-ITALLGNSLLIFIILTRPS-LH-G-PMYLFLCMLVGADIVLSTSTVPQALSI-FW
-FH-AG-E----ISLDRCITQLFFIHSTFISESGILLVMAFDRYIAICYPLRYTTVLTNS
LIGKIGVGI------------FLRSYGTIFP-II-FLLK-RLTFC-KN-N-I-IPHTYCE
HIGLAKYA--CNS-I---R--VNIWYGFS-VLILTVVLDVVLIFVSYVLILRAVF-RMPS
QDAR--H-------KA------LNT-CGSHVCIIILFYGPGI--FTTLTQRFGR-HIPPH
I--------------HILLANVCI--LAPPMLNPIIYGIKTKQIQEQMVH-V-----L--
------------------------------------------------------------
-----------------------------------------------F----TNH-----
---------------K---------------.----------------------------
----
>GA_x6K02T2PBJ9-5216160-5215210
---ML----------------------------------------------GWSNGTY--
--NES-----------------------------------------------------Y-
--------------------------------TSFLLMGFPGM---QE-ARALLV--LPF
LSLY-LVILFTNALVIHTVASQRS-LH-Q-PMYLLIALLLAVNICAATTVLPPMLFS-FS
-TR-FN-R----ISLPRCLGQMFCIYFLVSMDCNILLVMALDRYVAICYPLRYPEIVTGQ
LLAGLVVLA------------VTRSTSIVAP-VV-VLAS-RVRFC-RS-D-V-IRHFACE
HMALMKLS--CGD-I---S--LNKTAGLI-IRTFNRVLDMLLLGTSYSRIIHAAF-RISS
GGAR--S-------KA------LNT-CGSHLLVIFTVYSSTM--SSSIVYRVA-RTASQD
V--------------HNLLSAFYL--LLPCLVNPIIYGARTKEIRQHLVR-S-----F--
------------------------------------------------------------
------------------------------------------------LSAGP-------
-------------------.----------------------------------------
----
>GA_x6K02T2PBJ9-5206624-5205620
---MS----------------------------------------------GWSNGTY--
--NES-----------------------------------------------------Y-
--------------------------------TSFLLMGFPGM---QE-ARALLV--LPF
LSLY-LVILFTNALVIHTVASQRS-LH-Q-PMYLLIALLLAVNICAATTVVPPMLFS-FS
-TR-FN-R----ISLPRCLGQMFCIYFLIVFDCNILLVMALDRYVAICYPLRYPEIVTGQ
LLAGLVVLA------------VTRSTSIVAP-VV-VLAS-RVRFC-RS-D-V-IRHFACE
HMALMKLS--CGD-I---S--LNKTVGLT-VRIFNRVLDMLLLGASYSRIIHAAF-RISS
GGAR--S-------KA------LNT-CGSHLLVIFTVYSSTM--SSSIVYRVA-RTASQD
V--------------HNLLSAFYL--LLPCLVNPIIYGARTKEIRQHLVA-L-----F--
------------------------------------------------------------
------------------------------------------------QRTQQQVFTEKP
QSLPSNRELP--------G.----------------------------------------
----
>GA_x6K02T2PBJ9-5199377-5198367
---MGEDGN---------------------------------------------TSIF--
--NLS-----------------------------------------------------Y-
--------------------------------SSFLLVGFPGL---QE-GRPLLV--LPL
TFLY-VSIVSANALVIHTVVAQRS-LH-Q-PMYVLIALLLAVNICASTAVMPKMLEG-FV
-HY-AN-P----ISLRGCLTQMFFIYFTLLLDYNLLLAMALDRYVAICHPLRYTDLMTSH
LLGLMATFA------------ITRSLGVAVP-LV-VLTA-KAQFC-KT-S-V-IRHFTCE
YIALLSIA--CGD-L---T--FNNRLGLA-MRLVTVTFDLALLGTSYTRIIYAAF-RISS
GGAR--A-------KA------LHT-CGSHLLVILTIYLSGL--STSIVFRVA-KTVSQD
V--------------QNLLSAIYL--LLPGALNPLIYGVRTKEIRQHIEK-M-----L--
------------------------------------------------------------
-----------------------------------------------CGMQSPQDSREKS
QNVRGERDLP--------G.----------------------------------------
----
>GA_x6K02T2PBJ9-10895499-10894543
-MSASLKD----------------------------------------------FNSS--
--KFL-----------------------------------------------------V-
--------------------------------SEFILLGFPGI---HS-WQHWLS--LPL
TLLY-LSAIGTNVLILIIICQDPS-LK-Q-PMYLFLGILSLVDMGLATTIMPKILAI-FW
-FD-AK-V----ISLPECFAQIYAIHCFVSMESGICLCMAFDRYVAICYPLHYSSIITNS
LIFKATLFM------------VLRNGFCVIS-VP-VLAS-QWNYC-SR-N-E-IDHCLCS
NLGITSLA--CDD-R---R--PNSIFQLI-LAWVGMGSELGLIILSYTLLLRSVL-RLNS
AEAV--S-------KA------LNT-CSSHLILTL-FYTVIV--VISVTHLSE-TKATL-
I--------------PVLLNVMHN--ITPPSLNPIVYALRTRQLRQGFQK-V-----L--
------------------------------------------------------------
-----------------------------------------------CRSLQE-------
------------------K.----------------------------------------
----
>GA_x6K02T2PBJ9-10874315-10875286
-------------------------------MVMSA------------------RNNP--
--DLT-----------------------------------------------------P-
--------------------------------ASFVLNGIPGL---EH-MHIWIS--FPF
CSMY-AVAMMGNCGLLYLIFFEDS-LH-R-PMYYFLAMLSLTDLVMCSSTIPKALCI-FW
-FH-LK-E----IGFDDCLVQMFFIHTFMGMESGVLMLMALDHYVAICYPLHYSTILTNP
IIAKIGLAT------------FLRGVLLIIP-FI-FLSK-CLPYF-RG-N-I-INHTYCD
HMSVAKLP--CGN-V---K--VNAIYGLM-VALLIGGFDILCITISYIMILRAVV-SLSS
ADAR--Q-------KA------FST-CTAHICAIVFSYSPTF--LSFFSHHFGGHTIPPS
C--------------HIIVANIYL--LLPPTMNPVVYGVKTKQIQDCVIR-I-----F--
------------------------------------------------------------
-----------------------------------------------SESKDSKA-----
----------------------------HGI.----------------------------
----
>GA_x6K02T2RJGY-959918-960853
------------------------------------------------------------
-----------------------------M---ER---------------TN--VSH-E-
--------------------------------MEFELLGLTSD-P-Q--LQK-LLF-VVF
LVMY-AITVLGNLVMFFLIHVSTT-LH-T-PMYSLLKSLSLLDFCYSSTVVPQTLLN-FL
-VE-RK-V----ISYFGCMAQMFFFAGFATSECYLIAAMAYDRYVAVCSPLLYPTIVSPN
VCASLIGGS------------YGAGFLNSLI-HT-SCIF-SLNFC-GA-H-V-VTHFFCD
GPPILSLS--CVD-T---S--LCEILLFI-FAGFNLLSCTLTILISYLLIFIAIL-QMRS
NQGR--F-------KA------FST-CSSHLTAVCFFFGTTL--FMYL--RPK----SSY
S---------LTQ--DRTVAVIYT--AVIPMLNPLIYSLRNKDVKEAL-R-R-----V--
------------------------------------------------------------
-----------------------------------------------WGWKA-------M
G.----------------------------------------------------------
----
>GA_x6K02T2RJGY-644134-645075
----------------------------------------------M-ERV---------
------------------N-----------------------------------YTV-L-
--------------------------------TEFILTGVPHP-P-G--LRT-FLF-VFF
LLIY-ILTQLGNMIILITVCTDTQ-LH-ARPMYIFLGALSVIDMGISTIIVPRLMMN-FT
-PG-IK-P----IPFGGCVAQLYFYHFLGSTVCYLYTTMAYDRYLAICQPLRYPVLMSAK
LSTLLVAGA------------WVAGLIHGAI-QA-ILTF-RLPYC-GP-N-Q-VDYFFCD
IPAVLKLA--CAD-T---T--VNELFTFV-DIGVVVASCFSLILLSYIYIIRAIL-RIRT
ADGR--R-------RA------FST-CGAHVTMVTVYYVPCA--FTYL--RPD----S--
H-GI------LDG----AAALFPT--AITPFLNPLIYTLRNQEVKMAL-R-R---M----
------------------------------------------------------------
-----------------------------------------------V-GS----QSTKS
GG.---------------------------------------------------------
----
>GA_x6K02T2RJGY-622120-623061
----------------------------------------------M-ERI---------
------------------N-----------------------------------YTV-L-
--------------------------------TEFILTGVPHP-P-R--LRT-FLF-VFF
LLIY-ILTQLGNALILITVCADTQ-LH-ARPMYIFLGALSVIDMGISTIIVPRLMMN-FT
-PG-IK-P----IPFGGCVAQLYFYHFLGSSQCFLYTTMAYDRYLAICQPLRYPVLMSAK
LSILLVAGA------------WVAGSIHGAI-QA-ILTF-RLPYC-GP-N-Q-VDYFFCD
IPAVLKLA--CAD-T---T--VNELVTFV-DIGVVVASCFSLILLSYIYIIRAIL-RIRT
ADGR--R-------RA------FST-CGAHVTIVTVYYVPCA--FIYL--RPD----S--
H-SI------LDG----AAALFPT--AITPFLNPLIYTLRNQEVKLAL-R-R---M----
------------------------------------------------------------
-----------------------------------------------V-GS----QSTKS
EV.---------------------------------------------------------
----
>GA_x6K02T2RJGY-608749-609705
----------------------------------------------M-RRN---------
------------------RNTS-----------------------------L--DDV-V-
--------------------------------TDFLLLGLAHP-P-N--LRA-FLF-LVF
FLIY-ILTQLGNLLILLTVWADPK-LH-ARPMYILLGVLSFLDMWLSSVIVPRIILN-FT
-PA-SK-V----IAFGGCAAQLYFFHFLGSTQCFLYTLMAYDRYLAICQPLRYPVLMNGK
LCTILVAGA------------WVAGSIHGSI-QA-TLTF-RLPYC-GP-K-E-VDYFFCD
IPAVLRLA--CAD-T---T--VNELVTFV-DIGVVAASCFMLILLSYANIVHAIL-KIRT
ADGR--K-------RA------FST-CGSHLTVVTVYYVPCI--FIYL--RAG----S--
K-SP------FDG----AVAVFYT--VVTPLLNPLIYTLRNQEVKSAL-K-R---L-R--
------------------------------------------------------------
-----------------------------------------------A-GR----RDVDG
EK.---------------------------------------------------------
----
>GA_x6K02T2RJGY-583652-584608
----------------------------------------------M-RRT---------
------------------RNTS-----------------------------L--DAV-V-
--------------------------------TDFLLLGLAHP-P-N--LRA-FLF-LVF
FLIY-ILTQLGNLLILLTVWADPK-LH-ARPMYILLGVLSFLDMWLSSVIVPRLILN-FT
-PA-SK-A----IPFGGCVAQLYFFHFLGSTQCFLYTLMAYDRYLAICQPLRYPVLMNGK
LCTILVSGA------------WVAGSIHGSI-QT-TLTF-RLPYC-GP-N-Q-IDYFICD
IPAVLRLA--CAD-T---T--VNELVTFV-DIGVVAASCFMLILLSYANIVHAIL-KIRT
ADGR--K-------RA------FST-CGSHLTVVTVYYVPCI--FIYL--RAG----S--
K-SP------FDG----AVAVFYT--VVTPLLNPLIYTLRNQEVKSAL-K-R---L-T--
------------------------------------------------------------
-----------------------------------------------A-GR----RDVGG
EK.---------------------------------------------------------
----
>GA_x6K02T2RJGY-534312-533386
------------------------------------------------------------
-----------------------------------M--GA---L-------N--QTR-V-
--------------------------------TEFIFLGLTDN-W-V--LEI-LFF-VPF
TVTY-MLTLLGNFLIVVTIVFTPR-L-HN-PMYFFLSNLSFIDICHSSVTVPKMLEG-LL
-LE-RK-T----ISFDNCIAQLFFLHLFACSEIFLLTIMAYDRYVAICIPLHYSNVMNMK
VCVQLVFAL------------WLGGTIHSLV-QT-FLTI-RLPYC-GP-N-I-IDSYFCD
VPPVIKLA--CTD-T---Y--LTGILIVS-NSGTISLVCFLALVTSYTVILFSLR-KQ-S
AEGR--R-------KA------LST-CSAHFMVVALFFGPCI--FLYT--RPD----S--
S---------FSI--DKVVSVFYT--VVTPLLNPLIYTLRNEEVKTAM-K-H-----L--
------------------------------------------------------------
-----------------------------------------------RQR----------
------RICS--.-----------------------------------------------
----
>GA_x6K02T2RJGY-520647-521579
------------------------------------------------------------
-----------------------------------M--EKAVLI-------N--ETS-V-
--------------------------------MSFRLTGLSTN-P-L--VQM-AVF-FIF
LIFY-VLTLVGNILIVITIIYDRR-L-HT-PMYFFLSNLSFIDVCHSTVTVPKMLSD-TF
-SE-EK-L----ISFDACVVQMFFLHLFACTEIFLLTVMAYDRYVAICKPLQYMTIMNWK
VCMMLAAAL------------WTGGTIHSIS-LT-SLTI-KLPYC-GP-D-E-IDNFFCD
VPQVIKLA--CTD-T---H--IIEILIVS-NSGLISVVCFVVLVVSYAVILVSLR-QQ-I
SDGK--R-------KA------LST-CAAHLTVVTLFLGHCI--FIYS--RPS----T--
S---------LPE--DKVVSVFFT--AVTPLLNPIIYTLRNEDMKSAL-N-K-----L--
------------------------------------------------------------
-----------------------------------------------IKR----------
---------REK.-----------------------------------------------
----
>GA_x6K02T2RJGY-491851-492792
------------------------------------------------------------
-----------------------------------M--EKAVLI-------N--QTS-V-
--------------------------------MSFRLTGLSTN-P-K--VQM-AIF-FIF
LIFY-VLTLVGNILIVVTIIHDHR-L-HT-PMYFFLSNLSFIDVCHSTVTVPKMLSD-TF
-SE-EK-L----ISFDDCVVQIFFLHLFACTEIFLLTVMAYDRYVAICKPLRYMTIMNWK
VCMVLGGAM------------WTAGTIHSIS-FT-SLTI-KLPYC-GP-N-E-LDSFFCD
VPQVIELA--CTD-T---R--ITEILVVS-NSGMISMVCFVIIVVSYAVILVSLR-QQ-I
SDGK--R-------KA------LST-CAAHLTVVTLFLGHCI--FIYS--RPA----I--
S---------LPE--DKIVSAFFT--AITPLLNPIIYTFRNEDMKSAL-K-K-----L--
------------------------------------------------------------
-----------------------------------------------IRR----------
------KEGKEK.-----------------------------------------------
----
>GA_x6K02T2RJGU-1819-2748
------------------------------------------------------------
-----------------------------------M-------A-------D--IHN-V-
--------------------------------TEFFFLGLSSN-Q-E--VQR-VCF-VIF
LFLY-MAIVLGNLLMVVIVAVSRN-L-GS-PMYFFLSSLSFVEICYSSTTAPKLIVD-LL
-AE-KK-S----ISVWGCMAQLFFMHFFGGIEMFLLMMMAYDRYVAICKPLHYTSIMNRQ
VCTVLVGMA------------WMGGFVHSLA-QV-LLIF-RLPFC-GP-N-I-IDHYFCD
VLPVLKLV--CSD-T---F--LIGLLIVV-NGGTLSVISFVVLLSSYAVILFHLR-TQ-S
AEGR--R-------KA------LST-CGSHVTVVVIFFAPCV--FIYL--RPT----A--
T---------LPI--DKMVTVFYT--VITPLLNPIIYSLRNAEVKKVI-K-I-----L--
------------------------------------------------------------
-----------------------------------------------CTR----------
--------------ATKVD-KK--.-----------------------------------
----
>GA_x6K02T2RE5P-4250267-4251217
--------------------M--A-------------------------------KNN--
---------------------------------------------------I--T-T-V-
--------------------------------TEFILIGFNDH-P-K--WEI-PLF-LVF
LSFY-LVTMLGNLGMVILIHVDVQ-LH-I-PMYFFLSHLSVLDACYTSVITPQILAT-LA
-TG-KT-V----VSYGRCAAQFFFFTICAATECFLLSVMAYDRYVAISNPLLYTVAMGPR
KCWSLVVGA------------YVCGMCGAIL-RT-TCTF-SLSFC-EN-N-Q-INFFFCD
LPPLLKLA--CSD-T---T--NIEIIIVF-FGNFVISANALVILISYLLIIKAVM-RMKS
SGRR--A-------KT------FST-CVSHLTAVALLFGTLI--FMYI--RSG----S--
K-KS------LEE--DKVVSVFYT--VVIPMLNPLVYSLRNKDVKAAF-K-K---V-T--
------------------------------------------------------------
-----------------------------------------------G-KWQ-------V
SH---------------------SIQY.--------------------------------
----
>GA_x6K02T2RE5P-4223635-4222688
--------------------M--A-------------------------------DNG--
------------------------------------------------------T-R-L-
--------------------------------TEFILMGFQLQ-A-E--LQL-GLF-FTF
LTFY-LITIAGNLGMIMLIQSDPR-LQ-T-PMYFFLSHLSFLDICYSSVIVPQLLEI-LG
-NN-KM-V----ITYEHCATQFFFFTFYASTECFLLAVMAYDRYVAVCNPLLYAMAMTPQ
TRLGLVAAA------------YSGAMVNTVV-RT-GCTF-SISFC-KS-N-Q-VDFLFCD
LPPLMKLA--CSE-T---K--LQEQVIFL-FAFLVIITSVSVILVSYLFIIWAIL-KIRT
AGAK--A-------KT------FST-CASHMIAVALFFGTII--FMYL--KGN----M--
G-KS------LWE--DKIVSVFYT--VVIPMLNPMIYSLRNKEVKEAL-K-K---A-F--
------------------------------------------------------------
-----------------------------------------------K-RIK-------S
SQ---------------------ESKT.--------------------------------
----
>GA_x6K02T2RE5P-4193992-4194942
--------------------M--A-------------------------------KNN--
---------------------------------------------------I--T-T-V-
--------------------------------TEFILIGFNDH-P-K--WEI-PLL-LVF
LSFY-LVTMLGNLGMVILIHVDVQ-LH-I-PMYFFLSHLSVLDACYTSVITPQILAT-LA
-TG-KT-V----ISYRCCAAQFFFFTICAATECFLLSVMAYDRYVAISNPLLYTVAMGPR
KCWSLVVGA------------YICGVCGAIL-RT-TCTF-SLSFC-EN-N-Q-INFFFCD
LPPLLKLA--CSD-T---T--NIEIIIVF-FGNFVILANALVILISYLLIIKAVM-RMKS
SGRR--A-------KT------FST-CVSHLTAVALLFGTLI--FMYI--RSG----S--
K-KS------LDE--DKVVSVFYT--VVIPMLNPLIYSLRNKDVKAAF-K-K---V-T--
------------------------------------------------------------
-----------------------------------------------G-KCQ-------V
SQ---------------------CTQH.--------------------------------
----
>GA_x6K02T2RE5P-4171358-4170411
--------------------M--A-------------------------------DNG--
------------------------------------------------------T-R-L-
--------------------------------TEFILIGFQLQ-A-E--LQL-CLF-FIF
LAFY-LITIVGNLGMIMLIQSDPR-LQ-T-PMYFFLSHLSFLDVCYSSVIVPQLLET-LG
-SN-KM-V----ITYERCATQFFFFTLYASTECFLLAVMAYDRYVAVCNPLLYAMAMTPQ
TRLGLVAAA------------YSGAMVNTVV-RT-GCTF-SISFC-KS-N-Q-VDFFFCD
LPPLLKLS--CSE-T---K--LREQVIFL-FAFLVITTSVSVILVSYLFIIWAIL-KIRT
AGAK--A-------KT------FST-CASHMIAVALFFGTLI--FMYL--KGN----M--
G-KS------LWQ--DKIVSVFYT--VVIPMLNPMIYSLRNKEVKEAL-K-K---A-F--
------------------------------------------------------------
-----------------------------------------------K-RIK-------A
SQ---------------------ESKT.--------------------------------
----
>GA_x6K02T2RE5P-4160554-4159619
--------------------M--A-------------------------------KVN--
---------------------------------------------------L--T-L-V-
--------------------------------TEFLLIAFTEH-P-E--WGL-PLF-HLF
LFIY-LFTLLGNSGMIVLIRMDRR-LH-T-PMYFLLSHLSFMDICYSSVTVPQTMAV-LL
-EH-GA-A----LSYARCVAQFFLFTFFGSIDCYLLALMAYDRYVAVCQPLLYVTIMTQK
ALLSFVAGA------------YIAGLLSALV-RT-ISAF-TLSFC-GN-N-E-IDFIFCD
LPPLLKLT--CGE-S---Y--IQELVIIV-FAIFVIPACMVVIVVSYLFIIVAIL-RIPS
AGGR--A-------KT------FST-CASHLTAVSLFFGTLI--FMYL--RDN----S--
G-QA------SEK--DRVVSVFYT--TVIPMLNPLIYSLRNKEVKEAL-K-N---F-L--
------------------------------------------------------------
-----------------------------------------------N-RVK-------T
F--------------------------.--------------------------------
----
>GA_x6K02T2RE5P-4147744-4146800
--------------------M--D-------------------------------NNN--
---------------------------------------------------L--T-T-V-
--------------------------------TEFILVGFTDH-P-E--WEV-PLF-LVF
LCFY-LVTILGNLGMVILIQMDVQ-LQ-S-PMYFFLSHLSVLDACYTSVITPQILAM-LA
-TG-KT-V----ISYNHCAAQFFFFTFCASTECFLLAVMSYDRYVAISNPLLYTVAMSPK
KCWSLVLVA------------YVCGLSGSIQ-RT-TCTF-SLSFC-ED-N-K-INFFFCD
LPPLLKLA--CSD-T---T--NAEIIIVL-FGNFVILVNALVILTSYLLIIKTVM-RIKS
SGGR--G-------KT------FST-CVSHLTAVALFFGTLT--FMYI--RSG----S--
G-KS------PEE--DKVVSVFYT--VIIPMLNPLIYSLRNKDVKAGF-R-K---L-T--
------------------------------------------------------------
-----------------------------------------------S-RLQ-------V
SQ---------------------SV--.--------------------------------
----
>GA_x6K02T2RE5P-4127765-4126821
--------------------M--A-------------------------------GRN--
---------------------------------------------------Y--T-F-V-
--------------------------------TEFFLTAFTEH-P-E--WGL-PLF-LLF
LSFY-LATLLGNTGMIILIQKNRR-LQ-T-PMYFFLSHLSFVDICYSSVIIPQMLAV-LW
-EH-GS-T----ISQVRCAVQFFLFTFFASIDCYLLAIMAYDRYVAVCQPLLYVTIMTEK
ARVGLVTGA------------YVAGFSSGFI-RT-VTAF-TLSFC-GN-N-E-INFIFCD
LPPLLKLV--CGD-S---Y--IQEVVIIV-FAIFVMPACIVVISVSYLFIIVAIM-QIRS
AGGR--A-------KT------FST-CTSHLTAVALFFGTLI--FMYL--RDN----T--
D-QF------SER--DRVVSVFYT--VVTPLLNPLIYSLRNKEVKEAI-T-K---S-L--
------------------------------------------------------------
-----------------------------------------------R-RSK-------I
SR---------------------AP--.--------------------------------
----
>GA_x6K02T2RE5P-4112771-4113718
------------------------------------------------------------
-------------------M-----DQ------E----------------NQ--T-S-I-
--------------------------------SEFILLGLSNQ-A-E--KQK-LIF-VIF
LSMY-LVTVIGNSLIILAIGLDIH-LH-T-PMYLFLANLSFADISSSSTSVPKMLMN-IQ
-TN-SQ-S----ISYEGCITQMYFSIVFVVIDNFLLGVMAYDRYVAICHPLNYTNIMHPR
FCLLLSFCP------------WALSNIVALT-HT-LLAN-QLIFC-NH-N-T-IQHFFCD
LAPLIKLS--CSD-A---M--INELVKFV-VGLSVITFPFALILFSYVCIIRDVL-RISS
TEGK--W-------KA------FST-CGSHLTIVFLFYGTIV--GVYF--FPSSTH-P--
E-D---------T--DKIGAVLFT--VVTPMLNPFIYSLRNKDMKGAL-R-K---L-I--
------------------------------------------------------------
-----------------------------------------------NKS----------
------HLLPLMS.----------------------------------------------
----
>GA_x6K02T2RE5P-4101369-4102328
------------------------------------------------------------
----------------------------------------------------------M-
------------VDRNPF-FN----K--SGP-PEFVFRVLTNV-P-E--FQA-ILF-TLF
FLLY-LMILCGNTTIIWVVCNHSS-LH-T-PMYFFLGSLSFVEICYITDVVPLILSN-IF
-GD-QK-P----ISLAGCGTQMFFFSVFGCTDCFLLTVMAYDRYVAICHPLHYNLIMTQK
LCVQMVIGS------------LSLALLLSLE-LT-AFTF-TLPFC-RH-RLE-INHFLCD
VAPIMRLA--CAD-I---H--VNQAVLYV-VSILVLTVPFLLIFISYVFIASTIL-RMHS
AEGR--Q-------RA------FST-CSSHLTVVLLQYGCCS--LVYL--RPR----S--
S-TS------EDE--DRQIALVYI--FGTPLLNPLIYTLRNKDIKDAL-R-N---S-F--
------------------------------------------------------------
-----------------------------------------------F-HVPASDTS.--
------------------------------------------------------------
----
>GA_x6K02T2RE5P-4082427-4083374
------------------------------------------------------------
----------------------------------------------------------M-
------------LTGKSV-LN----Q--SGT-TEFVFRVFTTV-P-E--FQA-LLF-LLF
LLLY-LMILCGNAAIIWVVCTHSA-LH-T-PMYFFLSSLSVLEIFYTTDVVPLMLSN-IF
-GA-QK-P----ISLAGCGTQMFFFVTLGSTDCFLLAVMAYDRYVAICHPLHYSLIMTKK
LCVQMVMGS------------WSLALFLSLQ-LT-ALIF-TLPFC-GH-DQE-INHFLCD
VPPVLRLA--CAD-I---H--VHQAVLYV-VGILVLTVPFLLICISYVFIASTIL-RMRS
AEGR--Q-------RA------FST-CSSHLTVVLLQYGCCS--LVYL--RPR----S--
S-TS------EDE--DRQIALVYT--FVTPLLNPLIYTLRNKDVKGAL-K-N---S-I--
------------------------------------------------------------
-----------------------------------------------F-HKAV----.--
------------------------------------------------------------
----
>GA_x6K02T2RE5P-4037809-4038768
------------------------------------------------------------
----------------------------------------------------------M-
------------LTGKLV-LN----Q--SGT-PEFVFRVFTNA-P-E--FQA-LLF-TLF
LLLY-LMIFCGNTAIIWVVCTHTS-LH-T-PMYFFLSSLSFLEICYTTDVVPLMLSN-IF
-GT-QK-P----ISLAGCGTQMFFFLTLGGTDCFLLAIMAYDRYVAICHPLHYNLIMTKK
LCVQMVMGS------------LSLALFLSLQ-LT-ALIF-TLPFC-GH-YLE-INHFLCD
VPPVLRLA--CAD-I---H--VHQAVLYV-VGILVLTVPFLLIFISYVFIVSTIL-RMRS
AEGR--Q-------RA------FST-CSSHLTVVLLQYGGCS--LVYL--RPR----S--
S-SS------DDE--DRQIALVYT--FVTPLLNPLIYTLRNKDVKGAL-R-N---S-I--
------------------------------------------------------------
-----------------------------------------------F-CKSASHCS.--
------------------------------------------------------------
----
>GA_x6K02T2RE5P-3987000-3987950
------------------------------------------------------------
-----------------------------M---TW---------------KN--HSL-F-
--------------------------------MEFVFLAYPKR-P-E--LRM-LCF-FGV
SLAY-GLIISGNILIVVSIQTETR-LH-T-PMYYFLGSLSGIELCYTAVVVPHILAN-NF
-QS-EK-T----ISLLSCATQMVFLIGLGSADCFLLAIMAYDRYVAICHPLQYPLIMTIT
LCVRLVVAS------------VVIGLFLSLQ-LV-VFIF-CLPFCQDR-G---IEHFFCD
APPLMRLV--CAT-S---H--IHELSVLM-AATLAIAVPFFFIATTYALIVAAVL-KLHS
AAGR--H-------RA------FNT-CSSHLTVVLLQYGCCA--FMYL--RPV----SSY
H---------PKQ--DQFVSLVYT--LGTPFLNPLIYTLRNSEMKGAIGK-------V--
------------------------------------------------------------
-----------------------------------------------LTRKYLSWKMIG.
------------------------------------------------------------
----
>GA_x6K02T2RE5P-3965668-3966609
------------------------------------------------------------
--------------------M-HN---------------------------I--S-E-V-
--------------------------------TEFILVGLTDA-P-G--LQV-PLF-IIF
TFIY-LTTLFGNLGMIVLILLDSS-LH-T-PMYFFLSNLSLVDCVYASAVTPKVIEG-FL
-TE-KK-I----ISYNACATQMFFLIGFAIIEGFLLASMAYDRHAAVCKPLYYSTSMTTT
ICTLLIVGS------------YISGLLQSSI-HV-AFTF-HLSFC-HS-N-V-VNHFFCD
IPPLLALS--CSS-V---Y--INEIVLFI-LAALNIALTILVIVNSYVLIFVAIL-RMRS
TDGQ--K-------KA------IST-CASHLTTVSIFYGTII--FMYL--QPS----S--
T-HS------MDT--DKVASVFYT--MIIPMLNPLVYSLRNKEVKNAF-K-K---V-T--
------------------------------------------------------------
-----------------------------------------------R-K----------
VL-------FSLGLV------------.--------------------------------
----
>GA_x6K02T2RE5P-3951719-3952666
------------------------------------------------------------
--------------------MIQN---------------------------I--S-E-L-
--------------------------------SEFILVGLTDA-P-F--LQI-PLF-IIF
TLIY-LTTLFGNLGMILLILLDSR-LH-T-PMYFFLSNLSLVDCVYASAVTPKVMEG-FL
-TG-NK-I----ISYNACAAQMFFFAAFATVESFMLASMAYDRHAAVCKPLHYSTTMTTT
ICVLLLAGS------------YVSGLLQSSI-HV-SFTF-QLSFC-HS-N-V-VNHFFCD
IPPLLALS--CSS-I---H--TNEIILFM-LAAFNVAFTLLVILSSYLLIFVAIL-RMRS
AESR--K-------KA------IST-CASHLTTVSIFYGTII--FMYL--QPS----S--
N-HS------MDT--DKMASVFYT--MVIPMLNPLVYSLRNKEVKNAF-K-K---V-A--
------------------------------------------------------------
-----------------------------------------------G-K----------
AV-------LSLGLVN-----------.--------------------------------
----
>GA_x6K02T2RE5P-3917859-3918806
------------------------------------------------------------
--------------------MMQN---------------------------I--S-E-L-
--------------------------------SEFILLGLTDA-P-F--LQT-PLF-IIF
TLIY-LTTLFGNLGMILLILLDSR-LH-T-PMYFFLSNLSLVDCVYASAVTPKVIEG-FL
-TE-NK-I----ISYNACAAQMFFFVAFAITECFILASMAYDRHAAVCKPLHYSTTMTTT
ICVLLLAGS------------YLSGLLQSSI-HV-SFTF-HLSFC-RS-N-V-VNHFFCD
IPPLLALS--CSS-I---H--INEIILFM-LAGFNVVFSLLVILTSYLLISVAIV-RMRS
AESR--K-------KA------IST-CASHLTTVSIFYGTII--FMYL--QPS----S--
N-HS------MDT--DKMASVFYT--MVIPMLNPLVYSLRNKEVKNAV-R-K---V-A--
------------------------------------------------------------
-----------------------------------------------G-K----------
AL-------FSLGLVN-----------.--------------------------------
----
>GA_x6K02T2RE5P-3862389-3863336
------------------------------------------------------------
--------------------MIQN---------------------------I--S-E-L-
--------------------------------SEFILVGLTDA-P-L--LQT-PLF-IIF
TLTY-LTTLFGNLGMILLILLDSR-LH-T-PMYFFLSNLSLVDCVYASAVTPKVMEG-FL
-IE-NK-I----ISYNACAAQMFFFVAFVITESFILASMAYDRYAAVCKPLHYSTTMTTM
ICVLLLAGS------------YVSGLLQSSI-HV-SFTF-QLSFC-HS-N-V-VNHFFCD
IPPLLALS--CSS-I---Y--TNEIILFM-LAAFNVAFTLLVILSSYLLIFVAIL-KMRS
AESR--K-------KT------IST-CASHLTTVSIFYGTII--FMYL--QPS----S--
N-HS------MDT--DKLASVFYT--MVIPMLNPLVYSLRNKEVKNAF-K-K---V-A--
------------------------------------------------------------
-----------------------------------------------G-K----------
AV-------LSLGLVN-----------.--------------------------------
----
>GA_x6K02T2RE5P-3834960-3835907
------------------------------------------------------------
--------------------MMQN---------------------------I--S-E-L-
--------------------------------SEFILVGLTDA-P-F--LQT-PLF-IIF
TLIY-LTTLFGNLGMIMLILLDSR-LH-T-PMYFFLSNLSLVDCVYASAVTPKVMEG-FL
-TG-NK-I----ISYNACAAQMFFFVAFAITENFILASMAYDRHAAVCKPLHYSTTMTTT
ICVLLLVGS------------YLSGLLHSSI-HV-SFTF-HLSFC-RS-N-V-VNHFFCD
IPPLLAVS--CSS-I---R--TNEIILFM-LAGFDVAFSLLVILTSYLLISVAIV-RMRS
AESR--K-------KA------IST-CASHLTTVSIFYGTII--FMYL--QPS----S--
N-HS------MDT--DKMASVFYT--MVIPMLNPLVYSLRNKEVKNAF-K-K---V-A--
------------------------------------------------------------
-----------------------------------------------G-K----------
AV-------LSLGLIN-----------.--------------------------------
----
>GA_x6K02T2RE5P-3812807-3811863
------------------------------------------------------------
--------------------M-EN---------------------------I--S-E-V-
--------------------------------TEFILMGITDA-P-E--LQI-PLF-IIF
TLIY-LIALFGNLGMIMLILLDSR-LH-S-PMYFFLCNLSLVDCVYASAVTPKVMEG-FL
-TG-NK-I----ISYNACAAQMFFFVAFGAIESLILASMAYDRHAAVCKPLHYTTIMTST
TCILIVTCC------------YMCGILQSSI-HV-ALAF-CLSFC-NS-N-V-INHFFCD
IPPLLDIS--CSD-T---Y--TNEITVLI-LGTCDGILTLLVILNTYLLIFIAIL-RMRS
AEAQ--R-------KA------FST-CASHLITVFIFFGSTL--FMYL--QPS----S--
N-HS------MDT--DKIASVFYT--MVIPMLNPVVYSLRNKEVKNAF-K-K---V-V--
------------------------------------------------------------
-----------------------------------------------G-K----------
LM-------TSLQLVN-----------.--------------------------------
----
>GA_x6K02T2RE5P-3803583-3804527
------------------------------------------------------------
--------------------M-EN---------------------------I--S-E-V-
--------------------------------TEFILVGLTDA-P-E--LQI-PLF-IIF
TLIY-LIALFGNLGMIILILLDSR-LH-T-PMYFFLCNLSVVDCVYASAITPKVIEG-FL
-TG-SK-T----ISLNGCAAQMFFFVAFGAIESLILASMAYDRHAAVCKPLHYTTIMTST
TCILIVTWC------------YTCGILQSSV-HV-ALAF-SLSFC-HS-N-V-INHFFCD
IPPLLDIS--CSD-T---H--TNEITLLV-LATLDLVFTLLVILNTYLLIFIAIL-RMRS
AEAQ--R-------KA------FST-CASHLITVSIFFGSLI--FMYL--QPS----S--
N-HS------MDT--DKIASVFYT--MVIPMLNPVVYSLRNKEVKNAF-K-K---V-V--
------------------------------------------------------------
-----------------------------------------------E-R----------
LM-------SSFHLVH-----------.--------------------------------
----
>GA_x6K02T2RE5P-3787124-3786180
------------------------------------------------------------
--------------------M-EN---------------------------I--S-E-V-
--------------------------------TEFILVGITDA-P-E--LQI-PLF-IIF
TLIY-LIALFGNLGMIMLILLDSR-LH-T-PMYFFLCNLSLVDCVYASAVTPKVMEG-FL
-TG-NK-I----ISYNACAAQMFFFVAFIAIESLILASMAYDRHAAVCNPLHYTTIMTST
TCILIVTCC------------YMCGILQSSI-HV-ALAF-CLSFC-NS-N-V-INHFFCD
IPPLLEIS--CSD-T---Y--TNEITVLI-LGTCDGILTLLVILNTYLLIFIAIL-RMRS
VEAQ--R-------KA------FST-CASHLITVSIFFGSTL--FMYL--QPS----S--
N-HS------MNT--DKIASVFYT--MVIPMLNPVVYSLRNKEVKNAF-K-K---V-V--
------------------------------------------------------------
-----------------------------------------------G-K----------
LM-------TSLQLVN-----------.--------------------------------
----
>GA_x6K02T2RE5P-3777626-3778570
------------------------------------------------------------
--------------------M-EN---------------------------I--S-E-V-
--------------------------------TEFILAGLTDA-P-E--LQI-PLF-IIF
TLIY-LIALFGNLGMIMLILLDSR-LH-T-PMYFFLCNLSLVDCVYASAITPKVIEG-FL
-TG-SK-T----ISLNGCAAQMFFFVAFIAIESLILASMAYDRHAAVCKPLHYTTIMTST
TCILIVTCC------------YMCGILQSSV-HV-ALAF-CLSFC-HS-N-V-INHFFCD
IPPLLDIS--CSD-T---H--TNEITLLV-LATLDVVFTLLVILNTYLLIFIAIL-RMRS
AEAQ--R-------KA------FST-CASHLITVSIFFGSLI--FMYL--QPS----F--
N-HS------MDT--DKIASVFYT--MVIPMLNPVVYSLRNKEVKNAF-K-K---V-V--
------------------------------------------------------------
-----------------------------------------------E-K----------
LM-------SSFHLVD-----------.--------------------------------
----
>GA_x6K02T2RE5P-3743369-3744289
------------------------------------------------------------
---------------------MEN---------------------------N--T-D-V-
--------------------------------TQFLLLGLTDD-P-G--LQF-PLF-ITF
LLIY-TITLVGNLGMILLIVLDSR-LH-T-PMYFFLGNLSLVDFCYSSAVTPTVMTG--L
-IG-EK-I----ISYNDCAAQMFFFVAFATVENYLLASMAYDRYAAVCKPLHYATTMTAN
VCICLCIGS------------YTCGFLNASI-HI-GDTF-SLSFC-RS-N-V-VHHFFCD
IPAVMVLS--CSD-R---H--VSELVLVY-VVSFNIFFALSVIWISYIFIFITIC-KMHS
SSGY--R-------KA------IST-CASHFIAVSIFYGTII--FMYL--QPS----S--
S-HS------MDT--DKIASVFYT--MIIPMLNPLVYSMRNKEVKSAF-T-K---V-L--
------------------------------------------------------------
-----------------------------------------------Q-V----------
AK-------------------------.--------------------------------
----
>GA_x6K02T2RE5P-3695694-3696620
------------------------------------------------------------
--------------------MMEN---------------------------Q--T-E-V-
--------------------------------TEFILLGLTDD-P-E--LQI-PLF-ITF
LAIY-TITVVGNLGMILLILMDSR-LH-T-PMYFFLGNLSLVDFCYSSAVTPKVMSG-FL
-IG-DK-V----ISYNDCAAQMFIFAAFITVENYLLASMAYDRYAAVCKPLHYTTTMTTS
VCTWLIIGS------------YVIGFMNASI-HI-GDTF-HLYFC-ES-N-V-VHHFFCD
IPAVMVLS--CSD-R---Y--ASELVLVY-IVSFHIFFAFIVIWISYVFIFVTIV-KMQS
AAGH--H-------KA------IST-CASHFTAVSIFYGTSI--FMYV--QPS----S--
N-HS------MDT--DKIASVFYT--MVIPMLNPLVYSLRNKEVKSAL-K-K---I-I--
------------------------------------------------------------
-----------------------------------------------L-Q----------
TT-------------------------.--------------------------------
----
>GA_x6K02T2RE5P-3672907-3673839
------------------------------------------------------------
------------------MTSLNN---------------------------L--T-E-V-
--------------------------------THFLLLGLTDD-P-G--LQL-PLF-IIF
LLIY-IITLVGNLGMILLILLDSR-LH-I-PMYFFLANLSLVDVIYSSAVTPKVMAG-LI
-IG-DN-L----ISYNECAAQMFFFAAFATVENYLLTSMACDRYAAVCKPLYYATTMTPS
VCMCFIMGC------------YALGFLNASV-YL-GNTF-SLSFC-KS-N-V-VHHFFCD
MPAIMALS--CSD-R---H--VNELVLIY-QASFIIFFALIIILISYIIIFITIL-KMHS
EAGV--Q-------KA------LST-CASHFTAVFIFYGTTI--FMYL--QPS----S--
R-HA------MDT--DKIVSVFYT--MVIPMLNPLVYSLRNKEVKSAF-M-K---V-V--
------------------------------------------------------------
-----------------------------------------------L-K----------
EK-------------------------.--------------------------------
----
>GA_x6K02T2RE5P-3645346-3644423
------------------------------------------------------------
---------------------MEN---------------------------N--T-E-V-
--------------------------------THFLLLGLTDD-P-E--LQL-PLF-MIL
LIIY-TITLVGNLGKILLIFLDSC-LH-T-PMYFFLGNLSLVDFCYSSDVTPKVMSG-LL
-KG-DK-V----ISYNGCAAQMFFFVAFATVENFLLASMAYDRYAAVCKPLHYATTMTSG
VCVCLSIGS------------YACGFLIASI-HI-GDTF-NLSFC-RS-N-V-VHHFFCD
IPAVMILS--CSD-R---H--VSELVLFY-VGSFSIFFSVLVICISYIFIFITIF-KMHS
DAGY--G-------KA------VST-CAAHFTAVSIFYGTGI--FMYL--QPS----S--
S-HS------MDT--DKITSVFYT--MIIPMLNPLVYSMRNKEVKRAF-T-N---V-F--
------------------------------------------------------------
-----------------------------------------------H-K----------
AK-------------------------.--------------------------------
----
>GA_x6K02T2RE5P-3560863-3561795
------------------------------------------------------------
------------------MTPLKN---------------------------W--T-E-V-
--------------------------------THFLLLGLTDD-P-G--LQL-PLF-IIF
LLIY-IFTLVGNLGLILLILLDSR-LH-T-PMYFFLGNLSLVDVFYSSAITPKVMAG-LL
-LG-DK-I----ISYNSCAAQMFVFATFATVENYLLASMAYDRYAAVCKPLHYATTMTPS
VCMCLIMGC------------YVLGFLSVSV-YL-GDTF-SLSFC-KS-N-V-VHHFFCD
MPALMALS--CSD-R---H--INELVLIY-LASFTLFFALIIILVSYTIIFITIL-NMHT
GAGL--Q-------KA------IST-CASHFIAVFIFYGTTI--FMYL--QPS----S--
R-HS------MDT--DKIVSVFYT--MVIPMLNPLVYSLRNKEVKSAF-M-K---W-I--
------------------------------------------------------------
-----------------------------------------------L-K----------
EK-------------------------.--------------------------------
----
>GA_x6K02T2RE5P-3517488-3518411
------------------------------------------------------------
---------------------MEN---------------------------T--T-E-V-
--------------------------------TWFVLLGLTND-P-Q--LQL-PLF-ITF
LLIY-IITLVGNLGIILLILLDSR-LH-T-PMYIFLSNLSLVDFCYSSTITPKVMAG-FL
-TG-DR-I----ISYNACASQMFFFAHFADVESYLLVSMAYDHYVAVCKPLHYATTMTTH
LCVFLVIGC------------YICGFLNASI-YT-VDVF-SLSFC-ES-N-V-IHHFFCD
VLAVMIIS--RSD-K---Y--INELVLIS-VASFNIIFSLILILISYMFIFTNIL-KINS
SEGY--R-------KA------LST-CTSHFTAVFIYYGTVI--FMYL--QPT----S--
S-HS------MDT--DKIVSVFYS--IVIPMLNPLVYSMRNKEVKNAF-T-K---V-V--
------------------------------------------------------------
-----------------------------------------------L-R----------
SR-------------------------.--------------------------------
----
>GA_x6K02T2RE5P-3491834-3492772
------------------------------------------------------------
------------------MTLVKN---------------------------W--T-Y-V-
--------------------------------TEFILLGLTDD-P-G--LQL-PLF-VIF
LLIY-IITLVGNLGMILLIFLDSQ-LH-I-PMYFFLGNLSLVDVCYSSAVTPKVIAG-LL
-IG-DK-F----ISYNDCAAQMFFFAAFATVENYLLASMAYDRYVAVCKPLHYTTTMTSN
VCICLIMGC------------YGFSFLNVSV-YL-GDTF-SLSFC-NS-N-V-VHHFFCD
MPAIMALS--CSD-K---H--VNELVLIY-LASFNIFVAFIMIIVSYLIIFITIL-NMRS
RAGV--Q-------KA------LST-CVSHLTAVFIFYGTII--FMYL--QPS----S--
R-HA------MDT--DKIVSVFYT--MVIPMLNPLVYSLRNKEVKSAF-M-K---I-V--
------------------------------------------------------------
-----------------------------------------------L-K----------
EK-------SL----------------.--------------------------------
----
>GA_x6K02T2RE5P-3473421-3472498
------------------------------------------------------------
---------------------MEN---------------------------R--T-E-V-
--------------------------------TWFILVGLTND-S-Q--LQL-PLF-ITF
LLIY-TVTFVGNLGLILLILLDSR-LH-T-PMYIFLSNLSLVDFCYSSTITPKVIAG-IL
-TG-DK-I----MSYNACASQMFFFANFANVENYLLVSMAYDRYAAVCKPLHYATTMTKR
VCASLVIGC------------YICGLLNASI-YT-MDAL-SLSFC-ES-N-V-VHHFFCD
VLAIMTTS--CSD-R---H--VNELILVY-LASFNVFFALILILISYMFIFTNIL-KMHS
ASGY--C-------KA------IST-CASHLTAVFIFYGTII--FMYL--QPS----S--
H-HS------MDT--DKIASVFYT--MIIPMLNPLVYSLRNKDVKSAF-T-K---I-V--
------------------------------------------------------------
-----------------------------------------------L-R----------
SG-------------------------.--------------------------------
----
>GA_x6K02T2RE5P-3430689-3429787
------------------------------------------------------------
------------------------------------------------------V-----
---------------------------------RFILMGLTDD-P-D--LQL-PLF-ITF
LLIY-IITLVGNLGLILLILLDSQ-LH-T-PMYIFLSNLSLVDFCYSSTVTPKVMAG-FI
-IG-DK-M----MSYNACASQMFFFANFANVENYLLASMAYDRYAAVCKPLHYATTMTTR
VCACLVISC------------YICGFLNASI-YT-VNAL-YLTFC-EL-N-V-VHHFFCD
IPAVMIAS--CSH-R---H--ANDMVLIS-VASFNIFFALILILISYTFIFTNIL-KMHS
NSGY--R-------KA------LST-CASHFTAVSIFYGTII--FMYL--QPR----S--
S-HS------MDT--DKIASVFYT--MVIPMLNPLVYSLRNKDVKSAF-T-K---I-V--
------------------------------------------------------------
-----------------------------------------------L-R----------
SR-------------------------.--------------------------------
----
>GA_x6K02T2RE5P-3423041-3422097
------------------------------------------------------------
---------------------MEN---------------------------N--T-K-V-
--------------------------------TEFLLLGLTND-P-E--LQL-PLF-LIF
LLIY-TITLVGNLGLILLIVLDSC-LH-T-PMYIFLGNLSLVDFCYSSAVTPSVMTE-LL
-IG-KK-V----ISYNDCAAQTFFFVAFCTVENYLLASMAYDRYAAVCKPLHYASTMTTR
VCIYLSIGS------------YVCGFLNASI-NT-GNTF-SLFFC-RY-N-M-IHHFFCD
IPAVMVLS--CSD-R---Y--FSELLLVY-VVSFSIFFALLVICISYIFIFITIA-KMHS
SAGY--G-------KA------APT-CASHFTAVSIFYGTVI--FMYL--LPS----S--
S-HS------MDT--DQIASVFYT--MIIPMLNPLVYSLRNKEVKSAF-T-K---I-F--
------------------------------------------------------------
-----------------------------------------------Q-V----------
AK-------QSVMLYF-----------.--------------------------------
----
>GA_x6K02T2RE5P-3390804-3391727
------------------------------------------------------------
---------------------MEN---------------------------R--T-E-V-
--------------------------------RCFILVGLTND-P-G--LQL-PLF-ITF
LLIY-IITLIGNLGLILLILLDSR-LH-T-PMYIFLGNLSLVDFCYSSTVTPKVIAG-FL
-MG-DK-I----MSYNACASQMFFFANFADVENYLLVSMAYDRYVAVCKPLHYATTMTTH
MCVCLLIGC------------YICGFLNASI-YT-VDAL-SLSFC-ES-N-V-VHHFFCD
VLAVMIIS--CSD-R---H--VNELIFVY-VASFNIFFALILIIISYTFIFTNIL-KLQS
AAGY--R-------KA------FFT-CASHFTAVSIFYGTII--FMYL--QPS----S--
S-HS------MDT--DKIASVFYT--MVIPMLNPLVYSLRNKDVKSAF-T-K---I-I--
------------------------------------------------------------
-----------------------------------------------L-R----------
SG-------------------------.--------------------------------
----
>GA_x6K02T2RE5P-3357666-3356743
------------------------------------------------------------
---------------------MEN---------------------------R--T-E-V-
--------------------------------RCFILVGLTND-P-S--LQL-PLS-ITF
LLIY-IITLIGNLGLILMILLDSR-LH-T-PMYIFLGNLSLVDFCYSSTVTPKVIAG-FL
-TG-DK-I----MSYNACASQMFFFANFGDVENYLLASMAYDRYVAVCKPLHYATTMTTH
MCASLVIGC------------YICGFLSASI-YT-MDAL-SLSFC-ES-N-V-IHHFFCD
VLAVMIVS--CSD-S---H--VNELILIY-VVSFNMFFALIIILISYMFIFTNIL-KIHS
SAGY--H-------KA------VST-CASHFTAVSIFYGTII--FMYL--QPS----S--
S-HT------MDT--DKIASVFYT--MVICMLNPLVYSLRSKDVKSAF-T-K---I-V--
------------------------------------------------------------
-----------------------------------------------L-R----------
SK-------------------------.--------------------------------
----
>GA_x6K02T2RE5P-3328502-3329434
--------------------M---------------------------------------
----------------------EN---------------------------C--T-K-V-
--------------------------------REFILLGLTDD-P-G--LQV-SLC-IMF
TLIY-LIDVVGNTGLIMLVLMDSH-LH-T-PMYFFLCNLSFVDLGYSSAVTPMVISE-FF
-IV-SK-V----VSYNACAAQMFFFVGFATGENYLLASMAYDRYVAVCKPLHYSTRMTTS
VCICLNIVS------------YICGFLNAIF-HV-GDIF-SLSFC-KS-N-V-VHHFFCD
VPAVLALS--CSD-I---H--LSEVILVF-LSTFNVFFALLIISVSYLFIFITVL-KMKS
DQGH--Q-------KA------LST-CASHLTVVSIFYSTVI--FMYL--QPS----S--
S-HS------MDA--DKVASMFYT--MIIPTLNPLVYSLRNKEVNNAF-K-K---V-V--
------------------------------------------------------------
-----------------------------------------------E-R----------
AK-------IFM---------------.--------------------------------
----
>GA_x6K02T2RE5P-3283121-3284098
--------------------M-YV------------------------------------
----------------------AN---------------------------S--S-R-M-
--------------------------------NAFILLGLTDN-P-D--LEA-PLF-IIF
NLIY-LITLIGNLGMIVLIWFDSH-LH-T-PMYIFLSHLSLADCVYSSAVTPKVMVG-LL
-TG-DK-V----ISYGGCVAQMFFFVTFASVDCFLLAVMAFDRHAAVCKPLHYTTNMTTS
VCACMVIAC------------YVFSLAESSV-YT-GFIF-DLSFC-HS-N-V-IHHFFCD
IPPILNLS--CSD-I---Y--TNEIVLFI-ITSFNVFFSLIVILTSYAFIFIAIL-RMHS
AEGR--K-------KA------SST-CASHLTAVTIFYGTII--FMYL--QPS----S--
S-HS------MDN--DQMASVFYT--TVVPMLNPVVYSLRNKEVHSAF-K-K---A-I--
------------------------------------------------------------
-----------------------------------------------E-K----------
---------LKSAQHQVLIRDLYSLCN.--------------------------------
----
>GA_x6K02T2RE5P-3264213-3265157
--------------------MSYL------------------------------------
----------------------EN---------------------------S--T-K-V-
--------------------------------TTFILLGLTDI-P-E--LQV-PLF-VTF
SLIY-LITLIGNLGIIVLIWLDFR-LH-T-PMYIFLSHLSLADCVYSSAVTPKVMVG-FL
-TG-DK-V----ISYGGCVAQMFFFVAFASVDCFLLAVMAFDRHAAVCKPLHYTTTMTTS
VCARMVIAC------------YSWGLFESAI-HT-GFTF-SLPYC--A-N-V-VHHFFCD
IPPILALS--CSD-I---Y--VNEIVLFI-LASFNVFFALIVILTSYAFIFIAIL-RMHS
AEGR--K-------KA------FST-CASHLTAVTIFYGTVI--FMYL--QPS----S--
S-HS------MDN--DQMASVFYT--TIVPMLNPVVYSLRNKEVHNAF-K-K---V-V--
------------------------------------------------------------
-----------------------------------------------E-K----------
---------MNTL-----------LNS.--------------------------------
----
>GA_x6K02T2RE5P-3249780-3248836
--------------------M---------------------------------------
----------------------EN---------------------------S--T-E-V-
--------------------------------TEFILAGLTDD-P-K--LQI-PLF-IVF
LLIY-LSTVLGNLGMVGLILLDSH-LH-T-PMYLFLSHLSLVDFGYSSAVTPKVMSG-LL
-SI-DK-T----ISHNTCGTQFFFFVGFITTESFLLAAMAYDRYAAVCKPLHYTTTMTTN
TCACLTIGS------------YVCGFLNSSI-HT-GNIF-RLSFC-KF-N-V-IDHFFCD
APPLLALS--CSD-T---Y--ISETVIFF-VVGFNALFSIVVITISYLLIFITIL-RMRS
SEGR--H-------KA------FST-CASHLTAVSIFYGTVI--FMYL--QPS----S--
S-HT------MGT--DKMASVFYT--MVIPMLNPLVYSLRNKEVKGAF-K-K---A-V--
------------------------------------------------------------
-----------------------------------------------G-N----------
AK-------SALTFLF-----------.--------------------------------
----
>GA_x6K02T2RE5P-3231251-3230331
------------------------------------------------------------
---------------------MKN---------------------------R--T-E-V-
--------------------------------TEFILLGLTND-P-G--LQL-PLF-ITF
LLIY-TITVVGNLGMILLIVLDSR-LH-T-PMYIFLGNLSLVDFCYSTAVTPTVMNG-LL
-IG-NK-V----ISYNDCAAQMFFFGAFATVENYLLASMAYDRYAAVCKPLHYATIMTKS
MYTWLITGS------------YVISFTNSSI-HI-ADIF-TLSFC-KS-N-V-IHHFFCD
VPAIMALT--CFD-N---Q--VREHVLLY-IESLNVFFALIVICTSYMLIFVTIL-KMHS
ASGH--H-------KA------IST-CASHFTAVSIFYGTVI--FMYL--QPS----S--
N-HS------MDT--DKVTSVFYT--MVIPMLNPLVYSLRNKEVKNAF-I-K---L-I--
------------------------------------------------------------
-----------------------------------------------L-H----------
Y--------------------------.--------------------------------
----
>GA_x6K02T2RE5P-3220047-3219130
------------------------------------------------------------
---------------------MKN---------------------------R--T-E-V-
--------------------------------TEFILLGLTND-P-G--MQL-PLF-ITF
LLIY-TITVVGNLGMILLIVLDSR-LH-T-PMYIFLGNLSLVDFCYSSAVTPTVMTE-LL
-IG-KK-V----ISYNDCAAQMFFFGAFATVENYLLASMAYDRYAAVCKPLHYATIMTKS
VYTRIITAS------------YGISFMSASI-HI-ADIF-TLSFC-KS-N-V-IHHFFCD
VPAIMALT--CFD-N---Q--VRELVLLY-IESLDVFFALIVICTSYMLIFVTIL-KMHS
ASGH--H-------KA------IST-CASHFTAVSIFYGTVI--FMYL--QPS----S--
N-HS------MDI--DKVTSVFYT--MVIPMLNPLVYSMRNKEVKNAF-I-K---L-I--
------------------------------------------------------------
-----------------------------------------------L-H----------
---------------------------.--------------------------------
----
>GA_x6K02T2RE5P-3213352-3214296
--------------------M---------------------------------------
----------------------EN---------------------------S--T-E-V-
--------------------------------TEFILTGLTDN-P-E--LQI-PLF-IVF
LLIY-LSTVLGNLGMVGLILLDSH-LH-T-PMYLFLSHLSLVDFGYSSAVTPKVMPG-LL
-SI-DK-T----ITHNACGTQFFFFVSFITTESFLLAAMAYDRYAAVCKPLQYTTTMTTN
TCACLTIGS------------YVCGVLNSSI-HT-GNIF-RLSFC-KF-N-V-IDHFFCD
APPLLALS--CSD-T---S--VSEMVILF-VVGFNDIFSIVVIPISYLFIFITIL-RMRS
SEGR--Q-------KA------FST-CASHLTVVFIFYGSGI--FMYL--QPS----S--
S-HT------MGT--DKMASVFYT--MIIPMLNPLVYSLRNKEVKSAF-K-K---A-V--
------------------------------------------------------------
-----------------------------------------------E-K----------
AK-------ISLAFTF-----------.--------------------------------
----
>GA_x6K02T2RE5P-3191201-3192160
--------------------MTS-------------------------------------
--------------------M-EN---------------------------I--T-E-V-
--------------------------------TEFILLGLTDD-P-N--LQV-PLL-LIF
LFIY-LVTLIGNGGMMVIIFSDSH-LH-T-PMYFFLSNLSFVDLGYSSAVAPKMVAA-LQ
-SG-NK-V----ISYNGCAAQFFFFVGFATVECYLLASMAYDRHAAVCRPLHYTTTMTTG
VCTILTIGS------------YTCGFLNASI-HA-ADTF-KLSFC-GS-N-K-INHFFCD
IPPLLALA--CSS-T---H--ISKLVVFF-VVGFNVFFTLLVIIISYFFIYIAIQ-NMKS
SEGR--K-------KA------FST-CASHLTAVSIFYGTII--FMYL--QPS----S--
G-QS------MDT--DKIASVFYT--VVIPMLNPLIYSLRNREVKSAL-W-K---I-L--
------------------------------------------------------------
-----------------------------------------------N-RFY-------P
AS-------FSVSRK.--------------------------------------------
----
>GA_x6K02T2RE5P-3006492-3007430
------------------------------------------------------------
---------------------MEN---------------------------R--T-E-V-
--------------------------------TEFILLGVTNA-P-A--LQT-PLF-ILF
TLIY-FINMTGNLGMLVLILWDSR-LH-T-PMYIFLGNLSLVDIFYSSAVTPTVVAG-LL
-VG-NQ-A----ISYNACAAQMFLFVVFATAENFLLAAMAYDRYAAVCKPLHYTTTMTPT
TCACLTMAC------------YAGGFLNSSI-HT-GDTF-RLYFC-KS-N-V-VHHFFCD
VPAVMVLS--CSD-R---H--ISEMVLLY-GASFVICSALLVILISYIFIFITIF-KMRS
AAGY--Q-------KA------MST-CVSHFTAVSIFYGTLI--FMYL--QPS----S--
S-HS------MDT--DKIVSVFYT--MVIPMLNPVVYSLRNKEVKSAF-K-K---V-V--
------------------------------------------------------------
-----------------------------------------------E-K----------
AK-------YTLGF-------------.--------------------------------
----
>GA_x6K02T2RE5P-3000589-3001527
------------------------------------------------------------
---------------------MEN---------------------------R--T-E-M-
--------------------------------TGFILLGLTNA-P-E--LRA-PLF-III
SFIY-FTNVIGNLGMIVLILWDSR-LH-T-PMYCFLANLSLVDIFYSSAVAPTILAG-LL
-VG-NI-V----VSYNACVAQMISFSAFVTTEDLLLAAMAYDRYAAVCKPLHYTTIMTPT
VCICLIMAC------------YAGGFLNSSI-HT-GDTF-RLSFC-GS-N-A-VHHFFCD
VPAVMTLS--CSD-R---H--VSEIVLIY-GAGFIICSALLVILISYTFIFITIF-RMRS
AAGY--Q-------KA------MST-CVSHFTAVSIFYGTVI--FMYL--QPT----S--
S-HS------MDT--DKTVSVFYT--MVIPMLNPMVYSLRNKEVKSAF-K-K---V-V--
------------------------------------------------------------
-----------------------------------------------E-K----------
AK-------YSLGF-------------.--------------------------------
----
>GA_x6K02T2RE5P-2753221-2754177
--------------------M------------A--------------------------
--------------------VGRN---------------------------I--S-V-V-
--------------------------------TNFILLGFLER-P-Q--LQI-VLF-VLF
LGIY-LVTLAGNLGLIVLIRMDSH-LH-S-PMYFFLSNLSFVDVSYTSSIAPKMLCD-FF
-RE-QK-S----ITFIGCAIQLFFFVGMGGTECCLLAAMAYDRYVAISNPLLYPSLMSPT
ICVGMAITV------------YTGGFLTGLI-QT-SSIF-RLHFC-GP-R-V-INHFFCD
LPPLMSLS--CSS-T---F--FSQVVNFL-VVCVVGGASALVVLVSYGYIIAAVM-RIHS
THGQ--M-------KA------FNT-CASYLTTVILFYGSGL--FSYL--HSN----A--
G-YS------QDK--NKVVSMFYG--AVIPMLNPIIYSLRNKEIKEAL-K-K---L-K--
------------------------------------------------------------
-----------------------------------------------K-RKK-------Q
MS--------------------CLCAM.--------------------------------
----
>GA_x6K02T2RE5P-2725206-2726153
--------------------M------------P--------------------------
--------------------GGRN---------------------------S--T-V-I-
--------------------------------TKFILVGFSDF-P-K--LKL-VLF-VIF
LGSY-LSTVVWNLGLIILIRIDPY-LH-T-PMYFFLSNLSFLDFCYISSTTPKMLSG-FF
-QK-SK-S----ISFVGCTMQYFIFSSLGLSECCLLAAMAYDRYAAICNPLLYTAIMSPS
LCVHMVVGA------------YSTGLLGSLI-QL-CAIL-QLHFC-GP-N-I-INHFFCD
LPQLLVLS--CSE-T---F--PLQVLKFV-IAVIFGVASVIVILISYGYIIGTIL-NISS
VEGR--S-------KA------FNT-CASHLTAVTLFFGSGL--FVYM--RPS----S--
N-SS------QGY--DKMASVFYT--VVIPMLNPLIYSLRNKEIKDAL-Q-R---C-K--
------------------------------------------------------------
-----------------------------------------------N-KCF-------S
QC--------------------H---C.--------------------------------
----
>GA_x6K02T2RE5P-2658227-2657289
--------------------M------------I--------------------------
--------------------KERN---------------------------F--T-E-I-
--------------------------------TEFILLGFSDF-P-Q--ITA-LLF-VMF
LILY-ITTLTWNLSLVVLIRMDSY-LH-T-PMYFFLSNLSFIDICYISSTVPKMLSN-LF
-QE-KQ-T----ISFVGCIVQYFMFATMGLSESCLMTAMAYDRYAAICNPLLYSSVMSPT
LCAQMVMGS------------YTAGIMGSLS-QV-CALL-QLHFC-GP-N-V-IRHFFCD
MPQLLNLS--CTD-T---F--FAQVVLLI-LTMLFCISNALVIIISYGYIVLSIL-KITS
AKGR--S-------KA------FNT-CASHLTAVSLFYTSSA--FVYL--SSS----S--
G-GS------SSF--DRFVSVFYT--VLIPMLNPLVYSLRNKEIKDAG-K-R---L-Q--
------------------------------------------------------------
-----------------------------------------------K-KLG-------C
--------------------------C.--------------------------------
----
>GA_x6K02T2RE5P-2634596-2633658
--------------------M------------I--------------------------
--------------------KGKN---------------------------I--T-E-I-
--------------------------------TEFILLGFSDF-P-Q--ITA-LLF-VIF
LTLY-ITALTWNLSLVVLIRMDSY-LH-T-PMYFFLSNLSFIDICYISSTVPKMLFN-FF
-QK-RQ-T----ISFVGCIVQYFMFSTMGLSESCLMTAMAYDRYAAICNPLLYSSVMSPT
LCAQMVMGS------------YTAGFIGSVS-QV-FAML-QLHFC-GP-N-V-IRHFFCD
IPQLLNLS--CTD-T---F--FAHVELLI-LTMLFCISNALVIIISYGYIVLSIL-KITS
AKGR--S-------KA------FNT-CASHLTAVSLFYTSTA--FVYF--SSS----S--
G-GS------SSF--DRFVSVFYT--VLITMLNPLVYSLRNKEIKDAG-K-R---L-Q--
------------------------------------------------------------
-----------------------------------------------K-KLG-------C
--------------------------C.--------------------------------
----
>GA_x6K02T2RE5P-2618516-2619454
--------------------M------------I--------------------------
--------------------GGRN---------------------------I--T-K-I-
--------------------------------TQFILLGFSDF-P-Q--ITA-LLF-VMF
LTLY-ITALTWNLSLVVLIRMDSY-LH-T-PMYFFLSNLSFIDFCYISSTVPKMLSN-LF
-QE-KQ-T----ISFVGCIVQYFIFSTMGLSESCLMTAMAYDRYAAICNPLLYSSVMSPT
LCAQMVMGS------------YTAGLVSSLS-QI-CVLL-QLHFC-GS-N-V-IRHFFCD
MPQLLNLS--CND-T---F--FAHVLLVI-LTMFFGLINALAIMVSYGYIASSIM-KITS
ANGR--S-------KA------FNT-CASHLTAVSLFYSSGI--FVYL--SSS----S--
G-GS------SSF--DRFASVFYS--VVIPMLNPLIYSLRNKEIKDAM-N-R---L-Q--
------------------------------------------------------------
-----------------------------------------------K-KVI-------C
--------------------------S.--------------------------------
----
>GA_x6K02T2RE5P-2573738-2574676
--------------------M------------I--------------------------
--------------------GERN---------------------------I--T-T-I-
--------------------------------TQFILLGFSDF-P-R--ITV-LLF-VIF
LMIY-IMTMTWNLSLIALIRMDSH-LH-T-PMYFFLSNLSFIDLCFVTSTAPKMLSN-FF
-QE-NQ-T----ISFVGCIVQYFILSTMGLTECCLMTAMAYDRYAAICNPLLYSSVMSPT
LCAQMVMGS------------YTAGLTGSVS-QI-CALL-QLYFC-GP-N-V-IRHFFCD
ISQLLNLS--CSD-A---F--FVQVLLAI-LTMCFGIANALATMLSYGFIVLSIL-KITS
AKGR--S-------KA------FNT-CASHLTAVSLFYSTGI--FVYL--RSS----S--
G-SS------SSF--DRFTSVFYT--VVIPMLNPLIYSLRNKEIKDAM-K-R---L-Q--
------------------------------------------------------------
-----------------------------------------------K-KKI-------C
--------------------------N.--------------------------------
----
>GA_x6K02T2RE5P-2479601-2478648
--------------------M------------A--------------------------
------------------LTNTWN---------------------------S--S-S-V-
--------------------------------TMFIFLGFSDH-P-E--LRI-FLF-LTF
LSIY-LVTLTWNLALIFLIRGDIH-LH-T-PMYFFLSNLSFVDICYSSSVAPKMLSD-FF
-RE-QK-T----ISFLGCGAQFFFFVGLGLTECFLLTAMAYDRYAAISNPLLYTTIMPQG
LCMRMVAGA------------YLGGFLSSFI-QA-SSIF-QLHFC-GP-N-V-INHFFCD
LPPILALS--CSN-T---F--LSQVVNFL-IVITVGGTSFLILLISYSYIVSAVL-KIHS
VRGR--W-------KA------FNT-CASHLMAVTMLFGTAL--FMYL--RPS----S--
S-YS------FSR--DKVVSVFYS--LVIPMLNPLIYSLRNKEIKDAL-W-K---V-M--
------------------------------------------------------------
-----------------------------------------------E-RKK-------V
FP--------------------N---L.--------------------------------
----
>GA_x6K02T2RE5P-2468394-2467450
------------------------------------------------------------
-----------------------------------M--SQ---I-------N--HTN-V-
--------------------------------KEFVFLALTRI-R-E--LEF-FLF-SVF
FLVY-VTTVLGNTLIVVTITAESR-L-HT-PMYFLLRNKSILDIVFSSITVPKFLVD-LL
-SE-RK-A----ISYNGCLTQIFFFHFAGGADIFFLSVMAYDRYLAIAKPLHYVTIMRRE
VWLALVVAS------------WVGGGLHSIV-QI-ILML-PLPFC-GP-N-T-LDAFYCD
IPQVVKLA--CTD-T---F--ALELLMIS-NNGLVTLLWFFLLLGSYTIILVMLR-FH-S
GEGR--N-------KA------LST-CTSHIMVVTLHFVPCV--YIYC--RPF----T--
T---------LPM--DTAISINNT--VITPMLNPMIYTLRNQEMKSAM-K-R-----L--
------------------------------------------------------------
-----------------------------------------------QRR----------
------LGPSESNKLG.-------------------------------------------
----
>GA_x6K02T2RE5P-2458473-2457538
------------------------------------------------------------
-----------------------------------M--EL---G-------N--HTK-V-
--------------------------------TEFIFCGLTQS-Q-E--LSL-LLF-FFL
SIVY-ITTVLVNVTIMVTVTWESR-L-HT-PMYFLLRNLSVLDICFSSITVPKVLVD-LL
-SR-RK-T----ISFNGCFTQIFFFHLLGGADIFSLSVMAFDRYMAIFRPLHYVTIMSRG
RCTALIAAS------------WVGGFVHSIV-QI-FLLL-PLPFC-GP-N-V-VDSFYCD
VPQVLKLA--CTD-T---F--VLELLMIS-NNGLITTLWFVLLLVSYTVILTMLR-SH-T
GEGR--K-------KA------IST-CTSHITVVTLHFVPCI--YVYA--RPF----T--
A---------LPM--DRAVSITLN--IIVPVLNPMIYTLRNQEMKSAM-K-R-----L--
------------------------------------------------------------
-----------------------------------------------RKR----------
------LILS--EVE.--------------------------------------------
----
>GA_x6K02T2RE5P-2447610-2446675
------------------------------------------------------------
-----------------------------------M-------E-------N--YTR-V-
--------------------------------KELIFLGLTQS-Q-E--VSM-VLF-LFL
LLVY-VTTLLGNLLIMVTVTCESR-L-HT-PMYFLLRNLSVADICFSSITAPKVLVD-LL
-SD-RK-T----ISFNGCLTQMFFFHLIGGVDVFSLSVMALDRYVAISKPLHYVTIMSRG
RCIGLIVAS------------WVGGFAHSIV-QI-SLLL-TLPFC-GP-N-V-LDTFYCD
VPQVIKLA--CTD-I---F--VLELLMIS-NNGLVATLWFVLLVVSYTVILMMLR-SH-S
GEGR--K-------KA------IST-CTSHITVVTLHFVPCI--YVYA--RPF----T--
A---------LPT--DKAISVTFT--VISPLLNPLIYTLRNQEMKSAM-R-R-----L--
------------------------------------------------------------
-----------------------------------------------RKR----------
------LEPFDREEQ.--------------------------------------------
----
>GA_x6K02T2RE5P-2433425-2432490
------------------------------------------------------------
-----------------------------------M-------E-------N--YTR-V-
--------------------------------KELIFLGLTQS-Q-E--VSM-VLF-LFL
LLVY-VTTLLGNLLIMVTVTCESR-L-HT-PMYFLLRNLSVADICFSSITAPKVLVD-LL
-SD-RK-T----ISFNGCLTQMFFFHLIGGVDVFSLSVMALDRYVAISKPLHYVTIMSRG
RCIGLIVAS------------WVGGFAHSIV-QI-SLLL-TLPFC-GP-N-V-LDTFYCD
VPQVIKLA--CTD-I---F--VLELLMIS-NNGMLTTLWFFLLLVSYMVILLLLK-SQ-S
GEGK--K-------KA------IST-CTSHITVITLHFVPCI--YVYA--RPF----T--
A---------LPT--DKAISVTFT--VISPLLNPLIYTLRNQEMKSAM-R-R-----L--
------------------------------------------------------------
-----------------------------------------------RKR----------
------LGPSYWIER.--------------------------------------------
----
>GA_x6K02T2RE5P-2418550-2417609
------------------------------------------------------------
-----------------------------------M--EM---E-------N--YTR-I-
--------------------------------KELIFLGLTQS-Q-Q--VSA-VLF-LFL
LLVY-VTTLLGNLLIMVTVTCESR-L-HT-PMYFLLRNLSVADICFSSITAPKVLVD-LT
-SN-RK-T----ISFNGCLTQMFFFHLIGGVDAFSLSVMALDRYVAISKPLHYVTIMSRG
RCIGLIVAS------------WVGGFAHSIV-QI-SLLL-TLPFC-GP-N-V-LDTFYCD
VPQVIKLA--CTD-I---V--VLELLMIS-NNGMLTTLWFFLLLVSYMVILLLLK-SQ-S
GEGK--K-------KA------IST-CTTHITVVTLHFVPCI--YVYA--RPF----T--
A---------LPT--DKVISVTFT--VISPLLNPLIYTLRNQEMKSAM-R-R-----L--
------------------------------------------------------------
-----------------------------------------------RKK----------
------FRFSHWIEK.--------------------------------------------
----
>GA_x6K02T2RE5P-2393361-2392429
------------------------------------------------------------
-----------------------------------M--EL---R-------N--DTR-V-
--------------------------------KEFIFLGLTQS-Q-H--LSL-VLC-LVL
CFVY-VTTLLGNLLIMIIVTFESR-L-HT-PMYFLLRNLAVLDICFSSITAPKVLVD-LL
-AK-KK-T----ISYAKCMTQMFFFHLLGGADIFSLSVMAFDRYMAISKPLHYVTIMSSK
RCTALIAAS------------WVGGFVHSIV-QI-SLLL-PLPFC-GP-N-V-LDTFYCD
VPQVLKLA--CTD-T---F--VLELLMIS-NNGLVTTLWFIFLLVSYMVILMMLR-SQ-A
GEDR--R-------KA------IST-CTSHITVVTLHFVPCI--YVYA--RPF----T--
A---------LPT--DKAISVTFT--VISPLLNPLIYTLRNQEMKSAI-R-R-----L--
------------------------------------------------------------
-----------------------------------------------KRK----------
------LTP---LEK.--------------------------------------------
----
>GA_x6K02T2RE5P-2247227-2248156
------------------------------------------------------------
------------------------------------------------------------
---------------------MEIIN--KTAKVQFFFRPFSPD-P-G--VQM-VIF-VTF
LVMY-LTSLSGNATIAVIVHINHS-LH-T-PMYFFLANLAVLEIFYTSSIAPLALAN-LL
-SM-GKTP----VSITGCGTQMFFFVFLGGADCVLLAVMAYDRFVAICYPLRYTLIMSWS
LCVEMMVGS------------LVLGFLLSLP-LT-ILIF-HLPFC-HN-N-E-IYHFYCD
MPAVIRLA--CGD-T---H--VHRTALYI-ISFIVLSIPLTLISISYVFIITAIL-RIRS
AEGR--H-------RA------FST-CSSHIVVVLLQYGCTS--FIYL--SPS----S--
S-YS------PEM--GRMVSVVYT--FITPILNPLIYSMRNKELKDAL-R-K---A-L--
------------------------------------------------------------
-----------------------------------------------R-KF-----.---
------------------------------------------------------------
----
>GA_x6K02T2RE5P-2222521-2221490
------------------------------------------------------------
----------------------------------------------------------M-
-----------------EEEN----Q--TGV-VYFHFRPFSTN-S-T--VAS-LVF-VGF
LLLY-LGSLIGNLTIGLTVWQDHS-LH-T-PMYFFLFVLATLELGYSTNIAPLTLAS-IL
-SM-GKML----ISLPSCGAQMFFFILLGGSDCVLLAIMAYDRYVAICHPLHYSLIMSWQ
LCGQMALGS------------LGLGFLLSLP-LT-ILIC-HLPFC-GH-N-E-IYHFFCD
MPAVMRLA--CTD-T---H--IHQAALFA-ISVAAVAIPFLLICLSYGCIVATIL-RMTS
AEGK--R-------RA------FST-CSSHLLVVVLQYGCCT--LIYL--RPS----S--
S-YS------PEE--GRAVSVVYT--FFSPLLNPLIYSLRNQEVTDAV-K-R---L-L--
------------------------------------------------------------
-----------------------------------------------T-RMFWFRKPERF
LPGGNYSLNKGEHSMMEKKLKINRP-----------------------------------
---.
>GA_x6K02T2RE5P-2207258-2206302
------------------------------------------------------------
------------------------------------------------------------
-----------------------MEEGNQTGMVLFHFRPFSKL-P-E--VQM-LIF-VLF
LMMY-LVSIGGNMSIVLTIWTNRC-LH-T-PMYFFLANLASLEIFYSSTIAPLTLAS-IL
-ST-ERTV----VSLAGCGAQMFFFIFLGSADCILLAVMAYDRFVAICHPLRYTLIMSWH
LCVQLALGS------------LLLGFILAMQ-LT-VLIF-QLPFC-SS-K-E-ISLFYCD
VLPVMRLA--CAD-T---H--VHEATLFV-VSVIVLTIPFLLITLSYVFIVDAIL-KIRS
AEGR--H-------KA------FST-CSSHLTVVLLQYGCTS--LIYL--CPS----S--
S-YS------PER--GQVVSVVYT--FITPVLNPLIYSMRNRELKDAL-R-R---V-I--
------------------------------------------------------------
-----------------------------------------------M-KLVLIQTQEAL
.-----------------------------------------------------------
----
>GA_x6K02T2RE5P-2172809-2171862
------------------------------------------------------------
------------------------------------------------------------
-----------------------MEEGNQTGMVLFHFRPFSKL-P-E--VQM-LIF-VLF
LMMY-LVSIGGNMSIVLTIWTNRC-LH-T-PMYFFLANLASLEIFYSSTIAPLTLAS-IL
-ST-ERTV----VSLAGCGAQMFFFIFLGSADCILLAVMAYDRFVAICHPLRYTLIMSWH
LCVQLALGS------------LLLGFILAMQ-LT-VLIF-RLPFC-SS-K-E-ISLFYCD
VLPVMRLA--CAD-T---H--VHEATLFV-VSVIVLTIPFLLITLSYVFIVDAIL-KIRS
AEGR--H-------KA------FST-CSSHLTVVLLQYGCGS--LIYL--CPS----S--
S-YS------PER--GQVVSVVYT--FITPVLNPLIYSMRNRELKDAL-R-K---V-V--
------------------------------------------------------------
-----------------------------------------------I-SFLLLEKQ---
.-----------------------------------------------------------
----
>GA_x6K02T2R7CC-893157-892228
------------------------------------------------------------
--------------------MQRN---------------------------N--FTE-V-
--------------------------------IEFVFLGFSSF-G-K--HQI-TLF-VVF
LTIY-ILTLAGNIIIVTITHIDHH-LH-T-PMYFFLSMLASSETVYTLVIVPRMLSS-LI
-FY-NL-P----ISLAGCATQMFFFVTLATNNCFLLTAMGYDRYVAICNPLRYTIIMSKG
MCALLVCGS------------LGTGLVMAVL-HV-PAMF-HLPFC-GT---V-VEHFFCD
IYPVMKLS--CVD-T---T--VNEIINYG-VSSFVILVPIGLIFISYVLIVSSIL-KIVS
TEGQ--K-------KA------FAT-CASHLTVVIVHYGCAS--IAYL--KPK----S--
E-SS------VEK--DLLLSVTYT--IITPLLNPVVYSLRNKEVKDAL-C-R---A-V--
------------------------------------------------------------
-----------------------------------------------G-RNTS.------
------------------------------------------------------------
----
>GA_x6K02T2R7CC-81277975-81278913
------------------------------------------------------------
-------------------------MRGE----------------------N--ITK-V-
--------------------------------STFILLGFPTA-P-E--LQY-LLF-LLF
LLAY-LFVLVENLTIILTVWSSAS-LH-R-PMYYFLGSLSFLEIWYVSDIIPKMLDG-FL
-LQ-RK-R----ISFIGCMTQLYFFSSLVCTECVLLASMAYDRYVAICHPLRYQVIMTTG
LCVQLVAFS------------FASGFTISVI-KV-YFIS-SATFC-GS-N-V-LNHFFCD
ISPILKLA--CTD-F---S--TAELVDFI-LAFIILVFPLLATILSYGHITLAVL-RIPS
ATGR--W-------RA------FST-CASHLTVVTFFYMAMI--FMYV--RPQ----A--
I-DT------RSS--NKLISAVYT--VLTPMMNPLIYCLRNTEFKDAV-R-R---T-L--
------------------------------------------------------------
-----------------------------------------------GL-----------
GNTP------Q-.-----------------------------------------------
----
>GA_x6K02T2R7CC-81266841-81267776
------------------------------------------------------------
-------------------------MRGE----------------------N--ITK-V-
--------------------------------STFILLGFPTA-P-E--LQY-LLF-LLF
LLAY-LFVLVENLTIILTVWSSAS-LH-R-PMYYFLGSLSFLEIWYVSDIIPKMLDG-FL
-LQ-RK-R----ISFTGCMTQLYFFISLVCTECVLLASMAYDRYVAICHPLRYQVIMTTG
LCVQLVAFS------------FASAFTVSVI-KV-YFIS-SATFC-GS-N-V-LNHFFCD
ISPILKLA--CTD-F---S--TAELVDFI-LAFIILVFPLLATILSYGYITLAVL-RIPS
ATGR--W-------RA------FST-CASHLTVVTFFYVAML--FIYV--RPQ----A--
I-DT------RSS--NKLISAVYT--VLTPILNPLIYCLRNKEFKDAV-K-R---T-L--
------------------------------------------------------------
-----------------------------------------------GL-----------
GHTL--------.-----------------------------------------------
----
>GA_x6K02T2R7CC-81245243-81246181
------------------------------------------------------------
-------------------------MRGE----------------------N--ITK-V-
--------------------------------STFILLGFPTA-P-E--LQY-LLF-LLF
LLAY-LFVLVENLAIILTVWSSAS-LH-R-PMYYFLGIMSTLEIWYVCDIIPKMLDG-FL
-LQ-RK-R----ISFIGCMTQLYFFSSLVCTECVLLASMAYDRYVAICHPLRYQVIMTTG
LCVQLVAFS------------FASGFSISVI-KV-YFIS-SATFC-GS-N-V-LNHFFCD
ISPILKLA--CTD-F---S--TAELVDFI-LAFIILVFPLLATVLSYGHITLAVL-RIPS
ATGR--W-------RA------FST-CASHLTVVTIFYTALL--FMYV--RPQ----A--
I-DT------RSS--NKLISVLYT--VLTPILNPLIYCLRNKEFKDAL-R-K---A-L--
------------------------------------------------------------
-----------------------------------------------GL-----------
GQAP------L-.-----------------------------------------------
----
>GA_x6K02T2R7CC-81180849-81179878
--------------------MATQ-------------------------------VHR--
------------------NGSLSA---------------------------V--S---L-
--------------------------------QGFVLVGFGGG-A-K--TQA-LLF-AVF
LTLY-VVTVLGNLTMIVVITLDAR-LH-S-PMYFFLKNLSFVDFCYSSVIAPKAMTI-FL
-SS-SK-V----ISFAGCATQFFFFSLLVTTEGFLLAVMAYDRFMAICSPLRYPVTMCPM
ACARLVLGT------------YCGGCLNSIV-QT-SLTF-QLPFC-SS-N-R-IDHFYCD
VPPLLQLA--CAD-T---T--LNEFVMFG-ICGLIIVSTTLVVLISYGYITMTIL-RMRS
GSGR--H-------KV------FST-CGSHMTAVSLFYGTVF--VMYA--QPG----A--
L-TS------MEQ--GKVVSVFYT--LVIPMLNPLIYSLRNKDVKDAP-R-R---L-G--
------------------------------------------------------------
-----------------------------------------------Q-RHS-------L
VK---------------------EDVQ.--------------------------------
----
>GA_x6K02T2R7CC-81165686-81164721
--------------------MATA-------------------------------VHR--
------------------NGSLTP---------------------------V--S---L-
--------------------------------QAFVLVGFGGG-A-E--TQA-LLF-AVF
LVLY-MVTVLGNLTMIVVITLDAR-LH-S-PMYFFLKNLSFVDFCYSSVIAPKAMAN-FY
-S--SK-V----IGVAGCAAQLFFFSFLGTSEALLLAVMAYDRFMAICSPLHYPVTMSST
VCACLVLAA------------YFGGCLNSIV-ET-SLTF-QLPFC-GS-N-H-IDHFFCD
VPPLLQIA--CAN-T---S--VNELVMFA-ICGFILMGATLVILISYGYITVTIL-SMHS
GSRR--H-------KV------FST-CGSHLTAVSLFYGTGI--AIYG--QPG----G--
L-AS------KEQ--GKVVSIFYT--LVIPLLNPLIYSLRNKDVKDAL-E-R---L-R--
------------------------------------------------------------
-----------------------------------------------Q-RQR-------Q
KH----------------------AAI.--------------------------------
----
>GA_x6K02T2R7CC-81157497-81156526
--------------------MAIA-------------------------------VYR--
------------------NGSLSA---------------------------V--S---L-
--------------------------------QGFVLVGFGGG-A-E--TQA-LLF-AVF
LVLY-VVTILGNLTMIVVITLDAR-LH-S-PMYFFLKNLSFVDLCYSSAIAPNALAN-FL
-ST-SK-V----ISFEACATQLFFFSLLATTEAFLLAVMAYDRFMAICSPLRYPVTMCPT
TCTRLVLGT------------YCGGCLNSIV-QT-SLTF-QLPFC-SS-N-R-IDHFYCD
VPPLLQLA--CAS-T---A--LNELFLFG-LCGFIIVSTTLAVLVSYGYITVTIL-RMHS
GSGR--H-------KV------FST-CGSHMMAVSLFYGTVF--VMYA--QPG----A--
V-AS------MAQ--GKVISVFYT--LVIPMLNPLIYSLRNKDVKDAL-R-R---L-G--
------------------------------------------------------------
-----------------------------------------------Q-RHS-------L
VK---------------------KGGK.--------------------------------
----
>GA_x6K02T2R7CC-81146179-81145211
--------------------MATS-------------------------------VHR--
------------------NGSLTP---------------------------V--S---L-
--------------------------------QGFVLVGFGGS-A-E--TQA-LLF-AVF
LVLY-VVTILGNLTMIMVITLDAR-LH-S-PMYFFLKNLSFVDLCLSSVIIPNALAN-IF
-SS-SK-T----ISFAGCATQFFFFSLLAATEAVLLAVMAYDRFMAICSPLRYPVTMCPM
TCARLVLGT------------FCVACLNSIV-QT-SLTF-QLPFC-SS-N-Y-IDYFFCD
VPPLLQLA--CAS-T---A--INELVMFG-ICGFIIVCAVFVVIISYGYITVTIL-RMRS
GSGR--H-------KV------FST-CGSHMTAVSLFYGTGF--VIYG--QPG----G--
V-AS------MEQ--GKVVSTIYT--LVIPMLNPLIYSLRNKDVKDAL-R-R---L-G--
------------------------------------------------------------
-----------------------------------------------Q-RHS-------L
VK----------------------ESG.--------------------------------
----
>GA_x6K02T2R7CC-81134096-81133095
--------------------MATA-------------------------------VHR--
------------------NGSLTP---------------------------V--S---L-
--------------------------------RVFVLVGFGGG-A-L--TQA-LLF-AVF
LVLY-VVTVLGNLTMIVVITLDAR-LH-S-PMYFFLKNLSFVDLCYSSAIAPNALAN-FL
-ST-SK-V----ISFEACATQFFFFSLLATTETFLLAVMAYDRFMAICSPLRYPVTMCPT
TCTRLVLGT------------FCVGCLNSIV-QT-SLTF-QLPFC-SS-N-R-IDHFYCD
VPPLLQLA--CAS-T---A--LNELFLFG-LCGFIIVSTTLAVLVSYGYITVTIL-RMHS
GSGR--H-------KV------FST-CGSHLTAVSLFYGTLF--VMYA--QPG----A--
L-TS------MEQ--GKVVSIFYT--LVIPMLNPLIYSLRNKDVKDAL-Q-R---L-G--
------------------------------------------------------------
-----------------------------------------------Q-RHS-------L
VK-----------AVRGCPAAGGNASV.--------------------------------
----
>GA_x6K02T2R7CC-715776-716708
------------------------------------------------------------
--------------------MKRA---------------------------N--CTE-V-
--------------------------------REFVFQGFSNF-Q-E--HQL-TLF-IIF
FALY-ILTLTGNVIIVTIIRIDHH-LH-T-PMYFFLSVLSTSETFYSLVIIPRMLGS-LV
-GL-SQ-T----ISLECCGTQLFFFLGFGITNCFLLAVMGYDRYVAICNPLRYSVIMNWR
VCVILASSV------------CATGFLLSLV-QA-LAIF-RLPFC-NT---L-IKHFFCD
VRPILDLA--CTV-P---V--INQVLTLV-LTLMVLTAPAIFLFVSYALIISTIL-KIAS
SDGW--K-------KT------FAT-CSSHLTVVVIHYGCAS--IVYF--KPK----S--
E-NS------KDQ--DQLLSVTYT--VITPLLNPVVYSLRNKEVQDAL-R-K---V-L--
------------------------------------------------------------
-----------------------------------------------C-RKSLS.-----
------------------------------------------------------------
----
>GA_x6K02T2R7CC-664297-665229
------------------------------------------------------------
--------------------MKKT---------------------------N--CTH-V-
--------------------------------REFVFQGFSNF-Q-E--HQL-TLF-VVF
FVLY-ILTLAGNVIIVTIIRIDHH-LH-T-PMYFFLSVLSTSETFYSLVIIPRMLGS-LV
-GL-SQ-T----ISLECCGTQLFFFLGFAITNCLLLAVMGYDRYVAICNPLRYSVIMNWR
VCVILASSV------------GATGFLLSLI-QA-VAIF-RLPFC-NT---L-IEHFFCD
VRPILDLA--CTV-P---V--INDILTLA-LSLMVITAPATFLFVSYVLIISTIL-KIAS
AEGR--R-------KT------FAT-CASHLTVVVIHYGCAS--IAYF--KPK----S--
E-NT------KDQ--DQLISVTYT--VITPLLNPVVYSLRNKEVQDAL-R-K---V-L--
------------------------------------------------------------
-----------------------------------------------G-KKSLS.-----
------------------------------------------------------------
----
>GA_x6K02T2R7CC-630397-629456
------------------------------------------------------------
--------------------MLKS---------------------------N--TTF-V-
--------------------------------TEFLFEGFSGF-GWQ--HRL-AFF-AIF
LALY-FLTLSGNVIIVSIIHLDHH-LH-T-PMYFFLAILSISDTCYTVTIIPRMLSD-LL
-NP-YH-T----IAFRDCVVQIFFYLTFGINNCFLLMVMGYDRYVAICNPLRYSVIMGRK
ACVHLASGS------------LGIGLGMAIV-QV-TSVF-SLPFC-DR-F-V-IPHFFCD
VRPLLKLA--CTD-T---T--INEIINFV-VSVFVLILPMGVVFISYVVIISTIL-KIAS
AEGR--K-------KA------FAT-CASHLTVVIIHYGCTA--IIYM--KPK----S--
Q-SL------LGQ--ERLISVTYT--LITPLLNPLVYTLRNKEVKDAL-R-R---A-M--
------------------------------------------------------------
-----------------------------------------------W-QKPLSS-----
.-----------------------------------------------------------
----
>GA_x6K02T2R7CC-581296-580364
------------------------------------------------------------
--------------------MMRR---------------------------N--HTV-I-
--------------------------------SEFVFQGFSSF-Q-E--YKF-TLF-MVF
LTLY-LLTLTGNAIIMIIIGIDRH-LH-T-PMYFFLSMLSTSETVYTLVIVPRMLAS-LV
-GS-SQ-S----ISLAGCATQMFFFITLAINNCFLLTAMGYDRYVAICNPLRYSVIMNKR
VCAQLVWGS------------CNIGLLVAII-QI-ASVF-RAPFC-DR---E-VAHYFCD
IRPVMKLS--CAD-T---T--LHDIVNFI-ISSLVIVVPMGLVFISYILIISTIL-KIAS
AEGR--K-------KA------FAT-CASHLTVVIIHYGCAS--IAYL--KPK----S--
E-NT------RDQ--DQLISVTYT--VFTPLLNPVVYTLRNKEVKDAI-Y-R---A-I--
------------------------------------------------------------
-----------------------------------------------G-KKPLA.-----
------------------------------------------------------------
----
>GA_x6K02T2R76Y-3201307-3200360
------------------------------------------------------------
---------------------------------------------------MTNHTR-V-
--------------------------------TEFIFLGFSNH-P-N--LQG-VFF-LAF
LAIY-LTTLLGNTLMIVATRVSPA-LH-T-PMYYFLSNLSFLDICYTSTSIPVMLVN-FF
-RE-KK-T----ISFEGCLSQIFFFVSCAGTECVLLAAMAYDRYVAVCHPLRYPVLMSTR
VCISLVTGS------------WLCGLVNSVT-HT-VLTS-TLTLC-GP-N-Q-ISHFLCD
VPLLLKLS--CSD-T---S--VNESVLHV-SSATVGLSPCLFTAGSYILIISAIL-RIPS
TQGK--R-------KA------FST-CASHLTVVVVFFGTAN--FNYV--RPK----E--
G-YS------LDM--GILVSVLYC--VVTPLFNPIIYSLRNKEVKGAL-R-K---L-T--
------------------------------------------------------------
-----------------------------------------------G-VPSLTIA----
--VARE.-----------------------------------------------------
----
>GA_x6K02T2QVSB-39745261-39746202
------------------------------------------------------------
----------------------------------M---------------AN--STT-V-
--------------------------------TEFILLGLSDA-C-E--LQV-LIF-LGF
LLTY-FLILLGNFLIIFITLADRR-LY-T-PMYYFLRNFAMLEIWFTSVIFPKMLTN-II
-TG-HK-T----ISLLGCFLQAFLYFFLGTTEFFLLAVMSFDRYVAICNPLRYATIMSKR
VCVQLVFCS------------WMSGLLLIIV-PS-SIVF-QQPFC-GP-N-I-INHFFCD
NFPLMELI--CAD-T---S--LVEFLGFV-IANFSLLGTLAVTATCYGHILYTIL-HIPS
AKER--K-------KA------FST-CSSHIIVVSLFYGSCI--FMYV--RSG----K--
NGQG------EDH--NKVVALLNT--VVTPTLNPFIYTLRNKQVKQVF-R-E---H-V--
------------------------------------------------------------
-----------------------------------------------S-KFQKFSQ----
---------T.-------------------------------------------------
----
>GA_x6K02T2QP88-6321048-6321995
-----------------------M------------------------------------
-----------------AMW--LN---------------------------Q--SST---
--------------------------------DDFILLGIFSY-S-P--RDL-LLF-SVV
MLVF-TAALFGNALLILLICTDPR-LH-T-PMYFFLSQLSLMDIMLVCTNVPKMAVN-FL
-SG-KK-S----ISFVGCGIQIGLFVCLVGSEGLLLGLMAYDRYVAISHPLRYPVLMNQK
VCLQIIGSS------------WAFGIADGLV-QM-VVVM-TFPYC-SL-R-E-VDHFFCE
MLSLLKLA--CVD-T---S--LFEKIVFF-CCIFMLLFPFSIIVASYTRILGTVL-HMHS
AKSQ--K-------KA------LAT-CSSHMAAVSFFYGAAM--FIYL--RPR----Q--
Y-RT------PSQ--DKMVSIFYT--VLTPMLNPLIYSLRNRDVIGAL-Q-K---G-L--
------------------------------------------------------------
-----------------------------------------------D-RCRVGSQP.--
------------------------------------------------------------
----
>GA_x6K02T2QP88-6300500-6299553
-----------------------M------------------------------------
-----------------GIW--LN---------------------------E--SSV---
--------------------------------DGFILLGIFSQ-S-Q--TDL-LLF-STV
MLVF-TVALCGNVLLILLIYTDPR-LH-T-PMYFFLSQLSLMDLMLVCNIVPKMAVN-FL
-SG-RK-S----ISFAGCGIQIGFFVSLVGSEGLLLGLMAYDRYVAISHPLHYPILMSQK
VCLQIAGSS------------WAFGILDGII-QM-VAAM-SLPYC-GS-R-Y-IDHFFCE
VPALLKLA--CAD-T---S--LFDTLLFA-CCVFMLLLPFSIIVTSYARILGAVL-RMHS
AQSR--K-------KA------LAT-CSSHLTAVSLFYGAAM--FIYL--RPR----R--
Y-RA------PSH--DKVVSIFYT--VLTPMLNPLIYSLRNREVMGAL-R-K---G-L--
------------------------------------------------------------
-----------------------------------------------D-RCRVGSQH.--
------------------------------------------------------------
----
>GA_x6K02T2QP88-6286247-6285294
-----------------------M-A----------------------------------
-----------------WAG--NQ---------------------------T--LI----
--------------------------------SHFVLLGLFTH-S-P--LHL-FLF-SII
MVMF-LVALSGNGLMILLILMDSR-LH-T-PMYFFLSWLSLMDLMLISTIVPRMAAD-FL
-LG-RG-S----ISFAGCGLQILFFLTLLGDECFLLAFMAYDRYVAISNPLRYSVIMSRR
VCWLMVAGS------------WLFGLVDGLI-QA-VFTL-RFPYC-GS-Q-E-IDHFFCE
VPAVLKLA--CAD-T---S--LYETMIYV-CCVLMLLLPFSVISASYLRILVAVL-RMRS
AEGR--R-------KA------FAT-CSSHMIVVSLFYGAAM--ITYM--RPQ----A--
Y-HS------SKQ--DKVVSAFYT--MITPMLNPLIYSLRNKEVTGAL-R-K---L-L--
------------------------------------------------------------
-----------------------------------------------G-KCPCGGGTLG-
-----.------------------------------------------------------
----
>GA_x6K02T2QP88-6274566-6273628
-----------------------M------------------------------------
----------------AEEL--WN---------------------------H--SSL---
--------------------------------SSFILAGLFGH-S-P--YDS-FFF-SLV
LLAF-GAAVVGNILLLMVIQVDRR-LH-T-PMYFFLSQLSIMDLTMTCTVVPKMATN-FL
-SG-GK-L----ISLGGCASQIFFVVTVGGAECFLLAVMAYDRYMAVCYPLRYPVLMNWK
ACSFLATAS------------WMGGMADSVI-DV-GVVF-SFPYC-GS-L-E-VDHFFCE
VPALLRLS--CAD-T---S--LFEDLIYA-CCVVMLLLPLGVIVASYARVLTTVM-RMPS
TEGK--Q-------KA------LTT-CSSHLAVVGLYYGGAI--FSYM--QRA----S--
A-RT------PLG--DRATSIFYT--IVTPMFNPLIYSLRNREVTSAL-K-K---M-L--
------------------------------------------------------------
-----------------------------------------------E-RWGM.------
------------------------------------------------------------
----
>GA_x6K02T2QP88-6154577-6153642
------------------------------------------------------------
----------------MG--TFNT---------------------------S--L---G-
--------------------------------GGFILVGFSDW-P-A--LEL-IFF-IHI
LIFY-SITLFGNTAIIALSRTDLR-LH-T-PMYFFLSHLSFLDLCFTTSTVPQLLIN-LH
-GQ-DR-T----ISYGGCVAQLFIFLALGSTESVLLVVMAFDRYVAVCRPLHYTTIMHPV
LCQALAIAS------------WVGGFLNSLI-QT-GLMM-AMPLC-GH-R---LNHFFCE
MPVFLKLA--CQD-T---G--GTEAKMFV-ARVVIVAVPAMLILGSYAQIARAVL-KVKS
VAAR--R-------KA------AGT-CGSHLLVVSLFYGSAT--YTYL--QPK----D--
S-YS------ESK--GKFVALFYT--IITPMFNPLIYTLRNKDMKGAL-W-K-----V--
------------------------------------------------------------
-----------------------------------------------L-GRAAATG----
----.-------------------------------------------------------
----
>GA_x6K02T2QP88-6141322-6140387
------------------------------------------------------------
----------------ME--SFNI---------------------------S--L---G-
--------------------------------KGFILVGFSDW-P-A--LEL-IFF-IYI
LIFY-SLTLFGNTAIIALSRMDLQ-LH-T-PMYYFLCHLSFLDLCFTTSTVPQLLIN-LH
-GQ-DR-T----ISYGGCVSQLFITLALGSTESVLLVVMAFDRYAAVCRPLHYMNIMHPV
LCQALAIAS------------WVGGFLNSLI-QT-GLMM-AMPLC-GH-R---LNHFFCE
MPVFLKLA--CQD-T---G--GTEAKMFV-ARAVIVAVPAMLILGSYAQIARAVL-KVKS
VAAR--R-------KA------AGT-CGSHLLVVSLFYGSAT--YTYL--QPK----D--
S-YS------ESK--GKFVALFYT--IITPMFNPLIYTLRNKDMKGAL-W-K-----V--
------------------------------------------------------------
-----------------------------------------------L-GRAAATG----
----.-------------------------------------------------------
----
>GA_x6K02T2QP88-6117098-6116163
------------------------------------------------------------
----------------MG--TFNI---------------------------S--L---G-
--------------------------------GGFILVGFSDW-P-A--LEL-IFF-IHI
LIFY-SITLFGNTAIIALSRTDLR-LH-T-PMYFFLSHLSFLDLCFTTSTVPQLLIN-LH
-GQ-DR-T----ISYGGCVAQVFIFLALGSTESVLLVVMAFDRYAAVCRPLHYTTIMHPV
LCQALAIAS------------WVGGFLNSLI-QT-GLMM-AMPLC-GH-R---LNHFFCE
MPVFLKLV--CED-T---G--GTEAKMFV-ARAVIVAVPTMLILGSYAQIARAVL-KVKS
VTAR--R-------KA------AGT-CGSHLLVVSLFYGSAI--YTYL--QPK----D--
S-YS------ESK--GKFVALFYT--IITPMLNPLIYTLRNKDMKGAL-W-K-----V--
------------------------------------------------------------
-----------------------------------------------L-GRATVTG----
----.-------------------------------------------------------
----
>GA_x6K02T2QP88-6107233-6106298
------------------------------------------------------------
----------------MG--SFNA---------------------------S--L---G-
--------------------------------KGFILVGFSDW-P-Q--LEL-ILF-IYV
LIFY-SLTLFGNTTIIALSQLDIR-LH-T-PMYFFLSHLSFLDLCYTTSTVPQLLIN-IA
-AQ-DH-T----ITYGRCVAQLFSVLALGSTESMLLVVMAFDRYAAVCRPLHYTTIMHPL
LCQALAISS------------WVAGLVNSLI-QT-GLMM-AMPLC-RY-R---LNHFFCE
MPVFLKLA--CKD-T---A--GTEAKMFV-ARAIILVFPATLILGSYAHIARAVL-KVKS
TSGR--R-------KA------FGT-CGSHLLVVSMFYGSTI--YTYL--QPN----D--
S-YS------ENE--GKFVALFYT--IVTPMLNPLIYTLRNKDVKGAL-W-K-----V--
------------------------------------------------------------
-----------------------------------------------L-GRGTDSR----
----.-------------------------------------------------------
----
>GA_x6K02T2QP88-6094111-6093176
------------------------------------------------------------
----------------MG--SFNT---------------------------S--F---R-
--------------------------------QGFFLVGFSDF-P-Q--LEL-LLS-VLI
SIFY-SLTLFGNSTIIILSQLDAR-LQ-M-PMYFFLCHLSFLDLCYTTSIVPQLLIN-LQ
-GY-DR-T----ISYGGCVAQLFLFLALATTESVLLVVMAFDRYVAVCRPLHYTTIMHPV
LCLSLAIVS------------WVGGFMNSLI-QT-SLMM-AVPLC-GH-R---LNHFFCE
IPSLLKLA--CED-T---E--GTGAKMFV-VRVVFLIFPITLILSSYANIAQAVL-KTKS
MAGC--K-------KA------LGT-CGSHLVVVSMFYGAAM--YTYL--QPK----G--
T-YS------ESK--GKFVALFYI--IVTPMLNPLIYTLRNKDVKGAL-W-K-----V--
------------------------------------------------------------
-----------------------------------------------L-GRATDLG----
----.-------------------------------------------------------
----
>GA_x6K02T2QP88-6004387-6003452
------------------------------------------------------------
----------------MG--TFNA---------------------------S--L---G-
--------------------------------KGFILVGFSDF-P-Q--LEV-FLF-VFI
LVFY-LLTLLGNTTIIALSRLDVR-LH-T-PMYFFLSHLSFLDLCYTTSTVPQLLIN-LC
-GL-DR-T----ISYGGCVAQLLIFLALVSTECLLLGVMAFDRYAAVCRPLHYTTIMHPQ
LCQGLAISS------------WVSGLVNSVI-QT-GLVM-AMPLC-SH-R---LNHFFCE
MPIFLKLA--CED-T---N--GTEVKMFV-ARTIILIFPAALILGSYGHIARAIL-RIKS
MAGR--R-------KA------FGT-CGSHLIVVSLFYGSGI--YTYL--QPI----H--
R-YS------ENE--GKFVAVFYT--ILTPILNPLIYTLRNKDVKGAL-W-K-----V--
------------------------------------------------------------
-----------------------------------------------L-GKGTDLV----
----.-------------------------------------------------------
----
>GA_x6K02T2QP88-5991012-5990077
------------------------------------------------------------
----------------MG--TFNF---------------------------S--S---D-
--------------------------------RAFFLVGFSDW-P-H--LEL-VFF-VAI
SIFY-SLTLFGNSSIIALSRLDLR-LQ-T-PMYFFLCHLSFLDLCYTTSTVPQLLIN-LH
-GQ-DR-T----ISYERCVAQLLIFLALASTECVLLGVMAFDRYAAVCRPLHYTTIMHPQ
LCHTLAISS------------WVGGLVNSLT-QT-GLMM-VMPLC-GY-R---LNHFFCE
MPIFLKLA--CEE-T---K--RTEAKMFV-ARTIVLVCPAALILGSYAHITRAVL-KVKS
TAGR--R-------KA------FGT-CGSHILVVSLFYGSAI--YTYL--QPT----H--
T-YS------ESE--GKFVALFYT--IITPMLNPLIYTLRNKDVKGAL-W-K-----V--
------------------------------------------------------------
-----------------------------------------------L-GRGTDSE----
----.-------------------------------------------------------
----
>GA_x6K02T2QP88-5975166-5974231
------------------------------------------------------------
----------------MG--NFNT---------------------------S--T---Q-
--------------------------------ESFILVGFSDW-P-Q--LQA-FLF-VII
LIFY-SLTIFGNTTIIVLARLDLR-LH-K-PMYFFLSHLSFLDLCYTTSTVPQLLIN-LR
-GL-DR-T----ISYGGCVAQLFIFLALASTECLILVAMAFDRYAAVCHPLHYTSIMNPI
LCRALAISS------------WVGGLVNSLI-QT-GLVM-AMRLC-GH-Q---INHFFCE
MPIFLKLA--CED-T---E--GTEAKMFV-ARTIVLVCPAVLILGSYVHIAKAVL-KVKS
MAGR--R-------KA------FGT-CGSHLMVVSLFYGSGI--YTYL--QPV----H--
R-YS------ESK--GKFVALFYT--IVTPMFNPLIYTLRNKDVKGAL-W-K-----L--
------------------------------------------------------------
-----------------------------------------------L-GRGTDSG----
----.-------------------------------------------------------
----
>GA_x6K02T2QP88-5964781-5963852
------------------------------------------------------------
----------------MD--SFNA---------------------------T--L---E-
--------------------------------ERFFLVGFSDW-P-Q--LEL-ILF-VFI
SIVY-SLTIFGNTTIIALSRIDLR-LH-T-PMYFFLSNLSFLDLCFTTSTVPQLLIN-LY
-GQ-DR-T----ISYGGCVAQLFIYLALGSTECVLLVVMAFDRYAAVCRPLHYTTIMHPL
LCQALALAS------------WVGGFLNSLI-QT-GLMM-TMPLC-GH-R---LNHFFCE
MPVFLKLA--CQD-T---G--GTEAKMFV-ARAIILVFPATLILGSYGHIAKAVL-KVKS
TAGR--R-------KA------FGT-CGSHLLVVSLFYGSAI--YTYL--QPK----S--
S-YS------ESK--GKFVALFYT--IVTPMLNPLIYTLRNKDVKGAL-W-K-----V--
------------------------------------------------------------
-----------------------------------------------L-GRGTD------
----.-------------------------------------------------------
----
>GA_x6K02T2QP88-5941817-5940888
------------------------------------------------------------
----------------MD--SFNA---------------------------T--L---E-
--------------------------------ERFFLVGFLDW-P-Q--LEL-ILF-VFI
SIFY-SLTIFGNTAIIALSQMDLR-LH-T-PMYYFLSHLSFLDLCYTTSTVPQLLIN-LH
-GL-DR-T----ISYGGCVAQLFISLALGSTECVLLVVMAFDRYAAVCRPLHYMTIMHPL
LCQALALAS------------WVGGFLNSLI-QT-GLMM-AMPLC-GH-R---LNHFFCE
MPVFLKLA--CQD-T---G--GTEAKMFV-ARAIILVFPATLILGSYGHIAKAVL-KVKS
TAGR--R-------KA------FGT-CGSHLLVVSLFYGSAI--YTYL--QPK----S--
S-YS------ESD--GKFVALFYT--IVTPMLNPLIYTLRNKDVKGAL-W-K-----V--
------------------------------------------------------------
-----------------------------------------------L-GRGTD------
----.-------------------------------------------------------
----
>GA_x6K02T2QP88-5922712-5921756
------------------------------------------------------------
----------------MG--SFNL---------------------------S------L-
--------------------------------EGFLLVGFSDW-P-Q--LEL-ILL-VFI
SIFY-SLTLCGNITIIVLTQQDLH-LH-T-PMYFFLAHLSFLDLCFTSSTVPKLLIS-LS
-RG-DQ-T----ISYAGCMTQFFIALLLGGTECVLLVVMAFDRYVAVCRPLHYTSIMHPL
LCHALAISS------------WVGGLVNSLT-QT-SLIM-TIPLC-GH-H---LNHFFCE
MLVLLKLA--CED-T---V--GTETYLFW-AGAVILVCPVALILGTYAHIAHAVL-KIKS
RSGR--R-------KA------LGT-CGSHLTVVFLFYGSAM--YTYL--QPI----H--
T-YS------GSE--GKFAALFYT--IITPMLNPLIYTLRNKDVKGAL-C-K-----V--
------------------------------------------------------------
-----------------------------------------------L-VKGKKETKTRR
KMVE.-------------------------------------------------------
----
>GA_x6K02T2QP88-5912627-5911692
------------------------------------------------------------
----------------MS--SFNT---------------------------T--L---K-
--------------------------------GGFILMGFSDW-P-Q--LEH-IFF-VFI
SMFY-ILTIFGNFTIITISRMDQR-LQ-T-PMYFFLNNLSFLDLCYTTSIVPQLLVN-IS
-GI-DK-T----MSYAGCMTQFFIVLLLGGTECMLLVVMAFDRYVAVCHPLHYTSIMHPL
LCHALAISS------------WVGGLVNSLT-QT-SLIM-TIPLC-GH-H---LNHFFCE
MLVLLKLA--CED-T---G--GTEANLFV-AGAVILVCPVALILGTYAHIAHAVL-KIKS
RSGR--R-------KA------LGT-CGSHLTVVFLFYGSAM--YTYL--QPV----H--
V-YS------GSE--GKFAALFYT--IITPMLNPLIYTLRNKDVKGAL-C-K-----V--
------------------------------------------------------------
-----------------------------------------------L-GRDTSTT----
----.-------------------------------------------------------
----
>GA_x6K02T2QP88-5901165-5900230
------------------------------------------------------------
----------------MD--YLNT---------------------------S--S---E-
--------------------------------EGFILVGFSDW-P-H--LEP-ILF-AFI
SMFY-SLTLFGNTVIIILSQLDLR-LH-T-PMYYFLCHLSFLDLCYTASTVPQLLVN-LS
-GL-DR-T----ISFGRCVAQLFIMLSLGGIECVLLVAMAIDRYAAVCRPLHYTTIMHPV
LCRALVVFS------------WVGGLVNSLI-QT-SLVM-TMPLC-GH-Q---LNHFFCE
LPVLLKMA--CED-T---G--GTEVNLFV-ARVIILVCPLLLILGSYAHIARAVL-NIRS
MAGR--R-------KA------FGT-CASHLIVVAMFYGSAI--STYL--QPV----H--
R-YS------DSE--GKFVALFYT--VITPMLNPLIYTLRNKDVKGAL-W-K-----V--
------------------------------------------------------------
-----------------------------------------------L-GRGTDSR----
----.-------------------------------------------------------
----
>GA_x6K02T2QP88-5884501-5883566
------------------------------------------------------------
----------------ME--YLNT---------------------------S--S---E-
--------------------------------EGFILVGFSDW-P-H--LEP-TLF-AFI
SIFY-SLTLFGNTVIIILSRLDLR-LH-T-PMYYFLCHLSFLDLCYTTSTVPQLLVN-LS
-GL-DR-T----ISFGRCVAQLCIVLSLGGTECVLLVTMAIDRYAAVCRPLHYTTIMHPV
LCRALVVFS------------WVGGLVNSLI-QT-SLVM-AMPLC-GH-Q---LNHFFCE
LPVLLKMA--CED-T---G--GTEVNLFV-ARVIILVCPLLLILGSYAHIARAVL-NIRS
MAGR--R-------KA------FGT-CASHLIVVAMFYGSAI--STYL--QPV----H--
R-YS------EKE--GKFLALFYT--IITPMLNPLIYTLRNKDVKGAL-W-K-----V--
------------------------------------------------------------
-----------------------------------------------L-GRGTDSR----
----.-------------------------------------------------------
----
>GA_x6K02T2QP88-5871967-5871032
------------------------------------------------------------
----------------ME--YLNT---------------------------S--S---E-
--------------------------------EGFILVGFSDW-P-H--VVP-ILF-AFI
SIFY-SLTLFGNTVIIILSQLDLR-LH-T-PMYYFLCHLSFLDLCYTASTVPQLLVN-LS
-GL-DR-T----ISFGRCVAQLCIVLSLGGTECVLLVTMAIDRYAAVCHPLHYTTIMHPV
LCRALVVFS------------WVGGLVNSLI-QT-SFVM-AMPLC-GH-Q---LNHFFCE
LPVLLKMA--CED-T---G--GTEVNLFV-ARVIILVCPLLLILGSYAHIARAVL-NIRS
MAGR--R-------KA------FGT-CASHLIVVAMFYGSAI--STYL--QPV----H--
R-YS------EKE--GKFLALFYT--IITPMLNPLIYTLRNKDVKGAL-W-K-----V--
------------------------------------------------------------
-----------------------------------------------L-GRGTDSA----
----.-------------------------------------------------------
----
>GA_x6K02T2QP88-4469162-4468215
------------------------------------------------------------
-------------------M-----VR------E----------------NQ--S-T-A-
--------------------------------IEFLLLGIAGQ-S-K--EEE-VIF-GMF
LWMY-LVTVCGNLLIILAISCDPH-LH-T-PMYFFLANLSSVDICFSSVTVPKALVN-YM
-LG-IK-T----ISYTECMTQIYFFITFINMDGFLLSVMAYDRYVAICHPLHYTMMMRPR
LCVLLVAIS------------WAITNLHALL-HT-LLMV-RLTFC-SH-N-A-MHHFFCD
PYPILKLS--CSD-T---F--INDITAFT-VGGLTSITPFTCITVSYGYILSNVL-KFPS
IQGI--R-------KA------LST-CGSHLTVVSLFYGAIL--GVYM--HPSSTY-S--
V-----------Q--DMVATAFFT--VVTPMVNPFIYSLRNRDVKGAL-R-K---L-M--
------------------------------------------------------------
-----------------------------------------------CRR----------
-----LTSSRFYN.----------------------------------------------
----
>GA_x6K02T2QP88-4453480-4452557
------------------------------------------------------------
-------------------M-----DG------D----------------NE--T-M-V-
--------------------------------AEFLLLGLSGK-S-E--QEE-VVF-GMF
LGMY-LVTISGNLLIILAISCDPH-LH-T-PMYFFLANLSSVDICFSSVTVPKALVN-HV
-LG-SK-S----ISYTECMIQIYFFITFINMDGFLLSVMAYDRYVAICHPLHYTMMMRSR
LCVLLVAIS------------WVITNLHALL-HT-LLMV-RLTFC-SH-N-A-VHHFFCD
PYPILKLS--CSD-T---F--INDLMVFT-VGGVIFLTPFSCIVVSYVYIFSKVL-KIPS
ARGI--R-------KA------LST-CGSHLTVVSLFYGAIL--GVYM--RPSSSY-S--
L-----------Q--DTVATVIFT--VVTPLVNPFIYSLRNQDMKGAL-R-K---I-M--
------------------------------------------------------------
-----------------------------------------------LR-----------
------------S.----------------------------------------------
----
>GA_x6K02T2QP88-4431129-4430206
------------------------------------------------------------
-------------------M-----DG------D----------------NQ--T-I-V-
--------------------------------TEFILLGLTRQ-S-E--KEE-VVF-GLF
LWMY-LVTISGNLLIILAISCDPH-LH-T-PMYFFLANLSSVDISAPSVIVPKALVN-HM
-LG-SK-S----ISYTGCMTQIYFFITFSNMDGFLLSVMAYDRYVAICHPLHYTMMMRPR
LCVLLVAIS------------WAITNLHALL-HT-LLMV-RLTFC-SH-N-A-VHHFFCD
PYPILKLS--CSD-T---F--INDLMVFT-IGGLVFMTPFTCIIVSYAYIFSKVL-KLKS
AHGI--R-------KA------LST-CGSHLTVVSLFYGAIL--GIYM--HPSSTY-T--
V-----------Q--DTVATVIFT--VVTPMVNPFIYSLRNRDIKGAL-R-K---I-I--
------------------------------------------------------------
-----------------------------------------------LR-----------
------------S.----------------------------------------------
----
>GA_x6K02T2QP88-4411197-4410256
------------------------------------------------------------
-------------------M---SKGR------E----------------NE--T-G-V-
--------------------------------SEFLLLGITND-P-Q--QQQ-ILF-WAF
LCMY-LVTVAGNTLIFLAIISDPR-LH-T-PMYFFLANLSFVDVCFTTNLIPRLLAG-HV
-AG-TR-T----ISYVHCLTQTYFLISFANVDTFLLAAMALDRFVAICYPLQYHTIITPQ
LCVGLAAVV------------WMCSALISLM-HT-LLMS-RLSFC-SS-IPE-ISHFYCD
AYLLMKLA--CSD-T---R--VNQL-VFL-GAVVLFVAPCILIVVSYVRITMVVL-QIPS
AKGR--H-------KT------FST-CSSHLSVVTLFYGTVL--GIYI--RPPDSF-S--
T-----------Q--DTVATIMYT--VVTPMLNPFIYSLRNKDMKESV-T-R---L-L--
------------------------------------------------------------
-----------------------------------------------NRG----------
---------SKSS.----------------------------------------------
----
>GA_x6K02T2QP88-3283154-3284089
------------------------------------------------------------
----------------MD--YLNT---------------------------S--S---E-
--------------------------------EGFILVGFSDW-P-H--LEP-TLF-AFI
SIFY-SLTLFGNTVIIILSRLDLR-LH-T-LMYYFLCHLSFLDLCYTASTVPQLLVN-LS
-GL-DR-T----ISFGRCVAQLCIVLSLGGTECVLLVTMAIDRYAAVCRPLHYTTIMHPV
LCRALVVFS------------WVGGLVNSLI-QT-SLVM-AMPLC-GH-Q---LNHFFCE
LPVLLKMA--CED-T---G--GTEVNLFV-ARVIILVCPLLLILGSYAHIARAVL-NIRS
VAGR--R-------KA------FGT-CASHLIVVAMFYGSAI--STYL--QPV----H--
R-YS------EKE--GKFLALFYT--VITPMLNPLIYTLRNKDVKGAL-W-K-----V--
------------------------------------------------------------
-----------------------------------------------L-GRGTDSR----
----.-------------------------------------------------------
----
>GA_x6K02T2QP88-3272399-3273332
------------------------------------------------------------
----------------MS--SFNT---------------------------A--L---E-
--------------------------------GGFILMGFSDW-P-H--LEH-IFF-VFI
SMFY-FLTIFGNFTIITISRMDRR-LQ-T-PMYFFLNNLSFLDLCYNTSIVPQLLVN-IS
-GI-DK-T----MSYAGCMTQFFIVLLLGGTECMLLVVMAFDRYVAVCHPLHYTSIMHPL
LCHALAISS------------WVGGLVNSLT-QT-SLIM-TIPLC-GH-H---LNHFFCE
MLVLLKLA--CED-T---V--GTEANLFV-AGAIILVCPVALILGTYAHIAHAVL-KIKS
RSGR--R-------KA------LGT-CGSHLTVVFLFYGSAM--YMYL--QPV----H--
V-YS------GSE--GKFAALFYT--IITPMMNPDLYP-KKQECEGGF-V-Q-----G--
------------------------------------------------------------
-----------------------------------------------T-RERYKHN----
----I-------------------------------------------------------
----
>GA_x6K02T2QP88-3214035-3214970
------------------------------------------------------------
----------------ME--NLNT---------------------------S--S---E-
--------------------------------EGFILVVFSDW-P-H--LEP-ILF-AFI
SIFY-SLTLFGNTVIIILSQLDLC-LH-T-PMYYFLCHLSFLDLCYTASTVPQLLVN-LS
-GL-DR-T----ISFGRCVAQLCIVLSLGGTECVLLVAMAIDRYAAVCRPLHYTTIMHPV
LCRALVVFS------------WVGGLVNSLI-QT-SLVM-AMPLC-GH-Q---LNHFFCE
LPVLLKMA--CED-T---G--GTEVNLFV-ARVIILVCPLLLILGSYAHIARAVL-NIRS
MAGR--R-------KA------FGT-CASHLIVVAMFYGSGI--STYL--QPV----H--
R-YS------EKE--GKFLALFYT--IITPMLNPLIYTLRNKDVKGAL-W-K-----V--
------------------------------------------------------------
-----------------------------------------------L-GRSTDSA----
----.-------------------------------------------------------
----
>GA_x6K02T2QHY8-12181473-12182423
------------------------------------------------------------
----------------MN--LGNE---------------------------S--A---P-
--------------------------------KIFILLGFSSH-P-W--LEM-PLF-IMV
LVAY-VCTVLGNISIIVVSRRDPQ-LD-S-PMYFFLSNLSFLDLCFTTTTIPQLLRN-LW
-GP-DK-S----ISYGGCVTQFYIFHFLGATECILLAVMSLDRYIAICKPLRYPAIMHQQ
LCILLVSMA------------WLSGLANSLL-QS-TLTV-KLPFC-GN-N-K-VDNFLCE
VPVMIKMS--CAN-T---A--FNIAMLSI-VGTFYSLVPLSLILISYGFIVATVL-RIRS
SEGK--K-------KA------FNT-CGSHVVVVTLFYGPVI--SMYV--QPS----S--
S-NS------QDK--NKLLSLFYS--LVTPMLNPFIYTLRNKDMKGAM-K-R-----L--
------------------------------------------------------------
-----------------------------------------------L-VSLYHKGAEQT
.-----------------------------------------------------------
----
>GA_x6K02T2QHY8-12114828-12113875
------------------------------------------------------------
----------------MD--PSNY---------------------------S--T---L-
--------------------------------HVFILLGFSDH-P-H--LEM-ILS-GVV
TFFY-IITLVGNTAIILASLLDPH-LH-T-PMYFFLRNLSFLDLCFTTSIVPQMLVN-LW
-GP-EK-T----ISSVGCIVQLYVYMWLGSIECLLLAVMSYDRFTAICKPLHYFVIMNPR
LCVKMIVMV------------WGISLANSVI-LC-TLTV-NLPRC-GH-N-I-LDHFLCE
LPAMVRIA--CVD-T---T--TVELSVFA-LGIVIVLTPLILILISYGYIAKTVL-NMKS
KAGQ--Q-------KA------MNT-CGSHLTVVSIFYGTII--YMYL--QPG----N--
R-AS------KDQ--GKFLTLFYT--IITPSLNPLIYTLRNRDMKDAL-K-K-----L--
------------------------------------------------------------
-----------------------------------------------M-RFYHRFAEVRR
N-----------------------------------.-----------------------
----
>GA_x6K02T2QHY8-12104556-12105500
------------------------------------------------------------
----------------ME--INNK---------------------------S--S---E-
--------------------------------TDFILLGFSSR-P-Q--LEH-IIS-AVV
FVFY-IVTLVGNTTIILVSYLDSQ-LH-T-PMYFFLSNLSFVDLCYTTSIVPQMLVN-LW
-GP-KK-S----ITYGGCVLQFFFALDLGATECLLLAVMAYDRYAAVCQPLHYTVIMHPV
LCQKMVLSA------------WLGGLGSALI-LC-SLTL-KLPRC-GH-R-E-VDNFFCE
MPALIKMA--CVY-S---R--VIEIVVFT-LGVIFLLVPLSLILISYAVITQAVM-KIKS
ATRW--R-------KV------LNT-CGSHLTVVTLFYGTLI--YMYM--KPQ----N--
T-IS------HEE--GQFFTLFYT--IVTPSLNPLIYTLRNKDVKNAV-K-R-----I--
------------------------------------------------------------
-----------------------------------------------L-GMDKHSGKV.-
------------------------------------------------------------
----
>GA_x6K02T2QHY8-11899770-11898820
------------------------------------------------------------
----------------MSVNRISA-------------------------------DF-P-
--------------------------------EDFILMGFTKY-P-W--LDL-PLF-FVL
LTSY-MFTLLGNIAIILVSQLDSQ-LQ-S-PMYFFLTSLSFLDLCFTTTTVPQMLFN-LQ
-GP-NK-N----ITYIGCMAQAYVFHWLGCTECVLLGIMALDRYVAVCKPLRYSVIMDHR
LCLQLSGAA------------WLTGLANSLL-QS-TLTI-QLPLC-GN-R-M-LDHFFCE
LPGLIKMS--CGD-T---T--VNEVTLAV-VATFFIMGPLSMILVSYSYIAQTVF-RMPS
AAGR--L-------KA------FNT-CSSHLLVVSLFYGPGI--YIYM--QPS----E--
D-GS------QDL--IKVLTLFYC--VITPMANPFIYTLRNKDVIGAL-K-R-----L--
------------------------------------------------------------
-----------------------------------------------L-RKAISTKGI.-
------------------------------------------------------------
----
>GA_x6K02T2QHY8-11707053-11707994
------------------------------------------------------------
-------------------M-----EK------E----------------NQ--T-S-L-
--------------------------------SEFLLLGFSSW-P-G--HQG-LLF-ALF
LCLY-LTGLFGNLLILLAIGSNNH-LH-T-PMYFFLANLSLVDLCLPSATVPKMLLN-IQ
-TK-SQ-S----ISYPGCLAQMYFCMMFANMDNFLLTVMAYDRFVAICHPLHYTTIMTPC
LCTSLVAFS------------WVIATFNPLL-HT-LMMA-RLHFC-SE-N-I-IHHFFCD
INSLLPLS--CSD-T---S--LNQLMVLS-VVGLIFVVPSVCILASYGRIVSAVM-KITS
MEGK--L-------KA------FST-CGSHLALVILFYGAIA--GIYM--SPSSNH-S--
T-E---------K--DSAASVIFM--VVAPVLNPFIYSLRNNELKGTL-K-K---T-L--
------------------------------------------------------------
-----------------------------------------------GQS----------
--------KICSK.----------------------------------------------
----
>GA_x6K02T2QHY8-11688984-11689964
------------------------------------------------------------
----------------MN--RANG---------------------------S--I---F-
--------------------------------SGFILLGFSNR-P-Q--LET-ALF-FAM
LLIY-FLSFLGNSTIILLSVIDPH-LH-T-PMYFFLSNLSFMDLCLTARTVPQTLFN-FK
-GK-DK-T----ITYGGCVTQLFIALGLGGVECILLSVMAYDRYAAVCRPLHYMVIMHPQ
LCIKMVITACSQGLHKDGYNCLLTGFGNSVV-QT-ALTM-SRPLC-GR-N-Q-LDHFFCE
VPVMLKLT--CAN-S---F--INEAELFA-VSVFFLVVPLSLILVSYGYITHAVL-KIKS
AQGR--R-------KA------FGT-CGSHLLVVIIFFGTLI--SMYL--QPP----S--
S-YS------QDM--NKSMALFYT--LVTALLNPLIYTLRNREVKSAL-R-R-----I--
------------------------------------------------------------
-----------------------------------------------M-GRRTDSTKS.-
------------------------------------------------------------
----
>GA_x6K02T2QHY8-11663090-11664010
------------------------------------------------------------
----------------MI----NQ---------------------------S--C---Q-
--------------------------------EQFILLGFSDR-P-R--LES-ILF-VFV
LIFY-LVTLVGNIIIILVSYLDPC-LH-T-PMYFFLTNLSFLDLCFTTSSIPQLLFN-LG
-GQ-DK-S----ISYIGCAVQLFMFLGLGGTECVLLAVMAYDRFTAICKPLHYSVIMHSQ
LCWTLVSVA------------WSVGLLNSLV-MS-PVTM-KLPRC-GR-C-Q-VRHFLCE
MPALIKIA--CVD-T---V--AVESTVFI-LSVIIVLVPLTLILISYSYIALAVM-RIKS
ASGR--R-------KA------FNT-CGSHLTVVSLFYGNII--YMYM--QPG----H--
K-AS------QDQ--GKFLTLFYN--LVTPMLNPVIYTLRNKDVKGAL-K-R-----L--
------------------------------------------------------------
-----------------------------------------------V-TT-K-------
------------------------------------.-----------------------
----
>GA_x6K02T2QHY8-11617756-11618682
------------------------------------------------------------
----------------ME--KSND---------------------------S--S---E-
--------------------------------YGFILEGFSDR-P-R--LEM-VLF-IVN
FTLY-SVAVLGNITIILVCILDPR-LH-T-PMYFFLANLSFLDLCFSTSCIPQMLVN-LW
-GP-DK-T----ISYAGCVVQLFSFLSIGSVECILLAVMAYDRYAAVCKPLHYMVIMHPQ
LCVRLMAVA------------WGVGLANAII-MS-PLAM-TLPRC-GR-R-R-INHFLCE
MPALIKMA--CVD-A---R--PVEMLSFT-LAILIVLLPLTLILVSYGYIAAAVL-RIKS
AAGR--W-------KA------FNT-CSSHLTVVSLFYGSII--YMYM--QPG----N--
S-SS------QDQ--GKFLTLFYN--LVTPMLNPLIYTLRNKEMKGAL-K-K-----V--
------------------------------------------------------------
-----------------------------------------------C-GRH--------
------------------------------------.-----------------------
----
>GA_x6K02T2QHY8-11597382-11598323
------------------------------------------------------------
----------------MS--WANE---------------------------S--I---T-
--------------------------------GEFVLLGFSDQ-P-W--LEF-PLF-VVF
LTSY-IVTIFGNLNIILVSHLDPK-LH-T-PMYFFLTNLSVIDLCYITCTVPQMLVN-LR
-SI-RK-V----ISFGGCVVQLFMFLALGATECVLLPVMSFDRFVAICRPLHYSVIMHQR
LCLQLAAVS------------WIIGFGNSVW-LS-ILTL-QLPRC-GH-Y-V-IDHFLCE
VPALLKLS--CVD-V---T--ANEAELFF-VSVFFHLTPLSLILTSYAFIARAIL-KIQS
AEGR--Q-------KA------FGT-CSSHLIVVSLFYGTAL--SVYF--LPP----S--
P-HS------KNR--RKMVPLFYG--IIAPMLNPLIYTLRNKEVKDAF-K-R-----L--
------------------------------------------------------------
-----------------------------------------------I-KRVFLSKN.--
------------------------------------------------------------
----
>GA_x6K02T2QHY8-11577590-11578528
------------------------------------------------------------
----------------ME--KENT---------------------------S--S---F-
--------------------------------EGFILVGFSDR-P-H--LEL-ILF-VVV
LSFY-LLTLLGNMTIILLSALDSR-LH-T-PMYFFLANLSFLDMCFTTGSIPQMLYN-LW
-GP-DK-T----ISYVGCAIQLYFVLALGGVECVLLAVMAYDRYAAVCKPLHYTVIMHPR
LCGQLASVA------------WLSGFGNSLI-MA-PQTL-MLPRC-GH-R-R-VDHFLCE
MPALIGMA--CVD-T---M--ALEALAFA-LAIFIILAPLILILISYGYIARAVF-RIKS
AAGR--R-------KA------FNT-CSSHLIVVSLFYGTII--YMYL--QPA----N--
T-YS------QDQ--GKFLTLFYT--IVTPSVNPLIYTLRNKDVKEAV-K-K-----V--
------------------------------------------------------------
-----------------------------------------------L-GKGSIEV----
------------------------------------.-----------------------
----
>GA_x6K02T2QHY8-11561962-11562903
------------------------------------------------------------
----------------MS--VANE---------------------------S--I---S-
--------------------------------REFILLGFSDR-P-W--LEL-PLF-VVF
LVSY-ILTIFGNMMIILVSRLDSK-LH-T-PMYFFLTNLSLLDLCYTTSTVPQMLIN-IC
-ST-RK-V----ISYGGCVAQLFIFLALGCTECFLLGVMSFDRFVAICRPLHYSVIMHQR
RCLQLAAAC------------WISGFSNSVL-QS-TWTL-QMPLC-GH-N-R-VDHFLCE
IPALLKLS--CVD-T---T--AIESEQFF-ISVVFLLIPVTLILISYAFIVQAVL-RIRS
AEGR--R-------KA------FGT-CGSHLIVVVLFYGTAI--YMYL--QPP----S--
P-TS------KDR--GKMVSLFYG--IITPMLNPLIYTLRNKEVKGAF-K-R-----L--
------------------------------------------------------------
-----------------------------------------------V-TRIILSRK.--
------------------------------------------------------------
----
>GA_x6K02T2QHY8-11534186-11533245
------------------------------------------------------------
----------------MS--VANE---------------------------S--I---S-
--------------------------------REFILLGFSDR-P-W--LEL-PLF-VVF
LVSY-ILTIFGNMMIILVSRLDSK-LH-T-PMYFFLTNLSLLDLCYTTSTVPQMLIN-IC
-ST-RK-V----ISYGGCVAQLFIFLALGSTECFLLGVMSFDRFVAICRPLHYSVIMHQR
RCLQLAAAC------------WISGFSNSVL-QS-TWTL-QMPLC-GH-K-E-VDHFFCE
VPALLKLS--CVD-T---T--ANEAELFF-ISVLFLLIPVTLILISYAFIVQAVL-RIRS
AEGR--R-------KA------FGT-CGSHLIVVVLFYGTAI--YMYL--QPP----S--
P-TS------KDR--GKMVSLFYG--IITPMLNPLIYTLRNKEVKGAF-K-R-----L--
------------------------------------------------------------
-----------------------------------------------V-TRIILSRK.--
------------------------------------------------------------
----
>GA_x6K02T2QGN0-3289955-3289014
------------------------------------------------------------
--------------------QQDN---------------------------G--TWL-V-
--------------------------------TEFLLVGFSNL-P-E--LRP-TLF-ILF
LLTY-LVTLSGNATIITIIQVDRT-LH-T-PMYRFLAVLSLSETCYTLVTIPNMLAH-LL
-ME-SQ-A----ISIAGCRAQMFFFLGLGCSHCFLLTLMGYDRYVAICHPLRYSVIMRPT
VCLCLGALV------------FCSGFSVALI-ET-CMIF-SSPFC-GA-G-H-VEHFFCD
IAPVLKLS--CDE-S---S--LKGLGIFF-LSILVVLVSFLFILLSYAFIVAAIV-RIPS
ASGR--R-------KA------FST-CAAHLTVVIVHFGCAS--IIYL--RPD----S--
G-AN------PSQ--DRLVAVFYT--VVTPLLNPVVYTLRNKEVRVAL-R-K---N-L--
------------------------------------------------------------
-----------------------------------------------A-RGCGAF-----
K.----------------------------------------------------------
----
>GA_x6K02T2QGN0-3196801-3197742
------------------------------------------------------------
-------------------M-----AP------E----------------NQ--T-T-V-
--------------------------------LEFHLMGLSED-P-D--LQT-ILF-GLF
LSMY-LVTVFGNLLIILAIISDSH-LH-T-PMYFFLCNLSLVDIFFCSTTVPKMLVN-IQ
-TQ-SR-A----ISFTGCLVQMYAFHLFGTIDSFLLAVMAIDRLVAIAYPLRYSVLMSPH
VCALLVGGT------------WVITNLQSLV-HT-CLMA-QLTFC-AR-S-E-IPHFFCD
LMPLLKLS--CSD-T---H--INELVIFA-FGIVMGLSPLSCILVSYICIFRAVF-RIPS
AQGK--W-------KA------FST-CGSHLTVVSLFYGTIF--TGYL--LPASPS-S--
S-Q---------K--DKAAALMFG--VVIPTLNPFIYSLRNKDMKAAL-R-K---L-G--
------------------------------------------------------------
-----------------------------------------------SKAVSFQ------
---------S.-------------------------------------------------
----
>GA_x6K02T2QGN0-2962025-2962987
------------------------------------------------------------
-------------------M-----ER------E----------------NQ--T-G-E-
--------------------------------RNFLLLGFTED-S-D--LQS-FFF-GLL
LSMY-LVTITGNLLIIVAIISDPH-LH-M-PMYLFLSNLSIADIGFTSTTIPKVLQN-IR
-TQ-SK-F----ISFSGCITQIFFFIVFGCLDNLLLSVMAYDRFVAICHPLHYVVIMNSC
FCAMLALGS------------WIVSVMSSLP-ET-LTVL-RLSFC-TN-M-E-IPHFFCD
LPEVLKLA--CSD-T---L--VNNIVTYS-ITIVIAGFPFSGILLSYSKIFSSIL-RIPS
AGGK--Y-------KA------FST-CGSHLLVVFLFYSNGL--GVYL--SSAATS-S--
S-R---------M--SLVASLMYS--IVTPMLNPFIYSLRNKDMQKAL-G-K---L-L--
------------------------------------------------------------
-----------------------------------------------RKIMLLG------
---EGTMVGLP--.----------------------------------------------
----
>GA_x6K02T2QGN0-2932609-2931677
------------------------------------------------------------
-------------------M-----ES------G----------------NR--TRR-I-
--------------------------------SSFFLLGFSEN-P-H--LQF-LIF-VLF
LSMY-LVTVLGNLLIIMVTITQSP-LH-T-PMYFFLANLSFVDICFTSTTVPKMLVN-IQ
-TQ-SK-A----ITYADCISQMSVFLVFGELDNFLLAVMAYDRYVAICHPLYYTVIVNQQ
LCMLMVLLS------------WVVSILHAFL-QS-SIVL-QLTFC-GD-V-K-IPHFFCE
LNQLSQLT--CSD-S---L--SSHLIMHL-VPVLLGAISFSSILYSYFKIVSSIC-SISS
VQGK--Y-------KA------FST-CVSHLSIVSLFYSTGL--GVYV--SSAVVQ-S--
S-H---------S--SARASVMYT--VVTPMLNPFIYSLRNKDVKKAV-E-R---L-L--
------------------------------------------------------------
-----------------------------------------------EG-----------
---------KL--.----------------------------------------------
----
>GA_x6K02T2QGN0-2857086-2856154
------------------------------------------------------------
-------------------M-----ES------G----------------NS--TRR-I-
--------------------------------PSFFLLGFSEN-P-H--LQF-LIF-VLF
LSMY-LVTVLGNLLIIMVIITQSP-LH-T-PMYFFLANLSFVDICFTSTTVPKMLVN-IQ
-TQ-SK-A----ITYADCISQMSVFLVFAELDNFLLAVMAYDRYVAICHPLYYTFIVNQH
LCILMVLLS------------WVVSILHAFL-QS-SIVL-QLTFC-GD-V-K-IPHFFCE
LNQLSQLT--CLD-S---L--SSHLIMNL-VPVLLAVISFSSILYSYFKIVSSIC-SISS
VQGK--Y-------TA------FST-CVSHLSIVFLFYSTGL--GVYV--SSAVVQ-S--
S-H---------S--AARASVMYT--VVTPMLNPFIYSLRNKDVKKAL-E-R---L-L--
------------------------------------------------------------
-----------------------------------------------EG-----------
---------KL--.----------------------------------------------
----
>GA_x6K02T2QGN0-2842591-2841662
------------------------------------------------------------
-------------------M-----DS------S----------------NR--T-R-V-
--------------------------------AEFLLLGFLEN-K-D--LQP-IIY-GLF
LSMY-LVTVVGNMLIIVAIISGPR-LH-T-PMYFFLSNLSFVDICFISTTIPKMLVN-IQ
-TQ-NK-V----ITYAGCITQIYFFLLFVELDNFLLTIMAYDRYVAICHPMRYTVIMNYQ
LCGFLVLVS------------WIVSVLHALF-QS-LMML-ELPFC-TQ-P-E-IPHFFCE
PNQVIQLT--CSD-A---F--LNDMVIYF-TLVLLAIVPLAGVFYSYFKIVSSIR-AMSS
VHGK--Y-------KA------FST-CASHLLVVSLFYCTGL--GVYL--SSAANH-G--
S-Q---------T--SATASVTYT--VVTPMMNPFIYSLRNKDVKSAL-K-R---L-F--
------------------------------------------------------------
-----------------------------------------------VR-----------
---------KL--.----------------------------------------------
----
>GA_x6K02T2QGN0-2828447-2827518
------------------------------------------------------------
-------------------M-----EP------R----------------NN--T-H-I-
--------------------------------LEFFLLGFSQD-P-N--LQP-VIC-GLF
LSMY-LITVVGNLLIILTIISDAN-LH-T-PMYFFLSNLSFVDICFVSTTVPKMLVN-IQ
-TK-RK-S----ISYADCITQMYFFLIFVELDNFLLAVMAYDRYVAICHPLHYTGIMNRR
LCGFLVLVC------------WIVSVLHALL-QS-MMVL-RLSFC-TD-L-E-IPHFFCE
LNQVAQLT--CSD-T---F--LNDVVMYF-ALVLLAIVPLFGILYSYSKIVSSIR-AMST
VQGK--Y-------KA------FST-CASHLSVVSLFYFTGL--GVYL--SSAVSH-S--
S-Q---------A--SATASVMYT--VVTPMLNPFIYSLRNKDVKGAL-K-R---L-L--
------------------------------------------------------------
-----------------------------------------------GV-----------
---------KL--.----------------------------------------------
----
>GA_x6K02T2QGN0-2794907-2793948
------------------------------------------------------------
-------------------M-----EP------G----------------ND--T-Q-L-
--------------------------------SEFFLLELSENQP-Q--IQP-LIF-GLF
LSMY-LVTVTGNLLIIMAITADSH-LH-T-PMYIFLSNLSFVDICFTSTTVPQMLVT-IH
-TQ-SK-A----ITYANCITQVYFLLLFSVLDIFLLTVMAYDHYVAICHPLHYMIIMNTR
RCGLMILAC------------WIIGVINSLL-HT-FLAL-RLSFC-TD-L-E-IPHFYCE
LNQVVHHA--CSD-I---S--LNDMVIYI-AAMLLVVGPLSGILYSYSKIVSSIC-AISS
VQGK--Y-------KA------FST-CASHLSVVSLFYCTLL--GVYL--SSAVTQ-N--
A-Q---------A--TALASLMYT--VVTPMLNPFIYSLRNNDMKKAL-K-I---V-L--
------------------------------------------------------------
-----------------------------------------------GRV--TR------
---NRLTDLPS--.----------------------------------------------
----
>GA_x6K02T2QGN0-2777431-2776472
------------------------------------------------------------
-------------------M-----ET------G----------------ND--T-Q-L-
--------------------------------SEFFLLGFSENQP-Q--IQP-VIF-GLF
LFMY-ILTFTGNLLIIMAIIVDSH-LH-T-PMYLFLSNLSFVDICFTSTTVPQMLVN-IH
-TQ-SK-A----ITYAGCIIQMYFLLLFSGLDIFLLTVMAYDRYVAICHPLHYMIIMSTR
RCGLMILAC------------WIIGVINSLL-HT-FLVL-RLSFC-TN-L-E-IPHFFCE
LNQVVHQA--CSD-T---F--LNDMVIYI-TAMLLAVGPFSGILYSYSRIVSSIC-AISS
VQGK--Y-------KA------FST-CASHLSVVSLFYCTLL--GVYL--SSAVTQ-N--
S-H---------A--TATASLMYT--VVTPMLNPFIYSLRNKDIKTAL-K-I---L-L--
------------------------------------------------------------
-----------------------------------------------GSV--TR------
---SRSMDSPS--.----------------------------------------------
----
>GA_x6K02T2QGBW-3300391-3301317
------------------------------------------------------------
-----------------------------M---A-----------------N--LST-V-
--------------------------------SVFILQGFSAV-P-A--LQL-LSM-AIF
LLIY-LAAVLGNVSIMIAVTLDSH-LH-T-PMYFFIKHLSLVDLCSTSTTLPRALVA-TM
-AD-TK-E----ISLPACASQLFAFVCFGSLECFLITAMAFDRCLAIYRPLTYGVTMSSQ
TCVSLVVVA------------WVSGLLFSTF-HM-VNTF-SLPFC-GP-N-M-IDHFFCD
IPPLMHLA--CGD-T---Q--GHEAAGFI-VSGCVIMTCFALTCLSYVLIVYTVV-HIRS
AAGR--W-------KA------FST-CSSHLATVLLFYGTGS--SAYM--QPT----AHY
S---------PLQ--GRMAAIFYS--ILMPTLNPLIYSLRNKDMKAAL-R-K-----L--
------------------------------------------------------------
-----------------------------------------------YPQVPS-------
-----------------------.------------------------------------
----
>GA_x6K02T2QGBW-3245761-3244808
------------------M-------------------PPFWE-----------------
--------------APPWAN------------------------------QS--RAR-E-
--------------------------------LEFVLLGFAHV-PS---LRP-MLA-ALF
LAAF-LLTMSGNSLIVLLTSLDFG-LR-T-PMYFFLRQLALVEICFSLDVAPRLLVT-LL
-QP-GR-G----VSPTSCALQLLLVLSCVTSECFLLMVMAWDRFLAICRPLRYGAIMSPQ
LCYLLATTC------------WLAGIPVALV-FT-IWLF-NFPFC-GP-R-G-IRHFFCD
IAPLLSLV--CAD-T---R--VFEANVFV-ATVLVIMVPFCLIATSYVMILVAVL-RMPS
ASGR--H-------KA------LST-CASHLIVVILFYGTTG--VIHL--RPK----A--
S-YS------PES--KQVVSLSYT--MVTPMLNPLIYSLRNKEVKAAF-G-R---V-C--
------------------------------------------------------------
-----------------------------------------------C------------
------G-----R.----------------------------------------------
----
>GA_x6K02T2QGBW-3232059-3231121
------------------------------------------------------------
-------------------------MARSL---EL---------------AN--MTR-V-
--------------------------------QKFLLLGLSTR-L-D--IRD-ALF-AVF
LTLY-LLTLVENTLIIYLIFSHKE-LH-K-PMYFFLGNLSCLEMCYVSVTMPTLLVG-LW
-TG-PY-H----IPFTLCMTQLFFFIVLICTECTLLASMAYDRYVAICRPLHYPLLMRPQ
VCLGLALSS------------WLGGLIVSVA-KT-TCIA-SLSYC-GP-N-V-LNQFFCD
VSPLLNLS--CTH-V---A--LTELVDFI-SAIVIFCGTLLVSLASYSAIGMAVL-RMPS
AAAR--R-------KA------FST-CASHLVVVGIFYSAAL--FIYC--RPS----R--
I-KS------MDL--NKVLSVIYT--VVTPLCNPIIYCLRNKEVHTVL-K-K---T-L--
------------------------------------------------------------
-----------------------------------------------HW-----------
---P.-------------------------------------------------------
----
>GA_x6K02T2QGBW-3218686-3217748
------------------------------------------------------------
-------------------------METSL---EL---------------TN--MTR-V-
--------------------------------QQFVLLGFPTR-L-G--IRD-ALF-VVF
LSLY-LLTLLENTLIIYLICSHKE-LH-K-PMYFFLGNLSCLEMCYVSATMPTLLVG-LW
-TG-PY-H----ISFITCMTQLFFFVSLICTECTLLASMAYDRYVAICRPLHYPLLMRPQ
VCLGLALSS------------WLGGLVVSAI-KT-KCIA-SLIYC-GP-N-V-LNQFFCD
VSPLLNLS--CTH-V---A--LTELVDFI-SAIVIFCGTLLVSLASYSAIGMAVL-RMPS
AAAR--R-------KA------FST-CASHLVVVGIFYSAAL--FIYC--RPS----R--
I-KS------MDL--NKVLSVIYT--VVTPLCNPIIYCLRNKEVHTVL-K-K---T-L--
------------------------------------------------------------
-----------------------------------------------HW-----------
---P.-------------------------------------------------------
----
>GA_x6K02T2QGBW-3210997-3210059
------------------------------------------------------------
-------------------------MERSL---AL---------------AN--MTR-V-
--------------------------------QQFILLGLSTR-L-D--IRD-ALF-AVF
LTLY-LLTLLENTLIIYLICSHKE-LH-K-PMYFFLGNLSCLEMCYVSVTMPTLLMG-LW
-NG-LY-H----IPFIACMTQLFFFIVLVGTECILLASMAYDRYVAICRPLHYPVLMRPQ
VCLGLAMIS------------WLGGLLVSMI-KT-TCIA-TLSYC-GP-N-V-LNHFFCD
VSPLLNLS--CTH-V---A--LTELVDFI-SAIVILWGCFLTTMASYVAIGRAVL-RMPS
TTAR--Y-------KA------FST-CASHLVVVGIFYSVTI--FIYA--RPK----R--
I-EA------MDL--NKVLSVIYT--VVTPMCNPVIYCLRNKEVQVAL-H-R---T-M--
------------------------------------------------------------
-----------------------------------------------HW-----------
---S.-------------------------------------------------------
----
>GA_x6K02T2QGBW-3203957-3204898
------------------------------------------------------------
-------------------------MERSL---QL---------------AN--RSD-D-
--------------------------------QDFILLGLSAS-K-D--IKD-GLF-VIF
LTLY-LLIFLENMLVIYLISSHHELLH-K-PMYFFLGNLSCLEMCYVSVTMPTLLVG-LR
-SS-PY-H----VSFSFCMAQLFLFMSLIGTKCTLLASMAYDRYVAICCPLHYSVIMRPQ
VCWGLALSS------------WVGGLLVSAI-KT-TCIA-SLSYC-GP-N-V-LNHFFCD
VSPLLNLS--CTH-V---A--LTELIDFI-SAIIIFCGSLLVALASYVAIGRVLI-KMPS
AAAS--H-------KA------LST-CASHLLVMGLFYSVVL--FMYS--RPS----H--
V-KS------TDL--NKVLSVIYT--VATPMCSPIIYCLRNREVHAVL-R-R---T-P--
------------------------------------------------------------
-----------------------------------------------CL-----------
---C.-------------------------------------------------------
----
>GA_x6K02T2QGBW-3190370-3191314
------------------------------------------------------------
-------------------------MEKSL---EL---------------GN--VTR-V-
--------------------------------QEFVLLGLSTR-L-G--IRD-ALF-VIF
LTLY-LLTLLENTLIIYLICSHSE-LH-K-PMYFFLGNLSCLEMCYVSVTMPTLLMG-LW
-TG-PC-H----VPFTGCMTQLFFFISLICTECTLLASMAYDRYVAICRPLHYPLLMRPQ
VCLGLALSS------------WLGGLLVSVI-KT-ACIA-SLSYC-GP-N-V-LNHFFCD
VSPLLNLS--CTH-V---A--LTELVDFI-SAIVILWGSLLVAMASYVAIGRTVL-GMPS
AAAR--H-------KA------FST-CASHLVVVGIFYSATI--FIYA--RPS----R--
I-EA------MDL--NKVLSVIYT--VVTPMCNPVIYCLRNREVQSAF-H-R---T-M--
------------------------------------------------------------
-----------------------------------------------RW-----------
-SSV.-------------------------------------------------------
----
>GA_x6K02T2QGBW-3169916-3170881
------------------------------------------------------------
-------------------------M-------GP---------------GTLNDSG-T-
--------------------------------TEFLLLGLWAP-P-S--LRP-LLW-ASL
LLAY-LTTVLGNGALVGLIALDRR-LH-R-PMYRLLTHLALLDTAYVSTTLPQALAH-MT
-MR-SA-R----LSLVRCGTQLYVGISLGSCEAILLAAMALDRCLAVCRPLHYATLVTAP
RCAALAGAS------------WTLGFALSVP-NA-VAAL-RLPFCPGR-A-A-VDHFFCE
LPAVLRTA--CAD-T---T--ANYRLVYG-LGVPILLVPLVLILASYTWILAAVR-KLPS
AGSR--H-------KA------LST-CSSHLAVVGLFYGTVS--AMYL--RPK----ASS
D---------LPARHHKLVAVFYL--VVTPVLNPLIYSLRNREVHMAA---RYALARL--
------------------------------------------------------------
-----------------------------------------------RGTRIVLH-----
.-----------------------------------------------------------
----
>GA_x6K02T2QD9B-18877756-18876809
------------------------------------------------------------
--------------------------MQDF---LW---------------RN--RSS-L-
--------------------------------TEFVLLGFSSN-T-Q--ING-ILF-GIF
LLLY-LTTLLGNGLIITLIHMDSR-LH-T-PMYFFLSVLSILDMGYVTTTVPQMLVH-LV
-CK-KK-T----ISYVGCVAQMYIFLMLGITESWLFAIMAYDRYVAICHPLRYKVIMSPL
LRGSLVAFC------------GFWGITCALI-YT-VSAM-ILPYC-GP-N-E-INHFFCE
VPAVLKLA--CAD-T---S--LNDQVDFI-LGFILLLVPLSLIIVVYINIFAAIL-RIRS
TQGR--I-------KA------FST-CVSHITVVTMFSIPCM--VMYM--RPG----S--
E-SS------PEE--DKKLALFYN--VISAFLNPIIYSLRNKDVKRAF-L-K---V-V--
------------------------------------------------------------
-----------------------------------------------G-SRK--------
--GSE.------------------------------------------------------
----
>GA_x6K02T2QD9B-18869754-18870651
------------------------------------------------------------
----------------------------------M---------------QELSQIT-V-
--------------------------------TEFILLGFTPD-P-R--TNP-LLF-PFF
LVFY-LLILLSNSHLLAIIHQDSD-LH-TPPTYFFIGVLSMVGVCYATTTVSQTLAH-IL
-SR-KR-A----ISFTRCVAHIYIFLLFGVTESWLLSIMSVDRYIAICHPLRYKVIVSQG
MCLLMVGIC------------ATYGVVGGLC-CT-FFAM-RLPYC-GP-S-E-IDHYFCE
VPAVLKLA--CAD-T---S--LSDFVDFI-IGFNVIVVPLSLIAIVYANIFTVIM-KIRS
TQRR--T-------KDQGEDLRLPHHCGHHVCHLMQHHAHESCLWLLIKQRQE-------
---------------NGL---FYN--IATAFLNPVIYSLRNKDV----------------
------------------------------------------------------------
------------------------------------------------------------
------------------------------------------------------------
----
>GA_x6K02T2QD9B-18856980-18857927
------------------------------------------------------------
--------------------------MQTL---RK---------------DN--CSS-V-
--------------------------------SEFLLLGFSSE-S-Q--VRV-ALF-IFF
LLLY-MITLLGNGLIITLIYLDSR-LH-T-PMYFFLSILSLVDMSYVTTTVPQMLVN-MV
-CP-RR-T----ISWGACVAQMFIFLLLGIAECVLYAIMAYDRYVAICFPLHYSVLMSRL
VCIKMVTVC------------WSISITGALI-YT-VFTM-RLPYC-GP-Y-K-INHFFCE
VPAVLKLA--CAD-T---S--FNDRLDFI-LGFIFLLVPLSLILASYACIFASIL-RIRS
SQGR--L-------KS------FST-CASHITVVTMFYGPAM--IMYM--RPG----S--
W-YD------PER--DKKLALFYN--VVSAFLNPIIYSLRNKDVKGAF-L-K---V-L--
------------------------------------------------------------
-----------------------------------------------G-DRG--------
--AAK.------------------------------------------------------
----
>GA_x6K02T2QD9B-18838170-18837232
------------------------------------------------------------
----------------------------------M---------------QGPNQTF-V-
--------------------------------TEFILLGFSLS-P-R--TTP-LLF-SAF
LIIY-LLIILGNGLIFILICLDSH-LH-T-PMYFFIGVLSMLDLGYTTTTVPQMLAH-LA
-SQ-KK-T----ISYSNCVAQMYIFLVLGVTESWLFAIMSIDRYVAICHPLRYKVIMSPC
LCGVMAIFC------------GLCGVTAALV-YT-IFAM-RLPYC-GP-N-K-INHFFCE
VPAVLKLA--CAD-T---S--VNDHVDFI-LGFSVILIPLSLILVIYINIFTSIL-KIRS
AQGR--L-------KA------FST-CASHITVVTMFCVPAM--VMYM--KPG----S--
K-AS------PEE--DKKLALFYN--VISAFLNPVIYSLRNKDVKRAF-L-K---V-T--
------------------------------------------------------------
-----------------------------------------------G-CGR--------
--PPE.------------------------------------------------------
----
>GA_x6K02T2QD9B-18823451-18822504
------------------------------------------------------------
--------------------------MHSR---GW---------------RN--HSS-V-
--------------------------------TEFILLGFSRN-P-R--TNW-ILF-FLF
LFLY-LFTILGNGLIVTLIRIDAR-LH-T-PMYFFLSILSLLDLSYATTTVPQMLAH-LV
-SK-TK-T----ISYTGCVIQMYIFLTLGITETWIFAAMAYDRYVAICYPLHYGVKMSQT
LCIALVVSS------------ALCGLICALV-YT-VFAM-NLPYC-GP-N-E-INHFFCE
IPAVLKLA--CAD-T---S--LNDQVDFI-LGFILLLIPLSLILASYVRIFIAIL-RIRS
TQGR--M-------KA------FST-CASHITVVTMFCVPCM--VMYM--RPG----S--
E-AS------PED--DKKLALFYN--VISAFLNPIIYSLRNKDVKKAF-F-K---L-I--
------------------------------------------------------------
-----------------------------------------------G-RGE--------
--DTQ.------------------------------------------------------
----
>GA_x6K02T2QD9B-18815145-18814198
------------------------------------------------------------
--------------------------MQGS---SY---------------EN--HSS-V-
--------------------------------SEFILLGFSSN-F-Q--LNI-ILF-NVF
FFLY-LSTLVGNGLIVTLIHLDSR-LH-T-PMYFFLSVLSMLDMSYVTTTVPQMLVH-LL
-CQ-KK-T----ISYSGCVAQMYIFLVLGITEGWLFSVMAYDRYVAICHPLRYKVIMRPW
LCGAMVVFC------------GLWGVSCSLI-YT-VFTM-RLPYC-GP-N-E-INHFFCE
VPAVLKLA--CAD-T---S--LNDRIDFI-LGFILLLVPLSFILASYVCIFATIL-RIRS
AQGR--L-------KA------FST-CASHITVVTMFCGPAM--FMYM--NPG----A--
N-AS------PER--DKKLALFYN--VISAFLNPIIYSLRNKDVKRAF-L-K---V-T--
------------------------------------------------------------
-----------------------------------------------G-WGG--------
--ATE.------------------------------------------------------
----
>GA_x6K02T2QD9B-18795136-18796077
------------------------------------------------------------
--------------------------M--F---PK---------------QN--QSW-V-
--------------------------------SEFILLGFSSV-P-T--TNS-ILF-IVF
LLVY-LSSVLGNGLIIMLVCLDTQ-LH-T-PMYFFLCTLSLLDMSYVTTTMPQMLVH-LL
-AH-SQ-T----ISFVGCWLQMYMFSALGIAESILFVVMAYDRYVAICYPLRYTVILNWG
LCIRLAAGT------------WIYGSFSSLL-HT-FFTM-SLPYC-GP-N-R-VDHYFCE
GPSVRSLA--CMD-T---H--LIEMVDLV-LSVFVVVTPISLIVASYIHITKAIL-KIKS
TQAR--C-------KS------FST-CASHLTVVTFFYIPAI--YIYI--RPN----S--
S-YS------PER--DKQISLFYN--VFTALLNPVVYSLRNKDIKRAF-L-K---V-M--
------------------------------------------------------------
-----------------------------------------------G-LGR--------
--MDW.------------------------------------------------------
----
>GA_x6K02T2QD9B-18767132-18768073
------------------------------------------------------------
--------------------------M--I---PG---------------QN--QSW-V-
--------------------------------SEFILIGFSSD-P-T--TNS-ILF-IVF
LLMY-LSSVLGNGLIIMLVCLDTQ-LH-T-PMYFFLCTISLLDMGYVTTTMPQMLVH-LL
-AH-SQ-T----ISFAGCWLQMYVFGALGMTECTFFVVMAYHRYVAICYPLRYTVILNWG
LCIRLAGGS------------WICGLFSSLL-HT-FFTM-SLPYC-GP-N-R-INHYFCE
GPSVRSLA--CMD-T---H--VIEMVDFV-LSVFVVVIPISLIVASYIGIAMAIL-KIKS
NQGR--C-------KA------FST-CASHLTVVTFFYAPAS--YIYM--RPN----S--
S-YS------PER--DKQISLFYN--VFTALLNPVVYSLRNKDIKRAF-L-K---V-M--
------------------------------------------------------------
-----------------------------------------------G-HGR--------
--LAW.------------------------------------------------------
----
>GA_x6K02T2QD9B-18703033-18703986
------------------------------------------------------------
--------------------------M--I---PG---------------QN--QSW-V-
--------------------------------SEFILIGFSSD-P-T--TNS-ILF-IVF
LLIY-LSSVLGNGLIIMLVCLDTQ-LH-T-PMYFFLSTLSLLDMSFVTTTMPQMLVH-LL
-AH-SQ-T----ISFASCCLQMFVFGALGITECTFFVVMAYDRYVAICYPLRYTVILNWG
LCMRLAAGS------------WICGFFSSLL-HT-FFTM-SLPYC-GP-N-R-VNHYLCE
GPSVRSLA--CMD-T---H--IIEMVDLV-LSVFLVVTPISLIVASYIRIAMAIL-KIKS
TEGR--C-------KA------FST-CASHLTVVTFFYAPAS--YIYM--RPN----S--
S-YS------PEQ--DKQISLFYS--AFTPLLNPVVYSLRNKDIKRAF-F-K---V-M--
------------------------------------------------------------
-----------------------------------------------G-YDRCA------
SGPGW.------------------------------------------------------
----
>GA_x6K02T2QD9B-18670866-18669913
------------------------------------------------------------
--------------------------M--I---PG---------------QN--QSW-V-
--------------------------------SEFILIGFSSD-P-T--TNS-ILF-IVF
LLIY-LSSVLGNGLIIMLVCLDTQ-LH-T-PMYFFLSTLSLLDMTFVTTTMPQMLVH-LL
-AH-SQ-T----ISFTGCWLQMFMFGGLGITECTFFVVMAYDRYVAICYPLRYTVILNWG
LCIRLAAGS------------CICGFFSSLL-HT-FFTM-SLPYC-GP-N-R-VNHYLCE
GPSVRSLA--CMD-T---H--IIEMVDLV-LSVFLVVTPISLIVASYIRIAMAIL-KIKS
TEGR--C-------KA------FST-CASHLTVVTFFYAPAT--YTYL--RPN----S--
S-YS------PER--DKQISLFYS--AFTPLLNPVVYSLRNKDIKRAF-L-K---V-M--
------------------------------------------------------------
-----------------------------------------------G-YGRCA------
SGPGW.------------------------------------------------------
----
>GA_x6K02T2QD9B-18644371-18643424
------------------------------------------------------------
--------------------------MWVV---LG---------------QN--QSW-V-
--------------------------------SEFILIGFSSD-P-T--TNS-ILF-IVF
LLIY-LSSVLGNGLIIMLVCLDTQ-LH-T-PMYFFLSTLSLLDMSYVTTTMPQMLVH-LL
-AH-SQ-T----ISFVGCWLQMFVFSALGITECTFFVVMAYDRYVAICYPLRYTVILNWG
LCIHLTAGS------------WVCGLFSSLL-HT-FFTM-SLPYC-GP-N-R-VNHYFCE
GPSVRSLA--CMD-T---H--VIEMVDFV-LSVFVIVIPISLIVASYIGIAKAIL-KIKS
TEGR--C-------KA------FST-CASHLTVVTFFYAPAT--YIYM--RPN----S--
S-YS------PER--DKQISLFYN--TFTALLNPVVYSLRNKDIKRAF-F-K---V-M--
------------------------------------------------------------
-----------------------------------------------G-HGR--------
--MDY.------------------------------------------------------
----
>GA_x6K02T2QD9B-18619941-18620882
------------------------------------------------------------
--------------------------M--I---PG---------------QN--QSW-V-
--------------------------------SEFILIGFSSD-P-T--TNS-ILF-IVF
LLIY-LSSVLGNGLIIMLVCLDTQ-LH-T-PMYFFLCTLSLLDMSFVTTTVPQMLVH-LL
-AH-SQ-T----ISFAGCWLQMFVFGALGMTECTFFVVMAYDRYVAICYPLCYTVILNWG
LCIRLAGGT------------WISGFFSSLL-HT-FFTM-SLPYC-GP-N-R-VNHYFCE
GPSVRSLA--CMD-T---H--VIEMVDSV-LIVILVIVPISLIVASYIRIVMAIL-KIKS
TQGR--C-------KA------FST-CASHLTVVTLFYVPAS--YIYL--RPN----S--
S-YS------PER--DKQVSLFYN--VFTALLNPVVYSLRNKDIKRAF-L-K---V-M--
------------------------------------------------------------
-----------------------------------------------G-HAR--------
--VDS.------------------------------------------------------
----
>GA_x6K02T2QD9B-18602750-18603691
------------------------------------------------------------
--------------------------M--I---PE---------------QN--QSW-V-
--------------------------------SEFILIGFSSD-P-T--TNS-ILF-IVF
LLIY-LSSVLGNGLIILLVCLDTQ-LH-T-PMYFFLCTLSLLDMSYVTTTMPQMLVH-LL
-AH-SQ-T----ISFAGCWLQMYVFGALGITECTFFVVMAYDRYVAICYPLRYTVILNWG
LCIWLAAGS------------WICGFFSSLL-HT-FFTM-SLPYC-GP-N-R-VNHYFCE
GPSVRSLA--CMD-T---H--LIEMVDFV-LSVFVVVIPISLIVASYIRIAMAIL-KIKS
TQGR--C-------KA------FST-CASHLTVVTFFYAPAT--YIYL--RPN----S--
S-YS------PER--DKQVSLFYN--AFTALLNPVVYSLRNKDIKRAF-L-K---V-M--
------------------------------------------------------------
-----------------------------------------------G-HSR--------
--LDQ.------------------------------------------------------
----
>GA_x6K02T2QD78-203513-202575
------------------------------------------------------------
--------------------------MNYQ---EI---------------GN--YTK-V-
--------------------------------TEFILVGLSRH-P-T--SQS-VVF-WTL
MFLY-IVTLAGNSLIIFLVGGNSQ-LH-T-PMYFFLGNLSLLDLLFSTSVVPLIMVN-SL
-YN-FS-T----ISYSSCFTQLAFRAFLALAECFLLAIMAYDRFVAISNPLRYNLVMSSR
VCIFMALLA------------WMAALLLTVL--P-ILIF-PISFC-GQ-N-V-VNHFSCE
VQAIFKLL--CSN-T---I--SLQIMMIA-CAVISMPVPLMFILFSYLCILKAVL-RIHP
TKAR--L-------KA------FST-CASHLIVVTIYFGTLI--YIYM--RPQ----S--
K-IS------HNG--DKIVSIFYA--AVTPMLNPLIYTLRNKDVKAVL-R-R---V-N--
------------------------------------------------------------
-----------------------------------------------C-GVKS-.-----
------------------------------------------------------------
----
>GA_x6K02T2Q64A-12454598-12453654
------------------------------------------------------------
-------------------M-----HQ------G----------------NQ--T-A-I-
--------------------------------SGFILLGLTVG-S-E--QQL-LLF-TLF
LCMY-LVTMVGNSLIILAIISDTH-LY-S-PMYFFLANLSFTDICFTTTTVPKILAD-IQ
-SQ-NP-T----ISFVGCFTQMYFFMFLVDLDNFLLAAMAYDRYIAICHPLHYAALLNPK
RCALLVVVP------------WVISNLVSVL-HL-SLLS-RLPFC-DQ-R-V-IPHFFCD
LEPVLRLA--CSD-T---Q--INNLLILI-VGGTVIFVPFVFILVSYALIGTAVL-NVPS
VKGK--W-------KT------FST-CGSHLSAVSLFYGSIV--GVYF--LPASSY-S--
A-E---------R--DKVAAIMYT--VVTPMMNPFIYSLRNKDMKRAL-R-R---L-L--
------------------------------------------------------------
-----------------------------------------------SQK----------
-------SLICSW.----------------------------------------------
----
>GA_x6K02T2Q64A-12051754-12050825
------------------------------------------------------------
-------------------MSMEN---------------------------S--S-T-G-
--------------------------------TKFILLGMTDN-Y-Q--LAV-LLF-GLF
FIIY-FITVLGNLGLVVLIQVSHR-LH-T-PMYFFLSNLSFLDVCFSSITTPKTLVN-LL
-SQ-LQ-E----VSFFGCMAQMGLFIVFASAECNILASMAYDRYTAICRPLLYHITMSKV
RCLLLVAGC------------YLGGLLNMVA-VT-TSIT-QLSFC-QP-Q-V-ISHFFCD
IPPLLALA--CSD-P---W--VTQVLVVG-CGGFTLVTSVMVILVSYLSIFMTIM-GIPS
VSGK--Q-------KA------FST-CASHLTAVALYYGTTM--YTYL--QPS----R--
H-GS------QAG--NRMISVFYT--MLIPMLNPLIYSLRNQEVKVAL-Q-K---I-L--
------------------------------------------------------------
-----------------------------------------------R-HS---------
--------------------------Q.--------------------------------
----
>GA_x6K02T2Q64A-11927171-11926215
------------------------------------------------------------
-------------------------MAII----GE---------------EN--MTQ-I-
--------------------------------SEIILLGFGDL-H-G--LQF-LLF-GLF
LAIY-VMTLLGNIVILTVVSTDCS-LH-T-PMYFFLGHFSFLEISYTTTIEPVMLWT-LL
-SA-HV-P----ISLPACACQFYFFASLVATECFLLAVMSYDRYIAICNPLHYSSIMDSW
GCFQLALAS------------WLAGFLAPIL-LM-ILIF-RLTFC-SA-N-E-IDHFFCD
LKPIMKLA--CTN-T---Q--VAEMTSFI-CTSLFALGPFILTLASYIHIICTIL-RIPS
TTGK--Q-------RA------FST-CSSHLIVVSLYYGTLG--IVYG--FPS----M--
P-QY------ESI--LKLLSLLYT--VFTPAANPIIYTLRNKDVKVAL-R-K---L-T--
------------------------------------------------------------
-----------------------------------------------QW-------HTYL
VKEG.-------------------------------------------------------
----
>GA_x6K02T2Q64A-11768161-11767223
------------------------------------------------------------
-------------------------MG------------------------N--LTA-I-
--------------------------------KEFLLLGFGSL-H-G--LQF-FLF-GMF
LGIY-IMTLMGNILILTVTSSDHS-LQ-T-PMYFFLSNFSFLEIWYTTSIAPKMLKT-LL
-SG-PE-A----ISFTGCVAQFYFFGSMAVVECFLLASMSYDRYLAICSPLRYPSLMNFH
TCFLLAGGS------------WVGGFLTPVV-TV-TMTF-QLQFC-AS-N-E-IDHFFCD
LAPVLKLA--CSD-P---T--EVKRTTFL-MASFVTMGPFLLTVASYINIVVAVF-RMPS
AAGK--Q-------RA------FST-CSSHLIVVSLYYGTLG--TVYA--IPT----A--
T-QA------TAL--NKVFSLLYT--VVTPMVNPIVYSLRNKDVKKAV-Q-K---L-L--
------------------------------------------------------------
-----------------------------------------------SK-------WKHP
MK-T.-------------------------------------------------------
----
>GA_x6K02T2Q64A-11736563-11737522
------------------------------------------------------------
-------------------------MPAVG---PE---------------NA--TMV-V-
--------------------------------TEFFLLGFGDL-K-E--LNA-LLF-LVF
GIVY-LLTVSANLLLVVLVCTQQG-LQ-T-PMYFFLANLSCLEVCYTSNIVPRMLVD-LL
-RE-HR-M----ISMLGCITQLYFFGALGSTECYLLAVMSYDRYLAICRPMHYSTLLHGT
LCVELAIGS------------WLCGFSVAAAFQA-AMLS-SLNFC-GG-N-E-VDHFFCD
LKPLQKLS--CSD-P---H--LVNLVCMS-LTSLVTLVPFGLTLVSYWKILAVVL-CIPS
IIGR--Q-------KA------FST-CSSHLVVVTLFYGTLI--LVYA--VPL----A--
G-QY------PVL--NKTFSLFYT--VITPMCNPLIYSLKNRDVKEAL-K-K---F-S--
------------------------------------------------------------
-----------------------------------------------IWFCNFSFT.---
------------------------------------------------------------
----
>GA_x6K02T2Q125-73202172-73203134
------------------------------------------------------------
-----------------------------------------MDG------GN--HSM-V-
--------------------------------SEFLLLGLTNS-W-R--IQI-LLF-LFF
TVFY-VASMLGNLLIVLTIISDHH-LH-S-PMYFLLANLSFIDTGVSSIATPKMIYD-LF
-RK-HK-V----ISLNGCITQMFFIHTVGGTEMVLLIVMAYDRYIAICKPLHYLTIMSLR
MCIVLLALA------------WIIGLIHSVA-QL-AFVV-NLPFC-GA-N-K-MDSFYCD
FPRFIKLA--CTD-T---Y--RLEFLVAA-NSGFISMATFFILIVSYIFILVTVR-KH-S
SGAS--S-------KA------LST-LSAHITVVVFFFGPCI--IVYV--WPF----P--
T---------LPI--DKFLAIFDV--IITPFMNPLIYTLRNNEMKVAM-R-R-----L--
------------------------------------------------------------
-----------------------------------------------FIRALHFKNFFIS
SLRDLS.-----------------------------------------------------
----
>GA_x6K02T2Q125-73188162-73189112
------------------------------------------------------------
-----------------------------------------MDG------GN--HSV-V-
--------------------------------SEFLLLGLTNS-W-R--IQI-LLF-LFF
TVFY-VASMLGNLLIVLTIISDHH-LH-S-PMYFLLANLSFIDTGVSSIATPKMIYD-LF
-RK-HK-V----ISLNGCITQMFFIHTVGGTEMVLLIVMAYDRYIAICKPLHYLTIMSLR
MCIVLLALA------------WIIGLIHSVA-QL-AFVV-NLPFC-GA-N-K-MDSFYCD
FPRFIKLA--CTD-T---Y--RLEFLVTA-NSGFISMATFFILIVSYIFILVTVR-KH-S
SGAS--S-------KA------LST-LSAHITVVVFFFGPCI--IVYV--WPF----P--
T---------LPI--DKFLAIFDA--IITPSMNPVIYTLRNKEMKVAM-R-R-----L--
------------------------------------------------------------
-----------------------------------------------FARALS----FID
SLRDSN.-----------------------------------------------------
----
>GA_x6K02T2Q125-73177039-73176101
------------------------------------------------------------
-----------------------------------------MGG------AN--LSV-V-
--------------------------------SEFVFLGLTNS-W-D--IQL-LLF-VFS
SVFY-VASMMGNSLIIFTVASDPH-LH-T-PMYFLLANLSFIDLGVSSVTSPKMIYD-LF
-RK-HK-V----ISFTGCVIQIFSIHVIGGVEMVLLIAMAFDRYVAICKPLHYLTILSPR
MCLFFVVIA------------WIVGLIHSLA-QL-VFVI-NLPFC-GP-N-V-LDSFYCD
LPRFIKLA--CVD-T---H--KLEFMVTA-NSGFISVGSFFILIVSYIVIIISVQ-KH-S
SGGF--S-------KA------LST-LSAHISVVVLFFGPLI--FVYT--WPT----P--
S---------VHL--DKFLAIFDA--VITPFLNPVIYTFRNQEMKMAM-K-R-----V--
------------------------------------------------------------
-----------------------------------------------FKQLLSYRKI---
-----S.-----------------------------------------------------
----
>GA_x6K02T2Q125-73139026-73138088
------------------------------------------------------------
-----------------------------------------MEG------TN--RSV-V-
--------------------------------SEFMFVGLTNS-W-K--MQV-LLF-VFA
SVFY-MASMMGNSLIIFTVASDPH-LH-S-PMYFLLANLSFIDLGVSCVTCPKMIYD-LF
-RK-HK-V----ISFRGCITQIFFIHVIGGVEVVLLIGMAYDRYVAICKPLHYLTIMNAK
MCIFILVSA------------WVVGLMHSLV-QF-VYIV-NLPFC-GP-N-I-LDSFYCD
LPRFIRLA--CVD-T---N--QLELMVSA-NSGFISVGSFFILVISYIVIIVTVQ-KH-S
SSGS--S-------KA------LST-LSAHISVVVLFFGPLI--FVYT--WPS----P--
S---------THL--DKYLAIFDA--VGTPFLNPVIYTLRNQDMKTAM-K-R-----V--
------------------------------------------------------------
-----------------------------------------------CRQLLKYGKI---
-----S.-----------------------------------------------------
----
>GA_x6K02T2Q125-73119859-73118924
------------------------------------------------------------
-----------------------------------------MKR------VN--HSV-T-
--------------------------------SEFVFLGLTNS-W-N--IQL-LLF-LLS
SVLY-VASMMGNCLIIFTVASDPQ-LH-S-PMYFLLSNLSFIDIGISSATSPKMIYD-LF
-KK-NK-V----ISFRGCIIQIFFIHAIGGVEMVLLIAMAFDRYVAICKPLHYLTMMSPQ
MCIFFLITA------------WVVGLMHSVI-QL-VFIV-NLPLC-GQ---L-LDSFYCD
LPQFIKLA--CMD-T---Y--RLELMVSI-SSGFMSVAFFFILIISYVVIIFTVL-KH-S
SSGS--Y-------KA------LST-LSAHVTVVVLFFGPAI--FFYT--WPS----S--
S---------THL--DKFLALFDA--VVTPFLNPVIYTLRNQEMKMAM-R-R-----V--
------------------------------------------------------------
-----------------------------------------------FRHLMGYRQIS.-
------------------------------------------------------------
----
>GA_x6K02T2Q125-73090482-73089529
------------------------------------------------------------
--------------------------------------------------MN--QSV-V-
--------------------------------SEFVFLGLTNS-W-N--IQL-FLF-VFS
SIFY-VASMMGNSLIVFTVVSDSH-LH-S-PMYFLLANLSFIDLGISSVTSPKMICD-LF
-RK-HK-V----ISFRGCVTQIFFIHVIGGVEMVLLIAMAFDRYVAICKPLHYLTIMSPR
VCILFSVAS------------WVVGFMHSLV-QL-AFVV-NLPFC-GP-N-V-LDSFYCD
FPRFIKLA--CTD-T---Y--KLELLVSI-NSGFMSVGSFFILIISYIVIIFTVQ-KH-S
SSGS--S-------KA------LST-LSAHVTVVVLFFGPVM--FFYT--WPS----S--
Y---------THL--DKFLAIFDA--IVTPFLNPVIYTLRNQEMKIAM-M-R-----V--
------------------------------------------------------------
-----------------------------------------------FSKLMGCRQIFKH
LNFEQT.-----------------------------------------------------
----
>GA_x6K02T2Q125-73069292-73068354
------------------------------------------------------------
-----------------------------------------MDK------AN--HSV-V-
--------------------------------SEFVFLGLSNR-W-G--IQL-LLF-LFS
SMFY-IASVMGNLLIVFSVTADSN-LH-S-PMYFLLANLSFLDLGVCSIAAPKMIFD-LF
-RK-HK-A----ISFGGCITQIFFIHAIGGTEMVLLIAMAFDRYVAICKPLHYLTIMRPQ
ICILILAVS------------WVLGLIHSVA-QL-AFVV-DLPFC-GP-N-I-LDSFYCD
LPQLIKLA--CTE-T---S--KLVFMVTA-NSGLISVGSFFILIISYIFILVTVR-KH-S
SGSI--A-------KA------LST-LSAHVTVVVLFFGPLI--FFYT--WPF----P--
S---------SHL--DKFLAIFDA--VLTPFLNPVIYTFRNKEMKAAM-R-K-----L--
------------------------------------------------------------
-----------------------------------------------CSQLVNYRKV---
-----S.-----------------------------------------------------
----
>GA_x6K02T2Q125-73056609-73055671
------------------------------------------------------------
-----------------------------------------MGE------AN--CSV-V-
--------------------------------SEFVFLGLSNS-W-A--IQL-FLF-FFS
CIFY-VASLLGNFLIVLTVTSDPQ-LQ-S-PMYFLLGNLSIIDLIFCSSTTPKMIYD-LF
-RR-HK-T----ISFGGCITQIFFIHAVGGTEMVLLIAMAFDRYVAICKPLHYLTIMSPQ
KCILILVAS------------WIIGFIHSVT-QL-SFVV-DLPFC-GP-N-E-LDSFFCD
LPRFIKLA--CVD-T---Y--TLGFMVTA-NSGFISVASFLILIISYIFILVTVQ-KK-S
LGSL--G-------KA------LST-LSAHVIVVVLFFGPLI--FFYT--WPF----P--
T---------SHL--DKFLAIFDA--VITPFLNPVIYTLRNKEMKVAM-R-R-----L--
------------------------------------------------------------
-----------------------------------------------CSQFVNYNKI---
-----S.-----------------------------------------------------
----
>GA_x6K02T2Q125-73031456-73030518
------------------------------------------------------------
-----------------------------------------MYG------MN--CSV-V-
--------------------------------SEFVFLGITNI-W-E--VQF-LLF-FFT
LLFY-FASMIGNLVIVLTVTLDPH-LN-S-PLYFLLANLSVIDMIFCSITAPKMICD-IF
-KK-HK-T----ISFWGCITQIFFSHAVGGTEMVLLIAMAFDRYVAICKPLHYLIIMSPR
VCLFFLITS------------WVIGLIHSVV-QL-VFVV-DLPFC-GP-N-T-LDSFYCD
LPRLLRLA--CTN-T---Q--ELELMVTV-NSGLISVGSFLLLVISYIFILFTVW-KH-S
SCGL--S-------KA------LST-LSAHITVVILFFGPLM--FFYT--WPS----P--
T---------SHL--DKYLAIFDA--FITPFLNPVIYTFRNKDMKVAM-G-R-----L--
------------------------------------------------------------
-----------------------------------------------WGYLRHYRKMS.-
------------------------------------------------------------
----
>GA_x6K02T2Q125-73008844-73007882
------------------------------------------------------------
-----------------------------------------MEG------MN--QSM-V-
--------------------------------SEFVFLGLTNS-W-D--IQL-FLF-VFS
SMFY-VASMTGNSLIVFTVASDPH-LH-S-PMYFLLANLSFIDLGVSSVIAPKMIYD-LF
-RK-HK-V----ISFRGCVTQIFFIHFIGGVEMVLLIAMAFDRYVAICKPLHYLIIMSPR
MCILFIVAS------------WVVGFMHSLV-QL-AFVV-NLPFC-GP-N-V-LDSFYCD
FPRFIKLA--CID-T---Y--RLKLLVLV-NSGFMSVGSFFILIISYVVIIFIVH-KH-S
SSGS--S-------KA------LST-LSAHVMVVVLFFGPVM--FIYT--WPS----S--
F---------THL--DKFLPIFDA--IVTPFLNPVIYTFRNQEMKMAM-M-R-----V--
------------------------------------------------------------
-----------------------------------------------LRQIMGYRQIIKH
LHSDQS.-----------------------------------------------------
----
>GA_x6K02T2Q125-72988111-72987173
------------------------------------------------------------
-----------------------------------------MER------VN--QSV-V-
--------------------------------SEFVFLGLTNS-W-S--IQL-LLF-VFS
SMFF-VASMMGNSLIVFTVASDPH-LH-S-PMYFLLANLSFIDLGVSSVSSPKMLYD-LF
-RK-HK-V----ISFTGCVTQIFFIHVIGGVEMVLLIAMAFDRYVAICKPLHYLTIMSPR
TCILFSVTA------------WVVGLMHSLI-QL-AFVV-NLPFC-GP-N-V-LDSFYCD
LPRFIKLA--CID-T---N--QLEFMVTV-NSGFISVGSFFILIISYIVIIISVQ-KH-S
SGGS--S-------KA------LST-LSAHITVVFLFFGPLI--FFYT--WPS----P--
S---------THL--DKFLAIFDA--VITPFLNPIIYTFRNQEMKVAM-K-R-----V--
------------------------------------------------------------
-----------------------------------------------CRQLVSYRKT---
-----S.-----------------------------------------------------
----
>GA_x6K02T2Q125-72954873-72953935
------------------------------------------------------------
-----------------------------------------MER------VN--QSV-V-
--------------------------------SEFVFLGLTNS-W-S--IQL-FLF-VFS
STFY-VASMMGNSLIVFTVASDPH-LH-S-PMYFLLANLSFIDLGVSSVTSPKMIYD-LF
-RK-HK-V----ISFTGCVTQIFFIHVIGGVEMVLLIAMAFDRYVAICKPLHYLTIMSPR
MCILFSVTA------------WVVGLMHSLI-QL-AFVV-NLPFC-GP-N-V-LDSFYCD
LPRFIKLA--CIN-T---Y--QLELMVTA-NSGFISVGSFFILIISYIVIIITVQ-KH-S
SSGS--S-------KA------LST-LSAHISVVFLFFGPLI--FFYT--WPS----P--
S---------THL--DKFLAIFDA--VITPFLNPIIYTFRNQEMKVAM-K-R-----V--
------------------------------------------------------------
-----------------------------------------------CRQLVSYRKA---
-----S.-----------------------------------------------------
----
>GA_x6K02T2Q125-72930843-72929905
------------------------------------------------------------
-----------------------------------------MIR------AN--HSA-V-
--------------------------------SEFVLLGLSNS-W-E--IQV-FIF-FFT
CLFY-VSSLTGNFIIVVTVTSDPY-LH-S-PMYFLLANLSVIDLIFCSIAAPKMICD-LF
-RK-QK-V----ISFGGCISQIFFSHAVGGTEMVLLIAMAFDRYVAICKPLRYLTIMSPR
MCLLILVAA------------WIIGLIHSSA-QL-AFVI-NLPFC-GP-N-I-LDSFYCD
IPRLVKLA--CTD-T---Y--KLELMITA-NSGFISLIAFFLLIISYVFLLTTVQ-KQ-S
SGCS--S-------KA------LST-LLAHITVVVLFFGPLI--FFYV--CPS----P--
S---------THV--DKFLAIFDA--VLTPFLNPIIYTLRNRDMKIAI-R-K-----V--
------------------------------------------------------------
-----------------------------------------------FCQCLAFRKSM.-
------------------------------------------------------------
----
>GA_x6K02T2Q125-72882187-72881249
------------------------------------------------------------
-----------------------------------------MDG------EN--HTV-V-
--------------------------------SAFVFLGLTHS-W-E--IQL-LLL-VLS
SVLY-ILSMAGNILIVFSVTIDPH-LH-S-PMYFLLACLSFIDLVACSVTSPKMVYD-LF
-RK-HK-V----ISFGGCITQIFFIHLVGGVEMVLLVAMAFDRYIAICKPLHYLTIMSPR
VCVLFLGAA------------WGLGISHSLF-QL-AFLI-DLPFC-GP-N-T-LDSFYCD
LPKLLRLA--CKD-T---Y--KLQFMVTI-NSGFICVGSFLLLLISYIFILFSVW-KH-S
SGGS--S-------KA------LST-LSAHITVVFLFFGPTL--FIYT--WPH----P--
N---------SQI--DKFLALFDA--VLTPFLNPVIYTFRNKEMKVAI-R-R-----V--
------------------------------------------------------------
-----------------------------------------------FKTLLTFRGIS.-
------------------------------------------------------------
----
>GA_x6K02T2Q125-72831562-72832500
------------------------------------------------------------
-----------------------------------------MDG------GN--HSL-V-
--------------------------------SEFVLLGLAHS-Q-N--IQA-LLF-MIF
LMLY-LLIVSGNIVIMVLITTDPH-LH-S-PMYFLLANLSFVDMWLSSVTTPKMITD-FF
-RE-NK-T----ISFSGCMSQVFFAHCIAAGEMVLLVVMAYDRYVAICKPLHYFTIMNLK
RCTGLVLTS------------WTIGFVHALS-HL-VVIV-ELPFC-SA-K-E-IDSFFCD
MPLVIKLA--CMD-S---H--NLDILMYA-DCGVVGVTCFILLLISYTYILITVR-RS-S
KAGA--S-------KA------LST-CTAHITVVMIFFVPCI--FIYV--WPL----N--
I---------TWL--DKFLAVFYS--VFTPLLNPAIYTLRNKEMKNAM-R-R-----F--
------------------------------------------------------------
-----------------------------------------------INNYMDSQGK---
S.----------------------------------------------------------
----
>GA_x6K02T2Q125-72805651-72806589
------------------------------------------------------------
-----------------------------------------MDG------SN--RSL-V-
--------------------------------SEFVLLGLARS-Q-N--LQV-LLF-IIF
LVVY-LLILSGNTIVMFLIITDKN-LH-S-PMYFFLANLSFVDMWLSSATTPKMITD-FL
-KE-PK-I----ISFAGCMSQVFFDHCVGAVEMLLLVVMAYDRYVAICKPLHYFTIMSLK
RCAGLVLTS------------WAIAFVHAMS-QL-LAVV-QLPLC-GH-M-E-IDSFFCD
IPLIIKLA--CMD-S---H--ILDIYMNV-DCGFVVVTCFILLLISYTYILLTVR-QS-S
KAGA--S-------KA------LST-CTAHITVVMIFFVPCI--FIYV--WPL----S--
I---------TWL--DKFLAVFYT--VFAPLLNPAIYTLRNKEMRNAV-K-K-----L--
------------------------------------------------------------
-----------------------------------------------KNHFMDYKGN---
T.----------------------------------------------------------
----
>GA_x6K02T2Q125-72715642-72716580
------------------------------------------------------------
-----------------------------------------MNG------VN--EST-V-
--------------------------------SEFVLLGLSRS-Q-N--LQV-LLF-VIF
LILY-LLIISGNIVIMILITIDRH-LH-S-PMYFLLANLSFVDIWLSSVTTPKMVID-FL
-RE-HK-T----ISFEGCMSQVFFAHCIAAGEMVLLLVMAYDRYVAICKPLHYFTIMNLK
RCTGLVLTS------------WTVGFVHALS-QL-VAVL-QLPLC-GP-L-E-IDSFFCD
MPLVIKLA--CTD-S---H--DLDILMNA-DCGIVVVSCFIMLLISYTYILITVR-RS-S
KAGA--S-------KA------LST-CTAHITVVMLLFLPCI--FIYV--WPL----N--
I---------TWL--DKFLAVFYS--VVTPLLNPAIYTLRNKEIKNAL-K-R-----F--
------------------------------------------------------------
-----------------------------------------------KSYVMNHKVN---
T.----------------------------------------------------------
----
>GA_x6K02T2Q125-72697413-72696475
------------------------------------------------------------
-----------------------------------------MDR------DN--QTV-L-
--------------------------------SEFVLLGLSNS-K-N--LQV-LLF-LIF
LLLY-LLIMSGNIIIQILITTDPH-LH-S-PMYFLLANLSFVDMWLSSNTTPKMIID-FL
-SE-NK-T----ISFAGCMSQVFLSHCIAGGEMVLLVVMAYDRYVAICKPLHYFTIMNLK
RCTGLVLTS------------WTIGFIHGIS-YF-LVVV-QLPFC-GP-N-K-IDSFFCD
MPLVIKLA--CMD-S---H--DLNTLMNA-ECGVVAVTCFMLLLFSYTYILITVR-QT-S
KNGA--S-------KA------LST-CTAHITVVMIFFLPCM--FIYV--WPL----S--
I---------TWL--DKFLAVFYS--VFTPLLNPAIYTLRNKEMKNAM-K-R-----F--
------------------------------------------------------------
-----------------------------------------------IGKFLCPKGN---
S.----------------------------------------------------------
----
>GA_x6K02T2Q125-72673494-72672556
------------------------------------------------------------
-----------------------------------------MDG------DN--QTV-V-
--------------------------------SEFVLLGLSNS-K-N--LQV-LLF-LIF
LLLY-LLIMSGNIVIQILITTDPH-LH-S-PMYFLLANLSFVDMLLSSNTTPRMIID-FF
-RE-KK-T----ISFAGCMSQIFFSHCIASGEVVLLALMAYDRYVAICKPLHYFTIMNLK
RCTGLVLTS------------WTIGFLHGIS-HV-VVLL-QLPFC-GP-N-K-IDSFFCD
MPLVIKLA--CMD-S---Q--DLNTLMNG-ECGILAVTCFILLLISYTYILITVH-QN-S
KTGA--S-------KA------LST-CTAHITVVMIFFLPCF--FIYV--FPL----N--
I---------TWL--DKFLAVFYS--VITPLLNPVIYTLRNKEMKNAM-K-R-----F--
------------------------------------------------------------
-----------------------------------------------IGKFLRAKGN---
S.----------------------------------------------------------
----
>GA_x6K02T2Q125-72616944-72616006
------------------------------------------------------------
-----------------------------------------MDG------GN--RSV-V-
--------------------------------SEFILQGLSHS-K-N--IQV-LLF-VIF
LMLY-LFIVSGNIVILTLITTDPH-LH-S-PMYFLLANLSFVDMCLSSNITPKMITD-FL
-RE-NK-T----ISFAGCMSQVFFTHCIAGGEMILLVVMAYDRYVAICKPLHYFTIMNLK
RCTGLVLTS------------WTIGFIHGIS-YL-VVFV-HLPFC-GP-K-E-IDSFFCD
MPLIIKLA--CMD-S---H--NLNTLMNA-ECGVVVVTCFSLLLISYTYILVTVS-KS-S
KAGA--S-------KA------LST-CSAHITVVMIFFVPCI--FIYV--WPL----S--
I---------TWF--DKFLAVFYS--VITPLLNPTIYTLRNKEIKNAM-K-R-----F--
------------------------------------------------------------
-----------------------------------------------IGKFLGPKRN---
S.----------------------------------------------------------
----
>GA_x6K02T2Q125-72589785-72588847
------------------------------------------------------------
-----------------------------------------MDG------DN--QTV-V-
--------------------------------SEFILWGLAHS-K-N--IQV-LLF-VIF
LMLY-LLIMSGNIVILTLITTDTH-LH-S-PMYFLLANLSFVDMWLSTNTTPKMITD-FL
-RE-IK-I----ISFAGCMSQVFFSHCIAAGEMVLLVAMAYDRYVAICKPLHYFTIMNLK
RCSSLVLTS------------WTIGFIHGII-YI-VVIV-HLPFC-GP-N-E-IDSFFCD
MPLVIKLA--CMD-Y---H--YLNTLMNA-DCGLVAITCFILLLTSYTYILMTVC-KS-S
KAGA--S-------KA------MNT-CTAHITVVLIFFVPCI--FIYV--WPL----N--
I---------TWL--DKFFAVFYS--VFTPLLNPAIYTLRNKEMKNAM-K-R-----F--
------------------------------------------------------------
-----------------------------------------------IGNFLGPKVN---
L.----------------------------------------------------------
----
>GA_x6K02T2Q125-72578807-72579745
------------------------------------------------------------
-----------------------------------------SRE------AN--DSV-V-
--------------------------------KEFIFIGLSDS-Q-G--LQI-FLF-AFF
LIFY-VGIVFGNLLIVMTVTYDSH-LH-S-PMYFLLANLSFIDLCLSSVTAPKMIAD-FF
-RK-HK-V----ISVHGCFAQIFLLHFFGGSELVTLIAMAFDRYVAICKPLRYTIIMRGN
VCAGIVATA------------WATGFLHSVS-QL-AFAV-NLPFC-GP-N-K-VDSFYCD
LPRVIKLA--CAD-T---Y--RLDIMVIA-NSGVLTVCSFVLLIISYSIILTTIQ-RR-P
SDRS--S-------KA------LST-LTAHITVVLLFFGPCI--FIYA--WPF----P--
I---------KSL--DKFLAVFYS--VVTPLLNPIIYTLRNTEMKTAM-R-R-----L--
------------------------------------------------------------
-----------------------------------------------RQWNLNFWVNS.-
------------------------------------------------------------
----
>GA_x6K02T2Q125-72550790-72551728
------------------------------------------------------------
-----------------------------------------SRE------AN--DSV-V-
--------------------------------KEFIFIGLSDS-Q-E--LQV-FLF-AFF
LIFY-VGIVFGNLLIVMTVTYDSH-LH-S-PMYFLLANLSFIDLCLSSVTAPKMIAD-FF
-RK-RK-V----ISVHGCFAQIFLLHFFGGNEMVTLIAMGFDRYVAICKPLHYTIIMRGN
VCVGIVATA------------WATGFLHSVS-QL-AFAV-NLPFC-GP-N-K-VDSFYCD
LPRVIKLA--CAD-T---N--RLDIMVIA-NSGVLTVCSFVLLIISYSIILTTIQ-RR-P
SDRS--S-------KA------LST-LTAHITVVLLFFGPCI--FIYA--WPF----P--
I---------KSL--DKFLAVFYS--VVTPLLNPIIYTLRNTEMKTAM-R-R-----L--
------------------------------------------------------------
-----------------------------------------------RQWNLNFWMKL.-
------------------------------------------------------------
----
>GA_x6K02T2Q125-72541649-72540711
------------------------------------------------------------
-----------------------------------------MDE------GN--HTM-V-
--------------------------------SEFILWGLSSS-Q-R--IEV-LLF-MVF
SMLY-LLIVSGNIVILVLITTDPH-LH-S-PMYFLLANLSFIDMWLSSVTTPKMITD-FL
-RE-NK-T----ISFAGCMSQVFFAHCIAAGEMVLLVIMAYDRYVAICKPLHYFTIMNMK
RCTGLVFTS------------WTTGFVHALS-HL-VVIV-ELPFC-GP-K-E-IDSFFCD
MPLVIKLA--CID-S---R--DLDVLMNA-DCGLVAVTCFILLLISYTYILITVC-QS-S
KAGA--S-------KA------MNT-CTAHITVVLIFFVPCI--FIYV--WPL----N--
I---------TWL--DKFLAVFYS--VFTPLLNPAIYTLRNKEMKNAM-K-R-----F--
------------------------------------------------------------
-----------------------------------------------ISNYLSHKGN---
L.----------------------------------------------------------
----
>GA_x6K02T2Q125-72534883-72535821
------------------------------------------------------------
-----------------------------------------TWE------TN--HSV-V-
--------------------------------TEFILMGLSNS-R-E--LQI-FLF-AFF
FVFY-VGIVFGNLLIVITVTNDSH-LH-S-PMYFLLANLSFIDLCVSSVTAPKTIAD-FF
-YK-RK-V----ISVKGCFTQIFLLHFFGGSEMVTLVAMAFDRYVAICKPLSYTTVMRGN
VCVSIVATA------------WAIGFLHSVS-QL-AFAI-SLPFC-GP-N-R-VDSFYCD
LPRVIKLA--CAE-T---Y--RLDIMVIA-NSGVLSVCSFVLLIISYGIILMTIQ-RR-P
SDRS--S-------KA------LST-LTAHITVVLLFFGPCI--FIYA--WPF----P--
I---------KSL--DKFLAVFYS--VVTPLLNPIIYTLRNTEMKTAM-R-R-----L--
------------------------------------------------------------
-----------------------------------------------RQWNLSFWVKS.-
------------------------------------------------------------
----
>GA_x6K02T2Q125-72530279-72531217
------------------------------------------------------------
-----------------------------------------MDQ------VN--ASA-L-
--------------------------------PEFVLLGLAQS-F-G--TQI-FFG-LFF
SLFY-VGILFGNLFIVFIVIVDSH-LH-F-PMYILLANLSLIDLGLSSTTIPRTISD-LF
-TG-CK-V----ISFHSCMTQMFFIHVMGGVEMVLLIAMAYDRYIAICKPLHYLMIMNPK
KCIILVIAA------------WVIGMIHAVS-QF-LFVV-NLPFC-GP-Y-N-VGSFYCD
FPRVIKLA--CMD-T---Y--KLEFVVSA-NSGFISMCTFFFLITSYIFILASVR-QH-S
STDL--S-------KA------FVT-LSAHITVVVLFFIPCM--FLYV--WPF----P--
T---------KSL--DNFFAIVDF--VLTPVLNPTIYTLRNKDMRLAI-R-R-----L--
------------------------------------------------------------
-----------------------------------------------SRQVLSSREFI.-
------------------------------------------------------------
----
>GA_x6K02T2Q125-72500603-72501520
------------------------------------------------------------
-----------------------------------------MEE------TN--QTV-V-
--------------------------------SEFIFQGICAS-K-E--LQL-FLL-LPF
SILY-LMAVVGNLFVVILIIIDHH-LH-S-TMYFLLANLSFIDFCLSSVTTPKLITD-LL
-KD-NK-T----ISFGGCMSQILCVYFFGGSEMVLLVTMAYDRYVAICRPLHYSSIMGRQ
KCIWLVVIS------------WTIGFIHAMS-QL-ILIL-DLPFC-GP-R-V-IDSFFCD
ISLVMKLA--CMN-T---D--TLEILINA-DSGVLATTCFILLLISYTNILLTVQ-LH-S
KDGS--S-------KA------LST-CTSHIIVVLLFFGPVI--FIYL--CPV----S--
I---------TWV--DNFLAVFYS--VITPLLNPAIYTLRNKDIKNAI-K-K-----L--
------------------------------------------------------------
-----------------------------------------------INH----------
L.----------------------------------------------------------
----
>GA_x6K02T2Q125-72472405-72471488
------------------------------------------------------------
-----------------------------------------MED------SN--HTV-A-
--------------------------------SEFIFQGLCSS-R-Q--LEI-FLL-LPF
SILY-LMAVVGNLFVVILIIIDHH-LH-S-PMYFLLANLSFIDFCLCSVTTPKLTID-LL
-KE-NK-T----ISFVGCMSQIVCVHFFAGGEMVLLVTMAYDRYVAICRPLHYSSIMDRQ
KCIWFLVIP------------WIVGFVHAIS-QM-LLIL-DLPFC-GP-R-V-IDSFFCD
IPLVMKLA--CMN-T---D--TLEILINA-DSGILATTCFILLLVSYTYILLTVQ-HR-S
KDGS--S-------KA------LST-CTSHIIVVLLFFGPII--FIYL--WPV----S--
I---------TWV--DKFLAVFYS--VITPLLNPAIYTLRNKDIKNAI-K-K-----L--
------------------------------------------------------------
-----------------------------------------------ISH----------
K.----------------------------------------------------------
----
>GA_x6K02T2Q125-72459956-72460837
------------------------------------------------------------
--------------------------------------------------------V-V-
--------------------------------SAFIFQGLCTS-R-Q--LEI-FLL-LPF
SVLY-LMTLVDNLFVVILIITDHH-FN-S-PMYFLSANLSFVDFYLSSVNTPKLTID-LL
-KE-NK-T----ISFGGCMSQILCVHFFGGSEMVLLVTMAYDQYVAICRPLHCSGSMDRQ
KCIWLVVIS------------WIVGFVHAIS-QL-LLIL-DLPFC-GP-R-V-IDSFFCN
IPLVMKLA--CMN-T---D--TLGILINA-DSGILATYSFTLLLISYTYILLTVQ-HH-S
KDGS--L-------KA------LST-CTSHIIVVLLFFGPII--FIYL--WPI----N--
I---------TWV--DKFLAVFYT--VITPLLNPAIYTLRNKDIKNAI-K-N--------
------------------------------------------------------------
------------------------------------------------------------
-.----------------------------------------------------------
----
>GA_x6K02T2Q125-72430580-72431515
------------------------------------------------------------
-----------------------------------------MDQ------IN--ETV-A-
--------------------------------FEFVLLGLSSS-W-K--NTI-FLM-STF
SLLY-VSIIVGNLFIVFLVINDSR-LQ-S-PMYFLLANLSLIDVGLSSTTVPKMISD-LL
-KE-HK-V----ISFHSCMTQICSIHIMGGVEMVLLIAMAFDRYTAICKPLHYMSIMSPR
ICISFVIAG------------WVTGVVHAMS-QF-SFVV-NLPFC-GP-N-K-VDSFYCD
FPRIIQLA--CTD-R---D--TFEFVVAA-NSGFMTLGTFFLLLLSYVFILVTVW-QR-S
SGDL--S-------KA------LVT-LSAHITVVVLFFTPCM--FLYV--WPF----P--
T---------SST--DKYLFIVDF--AVTPALNPVIYTLRNKDMKEAI-K-K-----L--
------------------------------------------------------------
-----------------------------------------------SKQRCYIRI-F.-
------------------------------------------------------------
----
>GA_x6K02T2Q125-72420217-72421134
------------------------------------------------------------
-----------------------------------------MEE------GN--QTV-V-
--------------------------------SEFIFQGLCAS-K-E--LQL-FLL-LPF
SILY-LMAVVGNLFVVILIIIDHH-LH-S-PMYFLLANLSFIDFCLSSVTTPKLITD-LL
-KD-NK-T----ISFGGCMSQILCVHFFGGGEMVLLVTMAYDRYVAICRPLHYSSIMDRQ
KCIWLVVIS------------WTIGFIHAMS-QL-ILVL-ELPFC-GP-R-V-IDSFFCD
IPLVMKLA--CMN-T---D--TLEILINA-DSGVLATTCFILLLISYTYILLTVQ-LH-S
KDGS--S-------KA------LST-CTSHIIVVLLFFGPVI--FIYL--WPV----S--
I---------TWV--DKFLAVFYS--VITPLLNPAIYTLRNKDIKNAI-K-K-----L--
------------------------------------------------------------
-----------------------------------------------INH----------
M.----------------------------------------------------------
----
>GA_x6K02T2Q125-72387537-72386620
------------------------------------------------------------
-----------------------------------------MED------SN--RTV-S-
--------------------------------SEFIFQGLCSS-R-Q--LEI-FLL-LPF
SILY-LMAVVGNLFVVILIIIDHH-LH-S-PMYFLLANLSFIDFCLSSVTTPKLTID-LL
-KE-NK-T----ISFVGYMRQIVCVHFFAGGEMVLLVTMAYDRYVAICRPLHYSSIMDRQ
KCIWLVVIS------------WIVGFVHAIS-QM-LLIL-DLPFC-GP-R-V-IDSFFCD
IPLVMKLA--CMN-T---D--TLEILINA-DSGILATTCFILLLISYTYILLTVQ-HR-S
KDGS--S-------KA------LST-CTSHIIVVLLFFGPII--FIYL--WPV----S--
I---------TWV--DKFLAVFYS--VITPLLNPAIYTLRNKDIKNAI-K-K-----L--
------------------------------------------------------------
-----------------------------------------------ISH----------
K.----------------------------------------------------------
----
>GA_x6K02T2Q125-72379864-72380781
------------------------------------------------------------
-----------------------------------------MED------SN--QTV-V-
--------------------------------SEFIFQGLCTS-R-Q--LEI-FLL-LPF
SVLY-LVTLVGNLFVVILIIIDHH-LH-S-PMYFLLANLSFVDFCLSSVNTPKLTID-LL
-KE-NK-T----ISFGGCMSQILCVHFFGGSEMVLLVTMAYDRYVAICRPLHYSSIMDRQ
KCIWLVVIS------------WIVGFVHAIS-QL-LLIL-DLPFC-GP-R-V-IDSFFCD
IPLVMKLA--CMN-T---D--TLEILINA-DSGILATSCFTLLLISYTYILLTVQ-HR-S
KDGS--S-------KA------LST-CTSHIIVVLLFFGPII--FIYL--WPV----N--
I---------TWV--DKFLAVFYT--VITPLLNPAIYTLRNKDIKNAI-K-K-----L--
------------------------------------------------------------
-----------------------------------------------TNH----------
M.----------------------------------------------------------
----
>GA_x6K02T2Q125-72366920-72367837
------------------------------------------------------------
-----------------------------------------MEE------AN--QTV-V-
--------------------------------SEFIFQGLCAS-K-E--LQI-LLL-LPF
STLY-MMTVVGNLFVVILIIIDHH-LH-S-PMYFLLANLSFIDFCLSSVTTPKLITD-LL
-KD-NK-T----ISFGGCMSQILCVHFFGGGEMVLLVTMAYDRYVAICRPLHYSSIMDRQ
KCIWLVVIS------------WTIGFIHAMS-QL-ILIL-DLPFC-GP-R-V-IDSFFCD
IPLVMKLA--CMN-T---D--TLGIVINA-DSGVLATTCFILLLISYTYILLTVQ-LH-S
KDGS--S-------KA------LST-CTSHIIVVVLFFGPCI--FIYL--WPV----S--
I---------TWV--DKFLAVFYT--VITPLLNPAIYTLRNKDIKNAI-K-K-----L--
------------------------------------------------------------
-----------------------------------------------KNH----------
M.----------------------------------------------------------
----
>GA_x6K02T2Q125-72357646-72358581
------------------------------------------------------------
-----------------------------------------MDQ------LN--DSR-V-
--------------------------------SEFVLLGLSSS-W-E--TKV-FLM-VTF
SMLY-IGIILGNLFIVILVIADSH-LH-S-PMYFLLANLSLNDVWVSSTTVPKMISD-LL
-KE-HK-V----ISFHNCMTQICFIHIMGGVEMVLLIAMAFDRYTAICKPLRYLSIMSPR
ICISFVIAG------------WVTGVVHAMS-QF-SFVV-SLPFC-GP-N-K-VDSFYCD
FPRIIQLA--CTD-G---D--KFEFVVAA-NSGFMSMGTFFLLLLSYVFILVTVW-QR-S
SGDL--S-------KA------LVT-LSAHITVVVLFFTPCM--FLYV--WPF----P--
T---------SSI--DKYLFIADF--AITPALNPVIYTFRNKDIRIAI-G-R-----L--
------------------------------------------------------------
-----------------------------------------------SKRAVCSRF-C.-
------------------------------------------------------------
----
>GA_x6K02T2Q125-72343713-72344654
------------------------------------------------------------
-----------------------------------------MFK------KN--YTK-V-
--------------------------------SEFVFLGLSSS-R-K--IRP-FLL-AFS
MVLY-VAIVLGNTLVVFTLAFDPH-LH-S-PMYFLLGNLAFIDLCLSTLTVPKMISD-LS
-SG-HN-A----ISFQGCVFQIFVLHVLGATEMVLLVAMAWDRYVAICKPLHYLTIMSPR
MCLMLLSGA------------WVIGFLHSVT-QL-AFII-KLNFC-GP-N-E-IDSFYCD
LPQFIKLA--CID-P---K--KMQFMVTA-NSGFISMGTFLLLIISYIVILFIVR-KHSS
SGDL--S-------KA------LST-LSAHISVVVLFFGPCI--FVYM--WPF----P--
T---------VPV--DKFLAILDF--MVTPILNPAIYTLRNKDMKVAM-R-R-----L--
------------------------------------------------------------
-----------------------------------------------ITQLFNLRKSP.-
------------------------------------------------------------
----
>GA_x6K02T2Q125-72321818-72320907
------------------------------------------------------------
-----------------------------------------MEK------IN--HSE-I-
--------------------------------SEFIILGLCDS-W-E--LQA-FFL-VIF
TSLY-LITIFGNIFIVVLIITDLH-LH-T-PMYFLLANLSFIDFCLSSVTTPKMIID-FL
-KE-IK-T----ISFGGCMCQIFFGHFFGGGEMVLLVSMAYDRYVAICKPLHYSNIMSRH
MCIGLVMAS------------WMIGFVHSIS-QL-VIIV-NLPFC-GS-R-V-LDSFFCD
IPLVIKLA--CLD-I---Y--VLEILINA-DSGVLAAICFVLLLVSYFHILTTVC-LH-S
KDGA--S-------KA------LST-CTAHITVVVLFFGPCI--FIYL--WPV----S--
I---------TWV--DKFLAVFYA--VITPLLNPAIYTLRNKEIKTAM-K-R-----L--
------------------------------------------------------------
-------------------------------------------------Q----------
C.----------------------------------------------------------
----
>GA_x6K02T2Q125-72308574-72309512
------------------------------------------------------------
-----------------------------------------MNE------IN--YTE-V-
--------------------------------SEFVFLGLSTS-K-H--IQH-FFL-AFS
VVFY-VTIVLGNTLVVFTLAFDPH-LH-S-PMYFLLGNLSFIDLCLSTLTVPKMISD-LS
-SG-HN-T----ISFQGCVFQIFVLHVLGASEMVLLVAMAWDRYVAICKPLHYLTIMSPR
MCLLLLSGA------------WIIGFLHSVA-QL-GFVV-HLRFC-GP-N-K-IDSFYCD
LPRFIKLA--CID-N---Y--RMEFMVAA-NSGIISIGTFFLLIISYIVILFNVR-KH-S
SGDL--S-------KA------LST-LSAHISVVVLFFGPCI--FVYM--WPF----P--
T---------VPV--DKFLAILDF--MITPILNPAIYTLRNKDMKVAM-R-K-----L--
------------------------------------------------------------
-----------------------------------------------SYQFLNFRKMS.-
------------------------------------------------------------
----
>GA_x6K02T2Q125-72283260-72282322
------------------------------------------------------------
-----------------------------------------MNE------AN--YSE-V-
--------------------------------SEFIFLGLSTY-R-P--TQY-FLF-AFA
IISY-AATFLGNFSVVFIVIFDPH-LH-S-PMYFLLANLSFVDFCFSTSTVPKLISD-LY
-SG-HS-I----ISIQSCIFQMFVLHLLGGCEMVLLVAMAWDRYVAICKPLYYLTIMNPR
MCLLLLISA------------WIIGLIHSVA-QL-AFVV-HLPFC-AS-N-E-IDSFYCD
LPRFIKMA--CIN-T---Y--RMEFLVTA-DSGFISLSTFFLLIISYIFILFIVR-KQ-S
LGSL--S-------KA------FST-LSAHICVVVLFFGPCI--FVYI--WPF----P--
T---------VPV--DKFLAILDF--MIIPILNPAIYTLRNKDMKVAM-R-R-----L--
------------------------------------------------------------
-----------------------------------------------SVQLLSRKSIC.-
------------------------------------------------------------
----
>GA_x6K02T2Q125-51676372-51677301
------------------------------------------------------------
-----------------------------------M-------A-------D--IHN-V-
--------------------------------TEFFFLGLSSN-Q-E--VQR-VCF-VIF
LFLY-MAIVLGNLLMVVIVAVSRN-L-GS-PMYFFLSSLSFVEICYSSTTAPKLIVD-LL
-AE-KK-S----ISVWGCMAQLFFMHFFGGIEMFLLMMMAYDRYVAICKPLHYTSIMNRQ
VCTVLVGMA------------WMGGFVHSLA-QV-LLIF-RLPFC-GP-N-I-IDHYFCD
VLPVLKLV--CSD-T---F--LIGLLIVV-NGGTLSVISFVVLLSSYAVILFHLR-TQ-S
AEGR--R-------KA------LST-CGSHVTVVVIFFAPCV--FIYL--RPT----A--
T---------LPI--DKMVTVFYT--VITPLLNPIIYSLRNAEVKKAI-K-I-----L--
------------------------------------------------------------
-----------------------------------------------WTR----------
--------------ATKVD-KK--.-----------------------------------
----
>GA_x6K02T2Q125-51650793-51649870
------------------------------------------------------------
-----------------------------------M-------A-------S---VN-V-
--------------------------------TELIITGLFQD-P-D--VQK-VCF-VLF
LPVY-LATVLGNGLIVVTISVSKS-L-NS-PMYIFLSSLSIVEICYSSTVVPKFITD-LL
-AK-VK-T----ISLKGCLTQIFFFHFLGVAEILLLVVMAYDRYVAICKPLHYMNIMSRQ
VCHMLVGGS------------WLGGLIHSII-QI-VITI-PLPFC-GP-N-V-IDHYFCD
LQPLFKLA--CTD-T---F--MEGVVVMA-NSGLISIISLFILVSSYAIILISLR-KH-S
AEGR--R-------KA------LST-CASHITVVILFFGPAT--FLYL--RPS----S--
S---------FTE--DKLVAVFYT--VITPMLNPIIYTLRNAEVKNAM-K-K-----L--
------------------------------------------------------------
-----------------------------------------------WGK----------
--------------RNPET----E.-----------------------------------
----
>GA_x6K02T2Q125-51636504-51635578
------------------------------------------------------------
-----------------------------------M-------A-------N--KNN-I-
--------------------------------TELIFTGLFQD-P-E--VQK-VCF-VLF
LPVY-LATLLGNSLIVVAVSISKT-L-HS-PMYFFLSSLSLVEICYSSTIVPKFITD-LL
-VK-VK-T----ISLKGCLAQIFFSHFLGVAEILLLVVMAYDRYVAICKPLHYMNIMSRQ
VCHMLVGGS------------WLGGLIHSII-QI-IITI-PLPFC-GP-N-V-IDHYFCD
LQPLFKLA--CTD-T---F--MEGVVVMA-NSGLISIISLFILVSSYAIILISLR-KH-S
AEGR--R-------KA------LST-CASHITVVILFFGPAT--FLYL--RPS----S--
S---------FTE--DKLVAVFYT--VITPMLNPIIYTLRNAEVKNAM-K-K-----L--
------------------------------------------------------------
-----------------------------------------------WGK----------
--------------RNPET----E.-----------------------------------
----
>GA_x6K02T2Q125-51620802-51619885
------------------------------------------------------------
-----------------------------------M-------V-------H--ENN-V-
--------------------------------TELIFTGLFQD-P-E--VQK-VCF-VLF
LPVY-LATLLGNGLIFVTVSISKT-L-HS-PMYFFLSSLSLVEICYSSTVAPKFITD-LL
-AK-VK-T----ISLKGCLTQIFFFHFFGVVEIILLVMMAYDRYVAICKPLHYMIIMSRQ
VCHMLVAGS------------WLGGLIHSII-QI-IITI-PLPFC-GP-N-V-IDHYFCD
LHPLLKLA--CSD-T---F--MERFIVMA-NSGLFSIISLFILVSSYAVILISLR-KR-S
AEGR--R-------KA------LST-CASHITVVILYFGPGA--FIYM--RPS----S--
A---------FTE--DKLVSVFYT--VITPMLNPIVYTLRNTEMKNAI-R-M-----F--
------------------------------------------------------------
-----------------------------------------------WSQ----------
--------------KDK-------.-----------------------------------
----
>GA_x6K02T2Q125-51607674-51606757
------------------------------------------------------------
-----------------------------------M-------A-------N--KNN-V-
--------------------------------TELIFTGLFQD-P-E--VQK-VCF-VLF
LPVY-LATLLGNSLILVAVSISKT-L-HS-PMYFFLSSLSLVEICYSSTIVPKFITD-LL
-AK-VK-T----ISLKGCLTQIFFSHFFGVVEVILLVVMAYDRYVAICKPLHYMNIMSRQ
VCHMLVAGS------------WLGGFIHSII-QI-IITI-PLPFC-GP-N-V-IDHYFCD
LQQLFKLA--CTD-T---F--MEGFIVMA-NSGLISIVSLFILVSSYAVILISLR-KR-S
AEGR--R-------KA------LST-CASHITVVILFFVPGA--FIYM--RPS----S--
T---------FTE--DKLVSVFYT--VITPMLNPIVYTLRNTEMKNAI-R-M-----S--
------------------------------------------------------------
-----------------------------------------------WKQ----------
--------------KDS-------.-----------------------------------
----
>GA_x6K02T2Q125-51584440-51583526
------------------------------------------------------------
-----------------------------------M-------A-------R--ENN-V-
--------------------------------TELIITGLFQD-P-N--VQK-VCF-VLF
LPVY-LATVLGNGLIVAMVIVSKS-L-HS-PMYIFLSSLSLVEICYSSTVVPKFITD-LL
-AK-VK-T----ISLKGCLAQIFFFHFLGVAEIFLLVVMAYDRYVAICKPLHYMNIMSRQ
VCHVLVAVS------------WLGGFLHSII-QV-LISI-QLPFC-GP-N-V-IDHYFCD
LQPLFKLA--CTD-T---F--VESVIVMA-NSGLIALCSFLVLVSSYVIILVNLR-KH-S
AEGR--R-------KA------LST-CASHITVVVLFFGPAI--FLYM--RPS----S--
T---------FTE--DKLVAVFYT--VITPMLNPIIYTLRNAEVKNAV-R-K-----L--
------------------------------------------------------------
-----------------------------------------------WGK----------
--------------RI--------.-----------------------------------
----
>GA_x6K02T2Q125-51573576-51572650
------------------------------------------------------------
-----------------------------------M---------------A--FVN-V-
--------------------------------TELIITGLFQD-P-D--VQK-VCF-VLF
LPVY-LATVLGNGLIVVTVNISKS-L-YS-PMYFFLNYLSLVEILYSSTVVPKFITD-LL
-NK-IK-T----ISPKGCLAQIFFFHFFGVTEILLLTVMAYDRYVAICKPLYYTTIMSRP
KCHRLVAGS------------WVGGFFHSII-QI-FITL-PLPFC-GP-N-V-IDHYFCD
LHPLFKLA--CTD-T---F--VVGVIMFV-NSGLFSVFSFLFLVSSYIVILYNLR-NH-S
AEGR--R-------KA------LST-CASHIMVVVLFFGPAI--FLYL--RPA----S--
T---------YTE--DKLVAVFYT--VITPMLNPIIYTLRNAEVKNAV-R-K-----L--
------------------------------------------------------------
-----------------------------------------------WGK----------
--------------KVSSS---LE.-----------------------------------
----
>GA_x6K02T2Q125-51551618-51550689
------------------------------------------------------------
-----------------------------------M-------A-------D--IHN-V-
--------------------------------TEFIFLGLSSN-Q-E--VQK-VCF-VIF
LLLY-MAIVLGNLLMVVTVVASRS-L-GS-PMYFFLGYLSFVEICYSSTTAPKLILD-LL
-AE-KK-S----ISVWGCMTQLFFMHFFGGTEIFLLTMMAYDRYVAICKPLHYTSIMNQS
VCAVLMGTA------------WIGGFVHSFA-QI-LLIF-PLPFC-GP-N-I-IDHYFCD
LLPVLKLA--CSD-T---F--LIGLLIVV-NGGTLSVISFVVLLASYGVILFHLR-TQ-S
AEGR--R-------KA------LST-CGSHVTVVILFFGPCV--FIYL--RPS----D--
T---------LPV--DKMIAVFYT--VITPLLNPLIYSLRNAEVKKAM-K-S-----L--
------------------------------------------------------------
-----------------------------------------------WFR----------
--------------TMKVD-EK--.-----------------------------------
----
>GA_x6K02T2Q125-51484508-51483600
------------------------------------------------------------
-----------------------------------M-------D-------S--PRN-V-
--------------------------------TEFFMLGLSQN-P-Q--VQR-MLF-GLF
LLVF-LVSVGGNMLIIITITFSPT-L-GS-PMYFFLSYLSFIDTCYSSCMTPKLIAD-SL
-HE-GR-A----ISFEGCLAQFFVAHLLGGTEIILLTVMAYDRYVAICKPLHYTTTMTRH
VCIVLVAVA------------WLGGILHSTA-QL-FLVL-QLPFC-GP-N-V-INHFVCD
LYPLLELA--CTD-T---Y--VIGLLVVA-NSGVICLLNFLMLAASYIVILRTLR-SH-S
AEGR--R-------KA------LST-CGAHFTVVALFFVPCI--FIYM--RPS----S--
T---------LSI--DKIVAVFYC--ILTPMFNPLIYTLRNAEVKNAM-K-N-----L--
------------------------------------------------------------
-----------------------------------------------WRK----------
------------------------.-----------------------------------
----
>GA_x6K02T2Q125-51469027-51469956
------------------------------------------------------------
-----------------------------------M-------A-------D--IHN-V-
--------------------------------TEFLFLGLSSN-K-E--VEI-VCF-VIF
LLLY-MAIVLGNLLMVVTVVASRS-L-GS-PMYFFLGYLSFVEICYSSTTAPKLILD-LL
-AE-KK-S----ISVWGCMTQLFFMHFFGGAEIFLLTVMAYDRYVAICKPLHYTSIMNRN
VCAVLVGTA------------WIGGFVHSFA-QI-LLIF-PLPFC-GP-N-I-IDHYFCD
LLPLLKLA--CSD-T---F--LIGLLIVA-NAGTLSVISFVVLLASYVVILFHLR-TQ-S
AEGR--R-------KA------LST-CGSHVTVVILFFGPCV--FIYL--RPS----D--
T---------LPV--DKMIAVFYT--VITPLLNPLIYSLRNAKVKKTM-K-S-----L--
------------------------------------------------------------
-----------------------------------------------WFR----------
--------------TMKVD-EK--.-----------------------------------
----
>GA_x6K02T2Q125-51454183-51453257
------------------------------------------------------------
-----------------------------------M-------E-------I--PHN-I-
--------------------------------TEFFMLGLSQR-P-E--IQR-LLF-VVF
LVIY-AVTVCGNMLIVVTVTFSSS-L-AS-PMYFFLSNLSFIDTCYSSSLAPKLIAD-SL
-YE-GT-T----LSYEGCMAQLFGAHFLGGVEIILLTVMAYDRYVAICKPLHYTTTMTRH
LCVVLVAVA------------WLGGFLHSLV-QI-LLIF-QLPFC-GP-N-V-INHFVCD
LYPLLELA--CTN-T---Y--VIGLLVVA-NSGVICLLNFLMLAASYIVILHSLR-SH-S
AEGR--R-------KA------LST-CGAHFTVVTMFFVPCI--FSYM--RPS----T--
T---------LPI--DKNMAVFYG--ILTPMLNPLIYTLRNEEVKDAM-R-K-----L--
------------------------------------------------------------
-----------------------------------------------FTR----------
--------S---EVV-------GA.-----------------------------------
----
>GA_x6K02T2Q125-51447049-51447969
------------------------------------------------------------
------------------------------------------------------MSN-V-
--------------------------------TEFILLGLTQD-P-D--LQK-LLF-IVC
LIIY-LITLAGNMLISVTIFISPA-L-AT-PMYFFLSYLSIIDGFYSSSIAPKMIYD-LI
-SE-KS-T----ISFNGCMTQLFAEHFFAADEIILLIAMAYDRYVAICKPLHYMTIMSQP
LCVFLVGAA------------VILGFIHGAI-QT-LFMA-QLPFC-GP-N-T-INHFMCD
LIPLLELA--CTD-T---H--TLGPLIAA-NSGSLCLLTFSMLVASYVVILRSLR-NH-S
AEGR--R-------KA------LST-CASHVTVVVLFFVPCS--YLYL--RPM----T--
S---------FPT--DKAVTVFCT--LVTPMLNPLIYTLRNEEVKRVM-K-K-----L--
------------------------------------------------------------
-----------------------------------------------WGR----------
--------MRKAG---------DM.-----------------------------------
----
>GA_x6K02T2Q125-51434523-51435437
------------------------------------------------------------
------------------------------------------------------MSN-V-
--------------------------------TEFILLGLTQD-P-D--LQK-LLF-IVC
LIIY-LITLAGNMLISVTIFISPA-L-AT-PMYFFLSYLSIIDGFYSSSITPKMIYD-LI
-SE-KS-T----ISFNGCMTQLFAEHFFAAAEIILLISMAYDRYVAICKPLHYMTIMNRH
VCIFLVVAA------------GIVGFVHGMI-QT-TFIA-QLPFC-GP-N-I-INHFICD
LIPLLELA--CTD-T---H--TLGPLIAA-NSGSMCLLIFSMLVASYVVILRSLR-NH-S
AEGR--R-------KA------LST-CASHVTVVVLFFVPCS--YLYV--RPV----I--
S---------FHI--DKIVSVFYT--LVTPLLNPLIYTLRNEEVKRVM-K-K-----L--
------------------------------------------------------------
-----------------------------------------------LGS----------
--------NH--V---------KH.-----------------------------------
----
>GA_x6K02T2Q125-51425355-51426275
------------------------------------------------------------
------------------------------------------------------MSN-V-
--------------------------------TEFILLGLTQD-P-D--LQK-FLF-IVC
LIIY-LITLAGNMLISVTIFISPA-L-AT-PMYFFLSYLSVIDGFYSSSIAPKMIYD-LI
-SE-KS-T----ISFNGCMTQLFVEHFFAAAEIILLMSMAYDRYVAICKPLHYMTIMNRP
LCVFLVGAA------------VILGFIHGGI-QI-LFMA-QLPFC-GP-N-I-IDHFMCD
LIPLLELA--CTD-T---H--TLGPLIAA-NSGSLCLLIFSMLVASYVVILRSLR-NH-S
AEGR--R-------KA------LST-CASHVTVVVLFFVPCS--YLYL--RPM----T--
S---------FPT--DKAVTVFCT--LVTPMLNPLIYTLRNEEVKRVM-K-K-----L--
------------------------------------------------------------
-----------------------------------------------WGR----------
--------MRKAG---------DM.-----------------------------------
----
>GA_x6K02T2Q125-51409740-51410672
------------------------------------------------------------
-----------------------------------M-------K-------Q--INN-V-
--------------------------------TEFILLGLTQN-P-D--VQK-LLL-VIF
ALIY-SLTLIGNLLIIVTVISSPT-L-GS-PMYFFLSFLSFVDGCCSSTMAPKMIFD-LL
-AE-RK-T----ISFNGCMTQIFAEHFFGGVEIILLTAMAYDRYVAICKPLHYMITMNRR
VCGFLVSTA------------WAGGFLHALI-QI-LFMV-WLPFC-GP-N-I-IDHFICD
LFPLLKLS--CTD-N---H--IFGLFVAA-NSGLMCMLIFSILLTSYVLIFCSLK-TH-S
TEEQ--L-------KA------LST-CASHITVVLLFFVPCI--FVYL--RPM----V--
I---------FPF--DKAVAVFYT--VITPMLNPLIYTLRNTEVKNAM-R-K-----L--
------------------------------------------------------------
-----------------------------------------------WNQ----------
--------RKPG-KR-------FT.-----------------------------------
----
>GA_x6K02T2Q125-51376062-51375133
------------------------------------------------------------
-----------------------------------M-------E-------N--KRN-V-
--------------------------------TEFILIGLTQN-P-Q--MQK-VVF-VTF
LVLY-MTTISGNLLIVVTIINSQA-L-NS-PMYFFLSHLSLIDTIYTSSSAPKLIAD-SL
-QE-NK-V----ISFNGCMAQVYAEHIFGATEIILLTVMAYDRYVAICKPLHYMTIMSHK
LCILLVGVA------------WTGGFLHATI-QI-LFTV-WLPFC-GP-N-I-IDHFMCD
LYPLLELV--CMD-T---H--ILGLFVAA-NSGFICLFNFLLLMGSYVIILRSLK-NY-S
LEGR--R-------KA------LST-CVSHITVVVLFFIPCI--FVYL--RPV----T--
T---------LPL--DKGVAVFYT--MVAPMLNPLIYTLRNAEVKNAI-K-K-----L--
------------------------------------------------------------
-----------------------------------------------WRK----------
--------K--VTSD-------SN.-----------------------------------
----
>GA_x6K02T2Q125-51361752-51362687
------------------------------------------------------------
-----------------------------------M-------E-------I--RSN-V-
--------------------------------TEFVLLGLTRN-P-S--MQK-IVF-AVF
VVIY-IISMVGNVLIVVTITASPS-L-GS-PMYFFLAYLSFIDACYSSVNTPKLIID-SL
-HE-KK-T----ILFNGCMTQVFGEHFFGGAEGILLTVMAYDRYVAICKPLHYTTIMSRR
VCGLLVGVV------------WVGGFLHATI-QI-LFIF-KLPFC-GP-N-V-IDHFMCD
LNPLLNLA--CTD-T---H--ILGLFVAA-NSGFICLLNFLLLLVSYVVILRSLR-NH-S
AEGR--R-------KA------LST-CVSHITVVVLFFVPCI--FVYM--RPS----A--
T---------LSI--DKAVAVFYT--MITPLLNPLIYTLRNAQMKDAI-K-K-----L--
------------------------------------------------------------
-----------------------------------------------CRW----------
--------KDDVISI-------NK.-----------------------------------
----
>GA_x6K02T2Q125-51319458-51320387
------------------------------------------------------------
-----------------------------------M-------E-------N--QNN-V-
--------------------------------TEFILLGLTEN-P-K--MQK-IVF-IMF
FLIY-IISITGNVLIVVTITSTSL-L-ES-PMYFFLAYLSFIDACYSSVSTPKLIAD-SL
-CE-KK-T----IPFNGCMTQIFGEHLFGGAEIILLTVMAYDRYVAICKPLHYATIMSRR
LCSLLVGVS------------WLGGFLHATI-QI-LFIF-QLPFC-GP-N-I-IDHFMCD
LNPLLNLV--CTD-T---H--TLGIFVAA-NSGFICLLNFLLLLVSYVAILRSLK-NH-S
AEGR--R-------KA------LST-CISHITVVVLFFVPCI--FVYM--RPV----A--
T---------LPI--DKAVAMFYT--MITPMLNPLIYTLRNAQMKDAI-K-K-----L--
------------------------------------------------------------
-----------------------------------------------GST----------
--------K--ILSS-------NK.-----------------------------------
----
>GA_x6K02T2Q125-51285881-51284976
------------------------------------------------------------
-----------------------------------M-------------------NN-I-
--------------------------------TEFILVGLTQN-M-E--LQI-FSF-VVF
FIVY-LLTLAGNLLIMVTISSSKA-L-GS-PMYFFLSFLSLIDGCCSSSMTPKMLAD-SL
-SV-RK-T----ISFSGCMTQVFAEHFFGAAEIILLTVMAYDRYVAICKPLRYTIIMNRF
VCGLLVGVA------------WAGGFIHATI-QI-LFTV-WLPFC-GP-N-V-IDHFMCD
LTPLLKLV--CMD-T---H--NLGLFVAA-NSGFICLLNFLLLMISYIVILDALK-SH-S
KEGR--C-------KA------LST-CVSHITVVILFFVPCI--FVYL--RPV----I--
T---------FSI--DKAVAVFYT--MITPMLNPLIYTLRNTEVKNAM-K-K-----L--
------------------------------------------------------------
-----------------------------------------------C------------
-------------IK-------VD.-----------------------------------
----
>GA_x6K02T2Q125-51276848-51275928
------------------------------------------------------------
-----------------------------------M-------E-------P--RNN-V-
--------------------------------TYFVLLGLSEN-P-K--VQK-GLF-VLF
LLSY-VLTMVGNLLIVMTVTTSNS-L-GS-PMYFFLASLSFVDIIYSSAISPKLISD-LF
-FG-QN-T----ISFKFCMTQLFTEHFFGGSEVFLLLVMAYDRYVAICKPLHYSTIMKQW
VCVVLLILS------------WIGGFLHSVI-QL-STIY-GLPFC-GP-N-I-IDHFMCD
MYPLLKLV--CID-T---Y--VIGLLVMA-NGGLICTVVFILLLISYGVILYSLK-NL-N
QEGR--W-------KA------LST-CGSHITVVVSFFVPCI--FMYA--RPA----K--
T---------FPI--DKMLSVFYT--VITPMMNPLIYTLRNSEMTNAM-K-K-----L--
------------------------------------------------------------
-----------------------------------------------WRR----------
--------KI------------IS.-----------------------------------
----
>GA_x6K02T2Q125-51257221-51258135
------------------------------------------------------------
-----------------------------------M-------E-------N--KRN-V-
--------------------------------TEFILIGLTQN-P-Q--MQK-VVF-VTF
LLLY-MITISGNLLIVVTVINSQA-L-NS-PMYFFLSHLSLIDTIYTSSSAPKLIAD-SL
-QE-NK-V----ISFNGCMAQVYAEHIFGATEIILLTVMAYDRYVAICKPLHYMTIMSHK
LCILLVGVA------------WTGGFLHATI-QI-LFTV-WLPFC-GP-N-I-IDHFMCD
LYPLLELV--CMD-T---H--TLGLFVAA-NSGFICLFNFLLLMGSYVIILRSLK-NY-S
LEGR--R-------KA------LST-CVSHITVVVLSFIPCI--FVYL--RPV----T--
T---------LPI--DKAVAVFYT--LVAPLLNPLIYTLRNSEVKNAI-K-K-----L--
------------------------------------------------------------
-----------------------------------------------WRK----------
--------K--I------------.-----------------------------------
----
>GA_x6K02T2Q125-51230155-51229211
------------------------------------------------------------
-----------------------------------M-------G-------K--NNN-V-
--------------------------------TEFILLGLTQD-P-V--GQK-ALF-VLF
LLMY-IVTMAGNLIIVVTIIASPS-L-SS-PMYFFLAYLSLMDAIYSTAISPKLIMD-LL
-CN-KK-T----ISFRACMGQLFVEHLFGATEIFLLVAMAYDRYVAICKPLHYLTIMNHR
VCILLVMAT------------WVGGFAHSMA-QV-LFVY-DLPFC-GP-N-V-IDHFACD
MYPLLVLV--CSD-T---Y--FLGLTVIA-NDGAICMVVFVILLASYGIILNSLK-TH-S
QEGR--R-------KA------LST-CSSHIMVVILFFVPCI--FMYV--RPV----S--
N---------FPV--DKSVTIFYT--VVTPMLNPLIYTLRNSEIKHSM-L-K-----L--
------------------------------------------------------------
-----------------------------------------------WSK----------
--------ILHSDRLRK-S---CC.-----------------------------------
----
>GA_x6K02T2Q125-51162884-51161940
------------------------------------------------------------
-----------------------------------M-------G-------Q--KNN-V-
--------------------------------TEFILLGLTQD-P-A--GQK-ALF-VMF
LLIY-IVTIVGNLLIVGTVIASPS-L-GS-PMYFFLAFLSLMDAVYSTAILPKLLTD-LL
-CD-KK-T----ISFTACLVQLFVEHLFGGSEVFILVVMAYDRYVAICKPLHYLTIMNRQ
VCILLLVVS------------WAGGFAHALL-QV-ISVY-ILPFC-GP-N-V-IDHFGCD
MYPLLGLA--CTD-T---Y--FLGLTVVG-NNGAMSIVVFVLLLVSYGIILNSLK-TH-S
QEGR--R-------KA------LST-CSSHIMVVVCFFVPCI--FMYV--RPV----S--
N---------FPI--DKYITVFYT--IFTPMLNPLIYTLRNMEIKICM-A-K-----L--
------------------------------------------------------------
-----------------------------------------------WSK----------
--------IFTKDIKRD-S---HH.-----------------------------------
----
>GA_x6K02T2Q125-51109312-51108356
------------------------------------------------------------
-----------------------------------M-------G-------Q--SNN-V-
--------------------------------TEFVLLGFTQD-P-A--GQK-ALF-VMF
SLMY-IATMVGNLLIVGTVIASPS-L-GS-PMYFFLASLSLMDAVYSTAISPKLIVD-LL
-RE-KK-T----ISFRACISQLFIEHLFGGVDIVILVAMAYDRYVAICKPLHYLIIMNRR
VCILFLVMA------------WAGGFAHALF-QV-LAVY-NLPFC-GP-N-I-IDHFGCD
IYPLLLLA--CTD-T---Y--FIGLSVIG-NNGAMCIVIFILLLLSYGIILRSLK-NH-S
QEGR--R-------KA------LST-CGSHITVVFLFFVPCI--FMYV--RPV----S--
S---------FPI--DKSITVIYT--IVTPMLNPLIYTLRNSEMKISM-E-K-----L--
------------------------------------------------------------
-----------------------------------------------LQK----------
--------TLSPCRIRLSSCCLCY.-----------------------------------
----
>GA_x6K02T2Q125-51098877-51097933
------------------------------------------------------------
-----------------------------------M-------G-------Q--NNN-V-
--------------------------------TEFILLGLTQD-P-A--GQK-VLF-IMF
LLIY-IVTIVGNLLIVGTVIASPS-L-GS-PMYFFLAFLSLMDAVYSTAILPKLLTD-LL
-CD-KK-T----ISFTACLVQLFVEHLFGGSEVFILVVMAYDRYVAICKPLHYLTIMNRQ
VCILLLVVS------------WAGGFAHALL-QV-ISVY-LLPFC-GP-N-V-IDHFACD
MYPLLGLA--CTD-T---Y--FLGLTVVG-NNGAMSIVVFILLLVSYGIILNSLK-TH-S
QEGR--R-------KA------LST-CSSHIMVVVLFFVPCI--FMYV--RPV----S--
N---------FPI--DKYITVFYT--VFTPMLNPLIYTLRNMEIKNCM-A-K-----L--
------------------------------------------------------------
-----------------------------------------------WCK----------
--------MFTKDIKRD-S---HH.-----------------------------------
----
>GA_x6K02T2Q125-51072323-51071367
------------------------------------------------------------
-----------------------------------M-------G-------Q--SNN-V-
--------------------------------TEFVLLGFTQD-P-A--GQK-ALS-VMF
SLIY-IVTMVGNLLIVGTVIASPS-L-GS-PMYFFLASLSLMDAIYSTAITPKLIVD-LL
-CE-KK-T----ISFRACISQLFIDHLFGGVDIVILLAMAYDRYVAICKPLHYLIIMNRR
VCILFLVMA------------WAGGFAHALF-QV-LAVY-NFPFC-GP-N-I-IDHFGCD
IYPLLLLA--CTD-T---Y--FLGLSIIG-NNGAMCIVIFTLLLLSYGIILRFLK-NH-S
QEGR--R-------KA------LST-CGSHITVVFLFFVPCI--FMYV--RPV----S--
S---------FPI--DKFITVIYT--IVTPMLNPLIYTLRNSEMKNSM-E-K-----L--
------------------------------------------------------------
-----------------------------------------------LQK----------
--------TLSPSRIRLSSCCLCY.-----------------------------------
----
>GA_x6K02T2Q125-51059648-51058725
------------------------------------------------------------
-----------------------------------M-------G-------Q--NNN-V-
--------------------------------TEFILLGLTQD-P-A--GQK-VLF-VMF
LLIY-IVKIVGNLLIVGTVIASPS-L-GS-PMYFFLAFLSLMDAVYSTAILPKLLTD-LL
-CD-KK-T----ISFTACLVQLFVEHLFGGSEVFILVVMAYDHYVAICKPLHYLTIMKRQ
VCILLVVVS------------WAGGFAHALL-QV-ISVY-LLPFC-GP-N-V-IDHFACD
IYPLLGLA--CTD-T---Y--FLGLTVVS-SYGAMSIVAFILLLVSYGIILNSLK-TH-S
QEGR--R-------KA------LST-CSSHIMVVVLFFVPCI--FMYV--RPV----S--
N---------FPI--DKYITVFYT--VFTPMLNPLIYTLRNMEIKNCM-A-K-----L--
------------------------------------------------------------
-----------------------------------------------WSK----------
--------MFTKA-----------.-----------------------------------
----
>GA_x6K02T2Q125-51051555-51050611
------------------------------------------------------------
-----------------------------------M-------G-------E--TNN-V-
--------------------------------TEFVLLGLTQD-P-T--GQK-ALF-VMF
LLVY-IVTIVGNLLIVGTVIASPS-L-NS-PMYFFLAFLSLMDAVYSTAILPKLLKD-LV
-CD-KK-T----ISFTACLVQLFVEHLFGGAEVFLLVVMAYDRYVAICKPLHYLTVMNQQ
VCISLLVVA------------WVGGFAHALV-QV-LSVY-KLPFC-GP-N-V-IDHFGCD
MYPLLALV--CTD-T---Y--FIGLTVVA-NNGAMCMVVFVLLLFSYGIILSSLK-TH-S
QEGR--R-------KA------LST-CSSHIMVVVLFFVPCI--FMYV--RPV----S--
N---------FPI--DKSISVFYT--AITPMLNPLIYTLRNSEIKNSM-G-K-----L--
------------------------------------------------------------
-----------------------------------------------WSK----------
--------MISIDRVRI-F---AY.-----------------------------------
----
>GA_x6K02T2Q125-51034790-51033846
------------------------------------------------------------
-----------------------------------M-------G-------E--RNN-V-
--------------------------------TEFVLLGLTQD-P-A--GQK-VLF-VMF
LLIY-IVTMVGNLLIVLMVIASPS-L-GS-PMYFFLACLSFLDIVYSTSISPKLIMD-LL
-CD-EK-S----ISFTACMSQLFIEHLFGGTEIVILVAMAYDRYVAICKPLHYLTIMNRK
VCIILLGFS------------WVGGFTHSMI-QI-LFVF-NLPFC-GP-N-I-IDHFMCD
MSPLLGLV--CTD-T---Y--FIGLTLIA-NGGAMCIVVFILLIVSYGIILKSLK-NY-S
QEGR--R-------KA------LST-CSSHIMVVTLFFVPCI--FMYA--RPV----Y--
N---------FSS--DKYITVFYT--VFTPMLNPLIYTLRNSEMKNSM-Q-K-----L--
------------------------------------------------------------
-----------------------------------------------WCT----------
--------LLTMDRIRL-S---CY.-----------------------------------
----
>GA_x6K02T2Q125-51020951-51020028
------------------------------------------------------------
-----------------------------------M-------G-------E--KSN-I-
--------------------------------TEFILLGLTQD-P-A--GRK-ILF-FIF
LLIY-IVTMVGNLLIVVTVITSPS-L-GS-PMYFFLASLSLLDALFSTAISPKLIVD-LF
-CD-QK-T----ISFTACMSQLFIEHLFGGVDIVILVAMAYDRYVAICKPLHYLAIMNRR
VCITLLIIA------------WTGGFTHSLI-QI-VFVY-NLPFC-GP-N-V-IDHFICD
MSPLLVLA--CTD-T---Y--FIGLTVIA-NGGAMCIVIFTLLLGSYGIILKSLK-TH-S
QEGR--R-------KA------LST-CSSHILVVILFFVPCI--FMYA--RPV----Y--
N---------FPI--DKCITVFYT--IITPMLNPLIYTLRNSEMKTCM-K-K-----L--
------------------------------------------------------------
-----------------------------------------------WCK----------
--------ILSAD-----------.-----------------------------------
----
>GA_x6K02T2Q125-50972538-50971621
------------------------------------------------------------
-----------------------------------M-------G-------Q--SYN-V-
--------------------------------TEFIFVDLTQD-P-A--GKK-ALF-VLF
SLTY-IVTMLGNLLIAVTVIASPS-L-NS-PMYFFLACLSVLDAFYCNTISPNLIIG-LL
-KD-KN-N----ISFRACMLQLFVEHLFGGVEVFLLVFMAYDRYVAICKPLHYLTIMNQR
VCILLLLVA------------GVGGILHSLI-QV-LTVY-KLPFC-GP-N-V-IDHFMCD
MNPLLGLA--CTD-T---Y--FLGITVIA-NGGVICVGIFTFLLVSYGIILNSLK-TH-S
QEGR--R-------KA------LST-CSSHIMVVVCFFAPCI--FIYA--RPV----S--
N---------FSI--DKYIAVFYT--VVSPMLNPLIYTLRNSEMKNSI-K-K-----L--
------------------------------------------------------------
-----------------------------------------------WCK----------
--------TL-------------A.-----------------------------------
----
>GA_x6K02T2Q125-50937307-50936387
------------------------------------------------------------
-----------------------------------M-------G-------Q--NHN-V-
--------------------------------TEFIFVGLSQD-P-A--GQK-VLF-VLF
SLTY-IVTMFGNLLIALTVIASPS-L-NS-PMYFFLACLSVLDALYCNTISPNLIID-LL
-YN-KK-N----ISFRACMLQLFVEHLFGGVEVFLLVFMAYDRYVAICKPLHYLTIMNQR
VCILLLLIA------------GVGGILHSLI-QV-LTVY-KLPFC-GP-N-V-IDHFMCD
MNQLLGLA--CTD-T---Y--FLGITVMA-NGGVICVGIFTFLLVSYGIILNSLK-TH-S
REGR--H-------KA------LFT-CSSHIMVVVCFFAPCS--FIYA--RPV----S--
N---------FPV--DKYIAVFYT--VVSPMLNPLIYTLRNSEMKNSI-K-K-----L--
------------------------------------------------------------
-----------------------------------------------WCK----------
--------TL------------TT.-----------------------------------
----
>GA_x6K02T2Q125-50926215-50925271
------------------------------------------------------------
-----------------------------------M-------G-------Q--RSN-V-
--------------------------------TEFILLGLTQD-H-V--GQR-ALF-VMF
LLIY-IVTIVGNLLIVGTVIASPS-L-GT-PMYFFLAYLSLLDAVYSTAISPKLMVD-LL
-CD-RK-T----ISFSACMTQLFLEHLLGGAEVFLLMVMAYDRYVAICKPLHYLIIMNRR
VCFLLLVVS------------WAGGLAHSVA-QL-LFVY-NLPFC-GP-N-V-IDHFICD
MYPLLGLA--CTD-T---H--IIGLTVVA-NGGAICMLVFIILIISYGIILRSLK-TH-S
QEGR--Q-------KA------LST-CSSHIMVVVLFFVPCI--FMYV--RPV----H--
N---------FPI--DKSITVFYT--IVTPILNPLIYALRNSEMKRSM-E-N-----L--
------------------------------------------------------------
-----------------------------------------------LYK----------
--------VFPRDKITM-S---FH.-----------------------------------
----
>GA_x6K02T2Q125-50883183-50882239
------------------------------------------------------------
-----------------------------------M-------G-------K--SNN-V-
--------------------------------TEFILLGLTQD-P-A--GRK-ALF-VMF
LLIY-IVTMVGNLLIVETVISSPS-L-DS-PMYFFLASLSLMDAVYSTAFSPKLIMD-LL
-CN-RR-T----ISVSACIGQLFVEHLFGGAEVFLLVFMAYDRYVAICKPLHYMTIMNRQ
VCILLLVAA------------CAGGFGHSLV-QV-IVVC-YLPFC-GP-N-T-IDHFICD
MYPLLGLA--CTD-T---Y--LIGLTVVA-NGGAICMTVFILLLVSYGIILNSLK-SH-S
EEGR--R-------KA------LST-CSSHIIVVVLFFVPCI--FMYV--RPV----S--
N---------FPI--DKSLTVVYT--VITPMLNPLIYTLRNAEMKNSM-K-K-----L--
------------------------------------------------------------
-----------------------------------------------WCE----------
--------RLTMERLRM-F---PH.-----------------------------------
----
>GA_x6K02T2Q125-50861284-50860367
------------------------------------------------------------
-----------------------------------M-------E-------Q--RNN-V-
--------------------------------TEFVLLGLTQS-P-E--GQK-ILF-VVF
LVIY-VVTMAGNLLIVVTVVVSPS-L-DA-PMYFFLGYLSFMDAVYSTTVTPNMIID-LL
-YE-KK-T----ISFKACMSQLFIGHLFGGAEILLLVVMAYDRYVAICKPLHYLTIMNQR
VCVLLLLLA------------WFGGFLHAVV-QL-LFVY-NLPFC-GP-N-I-IDHFICD
MYPLLKLA--CTD-T---Y--VIGLTVVA-NDGAICVVIFMLLVISYGVILHSLK-NL-S
QEGR--R-------KA------LST-CGSHITVVVLFFVPCI--FMYV--RPP----S--
T---------LPI--DKSLTVFYT--VVTPMLNPLIYTLRNAEMKNAM-R-K-----L--
------------------------------------------------------------
-----------------------------------------------WAS----------
--------KG-------------K.-----------------------------------
----
>GA_x6K02T2Q125-50849945-50848998
------------------------------------------------------------
-----------------------------------M-------G-------Q--RNN-V-
--------------------------------TEFILLGLTQD-P-A--GQK-ALF-VMF
LLIY-IVTMVGNLLIVATVIASPS-L-GS-PMYFFLAYLSIMDAVYSTSTSPKLIMD-LL
-SD-KK-T----ISFSACMGQLFIEHLFGGAEVFLLVVMAYDRYVAICKPLHYLTIMNRQ
ICILLLVIA------------WVGGFVHSVI-QL-AFVS-TLPFC-GP-N-V-IDHFICD
MYPLLTLA--CSD-T---Y--FIGLTVVA-NGGAICMVILILLLISYVFILNSLK-NY-S
QEGR--R-------KA------LST-CSSHITVVVLFFVPCI--FIYV--RPV----S--
N---------FPI--DKSISVVFT--VITPMLNPLIYTLRNSEMKIAM-Q-K-----L--
------------------------------------------------------------
-----------------------------------------------WCK----------
--------TATTGRVRVHS---PH.-----------------------------------
----
>GA_x6K02T2Q125-50805620-50804676
------------------------------------------------------------
-----------------------------------M-------E-------N--RNN-V-
--------------------------------TEFILLGLTQN-P-E--GQK-VLF-VTF
LLIY-IVTVMGNLLIMVTIMASQS-L-GS-PMYFFLAYLSFIDTVYSTSIAPKMIID-LL
-YE-TK-T----ISFRACMTQVFIDHLFAGAEVILLVVMAYDRYVAICKPLHYLTIMNRR
VCVLMLLGA------------WIGGFLHSLI-QF-IFIY-QLPFC-GP-N-I-IDSFVCD
MYPLLKLA--CTN-T---Y--LIGLCMIA-NGGAICTVTFLILLVSYGVILHSLK-AH-S
LEGK--R-------KA------LYT-CASHITVVVLFFVPCI--FLYA--RPT----S--
T---------FPI--DKSVTVVLT--FITPMLNPLIYTLRNAEMKNAM-K-R-----L--
------------------------------------------------------------
-----------------------------------------------WSK----------
--------KSSSIVSGLY----HS.-----------------------------------
----
>GA_x6K02T2Q125-50784973-50784056
------------------------------------------------------------
-----------------------------------M--------------------N-V-
--------------------------------TEFILMGLTQN-P-Q--LQR-ILL-LML
LIIY-IVTVTGNLLIVGTIVCSQT-L-NS-PMYFFLAFLSLIDACYSSSIIPKMLAD-LM
-SE-RK-T----ISFHGCMIQLFVEHFLGASEIVLLVVMAYDRYVAICRPLHYVTRMNHH
NCCVLVGVC------------WIMGFLHSFG-QI-LVTL-WIPFC-GP-N-V-MDHFCCD
IFPLLQLA--CAD-T---F--LLGLLIAA-NGGVIPVITFTMLLMSYAVILFSLR-TH-S
TAGR--K-------KA------LST-CSSHITVVVLFFVPCI--YTYM--RPV----T--
T---------FHT--DKAIAVFYT--LVTPMLNPIIYTVRNAEVKNAI-R-M-----I--
------------------------------------------------------------
-----------------------------------------------LKK----------
--------NSILD---------NK.-----------------------------------
----
>GA_x6K02T2Q125-50770831-50769896
------------------------------------------------------------
-----------------------------------M-------Q-------N--QSF-V-
--------------------------------TEFVFLGLSQN-P-N--LQK-LIF-IIC
LVVY-IATMGSNMMIVVTVVCSPT-LLGS-PMYFFLAFLSLLDASFSSAMTPKMILD-SL
-YK-RK-T----ISFEGCMIQLFVEHFLGGAEMILLTAMAYDRYVAICKPLHYSSIMTRK
VCGTLVGVA------------WAGGLLHSTV-QI-IFTL-QLPFC-GP-N-V-INHFMCD
LFPLLELA--CTD-T---H--IFGLFVVA-NSGLICIIVFVLLLVSYGFILLSLR-SQ-S
SEGR--W-------KA------LST-CGSHVAVVVLFFVPCI--FIYA--RPH----S--
A---------FSF--DKMVALFYT--MLSPLLNPIIYTFRNKDMKNAI-R-K-----L--
------------------------------------------------------------
-----------------------------------------------WKK----------
--------LVMVSDE-------R-.-----------------------------------
----
>GA_x6K02T2Q125-50748233-50747292
------------------------------------------------------------
-----------------------------------M-------E----LHSP--PSN-V-
--------------------------------TEFVLLGLTQN-P-R--LQK-ILF-IVF
LFVF-LFTVLANLLIVLTISFSPT-L-SA-PMYFFLTYLSFIDAFYTSVTTPKMIID-LL
-YQ-RR-T----ISLAGCLTQLFVEHFLGGSEIILLIVMAYDRYVAICKPLHYMTIMRQG
LCRLLVVVA------------WIGGILHATM-QI-FFMI-NLPFC-GP-N-V-IDHFMCD
LFPLLKLA--CRD-T---H--KLGIIVAA-NSGAMCFLIFTMLLISYIVILRSLK-SH-S
SEGR--R-------KA------LST-CGSHCTVVVLFFVPCI--FTYM--RPV----T--
T---------YPV--DKLVTVFFA--ILTPMLNPIIYTARNTEVKNAM-R-N-----L--
------------------------------------------------------------
-----------------------------------------------LKR----------
--------QVTYPV--------LK.-----------------------------------
----
>GA_x6K02T2Q125-50741934-50741017
------------------------------------------------------------
-----------------------------------M-------E-------N--ANN-V-
--------------------------------TEFILVSITKI-P-E--LRI-LFS-ALF
LIMY-VATLLGNLLIIVTVTVSPN-L-RS-PMYFFLISLSLLDVIYSSVTAPKLIVD-SL
-SE-NT-T----ISLEGCMTQLFAEHFFGGVEIILLIVMAYDSYVAICKPLHYTTIVSPR
VCWLMVGGA------------WVGGFAHGTI-QL-LFMY-QIPFC-GP-N-V-IDHVICD
LFPLLQLA--CMD-T---H--ILALLVIL-NSGVMCVTIFLILITSYVVILCSLK-SS-S
SEGR--R-------KA------LST-CSSHFTVVVLFFVPCI--ILYM--RPV----V--
T---------YPI--DNAMALCAT--IFEPMLNPLIYSLRNAEVKHAL-R-K-----L--
------------------------------------------------------------
-----------------------------------------------WMK----------
--------RG------------P-.-----------------------------------
----
>GA_x6K02T2Q125-50727797-50726862
------------------------------------------------------------
-----------------------------------M-------Q-------N--QSF-I-
--------------------------------TEFVFLGLSQN-P-N--VQK-IIF-VIC
LLVY-IATIGGNMMIVVTVVSTPA-LLGS-PMYFFLAFLSLLDASFSSAMTPKMIVD-SL
-YE-RK-T----ISFEGCMIQLFAEHFFGGAEVIVLSAMAYDRYVAICKPLHYSSIMTLR
LCGTLVGVA------------WTGGFLHSII-QI-IFTL-QLPFC-GP-N-I-IDHFICD
LYPLLELA--CTD-T---H--IFGLLVVA-NSGFICIIIFTLLLVSYGFILLSLR-SH-S
SEGR--W-------KA------LST-CGSHIAVVVLFFVPCI--FTYA--RPP----T--
A---------FSF--DKMVAIFYT--MLSPLLNPMIYTFRNKDMKNAI-R-K-----M--
------------------------------------------------------------
-----------------------------------------------WTR----------
--------LIVHSDK-------K-.-----------------------------------
----
>GA_x6K02T2Q125-50696209-50695274
------------------------------------------------------------
-----------------------------------M-------Q-------N--QSF-V-
--------------------------------TEFILLGLSQN-P-N--VEN-ILC-VVF
LFIY-LATIGGNIMIVVTIIYSPA-LLSS-PMYFFLIFLSLLDACTSSTVTPKMMVD-LF
-YE-RK-T----ISFECCMTQLFAIHFFTGIEVIILSAMAYDRYVAICKPLHYSSIMTRR
LCGILVMVS------------WTGGFLHSLI-QI-IFTL-QLPFC-GP-N-V-IDHYLCD
LFPLLKLA--CTD-T---H--IFVILVFS-NSGSISIIIFSILLVSYGVILFSLR-AH-S
SEGR--R-------KA------LST-CGSHITVVLLFFVPCF--LIYA--RPP----S--
A---------FSS--EKNAFVFAT--IITPLLNPMVYTFRNKEMKNAI-R-K-----M--
------------------------------------------------------------
-----------------------------------------------WKK----------
--------LIVVSHD-------F-.-----------------------------------
----
>GA_x6K02T2Q125-50672630-50671698
------------------------------------------------------------
-----------------------------------M-------L-------N--HSS-V-
--------------------------------TEFILLGLSQN-S-K--VEK-VLF-VIF
LLIY-LATIGGNMIIVVTIIYSPA-LLGS-PMYFFLIFLSFLDACTSSTVTPKMIVD-FF
-YE-KK-T----ISFECCMTQLFAVHFFTGMEVIVLSAMAYDRYVAICKPLHYSSIMTRR
LCGILVMLS------------WAGGFLHSII-QI-IFTL-QLPFC-GP-N-V-IDHYMCD
LFPLLKLA--CTD-T---H--IFVILVFA-NSGSICIIIFSILLVSYSVILFSLR-AH-S
SEGR--R-------KA------LST-CGSHITVVLLFFVSCI--LIYA--R-P----A--
A---------FSS--EKNALVFAT--IITPLLNPMVYTFRNREMKNAI-R-K-----L--
------------------------------------------------------------
-----------------------------------------------WKR----------
--------WKVVSGD-------I-.-----------------------------------
----
>GA_x6K02T2Q125-50650037-50649102
------------------------------------------------------------
-----------------------------------M-------N-------N--QSC-V-
--------------------------------TEFIFLGLSQN-S-K--VEK-ILF-FIF
LLIY-LATIGGNMIIVVTIIYSPA-LLGS-PMYFFLIFLSLLDACTSSTVTPKMIVD-FF
-YD-RK-T----ISFECCMTQLFAVHFFTGMEVIVLSAMAYDRYVAICKPLHYSSIMNRR
LCGNLVMVS------------WAGGFLHSII-QI-IFML-QLPFC-GP-N-V-IDHYMCD
LFPLLKLA--CTD-T---Y--IFVILVFA-NSGSICIIIFSILLVSYGVILYSLR-AH-S
SEGK--F-------KA------LST-CGSHIIVVVLFFVPCI--LTYA--RPI----S--
A---------FSF--EKNAVVFTT--VLTPLLNSVVYTFRNKEMKNAI-R-K-----M--
------------------------------------------------------------
-----------------------------------------------WKK----------
--------LIAVSDK-------H-.-----------------------------------
----
>GA_x6K02T2Q125-50623664-50622729
------------------------------------------------------------
-----------------------------------M-------L-------N--QSF-V-
--------------------------------TEFILLGLSQN-P-K--VEK-ILF-VLF
FLVY-LATIGGNIVIVVTILFSPA-LFGS-PMYFFLSFLSFLDACISSVITPKMIVD-FF
-YE-TK-T----ISFECCMVQLFAVHFFTGVEVIVLSAMAYDRYVAICKPLHYSSIMNQR
LCVILVGIA------------WAGGFLHSIT-QI-IFTL-QLPFC-GP-N-V-IEHFICD
LFPLLKLA--CTN-T---H--IFVILVFA-NSGSICIIIFSLLLVSYGVILFSLR-SH-S
SEGW--S-------KA------LST-CGSHITVVLLFFVPCI--LIYA--RNT----S--
A---------FSF--EKNVFIFAD--VLTPLLNPMVYTFRNKEMKNAI-K-K-----I--
------------------------------------------------------------
-----------------------------------------------WRR----------
--------LFNISDK-------H-.-----------------------------------
----
>GA_x6K02T2Q125-50604368-50603433
------------------------------------------------------------
-----------------------------------M-------Q-------N--QSF-V-
--------------------------------TEFILLGLSQN-P-K--VEK-ILF-VVF
LLVY-IATIGGNMIIVVTIIYSPA-LLSS-PMYFFLIFLSFLDACTSSTVTPKMIVD-FF
-YE-RK-T----ISFECCITQLFTSHFFAGVEVIILTSMAYDRYVAICKPLHYSSIMTRR
LCGTLVMVA------------WTGGFLHSIT-QV-IFTL-QLPFC-GP-N-F-IDHFICD
LFPLLQLA--CTD-T---H--IFVILVFA-NSGSFCIIIFSLLIVSYGVILFSLR-GH-S
SEGR--R-------KA------LST-CGSHITVMILFFVPCM--LIYA--RPS----S--
A---------FSF--EKNTLIFAS--VLTPLFNPMVYTFRNKEMKNAI-R-K-----M--
------------------------------------------------------------
-----------------------------------------------CRK----------
--------LLVDSDN-------F-.-----------------------------------
----
>GA_x6K02T2Q125-50591144-50590209
------------------------------------------------------------
-----------------------------------M-------Q-------N--QSL-V-
--------------------------------NEFILLGLSQN-T-K--VEK-ILF-LLF
LLIY-LATIGGNMIIVATIIYSPA-LLGS-PMYFFLVFLSLLDACTSTVVTPKMIVG-FF
-YE-RK-I----ISFEGCMTQLFAIHFFTAVEVIVLSAMAYDRYVAICKPLHYLSIMSKR
VCGVLVGIA------------WAGGFLHSII-QI-VFTL-QLPFC-GP-N-V-IDHYMCD
LFPLLKLA--CTD-T---Q--IFVILVFA-NSGSICIIIFSLLLVSYGVILFSLR-AH-S
SEGR--Y-------KA------LST-CGSHITVVVLFFVPCI--LIYA--RPS----S--
P---------FSF--EKNTLIFAN--VLTPLLNPMVYTFRNKEMKSAI-R-K-----M--
------------------------------------------------------------
-----------------------------------------------WKR----------
--------LVVVSDK-------Y-.-----------------------------------
----
>GA_x6K02T2Q125-50579531-50578596
------------------------------------------------------------
-----------------------------------M-------E-------N--QSI-V-
--------------------------------NEFILLGLSQN-P-K--IEN-ILF-VVF
LLVY-LATIGGNMMIIATIIYSPA-LLGS-PMYFFLIFLSLLDTCTSTVVTPKLILD-FF
-YE-RK-T----ISFEGCMTQLFAFHFFTGAEVIVLAAMAYDRYVAICKPLHYSSIMTWR
VCGVLLGVA------------WTGGFLHSII-QI-IFTL-QLPFC-GP-N-V-IDNYICD
LFPLLKLA--CTD-T---H--IFVFLVFA-NSGSICIIIFSLLLVSYGVILFSLR-GH-S
SEGR--L-------KA------LST-CGSHITVVVLFFVPCI--LIYA--RTT----S--
P---------FPY--EKYVAIFVN--VITPLLNPMVYTFRNKEMKNAI-R-K-----M--
------------------------------------------------------------
-----------------------------------------------CRR----------
--------SKVVSDN-------Y-.-----------------------------------
----
>GA_x6K02T2Q125-50555603-50554668
------------------------------------------------------------
-----------------------------------M-------Q-------N--QSF-V-
--------------------------------TEFILLGLSQN-L-Y--VEK-ILF-VLF
LLIY-LATIGGNMIIVVTIIYSPA-LLGS-PMYFFLIFLSLLDALTSSTVTPKIIVD-CF
-YE-RK-T----ISFECCMTQLFTVHFFTGAEVIVLASMAYDRYVAICKPLHYSSIMTRR
LCGILVVVS------------WAGGFLHSII-QI-IFTL-QLPFC-GP-N-V-IDHYMCD
LFPLLKLA--CTD-T---H--IYVLLIFA-NSGAICIIIFSLLLVSYGIILFSLR-AH-S
SEGR--R-------KA------LST-CGSHIIVVLLCFVPCL--LIYA--RPT----S--
A---------FSF--EKNMLIFIN--VLTPLLNPMVYTFRNKEMKNAI-G-K-----M--
------------------------------------------------------------
-----------------------------------------------WKR----------
--------LIVVSDK-------F-.-----------------------------------
----
>GA_x6K02T2Q125-50536041-50535106
------------------------------------------------------------
-----------------------------------M-------Q-------N--QSF-V-
--------------------------------TEFIILGLSQN-P-I--VEK-ILF-FVL
LLVY-LATIGGNIIIVVTIMYSPA-LLGS-PMYFFLAFLSFLDLCVSSTVTPKMIVD-FF
-YE-KK-T----ISFGCCMMQLFSVHFFSGTEMIVLAAMAYDRYVAICKPLHYFSILTRR
LCSILVAIS------------WAGGFLHSII-QV-IFTL-QLPLC-GP-N-V-IDHYTCD
LFPLLKLA--CTD-T---H--IFVLLVFA-NSGAICIIIFSLLLVSYGVILFSLR-AH-S
SEGR--R-------KA------LST-CGAHVTVVVLFLVPCI--LIYA--RDT----S--
A---------FSF--EKHTLLFVN--VLTPLLNPTVYTFRNKEMINAI-R-K-----M--
------------------------------------------------------------
-----------------------------------------------CKR----------
--------LKMIFVR-------F-.-----------------------------------
----
>GA_x6K02T2Q125-50504545-50503631
------------------------------------------------------------
-----------------------------------M-------Q-------N--QSF-V-
--------------------------------TEFILLGLSQN-L-N--VEK-MLF-VLF
LFIY-IATIGGNMMIVVTIIYSPA-LLGS-PMYFFLAFLSFLDACTSSTVTPKIIVD-CF
-YE-RK-T----ISFECCMTQLFTVHFFTGAEVIVLASMAYDRYVAICKPLHYSSIMTQR
LCGILVVVS------------WAGGFLHSII-QI-IFTL-QLPLC-GP-N-V-IDHYMCD
LFPLLKLA--CTD-T---H--IYVLLIFA-NSGAICIIIFSLLIVSYGVILFSLR-AQ-S
SEGR--R-------KA------LST-CGSHITVVLLFFVPCI--LIYA--RPT----S--
A---------FSF--EKNMLIFVN--VLTPLLNPMVYTFRNKEMINAI-K-K-----I--
------------------------------------------------------------
-----------------------------------------------WKR----------
----------------------F-.-----------------------------------
----
>GA_x6K02T2Q125-50494588-50493653
------------------------------------------------------------
-----------------------------------M-------Q-------N--QSS-V-
--------------------------------TEFIILGLSQN-P-K--IEK-ILF-VVF
LLVY-MATVGGNMIIVVTIIYSPA-LLSS-PMYFFLAFLSFLDACVSSTVTPKMVVD-FL
-HE-KK-T----ISFGCCMTQLFSVHFFSGAEMIVLAAMAYDRYVAICKPLHYSSILTRR
LCSILVAIS------------WAGGFLHAIV-QV-IFTL-QLPLC-GP-N-V-IDHYMCD
LFPLLKLA--CTD-T---H--IFVLLVFA-NSGAICIIIFSLLLVSYGVILFSLR-AH-S
SEGR--R-------KA------LST-CGAHVTVVVLFLVPCI--LIYA--RDT----S--
A---------FSY--EKDTLIFVN--VLTPLLNPMVYTFRNKEMINAI-R-K-----M--
------------------------------------------------------------
-----------------------------------------------WKR----------
--------LIVIFVR-------Y-.-----------------------------------
----
>GA_x6K02T2Q125-50482823-50481885
------------------------------------------------------------
-----------------------------------M-------Q-------N--QTI-V-
--------------------------------TEFVLLGLSQN-P-K--VEK-LLF-VIF
LLLY-LATIGGNMTIVVTIASSPV-LLGS-PMYFFLAFLSLLDACVSSIVTPKMIID-LF
-YK-RK-T----ISFECCMTQVFSVHFFSAVEVIILAAMAYDRYVAICKPLHYSSIMNRR
LCGILVGIA------------FAGGFLHSII-QI-IFTL-QLPFC-GP-N-F-IDHFICD
LFPLLKLA--CTD-T---H--IFVILVFA-NSGSICIIIFSFLLVSYVVILFSLR-TH-S
SEGR--R-------KA------LST-CGSHITVVVLFFVPCI--LIYA--RPT----S--
P---------FSL--EKNVFIFAD--VLTPLLNPVVYTFRNKEMKNAI-R-K-----M--
------------------------------------------------------------
-----------------------------------------------WRS----------
--------LLVAPDI-------LK.-----------------------------------
----
>GA_x6K02T2Q125-50468705-50467770
------------------------------------------------------------
-----------------------------------M-------H-------N--QSY-V-
--------------------------------NEFILLGLSQN-P-Q--IEK-ISF-FIF
LLVY-LATLVGNMIIVVTIVYSPA-LLGS-PMYFFLAFLSFLDACVSSVVTPKMIAD-MT
-YE-RK-I----ISFECCMTQVFAVHFLTAVEVIVLAAMAYDRYVAICKPLHYSFIMNRR
LCGTLVGVA------------WAGGFLHSII-QI-AFTL-KLPFC-GP-N-V-IDHFICD
LFPLLKLA--CTD-I---H--IFIILVFA-NSGSICIIIFSFLLISYGVILFSLR-AH-S
SEGR--R-------KA------LST-CGSHITVVVFFFVPCI--LIYA--RPT----S--
A---------FSF--EKNVFVFTD--VLTPLLNPMVYTFRNKEMINAI-G-K-----M--
------------------------------------------------------------
-----------------------------------------------RKR----------
--------LIMVPDK-------Y-.-----------------------------------
----
>GA_x6K02T2Q125-50452032-50451097
------------------------------------------------------------
-----------------------------------M-------Q-------N--QTL-V-
--------------------------------TEFLLLGLSQN-P-K--VQK-IVF-VVF
LFIY-IATVGGNMIIVVTIICSRA-LLGS-PMYFFLACLSFLDACISSVITPKVTVD-LL
-YE-KR-T----ISFEGCMAQVFAVHFFTGVEVIVLISMAYDRYVAICKPLYYSSIMNRR
LCGILMGMA------------WTGGFLHSTI-QI-IFIL-CLPFC-GP-N-V-IDHFLCD
LFPLLKLA--CTD-T---Y--IFVILVFA-NSGSFCIIIFSLLLISYGVILFSLR-TH-S
TEGR--R-------KA------LST-CGSHITVVVLFFVPCI--IIYA--RPT----S--
A---------FFS--EKNMFLFAT--ILTPLLNPMIYTFRNKEMKNAI-R-K-----I--
------------------------------------------------------------
-----------------------------------------------WKK----------
--------LILDYGI-------S-.-----------------------------------
----
>GA_x6K02T2Q125-50437014-50437949
------------------------------------------------------------
-----------------------------------M-------P-------N--QTI-V-
--------------------------------TEFILLGLSEN-P-T--VQK-IVF-VVF
SFVY-MATIGGNIIIAVTILCTPA-LLGS-PMYFFLAFLSFLDACITSVITPKMIVD-SV
-NE-SK-T----ISFEGCMTQIFAEHFFAAVEVIVLISMAYDRYVAICKPLHYSSIMNWR
LCGTLVGIA------------WAGGFLHSII-QI-IFTL-QLPFC-GP-N-V-IDHFMCD
LFPLLELA--CTN-T---Y--VYGLLVFA-NSGSICIIIFSMLLISYGVILFSLR-SH-S
SEGR--W-------KA------LST-CGSHIAVVVSFFVPCI--FIYA--RST----S--
A---------SSF--EKKVAVFDG--IMTPLLNPLIYTFRNKEMKNAI-R-K-----M--
------------------------------------------------------------
-----------------------------------------------WNR----------
--------FRMVSDK-------F-.-----------------------------------
----
>GA_x6K02T2Q125-50409367-50408432
------------------------------------------------------------
-----------------------------------M-------Q-------N--QSF-V-
--------------------------------TEFIFLGLSQN-P-K--VQK-IVF-IVF
LFVY-IATVGGNMIIVVTIVCSPA-LIDC-PMYFFLAFLSLLDACFSSVITPKMVVD-SL
-YE-KK-T----ISFEGCMMQLFAEHFLAAVEVIVLTAMAYDRYVAICKPLHYSSIMNWR
LCGTLMGIA------------WTGGFLHSII-QI-IFTL-QLPFC-GP-N-V-IDHFMCD
LFPLLELA--CTD-T---H--IFGLLVVA-NSGSICIIIFSILLVSYGVILFSLK-AH-S
SEGR--W-------KA------LST-CGSHIAVVVLFFVPCI--FIYA--RPP----S--
A---------FSF--DKMVAIFYT--ILTPLLNPVIYTFRNKDMKNAM-K-K-----V--
------------------------------------------------------------
-----------------------------------------------WKR----------
--------LAVVSDG-------K-.-----------------------------------
----
>GA_x6K02T2Q125-50386882-50385950
------------------------------------------------------------
-----------------------------------M-------W-------L--NNN-V-
--------------------------------TEFILLGLTQD-P-F--RKK-ILF-VVF
LLFY-MGTLLGNLLIIATIKTSQT-L-GS-PMYFFLFYLSLSDTCFSTTIAPRTIVD-SL
-LN-EA-S----ISFTECIIQVFTFHFFGCLEIFILILMAVDRYVAICKPLHYMTIMSRR
VCGVLVAIA------------WVGSCVHSLV-QI-FLAL-SLPFC-GP-N-E-IDHYFCD
LQPLLKLA--CSD-T---Y--LINLLLVS-NSGAICTVSFLMLIVSYVIILRSLR-NH-S
AEGR--R-------KA------LST-CISHIIVVILFFGPCI--FIYT--RPA----T--
T---------FPM--DKMIAIFYS--IGTPLLNPLIYTLRNAEVKNAM-K-K-----L--
------------------------------------------------------------
-----------------------------------------------W-R----------
---------------KKVVSDDRK.-----------------------------------
----
>GA_x6K02T2Q125-50372411-50371485
------------------------------------------------------------
---------------------------------------------------MGY-GN-L-
--------------------------------TEFILLGLFHN-E-D--VKA-ICA-VLF
LLCY-LAILCGNLVVLLTIKGSQ--LSEQ-PMYFFLSYLSFMDVCFTSTVAPKFIIG-LL
-VQ-CN-T----ISYNGCIAQMFYAHFFGATEIFILVVMAYDRYVAICRPLYYMITMSRQ
VCYILVIGS------------VFGAFIHSLV-HV-LVII-RLPFC-GS-N-E-IDHYFCD
IFPLLKLA--CTD-T---R--LLVIVIIT-TTGVMSILTFVALVISYIIILSILR-TR-S
SESR--R-------KA------LST-CGSHITVVFMFFLPLI--FTYV--PMG----D--
S---------VGD--DKVFALFYT--MIAPLFNPLIYTLRNTDMKNAM-R-K-----V--
------------------------------------------------------------
-----------------------------------------------WCQD---------
---KLFEG---------------K.-----------------------------------
----
>GA_x6K02T2Q125-50322618-50323547
------------------------------------------------------------
-----------------------------------M-------E-------I--KNN-V-
--------------------------------TEFVLLGLTQN-P-Q--LQK-ILF-VVF
LVIY-VFSVAGNLLILITITNSQL-L-GY-PMYYFLAYLSFIDACYSSVNTPKLLAD-TF
-HK-RK-S----IKFNGCMTQVFAEHFIGGTEVILLTVMAYDRYVAICKPLHYATIMNRR
LCNILVGVS------------WVGGFLHGGI-QI-LFII-ELPFC-GP-N-V-IDHFMCD
LNPLLDLA--CID-T---H--ILGLFVAA-NSGFICLLNFLLLLVSYLVILNSLR-TH-S
AEGR--R-------KA------LST-CVSHITVVVLFFVPCI--FVYM--RPA----A--
T---------LPI--DKAVALFYT--MITPMLNPLIYTLRNAQMKNAI-W-K-----L--
------------------------------------------------------------
-----------------------------------------------FSV----------
--------K--VQSD-------DK.-----------------------------------
----
>GA_x6K02T2Q125-50304328-50305251
------------------------------------------------------------
-----------------------------------M-------Q-------Q--NST-V-
--------------------------------TEFILLGLTQD-P-L--KQK-MVF-IIF
LVFY-MGTVVGNTLIIVTIKFSRT-L-GG-PMYFFLFYLSFADSCFSTSTAPRLIVD-AL
-SK-KN-I----ISYNECMTQVFALHLFGCMEVFVLIFMAVDRYVAICKPLHYPVIMRRQ
VCVILIIVA------------WIGSFLHSTT-QI-VLAL-RLPFC-GP-N-L-IDHYCCD
LQPLLELA--CMD-T---H--MINLLLVF-NSGAICSSSFLIFIISYFVILYSLR-NH-S
AEGR--K-------KA------LST-CTSHIIVVVLSFGPCI--FIYA--RPP----T--
T---------FSM--DKMVTVFFT--IGSPFLNPIIYTLRNAEVKNAM-K-K-----L--
------------------------------------------------------------
-----------------------------------------------W-H----------
---------------VKIMT---E.-----------------------------------
----
>GA_x6K02T2Q125-50290367-50291296
------------------------------------------------------------
-----------------------------------M-------E-------I--KNN-V-
--------------------------------TEFVLLGLTQN-L-H--LQK-IVF-VVF
LVIY-VFSVVGNLLIVITITNSQL-L-GY-PMYYFLAYLSFIDACYSSVNTPKVIAD-SL
-HK-RK-S----IKFNGCMTQVFAEHFIGGTEVILLTVMAYDRYVAICKPLHYATIMNRQ
LCNILVGVS------------WVGGFLHGGI-QI-LFII-GLPFC-GP-N-V-IDHFMCD
LNPLLDLA--CID-T---H--ILGLFVAA-NSGFICLLNFLLLLVSYLVILNSLR-SH-S
AEGR--R-------KA------LST-CVSHITVVVLFFVPCI--FVYM--RPV----A--
T---------LPI--DKAVTLFYT--MITPMLNPLIYTLRNAQMKNAI-W-K-----L--
------------------------------------------------------------
-----------------------------------------------FSV----------
--------K--VQSD-------DK.-----------------------------------
----
>GA_x6K02T2Q125-50268830-50269753
------------------------------------------------------------
-----------------------------------M-------Q-------Q--NST-V-
--------------------------------TEFILLGLTQD-P-L--KQK-MVF-IIF
LVFY-LGTVVGNTLIIVTIKFSRT-L-GS-PMYFFLFYLSFSDSCFSTSTAPRLIVD-AL
-SK-KN-I----ISYNECMTQVFALHLFGCMDVFILIFMAVDRYVAICKPLRYSVIMRRQ
VCVILIIVA------------WIGSFLHSTT-QI-VLAL-RLPFC-GP-N-L-IDHYCCD
LQPLLKLA--CMD-T---Y--MINLLLVF-NSGAICSSSFVILIISYFVILHSLR-NH-S
AEGR--K-------KA------LST-CTSHIIVVILSFVPCI--FIYA--RPP----T--
T---------FPM--DKMVTVFYT--IGTPFLNPIIYTLRNAEVKNAM-K-K-----L--
------------------------------------------------------------
-----------------------------------------------W-H----------
---------------VKFIM---K.-----------------------------------
----
>GA_x6K02T2Q125-50243231-50242221
------------------------------------------------------------
---------------------------------------------------MENHKN-I-
--------------------------------TEFIFMGLWEN-R-Q--IEL-LFF-FLF
LLCY-LAVLMGNSVIFLTITCSHL-IE-Q-PMYYFLCHLSLMDLCYPSTVIPRLIRD-LA
-AT-RK-N----ISYNECMTQLFTAHLLAGVEIFILVSMALDRYVAIVKPLHYMVIMSRK
RCDMLIVTA------------WILGFWHSIA-LL-LMVL-SLPFC-GP-N-H-INHYFCD
IKPLLKLV--CKD-V---H--VVSILAIV-NSGMVLFAIFIVLLASYILILYSLR-TR-S
SAGK--W-------KV------LST-CSSHIMVVVLFFGPCI--YTYV--LPA----G--
S---------ENK--DKEISVFYT--VIAPILNPVIYTLRNSEMKSAM-H-K-----V--
------------------------------------------------------------
-----------------------------------------------WSRLSNLGLKYVK
PSCNSALMFLGQLLSNRSQKVQTI.-----------------------------------
----
>GA_x6K02T2Q125-50231574-50230642
------------------------------------------------------------
-----------------------------------M-------Q-------L--NIN-V-
--------------------------------TEVILLGLTQD-P-S--RKN-IVF-AIF
LLFY-MGTLLGNLLIIVTVKTSQA-L-GS-PMYFFLFYLSLSDTCFSTTVAPRTIVD-SL
-QK-EA-S----ISFTECIIQIFTFHFFGCLEIFILILMAVDRYVAICKPLHYMTIMSRR
VCGVLVAIA------------WMGSCVHSLV-QI-FLAL-SLPFC-GP-N-V-IDHYFCD
LQPLLKLA--CSD-T---Y--LINLLLVS-NSGAICTVSFLVLMFSYVIILHSLR-NH-S
AEGR--R-------KA------LST-CISHIIVVILFFGPCI--FIYT--RPA----T--
T---------FPM--DKMISIFYS--IGTPLLNPLIYTLRNAEVKNAM-K-K-----L--
------------------------------------------------------------
-----------------------------------------------W-R----------
---------------KKIVSDDKK.-----------------------------------
----
>GA_x6K02T2Q125-50221692-50220766
------------------------------------------------------------
---------------------------------------------------MGF-GN-L-
--------------------------------TEFIFLGLFHN-E-N--VKE-MCA-VLF
LLCY-LAILCGNLVVLITIRGSH--LSEQ-PMYYFLTYLSFMDVCFTSTVAPKLIID-LF
-VQ-CN-T----ISYNGCIAQMFYAHFFGATEIFILVAMAYDRYVAICRPLYYMITMSRQ
VCYMLVIAS------------AIGAFIHSLV-HV-FIII-RLPFC-GT-N-E-IDHYFCD
IFPLLKLA--CTD-T---R--LMVIVIIT-TTGVLSILTFLALVISYIIILSILR-TR-S
SEGR--R-------KA------LST-CGSHITVVFMFFLPLI--FTYV--PVG----D--
S---------VGD--DKVFALFYT--MIAPLFNPLIYTLRNTDMKNAM-R-K-----V--
------------------------------------------------------------
-----------------------------------------------WCQD---------
---KLFEG---------------K.-----------------------------------
----
>GA_x6K02T2Q125-50202854-50201910
------------------------------------------------------------
---------------------------------------------------MENHKN-V-
--------------------------------TEFIFMGLWQN-R-Q--IEL-LFF-FLF
LLCY-LAVLMGNSVILLTITCSHL-IE-Q-PMYYFLCHLSLMDLCYTSTVIPRLIRD-LA
-AT-RK-N----ISYNECMTQLFTAHLLAGVEIFILVSMALDRYVAIVKPLHYMVIMSRK
RCDMLIVTA------------WILGFWHSIA-LL-LMVL-SLPFC-GP-N-H-INHYLCD
IKPLLKLV--CKD-L---H--VVSILTIA-NSGMVVVAIFIVLLVSYILILYSLR-TR-S
SAGK--R-------KA------LST-CSSHIMVVVLFFGPCI--YTYV--LPV----G--
S---------ENK--DKEISVFYT--VIAPMLNPLIYTLRNSEMKSAM-H-K-----V--
------------------------------------------------------------
-----------------------------------------------WSRLS--------
------------LRVEVSERI--L.-----------------------------------
----
>GA_x6K02T2Q125-50181139-50180195
------------------------------------------------------------
---------------------------------------------------MENHKN-V-
--------------------------------TEFIFMGLWQN-R-Q--IEL-LFF-LLF
LLCY-LAILMGNSVILFTITCSHL-IE-Q-PMYYFLCHLSLMDLCYTSTVIPRLIRD-LA
-TT-RK-N----ISYNECMTQLFTSHLLAGVEIFILVSMALDRYVAIVKPLHYMVIMSRK
RCDMLIVTA------------WILGFWHSIA-LL-LMVL-SLPFC-GP-N-H-INHYLCD
IKPLLKLV--CKD-V---H--VVSILAIA-NSGMVLFAIFIVLLASYILILYSLR-TR-S
SAGK--R-------KA------LST-CSSHIMVVVLFFGPCI--YIYI--LPA----G--
S---------ENK--DKEISVFYT--VIAPMLNPLIYTLRNSEMKSAM-H-K-----V--
------------------------------------------------------------
-----------------------------------------------WSRLS--------
------------LRVEVSERI--L.-----------------------------------
----
>GA_x6K02T2Q125-50163514-50162588
------------------------------------------------------------
-----------------------------------M-------Q-------L--NIN-V-
--------------------------------TEFILLGLTQD-P-S--RKN-IVF-AIF
LFFY-MGTLLGNFLIIVTIKTSPA-L-GS-PMYFFLFYLSLSDTCFSTTVAPRTIVD-SL
-LK-EA-S----ISFNECIIQVFTFHLFGSLEIFILILMAVDRYVAICKPLHYMTIMNRQ
VCGMLVATV------------CVGSCIHSSV-QI-ILAL-SLPFC-GP-N-E-IDHYFCD
LQPLLKLA--CSD-T---Y--VINLLLVS-NSGTLCTVSFLMLMVSYIIILYSLR-NH-S
AEGR--R-------KA------LFT-CVSHIIVVILFFVPCI--FIYT--RPA----T--
T---------FPM--DKMISVFYT--ICTPFLNPLIYTLRNAEVKNAM-R-K-----L--
------------------------------------------------------------
-----------------------------------------------W-S----------
---------------KKISDD--I.-----------------------------------
----
>GA_x6K02T2Q125-50079044-50079964
------------------------------------------------------------
-----------------------------------M-------M-------N--KNN-V-
--------------------------------TEFILLGVTRD-P-E--LRK-ILS-VLF
LIMY-MATVFGNLLIVVTITRSPS-L-RS-PMYFFLLSLSLMDVTYSSVIAPKLIMD-SL
-SE-RT-I----VSFERCMTQLFAEHFFGGVGIILLIVMAYDRYVAICKPLHYVKMMTPR
VCCLMVGGA------------WVGGSMHATI-QL-LFMY-QIPFC-SS-N-I-IDHFMCD
LFPLLKLA--CMD-T---H--ILGLLVIL-NSGVMCVSIFLILIASYMVILCSLK-SY-S
SEGR--R-------KA------LST-CSSHFAVVVLFFVPCI--FLYM--RPV----V--
T---------FPI--DKAMAVSFT--IVEPMLNPLIYTLRNTEVKYAI-K-N-----M--
------------------------------------------------------------
-----------------------------------------------CRK----------
--------QG------------SH.-----------------------------------
----
>GA_x6K02T2Q125-50046879-50047784
------------------------------------------------------------
-----------------------------------M--------------------N-V-
--------------------------------TEFILMGLTQN-P-Q--LQR-ILF-FVL
LITY-IITVTGNLLIVGTIVCSQS-L-NS-PMYFFLTFLSLIDACYSSCTIPKMLVD-LL
-SE-TK-T----ISFNGCILQLFVEHFLGASEIVLLVVMAYDRYVAICRPLHYASRMNHH
MCCLLVGIC------------WIVGFLHSFG-QI-LVTL-WIPSC-GP-N-I-LDHFFCD
IFPLLQLA--CTD-T---F--LLGLLVAC-NGGVIPVITFTMLLMSYAVILYSLR-TH-S
TAGR--K-------KA------LST-CGSHITVVVLFFVPCI--FMYM--RPV----A--
T---------FPM--DKAIAVFYI--IITPLLNPVIYTVRNAEVKSAI-R-M-----L--
------------------------------------------------------------
-----------------------------------------------LKR----------
--------MHL-------------.-----------------------------------
----
>GA_x6K02T2Q125-50012960-50013871
------------------------------------------------------------
-----------------------------------M---------------Y--NHT-M-
--------------------------------TEFILFGLTQD-P-E--QQK-AIF-GVF
LILY-LMTLMGNFLIMVTIKMSQT-L-GS-PMYFFLFYLSFADACFSTTTAPRLIAD-AL
-LQ-KK-I----ITYNECMTQVFAVHFFGCMEIFVLILMAFDRYVAICKPLRYTAIMSQH
ICGVLVILA------------WIGSCIHSSA-QI-FLAL-RLPFC-GP-N-V-IDHYFCD
LQPLLKLA--CMD-T---Y--VINLLVVS-NSGAICTVSFIVLLISYIVILYSLR-SH-S
AEGR--R-------KA------LST-CTSHIIVVILFFGPCI--FIYT--WPP----T--
T---------FPI--DKMVSLFYT--IGTPVLNPLIYTLRNAEVKHAM-K-K-----L--
------------------------------------------------------------
-----------------------------------------------W-G----------
---------------NKV------.-----------------------------------
----
>GA_x6K02T2Q125-49974190-49975125
------------------------------------------------------------
---------------------------------------------------MECKRN-I-
--------------------------------SEFLLMGLSSK-R-N--IEV-FCF-LFF
SFCY-LAILCGNLLILISIRCSSL-FN-Q-PMYYFLSHLSSMDIFYTSCVTPKLIGD-LL
-VR-RK-T----ISYTNCMLQVFAMHFFGMIEILILTAMAFDRCVAICKPLHYMVIMSRS
RCHILIWAS------------WVGGAAHSLS-QF-CLLI-CLPFC-GP-N-E-IDHYYCD
IFPLLKVA--CTD-T---T--ITGVLVVA-NSGLIALVTFVVLFGSYVVILFTLR-NY-S
AEGR--H-------KA------LST-CASHITVVILFFGPSI--FAYL--RPP----T--
T---------FPE--DKIFALFYT--IIAPMFNPLIYTLRNTEMKKAM-K-K-----V--
------------------------------------------------------------
-----------------------------------------------WCQ----------
---NMFSE----------E--KHS.-----------------------------------
----
>GA_x6K02T2Q125-49948903-49949814
------------------------------------------------------------
-----------------------------------M---------------H--NYS-V-
--------------------------------TEFILFGLTQD-P-E--KQK-AIF-GVF
LILY-LMTLIGNFLIVMTIKMSQT-L-GS-PMYFFLFYLSFADACFSTTTAPRLIID-AL
-SQ-KK-I----ITYNECMTQVFAAHFFGCMEIFVLILMAIDRYVAICKPLRYTTIMSQR
ICGILVILA------------WVGSCIHSSA-QI-FLAL-RLPFC-GP-N-V-IDHYFCD
LQPLLKLA--CMD-T---Y--VINLLVVS-NSGAICMVSFTLLLISYIFILYSLR-NH-S
VEGR--R-------KA------LST-CTSHFIVVVIFFGPCI--FIYT--RPP----T--
T---------FPI--DKMVSVFYT--IGTPLLNPLIYTLRNAEVKIAM-K-K-----L--
------------------------------------------------------------
-----------------------------------------------W-C----------
---------------GKV------.-----------------------------------
----
>GA_x6K02T2Q125-49934557-49933640
------------------------------------------------------------
---------------------------------------------------MECQRN-I-
--------------------------------SEFLLMGLSSK-Q-N--TEV-FCF-MFF
LFCY-FTILSWNLLILFSIRCSSL-FN-Q-PMYYFLSHLASMDICYTSCVTPKLIGD-LL
-AE-RK-T----ISYTDCMLQVFAMHFFGMIETLILTVMAFDRCVAICKPLHYMVIMSRN
RCHVFIWAS------------WVGGVAHSFP-QV-MMLV-CLPFC-GP-N-E-IDHYFCD
VFPLLKIA--CTD-T---Y--IIGVLMVA-NSGMVASVIFVLLFGSYVVILFTLR-NY-S
AEGR--R-------KA------LST-CGSHISVVILFFGSTI--FAYL--RPP----T--
T---------FPE--DKIFALFYT--IIAPMFNPLIYTLRNKEMKTAI-K-K-----V--
------------------------------------------------------------
-----------------------------------------------WCQ----------
---MSF------------------.-----------------------------------
----
>GA_x6K02T2Q125-49911636-49910701
------------------------------------------------------------
---------------------------------------------------MECKRN-V-
--------------------------------SEFLLMGLSSK-Q-N--TEV-FCF-IFF
LFCY-FTILSWNLLILFSIRCSSL-FN-Q-PMYYFLSHLASMDICYTSCVTPKLIGD-LL
-AE-RK-T----ISYTNCMLQVFAMHFFGMIEILILTVMAFDRCVAICKPLYYMVIMSRN
RCHVFIWAS------------WVGGVAHSFP-QV-MMLV-CLPFC-GP-N-E-IDHYYCD
VFPLLKVA--CTD-T---Y--IIGVLMVA-NSGMVAFVIFVLLFGSYVVILFTLR-NY-S
AEGR--R-------KA------LST-CGSHISVVILFFGPSI--FVYL--RPP----T--
T---------FPE--DKIFALFYT--IIAPMFNPLIYTLRNTEMKSAI-K-K-----V--
------------------------------------------------------------
-----------------------------------------------WCQ----------
---VTFLG----------E--KHN.-----------------------------------
----
>GA_x6K02T2Q125-49900552-49899623
------------------------------------------------------------
------------------------------------------------------MGN-V-
--------------------------------TVFILLGLSDN-Q-N--IEV-LCF-VLF
LFCY-IAIWMGNVLIMVSITCTQL-MD-Q-PMYFFLHYLSLCDLCYTSTVTPKLLTD-LL
-AE-RK-I----ISYNNCMTQLFVLHFLGAIEIFILTAMAYDRYVAICRPLHYTVIMSRQ
RCNEILAAC------------CTGGFVHSAS-QS-LLIA-CLSFC-HH-N-E-IDHYFCD
VYPLLKLA--CTD-T---H--RIGLFVIV-DSGLIALVTFVVLMVSYFLIAYTIS-VY-P
AESR--S-------KA------LST-CSSHITIVVLFFVPVF--FIYI--RPN----I--
T---------FPE--DKVFALFYT--IIAPMFNPLIYTLRNIEMKRAI-K-K-----M--
------------------------------------------------------------
-----------------------------------------------WYH----------
---QIPS-----------YKKQIP.-----------------------------------
----
>GA_x6K02T2Q125-49890854-49889931
------------------------------------------------------------
---------------------------------------------------MESTNN-I-
--------------------------------TEFILLGLSQN-K-K--IKA-LCF-LMF
LFCY-IAILGGNMIILISITCSQL-IE-Q-PMYFFLNYLALSDLCYTSTVTPKFLTD-LL
-VE-RN-K----ISYTSCMAQLFTMHFFGGIEILILTVMAYDRYVAICKPLHYSIIMSRG
RCHAMVTAC------------CAGAFIHSFL-QS-LLAI-SLPFC-GH-N-E-MDHYFCD
IYPLLTLS--CTN-T---H--RVGLLVVA-NSGMMGLVTFVVLMWSYSFILYTIR-AY-P
AESR--S-------KA------LST-CSSHVTVVIFFFVPVL--FIYI--RPA----T--
T---------YPE--DKVFALFYT--ILAPMFNPLIYTLRNTEMKNAL-R-K-----V--
------------------------------------------------------------
-----------------------------------------------WC-----------
------------------HKLFFI.-----------------------------------
----
>GA_x6K02T2Q125-49870417-49871388
------------------------------------------------------------
---------------------------------------------------MDYRTN-I-
--------------------------------TEFILLGLSQT-K-E--IEV-ICF-VLF
LLCY-IAILFGNLLIMISVTWSHL-IN-Q-PMYFFLSYLALSDLCYTSTVTPKLIIN-LV
-TT-KK-S----ISYNGCMTQLFTMHFFGGIEVFILTGMAYDRYVAICKPLHYTILMSRQ
KCDAVIAAS------------CAGGFLHSFG-QF-LLAV-FLPYC-GP-N-E-IDHYFCD
VYPLLKLA--CTD-T---R--KIGFLVIA-NSGLMGLVTFVVLLISYGVILYTVR-SY-S
AENR--R-------KA------LST-CSSHITVVVLFFAPLL--FIYI--RPA----T--
T---------LPE--DKVFALFYT--IIAPMLNPLIYTLRNKEMKNAI-K-R-----L--
------------------------------------------------------------
-----------------------------------------------CYL----------
---MSGSEGNRLKGVTVFHHHTVS.-----------------------------------
----
>GA_x6K02T2Q125-49829472-49828534
--------------------Q---------------------------------------
------------------LRDRGN---------------------------Q--T-N-S-
--------------------------------VIFILLGFSEY-P-D--LQV-PLF-FVF
LIIY-TITVLGNLGMIGIIRINTK-LRST-PMYFFLSHLSFVDFCYSTVVTPKLLEN-LI
-IE-DR-T----ISFSGCIIQFFFACTFVVTETYMLAVMAYDRFVAVCNPLLYTVAMSPK
LCSILVGAS------------YSWGLICSLT-LT-YFLL-RLSFQ-GI-N-I-INNFVCE
HAAIVAVS--CSD-P---Y--ISQEIIFV-SASFNEISSLIIILTSYVFIFITVM-KMSS
IGGR--S-------KA------FST-CASHLTAIIIFHGTIL--FLYC--VPN----T--
K-SS------WLM--VKVASVFYT--VFIPMLNPLIYSLRNKDVKESV-R-K---L-V--
------------------------------------------------------------
-----------------------------------------------T-KSL--------
---------------------------.--------------------------------
----
>GA_x6K02T2Q125-49824309-49825256
--------------------M---------------------------------------
-------------------QHQVN---------------------------Q--S-T-G-
--------------------------------VVFVFVGFSEY-P-N--LQV-PLF-LIF
LIIY-TITVLENLGMILVIRINAK-LH-T-PMYFFLSHLSIVDLCYTTVIAPKLLDL-LI
-TE-DR-S----MSLKGCIIQFYFGCACVVTQNFMLAVMAYDRFVAICNPLLYTVAMSQK
LCALLVTGT------------YLWGGLCATT-LT-YFLL-ALSYC-RS-S-I-INHFCCE
YSAIISAA--CSD-S---S--ISQIACLL-ICMFNEICSLLIIIVSYVVIFTTVI-KIPT
KGAL--Q-------KA------LST-CAPHLTAISFCHGIIL--LLYC--VLK----S--
K-SS------LLL--VKIVTVFYS--MVIPMLNPLIYSLRNKDVKETV-R-K---L-I--
------------------------------------------------------------
-----------------------------------------------H-MKI-------L
SQ-----------------S------L.--------------------------------
----
>GA_x6K02T2Q125-49808415-49807477
--------------------H---------------------------------------
-------------------SIYEN---------------------------Q--S-S-T-
--------------------------------VTFILVGFSEY-P-D--IQL-PLF-LLF
LTIY-TVTALGNLGMIAIIRLSPK-LH-T-PMYFFLSHLSFVDFCYSTVVTPKLLEN-LI
-VE-DR-K----ISFTGCVMQFFFACIFVVTETFMLAVMAYDRFVAVCNPLLYTVAMSQK
LCWSLVAGS------------YSWGIICSFV-FI-RFML-TLVFC-GT-K-F-INNFVCE
HDAIVAVS--CSD-P---Y--ISQKVIFI-FATFNELSSLMIILTSYVFIVITVM-KMPT
TGGR--Y-------KV------FST-CASHLTTITIFHSIII--CLYC--VPT----T--
K-SS------WLL--VKVASVFYT--VVIPMLNPLIYSLRNKDVKDAV-K-K---L-M--
------------------------------------------------------------
-----------------------------------------------C-SSL-------S
--------------------------S.--------------------------------
----
>GA_x6K02T2Q125-49796506-49795568
--------------------Y---------------------------------------
-------------------SIQEN---------------------------Q--S-S-T-
--------------------------------VTFILVGFSEY-P-D--IQL-PLF-LLF
LTIY-TVTVLGNLGMIAIIRLSPK-LH-T-PMYFFLSHLSFVDFCYSTVVTPKLLEN-LI
-VE-DR-R----ISFTGCVMQFFFVCIFVVTETFMLAVMAYDRFVAVCNPLLYTVAMSQK
LCWSLVAGS------------YSWGIICSFV-FI-HFML-TLVFC-GT-K-F-INNFVCE
HDAIVAVS--CSD-P---F--ISQKVIFI-FATFNELSSLMIILTSYVFIVITVM-KMPT
TGGR--Y-------KV------FST-CASHLTTITIFHSIII--CLYC--VPT----T--
K-SS------WLL--VMVASVFYT--VVIPMLNPLIYSLRNKDVKDAV-K-K---L-M--
------------------------------------------------------------
-----------------------------------------------C-SSL-------S
--------------------------S.--------------------------------
----
>GA_x6K02T2Q125-49759783-49758845
--------------------M---------------------------------------
----------------------IN---------------------------Q--S-S-V-
--------------------------------TTFILVGFSEY-P-H--LQP-PLF-LMV
MTIY-TVTLVGNVGIILVRRINPK-LH-T-PMYFFLSHLSFLDLCYSSVVPPKLLEI-LI
-VE-HR-T----ISLKGCMTQFFFGCACVIIEMFMLAVMAYDRFVAVCKPLLYTVAMSHK
FCALLVAGS------------YMWGGLGAAI-IT-YTLV-QLSYC-EP-G-I-IDHFSCE
YSAIVSVS--CSD-P---S--FSQMVCLV-ISMLNEVSSLLITMTSYVFLIVTII-KMPS
KGGL--R-------KA------FST-CTSHLTAISIFHGTIL--LLYC--IPN----A--
K-SS------KLV--VKVATVLYT--VLIPMLNPLIYSLRNKDVKETV-K-R---L-I--
------------------------------------------------------------
-----------------------------------------------S-SKL-------H
SQ-----------------T------I.--------------------------------
----
>GA_x6K02T2Q125-49709783-49708833
--------------------M---------------------------------------
------------------AYEVMN---------------------------Q--T-S-A-
--------------------------------TTFILVGFSEY-P-Q--LQI-PLF-LLF
LTIY-SVTLMGNLGILVVIKGNPK-LH-T-PMYFFLSHLSFLDICYSSVFTPKLLQI-LI
-ME-DR-T----ISFIGCMIQFFFICTFVITEMFMLAVMAYDRFVAVCNPLLYTVVMPFQ
FCALLVAGT------------YMIGGLCAVI-LI-YTLL-QLSYC-EY-G-I-INHFGCE
YSAVISVS--CSD-S---S--FSQLACLV-ISIFSESSSVLITLASYVFIVVTII-KMPS
KGGL--R-------KA------FST-CTSHLTAISIFHGIIL--LLYC--VPN----S--
N-SS------RLF--VKVATALYT--VMIPMLNPLIYSLRNKDVKDTV-R-R---L-I--
------------------------------------------------------------
-----------------------------------------------S-SKL-------H
SH-----------------L------T.--------------------------------
----
>GA_x6K02T2Q125-49669483-49670421
--------------------M---------------------------------------
----------------------IN---------------------------Q--S-S-V-
--------------------------------TTFILVGFSEY-P-H--LQP-PLF-LMI
MTIY-TVTLVGNVGIILVRRINPK-LH-T-PMYFFLSHLSFLDICYSSVFTPKLLEI-LI
-VE-HR-T----ISLNGCMTQFFFGCACVITEMFMLAVMAYDRFVAVCNPLLYTVAMSHQ
LCALLVAGS------------YMWGGLCAVI-IT-YTLV-ELSYC-EP-G-I-IDHFGCE
YSAIVSVS--CSD-P---S--FSQMVCLV-ISILSEGSSLLITMASYVFIVVTII-KMPS
KDGL--R-------KA------FST-CTSHLTAISIFHGIIL--LLYC--IPN----A--
K-SS------KLL--VKVATVLYT--VLIPMLNPLIYSLRNKDVKETV-K-R---L-I--
------------------------------------------------------------
-----------------------------------------------S-SKL-------H
SQ-----------------T------I.--------------------------------
----
>GA_x6K02T2Q125-49641892-49640942
--------------------M---------------------------------------
------------------AYEVVN---------------------------Q--S-S-A-
--------------------------------TTFILVGFSEY-P-Q--LQI-PLF-LLF
LTIY-SVTLMGNLGILVVIKVNPK-LH-T-PMYFFLSHLSFLDICYSSVFTPKLLQI-LI
-ME-DR-T----ISFIGCMIQFFFICTFVITEMFMLAVMAYDRFVAVCNPLLYTVVMPIQ
FCALLVAGT------------YMIGGLCTLI-IL-YTLL-QLCYF-EY-G-I-INHFGCE
YSAVISVS--CSD-S---S--FSQLICLV-ISIASEFSSVLITLASYVFIVVTII-KMPS
KGGL--R-------KA------FST-CTSHLTAITIFHGILL--LLYC--IPN----S--
N-SS------RLF--VKVATALYT--IMIPMLNPLIYSLRNKDVKDTV-R-R---L-I--
------------------------------------------------------------
-----------------------------------------------S-SKL-------H
SH-----------------L------T.--------------------------------
----
>GA_x6K02T2Q125-49616865-49615915
--------------------M---------------------------------------
------------------AYEVMN---------------------------Q--T-S-A-
--------------------------------TTFILVGFSEY-P-Q--LQK-PLF-LLF
LAIY-SVTLVGNLGILVVIKVNPK-LH-T-PMYFFLSHLSFLDICYSSVFTPKLLQI-LI
-ME-DR-T----VSFKACMVQFFFICTFVITEMFMLAVMAYDRFVAVCNPLLYTVVMPFQ
FCALLVAGT------------YMIGGLCTVI-LL-YTLL-QLSYC-EY-G-I-INHFGCE
YSAVISVS--CSD-S---S--FSQLTSLV-IAIVSESSSVLITLASYVFIVVTII-KMPS
KGGL--R-------KA------FST-CTSHLTAISIFHGIIL--LLYC--VPN----S--
N-SS------RLF--VKVATALYT--IMIPMLNPLIYSLRNKDVKDTV-R-R---L-I--
------------------------------------------------------------
-----------------------------------------------S-SKL-------H
SH-----------------L------T.--------------------------------
----
>GA_x6K02T2Q125-49593880-49592930
--------------------M---------------------------------------
------------------MLDLGN---------------------------E--S-S-V-
--------------------------------TMFILSGFSEY-P-H--LHA-PLF-LLF
FMIY-TVTLIGNLGIIVVRKVNPK-LH-T-PMYFFLSHLSFLDICYSSVFTPKLLEI-LI
-VE-DR-T----ISFKGCMTQFFFICAFVITEMFMLAVMAYDRFVAVCNPLLYTVSMSPK
LCAFLVAGT------------YMWGVLCSLT-IT-YSLL-QLSYC-GP-N-I-INHFGCE
YSAILSLS--CSD-P---T--FSQVVCLT-ISIFNETCSLLIILASYVFIVVTII-KMPS
KGGL--Q-------KA------FST-CSSHLTAISIFHGIIL--LLYC--VPN----S--
K-NS------WLV--VKVATVLFT--VMIPMLNPLIYSLRNKDVKGTV-S-R---L-M--
------------------------------------------------------------
-----------------------------------------------H-LKL-------Q
AH-----------------S------T.--------------------------------
----
>GA_x6K02T2Q125-49585842-49584862
--------------------MNSV------------------------------------
-----------VSSNRSQVWNEGN---------------------------R--S-M-V-
--------------------------------ASFILLAFSEF-P-N--LQL-PLF-LVF
LIMY-MVTVLENLGMIFIIRMNPK-LH-T-PMYFFLSHLSFVDFCYTSVIAPKLLDL-LI
-VE-DK-S----ISFEGCMAQYFLGCTFVIIEMFMLAVMAYDRFVAVCNPLLYTVAMSHE
LCSLLVVIT------------YIWAGIFSST-LT-YILL-QLSYC-GP-N-V-IDHFCCE
YSALLSVS--CSD-T---S--FSQMACLV-ISMFNEACCLLIIITSYVFIVVTVI-KIPT
KGAF--R-------KA------FST-CASHLTAIGVCHGIVL--LLYC--VLK----S--
K-SS------LFL--VKVATVFHS--MVIPMLNPLIYSLRNKDVKETV-R-K---L-I--
------------------------------------------------------------
-----------------------------------------------Y-LKC-------I
FH-----------------S------I.--------------------------------
----
>GA_x6K02T2Q125-49563265-49562315
--------------------M---------------------------------------
------------------VPLEIN---------------------------V--S-V-E-
--------------------------------INFVLLGFTDY-P-N--LQI-PLF-LIF
LFMY-IITVVGNLGMTVLINIDHK-FH-T-PMYFFLSHLSFVDFCYSTIITPKLLEN-LV
-LA-DK-T----ILYFSCMLQYFLSCVALVSESYLLAVMAYDRFVAICNPLLYTVAMSPR
LCILLVTGS------------YIWSTFETLI-LL-CYAL-QLKFS-RF-N-V-INHFFCE
YTALIVVS--SSD-I---H--IPSLLLFC-FATFNEVSTLLIILTSYVLIFVTVL-KIKS
ASGR--R-------KA------FST-CASHLTAITIFHGTIL--SLYC--VPN----S--
K-NS------RNA--VKVASVFYA--VVNPLLNPLIYSLRNKDVKEVF-Q-K---L-V--
------------------------------------------------------------
-----------------------------------------------S-TSL-------K
FQ----------------------L-H.--------------------------------
----
>GA_x6K02T2Q125-49542541-49541597
--------------------M---------------------------------------
------------------VPMERN---------------------------V--S-V-E-
--------------------------------IIFSLLGFTDY-P-E--LQI-PLF-LIF
LFMY-VITVVGNLGMIALININPK-FH-T-PMYFFLSHLSFVDFCYSTIITPKLLEN-LV
-LA-DK-T----ILYFSCMFQYFLSCVAVVSESYLLAVMAYDRFVAICNPLLYTVAMSPR
LCILLVTGS------------YIWSIFAPLI-LL-CYAL-QLKFS-RF-N-V-INHFFCE
YTALIAVS--SSD-I---H--IPSLLLFC-FATFNEVSTLLIILTSYVFIFVTVL-KIKS
ASGR--R-------KA------FST-CASHLTAITIFHGTIL--SLYC--IPN----S--
K-NS------RQV--VKVASVFYT--VVNPMLNPLIYSLRNKDVKDAF-Q-K---L-V--
------------------------------------------------------------
-----------------------------------------------S-T---------K
IP----------------------L-Q.--------------------------------
----
>GA_x6K02T2Q125-49527073-49526132
--------------------M---------------------------------------
------------------TLSDGN---------------------------H--S-G-A-
--------------------------------V-FTLLGFSDY-P-E--LTI-PLF-LIF
LTIY-SITVVGNIGMIVIIRINPK-LH-I-PMYFFLSHLSFVDFCYSSIVAPKMLVN-LV
-TM-NR-G----ISFVGCLVQFFFFCTFVVTESFLLGVMAYDRFVAIRNPLLYTVAMSQR
LCAMLVLGS------------YAWGVVCSLI-LT-CSAL-NLSFY-GF-N-M-INHFFCE
FSSLLSLS--RSD-T---S--VSQLLLFV-FATFNEISTLLIILLSYVLIVVTIL-KMKS
ASGR--R-------KA------FST-CASHLTAITIFHGTIL--FLYC--VPN----S--
K-NS------RHT--VKVASVFYT--VVIPMLNPLIYSLRNKDVKDTV-K-K---I-I--
------------------------------------------------------------
-----------------------------------------------G-T---------K
VY----------------------S-S.--------------------------------
----
>GA_x6K02T2Q125-49516664-49517629
--------------------M---------------------------------------
------------------LLTYGN---------------------------N--S-G-A-
--------------------------------M-FILLSFSDY-P-E--IEM-PLF-LVF
LAIY-SITVVGNIGMIVIIRINPK-LH-T-PMYFFLSHLSFVDFCYSSVIAPKMLVN-LF
-IK-DR-A----ISFLECIVQYFFFAIFVVTETILLVVMAYDRFVAICRPLLYTVAMSQK
LCISLVVGS------------YAWGLICSLT-MT-CSII-QLSFV-GI-N-T-IDHFFCE
FSSLLVLS--CSD-T---H--VNQILLFS-LSTVNALSTLLIILLSYMFILVTIL-KMQS
SRGR--Q-------KA------FYT-CASHLTTITIFYGTIL--FLYS--VPN----S--
K-NS------QLT--FKVASLFYT--LVIPMLNPLIYSLRNKDVKDTI-R-Q---I-M--
------------------------------------------------------------
-----------------------------------------------K-IKF-------I
AL-----------------PHLSSKVR.--------------------------------
----
>GA_x6K02T2Q125-49498697-49497765
------------------------------------------------------------
-------------------MSVEN---------------------------S--T-V-K-
--------------------------------TEFYLLGFSDH-P-E--LQS-LLF-AVF
FSIY-SITLMGNIGMILLITVSPN-LH-I-PMYFFLCMLSFIDACYSSVIAPKLLVD-LI
[truncated: 540,355 more chars]
