# Supplementary material for: Pattern of the Divergence of Olfactory Receptor Genes during Tetrapod Evolution
Source: PLoS One. 2008 Jun 11;3(6):e2385. doi: 10.1371/journal.pone.0002385 (PMC2435047; doi:10.1371/journal.pone.0002385)
Supplement: Text S5 — The class I OR sequences aligned between platypus and mouse (0.07 MB TXT) [file pone.0002385.s009.txt]

>OR2T4 NM_001004696
MDNITWM----------ASHTGWSDFILMGLFRQSKHPMANITWMANHTGWSDFILLGLF
RQS-KHPALLCVVIFVVFLMALSGNAVLILLIHCDAHLHTPMYFFISQLSLMDMAYISVT
VPKMLLDQVMGVNKISAPECGMQMFFYVTLAGSEFFLLATMAYDRYVAICHPLRYPVLMN
HRVCLFLSSGCWFLGSVDGFTFTPITM-TFPFRGS-RE-IHHFFCEVPAVLNLSCSDTSL
YEIFMYLCCVLMLLIPVVIISSSYLLILLTIHGMNSAEGRKKAFATCSSHLTVVILFYGA
AIYTYMLPSSYHT-P--EKDMMVSVFYTILTPVV--NPLIYSLRNK---------DVMGA
LKKMLTVEPAFQKAM----------------------E
>platypusOR3(10204.1.11984R)
------M----------FVPIRASN-------------------GSSPQV-TEFILMGFP
GIH-SWQHWLSLPLALLYLSALLANAMILLIIWQKTVLHHPMFYFLAVLALVDMGLSTTI
MPRILAMLWFNARTISLQECFFQIYAIHVFVGLESGIFLCMAIDRYVAICHPLRYPSVIT
EGFVLKATLFMVFRNVLLAIPLPILAT-KRHYCSK-NE-IGHCLCSNLAVTSLACDDWKI
NSIFQLSVAWVLMGSDVGLIIFSYTLILRAVLKLHSAEAASKALSTCSSHIILILFFYTA
IVVMSITHSANKE-VP-LIPVLLNVLHNVIPPAL--NPIVYALRTQ---------EIKVG
ILKLIRLAGE---------------------------R
>platypusOR7(11569.4.2486)
------M----------AT----PN-------------------GSDSSA-TFFILIGIP
GLE-AAQFWLAFPLCSLFLVAFLGNGILVYVVGTEPGLREPMYLFLGMLSAVDALLATAA
MPRMLGLFWFNSTAIAFDACLVQMFAIHALSAVESSILLAMALDRYVAICHPLRHATLLT
PSRVAKMGVAAVVRGAALMAPLPVFLR-HLPFCGS-NV-LSHSFCLHQDVMNLACADITT
SVVYGLVVIVSAIGLDALLVSLSYALILRAALRL-SREARLKALATCVSHAGAVFLFYAP
FIGLSVVHRCGHG-ASSSLHVVLANVYLLVPPVL--NPVVYGIGTT---------RIRQR
ILRVFHSVSRDSS------------------------T
>platypusOR8(11849.2.3751R)
------M----------SA----LH-------------------PSNFST-SSFCLLGFP
GLE-SAYPWIALLLSTIYTIMLLGNSIILYVLWIEWSLHKPMYYLLALLTTTDLGMGLST
VPTVLGVLWSLHQEISLNSCIAQAYFIHGLSSIESGVLLAMSWDRFVAICNPLRYASLVT
GSTIIKIGAIVLTRSLLLILPAIIRLR-FFFYCRP-HV-LSHSFCLHQDLLRLACSDIRF
NSFYALGLVISTLILDSVFILASYVLILHTVLAVAARGERLKSLQTCTSHILATMVFYVP
IIGLTMVHRFGKH-LSPLVHVLMGHIYILFPPLM--NPIIYSIKTQ---------QIRKR
IQGMFYMER----------------------------G
>platypusOR107(141228.1.1096R)
------T--------------------------------------TQSHP-SSFLLLGVP
DLE-AAHNWLSFPFCSVYLIALMGNCTILFVIKTEQSLHQPMFYFLAMLATVDLGLSSAT
IPKMLGIFWLHLQEISFGSCLTQMFFIHMFTGMESTMLVAMGYDRYVAICKPLRYCTILT
NKSIRVILGLAVLRNFSLIIPMVFFLL-RLPYCGH-RI-IPHTYCEHMGIARLACASIKI
DIIYGLCVICLIL-LDILLIALSYIRILHTIFRLPSQDARLKAINTCISHICVILAFITP
ALFSLLTQIFGHYKIPSYIHILLANLFVVFTPAI--NPILYGVKTN---------QIRER
VSHIFTTKPT---------------------------F
>platypusOR109(14249.1.6207)
------M----------------AD-------------------NTTGPPLSSFFLVGIP
GLE-EFHHWLSIPVFLLYSLSLMGNCLIILIIRLESSLHQPMYFFLCMLALNDLALSSSP
APKMLSIFWLDDHDTGFDTCLVQMYFIHTFSITESGLLVVMAFDRYVAICQPLHYTTILT
NKMVGLMGLVASLRAAIMVFPCIVLIK-RLTFCTK-NI-IHHTYCEHMAMVKLACSNVII
NRIYGICVALSVAVLDTGLITMSYVRILQAVFRLSSNKAQSKALGTCAAHLCAILTFYVP
SLFSLLTHRIGTK-VSPSIHIIFASIYLLVPPAV--NPLVYGAKTK---------LIRDW
VIFTLFSNKETVSK-----------------------Q
>platypusOR112(15098.2.2563R)
------X------------------------------------------P-SSFLLLGVP
GLE-AAHIWIGFPFCAVYLIALVGNCTILFMIKTEQSLHQPMFYFLAMLATIDLGLSTAT
IPKMLGIFWFGLQEISFGGCLTQMFSIHTFTGMESAVLVAMGYDRYVAICKPLHYHTILV
HATIGMIAGIAVVRSFCMMTPLLFLVL-WLPFCGH-SI-IPHTYCEHMGIAWLACASIRV
NVIFGLVLICIFF-VDVILIVFSYIRILYAVFRLPSRDARLRAMSTCGSHVCVILAFFTP
ALFSFLAHRFGHNEIPGYVHILLANLYVVVPPAL--NPIVYGVRTK---------QIRQQ
LGKIFNKKDEFPCDIAKS-------------------F
>platypusOR113(15235.1.9443)
------MESLLVMSMDNRN----HS-------------------GTQSHP-SSFLLLGVP
GLE-ATHNWLGFPFCAVYLIALMGNCTILFMIKTEQSLHQPMFYFLAMLATVDLGLSSAT
IPKMLGIFWLRLQEISFGGCLTQMFFIHMFTGMESTMLVAMGYDRYVAICKPLRYCTILT
NKSIRVILGLAVLRNFSLIIPMVFFLL-RLPYCGH-QI-IPHTYCEHMGIARLACASIKL
DIIYGLCVICLIL-LDILLIAISYIRILYIVFRVPSRDARLRALSTCGSHICVILALYAP
ALFSVLTHRFGHNKIPGYIHIFLANLYVVVPPAL--NPIIYGVKTK---------QFRER
VASVFTKKPS---------------------------F
>platypusOR137(16982.2.2785R)
------M----------FVSIGASN-------------------GSSPQV-TEFILMGFP
GIH-SWQHWLSLPLALLYLSALLANAMILLTIWQEMVLHQPMFYFLAVLALVDMGLSTTI
MPRILAMLWFNARTISLQECFFQIYAIHTFMGLESGIFLCMAIDRYVAICHPLRYPSVIT
EGFVLKATMFMVFRIGLLAIPVPILAA-RRNYCSR-NE-IDHCLCSNLAVTSLACDDRKA
NSIFQLTIAWFLLGIDVGLIIVSYALILRAVLKLHSAEAASKALSTCSSHIILILFFYTA
IVVLPITHTAKRM-VP-FIPVLLNVLHSVIPPAL--NPIVYALRTR---------EIKLG
ILNLIGLAGK--------------------------RK
>platypusOR157(20732.2.807)
MWQT--L----------SF----CN-------------------SSSFTP-MLFTLNGIP
NLE-ALHAWLSLPFCSIYVIAMVGNCGLLYLICHEEALHQPMYYFLAMLSSTDLAMCSST
IPRMLLLFWFNLREIDFSTCLVQMFFVHTFTGMESGVLMLMALDRYVAICYPLRYSTILT
NPVIAKAGLATFLRGAFLIIPFTILTK-RLPFCQS-HV-IPHTYCDHMSVAKLSSGNIKV
NTIYGLMVAILIGGFDIFCISASYTIILKAVVSLSSVEAQRKAFSTCTAHISAIIISYVP
AFFTFFTHRFGGHTIPHHVHIIIANLYLLLPPTM--NPIIYGVKTK---------QIREA
VVRLLGWKTALTPKRP---------------------D
>platypusOR168(23442.2.370)
------M--------------SSLS-------------------NNSFTQPSEFHLMCLP
GPR-SHQLGLSVVLALLFIVALGANALLLLTVRLEESLHQPVYYLLSLLSLQDLVLCLTV
IPKVLAIFWLGWWSISFAGCFLQMLIVNTFLTMESSTFLVMAYDRYVAICHPLQYPSIIT
DCFVAKAIVFIVTRNFLLLAPVPILSA-RLHYCGN-TI-IRNCLCGNLSVSQLSCGNITL
NQLYQFVVGWTLLGSDLVLITLSYAFILRAVLRLKAEGAAAKALSTCGSHFILILFFSTI
LLVLVLTNVVKKR-VHADIPILLNVLHYIIPAAL--NPIVYGVRTK---------EIKEG
IHRVLRKVR----------------------------G
>platypusOR169(23520.1.7793R)
------M----------KT----SN-------------------ISLASS-STFILVGIP
NLE-AVRAWLSIPFCLMYLTILVGNSTILYVIQKDPVLHQPMSHFLAMLAFTELGVSLST
MPTVLGIFLAGATEIDFNACLAQMYFIHSFSIMESGVLLAMAFDRFVAIYSPLRYSLILT
HRRIRATAVGLSLKSAVLMAPLAVLLK-RLPFCHRENV-LSHSYCLHSNLISLPCTDTTL
NNIYGLFVVLSTFGLDSVLIALSYALILKTVLGIVSGDGWLKALNTCVSHMCAVLVYYVP
MIGLAMMHRFGQH-PSPLLQVMMANAYLFIPPVV--NPIVYSLKTK---------EIRKG
IFRNLIQKRGR--------------------------P
>platypusOR175(25289.1.2010)
------M----------PI----PN-------------------TTSFHP-SMFLLLGIP
GME-DQHIWISIPFCSMYIMALLGNGTILLVVASDKTLHEPMYHFLCILSLTDLVLCSTT
LPKMLAIFWFGAQPISFHGCLTQMFFIHAAFATESGVLLAMAFDRFVAICRPLHYSSILS
PGVIGKITVACISRSLIVDLPFIILIR-RLPFCGH-QV-ISHTYCEHMGIAKLACVNIKI
NIIYGLTVALLVTGVDVVLIGFSYGFILHAVLHLPTQDAQRKAFSTCGAHVCVILVFYIP
AFFSFFTHRFGHW-VPPQVHIFVANLYLLVPPVL--NPLVYGINTK---------HIRRR
ILTVILGN-----------------------------R
>platypusOR176(26072.2.1621R)
------I---------LLG----LN-------------------RTSFHP-ASFLLQGIP
GLE-GLHLWLSIPTCLMYILALLGNSALLFLILLDRNLHTPMFLFLAMLAGADLALSTST
VPKTLSVLWALSQEISFHACLAQMFFVHVTFIAESTILLAMAFDRYMAICRPLHYPAILT
TAVTGRIGLAALGRALCVMVPTIFLLE-RLPYCGH-RR-MPHTYCEHMGIARLACAPIGV
NIWYGLTTTLLSPGLDVMLISTSYGLILHAVFQLPSRDAKLKALGTCGAHFCVILLFYLP
ALFSFFAHRFGQG-IPLHVHVLLANLYVLLPPML--NPIIYGVKTK---------PIWER
MVRLLSCVSAAVRG-----------------------S
>platypusOR178(28149.2.1019)
------M----------------AN-------------------NTIGQTLSSFFLIGIP
GLE-EFHHWLSIPVFLLYSLSLMGNCLIILIIRLESSLHQPMYFFLCMLALNDLALSSSP
APKMLSIFWLDDHDTGFDTCLVQMYFIHTFSITESGLLVVMAFDRYVAICQPLRYTTILT
NKLVVLMGLVASLRAAIMMFPCIVLIK-HLTFCTK-NI-IQHTYCEHMAVVKLACSNAII
NRIYGICVALSVVVLDTGLITMSYVRILQAVFRLSSSKARSKALGTCAAHVCAILTFYVP
SLFSFLTHRIDTK-VSPSIHIIFANIYLLVPPAV--NPLVYGAKTK---------LIRDW
VIFTLFSNKETVS------------------------K
>platypusOR181(28859.2.2405)
------M------IM--SL----SN-------------------SSDALL-DTFFLLGIP
GLE-AVHIWISIPFCSMYFFALLGNSALIVIITTERSLHKPMYIFLSVLSATDLALSSTT
VPKMLQILWFGARSISFSGCLTQMFFVHSVFALESFILLAMAFDRYMAICHPLRYASVLT
PQAIGKTGIMGIVRSMAVVSPFIFLLK-RLPYCGH-RL-IPHTYCEHMGIARLACSDITV
NVVYGLTVALLAMGLDAVLIAASYVLILCTVFKLPSHKARRKALNTFGSHLCVILIFYIP
AFFSFLTHRFGRH-IPHHVHIFLANLYVLVPPML--NPAVYGVNTK---------EIRKQ
VLKIFLLRRGE--------------------------F
>platypusOR182(29148.1.1769)
------M---------------PPT-------------------NSSSTTISDFLLNCFV
ESG-SDHLGFSMVLALLFIVALAANAVLLLTIWLEQSLHQPVYYLLSLLSLLDLVLCLTV
IPKVLAIFWWGWRSISFVGCFLQMFVMNSFLAMESCTFMVMAYDRYVAICHPLRYPSIVT
DRFVAKAAFFIVARNTLISFPVPILSA-WLHYCRT-NV-IEHCICANLHVSRLSCSDITL
TRLYQFIAAWTLLGLDLVLITLSYAFILRVVLRLKAEGAAAKTLSTCGSHLILILFFSTI
LLVLVLTNVVKKR-VHANIPVLLNVLHNVIPAAL--NPIVYGVRTK---------EIKEG
ILRVLRKMR----------------------------G
>platypusOR189(32282.2.157)
------M----------LA----IN-------------------WTSLHP-FTFIMLGIP
GLE-AAHIWISIPFSLVYLMALLGNCIFLCLIRTDPKLHQPMYLFLSMLSAVDLMLSTSA
LPKLLSLFWFNDREISFEACLTQMYFIHSLSIMESGFFLAMAFDRYVAICHPLRHSAILT
HSVVRGLGLAVTFRGVLLLSPYPFLLR-WLPYCRT-NV-IAHTYCEFMVIVKLACAETRG
IRAYGLMVAFFTGGLDFLLIVCSYVLILRAVFRLPSKGARLKTLGTCSSHICVVLLFYFP
CFFSFLTHRFGHQ-IPHHIHVFVANIYLLIPAMM--NPIIYGARTK---------CIRER
VIKVLI-------------------------------Q
>platypusOR195(33754.1.3190)
------M----------GD----PN-------------------QSSLYP-ASFTLLGIP
GLE-EAHTWIAFLICLMYVTALAGNSIMLLVIGREPGLHSPMFFFICFLSTTDIFLSSAT
IPKMLAIMWLQAREISFDSCIAQMVFIHLFTGVESGILVAMAFDRYMAICRPLRYRVILT
DRLVVKLGLTALLRPLLIVLPFILLIK-RLHFCKA-TI-LPHSYCEHMGIAKLACSDIRV
NVVYGLTGALLVFSVDLVLIGLSYSLILRAVLRLPTKEARVKAFSTCGSHVSVMMVFYTP
ALFSFLTHRFGHH-VPRFVHILLANFYVVLPPML--NPIIYGVKTK---------QIRES
ILRTFQKKRS---------------------------N
>platypusOR201(38031.2.334)
------M----------AA----FN-------------------SSNF---RPFLLTGFL
GLE-STHHWISALFFMLYLIAILGNSTILVAIKKERSLQQPMHLFLSLLAISDLGLCTTT
LPTLLKLSWFDDREIGFDACLVQMFFIHVFSLIESGILLTMAFDRFVAISHPLRYRAILN
QMTIAKIGIGIILRAVAVILPGPILIK-RLKFCEA-NV-LSHAYCLHPDIIKLACSDHRI
SSIYGLMVVLVTFGVDSLLILLSYLKILATVFRLASAQEQRRALDTCVSHILAVLLLYVP
MLGVSIIHRFAKH-IPPVIHTIMGYIYLLVPPVL--NPIVYCIKTR---------EIRAH
LLKLFSQK------------------------------
>platypusOR205(39721.3.1547)
------M----------AT----PN-------------------GTYNNP-LSFILLGIP
GLE-SLQHWIGIPFCGMFTVAVLGNCTVLIVIKRNPELHQPMYLLLAMLALNDLGICPTI
VPKTLGIFWFNLREIQFNSCLAQMFFVHVLAAFETGILVAMALDRYVAICHPLRYSSILT
PNVLLGMGLLVVLRGVFMILPFLLLIKARVNSFRS-TV-VPHTYCEHMAVLKLATDDTRV
NRIYGLAVVFIIFWFDSSFITTSYTLIFKAVFRLPGKEARLKAFNTCTAHIIIIMLTYTL
ALFSFLGHRYGHH-LTPYVHILLANFYLLVPTVV--NPIIYGAKTK---------EIRVR
VITMFSLRGTLSK------------------------M
>platypusOR211(46221.2.2828R)
------M----------SI----PN-------------------TTSFHP-STFLLLGIP
GME-DQHIWISIPFCSMYITALLGNGTILFVVTSDKTLHEPMYLFLCILSLTDLVLCSTT
LPKMLAIFWFGAQPISFHGCLTQMFFIHAVFATESGVLLAMAFDRFVAICRPLHYSSILS
PGVIGKITVACISRSLTVVIPFIILIH-KLPFCGH-HV-IPHTYCEHMGIAKLACANIKI
NIIYGLTVALWVMGVDIVLIGFSYGFILHTVLHLPSQDAQFKAFSTCGSHVCVIMVFYIP
AFFSFFTHRFGHW-VPPQVHIFVAILYLLLPPVL--NPLVYGINTK---------HIRRR
ILTLILGK-----------------------------S
>platypusOR221(5598.2.5484R)
------M--------------------------------------------------GFP
GIH-SWQHWLSIPLGLLYLLALMANVMILLTIWKETVMHQPMFYFLAVLALVDMGLSSTI
MPRILAILWFNARTINLSECFFQIYAIHVFLGLESGIFLCMALDRYVAICHPLRYPTVIT
EGFVLKATLFMVVRNGVLVIPVPVLAA-RRLYCSR-NE-IDHCLCSNLAVTSLACDVRKA
NSIFQLSVAWILMGSDMGLIILSYALILLAVLKLHSAKAASKALSTCSSHIILILFFYSV
IVVLPITHSAKGK-VS-LIPVLLNVLHNVIPPAL--NPIVYALRTH---------EIKVG
ILKLVRLAEV--------------------------RK
>platypusOR222(5598.2.20437R)
------M----------FLSIGASN-------------------GSSPQV-AEFILMGFP
GIH-SWQHWLSLPLALLYLSALVANVMILLTIWKETVLHQPMFYFLAVLALVDMGLSTTI
MPRILAMLWFNAHTISLPECFIQIYAIHIFVGLESGIFLCMAIDRYVAICHPLRYPSIIT
EGFVLKITLFMVFRNGLLVVPVPVLAS-DRIYCSR-NE-IDHCLCSNLGVTSLACDDRKA
NSIFQLSVAWILMGSDVGLIILSYALILRAVLKLHSAEAASKALSTCSSHIILILFFYTV
IVVMSITHSTKGK-VP-LIPVLLNVLHNVIPPAL--NPIVYALRTQ---------EINVG
ILKLIRLTGE--------------------------RN
>platypusOR233(6071.3.8838R)
------M----------SA----SN-------------------LTQSRP-AFFILKGIP
GLE-AMHVWISIPFSSLYCATILGNCTLLFVIGTERSLHKPMYLLVAMLALTDLGMSTTT
IPKVLCIFWFNWTRISFEGCLTQLFFIHSISALQSAILTTMAFDRYIAICQPLRYTSILS
NGRIGLIGLASLVRATLFILPMPLLLQ-KMSFCGH-RE-IPYTYCEHMAVVKMACVDTRV
NRMFGLAIALVVVGLDLSAIGSSYALILRAVLRLSSHQAHHKAVHTCTAHVCVMLTSYTP
CLFSFLTHRFGHG-IPPHVHTILGNLYFLFPPML--NPIIYGVKTK---------EFWDK
VAKYKCWRPA---------------------------P
>platypusOR235(6481.1.14822R)
MQNVAGM----------SF----CN-------------------SSSFAP-TLFTLNGIP
SLE-ALHAWLSLPFCSMYVIAMVGNCGLLYLICREEALHQPMYYFLAMLSSTDLATCSGT
VPRMLLLFWFNLREINFSICLVQMFFVHTFTGMESGVLMLMALDRYVAICYPLRYSTILT
NPIIVRAGLATFFRGAILVIPFTILTK-RLPYCHG-HI-IPHTYCDHMSVAKVSCGNIKV
NAVYGLMVAILIGGFDIVCISASYTAILKAVVILSSAEAQHKAFSTCTAHISAIIITYVP
AFFSFFTHRFGGHTIPHHVHIIIANLYLVLPPMMMVNPVVYEVKTK---------QIREA
VVRMLSGKRGND-------------------------P
>platypusOR240(6657.1.2776)
------M----------LI----SN-------------------TTNFHP-STFLLLGIP
GME-HQHIWISIPFCSMYIMALLGNATILLVVACDKTLHEPMYFFLCILSLTDLVLCSTT
LPKMLAIFWFGAQHISYIGCLTQMFFIHMVFATESAVLLAMAFDRFVAICRPLHYSSILS
PGVIGKIVMACVVRGLFFVFPFVILIQ-RLPFCGH-HV-IPHTYCEHMGIAKLACANIKI
NIIYGLTVALSVTGMDVVLIGFSYGFILHTVLHLPSQDAQLKAFSTCGAHVCVILVFYIP
AFFSFFTHRFGHW-MPPQVHIFVANLYLLVPPVL--NPLVYGINTK---------HIRQR
ILTLFLGY-----------------------------K
>platypusOR241(6657.2.10942R)
------M----------------PK-------------------FKEYSP-MIFILKGIP
SLE-DLYLWLSLPFSFMFAAILLGNSAILFLLAMESALDKLMYHLLALLLLADLVSTLAM
MPQVLGLLLFGVQDISLDACLLQMLFIHGISLVHSAVVVAMVFDRYVAICDPLQYTTVLT
GSLVCHLGLVALARGVGLVLPIPLLLR-QLTFCR--TV-IAHTYCDHMAMVKMACGHTGP
NRIYGLFMVILVVGLDCLLMGASYALILRALLQLASCGARLRALSTCSAQLSVVLITWGP
ALFSAIMYRFGCS-IPVYSHVLLANFYLLIPSLF--NPVIFGVRTK---------EIRDI
VTKHLGHCPG---------------------------T
>platypusOR243(7446.2.5217)
------M----------GE----SQ-------------------GNTSGS-LSIILTGFP
GLE-DSLYWMFILLGALYSVSILGNSLILVILKEEQSLHQPMYYFLAMLAISDLGVNCST
LPTVLGTFCFNVREVSFDACMTQMFFIHSFSLTESGILLAMSFDRYVAICNPLRYSAILT
GSSIVKMGLAILVRSFILILPLPFLLR-RLPFCKV-NI-LHHAYCLHPDLIHLPCGDTTF
NSLFGLFIVLSTFGLDSVLIFLSYVLILRSVLTIVSQSGQSKALNTCISHICAVLIFYIP
MLGVSMIHRYGKR-APPFIHTLMSIVYLFVPPML--NPIIYSIKTK---------DIYKK
MDKMLSGAFGVGRGVKPLS------------------G
>platypusOR247(8314.1.7745R)
------M----------LT----SN-------------------GTLLHQ-STFILLGIP
GLE-AGHIWISIPFSLVYLMALLGNFALLIIIKMEPSLHEPMYLFLCMLAGADLVVCTTA
VPKLLSLFWFNDGEISFEGCLTQMFLIHSLSTMESGFFLAMAFDRYVAICYPLRHSAILT
HLVVRRMGLAIFLRGILLLSAHPFLLR-WLPYCRT-NI-IAHTYCEFMALIKLACAETRV
IRAYSLIVAFFTGGLDFLLIIFSYVLILRAVFCLSSKDARLKTLGTCGSHICVILMFYTP
AFLSFLTHRFGHH-IAPHIHIFVANIYLLVPPMV--NPIIYGVKTK---------RILEK
VRRFLNLLK----------------------------F
>platypusOR261(9894.1.12124R)
------M---------------PLT-------------------NSSSTTISDFLLNCFV
ESG-SDHLGLSMVLALLFIVALAANAVLLLTIWLEQSLHQPVYYLLSLLSLLDLVLCLAV
IPKVLVIFWWDWRSISFAGCFLQMFVMNSFLAMESCTLMVMAYDRYVAICHPLRYPSIVT
DRFVAKAAFFVVARNTLISFPIPVFSA-WLHYCRT-NV-IEHCICANLHVSRLSCSDITL
SRLYQFVAGWTLLGSDLVLISLSYTFILRAVLRLKAEGAATKALSTCGSHFILILFFSTI
LLVLILTNVVKKR-VHGNIPVLLNVLHNVIPAAL--NPIVYGVWTK---------EIREG
ILRVLRKVR----------------------------G
>GA_x6K02T2PBJ9-7994144-7995106
------M--------AESS----QS-------------------NSTFQHPAFFILTGIP
ALG-DGQAWLSLVFGLMYLLALLGNATLLTVIRIDSTLHQPMFLLLATLAATDLGLATSI
APELLAVLWLGPQPVQYTACLIQMFFVHALTAMESGVLLAMACDRAVAVGRPLHYPILVT
KARVGYAVLALTLKVLAVIVPFPLLVV-RFKHFHA-KI-IHHAYCAHMAVVELVVGNTWV
NNMYGLALSLAVSGVDILGIAGSYGLIAHAVLRLPTQEARVKAFGTCSSHICVILAFYVP
GLFSFLTHRFGRHTVPKPVHILLSIIYLLLPPAL--NPLIYGVRTK---------QIRDR
FLEMFKFRKKQF-------------------------.
>GA_x6K02T2PBJ9-7966695-7965727
------M----------IH----SN-------------------ITPIHP-AFFVLVGIP
GLE-AYHTWLSIPLCLMYVTAVLGNSILIMVIITERNLHEPMYFFLSMLAITDILLSTTT
VPKALTIFWLHAHNIAFDACVTQVFFVHTMFVGESAILLAMAFDRFIAICAPLRYATVLT
WSTVGRIALAIVIRSICIIFPVIFLLK-RLPFCRT-NI-VPHSYCEHIGVARLACADITV
NIWYGFSVPIVMVIVDVILIAVSYSLILRAVFRLPSQDARHKALSTCGSHLCVILMFYVP
SFFTLLTHRFGRN-IPRHVHILLANLYVVVPPML--NPIVYGVKTK---------QIREG
VVHWFLDIKTLCCSSPLG-------------------.
>GA_x6K02T2PBJ9-7959171-7958224
------M----------LG----TN-------------------FTIIHP-TVFILLGIP
GLE-QYHTWLSIPFCLMYIAAVLGNGALILVVLSERTLHEPMYVFLSMLAGTDILLSTTT
VPKTLAIFWFHAGEIPFDACIAQMFFIHVAFVAESGILLAMAFDRYVAICTPLRYSAVLT
PMAIGKMTLAIWGRSIGTIFPIIFLLK-RLSYCRT-NV-IPHSYCEHIGVARLACADITV
NIWYGFSVPMASVLVDVALIGISYTLILQAVFRLPSQDARHKALNTCGSHIGVILLFFIP
SFFTFLTHRFGKN-IPHHVHILLANLYVLVPPML--NPIIYGAKTK---------QIRDS
MTRMLSVVWKS--------------------------.
>GA_x6K02T2PBJ9-7942985-7943947
-----------------MGTKHATN-------------------SSEFQV-SEFILLGFP
GIH-EFQIWLSLPMALLYIIALGANFLILITIYLEPNLHQSMYQFLGILAVVDIGLATTS
MPKILAILWFDAKTISLPECFAQIYAIHTFMSMESGVFLCMAIDRYVAICYPLQYPSIVT
EAFVIKATLSMMLRSGLLTIPVPVLAA-QRQYCSR-NE-IDHCLCSNLGVISLACDDITV
NRNCQLTLAWLILGIDMILVCVSYALIIRSVLRLNSTEAVSKALSTCSSHLILIMFYYTA
IVILSVTHLAGRR-VP-LIPVLLNVMHIVIPPSL--NPMVYALRTQ---------ELKVG
FRKVFDLSHYVSRK-----------------------.
>GA_x6K02T2PBJ9-7904484-7905449
------E----------LDTKRATN-------------------SSEFQV-SEFILLGFP
GIH-EFQIWLSLPMALLYIVALGANLLILITIYLEPTLHQPMYQFLGILAAVDIGLATTS
MPKILAILWFDAKTISLPECFAQIYAIHTFMCMESGVFLCMAIDRYVAICYPLQYPSIVT
EAFVIKATLSMLLRNGLLTIPVPVLAA-QRQYCSR-NE-IDHCLCSNLGVISLACDDITV
NRFYQLALAWLVVGSDMILVYASYALIIRSVLRLNSTEAASKALSTCSSHLILIMFYYTA
IVIVSVTHLAGRR-VP-LIPVLLNVMHIVIPPSL--NPMVYALRTQ---------ELKVG
FRKVFESLCVQKVN-----------------------.
>GA_x6K02T2PBJ9-7832633-7831680
------M----------IF----SN-------------------NSHLLP-HTFFLTGIP
GLT-AAHVWISLPFCFMFVLSLTGNAVLLSLIWIEHRLHQPMFLFLAMLSFVDLVLSLST
LPKMLAIFWFGATAISSYACLSQMFLIHAFSAMESGVLVAMALDRFVAICNPLHYATILT
PEVVAKIGGLVALRGVGLTIFFPSLAC-RLSYCGS-HT-IAYTYCEHMSVVKLACGAITV
DSLYAFAVAIFLGVGDMAFIAYSYGQIVKTVMRFPSPEARGKAGSTCTAHVCVILFFYGP
GFLSVVMQRFGPS-TASAAKVILANLYLLFPPAL--DPIVYGVKTK---------QIREC
LFTIIGSKKIEPT------------------------.
>GA_x6K02T2PBJ9-7810071-7809121
------M----------AL----SN-------------------SSWRQPQPPFFLVGVP
GLE-ESQHWIALPLGILYLFALVGNVTIIFIIWTDSSLHQPMYLFLAMLAAIDLVLASST
APKALTVLLAHAHEIGYIVCLTQMFFIHAFSSMESGILVAMALDRYVAICHPLRHSTILH
PGIIGRIGLVVLVRGLVLLFPFPILLQ-NVVFCRA-TV-ISHAYCEHMAVVKLACSETTV
NRAYGLSVALLVVGLDVLAIGISYALILQAVLKVPGGEARLKAFSTCGSHVCVILIFYVP
GMFSFLTHRFGHH-VPHHVHVLLATLYLLVPPAL--NPLVYGVKTR---------QIRQR
VLRVFYTKASI--------------------------.
>GA_x6K02T2PBJ9-7786441-7785503
------M---------------ALS-------------------NDSEAPISEFLLICFP
NYQ-TWQHWLSLPLSLLFLLAMGANATLLITIRLEASLHEPMYYLLSLLSLLDIVLCLTV
IPKVLAIFWFDNKSIGFSSCFLQMFVMNSFLTMESCTFMVMAYDRYVAICKPLQYPTVIT
DQFVVRAAIFIISRNALISLPVPILSA-RLKYCAQ-NI-IKNCICTNLSVSRLSCDDITL
NKLYQLVAGWTLLGSDLILIVLSYSFIFRVVLRIKAEGAVAKALSTCGSHFILILFFSTV
LLVLVITNLARER-IPPDIPILLNILHHLIPPAL--NPIVYGVRTR---------EIKQG
IQNLLRRL-----------------------------.
>GA_x6K02T2PBJ9-7773007-7772066
------M--------------EAQS-------------------NTSSILAPDFLLICFP
NYQ-TWQHWLSLPLSLLFLLAMGANATLLITIRMEASLHEPMYYLLSLLSLLDIVLCLTV
IPKVLAIFWFDNKSIGFSSCFLQMFVMNSFLTMESCTFMVMAYDRYVAICKPLQYPSIIT
DQFVVRAAIFVAARNGILTMPIPILSS-QLRYCAR--I-IRNCICTNMSVSKLSCDDITF
NKLYQFVIGWTLLGSDLILIVLSYSFILKAVLRIKAEGAVAKALSTCGSHFILILFFSTV
LLVLVITNLARER-IPPDVPILLNILHHLIPPAL--NPIVYGVRTR---------EIKQG
IRNLLRRRL----------------------------.
>GA_x6K02T2PBJ9-7750163-7751110
------M-------------TAHKN-------------------DTNPTGVSDFLLNCFV
RSP-SWQLWLSLPLSLLFLLAMGANAILLITIRMEASLHEPMYYLLSLLSMLDIILCLTV
IPKVLAIFWFDLRAIGFPACFLQMYIMNSFLAMESCTFMIMAFDRYIAICHPLRYPSIIT
DQFVVKAATFILVRNVLIPLPIPILSG-RLHYCGR-NV-IENCICANMSVSRLSCDDVTV
NRLYQFAGGWTLLGSDLFLIFLSYTLILRAVLRLKAEGAVAKALSTCGSHFILILFFSTI
LLVFILTHVAKRK-VSSDVPILLNVLHHVIPAAL--NPIVYGVRTQ---------EIKQG
IKKLLKRGW----------------------------.
>GA_x6K02T2PBJ9-7714499-7715446
------M-------------TAHKN-------------------DTNPTGVSDFLLNCFV
RSP-SWQLWLSLPLSLLFLLAMGANAILLITIRMEASLHEPMYYLLSLLSMLDIILCLTV
IPKVLAIFWFDLRAIGFPACFLQMYIMNSFLAMESCTFMIMAFDRYIAICHPLRYPSIIT
DQFVVKAATFILVRNVLITLPIPILSA-RLHYCGR-NV-IENCICANMSVSRLSCNDVNV
NRLYQFAIGWTLLGSDLFLIFLSYTLILRAVLRLKAEGAVAKALSTCGSHFILILFFSTI
LLVFILTHVAKRK-VSSDVPILLNVLHHVIPAAL--NPIVYGVRTQ---------EIKQG
IKKLLKKGW----------------------------.
>GA_x6K02T2PBJ9-7698491-7699432
------M----------LH----SN-------------------KTQFHP-SSFLLIGIP
GLE-ELHLWIGFPFFAVYLIAVLGNIIILFVIQTERSLHQPMFYFLAMLACTDLGLSTAT
IPKMLGIFWFNLREIAFGACITQMYIIHTCTGLESVVLTIMAIDRYIAICYPLRYSMILT
NKVIAILGIIIIVRTLIFVTPFIFLIL-RLPFCGV-RI-IPHTYCEHMGLAKLACANIKV
NVIYGLVAFSVGY-IDLSVIGFSYIRILQAVFRLPSWDARLKALSTCGSHVSVMLAFYLP
ALFSFMTHRFGHN-IPHYIHILLANLYVVVPPAL--NPVIYGVRTK---------QIRER
VLRMLNPKMH---------------------------.
>GA_x6K02T2PBJ9-7685262-7686200
------M----------SS----IN-------------------STQFHP-SFFILVGIP
GLE-IFHIWIAFPFCLVYLTSLVGNITILFVIKTEHSLHQPMFYFLATLSIIDLCLSTST
IPKMLGIFWFNLREISFGGCLAQMFFIHVFTGMETVLLVVMAYDRFVAICKPLQYTTILT
NKTISLLLSVVIGRNLILVTPFVFLIL-RLPFCGH-HI-MPHTYCEHMGLARLACAPIKI
NIIYGLVVISHIL-VDMILIASSYVLILRAVFRIPSQDARLKALNTCGSHVCIMLCFYTP
ALFSFMTHRFGQN-IPHYIHILLANLYVVIPPAL--NPVIYGVRTK---------QIREK
IIKIVVQKE----------------------------.
>GA_x6K02T2PBJ9-7664016-7664969
------M--PNINLLQNAP----SN-------------------ITEAHP-LSFLLLGIP
GLE-ATQFWLGFPFCVVYLTALVGNLIILFVIWTDRTFHQPMFYFLAMLSVIDLSLSTAT
IPKMLGIFWFSLQELCFACCVAQVFFIHFFTVMESIVLLAMGFDRYVAICNPLRYTTILT
NRIIVVIAVLVVIRSLCMIVPIIFLLL-RLPYCGH-RI-IPHTYCEHMGVARLACASIRA
NIYFGLGNISILF-LDVFLIIVSYARILYAVFHLPSQDARLKALNTCSSHICVILAFFGP
ALFSFLTHRFGHN-IPQYIHILLANLYVVIPPAL--NPVIYGIRTK---------QIQQR
VKNLFV-------------------------------.
>GA_x6K02T2PBJ9-7653782-7652841
------M----------SL----YN-------------------ITEVHP-SSFLLLGIP
GLE-YAHIWIGFPFCFLYLIAILGNAAVLFVIQTEHSLHEPMYYFLAMLDSIDLGLTTAT
IPKMLGIFWFNLREISFGGCLSQMFFIHFFTVMESIMLLAMGFDRYVAICKPLQYTVILT
NKVIGVIAGIAVLRSLYMVLPVVFLLL-RLPYCGH-HI-IPHTYCEHMGIARLACASIKV
NIMFGLSNIALLL-LDVVLIILSYVRILYAVFCLPSREARLKALNTCGSHIGVILTFFTP
AFFSFLTHRFGHN-VPQCIHIFLANLYVVVPPAL--NPVIYGVRTK---------QIREQ
VMRILFRKDH---------------------------.
>GA_x6K02T2PBJ9-7625746-7624808
------M----------SP----GN-------------------SSWIHP-SSFLLLGIP
GLE-ELQFWLGLPFGTVYLIAVLGNVIILFVIYLEHSLHQPMFYLLAILAVTDLGLSTAT
VPRALGIFWFGFHKIAFRDCVAQMFFIHLFTGIETFMLVAMAFDRYIAICNPLRYNTILT
NRTICIIVGVGLFKNFILVFPLIFLIL-RLSFCGH-NI-IPHTYCEHMGIARLACVSIKV
NVLFGLILISMIL-LDVVLIALSYAKILHAVFKLPSWEARLKALNTCGSHVCVILAFFTP
AFFSFLTHRFGHN-IPRYIHILLANLYVIIPPAL--NPLIYGVRTK---------QIRDR
VVIFFCKEV----------------------------.
>GA_x6K02T2PBJ9-7604826-7603885
------M----------SL----YN-------------------VTEVHP-SSFLLLGIP
GLE-NAHIWIGFPFCLLYLIAVLGNGAVLFVIQAEHSLHEPMYYFLAMLDSIDLGLTTAT
IPKMLGIFWFNLREISFGGCLSQMFFIHFFTAMESIMLLAMGFDRYIAICKPLQYTVILT
NKVIGVIAGIAVLRSLYMVLPLVFLLL-RLPYCGH-QS-IPHTYCEHMGIARLACASIKV
NIMFGLSNIALLL-LDVVLIILSYVRILYAVFCLPSREARLKALNTCGSHIGVILTFFTP
AFFSFLTHRFGHN-VPQYIHIFLANLYVVVPPAL--NPVIYGVRTK---------QIRER
VMRILFHKDH---------------------------.
>GA_x6K02T2PBJ9-7589577-7588639
------M----------SS----SN-------------------GTEFHP-SFFLLLGVP
GLE-KLHVWIGFPFCFVYLIALVGNIIILFVIKSEHSLHQPMFYFLAMLGSIDLGLSTST
IPKMLGIFWFNLREISFGGCVTQMFFIHIFTAMETVVLVAMAFDRYVAICNPLRYSQILT
NRTIGLILVVVFGVNFILLIPLVFLIL-RLPFCGH-HI-IPHTYCEHMGIARLACANIKV
NMIFGLILISMVL-ADVLLIAISYMRILRAVFCLPSRDARLKALNTCGSHICVILAFFTP
AFFSFMTHRFGRN-VPAYIHILLANLYVVVPPAL--NPVIYGVRTK---------QIRDQ
VLSIFWKKT----------------------------.
>GA_x6K02T2PBJ9-7567376-7568329
------M----------LI----SN-------------------NSYEAP-QSFILNGIP
GLE-AVHIWISLPLCTMYIISLVGNLGLVYLIYYEESLHRPMYFFLAMLSLIDLFTCTTT
VPNALFIFWFKLKEINFTACLVQMFFVHGFTGVESGVLMLMALDRYVAICYPLRYATILT
NPVIAKAGLATFLRGVLLMIPFPFLVK-RLPFCRS-NV-ISHTYCDHMSVVKLSCASIKI
NVIYGLMVALLIGVFDICCISVSYTMILRAVVSLSSADARQKAFSTCTAHISAIIITYVP
AFFTFFTHRFGGHTIPPSLHIIVANLYLLLPPTL--NPIVYGMKTK---------QIRDS
IIKFFHGEKGSR-------------------------.
>GA_x6K02T2PBJ9-7554614-7553658
------M----------SG----AN-------------------SSSLTP-EFFILNGVP
GLE-DAHVWISLPFCFMYMIAVVGNCGLIYLIGHEEALHRPMFYFLALLSFTDVTWCTTT
VPNMLCIFWFNFKKIGFNSCLAQMFFVHMLTGMESGVLMLMALDRYVAICNPLRYTTILT
NPVIAKACLATFLRSVMLIFPFTLLTK-RLPYCRS-IL-IPHTYCDHMSVAKVSCGNAKV
NAIYGLMVALLIGVFDICCISVSYTMILRAVVSLSSADARHKAFSTCTSHICAIVITYVP
AFFTFFTHRFGGHTIPHHVHIIVANLYLLLPPTM--NPIVYGVKTK---------QIRES
VIKFLLGDKMGFT------------------------.
>GA_x6K02T2PBJ9-7546146-7545166
------M----------SE----AN-------------------SSSLTP-EFFILNGIR
GLE-DAHVWISLPFCFMYMIAVVGNCGLIYLIGHEEALHRPMYYFLTLLSFTDITLCTTT
VPNMLCIFWFNLKKIGFKACLAQMFFVHTFTATESGMLMLMALDRYVAICYPLRYGTILT
NPVIAKASLATFLRSVAFILPFTFLTK-RLPYCRG-NL-IPHAYCDHMSVAKISCGNVKI
NAVYGLLVALVVCAFDIFCITVSYTMILRAVMNLSSADARHKAFSTCTSHICAIVITYVP
AFFNFFTHRFGAHTIPHHIHIIVANLYLLLPATM--NPIVYGVKTK---------QIRES
VIKFFSGDKSDIVDIKGLKNK----------------.
>GA_x6K02T2PBJ9-7522449-7521493
------M----------SG----AN-------------------SSSLTP-EFFILNGVP
GLE-DAHVWISLPFCFMYMIAVVGNCGLIYLIGHEEALHRPMYYFLALLSFTDVTLCTTT
VPNMLCIFWFNFKKIGFNSCLVQMFFVHMLTGMESGVLMLMALDRYVAICYPLRYTTILT
NPVIAKAGLATFLRSVMLIFPFTLLTK-RLPYCRG-SL-IPHTYCDHMSVAKVSCGNAKV
NAIYGLMVALLIGVFDICCISVSYTMILRAVVSLSSADARHKAFSTCTSHICAIVITYVP
AFFTFFTHRFGGHTIPHHVHIIVANLYLLLPPTM--NPIVYGVKTK---------QIRES
VIKFLLGDKMGIT------------------------.
>GA_x6K02T2PBJ9-7509539-7510489
------M----------PG----VN-------------------TSSLTP-RYFILNGIP
GLE-AAHIWISLPFFIMYLIAVTGNCGLIYLISHEEALHRPMYYFLAMLSATDISGCNTI
VPSMLCIFWFSVKEIDFNACLVQMFFIHMLTGMESGVLMLMALDRYVAICYPLRYTTILT
NTMITKIGLAALVRSVLLMVPFAFLIK-RLPYCRG-NL-IQHTYCDHMAVAKLSCGNIKI
NAIYGLIIAIFIGGFDIFCISMSYAMIIHAVVKLSSADARHKAFSTCTSHICAIVITYVP
AFFNFFTHRFGRTTIPHHIHIIIANLYLLLPPTL--NPIVYGVKTK---------QIREG
VIKLFARQKVV--------------------------.
>GA_x6K02T2PBJ9-7361631-7360711
PTLI--I----------SL----LN-------------------ASSLTP-ASFILNGIP
GLE-EVHLWISFPLFTMYSIALTGKFGLIYLIYSEEVLHRPMYIFLALLSFTDVLMCTST
LPNTLCILWFNVKKIDFKACLAQMFFVHTFTGMESGVLMLMALDRYVAICYPLRYATILT
NVVIAKAGMLTFLRGVILVIPFIFLTK-RLPYCKG-NV-IPHTYCDHMSVAKISCGNVQI
NAIYGLMVALLIGGFDILCITVSYTMILRAVVSLSSADARQKAFSTCTAHICAIVITYVP
AFFTFFTHRFGRHTIPPHIHIIMANLYLLMPPTM--NPIVYGVKTK---------QI---
-------------------------------------.
>GA_x6K02T2PBJ9-7331927-7332961
------M----------FQILRDSS-------------------SSRFQV-SEFILMGFP
GIH-SWQHWLSLPLALLYVLALIANILIVTFIYQEASLHQPMYHFLGILAIVDMGLATTI
MPKILAILWFNAKAISFNECFAQMYAIHCFVAMESDIFVCMAIDRYVAIRRPLRYSSIVT
ESFVVKATVIMAFRNFVAPMSVPVLAA-QRNYCSR-NQ-INHCFCPNPGVTSLACDDRKI
DSINQLFLAWAVMGSDLGLIIVSYALILPSVLRLNSPKAASQTLSTCTSHLILIFFFYTV
IIVMPITHSAKMT-VP-VILLLLNVPHNVIPPAL--NPMVYALKNK---------ELKEG
FYLCSGWMPKEPKKGENSSHLYYFKTRLSDFLSDLVS.
>GA_x6K02T2PBJ9-7316375-7317334
------M----------FQILRDSN-------------------SSRFQV-SEFILMGFP
GIH-SWQHWLSLPLALLYVLALIANILIVTVIYQEASLHQPMYHFLGILAIVDVGLATTI
MPKILAILWFNDNNISLPECFAQMYAIHCFVAMESGIFVCMAIDRYVAICKPLRYSSIVT
ESFVVKATVIMAIRNFVAPMSVPVLAA-QRNYCFQ-NK-IEHCLCSNLGVTSLACDDRKI
NSINQLFLAWTLMGSDLALIMISYALILRSVLRLNSAEAASKALSTCTSHLILIFFFYTV
IVVISITHSVGIK-IP-LIPVLLNVLHNVIPPAL--NPMVYALKNK---------ELKQG
LYKVLRLDVKEG-------------------------.
>GA_x6K02T2PBJ9-7298889-7299857
------M----------LL----LN-------------------QTEVTP-VSFILNGIP
GLE-EMHIWISFPFCSMYVIAVVGNCGLLYLIFFEDSLHRSMYYFLAMLSLTDLVMCSAS
IPKTLCIFWFYIKEISFTDCLVQMFFIHTFTAMESGVLMLMALDRYVAICYPLHYSTILT
NPVIAKAGLATFLRAVVLIIPLIFITK-HLPFCRS-NILIHHTYCDQLSVAKVSCGNIKV
NIVYGLMIALFIGGFDILCITVSYTMILKAVVSLSSADARQKAFSTCTAHICAIVFSYSP
AFFCFFSHRFGGHIIPPSCLIIVANLYLLLPPTM--NPVVYGVKTK---------QIRDC
VIRIFSGSKDIKSHSI---------------------.
>GA_x6K02T2PBJ9-7273558-7272587
------M--------VMSV----QN-------------------STDLTP-ASFVLNGIP
GLE-DMHIWISFPFCSMYAVAMMGNCGLLYLIFFEDSLHRPMYYFLAMLSLTDLVMCSST
IPKTLCIFWFHLKEIGFDDCLVQMFFIHTFTGMESGVLMLMALDRYVAICYPLRYSTILT
NPIIAKIGLATFLRGVLLIIPFTFLTK-RLPYCRG-NI-INHTYCDHMSVAKLSCGNVKV
NAIYGLMVALLIGGFDILCITISYTMILRAVVSLSSADARQKAFSTCTAHICAIVFSYSP
AFFSFFSHRFGGHTIPPSCHIIVANIYLLLPPTM--NPVVYGVKTK---------QIRDC
VIRILSGSKDSKAHGI---------------------.
>GA_x6K02T2PBJ9-7263864-7264823
------M----------SASLKAFN-------------------SSKSQV-SEFILLGFP
GIH-SWQHWLSLPFTLLYLSAIGTNVLILIIICQDPSLKQPMYLFLGILSVVDMGLATTI
MPKILAIFWFDAKVISLPECFAQIYAIHCFVGMESGIFLCMAFDRYVAICYPLRYSSIIT
NSLILKATLFMVLRNGLCVIPVPVLAA-QRNYCSR-NE-IDHCLCSNLGVTSLACDDRRP
NSICQLILAWVGMGSDLGLIILSYTLILRSVLRLNSAEAVSKALNTCSSHLILILFFYTV
VVVISVTHLAETK-AT-LIPVLLNVMHNIIPPSL--NPIVYALRTR---------ELRRG
FQKVFCRSLQEK-------------------------.
>GA_x6K02T2PBJ9-7245486-7246451
------M----------ES----PN-------------------HTDLDP-SIFFLLGIP
GLE-QFHMWLSLPVCCLGTATIVGNITILVVVATEPTLHRPVYLFLCMLSTIDLAASFST
VPKLLAILWCGAGHISASACLTQMFFIHAFCMMESTVLLAMAFDRYVAICHPLRYSTILT
DTIIARIGVVAMMRGSLLMLPCPFLIG-RLSFCQS-HV-IPHTYCEHMAVVKLACGDTRP
NRVYGLTAALLVIGVDLFCIGLSYALIAQAVFRLSSQEARSKALGTCGSHVCVILISYTP
ALFSFFTHRFGHH-VPLHIHILLANVYLLFPPAL--NPVVYGVKTR---------EIRER
VAKVFQWGQGTRLKISK--------------------.
>GA_x6K02T2PBJ9-7224628-7223702
------M----------------LI-------------------FNHSSF-MTFTLLGVP
GLE-SQHLWLSVPFTSMLLAILIGNGAILFLVITEPTLHTPMYLLLALLMVADLISTLAL
VPKVLCLFWFDDRVIAIYACFTQMFFIHGASVVRSALLVAMAFDRFVAVCEPLRYNTILS
HSLVGRLGLVALAKGVILILPMPLLLQ-RLTFC-H-RV-IPHTYCDHMAVVKMACSNTRP
NRIYGLFVILLVVGLNLLLIGFSYVFILQSVVRLNSRDATFKALNTCSAHLFVILITYVP
ALFSSITHRIGHH-IPPHAHIILANLYLLIPSVF--NPIIYGIKMK---------EIRDR
VAKCLCR------------------------------.
>GA_x6K02T2PBJ9-7215221-7216195
------M----------MP----CN-------------------ST-SHP-SFFILQGIP
GME-DKHKWISIPFSSMYFITVMGNCTILLTISMERSLHKPMFLLLFFLALTDLGMSTTT
IPKVLCIFWFGQSQISYEGCLVQLFFIHSISAMQSSVLMTMAFDRYVAICKPLRYSTILS
NSRIGLIGLASLVRAILFILPMPILLQ-RMPFHAN-RV-IPTTYCEHMAVVKMVCVDTTF
NRIYGLVVAMLVVGVDISAIASSYALILRAIMHLSSKEAHHKAVNTCTTHICVMLVSYTP
SLFSFLTHRFGRG-IPPHVHTILGNLYFLVPPML--NPIIYGVKTK---------EFRDK
ITKYLYRRKEPIIFSHNQKLV----------------.
>GA_x6K02T2PBJ9-7206970-7207923
------M------MLSAAI----PN-------------------GTAFHP-PTFVLLGIP
GMQ-DQHVWIAIPFCSMYILALVGNGTILYIIITDRALHEPMYLFLCLLSITDLVLCSTT
LPKMLAIFWLRSHVISYHGCLTQMFFVHAVFATESAVLLAMAFDRYVAICRPLHYTSILN
AVVIGKIGLACVTRGLLFVFPFVILIE-RLPFCGH-HI-IPHTYCEHMGIAKLACASIKP
NTIYGLTVALSVTGMDVVLIATSYILILQAVLRLPSKDAQFRAFSTCGAHICVILVFYIP
AFFSFFTHRFGHH-VPPQVHIILANLYLLVPPVL--NPLVYGINTK---------QIRLR
ILDFFVKRR----------------------------.
>GA_x6K02T2PBJ9-7191524-7192471
------M----------AT----FN-------------------LSSFNP-GFFILLGIP
GLE-QFHVWIGIPFFIIYLVAFAGNSILLYLIFMERSLHEPMFFFLSLLDGTDLILCNTC
VPKTFSIFWLGPQHITFPGCLTQMFFLHFSFAMDSAILLSMAFDRYVAICFPLRYTTILT
HQIVIKIVVAIISRSFCIIFPCVFLLK-RLPFCRE-LV-IPHTYCEHIGIARLACADISI
NIWYGFAVPIMTVMSDLILIGISYTVILRAVFNLPSQDARKKALSTCGSHVCVILIFYTP
AIFSVLVHRFGHN-IPHSFHILFANLYVSIPPAI--NPVIYGVKTK---------QIRDK
INLLFFPKDNH--------------------------.
>GA_x6K02T2PBJ9-7179540-7180481
------M----------------YN-------------------LSCYNP-ASFTLVGIP
GLE-KFHIWIGIPFCVIYVVAIVGNCILLYLIAVEQSLHEPMFIFLSMLASTDLILSTAT
VPKLLSNLWFGSQEITFSGCLTQMFFLHFSFVVDSAILLAMAFDRYVAICLPLRYSTILT
PQVIVKIMVSIIVRSFSVILPDVFLLR-RLPFCKT-RV-IPHTYCEHIGVARLSSADISI
NIWYGFSVPLMTVISDVILIAVSYIFILRAVFLLSSQGARQKALSTCGSHICVILMFYTP
AFFSILAHRFGHS-VPRNVLILFANFYVAIPPAL--NPVVYGVKTK---------QIQDK
FLLFFSLRKTQ--------------------------.
>GA_x6K02T2PBJ9-6924585-6923647
------M----------VM----HN-------------------VSSYNT-GPFTLSGIP
GLE-QYHVWISIPFCFIYLVAILGNSILLYLIAVEHSLHSPMFFFLSMLAMTDLILSTTC
VPKTLSIFWFGPQEISFPGCLTQLFFLHYSFVLDSAILLAMAFDRYVAICSPLRYTTILT
PKTIVKIAVGISFRSFCVFVPCVFLVN-RLPFCRT-HI-IAHTYCEHIGVARLACADISI
NIWYGFCVPIMTVIIDVILIAISYTLILCAVFRLPSRDARQKALSTCGSHVCVILMFYIP
AFFSILAHRFGRN-VPRTFHIMFANLYVIIPPAL--NPIVYGVKTK---------QIRDK
AILLLFPK-----------------------------.
>GA_x6K02T2PBJ9-6914780-6913830
------M----------IT----SN-------------------VSSYNP-GPFLLVGIP
GLE-HFHVWIGIPFCVIYIIAVVGNCILLYLITVERSLHEPMFFFLSMLAMTDLILSTDG
VPKTLSIFWMGAREITFPGCLTQMFFLHYSFVLDSAILMAMAFDRYVAICSPLRYATILT
PKTIVKIAVGISFRSFCIILPVVFLLT-RLPFCRT-RI-IPHTYCEHIGVARLACADISI
NIWYGFCVPIMTVISDVVLIAVSYTLILCAVFRLPSRDARQKALGTCGSHVCVILMFYTP
AFFSILAHRFGHN-VSLTFHIMFANLYIVIPPAM--NPIVYGVKTK---------QIREK
VILLFSVKSIDG-------------------------.
>GA_x6K02T2PBJ9-6841330-6842268
------M--------------------------------------SESLP-VTLFLTGIP
GLE-FAHLWIAIPFCVMYVVALLGNAALILIIGTESVLHTPMYLFLCLLSLTDLALSSTT
VPKMLAILWLHSNEISFGGCLAQMFCVHSIYALESSVLLAMAFDRYVAICNPLRYTTILN
HTVIAQIIFAGIVRSVAIVSPFIFLLR-RLPYCGH-RV-MTHTYCEHMGIARLACANITV
NIVYGLTVALLAMGLDSILIAISYGFILRAVFRLPSRDAQHKALSTCGSHLGVILVFYIP
AFFSFLTHRFGHNRVPKHVHIFLANLYVLVPPVL--NPIIYGARTK---------EIRSR
LLKLLHLGKDLV-------------------------.
>GA_x6K02T2PBJ9-6819097-6818150
------M----------GN----FR-------------------INASQ-VPSFILTGFP
GME-AMEPWLSLPFLLFYAISIIGNSLILLIIKEEQSLHQPMYYFLSLLSVNDLGVSFST
LPTVLTTLCFHARVINFNACLAQMFFIHLFSWTESGILLAMSFDHYVAICNPLRYATVLT
NARIVAMGLGTVLRSFVLIVVFPVLLH-RLPFCHPQNI-LSHAYCLHVDMIKLACTDVSL
NSHYGLSIVLLTFGLDSALILISYVLILRSVLAIASREERLKTLNTCVSHILAVLIFYVP
MVSVSIVHRFGAG-LPHAVHILMSILYLFVPPML--NPIIYSIKTK---------EIRRR
LLKMLFRVKL---------------------------.
>GA_x6K02T2PBJ9-6803062-6802118
------M----------GG----EA-------------------HNSSG-LPPFILTGLP
GME-TSQHWLFLLLGVLYSVSIVGNALILFIIKEEESLHQPMYYFLSLLSGNDLGVSFST
LPTVLGVFCFHLREISFNSCMSQMFFIHLFSFMESGILLAMSFDRYVAICNPLRYSTVLT
DARVMWMGVCVFLRSFCMIFPLPFLLK-RLPFCKA-NV-LSHAYCLHPDLIRLPCGDTSI
NNIFGLSIVISTFGLDSALIFLSYVLILRSVLAIASREERMKTLNTCVSHLCAVLIFYVP
KVGVSMFARYGRH-APHYVHTLLSLIYLFVPPML--NPVIYSIKTK---------EIRRR
FCKILLGNKF---------------------------.
>GA_x6K02T2PBJ9-6793628-6792684
------M----------GG----EA-------------------HNSSG-LPPFILTGLP
GME-TSQHWLFLLLGVLYTVSIVGNALILFIIKEEESLHQPMYYFLSLLSLNDLGVSFST
LTTVLGVFCFLLREISFNSCMSQMFFIHLFSFMESGILLAMSFDRYVAICNPLHYSTVLT
DARVMWMGVCVFFRSFCMIFPLPFLLK-RLPFCKA-NV-LSHAYCLHPDMIRLPCGDITI
NNIFGLFIVISTFGLDSALILLSYVLILRSVLAIASREERLKTLNTCVSHLCAVLIFYVP
MVGVSMAARYGRH-APRYVHTLLSLVYLFVPPML--NPVIYSIKTK---------EIRRR
LHKILLGTKI---------------------------.
>GA_x6K02T2PBJ9-6784380-6783436
------M----------RT----LY-------------------SNTSS-TLSFMLTGFP
EMQ-SLEHWLAALLLLLYVISIVGNALILFIIKEEQSLHHPMYYFLSLLSVNDLGVSFST
LPTVLASMCFHIPETAFDACLAQMFFIHFFSWTESGILLAMSFDRYVAICNPLHYSSVLT
DARVAHMGMSIIIRSFCMVFPLPFLLK-RLPFCKA-NV-LTHSYCLHPDLIRLPCGDTTI
NSMYGLFIVISAFGVDSVLILLSYVLILRSVLAIASREERLKTLNTCVSHISAVLIFYVP
MISVSMVHRFVKH-APEYVHKFTSLVYLFVPPML--NPIIYSIKTK---------EIRRR
LHKMLLGTKF---------------------------.
>GA_x6K02T2PBJ9-6773690-6774628
------M----------------AL-------------------FNVTH-PASFLLTGIP
GLE-SLHPWLAGPLCVMYAVALGANTVILQAVRVEPILHAPMYYFLSMLSFSDVAMSMAT
LPTVLRTFCFDARSIAFDACLVQMFLIHSFSMMESGILLAMSFDRYVAICNPLHYATVLT
NEFIAGMGLAVTARSFITLFPLPFLIK-RLPICKS-NV-LSHSYCLHPDMMKLACADITI
NSIYGLFVLVSTFGMDLLFIFLSYVLILRSVMAIASHEERLKALNTCVSHILAVLAFYVP
MIGVSTVHRFGKH-APRYIHVLMSNVYLFVPPVL--NPLIYSAKTK---------EIRRA
IFRMFRRIKL---------------------------.
>GA_x6K02T2PBJ9-6756759-6755815
------M----------LG----LN-------------------GTPFQ-PATLQLTGIP
GMN-IGQAWIALIFCFLYFISIAGNLSILALVIREPPLHQPMYYFLSMLSLNDLGVSLST
LPTVLATFCFNYRHVDFDACLVQMFFIHTFSFMESGILLAMSFDRFVAICDPLRYSTVLT
NSRILAMGLGILAKSFTTLFPFPFLVK-RLPFCKG-NV-LHHSYCLHPDLMKVACGDIHV
NNIYGLFVVIFTYGVDSVFILLSYALILRAVLVIASHEQRLKALNTCISHICAVLAFYVP
IIAVSMIHRFWKS-APAVVHVMMSNVYLFVPPML--NPIIYSVKTK---------EIRKG
MLKVFHKSQT---------------------------.
>GA_x6K02T2PBJ9-6747143-6746193
------M----------GA----EN-------------------NESLD-LLSIFLTGIP
GLE-AQHGWLSIPFFIMYIVAIVGNSLIMIAVQQESALHEPMYLFLSMLAITEVGVSVST
LPTVMGILWFNAYRIDFDGCLAQMFFIHTFSGMESGVLLAMSYDRFVAIYNPLRYTAILT
LPRIISMGLGITLKSVALMAPLPILLK-QLPYCHI-NI-LSHSYCLHSDLIQLPCADTRL
NSILGLAIVLATFGLDSLLIVVSYGLILYTVMGIASGEGRKKTLNTCVSHICAVLIYYVP
MIGVSVMHRVAKH-ASPVVHTLMSSIYLFVPPVL--NPIIYSVKTR---------PIQQG
IANLFSCKKGSI-------------------------.
>GA_x6K02T2PBJ9-6737723-6738670
------M----------SE----VT-------------------NTTHG-PFYFILTGIP
GFE-DIHLWISIPFFCLYTISIMGNTTILTVIRTEPSLHEPMYLFLSMLALTDLGLTLTT
LPTVMQVLWFNIREISFEACFAQVFFLHGFSFMESSVLLAMSFDRYVAICRPLHYASILT
SEVIARIGLAIICRCVLAVLPSLFLLK-RLPFCHS-HL-LSHSYCLHQDMIHLVCADIRV
NRWYGFALVLLIIVLDPLLIVLSYALILKSVLNTATWTERLRALNNCLSHMLAVLVLYVP
MVGVSMTHRFAKH-ASPLVHVLMANIYLLAPPVM--NPIIYSVKTK---------QIRQG
ITRLLLQRKVH--------------------------.
>GA_x6K02T2PBJ9-6713641-6714588
------M----------SE----VT-------------------NTTHD-PFYFILTGIP
GFE-DIHLWISIPLFCLYTISIMGNTTILTVIRTEPSLHQPMYLFLSMLALTDLGLTLTT
LPTVMQLLWFNIREISFEACFAQFFFLHGFSFMESSVLLAMSFDRYVAICRPLHYASILT
SEVIARIGLAIICRCVLAVLPSLFLLK-RLPFCHS-HL-LSHSYCLHQDMIHLVCADIRV
NSWYGFALVLLIIVLDPLLIVLSYALILKSVLNTATWTERLRALNNCLSHMLAVLVLYVP
MVGVSMTHRFAKH-ASPLVHVLMANIYLLAPPVM--NPIIYSVKTK---------QIRQG
ITRLLLQRKVH--------------------------.
>GA_x6K02T2PBJ9-6691078-6692032
------M----------KN----YN-------------------SSLGFLPTTFILVGIP
GLE-TEHIWISIPFCLMYFIIFLGNGTILHVIRTDASLHQPMYLFLAMLALAEVGVSAST
LPTVLGIFLFDTSEITFEACLLQMFFIHSFSIMESAVLLAMSVDRFVAIYSPLRYTTILT
LPRIFGTGAVIGLKSVILMAPLPILLR-RLPFCGH-NA-LSHSYCLHPNLIHLPCGDISI
DNIYGLFIVTSTFGLDSLLIVVSYGLILHTVLGIATGDGRRKALNTCGSHVCAVLAYYVP
MIGLSMVHRFAHH-VSPLLQTMMANAYLFFPPSH--QPHCLQHQNQGDPSWHCSNAVREE
VQS----------------------------------L
>GA_x6K02T2PBJ9-6681230-6682168
------M----------------FN-------------------SSQFT-PKYFLLTGFP
GLE-AWYPWLIFPFCFTYTIGIMGNTLILAVIRKNSSLHQPMFLFLAMLAFSELGVSAST
LPTVLSIFLLGANKICFEACLLQMFSIHSFSIMESGVLLAMSVDRFVAIYNPLRYTAILT
LPRIAGTSLTLGLKSLLLMFPLPFLLK-RLPFCGH-NV-LSHSYCLHSDLIQLPCGDTRP
NSILGLCIVTSTFGLDSLLIVVSYVLILYTVLNITSGEGRRKALNTCVSHMCAVLVYYVP
MISVALVHRFMKH-AVPAVRLLLANIYLLVPPML--NPIIYSAKNR---------QIRQG
LIQLFLQRKY---------------------------.
>GA_x6K02T2PBJ9-6671256-6672209
------M----------KV--SIPP-------------------RANFS-YAIFLLTGFP
GLE-WAHHWISLPIFMGYFVAIMGNATILHLVRTDPSLHQPMYYFLAILAVTDLGLCMST
LPSVLGVLWFDARMVGLVPCVLQQHFLHSFSFMESAVLFAMALDRLIAIRFPLRYASVLT
GPRVALIGTVLGMRSAAITAAPSLHLL-TFDYCHP-GA-LSHAYCLHQDMIRLACSDTRF
NRLYGLCIIMLAMGSDVLFILLSYAVILRTVLAIASAGERLKALNTCVSHILAVLCFYVP
VLGLSIVHRFGQH-TSPLVHILMGTVSVLFPPVM--NPVIYSIKTQ---------QIRRA
IVKVISLGKIQ--------------------------.
>GA_x6K02T2PBJ9-6662699-6663658
------M----------------VL-------------------SNITHFSPMFYLSGFP
GLE-AIEHWIFIPFFLMYLVAISGNCLILIIIKTSPRLHTPMYYLLSLLALTDLGLSVST
LPTMVGIFWFNYHGIYFGACQIQMFCIHSFSFMESAVLLVMSFDRFVAICHPLRYSSIIT
VQRVMRAGLCVILRGPVALIPIVLLLK-DFPYCGP-LV-LSHSFCLHQEVIHLACVDTTF
NNLYGLSLVVFTVMLDLVLIALSYGFILYTVAGLASQEEQIRAFQTCTSHLCAVLVFFVP
MMGLSLVHRFGKH-APPAVHLLMANIYLFVPPML--NPVIYSIKTK---------EIRKA
IIRFLGFRKVNSESWG---------------------.
>GA_x6K02T2PBJ9-6648196-6649143
------M----------------PS-------------------MWLNISSSPFLLTGFP
GLE-KAHHLISLPLLMAYISILLGNGTLLFLIKDDHNLHEPMYYFLGMLAATDLGVTLTT
MPTVLSVLWLNHREIGHGACFSQAYFIHTLSIVESGVLLAMAYDRFIAIRNPLRYTTILT
DTKVIKIGIGVVMRAGLSIMPIIIRLH-WFPYCRS-HV-LSHAFCLHQDVIKLACADITF
NRLYPVVVVFAMVLLDFLIIFFSYVLILKTVMGIASTDERAKALNTCVSHICCILVFYVT
VVGLTFIHRFGKN-VPHVVHITMSYIYFLFPPFM--NPVIYSIKTK---------QIQSG
LLRLFSLPCSKT-------------------------.
>GA_x6K02T2PBJ9-6634906-6633983
------M--------------------------------------WSNISAAPFLLTGFP
GLE-AAHHWISIPFFAIYISVLLGNGTLLYLIKDDHNLHEPMYYFLAMLAGTDLTVTLTT
MPTVMAVLWVNHREIRHGACFLQAYIIHSLSIVESGVLLAMSYDRFVAICTPLHYNSILT
NSRVIAIGLGVVLRGFLSLVPPILPLF-WFSYCRS-HV-LSHAFCLHQDVMKLACADITF
NRIYPVVLVALTFFLDALIIVFSYVLILKTVMGIASGEERAKALNTCVSHISCVLVFYIT
VIGLTFIHRFGKN-APHVVHITMSYVYFLFPPFM--NPIIYSIKTK---------QIQRS
VLHLLSV------------------------------.
>GA_x6K02T2PBJ9-6620959-6620024
------M--------------------------------------WPNSSDAPFLLTGFL
GLE-MIHHWISIPFFVIYFSIIVGNGTLLFIIWSDHSLHEPMYYFLAVLASMDLGMTLTT
MPTVLGVLVLNQREIVHGACFIQSYFIHSLAIVESGVLLAMSYDRFVAICTPLHYNSILT
NSRVMKMALGALLRGFVSIVPPIMPLF-WFPYCHS-HV-LSHAFCLHQDVMKLACADITF
NLIYPVVLVALTFFLDALIIIFSYVLILKKVMGIASGEERKKSLNTCVSHISCVLVFYIT
VIGLTFIHRFGKN-APHVVHITMSYVYFLFPPFM--NPIIYSIKTK---------QIQRS
ILRLLSKHSRT--------------------------.
>GA_x6K02T2PBJ9-6515150-6514170
------M------KVASSF----HN-------------------DTNPQD-VWYVLIGIP
GLE-DLHSWIAIPICSMYIVAVIGNVLLIFLIVTERSLHEPMYFFLSMLALADLLLSTAT
APKMLAIFWFHSRGISFGSCVSQMFFIHFIFVAESAILLAMAFDRYVAICYPLRYTTILT
SSVIGKIGTAAVVRSFLICFPFIFLVY-RLLYCGK-HI-IPHSYCEHMGIARLACDNITV
NIIYGLTMALLSTGLDILLIIISYTMILRTVFQIPSWAARYKALNTCGSHICVILLFYTP
AFFSFFAHRFGGKTVPRHIHILVANLYVVVPPML--NPIIYGVKTK---------QIQDR
VVFLFSSVSTCQHDSRC--------------------.
>GA_x6K02T2PBJ9-6504436-6503489
------M----------IK----FN-------------------GSVFMP-SVLTLVGIP
GLE-SVQCWIGIPFCVMYIIAMIGNSLILVIIKSEKSLHIPMYIFLAILAVTDIALSTCI
LPKMLGIFWFHMPQISFDACLLQMELIHSFQATESGILLAMALDRYVAICNPLRHATIFS
PQLTTCLGAGALLRAFILVSPSILLIKCRLKYFRT-TI-ISHSYCEHMAIVKLAAQDIRI
NKICGLLVAFAILGFDIVFITFSYVRIFITVFQLPQKEARFKAFNTCIAHICVFLQFYLL
AFFSFFTHRFGAH-IPPYVHILLSDLYLLVPPFL--NPIVYGVKTK---------QIRDQ
VLKMLFSKKH---------------------------.
>GA_x6K02T2PBJ9-6494485-6493535
------M----------IK----FN-------------------GSVFMP-SVLTLVGIP
GLE-SVQCWIGIPFCVMYIIAMIGNSLILVIIKSEKSLHIPMYIFLAILAVTDIALSTCI
LPKMLGIFWFHMPQISFDACLLQMELIHSFQATESGILLAMALDRYVAICNPLRHATIFS
PQLTTCLGAGALLRSLITTFPLILLIKFCLKYFRT-TI-ISHSYCEHMAIVKLAAQDIRI
NKICGLLVAFAILGFDIVFITFSYVRIFITVFQLPQKEARFKAFNTCIAHICVFLQFYLL
AFFSFFTHRFGAH-IPPYVHILLSDLYLLVPPFL--NPIVYGIKTK---------QIRDQ
VLKMFFSKKPL--------------------------.
>GA_x6K02T2PBJ9-6483085-6482126
------M----------AT----SN-------------------SSTIV-SSTFYLTGIP
GYE-EFHHWISIPFCFLYLVGITGNCMILHIVRTDPRLHEPMYYFLAMLSLTDMAMSLPT
MMSLFRVLWSISREIQFNICVVQMFLIHTFSFTESSVLLAMALDRYVAICHPLRYATILT
PKLIAKIGTAALLRSSILIIPLIARLA-FFPFCGS-HV-LSHSYCLHQDMIRLACADIRF
NVIYGLVLITLLWGMDSLGIFVSYVLILHSVLKIASREGRLKALNTCASHICAVLILYVP
MIGLSIVHRFAKH-SSPLIHIFMAHIYLLVPPVL--NPIIYSVKTK---------QIREG
ILHLLCSPKISSITM----------------------.
>GA_x6K02T2PBJ9-6466772-6465828
------M----------------AG-------------------NATHHI-ASFFLVGIP
GLE-NFHCWIGIPVCLLFALTLLGNSIILTTVKLEPSLHQPMYFFLCMLAMNDMCLTCST
ALKMLGIFWFDEHWINFDACLTQMFFIHTLCIMESAILVAMAFDRFVAICIPLHYTSILT
MPMVIKIGLVGLGRAILMIMPCPLLIK-RLLYYTK-YV-IHHAYCEHMAVVKMASGNTQV
NRIYGILVALSVTIFDLGLIVTSYIKILQAVFRLSSQNARSKALGTCVAHVCTILAFYTP
ALFSFLTHRFGKN-VPASIHIIFAILYLLVSPTV--NPLVYGAKTK---------QIRDR
VVSLLFSQKQKF-------------------------.
>GA_x6K02T2PBJ9-6457667-6458617
------M----------PH----LN-------------------STIFRP-SVLTLTGIP
GLE-SVQFWIGIPFCIMYIIALLGNSLLLVVIKVERSLHEPMYLFLAMLGATDISLSTSI
LPKMLGIFWFHLSTIYFDACLLQMWLIHTFQGIESGILFAMAMDRYVAICDPLRHASIFT
QRLLTQIGVGVTLRAALFVAPCLFLIKCRLKFYWT-TV-VSHSYCEHMAIVKLAAEDVHV
NKIYGLFVAFSILGLDIIFITLSYIRIFITVFKLPQKEARLKAFNTCVAHICVFLEFYLL
AFFSFFTHRFGYH-VPSYIHILLSNLYLLVPPLL--NPIVYGVKTK---------QIRDQ
VSKILYCNYSY--------------------------.
>GA_x6K02T2PBJ9-6394126-6393197
------M----------SN----LS-------------------------TSRFVLTGFP
GLE-VYYFFFAIPFSTIYAMVFLGNCMILHVIRTESSLHQPMFYFLAMLALTDLCMGLST
VHTVLGILWGFLQEISLDACIAQSYFIHGLSFMESSVLLAMSFDRYIAICNPLRYSSILT
NDRILKIGVAILCRSSMLIPPVIIRLK-FLNYCRP-HF-LSHSFCLHQDLIRMACSDIRF
NSFYALSLVICTLLLDAVLILASYVMILHTVLSIASREERIKSLQTCVSHISAVLVFYIP
IIGLTMVHRFGKH-LSPLVQVLMGNIYILFPPLM--NPIIYSIKTQ---------QIRVR
IQRLFSLNGI---------------------------.
>GA_x6K02T2PBJ9-6384836-6383883
------M----------------PV-------------------IWLNTSTYPFLLTGFP
GLE-KSHHLISLPLLMAYIFILLGNGTLLFLIKDDHNLHEPMYYFLGMLAATDLGVTLTT
MPTVLGVLWFNHREIGHGACFSQAYFIHSFSIVESGVLLAMAYDRFIAIRNPLRYTTILT
DIKVIKIGIGVVMRAGLSIMPIIIRLH-WFPYCRS-HV-LSHAFCLHQDVIKLACADITF
NRLYPIVVVFCMGLLDFLIICFSYILILKTVMGIASTDERAKALNTCVSHICCILVFYVT
VVGLTFIHRFGKN-IPHIVHITMSYICFLFPPFM--NPVIFSIKTK---------QIQSG
LLRLFSLPYSRTRL-----------------------.
>GA_x6K02T2PBJ9-6362863-6361910
------M----------------VG-------------------NITHQQIASFFLVGIP
GLE-NVHCWIGISVCLLFVLTLLGNSIVIATIKLEPSLHQPMYFFLCMLAMNDMCLSSSA
ALKMLGIFWFDAHWINFDACLTQMYFIHTLCIMESAILVAMAFDRFVAICIPLHYASILT
TSMVIKLGLVGLMRCVLMVLPCPILIK-RLPYYTK-YV-IPHTYCEHMAVVKLASANTLI
NRAYGISVALSVITVDLGLIATSYVKILQSVFRLSSQNARSKALGTCAAHVCTILVSYIP
ALFSFLSHRIGKK-VPPSVHIIFASMYLLVPSAV--NPVVYGVKTK---------QIRDR
VIDLFFTHKKFSEK-----------------------.
>GA_x6K02T2PBJ9-6335095-6334154
------M----------TA----LS-------------------VTNYT-SSRFALTGFP
GLE-IYYFWISVPFFIIYVTVFLGNCMVLHVIRTELSLHQPMFYFLAMLALTDLCMGLST
VHTVMGILWGFLQEISLDACIAQSYFIHGLSFMESSVLLTMSFDRYIAICNPLRYSSILT
NDRILKIGVAILCRSSMLIPPVIIRLK-FLNYCRP-HF-LSHSFCLHQDLIRMACGDIRF
NSIYGLALVISNLLVDSVLILISYIMILYTVLSIASREERIKSLQTCVSHISAVLVFYIP
IIGLTMVHRFGKH-LSPLVHVLMGNVYILFPPLM--NPIIYSIKTQ---------QIRVR
IQRLFLKGT----------------------------.
>GA_x6K02T2PBJ9-6326488-6327450
------M-------TSSTY----LN-------------------HTNLRD-IWYTMIGIP
GLE-DAHIWLSIPIFSMYIVAVIGNTFLILLISIEHSLHEPMYFFLTMLALADIFLSTVT
IPKVLAIFWFQDRSISFASCVSQMFFLHFIFVTESGILLSMAFDRYVAICYPLRYTTILT
PSVIIKMGIAAVTRSFFICFPLIFLVY-RLTYCGK-SI-IRHSYCEHMGIARLACDSIKV
NIYYGLIVALFSIFLDVVLIIVSYARILCAVYRIPSQDTRLKALSTCGSHVCVILLFYMP
VFFSSLGHRFGGDSIPLHVHILLANLYVVLPPSL--NPIIYGVKTK---------QIQER
VVQLFSLNKVIC-------------------------.
>GA_x6K02T2PBJ9-6320148-6321104
------M---------TMS----SN-------------------HTNLRD-IWYTMIGIP
GLE-DAHVWLSIPICSMYIVALIGNTLLIFLIFTEHSLHEPMYLFLSMLALADIILSTVT
TPKVLAIFWFQAGGISFTSCVSQMFFLHFMFVTESAILLAMAIDRYIAICFPLRYTTILT
PSVICRMGIASVTRSFLIIFPLVFLVY-RLNYCGR-NI-IRHSYCEHMGIARLACDSIKV
NIYYGMTVPLFSIGLDIMLIIISYTLILHTVFRIPSQNARRKALGTCGSHVCVILLFYTP
SLFTFFAHRFGGHTIPRHMHILFANLYVVVPPAL--NPIIYGVKTK---------QIQDR
FFQLFSFTKACF-------------------------.
>GA_x6K02T2PBJ9-6306819-6307775
------M------ATSSTT----LN-------------------YTNVRD-IWYTMIGIP
GLE-YAHIWISIPICSMYIVAIAGNALLLFLIITERSLHEPMYLFLSMLALADIFLSTVT
TPKMLAIFWFRAGGISFASCVSQMFFLHFIFVAESAILLAMAFDRYVAICYPLRYTTILT
TSVIIKMGIAAVIRSFFICFPLIFLVY-RLTYCGK-ST-IRHSYCEHMGIARLACDSIKV
NIYYGVIVALFSTCLDAVLIIVSYALILCAVFRIPSRDARLKALGTCGSHVCVILLFYTP
AFFSFFAHRFGGHSIPLHVHILLANLYVVVPPSV--NPIIYGVKTK---------QIQER
VIQVFSLGK----------------------------.
>GA_x6K02T2PBJ9-6289676-6288723
------M----------EI----TN-------------------SSWFQ-PPTLLLTGIP
GLE-DVQIWFCIPLCVMYLIALLGNCTILFVIRTTSSLHEPQYIFLSMLAATDVGLSVST
LPTVLNVFLLNHRDIEFHSCLTQMFFIHTFSSMESAILLAMAFDRFVAIRNSLHYTAVLT
PTRIIKIGLAAVVRGVMLMIPLPILLK-RLPFCKG-VI-LSHCYCYHPDIMKLACGPVRV
NIIYGLSLVLCSFGVDSVFIVISYILILKTVLGIASGDGKLKALNTCVSHIFTVFIFYVP
LIVLALIHRFGTF-ASPLLHVTMANLFLFLTPVL--NPLVYSLKTK---------QIRSA
VCKIFKVWGNLLK------------------------.
>GA_x6K02T2PBJ9-6284902-6285843
------M----------------SE-------------------FNTTFQPSVFILTGLR
GLV-GARLWLGPLLSLMYITTLAGNCTVIYLVRTERSLQEPQYQFLSMLAGADIVLSVST
LFSVLKVFIFDLYEIAFDSCLAQLFFIHTSSSMGSGILLAMAFDRFVAISHPLQYTTILT
NSRVTRMGLAAFLRGVALMMPLPILLK-RLPFCKG-QL-LSYSYCIHPNVMKLACGQVKI
NIFYGLVLVIFSFGVDFLLIAISYALIFQAVMGIASREGQMKALNTCLSHIFIVFIYYGP
LLAITVMHRISRR-SSPIAHAVLGNIYLFMPPML--NPIVYSLKTK---------QIRSA
LRKSLKIQRR---------------------------.
>GA_x6K02T2PBJ9-6275524-6276477
------M----------------SD-------------------VNTTSNWPTFSFIGIP
GLE-AAHMWISIPFCLLYLVALGGNVLLLLLVRAEQNLHEPQFYFLAMLALTDLGLSLST
MPSVLAIFWFDVHNVGLDACLTQMFFIHTLSSVESGVLVAMAFDRLVAICAPLTYTRILN
HQTVLCLSGAALIRGATLLAPLPFFLR-TFPFCGA-NI-LSHSYCYYPDMLNLACGDVTF
SSVYGLVCVLCTFAVDVIFILVSYMKILGTVMKLGIQDRNWKSLQTCVCHLCTVLVFYLP
LISLAVLHRYTQE-TSPILYTTMSNAYLLMTPLL--NPLVYSLKSR---------QIQAA
LRKRFGVQRVVAGE-----------------------.
>GA_x6K02T2PBJ9-6251685-6250741
------M----------LH----VN-------------------ITNTI-FSTFLVTGIP
GLE-AVYIWIAIPFCAMFLITMVGNMTIIIVIWHEQTLHVPMYLFLAMLASSDLGLSLFT
FPTLLRIFLLNDRELTTTACFTQMFFIHTFQDLESAIILAMAFDRYVAISHPLHYHSILT
DTVIAKIGLAIVVRTLTVQVPLPILLK-RLYFCHS-NV-LSHSYCLHPDIIKLSCSSTTV
NSIFGLFVVLSTMGLDFLLILLSYALILKTVLNMASHSGRLKALNTCISHLCAVVLFFTP
MICLSMLHRFGPR-LPSHVYVTLANMHFLIPPVM--NPIVYVVKTK---------QIRDK
IQKLFIRKAT---------------------------K
>GA_x6K02T2PBJ9-6236637-6235666
------M----------LH----VN-------------------ITNPI-FSTFLVTGIP
GLE-AVYIWIAIPFCAMFLITMVGNMTIIIVIWHEQTLHVPMYLFLAMLASSDLGLSLFT
FPTLLRIFLLNDRELTTTACFTQMFFIHTFQLLESAIILAMAFDWYVAISHPLHYHSILT
DTVIGKIGLTIVGRTLTLQVPAPILLR-RLYFCSS-NV-LSHSYCLHPDIIKLSCSSTTV
NSIFGLFVVLSTLGLDFLLILLSYALILKTVLNMASHSGRLKALNTCISHLCAVVLFFTP
MICLSMLHRFGPR-LPSHVYVTLANMHFLIPPVM--NPIVYVVKTK---------QIRDK
IQKLFIRKATKKAQAASIT------------------.
>GA_x6K02T2PBJ9-6221839-6220892
------M----------AI----SK-------------------HSNAS-SFFFILMDLP
GLE-TSHCWTAIPICLIYVLSVLGNITIMHIVKSVPSLHTPMYLFLSMLSMADLGLSAST
LPSMVAVFLLGQRMIGAVACFMQLFFIHTFSVIESAVLLAMAFDRCVAIREPLRYATILT
TRRIGAIGLAVVIRSAALHLPLPVLLG-RLTFQPV-SA-LSHSYCVHPDVLRLSCSSTLV
NSGFGLFVMLSTLGMDAVLILLSYVLILKTVLSIASNAERLKAFNTCISHICAVLLFYTP
LVSLSMIHRFGKKKLPAQVYMLLSYLHFLMPPML--NPIVYSVKTK---------EIRVR
ILKMLHPKKH---------------------------.
>GA_x6K02T2PBJ9-6207735-6206776
------M----------SY----SN-------------------HSSTS----FFLTGLP
GLE-TVYLWLSIPLCTMYIASLAGNGLILWVVKSEPSLHQPMYYFLSMLAVTDLGLSVST
LPTMLTIYMMGVSEVALDMCLAQLFFIHTFSIMESSVLLTMAFDRVVAISSPLHYATILT
NPRVASLGMVILVRSIGLHIPAPIMLK-KLPYCQK-RH-LSHSYCLHPDVMKLACTDTRI
NSAYGLFVVLSTLGVDSVLIVLSYGLILYTVLSIASKTERLKALNTCVSHICSVLLFYTP
MIGLSMIHRFGKW-ASPCSRVLLSYLHFLTPPVL--NPVVYTIKTK---------QIRQR
IWCIFRCGGRSIGHIQGH-------------------.
>GA_x6K02T2PBJ9-6191595-6192545
------M----------------VN-------------------DTTHHYISFFYLVGIP
GFE-NFHYLISIPVCLLFVLTLLGNSVVIATIKLEPSLHQPMYFFLCMLAMNDILLTCST
SLKMLGIFWFNEHWIEFDVCLTQMYFIHTLCIFESAILVAMAFDRFVAICIPLHYATILT
TAMVIKLGVVGLSRALLMVLPCPLLIK-RLPYYTG-YI-IPHTYCEHMAVVKLASANTFI
NRAYGISAALSVITLDVWLIAASYIKILQAVFRLSSQNARSKALGTCAAHVCTILAFYTP
ALFSFLTHRIGKN-VPPSVHIILASMYLLVPPTV--NPLVYGVKTK---------QIRDR
VLSLFSHLKIAEY------------------------.
>GA_x6K02T2PBJ9-6182881-6181898
------P----------HLSFIELN-------------------TTPTQL-TFFLLTGVP
GLE-DIQIWMSIPFSFMYVLAVLGNVLVMAVVVYDRSLHEPMYLFLAMLAFNDVLLCTVT
VPQMLLIFWQGPLEATFPACLTQMFFVHALFLSESAVLLAMAFDRYVAICIPLHYTSLLT
SSIIGKVGLVLIARSVAVVTPGVLLIL-RLDFCRS-NI-IHHTYCENMGIAKLACNSFTL
NSIYGLSAALLTTGLDFVFISLSYWLILKTVLQLPSKEARTKAFGTCGAHICVILIFYTL
AFFSFFTHRFGHH-VSRHTLILLANLYLLIPPTM--NPIVYGIKTK---------EIRMR
VVGTCSQTLFKSNETAKNR------------------.
>GA_x6K02T2PBJ9-6173009-6173968
------M----------AP----SN-------------------SSVSV-SSTFYLTGIP
GYE-EFHHWISIPFCLIYIIGVTGNCSILHIVRTDPKLHEPMYYFLAMLSLTDMAMSLPA
MVSLFRVLWSISREIQFNICVVQMFLIHTFSFTESSVLLAMALDRYVAICHPLRYATILT
PKLIAKIGIAALLRSAIPLIPLLVRLA-FFSFCRS-HV-LSHSYCLHQDIIRLACADIRF
NVIYGMVVILMLWGMDSLGILITYVFILHSVLRIASREGRLKALNTCASHICAVLILYVP
MIGLSIVHRFAKH-SSPFVHIFMAHIYLMVPPVL--NPIIYSVKTK---------QIRQG
IFHLICPHKINSSAM----------------------.
>GA_x6K02T2PBJ9-6164792-6163848
------M----------GP----AN-------------------KSQLSP-STFWLMGIP
GLE-HLHVWIGIPFCSMYMVALMGNVTILAVVRAERTLHEPMFLFLCMLSVTDLVLSTST
LPRMLCLFWMEAHDITFDACLAQMFFIHSFTAMESGFFLAMAIDRYVAICDPLRHTTILT
NSRIAKMGAVVVLRGVGFFSPHPILLK-QLPYCRT-RI-IAHTYCEFIAVVKLACVDTGA
TKRYSLSVASVIGSCDGFFIALSYVLILRAVFRLPSREASLKALGTCGSHVCVILVFYST
AVFTFLTHRFGHN-VAPQIHIFIANMYLLVPPFL--NPIVYGIRTK---------KIREY
VLSFLRVKFS---------------------------.
>GA_x6K02T2PBJ9-6096387-6095449
------M----------PS----NN-------------------ETASHP-SLFHLLGIP
GLE-AFHIWIAFPFFVVYLIALVGNFTILCVIKNEQSLHQPMFYFLALLSFIDLGLSTST
IPKMLGIFWFNLREISFEGCLIQMFFIHTYTGMESVVLLAMAIDRFVAICYPLRYTSVLT
NKVVAVMASVVIGRPVLLVIPFCPLLK-RLPFCGH-YI-IPHTYCEHMGIARLACANIRI
NIIYGLFTIAALI-FDLILIAFSYAWILQAVFRLPSRDARHKALSTCGSHVCVILAFYTP
AFFSFMTHRFGRN-VPRYIHILLANLYVVVPPCL--NPVIYGVRTK---------QIREG
VLKIFVKKE----------------------------.
>GA_x6K02T2PBJ9-6068534-6067590
------M----------GP----AN-------------------KSQLSP-STFWLMGIP
GLE-HLHVWIGIPFCSMYMVALMGNVTILAVVRAERTLHEPMFLFLCMLSVTDLVLSTST
LPRMLCLFWMAAHDITFDACLAQMFFIHSFTAMESGFFLAMAIDRYVAICDPLRHATILT
HSRIAVMGAVVVLRGVGFFSPHPILLK-QLPYCRT-RI-IAHTYCEFMAVVKLACLEIGA
TKRYSLGVAFGIGSCDCFFIAISYVLILRAVFRLPSREASLKALGTCGSHVCVIVVFYST
AGFTFLTHRFGHS-VAPRTHILIANMYLLVPPFL--NPIVYGVRTK---------KIRDY
VLNTLKVKGS---------------------------.
>GA_x6K02T2PBJ9-6056235-6055291
------M----------PS----CN-------------------NSIPQP-LIFILAGIP
GLE-SSHGWFSISFFLIFVVTIIGNVTILHIIWIEKTLHEPMFLLLATLSVVDLCLVTVT
VPRMLGIFWLNAKEISLEACLTQMFFIPSFYVMESGILLAMAFDRFAAIWYPLRYTTILD
SNMLVKMALAILARAVAVVTPAPILTK-RLERFQT-QV-ISYSYCAYMAVVMIACGDISN
HIVYGLMVIVASVGIDLLLVILSYTLILRAVFHIPSWQARSKALSTCGSHLCVIGLFYSP
VVFSVLSQILGYH-MAPYLQIIIDNLYFLVPPMV--NPLIYAVRTK---------QIRER
VLRILNCERK---------------------------.
>GA_x6K02T2PBJ9-6047402-6048349
------M--------------GYTN-------------------LSYLNP-GTVILIGIP
GLE-HVQFWIGFPFFVVCLVALLGNLFLLIIIPTERSLHQPMYIFLAVLAATDLGLCLAI
APKMLAIFWFGSCSMAFDACLTQLFFIHALQGMESGVLLAMAFDRYVAICDPLRHTAVLT
PLFLLRVVLVVAIRATVLVGVLPILLK-RLQWFHS-VV-IVHSYCEHMAVVKLAAEDVRI
NKSYGLFVAFAILGFDMIFVFISYILIFRAVFRLPQKEARSKAFNTCTAHIVVFLEFYIL
AFFSFFSHRFG-H-VSPYVHILLSTIYLLLPPAL--NPIVYGVKTK---------EIRKW
VVQIFVLKSNTQ-------------------------.
>GA_x6K02T2PBJ9-6037823-6038782
------M----------LSSLKTNN-------------------VTYLNP-GTVILIGIP
GLE-HVQFWIGFPFFTVCLVALLGNIILLIIIPAEHSLHQPMYIFLAVLAATDIGLCAAI
APKMLAIFWFRAYSMAFDACLAQLFFIHTLQGMESGILLAMAFDRYIAICDPLRHTSILT
PSILGRMIVVVVIRAVVLVGLLPILIK-RLHHFRS-IQ-IAHSYCEHMAVVKLAADDVQV
NKICGLFVGFSVLGFDMVFIIISYALIFQAVFRLKQKEARLKAFNTCTAHIFVFLEFYIL
AFFSFFSHRLG-H-VVPSTHILLSTIYLLLPPAL--NPIVYGVKNM---------VIRKR
VAQIFFLDHAHQ-------------------------.
>GA_x6K02T2PBJ9-6029614-6030561
------M--------------NTNN-------------------VTYLNP-GTVILIGIP
GLE-HVQFWIGFPFFTVCLVALLGNIILLIIIPAERSLHQPMYIFLAVLAGTDIGLCAAI
APKMLAIFWFRAYSMAFDACLAQLFFIHTLQCMESGILLAMAFDRYIAICDPLRHTSILT
PSILGRMIVVVVIGAVVLVGLLPILIK-RLHHFWS-IQ-IAHSYCEHMAVVKLAADDVQV
NKICGLFVGFSILGFDMVFIIISYALIFQAVFRLKQKEARLKAFNTCTAHIFVFLEFYIL
AFFSFFSHRFG-H-VVPSTHILLSTIYLLLPPAL--NPIVYGVKNM---------VIRKR
VAQIFFLDHAHQ-------------------------.
>GA_x6K02T2PBJ9-5935234-5936169
------M----------LL----SN-------------------DTQFHP-SSFLLLGIP
GLE-SHHTWIGFPFCAVYLIALLGNFTILLVIKTESSLHQPMFYFLAMLATIDLGLSTAT
IPKMLGIFWFSFRVILFGACLTQMFFIHNFTGMESAVLLAMAYDRYVAICNPLRYSTILT
NKAVFMIGLGVLVRSFLSVIPFVFLIL-RLPFCGN-NV-IPHTYCEHMGLARLSCANIKV
NIIYGLGAISILF-FDIIAIALSYAQILRAVFRLPSREARIKSLSTCGSHVCVILAFYTP
ALFSFMTHRFGRN-VPRYIHILLANLYVVVPPML--NPVIYGVRTK---------QIYDR
VKKIFLQK-----------------------------.
>GA_x6K02T2PBJ9-5927412-5928362
------M----------SI----YN-------------------KSDVHP-STFILIGIP
GLE-AAHMWISIPFCMVYVLALMGNSSLLFIIKTDSSLHEPMYLFLCMLAVADLVVCTTA
VPKLLSLFWFHDGEIRFEACLTQIFLIHSCSTMESGFFLAMAFDRYVAICNPLRHSAILT
HTVTGGIGLAVVIRGIALLSPHPFLLR-WLPYCKT-NI-ISHTYCEFMALIKIACAETSI
RRAYSLIVAFLTGGVDFILIICSYVLILNTVFHLPTKDARLKTLGTCGSHVCVILVSYTP
AFFSFLTHRFGHK-VAPQVHIFVANIYLLVPPMV--NPIIYGVRTK---------KIRNR
FLKVFRFSKHTN-------------------------.
>GA_x6K02T2PBJ9-5902266-5903204
------M---------TIH----NN-------------------RSVSHP-DTFFLIGIP
GLE-EIHAWISLPFCCIYLVALMVNTMILVVIKTERSLREPMFYFLAILSSVDLALSTTS
VPRMLGIFWFDAHEINFGGCVAQMFLIHAFTGMEAEVLMAMAFDRYVAICAPLHYTTILT
SRVLMGISICVVIRPALFICPMVYLIY-RLPFCQA-HV-IAHSYCEHMGIAKLSCGDIHI
NAVYGLFVVSLFL-LNLVLIGISYGYILRAVFRLPSQDARLKALSTCGSHVAVLCVFYIP
SVFSFLTHRFGHN-IPHYIHILVANLYLVIPPSL--NPIIYSVRTK---------QIREH
VLHIFTKR-----------------------------.
>GA_x6K02T2PBJ9-5889409-5888465
------M----------LT----YN-------------------KTNVHP-STFILIGIP
GLE-AAHMWISIPFCMGYILALVGNSSLLFIIKTDSSLHEPMYLFLCMLAVADLVVCTTA
VPKLLSLFWFHDGEIRFEACLTQVFLIHSCSTMESGFLVGMAFDRYVAICNPLRHSAILT
RTVTGAMGLAIVLRGAAFLSLHPFLLR-WLPYCKT-NI-ISHTYCEFMALIKIACAETSI
RRAYSLIVAFLTGGVDFILIICSYVLILNTVFHLPSKDARLKTLGTCGSHVCVILVFYTP
AFFSFLTHRFGHK-VAPHVHILVANMYLLVPPML--DPIIYGVRTK---------KIRDR
FLKLFLFQRV---------------------------.
>GA_x6K02T2PBJ9-5871256-5870303
------M----------IL----PN-------------------DTQFHP-STFLLLGIP
GLE-SLHIWIGFPFCVVYMIALLGNLTILFVIKTESSLHQPMFYFLAMLATIDLGLSTAT
IPKMLGIFWINLREILFEDCLIQMFFIHKFTLMESTVLLAMAYDHYVAICIPLRYSTILT
NKVVSMIGIAVLVRAIIFVIPFIFLIL-RLPFCGH-HI-IPHTYCEHMGLARLSCASVKA
NVIYGLCAICNLL-FDIVAIVLSYIQILRVVFHLPSREARLKSLNTCGSHVCVILAFYTP
ALFSFMTHRFGRN-VPRYIHILLANLYVVVPPML--NPVIYGVRTK---------QIYDR
VKKILLQVRGKEKE-----------------------.
>GA_x6K02T2PBJ9-5836380-5835439
------M----------SI----FN-------------------LSVTE-VSTFHLVGFP
GME-SAHIWIFIPICLLYTVAILGNCTILFFIKSEPSLHEPMYYFLSMLALSDLGLSISS
LPTMLKVFLFNSPDISPNECFAQEFFIHEFSAMESSVLLIMSFDRYIAICNPLRYTSILT
SARVLQIGLAFSLKNVLLILPFPVTLV-RLRYCKK-NL-LSHSYCLHQDVMKLACSDNKF
NVIYGLFVALTGI-LDITFIFMSYALILRAVLGIASQRERLKVLSTCVSHICAVLIFYVP
VISLAVIYRLASR-SSPISKILMADIFLLVPPVM--NPIIYCVKSQ---------QIRNV
ILEKLCQKQS---------------------------.
>GA_x6K02T2PBJ9-5809085-5810035
------M----------QDNTEFLS-------------------NFTSK-LSTFLLTGIP
GLE-SAHGWISIPFCCLYATALSGNSMILFIIVTQHSLHEPMYYFLSVLSATDLGLTFST
MSTTLRILWFQANEISLDLCIVQMFFLHGFTCTESGVLVAMAFDRYVAICKPLRYTMILT
NSRIIQIGFLVIMRTLLLIIPLLLLLK-PVSFCKR-NT-LSHSYCYYPDVIKLACSDTRA
NNICGLVDLILTTGLDIPCIVLSYILIIRSVLNIASSEERHKAFSTCVSHIAAVAVFYIP
MFSLSLVHRYGRS-VPKVVHTMMANVYLLLPPVL--NPIIYSVKTK---------QIRKA
ILSLLFAK-----------------------------.
>GA_x6K02T2PBJ9-5796876-5797820
------M----------LA----SR-------------------NSSSHS-TFFILLGIP
GLE-NYQFWVAFPFCVMYIVAVTGNITILHIIRIDHTLHEPMYLFLAMLATTDLVLSSST
QPKMLAILWFHDHKIEYHACLIQVFFIHAFSSVESGVLMTMALDRYVAICFPLRHSSILT
TSAVIKLGAVVMVRGLLWVSPFCFMVS-RMPFCPN-KI-IPQSYCEHMAVLKLVCADTRV
NRGYGLFVAFSVVGFDIIVISVSYVMILRAVLRLPSGEARLKAFGTCASHIGVILTLYIP
ALFTFLTHRFGHH-VPRVVHIMFANVYLLVPPML--NPIIYGVRTK---------QIRDR
VTRGFCVKGS---------------------------.
>GA_x6K02T2PBJ9-5762668-5763618
------M----------QDNTEFLS-------------------NFTSK-LPTFLLTGIP
GLE-SAHGWISIPFCCLYATALSGNSMILFIIVTQHSLHEPMYYFLSVLSATDLGLTFST
MSTTLRILWFQANEISLDFCIVQMFFLHGFTCTESGVLVAMAFDRYVAIYKPLRYTMILM
NSRIIQIGFLVIMHTLLLTVPLLLLLK-PVSFCKR-NT-LSHSYCYHPDVIKLACSDTRA
NSICGLVDLILTTGVDIPCIVLSYILIIRSVLNIAFSEERHKAFSTCVSHIAAVAVFYIP
TFSLSLVHRYGRS-VPKVVHTMMANVYLLLPPVL--NPIIYSVKTK---------QIRKA
ILSLLFAK-----------------------------.
>GA_x6K02T2PBJ9-5752857-5753801
------M----------LA----SR-------------------NNSSHS-TFFILLGIP
GLE-NYQFWVAFPFCVMYIVAVTGNITILHIIRIDHTLHEPMYLFLAMLATTDLVLSSST
QPKMLAILWFHDHKIEYHACLIQVFFIHAFSSVESGVLMDMALDRYVAICFPLRHSSILT
TSVVIKLGVAVMVRGLLWVSPFCFMVS-RMPFCPN-KV-IPQSYCEHMAVLKLVCADTRV
NRGYGLFVAFSVAVFDLAVISVSYAMILRAVLRLPSGEARLKAFGTCASHIGVILTLYIP
ALFTFLTHRFGHH-VPRIVHIMFANVYLLVPPML--NPIIYGVRTK---------QIRDR
VTQAFCGKGS---------------------------.
>GA_x6K02T2PBJ9-5696486-5695545
------M----------AI----LY-------------------NSSLQ-KATFFLTGFQ
GLE-EFHGWISIPFCSIYLIVILGNLTILHVIRTDATLHEPMYYFLAMLALTDLGLCLST
LPTVLGIFWFDAREIGIPACFTQLFFIHTLSLVESSVLLSMSFDRYVAICNPLRYSTILT
PRRIVKMGLSSVLRSALLILPLPFLLK-RFHYCRS-HV-LAHAYCLHLEIMKLACSSIIV
NHIYGLFVVACTVGVDSLLIFLSYTLILHAVLGKASRQERLRALNTCISHICAVLLFYIP
MIGLSLVHRFGEH-LPRIVHLLMSYVYLLVPPLM--NPIVYSIKTK---------QIRQR
IIKKFEFIK----------------------------.
>GA_x6K02T2PBJ9-5685322-5684384
------M----------TP----GP-------------------LGNGSMSSTFLLSGIP
GLE-HMHIWISLPLCLMYLVSILGNCTILFIIKTEPSLHEPMYLFLSMLALTDLGLSLCT
LPTVLGIFWVGARDISHDACFTQLFFIHCLSFLESSVLLSMAFDRFVAICRPLHYASILT
HTVIVRIGLASLGRSVALIFPLPFMLK-RFPYCGS-LV-LSHSYCLHQEVMKLACADIKA
NSIYGMFVIVSTVGVDSLLILFSYALILRTVLSIASRAERLKALNTCVSHISAVLLFYTP
MIGLSVIHRFGKQ-APHLVQVVMGFVYLLFPPVM--NPIVYSVKTK---------QIRDR
VAHAFCN------------------------------.
>GA_x6K02T2PBJ9-5666843-5665908
------M----------SV----LN-------------------SSEIE-ITTFFLIGIP
GLE-YAHAWISIPICLMYLVAILGNCTILFVIRTEPSLHAPMYYFLSMLAISDLGLSLSS
LPTMLRIFVFNATGISPNACFAQEFFIHGFTDMESSVLLIMSFDRFLAIRNPLRYSSILT
SARVAKMGLVFLIKSMLLVLPFPFTLK-RLAYCQK-SL-LSHSYCLHQDVMKLACSDNTV
NFFYGFFVALCMM-SDSMFIAVSYIFILKTVMGIGSHKERLKALNTCVSHICAVLIFYVP
IIALASMHRFGKH-KSPMAMILIADIFLLVPPLM--NPIVYCVKTR---------QIREK
VLGKLGLK-----------------------------.
>GA_x6K02T2PBJ9-5659738-5660748
------M----------LI----FN-------------------NTTSPSSSSFLLTAFP
GLE-LAHVWISIPVCGLYTIALLGNSIILFVIIIERSLHKPMYYFLSMLSVVDLGLTITT
LPTVLGVLWFHAREISIKVCLIQMFFVHGFSFLESSVLVAMAFDRYLAICSPLKYATFLT
DMMSFVIGLIICIRQVVFMFPSVMAVK-SVSFQGG-QE-LSHPFCFHPDIIKFTYTNPWI
SSFWGMFLQLYLNGTDLLFILFSYVLILRTVLNIVAPQKQQKALSTCVCHICAVTIFYVP
MITLSVAHRLFSS-TPRVICSILGNMYLLLPPVL--NPIIYSLKTK---------VIRQA
IFQLFRFKDARGYSMRSLRGRWARRRQFSST------.
>GA_x6K02T2PBJ9-5638785-5639741
------M----------AD----HN-------------------HSQSQ-HLYFILTGIP
GLE-QKYYWMAFPLGAIYVIALFGNGVIISTIKSESSLHIPMYYFLCMLAFADMGLTLCT
LPSMLGIFWFNYKFITFDGCLVQMYFIHTFSAIESGVLVAMAIDRVIAIWSPLRYGTILT
NGVVCKIGMLILSRAVCVVFPVPFLIK-RLPFYRS-NI-LSHSFCLHQDVMRLACASTRV
NSLYGLIAVIFTKGSDSLSILISYVFILRTVMAIASGEGRLKALNTCVSHICAVLIFYVP
LIGVSVIHRFGKH-LSPLTHALMANAYLLVPPVL--NPIVYTVKTK---------EIRKK
IIQIFIRTKITTEG-----------------------.
>GA_x6K02T2PBJ9-5620890-5619922
------M---------SPLSAQDTS-------------------NISSLMAPTFLLVGLP
GLE-AAPSWWSVPLITIYLFSAFGNGTILWIIALEPTLHRPMYFFLFLLSVSDVGLATVL
MPTLLGLAFADAHTVPASACLLQMFFIHVFSVMESSVLLAMAFDRAVAICRPLHYPVLLT
NGVIRKIAVAIAFRCLSLHLPLPILLA-RMPYCRP-QV-LTHSYCLHPDMARLACPEAW-
GAVYSLVVVLSAMALDPLLIFFSYGLIGRALQGVGSAEDRWKAGQTCAAHLSAVLLFYIP
MILLALIDRFKLP-LPPPAHTLLSYVHFLLPPLM--NPVLYSVKMK---------EIREK
ILKRLLPTKVGCA------------------------.
>GA_x6K02T2PBJ9-5611412-5612350
------M-----------I----LN-------------------TSEVE-ISSFLLIGIP
GFE-HMHIWISIPICLMYLTAILGNCTILCVIRTEPSLHEPMYYFLSMLAFSDLGLSFSS
IPTMLRIFLFNAMGISTDACIAQEFFIHGFTDMESSVLLIMSFDRFVAIRHPLRYSAILT
SSRVVQIGLAFSVKSILLVLPLPFTLK-RLRYCNK-RL-LSHSYCLHQDVMKLACSDNRV
NFYYGLFVALCMM-SDSVFIAVSYVFILKTVLGIASHGERLKALNTCVSHICAVLIFYVP
IITLATMHRFAKH-KSPLAMILIADAFLLVPPLM--NPIVYCVKTR---------QIRVK
VLEKLGLHSK---------------------------.
>GA_x6K02T2PBJ9-5599295-5598351
------M----------VA----SS-------------------NSSSHP-LFFMLLGIP
GLE-NYQFWIAFPFCVMYIVALTGNITILYIIRIDHTLHEPMYLFLALLAITDLVLSSST
QPKMLAILWFHSHEIEYNACLIQVFFIHAFSSVESGVLMTMALDRYVAICFPLRHSSILT
TSVVIKLGAAVMVRGLLWVSPFCFMVS-RMPFCPN-KV-IPQSYCEHMAVLKLVCADTRV
NRGYGLFVAFSVVGFDIIVISVSYVMILRAVLRLPSGEARLKAFGTCASHVCVILAFYIP
ALFTFLTHRFGHH-VPRVVHIMFANFYLLVPPML--NPIIYGVRTK---------QIRDR
VIRGFRRKDP---------------------------.
>GA_x6K02T2PBJ9-5588278-5589228
------M----------LI----LN-------------------NTHSQ-LPTFLLTGIP
GLR-AAQVWISIPFCLLYVIALSGNSMILLVIVREQSLHEPMYYFLSMLSITDLSLSLCT
LSTTLGVLWFEAREINLNACIAQMFFLHGFTFMESGVLLAMAFDRFVAICDPLRYTTILT
NARIAQIGTIVLIRNVAVMLPVVLFVK-RLSFCSS-LV-LSHSYCYHVDVIQLSCTDNRI
NSVLGLFALFSTTGFDCPCILLSYVLIIRSVLSIASSDERQKAFNTCISHISAVAIFYIP
LISLSLVHRYGHS-APAFVHTVMANVFLLIPPVL--NPIIYSVKTK---------QIRKA
ILKVLNQKQNQL-------------------------.
>GA_x6K02T2PBJ9-5560696-5559746
------M----------QDNTEFLS-------------------NFTSQ-LPTFLLTGIP
GLE-SAHSWISIPFCCLYATALSGNSMILFIIVTQHSLHEPMYYFLSVLSATDLGLTFST
MSTTLRILWFQANEISLDFCIVQMFFLHGFTFIESGVLVAMAFDRYVAICNPLRYTMILT
NSRIIQMGFLVIMRALLLIVPLLLLLK-PVSFCKR-NT-LSHSYCYHPDVIKLACSDTRA
NSICGLVDLILTTGIDTPCIVLSYILIIRSVLSIASSEERHKTFSTCVSHIGAVAVFYIP
MFSLSLVHRYGRS-APKVVHTMMANVYLLLPPVL--NPIIYSVKTK---------QIRKA
ILSLLFAK-----------------------------.
>GA_x6K02T2PBJ9-5513635-5514627
------M----------ST----FQ-------------------NTTAS-SIIFLLTGVP
GLE-AFHTWISIPFCFLYATALSGNSLILFVIITQPSLHEPMCYFLSMLSTTDLGLSIST
LATMLGIFWFNAREISFNACLSQMFFIQLFTVMESSVLLAMAFDRYVAISNPLRYASVLT
DLKIAQIGVAIVTRGTLILTPMVVLLK-RLSYCSS-HV-LHHSYCFHPDVMKLSCTDTRI
NSAVGLTALISTAGVDSVFIILSYVLIIRTVLSIASPEERKKAFSTCISHIGAVAVFYIP
LISLSFVHRFGKR-APPYVHTLIANAYLLIPPVM--NPIIYSVKTK---------KIRKA
VLKVFHSSMTRASLLFHRFSTLSFYE-----------.
>GA_x6K02T2PBJ9-5491151-5492095
------M----------PS----FN-------------------ESTAY-PPVFFLTGIP
GLE-TSHTWISIPFCCLYAIAISGNSMILFVIITESSLHEPMYYFLSMLSFTDLGLCLST
LVTVLGIFWFNVREISFDACIGQMFFIHGFTFMESSVLLVMAFDRFIAICNPLRYAMILT
NSRIIAVGFAIIIRGTTALVPLLLLLK-RLSFCRS-HV-LHHSYCFHPDVMKLSCSDTRI
NSAFGLAIVISTAGLDSVLILLSYVLIIHSVLCIASKEERKKAFGTCVSHLSAVAIFYIP
MISLSLVHRFGKH-APPFVHTLIANVYLLIPPVM--NPIIYSVKTK---------QIRKA
MLKVFFVKPS---------------------------.
>GA_x6K02T2PBJ9-5470572-5469628
------M----------PT----FQ-------------------NTTAS-SIIFLLTGVP
GLE-AFHTWISIPFCFLYATALSGNSLILFVIITQPSLHEPMYYFLSMLSTTDLGLSIST
LATMLGIFWFNAREISFNACLSLMFFIKLFTVMESSVLLAMAYDRYVAISNPLRYATILT
DSRIAQIGVTIVIRGTVMLTPMVALLK-RLTFCSS-RV-LHHSYCFHPDVMKLSCTDTRI
NNAVGLTAMISTVGVDSVLILLSYILIIRTVLSIASPEERKKAFSTCISHIGAVAIFYIP
LISLSFVHRFGKR-APPYVHTMIANTYLLIPPVM--NPIIYSVKTK---------QIRKA
VIKVFQSKEI---------------------------.
>GA_x6K02T2PBJ9-5459657-5458695
------M----------SS----CN-------------------FTHAT----FLLIGIP
GLE-EAHFWFGFPLLSMYAVALFGNCIVVFIVRTERSLHAPMYLFLCMLAAIDLALSTST
MPKILALFWFDSREITFDACLAQMFFIHTLSAIESTILLAMAFDRYVAICHPLRHAAVLN
NTVTVQIGMVALVRGSLFFFPLPLLIK-RLAFCHS-NV-LSHSYCVHQDVMKLAYTDTLP
NVVYGLTAILLVMGVDVMFISLSYFLIIRTVLQLPSKSERAKAFGTCVSHISVVLAFYVP
LIGLSVVHRFGNS-LDPIVHVLMGDVYLLLPPVI--NPIIYGAKTK---------QIRTR
VLAMFKISCDKDIEAGGNT------------------.
>GA_x6K02T2PBJ9-5441154-5440198
------M----------IPSGPFIN-------------------ISFFQ-PQSFLMIGIP
GLE-FAHGWISIPFSFMYTVALTGNCLILLAVRRTHSLHQPMYYFLSMLALSDVGLSLST
LPSTLAVLWFDYRSIDFNACLVQMFFLHSFSVVESSVLLAMSFDRFVAISNPLRYASVLT
NNVIIRIGVAIVARATLSLFPVPFLLK-RLNYCPG-KILLSHSFCFHADVMKLACADITV
NILYGLYVVLSTVGVDSLLIVMSYSLILHTVMGLASPRERVRTLNTCVSHILAVLVFYIP
VIGVSMIHRFGKH-LPHIVHALVAYVYLVVPPVL--NPIIYSVKSK---------PIRGA
MFKVLRGKD----------------------------.
>GA_x6K02T2PBJ9-5431102-5430146
------M----------ISSKAFVN-------------------ITFFQ-PQSFLMTGIP
GLE-FAHGWISIPFSSMYTVALTGNCLILLAVRRTHSLHQPMYYFLSMLALSDVGLSLST
LPSTLAVLWFDYRFIDFNACLIQMFFLHFFSVVESSVLLAMSFDRFVAISNPLRYASVLT
NNVIIRIGVAITTRATLSLLPLPFLLK-RLNYCPG-KILLSHSFCFHADVMKLACADITV
NILYGLYVVLSTVGIDSLLIVMSYSLILHTVMGLASPRERVRTLNTCVSHILAVLVFYIP
VIGVSMIHRFGKH-LPHIVHALVAYVYLVVPPVL--NPIIYSVKSK---------PIRGA
MFRVLSRKG----------------------------.
>GA_x6K02T2PBJ9-5425951-5426904
------M----------VG----FN-------------------SNESS-ATYFILIGLP
GLE-EVQFWLAFPLCSLYLIAVLGNLTIIYIVRTEHSLHEPMYIFLCMLSGLDILISTSS
MPKMMAIFWFNSTTIQFDACLVQMFAIHSLSGMESTVLLAMAFDRYVAICHPLRHATVLT
LPRVAKIGMAAVVRGAVLMAPLPVFIK-RLPFCRS-NI-LSHSYCLHQDVMKLACADIRV
NIIYGLIVIISAIGLDSLLISFSYLLILKTVLGL-TREAQAKAFGTCVSHVCAVFIFYVP
FIGLSMVHRFSKR-RDSLLPVIMANIYLLVPPVL--NPIVYGVKTK---------EIRQR
ILRLFLVTTHTSDH-----------------------.
>GA_x6K02T2PBJ9-5414934-5415902
------M--PQPLVPLIAT----PN-------------------GSLAHP-AYFLLVGIP
GLGSKIHFWLAFPLCFMYAVATLGNLAIIFIIRVERRLHEPMYLFLAMLSTIDLVLSSVT
MPKMASLFLTGIQEIEFNICLTQMFLIHALSAMESAVLLAMAFDRFVAICYPLRHASVLT
GTTVAKIGLASLARGFVFFFPLPFLLK-RLSYCQT-HT-VTHSFCLHQDIMKLSCTDTKV
NVVYGLFIILSVMGVDSLFIGFSYILILRAVLELSTRGAALKAFNTCISHLCAVLVFYVP
LIGLSVVHRLGGP-T-SLVHVIMANIYLLLPPVV--NPIVYGAKTK---------EIRSR
VIRMFSQDGR---------------------------.
>GA_x6K02T2PBJ9-5386601-5387575
------M-------------LGPSY-------------------NHTMESPGTFFLLGIP
GFQ-SSYLWLAISLSTMYSIALLGNMLIIIVICMDSTLQEPMYFFLCVLAAVDIVMASSV
VPKMVSIFSSGDSSISFNACFTQMYFVHAATAVETGLLLAMAFDRYVAICKPLHYMRILT
RHVMLGISVTITVRAVIFMTPLSWMLS-HLPFCAS-NV-VPHSYCEHMAVAKLACADPMP
SSLYSLIFSSIIVGSDVAFISASYSLILKAVFGLSSRNAQWKALSTCGSHVGVMALYYLP
GMASIYVAWLGQDRVPLHTQVLLADLYLIIPPTL--NPIIYGIRTR---------QIRER
IWSLLTHCFFSQCTQGS--------------------.
>GA_x6K02T2PBJ9-5375442-5376389
------M-----------N----SN-------------------ASQTN-HHSFILTGIP
GMP-DKNPWMAFPLGFLYTLTLLGNGTILAVVKVEQSLHEPMYYFLCILALTDVSLSMST
LPSMLSIFWFNAPEIPFDACITQMFFIHGFGVVESGVLVSMAFDRFVAIRDPLRYASILT
HGLIGKIGLVVLARAVCVVFPVPFLIK-RLPFCRS-NV-LSHSYCLHQDAMRLACASTRV
NSLYGLIVVILTLGLDALIILFSYVLILKTVLGIASRAERLKALNTCLSHICAVLLFYIP
LIGATMIHRFGKH-LSPVVHMFMANIYLLLPPVL--NPIVYSVKTK---------QIRRR
IIQVFRGRKNMS-------------------------.
>GA_x6K02T2PBJ9-5356887-5357840
------M----------ST----FH-------------------NVCSVP-SSLWLTGIP
GLE-TLHIWLSIPFGSMYLVAVVGNITILAVVRVERSLHQPMYFFLCMLAVIDLVLSTST
MPKLLAIFWFGAGHIGLDACLCQMFLIHCFATVESGIFLAMAFDRYVAICNPLRHSMVLT
HTLVGRLGLAAVLRGVLYIGPLPLMIRLRLPLYKT-RV-ISHSYCEHMAVVALTCGDSRV
NNVYGLSIGFLVLILDSAAIAASYVMIFRAVMGLATPEARLKALGTCGSHICAILIFYVP
IAVSSLIHRFGHQ-VPPPIHTLLANFYLLIPPIL--NPIVYAVRTK---------QIRDR
LLQILKTGTKIR-------------------------.
>GA_x6K02T2PBJ9-5333671-5332712
------M----------FV----SN-------------------NACSVP-SSFWLTGIP
GLE-SLHMWLSIPFGSMYLVAVVGNITILAVVKTERSLHQPMYFFLCMLAVIDLVLSTST
MPKLLAIFWFGACSIGLDACLVQMFFVHCFATVESGIFLAMAFDRYVAICDPLHHTSVLT
HAVVGRLGLAALLRGVFYIGPLPLLIRLRLPFFRT-QI-IAHSYCEHMAVVTLACGDTKV
NNLYGMGIGFLVLILDSIAITASYIMIFRAVLGLSTSDARFKTLGTCGSHICAILVFYIP
IAVSSLTHRFGHN-VPSHIHILLANFYLLIPPIL--NPVVYAVRTK---------QIRER
LLHIIKSGTQHKDM-----------------------.
>GA_x6K02T2PBJ9-5323062-5324015
------M----------LV----NN-------------------ITSTHP-VAFLLMGIP
GLE-HLHIWISIPFCSAYTLAVLGNCTLLFIIRVDAALHETMYLFLAMLAAIDLVLSSST
LPKMLSLFWFRDREINFHACLIQMFFLHSFAIMESAMLLAMAFDRYVAICKPLHYTTILT
KPLIIKIGLAAVTRAVTLMTPLPFLLR-RFHYCRG-TV-IAHCYCEHMAVVRLACGDTRF
NNIYGIAVAMFIVVLDLLFVILSYIFILRAVLQLASQEARYKAFGTCVSHIGAILAFYTP
VVISSVMHRVARR-AAPHVHILLANFYLLFPPMV--NPIIYGVKTK---------QIRER
VLGLFLRKDLKGE------------------------.
>GA_x6K02T2PBJ9-5307445-5306498
------M----------QH----TN-------------------HSHQNP-SSFLLMGIP
GLE-ASHFWIAFPFCSMYALAVLGNMAVLLVVRSEPSLHQPMYLFLCMLSTIDLILCTST
VPKLLALFWANAAEIAFGACATQMFFIHGFSAVESGILLSMAFDRYLAICRPLHYGSLLS
SESVSKLGAAALLRGLGLMTPLTCLLA-RLSYCG--RV-VAHSYCEHMAVVKLACGGTQP
NNIYGITAATLVVGTDSICIAISYALILRAVLGLSSKEARAKTFGTCGSHLGVILLFYTP
GLFSFYTQRFGQH-VPRHVHILLADLYLVVPPML--NPIIYGMKTK---------QIRDG
ALRLLKRGPAQS-------------------------.
>GA_x6K02T2PBJ9-5297243-5298193
------M----------------FC-------------------NTSTPGHSTFLLTGFP
GLE-ASHHWVSIPINLICVVSILGNSVILFLIRTDPALHEPMFIFLSMLAASDLGLCAST
FPTMVRLFWLGTRELPFDFCAAQMFFIHAFTYVESGVLLAMAFDRFIAIRNPLHYATILP
HSAVAKVGAAVLVRAILLNLPGPILLR-RLIFPQI-ST-LSHCYCLHCDLVGLACSDTRI
NSLVGLVSILLSLGLDSSLIMLSYALILRTVLGIASPGERLKALNTCVSHLCIVLIFYLP
KLGLSVLHRVEKH-SYPALAVLMANLHFLVPPFM--NPVVYCIKSK---------QIRQG
FLRRFQQKRVDIS------------------------.
>GA_x6K02T2PBJ9-5274337-5275287
------M----------AP----FN-------------------YTGTSH-SVFILLGIP
GLE-EQHLWISLPFFISYLVALFGNITLILVIIAERSLHEPMYLFLCMLAAADLILSTTT
VPKALAIFWFRAGAISLDGCVTQIFFIHATFIAESGILLAMAFDRYVAICDPLHYSTVLS
HVIIVRIGLAVVLRSFCVILPDVFLVK-RLPFCRS-NV-LPHTYCEHMAVARFACADIRV
NVWYGLSVLLSTVVLDALLILVSYGLILHTVFRLPSRGARQKALGTCGSHLGVISMFYLP
GIFTIITQRFGQH-VPLHTHILLANVCMLAPPML--NPIIYGIKTR---------QIRER
VLSSLSSQWKLR-------------------------.
>GA_x6K02T2PBJ9-5256044-5256988
------M----------TT----LN-------------------YTVVSH-TVFHLLGIP
GLE-DQHMWISIPFFISYITALLGNSLLIFIILTRPSLHGPMYLFLCMLVGADIVLSTST
VPQALSIFWFHAGEISLDRCITQLFFIHSTFISESGILLVMAFDRYIAICYPLRYTTVLT
NSLIGKIGVGIFLRSYGTIFPIIFLLK-RLTFCKN-NI-IPHTYCEHIGLAKYACNSIRV
NIWYGFSVLILTVVLDVVLIFVSYVLILRAVFRMPSQDARHKALNTCGSHVCIIILFYGP
GIFTTLTQRFGRH-IPPHIHILLANVCILAPPML--NPIIYGIKTK---------QIQEQ
MVHVLFTNHK---------------------------.
>GA_x6K02T2PBJ9-5216160-5215210
------M-------------LGWSN-------------------GTYNESYTSFLLMGFP
GMQ-EARALLVLPFLSLYLVILFTNALVIHTVASQRSLHQPMYLLIALLLAVNICAATTV
LPPMLFSFSTRFNRISLPRCLGQMFCIYFLVSMDCNILLVMALDRYVAICYPLRYPEIVT
GQLLAGLVVLAVTRSTSIVAPVVVLAS-RVRFCRS-DV-IRHFACEHMALMKLSCGDISL
NKTAGLIIRTFNRVLDMLLLGTSYSRIIHAAFRISSGGARSKALNTCGSHLLVIFTVYSS
TMSSSIVYRVART-ASQDVHNLLSAFYLLLPCLV--NPIIYGARTK---------EIRQH
LVRSFLSAGP---------------------------.
>GA_x6K02T2PBJ9-5206624-5205620
------M-------------SGWSN-------------------GTYNESYTSFLLMGFP
GMQ-EARALLVLPFLSLYLVILFTNALVIHTVASQRSLHQPMYLLIALLLAVNICAATTV
VPPMLFSFSTRFNRISLPRCLGQMFCIYFLIVFDCNILLVMALDRYVAICYPLRYPEIVT
GQLLAGLVVLAVTRSTSIVAPVVVLAS-RVRFCRS-DV-IRHFACEHMALMKLSCGDISL
NKTVGLTVRIFNRVLDMLLLGASYSRIIHAAFRISSGGARSKALNTCGSHLLVIFTVYSS
TMSSSIVYRVART-ASQDVHNLLSAFYLLLPCLV--NPIIYGARTK---------EIRQH
LVALFQRTQQQVFTEKPQSLPSNRELPG---------.
>GA_x6K02T2PBJ9-5199377-5198367
------M------------GEDGNT-------------------SIFNLSYSSFLLVGFP
GLQ-EGRPLLVLPLTFLYVSIVSANALVIHTVVAQRSLHQPMYVLIALLLAVNICASTAV
MPKMLEGFVHYANPISLRGCLTQMFFIYFTLLLDYNLLLAMALDRYVAICHPLRYTDLMT
SHLLGLMATFAITRSLGVAVPLVVLTA-KAQFCKT-SV-IRHFTCEYIALLSIACGDLTF
NNRLGLAMRLVTVTFDLALLGTSYTRIIYAAFRISSGGARAKALHTCGSHLLVILTIYLS
GLSTSIVFRVAKT-VSQDVQNLLSAIYLLLPGAL--NPLIYGVRTK---------EIRQH
IEKMLCGMQSPQDSREKSQNVRGERDLPG--------.
>GA_x6K02T2PBJ9-10895499-10894543
------M----------SASLKDFN-------------------SSKFLV-SEFILLGFP
GIH-SWQHWLSLPLTLLYLSAIGTNVLILIIICQDPSLKQPMYLFLGILSLVDMGLATTI
MPKILAIFWFDAKVISLPECFAQIYAIHCFVSMESGICLCMAFDRYVAICYPLHYSSIIT
NSLIFKATLFMVLRNGFCVISVPVLAS-QWNYCSR-NE-IDHCLCSNLGITSLACDDRRP
NSIFQLILAWVGMGSELGLIILSYTLLLRSVLRLNSAEAVSKALNTCSSHLILTL-FYTV
IVVISVTHLSETK-A-TLIPVLLNVMHNITPPSL--NPIVYALRTR---------QLRQG
FQKVLCRSLQEK-------------------------.
>GA_x6K02T2PBJ9-10874315-10875286
------M--------VMSA----RN-------------------NPDLTP-ASFVLNGIP
GLE-HMHIWISFPFCSMYAVAMMGNCGLLYLIFFEDSLHRPMYYFLAMLSLTDLVMCSST
IPKALCIFWFHLKEIGFDDCLVQMFFIHTFMGMESGVLMLMALDHYVAICYPLHYSTILT
NPIIAKIGLATFLRGVLLIIPFIFLSK-CLPYFRG-NI-INHTYCDHMSVAKLPCGNVKV
NAIYGLMVALLIGGFDILCITISYIMILRAVVSLSSADARQKAFSTCTAHICAIVFSYSP
TFLSFFSHHFGGHTIPPSCHIIVANIYLLLPPTM--NPVVYGVKTK---------QIQDC
VIRIFSESKDSKAHGI---------------------.
