# Supplementary material for: Pattern of the Divergence of Olfactory Receptor Genes during Tetrapod Evolution
Source: PLoS One. 2008 Jun 11;3(6):e2385. doi: 10.1371/journal.pone.0002385 (PMC2435047; doi:10.1371/journal.pone.0002385)
Supplement: Text S6 — The class II OR sequences aligned between platypus and mouse (0.84 MB TXT) [file pone.0002385.s010.txt]

>OR51M1 NM_001004756
-------------------------------------------------M---SV-Q-Y-
SLSPQ--FML-LSNITQFSPIFYLTSFPGL-E-G-----IKHWIFIPF-FFMY-MVAISG
NCFILI--IIK-TNPRL-H-T-PMYYLLSLLALTDLGLCVSTLPTTMGIFWFN-SQ-S--
--IYFGACQIQMFCIHSFSFMESSVLLMMSFDRFVAIC-HPLRYSVIITGQQVVRAGLIV
I------------FRGP-VATIPI-VLLLKAFPYC---GSV-VLSHSFCLHQEVIQLA--
CTDTTF-NNLYGL--MVVVFTVMLDLVLIALSYGLILHTVAGLA-SQEEQ--RRAFQTCT
AHLCAVLVFFVPMM--GLSLV-HRFGKHAPPA----------IHLLMANVYL--FVPPML
NPIIYSIKTKE-----------IHRAI-IK------------------------------
------------------------------------------------------------
------------------------------------------------------------
-----------------------------LLGLKKA--------SK
>platypusOR1(10192.2.1831)
---------------------------------AIHNKFSNKM------V---NV-T---
TV-TN--FLL-M-------------GFSDI-W-E-----LQLIHAALF-LLVY-LAALTG
NLLIVA--ITT-LDRRF-Y-S-PMYFFLKHLSILDLCYISVTVPKSIANSLTN-SC-S--
--IYYWGCVAQLFLTIMLAISELFVLTVMSYDRYVAIC-RPLHYEVIMNRGACVQMAAAT
W------------FSGG-LLGAMY-SAGTFTLSFC---RTN-MIQQFFCDVPSLLNIS--
CSERHI-VVDVSV--AIGMSFGFISFVSIIISYIYIFSTVLTFP-STESR--SKAFSTCL
PHLAVIMFFLSTGA--CAYLK-PPSDF-P-ST----------LDLMVSVFYT--VVPPTL
NPLIYSLRNRD-----------MKAAL-WE------------------------------
------------------------------------------------------------
------------------------------------------------------------
-----------------------------------V--------WG
>platypusOR2(10192.4.5960R)
---------------------FCKMDHK--N-----VSS---------------------
-H-WV--FIL-L-------------GFSDR-P-W-----LEMPLFLMV-LVAY-LFTLVG
NVAIIL--VSR-LDPKL-D-S-PMYFFLSNLSFLDLCFTTTTVPQMLKNLWGP-DK-T--
--ISYGGCVAQFYIFHFLGATECILLAMMSFDRYVAIC-KPLHYLAIMHQRLSILLVATA
W------------VSGL-ANSLLQ-SSLTVQLPLC---GNH-VVDNFFCEVPVVIEMA--
CVDTSF-NVAMLS--VVGTFYALVPLSLILVSYSFIAVAVLRIR-SSAGR--LKAFNTCG
SHVTVVSLFYGPVI--GMYVQ-PSA---D-NS------RD--KAKLMTLFYS--VVTPMF
NPFIYTLRNKD-----------VKGAL-KR------------------------------
-----------------------------------------------------------L
---LG---------------KSSQSRGRRGEA----------------------------
----------------------------------------------
>platypusOR4(10886.5.905)
------------------------------------------A-----GV---NL-S---
TG-IK--FQL-V-------------EFSSN-R-E-----VRLVQAALF-LLVY-LAALTG
NLLIVA--VTV-LDRRL-R-A-PMYFFLGHLSVLDLCYVSATVPQSVHNALTD-RR-S--
--ISLPGCVMQVLSVITFACSELFVLTAMSYDRYVAIC-RPLSYESIMAPGACGKMASAS
W------------LVGV-LIGSLN-SAGTFSLPFC---GPT-DLRRFFCDVPSLLKIS--
CSESHL-LEDVTL--ILGSLLGFLCLGLIAASYARILGAVLRMP-AAEGR--AGAFSTCL
PHLVVVALFVSTVI--VAHLK-PLSDP-P-ST----------PDLLVSVFYA--VVPPAL
NPLIYSLRNRD-----------VKAAL-EK------------------------------
-----------------------------------------------------------L
VGGIF-------------------------------------------------------
----------------------------------SP--------KR
>platypusOR6(11514.1.1076R)
--------------------------------------LEADM------A---NL-T---
TG-TR--FLL-L-------------GFSDV-L-R-----EKLVHATLF-FLVY-LVALAG
NLLIEA--ITT-LNRRL-Y-T-PMYFFLKHLSVLDLCYISVTVPKSIADSLMG-NS-S--
--ISFWECVFQVFSFAILANAEMAFLTVMSFDRYVAIC-LPLRYEVLLRRRVCQRLAVAA
W------------FSGG-LCAILH-VANTFSLPFC---GSR-TIRQFFCDVPQLLKLA--
CPEGIL-GEVVVS--GILASLASLCFIAILLSYARIFSTVLRMA-SAEGR--AKAFSTCL
PHLGVATLFLSTSG--FEYLK-PTVDS-A-SA----------LDLGISVFYT--VVPPTL
NPVIYSLRNRE-----------MKAAM-AR------------------------------
-----------------------------------------------------------V
LGRKG-------------------------------------------------------
--------------------------------------------SF
>platypusOR9(11857.2.7266)
----------------K----RMEEFANQSST----------------------------
---TD--FIL-P-------------GLFTH-S-G-----ASHFLFSLV-CAIF-TVALTA
NAVLIL--LIG-VDPRL-R-T-PMYFLLSQLSVLDVSFISVTVPKMAVDFLSG-RN-V--
--ISFPGCGTQMFFFLLVGAAECLLLGFMAYDRYLAVC-HPLRYPVLMSRQVCLLMVAGS
W------------MGGI-LDGAIL-TPLTLGFPFC---RSR-EIPHFFCEIPAVLQLS--
CSDVSR-YETGVF--LSGIVFLLLPISFIVASYAFILASVLRMK-STEGR--QKAFATCS
SHLTVVGLFYGIII--FMYMT-PRS---Y-HT------PK--QDKTMSVFYT--ILTPMM
NPLIYSLRNKE-----------VMGAL-GR------------------------------
------------------------------------------------------------
------------------------------------------------------------
------------------------------MMRRCT--------FA
>platypusOR10(11867.1.51)
------------------------------FGQYCSNSLSTLVIKGTAFM---GEANQT-
CW-VQ--LYF-R-------------PFSTD-S-D-----VQVLIFVAF-LVMY-LLGLTG
NGAIGL--TIW-TNYSL-Y-T-PMYFFLANLAILEIFYTTAIAPLAMTALLST-GRTP--
--VPLAGCGTQMFFFVFLGGADCVLLAIMAYDRFVAIC-HPLRYRLIMSWRLCVQLLIGA
L------------VLGF-LSSLTL-TALIFQLPFR---GNI-EISHFYCDVPAVMRLA--
RADTRV-HETALH--VISFMVLAIPATLIFISYVPIGMVILRIR-SAEGR--RRTFSTCS
SHITVVLLRYGCTS--FIYLS-PSA---S-FS------PE--TGRGMSVVYT--FITPIL
NPVIYSMRNEL-----------LKDAL-QK------------------------------
------------------------------------------------------------
------------------------------------------------------------
---------------------------TLRRCLLPQ--------RK
>platypusOR11(12131.1.13588R)
----------------------VDRIPLLLGATSKETSAFFLEGLGKVTG---RA-NAS-
WG-GG--FIL-L-------------GFSDQ-P-Q-----LEKLLSMLI-SIFY-VLTLMG
NGTIIL--VAC-LDAQL-H-T-PMYFFLSHLAILDLTLINCVIPQMLVNLWGP-DR-T--
--IPFAGCAVQLFISLGLGGTQCVFLAFMAYDRYIAIC-QPLHYVLVMHPGLCWKLLAIS
W------------GLGF-GNSSLH-TPLTLSLPRC---GHH-QINHFFCENPPLVKLA--
CVDTSS-YEAEIF--VLSVFFLLIPLLFILVSYGFIARAVLEVK-SAAGR--RKASGTCG
AHLAVVSIFYGSIL--FIYLQ-PKD---Q-VS------QD--ADKFVALFYN--LITPAL
NPLIYTLRNED-----------VKGAI-RR------------------------------
------------------------------------------------------------
------------------------------------------------------------
---LVLERRGVQIIQVLSQISLRSVTERLPRAACSV--------QG
>platypusOR12(12196.1.1)
------------------------------------------M-----------------
CE-PD--FLPGW-------------GSRRS-R-E-----AAAGPCPRCSFLVY-LVALTG
NLLIVA--VTA-LDRRL-H-T-PMYFFLRNLSFIDVCYISVTVPKSIFNSLAH-RC-D--
--IRFPDCVLQVFFFISLASAEMGVLTVMSYDRYAAIC-RPLLYDAVMSRGACAKMAATS
W------------LSGG-FAGLMH-TAATFSRTFC---GSN-MIQQFFCDIPQLVRIS--
HSKGNV-AEVGVS--LGTISLALACFVSMVVSYVYIISTVLKMP-SAEGR--SKAFSTCL
PHLVVVIFFLSTSS--FAYLK-PTTES-P-SA----------LDLLLSMFYA--VVPPAL
NPLIYSLRNRESLPWRRCWAENFPCSF-KC------------------------------
-----------------------------------------------------------P
FVKNG-------------------------------------------------------
--------------------------------------------IC
>platypusOR13(12196.2.2107)
------------------------------------------M------A---NC-T---
CV-TR--FLL-L-------------GFSEV-R-E-----LQLVHAALF-LLVY-LVALTG
NLLIVA--VTA-LDWRL-H-T-PMYFFLRNLSFIDVCYISVTVPKSIFNSLAH-RC-D--
--IRFPDCVLQVFFFISLASAEMGVLTVMSYDRYAAIC-RPLLYDAVMSRGACAKMAATS
W------------LSGG-FAGLMH-TAATFFRTFC---GSN-MIQQFFCDIPQLVRIS--
HSKGNV-AEVGVS--LGTISLALACFVSMVVSYVYIISTVLKMP-SAEGR--SKVFSTCL
PHLVVVISFLSTSS--FAYLK-PTTES-P-SA----------LDLLLSMFYA--VVPPAL
NPLIYSLRNRD-----------MKSAL-EK------------------------------
-----------------------------------------------------------M
LGRKL-------------------------------------------------------
--------------------------------------------SL
>platypusOR14(12832.2.350)
-------------------------MSDSPPSSRKTRYHLKSM------G---NG-T---
AV-TE--FLL-L-------------GFSEV-R-E-----LQLFHAALF-LLLY-LAALMG
NLLIVA--ITV-LDRRL-H-T-PMYFFLRNLSVLDLCLISAIVPKSILNSLTN-NR-S--
--ISFPGCILQVFFFGFAASSEMALLTAMSHDRYVAIC-CPLSYDIIMHPKACGKMVAAS
W------------LSGA-LNGLLH-TAASFSSPFC---GSK-VINQFFCDIPPLLRLS--
CSRGFH-NELGVI--AFNMLIGSSCFASITLSYVRIFSAVLRMR-STSGR--AKAFSTCL
PHLAVVTLFVSPAL--LEYST-FIAKP-P-SI----------LDLVGSLFYT--VVPPTL
NPLIYSLRNRD-----------VKTAV-RK------------------------------
-----------------------------------------------------------L
VCRSK-------------------------------------------------------
--------------------------------------------II
>platypusOR15(13013.3.6856R)
-------------------------------------------------M---ERGNQT-
AV-SE--FLL-L-------------GLSDR-V-E-----QQQFLFVLF-LWMH-LLGVLG
SLLIVL--AIG-SNPHL-H-T-PMYFFLTNLSLADICFLSTTVPKMLINVQTH-SK-S--
--ISYTGCLAQMYFFILFGGLDMFLLNGMAYDRYVAIC-HPLHYATIMSPRLCALVVAGS
W------------SVST-LQALIH-TLLVVPLSFC---ADN-EIHHFFCELNQVLKLS--
CTDTLI-NDTVVL--ILATVLGVVPLAGLLFSYSRIISTILTIP-SARGR--GKAFSTCG
SHLSVVSLFYGTGF--GVYFS-PTS---T-HS------AQ--KGSIASVMYT--VVTPVL
NPFIYSLRNKD-----------MKWAL-RK------------------------------
-----------------------------------------------------------V
------------------------------------------------------------
-----FN--------------RKTLFS-------------------
>platypusOR16(1305.15.8582)
------------------------------------------M------T---NF-S---
MV-TE--FLL-W-------------GFSDV-W-E-----LQLVHTVLF-LLVY-LATLTG
NLLILT--VTT-LDRHL-H-T-PMYFFLKNLSILDICLISTIAPKSIHNSLTS-NR-S--
--ISFLGCVAQLLLWVLFAGSEIFVLTAMSYDRYAAIC-YPLRYEVLMSRGVCVKMMAAS
W------------LIGS-VFGFLL-SASTFSLPFY---GSN-AVPQLFCDVPSLLQIS--
CSVDHS-AIDVSV--TAGVALAVGCFIYIILSYVRIFSTVLRMP-FTAGR--AKAFSTCL
PHLMVVTLFIMNGA--FAYLK-PPSDT-P-SV----------LDLLVSMLYT--MVPPAL
NPLIYSLRNRD-----------MKNAL-RR------------------------------
-----------------------------------------------------------T
LKGRL-------------------------------------------------------
--------------LRPSFQVKISLSLIRGNHQWHV--------HL
>platypusOR17(1305.17.1873)
------------------------------------------M------T---NV-S---
MV-AE--FLL-L-------------GFSDI-R-E-----LQLVHATLF-LLIY-LLALLG
NLLIVA--VTT-LDQHL-H-T-PMYFFLKNLSFIDLCYISTTVPKSIFNSLTG-DR-S--
--ISFLGCVSQLFLVVLFAASEFFVLTTMSYDRYAAIC-SPLRYELIMNKTASVRMAAAS
W------------LIGC-VFGVLF-SASTFSLTFC---GSN-AVQKFFCDAPPLLKIS--
CSEDHI-GIDVSV--ATAIVLDAICFFYIIFSYVHILSAVLRMP-SSEGR--TKAFSTCM
PHLTVIIIFLFTGA--FAYLK-PPSDS-P-SA----------LDLLVSMFYT--VMPPTV
NPLIYSLRNRD-----------LKAAL-GR------------------------------
-----------------------------------------------------------I
LKGTF-------------------------------------------------------
----P----------------QHSLWDKMS---VSM--------YQ
>platypusOR18(1305.17.8008)
------------------------------------------M------T---NV-S---
TV-AE--FLL-L-------------GFSDI-W-E-----LQLVHATLF-LLIY-LLALLG
NLLIVA--VTT-LDQRL-H-T-PMYFFLKNLSIIDLCYISTTVPKSVVNSLTS-DS-S--
--ISFLGCVSQLFLVVLFAVSELFVLTAMSYDRYAAIC-CPLRYELIMNKTACMRMAVAS
W------------LNGG-LFGILL-SASTFSLTFC---GSN-TVQQFFCDIPPLLKIS--
CSKVHV-AIDVSV--ATGLVLDAVCFIYIILSYVFIFSAVLRMP-SSEGR--TKAFSTCL
PHLTVIIIFLFTGA--FAYLK-PPSDS-P-SA----------LDLLVSMFYT--VVPPTV
NPLIYSLRNRD-----------LKAAL-GR------------------------------
-----------------------------------------------------------I
LRGHS-------------------------------------------------------
----PSIHFGTKCLYPCTNNALPPLTRGIVLRLIHI--------YH
>platypusOR19(1305.17.14064)
------------------------------------------M------T---NG-S---
TV-AE--FLL-L-------------GFSDI-R-E-----LQLVHATLF-LLVY-LVALLG
NLLIVA--VTT-LDQHL-H-S-PMYFFLKNLSIIDLCYISTTVPKSIVNSLTS-DS-S--
--ISFLGCVLQLFLVILFAASEFFLLTAMSYDRYAAIC-SPLHYELIMNKTACIRMAAAS
W------------FGGC-LFGVLL-SASTFSLTFC---GSN-TVQQFFCDAPPLLKIS--
CSEIHI-AIDVSV--AAGFVLDAICFIYIILSYVFIFSAVLRMP-SSEGR--TKAFSTCL
PHLTVIIIFLFTGA--FAYLK-PPSDS-P-SA----------LDLLVSMFYT--VVPPTL
NPLIYSLRNRD-----------LKAAL-GR------------------------------
-----------------------------------------------------------I
LKGTF-------------------------------------------------------
----P----------------LHPLCDKMS---VSM--------YQ
>platypusOR20(1305.18.2204)
------------------------------------------M------T---NV-S---
TV-AE--FLL-L-------------GFSDI-R-E-----LQLVYATLF-FFVY-QVALLG
NLLIVA--VTT-LNQSL-H-T-PMYFFLKNLSFIDLCYISTTVPKSIVNSLIG-DS-S--
--ISFLGCVSQLFLLVLFAASEFFVLTAMSFDRCAAIC-SPLSYELIMNKTACMIMTAVS
W------------LRGC-LFGVLF-SASTFSLTFC---GSN-AVQQFFCDVPPLLKIS--
CSEDHV-AIDVSV--ATAIVLDAICFFYIVFSYVRIFSAVLRMP-SSEGR--AKAFSTCL
PHLAVITLFVSTGV--FAYLK-PPSYS-P-SS----------LDLLVSVFYT--VVPPTL
NPIIYSLRNRD-----------LKAAM-GR------------------------------
-----------------------------------------------------------I
LKGTI-------------------------------------------------------
----P----------------LHSLWNKMF---VSL--------CE
>platypusOR21(1305.18.8156R)
------------------------------------------M------T---NV-S---
LV-TN--FLL-M-------------GFSDI-R-K-----LQIVHATLF-LLVY-LAALTG
NLLIIT--VTT-LDRHL-H-T-PMYFFLKNLSFIDICYISVTVPKSIAISLTD-NS-S--
--ISFLFCATQLLLVVWLAASEFFVLTAMSYDRYAAIC-RPLHYEVTMCRGACVKMMASS
W------------LSGS-LFGFLF-STSTFSLSFC---GSN-AVQQFFCDVPSLLKIS--
CSEDHI-AIDASV--SAGVTLGVICFIYIILSYIHIFSAVLRMP-STESR--AKAFSTCL
PHLIVIIVFFFTGA--FAYLK-PLSDS-P-SV----------QDLLVSVLYA--VVPPTL
NPLIYSLKNKD-----------VKSAL-GR------------------------------
-----------------------------------------------------------A
LKGTF-------------------------------------------------------
------------------------PCLPLSNKLSVS--------LC
>platypusOR22(1305.20.1020R)
------------------------------------------M------V---NV-T---
RM-TG--FLL-M-------------GFSDI-W-E-----LQLVHATLF-LLVY-LVALTG
NLLIIA--ITT-FDRRL-H-T-PMYFFLKNLSFIDLCLISTTIPKSIGNSLTN-HR-S--
--ISFPGCVIQLFSVVLFAGSELFVLTAMSYDRYVAIC-RPLHYEAVMSRRTCVQLVAAS
W------------ISAG-LVGVMS-AAEIFSLPFC---GSY-EIPQFFCDITSVVKGS--
CSKSHI-GLDVII--ITSACFAVFCLICILVSYVCIFSAVLRML-SAAGR--FKTFSTCL
PHLAVTTVFFTTAA--FANLN-FSSDS-S-SI----------LDLLVSVFYI--AVPPAL
NPLIYSLRNKD-----------MRMVM-GR------------------------------
-----------------------------------------------------------V
LSVHL-------------------------------------------------------
--------YTKDQKVSPPSFHTAISSPHKLAASNWR--------PR
>platypusOR23(1305.21.3633R)
------------------------------------------M------A---NL-T---
FK-PE--FIL-L-------------GFSDV-R-E-----LQLVHAALF-LLVY-LVALMG
NLLIIA--IIT-LDMRL-H-T-PMYFFLKNLSILDLCLISVTVPKSIINSLTD-RR-S--
--ISFLGCGVQVFSVILFAGSELFILTAMSYDRYVSIC-CPLRYEITMNREACKQMVAAS
W------------LTAG-LFAVTS-SAEMFSLPFC---GFP-VILQFFCDIPSVAKLS--
CSAPHI-ALDVIV--VTGVSLGASSFICILISYICIFSAVLRMP-STEGR--TKAFSTCL
PHLVVVTLFLFTGS--VEHLK-PPTAS-P-SL----------LDLLVSMFYV--VMPPTL
NPLIYSLRNRD-----------IKVAM-RR------------------------------
-----------------------------------------------------------V
IGGTL-------------------------------------------------------
---------------------------FSKDRKFHL--------ML
>platypusOR24(1313.1.2641R)
------------------MEL----------------------------G---NH-T---
RV-SE--FIF-R-------------GLTQS-R-E-----LSFVLFVLL-FVLY-VITVSA
NLLIIV--TVT-WESRL-H-L-PMYFLLRNLSILDISFSCITIPKVLVDLLSK-RK-A--
--ISFNGCLTQIFFFHLLGGADTFSLSVMAYDRYVAIS-KPLHYVTIMTKGTCFGLVAAS
W------------VGGF-VHSVVQ-IFLLLLLPFC---GPN-VLDGFYCDVPQLLKLS--
CSNAVT-TELLMI--SNNGMITSLWFVLLIGSYTVTLLML-RSH-SGEGK--KKAIATCT
SHMMVVTLHFVPCI--YIYAR-PFT---A-LP----------TDTAVSITLA--GIIPVL
NPIIYTLRNRE-----------MMLAM-KR------------------------------
-----------------------------------------------------------L
KKRDI-------------------------------------------------------
---------------------------------QSG--------RE
>platypusOR25(1313.2.7428R)
------------------MEL----------------------------G---NH-T---
RV-SE--FIF-R-------------GLTQS-R-E-----LSFVLFVFL-FVLY-IITILA
NLLIIV--TVT-WESRL-H-L-PMYFLLRNLSILDISLSCITIPKVLVDLLSK-RK-A--
--ISFNGCLTQIFFFHLLGGTDIFSLSVMAYDRYVAIS-KPLHYVTIMSKGTCFGLVAAS
W------------VGGF-VHSVVQ-ILLLLPLPFC---GPN-VLDGFYCDVPQILKLS--
CTSAFS-TELLMI--SNNGMISSLWFVLLIGSYSGTLVML-RSH-SGEGK--KKGISTCT
SHMTVVTLHFVPCI--YIYAR-PFT---A-LP----------TDTAVSITLN--GIIPVL
NPLIYTLRNHE-----------MMLAM-KR------------------------------
-----------------------------------------------------------L
KKRVT-------------------------------------------------------
---------------------------------QSG--------RK
>platypusOR26(1313.4.1889R)
------------------ME---------------------------------NH-T---
RL-KE--FSF-L-------------AVTEF-R-E-----LEIFLFVAF-LTVY-VTAVLG
NLLIVV--TVT-KEFLL-H-T-PMYFLLRNKAVLDIIFPSIMFPKFLVDLLSE-RK-T--
--ISFNGCMTQIFFFHFIGGADIFFLSVMALDRYLAIS-RPLRYVTLMNQETWMGLIMAS
W------------VGGG-LHSIVQ-IILMLSLPFC---GPN-VLQAFYCDVPQVLKLA--
CTDTST-LELLMI--SNNGLVTSLWFLLLLGSYAAILVML-RSR-PGEGR--SKMLSTCS
SHIMVVTLHFVPSI--YIYCR-PFT---A-LP----------MDTAVSLTNT--GVTPML
NPMIYALRNQE-----------MRTAM-RR------------------------------
-----------------------------------------------------------L
KRRRD-------------------------------------------------------
---------------------------------------------F
>platypusOR27(1313.5.14755R)
-------------M--N------------EGW----NTT-S-------------------
-V-TT--FTF-L-------------GFTGL-P-Q-----LQSLLFGLL-LMIY-LLTLSW
NLGLII--LIR-TDSRL-H-T-PMYFFLGHLSFIDVCYSSSVVPKTLSDFFKE-QK-T--
--ISFMGCAAQFFVFVGMGLTECCLLDAMAYDRYAAIC-APLRYQAAVTRTLCQKMVAGA
Y------------VAGF-ASSLIQ-TVSIFQLHFC---GPN-VIDHFFCDLPPVLALS--
CSDTLD-SQVVNF--LVVVTVGGTSFLILLISYGAIGAAVLKVR-STEGR--CRAFYTCA
SHLTVVSLLYVPAL--FTYLR-PSS---S-YS------LG--QDKVVALFYS--VMTPML
NPLIYSLRNKE-----------IRGTL-HK------------------------------
-----------------------------------------------------------M
---AE---------------RKRGL----SW-----------------------------
---------------------------------------------N
>platypusOR28(1313.5.25937R)
-------------M--A------------GEG----NGT-T-------------------
-T-IR--FIL-L-------------GFLSV-P-E-----LQVFFFVMF-LGIY-LIAIAG
NLGLFT--LIRSGDPHL-H-T-PMYFFLSNLAFTDICYSSTITPKMLSDFFRK-EK-T--
--ISFLGCATQFFVFASLGGGECLLLSAMAYDRYAAIC-NPLLYTAVMSPRLCGQMVAGA
F------------MGGF-LASSIQ-TYFVFQLHFC---GSN-IINHFFCDLPPLLALS--
CSDTFY-CQVANI--SLTTTIGVTSVLVILVSYGYIADAILKIR-SAQGR--SKAFNTCA
SHLTAVTLLYGSIL--FTYLR-PSS---S-YS------LN--QDKVVSVLYS--LVNPML
NPLIYSLRNKE-----------IKDAL-RR------------------------------
-----------------------------------------------------------V
---RE---------------KTRSFS-LPYL-----------------------------
---------------------------------------------S
>platypusOR29(1313.6.3197)
---------------------------MSWGR----NTT-V-------------------
-V-TE--FIL-L-------------GFSDH-P-E-----LKIFLFVLF-LAIY-LVTLTW
NLGLTS--LIK-VSPSL-H-I-PMYFFLRHLSFIDMCYSSSVIPKMLSDFFKE-QK-T--
--ISVLGCATQYFVFSGLGLTECCLLAAMAYDRYAAIC-TPLLYTTVMSPSLCRKMVAAA
Y------------AGGF-LSALTE-TGLIYRQDFC---GPN-VIHHFFCDLLPLLALS--
CSDTST-TQVVVF--VVGVVIGMMSVLVVFLSYGYITVAVLLIR-SARGR--YKTFTTCA
SHLITVILFYGSGF--FVYMR-LNS---S-YS------ES--RDKVVSLFYT--VVIPML
NPLIYSLRNRE-----------ILDTL-KR------------------------------
-----------------------------------------------------------V
---ME---------------KKVVLFQCLAL-----------------------------
---------------------------------------------F
>platypusOR30(1313.9.492)
---------------------------MSCGR----NTT-V-------------------
-V-TE--FIL-L-------------GFSDH-P-E-----LKIFLFVLF-LAIY-LVTLTW
NLGLTS--LIK-VSPNL-H-I-PMYFFLRHLSFIDMCYASSVIPKMLSDFFKE-QK-T--
--ISFLGCATQYFVFSGLGLTECCLLAAMAYDRYAAIC-TPLLYTTVMSPSLCRKMVAAA
Y------------AGGF-LSALTA-TDLLYRQDYC---GPN-VIHHFFCDLLPLLALS--
CSDTST-TQVVVF--VVGVVIGMMSVLVVFLSYGYITVAVLLIR-SARGR--YKTFTTCA
SHLITVILFYGSGF--FVYMR-LNS---S-YS------ES--RDKVVSLFYT--VVIPML
NPLIYSLRNRE-----------ILDTL-KR------------------------------
-----------------------------------------------------------V
---ME---------------KKVVLFQCLSP-----------------------------
---------------------------------------------F
>platypusOR31(13860.1.697)
-------------------------MSDSPPSSRKTRYHLKSM------G---SG-T---
AV-TE--FLL-L-------------GFSEV-Q-E-----LQLFHAALF-LLLY-LVALMG
NLLIVA--ITA-LDQRL-H-T-PMYFFLRNLSVLDFCLISAIVPKSILNSLTN-NR-S--
--ISFPGCILQVFFFGFAASSEMALLTAMFHHRYLAIC-CPLSYDIIMHPKACGKMVAAS
W------------LSGA-LNGPLH-TAASFSSPFC---GSK-VINQFFCDIPPLLRLS--
CSRGFH-SELGVI--AFNMLIGSSCFASITLSYVRIFSAVLRMR-STSGR--AKAFSTCL
PHLAVVTLFISPAL--LEYST-FISKP-P-SI----------LDLVGSLFYT--VVPPTL
NPLIYSLRNRD-----------VKTAV-RK------------------------------
-----------------------------------------------------------L
VCRSK-------------------------------------------------------
--------------------------------------------TI
>platypusOR32(13954.1.3415)
--------------------M----------------------------G---NK-K---
NV-TE--FNL-L-------------GLSQD-Q-N-----VQIFCFVLF-SFCY-IILLMG
NLLILI--TVG-CSHLI-N-Q-PMYYLLAHLSSVDMCYTSTVTPKLIGDLLTK-KK-V--
--ITFDNCMLQLFSMHFFTCIEVFILTAMAFDRYVAIC-RPLHYVVIMSRKKCKLLILVS
W------------VGGA-IHAFPQ-LFMVFQLPFC---GPN-EVDHYFCDIFPLLKIA--
CVDTYL-VGVLVV--ANSGMVALVTFVVLLVSYAVILFSL-RTH-SAEGR--RKALSTCG
SHIAVVFLFFTPSI--FTYLR-PPS---S-YS----------EDKVFSLFYT--IIAPMF
NPLIYTLRNTE-----------MKNAM-RK------------------------------
-----------------------------------------------------------V
WCRKV-------------------------------------------------------
-------------------------------SSEGK--------LN
>platypusOR33(13954.3.3004)
-------------M---------------AED----NHT-V-------------------
-V-RE--FIL-L-------------GFTES-P-M-----SKRILFVLF-LGIY-FTTLVG
NLGMTG--LVR-VEPHL-H-T-PMYFFLSNLSFVDACYSSTIAPKMLVNFLAE-KQ-T--
--ISFGGCATQLCFYIAFATTDILLLAVMAYDRYVAIC-IPLLYPVMMSRKMCFRLVAGS
F------------LGGS-LSSLIH-TSFTFQLSFC---HSN-IIDHYFCDIPPLLALS--
CSDTRI-NEILIF--ALGSLEAAVSLSTIFFSYLFILLTVLRIC-SAEGR--RKTFSTCT
SHLTAVVLLYGTLT--FIYLR-PSS---T-SV------LD--QEPAVSVFYT--TVIPML
NPLIYSLRNRE-----------VKSAL-RR------------------------------
-----------------------------------------------------------V
---LE---------------RKLVFWSRCRSDSSVMP-----------------------
---------------------------------------------R
>platypusOR34(140.102.1403)
--------------------M----------------------------E---NS-N---
NI-TE--FVF-R-------------GLFPN-E-E-----GRVTCFVLF-LLCY-LAILLG
NLLILI--TIR-NSHLS-Q-Q-PMYIFLSSLSVMDLCFTSTVAPKMIADLLVE-RK-T--
--ISYNSCMVQLFGAHFFGGAEIFILVAMAYDRYVAIC-KPLHYLIVMNRQTCRSLVLAS
F------------VGAF-LHSISQ-IFIMVRLPFC---GPN-QIDHYFCDVFPLLKLV--
CTETYF-ANVSII--VSTGVLSLLTFFALIVSYLIILSVL-RKH-SIEGR--QKALSTCG
SHITVVLMFFLPLI--FTYVP-VAD---S-VS----------EDKVFALFYT--IIAPMF
NPLIYSLRNTE-----------MKNAM-RK------------------------------
-----------------------------------------------------------V
WYRKV-------------------------------------------------------
---------------------------------LSE--------RK
>platypusOR35(140.106.2730)
--------------------M----------------------------E---NR-N---
NV-TE--FVL-L-------------GLSSD-R-N-----LQIFCFGLF-LSCY-VTILLG
NLIILI--TVR-GSSLI-K-Q-PMYFFLSHLSLMDVCYTSTVTPKLVRDLLSE-KK-T--
--ISFGHCMMQLFTMHLFGGVEIFILVGMAYDRYVAIC-KPLHYMVIMNKQRCATVVGVC
W------------GGGI-LHSMVQ-WLLIIFLPFC---GPN-KIDHYFCDVYPLLELA--
CSDTDV-TGFLVL--ANSGTIVLVSFAVLVFSYITILASL-RTR-SLEGR--RKALSTCA
SHITVVALFFLPCI--FIYLR-PAQ---T-FP----------EDKVFALFYT--IIAPMF
NPLIYTLRNRE-----------MKTAM-KK------------------------------
-----------------------------------------------------------V
WCCNL-------------------------------------------------------
------------------------------CLERKS--------CR
>platypusOR36(140.108.4489)
--------------------M----------------------------E---NR-N---
NV-TE--FVL-L-------------GLSSD-R-Y-----LQIFCFGLF-LSCY-VAILLG
NLLILI--TVR-GSSLI-K-Q-PMYFFLCHLSLMDVCYTSTVIPKLVRDLLSE-KK-T--
--ISFDDCMMQLFTMHLFGGVEVFILVGMAYDRYVAIC-KPLQYMVIMNKQRCATVVGVC
W------------GGGF-LHSIVQ-WLLVIFLPFC---GPN-KIDHYFCDVYPLLELA--
CSDTDV-TGYLVL--ANSGTIVLISFVVLVFSYVTILASL-RTR-SLEGR--RKALSTCA
SHITVVALLFLPCI--FIYLR-PAQ---T-FP----------EDKVFALFYT--VIAPMF
NPLIYTLRNRA-----------MKTAM-RK------------------------------
-----------------------------------------------------------V
WCCKL-------------------------------------------------------
------------------------------RLERKS--------CR
>platypusOR37(140.110.6579)
MPEKNMPM-------------------REGNQ----SY----------------------
-V-TE--FIL-L-------------GFSNL-R-E-----FQVILFMTF-LGIY-LVALVG
NSLLVL--VSM-VDPSL-Q-T-PMYFFLRSLSLMDIGYTTVVNPKMLINLLSK-DK-S--
--ISFGGCAAQMYFAFLFGPSECWILTTMAYDRQAAIC-DPLRYSLIMNRRRCLHLALAS
W------------LAGI-PVATVK-TTLMFTLTFC---GPN-VINHFFCDSPPVLDLV--
CTDTFA-LEVYSV--TGTVIVLMLPFGLIIVSYIRILVTILKMS-SAEGR--RKAFSTCS
SHLLVVSLFFGAAG--STYFR-VKS---T-YS------PE--TKKLLSLSYT--VFTPML
NPLIYSLRNQE-----------VKCAL-KR------------------------------
-----------------------------------------------------------I
---LG---------------KKISS-----------------------------------
----------------------------------------------
>platypusOR38(140.110.14739R)
-------M----KLTR-------------QNH----TT----------------------
-V-TE--FVL-M-------------GFSNA-P-K-----LQTFLFATF-LVIY-MTILMG
NSLIIL--ITT-TNRAL-H-T-PMYFFLRNLSFLEVGYTSVTLPRMLANLWTQ-TR-T--
--IPLAACAAQMYFFLTFGATECFLLAVMAYDRYVAIY-NPLQYSIIMDDKTCLLMTAGS
W------------IGGI-PVQIGQ-TYQIFSLPFC---DSN-KLNHFFCDIAPVLKLA--
CGDTAM-NELSVY--AVALLFGTAPLVLILISYIKIISTILKLP-SATGR--HKAFSTCS
SHLIVVTLFFGSGI--VTYLW-PQS---S-HS------AD--VDKFLALFYT--TVIPMF
NPIIYSLRNKE-----------VTVAL-KK------------------------------
------------------------------------------------------------
------------------------------------------------------------
--------------------------------FLLQ--------QF
>platypusOR39(140.111.5206)
-----MQM-------------------REGNQ----SL----------------------
-V-TE--FIL-L-------------GFSNL-H-E-----FQVILFMLF-LVVY-LITLIG
NSLLVL--VST-VDPSL-Q-S-PMYFFLRSLSLMDIGYTTVIIPKMLTNLLSK-DK-S--
--ISFGGCAAQMFFAFFFGPSECWILTTMAYDRQAAIC-DPLRYSLIMNRRFCLQLSLAS
W------------LAGI-PVATVK-TTLMFTLTFC---GPN-VINHFFCDSPPVLDLV--
CTDTFA-VEIYSV--TATVMVLMLPFGVIVVSYIRILVTILKMS-SAEGR--RKAFSTCS
SHLVVVSLFFGAAG--STYFR-VKA---S-YS------PE--TKKLLSLSYS--VFTPML
NPLIYSLRNQE-----------VKGAL-KR------------------------------
-----------------------------------------------------------I
---LG---------------RKISSQDL--------------------------------
----------------------------------------------
>platypusOR40(140.114.3824)
-----MRM-------------------REGNQ----SL----------------------
-V-TE--FIL-L-------------GFSNL-H-E-----FKVILFMLF-LVVY-LITLIG
NSLLVL--VST-VDPTL-Q-T-PMYFFLRSLSLMDMGYTTVIIPKMLTNFLSK-DK-S--
--ISFGGCATQMYFAFFFGSSECWILTTMANDRQAAIC-DPLRYSLIMNRRFCLQLSLAS
W------------LAGI-PVATVQ-TTLMFTLPFC---GPN-VINHFFCDSPPVLDLV--
CTDTFA-LEIHSV--TATVIILMLPFGVIVVSYIRILVTILKMS-SAEGR--RKAFSTCS
SHLVVVSLFFGAAG--STYFR-LKS---T-YS------PE--TKKLLSLSYS--VFTPML
NPLIYSLRNQE-----------VKGAL-KR------------------------------
-----------------------------------------------------------I
---LG---------------KKISSQDL--------------------------------
----------------------------------------------
>platypusOR41(140.114.13517R)
-------M----KLTR-------------QNH----TT----------------------
-V-TE--FVL-M-------------GFTNA-P-K-----LQTFLFATF-LVIY-MMILMG
NSLIIL--ITK-TDRAL-H-T-PMYFFLRNLSFLEVGYTSVTLPRMLANLWTQ-TR-T--
--IPLVACAAQMYFFLMFGATECFLLAVMAYDRYVAIC-SPRQYSIIMDDKACLKMAAGS
W------------ISGI-PVQLGQ-TYQIFSLPFC---DSN-KLNHFFCDIPPVLELA--
CGDTAM-NELSVY--AVALLLVTAPFLLILVSYVKIISTILKLP-SAMGK--RRVFSTCS
SHLIVVTSFFGSAI--ITYLR-PKS---S-HS------VH--VDKFLSLFYT--TVTPMF
NPMIYSLRNKE-----------VTVAL-KK------------------------------
------------------------------------------------------------
------------------------------------------------------------
--------------------------------FLSQ--------LF
>platypusOR42(140.116.3506)
-----MRM-------------------KEGNQ----SH----------------------
-V-TE--FIL-L-------------GFASL-P-E-----FQVILFMMF-LMIY-LIAVIG
NSLLVL--VST-VDPAL-Q-T-PMYFFLRSLSLMDIGYTTVIIPKMLTNFLSK-DK-N--
--ISYGGCAAQLYFSFFFGPSECWILMTMAYDRQAAIC-DPLRYSLIMNRKFCLQLSLAS
W------------VAGI-PVATVQ-TAMMFTLPFC---GPN-VINHFFCDSPPLLELV--
CTDTFA-NEVYSV--IGTVIILILPFGVIIASYIRILVTILKMS-STESS--RKAFSTCS
SHLIVVSLFFGAVG--STYFR-VKS---S-YS------PE--SRKLLSLSYS--VFTPML
NPLIYSLRNQE-----------VKNAL-KK------------------------------
-----------------------------------------------------------I
---LC---------------RWIFSKGLRGSDL---------------------------
----------------------------------------------
>platypusOR43(140.117.2883)
-------M-------------------KEGNQ----SH----------------------
-V-TE--FIL-L-------------GFSNL-H-E-----FQVYLFIIF-LVIY-LIALIG
NSLLVL--VSS-VDPAL-Q-T-PMYFFLRSLSVMDICYTTVIIPKMLTNFLSK-SP-S--
--ISFGGCAAQMYFSFFFGPSECWILTTMAYDRHAAIC-DPLRYSLIMNRRLCLQLALAS
W------------LSGI-PVATVQ-TTMMFTLPFC---GPN-RIDHFFCDSPPLLELV--
CMDTFA-FEVYGV--TATVTFLMFPFGVIIASYIHILITILKMS-SAKGR--RKAFSTCS
SHLIVVSLFFGAAS--MTYFR-VKS---S-YT------SE--SKKLLSLSYT--VFTPML
NPLIYSLKNQE-----------VKVAL-KR------------------------------
-----------------------------------------------------------I
---LG---------------KKDIFPGSGRL-----------------------------
----------------------------------------------
>platypusOR44(140.118.10517)
-----MQV-------------------KETNQ----SH----------------------
-V-TE--FIL-L-------------GFSNL-H-E-----FQVILFMIF-LVIY-LIAVIG
NSLLIL--VST-VDPTL-Q-T-PMYFFLRSLSLIDISYTTVIIPKMLINLLSK-DK-S--
--ISFDGCAAQMYFSFFFGSSECWILTTMAYDRQAAIC-DPLHYSLIMNRRFCRQLALAF
W------------LAAI-PVATVQ-TTMMFTLPFC---GPN-VINHFFCDSPPLLELV--
CMDTFA-IEVYSV--TGTVIVLLLPFGVITASYVRILVTILKMS-SAEGR--RKAFSTCS
SHLIVVSLFFGAAG--STYFR-VKS---S-FS------PE--SKKLLSLSYS--VFTPML
NPLIYSLRNQE-----------VKGAL-KR------------------------------
-----------------------------------------------------------I
---LG---------------KKIVSQDLRGSDLSK-------------------------
----------------------------------------------
>platypusOR45(140.118.19635R)
-------M----E----------------QGN----LT----------------------
-V-EE--FVL-L-------------GFLDL-P-K-----LREFLFGIF-LFSY-MIILAG
NGLIII--ITA-TDQTL-H-T-PMYFFLRNLSFLEICYTSVTLPRMLMSLQTQ-DG-T--
--ISFLSCAAQMCFLLMLGATECFLLAVMAYDRYVAIC-NPLRYPIIMSHKACVLLAAGS
W------------ISDI-PVQIGQ-TSQIFSLPFC---NSN-KLNHFFCDIPPVLELA--
CGDTSM-NQLSVY--AAALLFVTAPFLLILVSYVKIISTILKLP-SATGR--RKAFSTCS
SHLIVVTSFFGSAI--ITYLW-PKS---S-HS------VD--VDKFLSLFYT--TVIPLF
NPMVYSLRNKE-----------VTVAL-KK------------------------------
------------------------------------------------------------
------------------------------------------------------------
------------------------------FLSQRF--------VS
>platypusOR46(140.119.4195)
----------------------------------------MLYPKPTAEM---GRGNHS-
SV-TE--FLL-L-------------GFSKL-P-E-----LQFLLFLLF-LIIY-LIILMG
NVLIIL--VTT-VDHIL-Q-T-PMYFFLRNLSFLEICFNTVTVPKILVILSTE-NK-S--
--ISFAGCFVQMFFFLVFGAGECFLLGAMSYDRYLAIC-NPLRYPILMNRHMFISLAGGS
W------------CLGL-MVAIIQ-TIWIFNFPFC---GPN-GIDHFFCDTPPVLELV--
CADTYL-FELYAL--MGTILVIMVPFFLILLSYVHIISTILKMS-SAEGR--KKAFSTCS
SHLTVVTLFYGAAI--LTYLR-PKT---G-YS------AE--SKKLLTLSYI--LLTPLL
NPLIYSLRNSE-----------VKEAL-RR------------------------------
------------------------------------------------------------
------------------------------------------------------------
----------------------TLCQKTLTSSSKEI--------LS
>platypusOR47(140.119.12404R)
-----------M-----------------EKG----NCT-M-------------------
-V-TE--FIL-L-------------GFSDR-P-E-----LQLFFFLLF-LVMY-GITVVW
NLGIIV--LIK-ISSQL-H-T-PMYFFLSHLSFVDLCYSTTIVPKMLTNIVTQ-SH-T--
--ISYPGCLVQFYLFCTCVVTEVILLALMAYDRFVAIC-YPLQYMVTMSPNLCIQLVTGS
Y------------ICGM-VCSTIH-TCLALKVSSF---QSK-NVNHFFCDLPPLLSLS--
CSEVSL-NKLLLL--TVASFNEIGTILIIFISYGFILITILRIH-SAEGR--RRAFSTCA
SHFTAIAVFHGTIL--FIYCQ-PGT---G-KN------MD--IDKVAAVFYT--VVIPML
NPLIYSLRNKD-----------VKHAL-RK------------------------------
-----------------------------------------------------------W
---IG---------------PKILS-----------------------------------
---------------------------------------------E
>platypusOR48(140.120.6724)
----------------------------------------MLYPKPAAEM---GRGNHS-
SV-TE--FLL-L-------------GFSKL-P-E-----LHFLLFMLF-FIIY-LIILMG
NVLIIL--VTT-VDHIL-Q-T-PMYFFLRNLSFLEICFNSVTVPKVLVILSTE-DK-S--
--ISFAGCFAQMFFFLVFGAGECFLLGAMSYDRYLAIC-NPLCYPILMNRHMFISLAGGS
W------------CLGL-MVAIIQ-TVWIFNFPFC---GPN-GIDHFFCDTPPVLELV--
CADTYL-FELYAL--TGTILVVMVPFLLILLSYVHIISTILKMS-SAEGR--KKAFSTCS
SHLTVVTLFYGAII--LTYLR-PKT---G-YS------AE--SKKLLTLSYI--LLTPLL
NPLIYSLRNSE-----------VKEAL-RR------------------------------
------------------------------------------------------------
------------------------------------------------------------
----------------------TLCQKTY------L--------RD
>platypusOR49(140.120.15491R)
-----------M-----------------EKG----NCT-M-------------------
-V-TE--FIL-L-------------GFSDH-P-E-----LQLFFFLLF-LVMY-GITVVW
NLGIIV--LIK-ISSQL-H-T-PMYFFLSHLSFVDLCYSTTIVPKMLTNIVTQ-SH-T--
--ISYPGCLVQFYLFCTCVVTEVILLALMAYDRFVAIC-YPLQYMVTMSPNLCIQLVTGS
Y------------LCGM-VCSTIH-TCLALKVSSF---QSK-NVNHFFCDLPTLLSLS--
CSEVSL-NKLLLL--TVASFNEIGTILIILISYGFILITILRIH-STEGR--RRAFSTCA
SHFTAIAVFHGTIL--FIYCQ-PGT---G-KN------MD--IDKVAAVFYT--VVIPML
NPLIYSLRNKD-----------VKHAL-RK------------------------------
-----------------------------------------------------------W
---IG---------------PKIL------------------------------------
---------------------------------------------F
>platypusOR50(140.120.38723R)
------------ET---------------FGG----NHS-S-------------------
-V-AE--FIL-L-------------GLTDN-T-R-----IKIACFMTF-LGMY-LVTLVG
NLGMIL--LIW-IDPRL-H-S-PMYFFISHLSLVDLGYSSAVTPHMLSDFLRK-GK-S--
--ISFSGCAAQMYFFVISASTECYLLAAMAYDRYVAIC-NPLLYVVTMSPKICAQLVIGC
Y------------FMGF-VNATTQ-TVLTFRLPFC---ASN-VINHFFCDLPPLLELS--
CSDTHM-NETVLL--LFAIFLGVFTSLEILLSYIFILATILRIG-SAEGR--RKAFSTCT
SHLAAVTIFYGTTV--FMYMR-PSS---S-YS------LD--SDKVTSVFYT--AVIPML
NPVIYSLRNKE-----------VKNAM-SR------------------------------
-----------------------------------------------------------L
---IY---------------Q---GRG---------------------------------
---------------------------------------------H
>platypusOR51(140.121.7126R)
-------MTQIKEM---------------DQG----NIS-A-------------------
-V-TE--FIL-M-------------GLTNL-P-E-----FQLLLFSVF-LAIY-LISLLG
NLGLIV--LIA-VDSRL-H-T-PMYFFLGNLSALDLSYSSAIAPKMLAGFFLE-AR-T--
--ISLIECAIQMYLFVACVTTECYLLAVMAYDRFMAIC-NPLLYMVIMSPRVCIQLMLGS
Y------------LIGF-LQGLVQ-VLLIFRLPFC---KSN-IINHFFCDLPPILKLS--
CSNTFP-NEVLLF--SLGFFNGTVTSLEIMVSYVYILITILKIR-SAAGR--SKAFSTCA
SHLTAVGLLYGTAI--FIYVR-PSS---Q-YA------PE--NDKVVSVFYT--LVIPML
NPLIYSLRNKD-----------VKDAL-WK------------------------------
-----------------------------------------------------------I
---TH---------------RKALSWR---------------------------------
---------------------------------------------M
>platypusOR52(140.122.11993R)
-------------MLKPL-----------AAG----NDT-G-------------------
-M-AN--FIL-M-------------GLTDS-P-R-----AQLVLFVVF-LSIY-MISVVG
NLGLIL--IIQ-KDTQL-H-S-PMYFFLCGLSFVDLSYSTAITPKTLVNLVTS-RK-K--
--ISFIGCFAQMYFFISLAGTECFLLSAMAYDRYVAIC-NPLLYSSVMSSRLCMWLMVGS
Y------------GVAF-TNSLIS-LLFIARLPFC---NSN-VIHHFFCDTSPILVLS--
CTDTHN-TEIMIF--ILAGSTLAMSLITIAVSYMAIVSAVLKID-STVGR--KKAFSTCA
SHLTGVTIFYGTLI--FTYLK-PRK---S-YS------LG--KDQVASVFYT--IVVPML
NPLIYSLRNKE-----------VKNAI-SR------------------------------
-----------------------------------------------------------M
---IHLIQPEVGQQAEVTRWRRKGKSFGRRPGRRALVQDFKPRLSVWPPPSLWSSPLAFP
PSVPFGAPAGVVRVPPPLPPPVATPGLSRVAQTGLK--------PP
>platypusOR53(140.126.5481R)
----------------------------MARG----NYS-T-------------------
-V-TE--FVL-M-------------GFSDH-P-E-----LQLPLFLVF-LVIF-LATLLG
NLMMVL--LIQ-VSSPL-H-T-PMYYFLSHLSFIDLCYSSSIAPKMLQDFLRK-KK-T--
--ISFAGCFAQMYFSSAFSTTECFLLATMAYDRYMAIC-KPLIYTTIMTKRVCRELMIGV
Y------------TYGF-LYSVIQ-TVLTFQLSFC---DSN-IIHHFYCADPPLLALS--
CSDILA-KRNQLL--IFSALNLSSSLLTILVSYVCILVSILKIP-SSEGR--CKAFSTCA
SHLTVVTIFYSTLF--FMYLRQPRI---G-DS------WN--YNKEVSVFYS--LVIPML
NPLIYSLRNAE-----------VKATL-TK------------------------------
-----------------------------------------------------------L
---LD---------------GKAL------------------------------------
---------------------------------------------R
>platypusOR54(140.127.16788R)
----------------------------MARR----NLT-M-------------------
-L-TE--FIL-L-------------GFTDQ-L-D-----LQILLFVIF-LVIY-LITLIG
NLGMMG--LIR-ISSRL-H-T-PMYFFLSHLSFVDICYASSIAPKLLANVFVK-IK-T--
--ISFSGCFTQMYFSSALVTTECFLLAAMAFDRFVAIC-NPLLYAVIMSNRVCSELALAA
Y------------IYGF-LNSLIQ-TAMTLQASFC---NSN-AINHFYCAHPPLLSLS--
CSDIHV-KEKQIF--FISTLNLVSSLLVVLLSYCCIFVVVLKFP-SREER--CKAFSTCV
THLTVIALFYGTLF--SMYFQEPYT---N-HA------LP--YDKAASVFYS--LIVPML
NPLIYSLRNRD-----------VKEAL-RK------------------------------
-----------------------------------------------------------V
---IE---------------RKVW------------------------------------
---------------------------------------------G
>platypusOR55(140.127.24454R)
----------------------------MDGN----NGT-M-------------------
-V-TE--FIL-V-------------GFRDH-P-E-----LQIPLFLVF-LLIY-ATTVLG
NLGMIV--LIQ-MDSHL-H-L-TMYFFLTGLSFVDICYSSSIAPRALVNFFEW-GE-T--
--ISVAGCAGQLFFFAGFASTESFLLAAMAYDRYVAIC-NPLLYETVISRRVCAGLVAGS
Y------------LAGF-ANATLL-TSCTFQLTFC---GPN-VIHHYFCNVLPLLQLS--
CSDTRI-NEILLS--TGAGLIQISTVMTLLSSYLRILIAILKIR-SPEGR--RKAFSTCS
SHLVAVAIFYGTTF--FIYLR-PDS---S-SS------LD--EDRALSIFYT--LVIPML
NPLIYSLRNRE-----------VKDAL-RN------------------------------
-----------------------------------------------------------A
---ME---------------RRVACRRPCNS-----------------------------
---------------------------------------------V
>platypusOR56(140.127.31911R)
-----------------------------------------------MDL---WK-NHT-
SA-TE--FIL-S-------------GFSSY-S-D-----VQGTLFMAF-LVVY-VFTLLG
NLGMII--LIR-KDSQL-H-L-PMYFFISNLSFIDLCCSSNITPNMLVNCLAE-RK-V--
--ISYSGCVTQLCLFAAFVTIECYLLAIMAYDRYLAVC-NPLLYPTIMSQHLCLELIIGS
Y------------VAGI-LNSALQ-TFSVFRLSFC---SSN-VIHHFFCDIPKLLKLS--
CSSTFL-SEILSS--FFSVVVTMSTIVPILASYILILSSILKIQ-SLDGR--FKAFSTCA
SHLTAVSLFYGTGI--FVYVQ-PML---N-SA------VD--TDQGISIFYT--VVIPML
NPMIYSLRNKV-----------VRSAW-QK------------------------------
-----------------------------------------------------------M
------------------------------------------------------------
--------------------------FVTEKQYRER--------QL
>platypusOR57(140.127.34666)
-----------------M-----------AEG----NFT-S-------------------
-V-SE--FLI-L-------------GLTDD-P-I-----LRLIFFLIF-LLVY-SVTIMG
NLCIIM--LIR-VSSQL-H-T-PMYLFLSHLAFIDIWYSTSVTPEMLKGFLVG-RD-T--
--ISYAGCAAQLCSAFAFGTSEGILLAMMAYDRYVAIC-NPLFYAISMSNRVCVQLITVS
Y------------VGGC-LNALVF-TTFVFNLVFC---GPD-EIDHFFCDFPPLMEIS--
CSDIHL-IQTLSS--ISAAIIILSTVPTIIISYVYILCAIMRIQ-ASDGR--QKAFSTCA
SHLTAVILYYGTIT--FTYVQ-PSS---S-RS------LE--QNKIVSLFYT--VVIPML
NPLIYTLRNKD-----------VKRAL-MK------------------------------
-----------------------------------------------------------I
---MG---------------KNASS-----------------------------------
---------------------------------------------W
>platypusOR58(140.131.2647)
-----------------M-----------ADG----NDT-A-------------------
-V-SE--FII-L-------------GLTDN-F-I-----LRIFLFIFF-LVVY-VVTVLG
NFSIIT--LIG-VSSQL-H-T-SMYHFLSHLAFIDFWYSSTVTPKMLQGFLVE-RN-T--
--ISFSGCAAQLCSVFVFGTSEGILLAMMAYDRYVAIC-NPLLYAISMSNKVCIQLIAAS
Y------------LGGC-LNGVLF-TSFVFSLAFC---GPN-EINHFFCDVPVLMELS--
CSDIHL-IQIISS--ISAAIIILSTVLTVLISYVYILITIMRIQ-ASDGR--QKAFSTCT
SHLTAVILYYGTLA--FTYMQ-PSS---S-HS------LE--RNKVVSLFYT--VVIPML
NPLIYTLRNKD-----------VKGVV-IK------------------------------
-----------------------------------------------------------I
---MG---------------KNVCS-----------------------------------
---------------------------------------------L
>platypusOR59(140.133.3861)
-----------------M-----------AGR----NQS-A-------------------
-V-TE--FIL-L-------------GLTGD-A-I-----LQSVLSVTF-LGIY-VVTLMG
NLSIIV--LIR-VSSKL-Y-T-PMYFFLSHLAAVDIGYSSCVTPVMLGNLLAD-LQ-A--
--IPLAGCIAQLCSVVTFGTTECFLLAAMAYDRYVAVC-CPLLYSGKMSNKVCTLLVVAS
Y------------IGGC-VNAWTF-TSCLLNINFC---GPN-QINHFFCDFAPLLKLS--
CSDILV-IKIIPS--VSSGSIIAVTVLVIVISYICIVLTILRMN-SREGR--HRAFSTCT
SHLTAVTLYYGTIT--FIYVF-PKS---S-YS------IN--QNKVVSVIYT--ILIPML
NPLIYSLRNKD-----------VKEAL-RK------------------------------
-----------------------------------------------------------A
---ID---------------RERFS-----------------------------------
----------------------------------------------
>platypusOR60(140.133.10933)
-----------------M-----------TGR----NQS-T-------------------
-V-TE--FIL-L-------------GLTGD-A-T-----FRAVLFVTF-LGIY-IVTLMG
NLSIIL--LIR-VSSKL-Y-T-PMYFFLSHLAAVDIGYSSCVTPVMLGGFLAD-LY-T--
--VPLVSCIAQLCSVVTFGTTECFLLAAMAYDRYVAIC-SPLLYSVKMSNKVCILLVVIS
Y------------IGGC-MNSWIF-TSCLLNVDFC---GPN-RINHFFCDFSPLLKLS--
CSDISV-LKVIPS--ISSGSIIVVTLLVIVISYVSIVVKIMRMN-SRDGK--HKAFSTCT
SHLTAVTLFYGTIT--FIYVM-PKS---I-YS------IN--QNKVASLFYT--IMIPML
NPLIYSLRNKD-----------VKEAL-RK------------------------------
-----------------------------------------------------------V
---IN---------------RNRLS-----------------------------------
----------------------------------------------
>platypusOR61(140.137.5584)
-----------------M-----------AGG----NHS-T-------------------
-T-TE--FIL-L-------------GLTGD-A-T-----LQAVLFVTF-LGIY-TVTLMG
NLSIII--LIR-VSSKL-Y-T-PMYFFLSHLAAVDIGYSSCVTPVMLESFLTD-LY-T--
--MTLAGCVVQVFYLVTFGTTECFLLAAMAYDRYIAVC-SPLLYSSKMSDKFCVLLVVAS
Y------------IGGF-VNAWTF-TSCLLNINFC---GPN-QINHFFCDLSPLLKLS--
CSDISV-ITIIPS--VSSGSIIGFTMLVIVISYIYIVLEILRMN-SKEGR--YRAFSTCS
SHLTAVTLYYGTIT--FIHVM-PKS---S-YS------IE--QDKVVSVFYP--IVIPML
NPLIYSLRNKD-----------VQEAL-KK------------------------------
-----------------------------------------------------------M
---ID---------------RKRISLTIMM------------------------------
---------------------------------------------H
>platypusOR62(140.137.8864)
---------------------------------------------MAGG----NQ-T---
AV-VE--FIL-L-------------GLTSD-P-V-----AQVILFGLF-LVTY-TVTLLG
NCSIIL--LIR-IHSHL-H-T-PMYFLLSHLSFTDMCISSTATPKLLENSLMG-KT-S--
--ISYMECAVQFFIASIFGPAECLLLAAMAYDRYVAIC-KPLAYPAIMSKRFCLLMVVDS
Y------------LGSL-LTAFVF-TSNLFRLSFC---GPN-VINHFFCDFPPLLKLS--
CSDTTL-AKIIPS--SFATLLILSTLAIIVVSYLYIMLAILRIK-SSAGR--GKAFSTCA
SHLTAVSLFYGSSA--FIYML-PKS---K-YS------MD--QKKVVSMFYM--VVIPML
NPLIYTLRNKE-----------VKEAL-KR------------------------------
-----------------------------------------------------------T
---LG-------------------------------------------------------
-----------------------------IKGIYYG--------QF
>platypusOR63(140.138.1213)
-----------------------------MKG----NQSRV-------------------
---TE--FIL-L-------------GLTDD-P-E-----VQTVLFVVF-LMIY-SFTLLG
NLAITL--VIK-INSHL-H-T-PMYLLLSHLSLSDIGFSSSVTPKMLVNLLAE-RK-T--
--ISFPACAAQLFIGALFGGTECFLLAAMAYDRYAAIC-KPLIYLALMSEKKCLGLVALS
Y------------LASV-INALMC-TNWVFSLWFC---GPN-EINHFFCDSPALLKLS--
CSDTHL-AKIFPS--ISSGTVVTITIVIIVISYLYIVTAILRIH-TTEGR--HKAFLTCA
SHLMTVTLYYGTVT--FIYVR-HSS---N-YS------MD--QNKVVSVFYL--VVIPML
NPLIYSLRNKK-----------IMGTL-RR------------------------------
-----------------------------------------------------------M
---VS---------------KRSL------------------------------------
---------------------------------------------S
>platypusOR64(140.138.8348)
-----------------M-----M-----ANG----NNT-A-------------------
-V-TE--FIL-L-------------GLTGD-P-N-----LQVIFFLLF-LVMY-SVTLLG
NLVIII--LIR-ISSQL-H-T-PMYFFLSHLSFSDTCFSSSVTPKMLVNFLAE-KK-T--
--ISYPACATQFWLAATFGFSECFLLAVMAYDRYVAIC-SPLIYTLIMSEKTCASLVAAS
Y------------VASF-MNSLLC-TYGVFSLFFC---GPD-QINHFYCDTPALLKLS--
CSDIQL-AKIFQS--SSAGITVIITSGTIITSYVYILISILRMP-TKGGR--RKAFSTCA
SHLLVVTLFYGTVT--FIYVM-PNS---D-NS------VD--LNKMVSVFYM--VMIPML
NPVIYCLRNKD-----------VIEAL-KR------------------------------
-----------------------------------------------------------M
---VL---------------IKGLPNVKGESGQ---------------------------
----------------------------------------------
>platypusOR65(140.139.544)
-----------------------M-----ANR----NHT-A-------------------
-L-SE--FIL-S-------------GLTSD-P-Q-----LQIPLFMLF-LLIY-AVTLLG
NLLIVL--IIR-VSSQL-H-T-PMYFFLSHLSFSDSCYSSSVTPKMLANFLAD-KK-T--
--ISYPGCVAQLCAAATFGVVEYCLLAAMAYDRYVAIC-KPLLYVVCMPQRLCALLVIAS
Y------------LTSC-LNTVVY-TANVFSLTFC---GSL-EINHFYCDVPPLLKLS--
CTEPRL-AQILPA--ASMAIIMLVTVLTTLISYVYILLAILKIQ-SSGGR--QKAFFTCA
SHLMTVTLFYGTTM--FIYLL-PSS---S-FS------MD--QKKMVSVCYM--ILIPML
NPMIYSLRNKE-----------VKDAV-LK------------------------------
-----------------------------------------------------------V
---MA---------------RKWI------------------------------------
---------------------------------------------S
>platypusOR66(140.140.2049)
-----------------------M-----ANG----NRT-A-------------------
-L-SE--FIL-S-------------GLTSD-P-Q-----LQIPLFILF-LLIY-MVTLLG
NLLIVL--IIR-VSSQL-H-T-PMYFFLSHLSFSDSCYSSSVTPKMLANFLLD-KK-T--
--ISYPECVAQFCVAATFGVVEYCLLAVMAYDRYVAIC-KPLLYIVCMPQRLCASLVTAS
Y------------LASC-LNTVVY-TVNVFSLTFC---GPL-EINHFYCDVPPLLKLS--
CSDPRL-AQVFPA--ASTAIIMLVTVLTTLISYVYILLAILKIQ-SSGGR--QKAFFTCT
SHLMTVTLFYGTTM--FIYLL-PSS---S-FS------MD--QKKLVSICYM--ILIPML
NPVIYSLRNKE-----------VKDAL-WK------------------------------
-----------------------------------------------------------V
---MA---------------REWI------------------------------------
---------------------------------------------G
>platypusOR67(140.141.4034)
-----------------------M-----ANG----NHT-V-------------------
-L-SE--FIL-S-------------GLTSD-P-Q-----LRIPLFMLF-LLIY-MVTLLG
NLLIVL--IIR-VSSQL-H-T-PMYFFLSHLSFSDSCYSSSVTPKMLANFLLD-KK-T--
--ISYPECVAQFCVAATFGVVEYCLLAVMAYDRYVAIC-KPLLYIVCMPQRLCASLVTAS
Y------------LASC-LNTVVY-TANVFSLTFC---GPP-EINHFYCDVPPLLKLS--
CSDPGL-AQVLPA--ATMAVIMLVTVLTTLISYVYILPAILKIQ-SSGGR--QKAFFTCS
SHLMTVTLFYGTTM--FIYLL-PSS---S-FS------MD--QKKLVSVCYM--ILIPML
NPMIYSLRNKE-----------VKDAL-WK------------------------------
-----------------------------------------------------------V
---LV---------------RERI------------------------------------
---------------------------------------------G
>platypusOR68(140.141.12031)
-----------------------M-----ANG----NHT-A-------------------
-L-SE--FIL-S-------------GLTSD-P-Q-----LQIPLFMLF-VLIY-AVTLLG
NLLIIL--IIR-LSSQL-H-T-PMYFFLTHLSFSDSCYSSSVTPKMLANFLVD-KK-A--
--IPYPGCVAQLCAAATFGVVEYCLLAAMAYDRYVAIC-KPLLYVVCMPQRLCALLVTAS
Y------------LASC-LNAVVC-VASVFSLSFC---GSH-EINHFYCDVPPLLKLS--
CSDPRL-AQVLPA--ASTAVIMLVTVLTTLISYVYILLAIFKIH-SPGGR--QKAFFTCA
SHLMTVTLFYGTTM--FIYLL-PSS---S-FS------MD--QKKMVSVCYM--ILIPML
NPMIYSLRNKE-----------VKDAL-WK------------------------------
-----------------------------------------------------------V
---IA---------------LKKTVLFTSRIAH---------------------------
----------------------------------------------
>platypusOR69(140.143.4072)
-----------------M-----------ATG----NGS-L-------------------
-V-TE--FIL-L-------------GFTED-Q-K-----LQAILFGLF-LVIY-MITLMG
NLGIIM--LIW-ASPQL-H-T-PMYYFLSHLSLSDMCYSSTVTPKMLENLLQG-KR-T--
--ISFGGCALQFAVAATFGTNECFLLAVMAFDRYSAIC-RPLLYPLIMSNKVRVQLVVAS
Y------------VGSC-VNGVIF-ESSVFSLSFC---GPN-EINHFYCDFPPLLELA--
CSDPRV-AQILNS--ITSILIILVTILIIAISYLCILSAILRIP-STQGR--HKAFSTCA
SHLTAVTLFYGTLT--FIYTQ-PNS---R-YS------MD--QKKMVSVFYM--VVIPML
NPLIYSLRNKD-----------VKEAL-RR------------------------------
-----------------------------------------------------------I
---MI---------------FKRCPD----------------------------------
----------------------------------------------
>platypusOR70(140.143.11141)
-----------------MKGKTLI-----PTG----NGS-L-------------------
-V-TE--FIL-F-------------GFTDD-Q-K-----LQAILFGLF-LVTY-MITLMG
NTGIIM--LIR-ASPQL-H-T-PMYYFLSHLSLSDMCYSSSVTPKMLENLLQG-KR-T--
--ISFGGCALQFAVAATFGTNECFLLAVMAFDRYSAIC-RPLLYPLIMSNKVRVQLVMAS
Y------------VGSC-VNAAIF-ESSVFSLSFC---GPN-EINHFYCDFPPLLELA--
CSDPRV-AQILNS--ITSVLISLVTILIIAISYLCILSAILRIP-STEGR--HKAFSTCA
SHLTAVTLFYGTAT--FIYTQ-PNS---R-YS------MD--QKKVVSVFYM--VVIPML
NPLIYSLRNKD-----------VKEAL-RR------------------------------
-----------------------------------------------------------V
---LI---------------FDRCSD----------------------------------
----------------------------------------------
>platypusOR71(140.145.1133)
-----------------MKGETLM-----AAG----NGT-M-------------------
-V-TE--FIL-F-------------GFTDD-Q-N-----LQTTLFVLF-LVIY-TITLMG
NLGIIM--LIR-ASPQL-H-T-PMYYFLSHLSLSDMCYSSTVTPKMLENLRQG-KR-T--
--ISFGGCALQFAVAAIFGTNECFLLAVMAFDRYSAIC-RPLLYPLIMSNKVRVQLVLAS
Y------------IGSC-VNAVIF-GSSVFSLSFC---GPN-EINHFCCDFPPLMELA--
CSDTRV-AQILNS--ITSILIILVTILIIAISYLCILSAILRIP-STEGK--HKAFSTCA
SHLTAVTLFYGTLT--FIYTQ-PNS---R-FS------MD--QKKVVSVFYM--VVIPML
NPLIYSLRNKD-----------VKEAL-RR------------------------------
-----------------------------------------------------------I
---FS---------------SLKMSGLIYAMKKKL-------------------------
---------------------------------------------F
>platypusOR72(140.147.5801)
-----------------------------MAN----NNSSK-------------------
-V-TE--FIL-L-------------GLTEN-W-E-----LQVIFFVLF-LIIY-IITVLG
NLVIIL--LIR-VHSQL-H-T-PMYFFLCHLSFSDTCYSSSVTLNMLVSFLSV-KK-S--
--ISYLGCAAQFCAIFTFGTNECLLLAVMAYDRFTAIR-HPLLYTAMMTKKICTLLVASS
Y------------TGAG-INALVE-TTSVFSLSFC---GPN-VMNHFLCDFHPLLQLS--
CSDISL-AKVLNS--FVSGIIVAITIPTVLISYLYILLAILKIP-STQGR--RKAFSTCG
AHLTAVALFYGTTT--FVYVL-PNS---R-DT------LE--QNKVFSVFYI--IVIPML
NPFIYSLRNRE-----------VKGTL-RR------------------------------
-----------------------------------------------------------T
---ID---------------QRRITSGSYF------------------------------
---------------------------------------------I
>platypusOR73(140.147.23084)
-------------------------------------------------M---KEKNCT-
RV-TE--FIL-L-------------GFTDQ-P-D-----LEFIIFLLF-WAIY-LITMVG
NLSIVL--LIK-MSSQL-H-T-PMYFFLSNLSLLDVSYSSVIAPKMMVNYLLA-KN-A--
--ISFAEYVTQFFLFSLAASAELYLLAVMAYDRFVAIC-KPLHYTFLMSKKSCILLVADS
Y------------LCAS-VNAIAH-TSALFSLSFC---GSN-VINHFFCDIPPLHTIS--
SSATHV-AASVHF--IFASIIIISTILAILLSYAFITAAILRIR-SAEGR--CKTFSTCA
SHLTAVSILYGTLI--FMYLG-PVS---S-LS------AY--QIKVMSMLYS--LVIPML
NPLIYSLRNKE-----------VKEAL-KK------------------------------
------------------------------------------------------------
------------------------------------------------------------
-----------------------------TLGWKLS--------VF
>platypusOR74(140.149.4495)
---------------------------------------------MEEG----NL-T---
MW-NG--FIL-S-------------GLTDQ-V-D-----LQATLFLFL-LLAY-IVTVIG
NLGMTM--LIK-IEPRL-H-T-PMYFFLSNLSFVDFCYSSCVTPRMLVTFLSE-TK-A--
--ISFTACASQAYFFGAFGTTEIFLLAVMAYDRYVAIC-HPLLYTVIVSPRVCVFLASVT
Y------------FGGF-ANSLIH-TYLTFRLSFC---LSN-VISHFLCEIPLLLQLS--
CSDTSI-NFLVMF--ICVSFNILSTLWTILISYIYILAAILRTH-SREGK--WKAFSTCA
SHLTAVFIFYGTLI--IMYLQ-PHS---N-SS------LN--QNRLVSVFYT--VFIPML
NPLIYSLRNKE-----------VKSAF-RK------------------------------
-----------------------------------------------------------V
---IE---------------TKMLSLFFA-------------------------------
---------------------------------------------D
>platypusOR75(140.153.7137R)
---------------------------------MMA-----------------ER-NFT-
WM-TE--FIF-V-------------GFTDY-Q-P-----LRVTLFLVF-LGVY-VLTLAG
NIGIMI--LVN-TSSSL-Q-T-PMYYFLSNLSFLDISYSTAIAPKMLVNLLAA-KR-S--
--ISLYGCALQMYFFSCFADAECLILAAMAYDRYVAIS-NPLLYSTLMSRRVCVGFIVGA
Y------------ASGS-ITSIVH-VCLTFRLPFC---GSN-LINHFFCDIPPLLALS--
CADTHL-NELLLF--LLCGFIQTSTFMIIFISYVSILITALNIK-SSGAR--SKTLSTCV
SHLVAITLFYGSLL--FMYLR-PIT---S-YS------LD--TDKVVAVFYT--VVFPMF
NPIIYSLRNKD-----------VKSAV-KK------------------------------
-----------------------------------------------------------L
---LQ---------------RKCFS-----------------------------------
---------------------------------------------K
>platypusOR76(140.155.1010R)
-------------M---------------PDQ----NRT-T-------------------
-V-TE--FIF-L-------------GIVDS-E-E-----LQLILFILF-LAVY-VVTVLG
NLGMMV--LIW-VDSRL-H-T-PMYFFLLSLSFADVCYSSTITPKMLVDLVSE-RK-T--
--ISFVGCFLQMYVFIALATTECILFGLMAYDRYAAIC-NPLLYTVIMSRAICLKMIIGA
Y------------VAGF-LNSVIH-TSYISSLSFC---GSN-VIQHFFCDSPPLLKLS--
CSDTHV-NENIIF--TCAGLNMLGTLLIVLTSYSYILFSILGMH-SAEGR--QKAFSTCA
SHLTAVTIFYGTLI--FTYLR-PSS---S-YS------LN--EDRVVSVFYT--VVIPML
NPLIYSLRNKE-----------VKEAL-QK------------------------------
-----------------------------------------------------------L
---IL---------------RKRIPVI---------------------------------
---------------------------------------------V
>platypusOR77(140.156.2744R)
------------------------------------------------------------
---IQ--FIF-L-------------GIVDS-E-E-----LQLILFILF-LAVY-VVTVLG
NLGMMV--LIW-VDSRL-H-T-PMYFFLLSLSFADVCYSSTITPKMLVDLVSE-RK-T--
--ISFVGCFLQMYVFIALATTECILFGLMAYDRYAAIC-NPLLYTVIMSRAICLKMIIGA
Y------------IAGF-LNSVIH-TSYISSLSFC---DSN-VIQHFFCDSPPLLKLS--
CSDTHV-NENIIF--TCAGLNMLGTLLIVLTSYSYILFSILGMH-SAEGR--QKAFSTCA
SHLTAVTIFYGTLI--FTYLR-PSS---S-YS------LN--EDRVVSVFYT--VVIPML
NPLIYSLRNKE-----------VKEAL-QK------------------------------
-----------------------------------------------------------L
---IL---------------RKRIPVI---------------------------------
---------------------------------------------V
>platypusOR78(140.158.7257R)
----------MD------------------EG----NYS-A-------------------
-I-AE--FIF-L-------------GFSSD-P-D-----LQIILFVVF-LMIY-MITLLG
NLGIIV--LIK-IDAQL-H-T-SMYFFLSNLASLDACFSCVIAPRTLINFLVE-RK-T--
--ISYAGCVAQMGFFAALGTTECFLLAAMAYDRFIAIC-HPLHYSVMMSRRISVSLVVGS
Y------------MYGF-LNSVIH-TVFTFSLSFC---GHR-TINHYFCDVPPLLSIS--
CSNTSA-NQKLLF--VQISLNGLSTTGIIVVSYAYILFTILKIR-SSEGK--HKAFSTCA
SHIMVVAIFYGTTC--FMYLR-PMS---S-YS------LE--RDKRTSVFYT--FVIPML
NPLIYSVRNKE-----------MKDAM-RK------------------------------
-----------------------------------------------------------V
---IE---------------RKPCSR----------------------------------
---------------------------------------------W
>platypusOR79(140.158.15063R)
----------MQ---------MTR-----TTH----NHS-T-------------------
-I-AE--FVL-M-------------GFLVP-E-E-----LQVMLFLLF-LAIY-LFTLVG
NLGMVL--LIR-MDSRL-H-N-PMYYFLSVLSSLDACCSSVVTPKILLNCLVG-NK-S--
--ISFSGCAAQLFFLVTFGTTECFLLAAMAYDRYVAVY-SPLLYMAAMSPRIYVPLIIGS
H------------IGGL-LHSILH-TAATFSLSFC---GSN-EIRHFFCDIPPLLSLS--
CSDTHI-NELLLF--NFVSAIEVVTVLIVLVSYGYILAAILRIR-SAQGR--RKAFSTCA
SHLAGVTIYHSTIL--ATYVR-PSS---S-YT------LE--HGMVVSLFYS--IVIPML
NPLIYSLRNKD-----------VKEAF-KK------------------------------
-----------------------------------------------------------A
---LK-------------------------------------------------------
---------------------------------TVW--------FQ
>platypusOR80(140.158.21880R)
----------M--------------------H----NDS-T-------------------
-I-IE--FVL-M-------------GFPVP-E-E-----LEIILFLLF-LAIY-LFTLVG
NLGIVG--LIR-MDTRL-H-N-PMYYFLSVLSFLDACYSSVVTPKMLVNCLVG-NK-S--
--ISFSGCATQMLFFITFGTTECFLLAAMAYDRYVAIS-IPLLYTAFMSPRIYVSLIIGS
Y------------IGGL-LHGLLH-TTATFSLSFC---RFN-EIRHFFCDIPPLLTLS--
CSDTHI-NELLLF--SFVSAIEVVTVLIVLVSYGYILAAILRIR-SAQGR--RKAFSTCA
SHLAGVTIYHSTIL--AAYVR-PSS---S-YA------LE--HDMVVSLFHT--VLIPMM
NPVIYSLRNKD-----------VKDAF-KK------------------------------
-----------------------------------------------------------V
---LE---------------KHFQNETYKK------------------------------
---------------------------------------------Q
>platypusOR81(140.158.27202R)
------------MQMEYM-----------AEK----NLS-Y-------------------
-V-TE--FVL-S-------------GISNH-P-E-----WQIPLFLVF-LIIY-LITAIG
NLGIIT--ITN-IDSRL-K-A-PMYFFLRHLAFINLGNSTAIAPKMLVNFLAG-NK-T--
--ISYYECATQIGCFSTLIIAEIFMLATMAYDRYMAIC-KPLLYRVIISRGTCTLLVILI
Y------------TYSF-TEGVIV-STHVFSVSYC---SSN-TINHFYCDHFPLLALS--
CSDTHI-PDTIIF--AFSGSNLIFTLTVVLVSYFFIILAIVRIH-SSEGR--WKAFSTCT
SHLTAVTVFYGTLF--FMYLQ-PQG---S-HS------LD--TDKMASVFYT--LVIPML
NPLIYSLKNKE-----------VKGAL-KR------------------------------
-----------------------------------------------------------L
---LT---------------NSYQSFKIR-------------------------------
---------------------------------------------M
>platypusOR82(140.159.13556)
------------------------MAKGNHSQ----------------------------
-L-SE--FIL-T-------------GLTTL-P-E-----LQIPLFIVL-LLIY-CTTVLG
NLGLIF--LTR-TDSRL-Q-T-PMYFFLGHLALVDVGYSTAVGPQMLVNLFEE-RK-S--
--ISFCLCTVQLCCFITFIITELFLLSAMAYDRYVAIC-NPLLYKLIISKKVCILLVTIP
Y------------IYSL-TVALFT-VVFTFRSSFC---GNN-VIDHFYCDSLPILALS--
CSDTRV-VEYFIL--GDSTFNLIFSLLVVLVSYIFIISNILKIR-SAQGR--CKVFSTCG
SHLMGVTVFYGTLI--FMYMR-PQA---S-HS------FE--TDKMASLFYT--QVIPML
NPLIYSLRNRE-----------VKEAL-ER------------------------------
-------------------------------------------------TVTACWLHFKL
---LK-------------------------------------------------------
---------------------------------------------S
>platypusOR83(140.161.1852)
-----------------M-----------GRG----NYS-G-------------------
-V-TE--FIL-V-------------GLTDS-I-Q-----MRAVLFVLF-LPIY-VLSVTG
NLGLIG--LIG-LSPRL-H-T-PMYFFLSHLAFVDFCYTSSITPNMLVDLVVE-LK-S--
--ISFLACAIQVCCFITFINVEIFLLALMAYDRYVAIC-HPLLYTTVMSWKLCTQLVAGT
Y------------LYCF-LVGFFH-TFLTFRFSYC---DSN-VINHFYCDEVPLLALS--
CSDTRI-KERLIF--AFAGFNTLGSLLIVLISYIFILLAILRIR-SSEGR--YKAFSTCA
SHLTSVTIFYGTII--FMYLQ-PKS---N-HS------LD--TDKIASVFYT--IVIPML
NPLIYSLRNQE-----------VKGAL-KK------------------------------
-----------------------------------------------------------K
---IG---------------K--ISCMTPRVQFIK-------------------------
----------------------------------------------
>platypusOR84(140.161.11520R)
-----------------MPTPKEM-----SQR----NDT-L-------------------
-V-TE--FIL-M-------------GLTDR-P-E-----IQPVLFVLF-LFIY-LITVVG
NLGLLM--LIW-LDSRL-H-T-PMYFFLSSLSFLDLCYSTNVTPKMLMDFFSE-KK-T--
--ISLASCLVQCYFFIAMVITEYYTLAVMAYDRYVAIC-RPLFYHSRMTRAVCLRLVVAP
Y------------IYGF-LSGLME-TMWTYRLTFC---DSN-TINHFYCADPPLIRLA--
CSDTFI-KEMSMF--IVAGFNLSNSLLIILISYVFILIAVLRTR-SAEGR--RKAFSTCG
SHLIVVTIFYGTLF--CMYVR-PPT---D-KS------VE--QSKIIAVFYT--FVSPML
NPLIYSLRNKN-----------VKAAF-WK------------------------------
-----------------------------------------------------------I
---VR---------------RNPLS-----------------------------------
---------------------------------------------K
>platypusOR85(140.161.17882R)
-----------------------M-----SRD----NCT-S-------------------
-V-TD--FIL-L-------------GLTDR-P-E-----LQAFLFVLF-LIIY-FFTLLG
NLALIV--LIR-LNSSL-H-T-PMYFFLTNLAFVDLWYSSNATPKMLANFLSA-KK-T--
--ISFAGCFIQCYIFVALLLTEFYMLAVMAYDHYMAIC-YPLHYSIKMSRRVCTCLIAFP
Y------------VYGF-SEGLFQ-TISTFRLSFC---GSN-VMNHFYCADPPLIKLS--
CSDTHF-KENAML--LSAGFNLTNSLTIIILSYIFILTAILKIQ-SSEGR--SKAISTCG
SHMMGVTLFYGSLF--CMYVR-PLK---D-QS------ME--QSKMIAVFYT--FVSPML
NPLIYSLRNKD-----------VKAAL-RK------------------------------
-----------------------------------------------------------M
---VN---------------KRAILSFYNK------------------------------
---------------------------------------------S
>platypusOR86(140.161.34598R)
-----------------------M-----LPQ----NHT-T-------------------
-G-LE--FVL-L-------------GLSSQ-P-E-----LQVILFVVF-LLIY-LVTLVG
NLGLIL--LIK-TDSLL-H-T-PMYFFVSHLSLVDLCYSTNLSPQMLVHFLSE-KK-T--
--ISAAGCFIQCLVFIGLVITEFYILAAMAIDRFVAIC-YPLQYGRKMSKNACLFLVAVP
Y------------TFGL-LNGLSQ-TVLTFHLSFC---SSR-TINHFYCADPPLIVLS--
CSDTSI-KEMAMF--IVAGFTLSSSLLIILTSYIFILAAILRIR-SAEGR--RRAFSTCG
SHVTAVVVFYGTLF--GMYLR-RPS---K-QS------LE--ESKITAVFYS--FVSPML
NPLIYSLRNKD-----------VISAL-KK------------------------------
-----------------------------------------------------------V
---TR---------------RKLLNHMAGSMSAI--------------------------
---------------------------------------------F
>platypusOR87(140.161.41427R)
------------------------------------------------MK---KE-NFT-
YI-TE--FIF-L-------------GLSVQ-P-R-----VQLMLFIIF-LFFY-LLTLAG
NVVIIT--VIC-MEPQL-Q-T-PMYFFLANLSFLDICYTSTNVPQMLSNLVGE-RK-T--
--ISFTRCATQMYFSLSFGMIECILLGVMAYDRYVAIC-HPLHYTVIMNRAMCVQLGMTS
W------------ISSF-LSSLVI-NALTSSLPYC---GPN-VVNHFFCEVPTVLRLA--
CTDTTL-PEMVVF--VFSIIIVFIPFLLIVVSYAHILLSVLRRQ-STTGR--RRAFSTCV
SHLTVVALFYGTAI--FVYMR-PQS---G-AS------QA--SGKVIALVYT--VITPML
NPLIYSLRNQE-----------VKGAL-RK------------------------------
------------------------------------------------------------
------------------------------------------------------------
----------------------------VIDRQKTP--------EC
>platypusOR88(140.165.1412R)
-----------------------M-----AQG----NRT-G-------------------
-I-TE--FIF-L-------------GLTDQ-L-Q-----WQIILFMLF-LLYY-LVTLVG
NLGLIA--PIG-VDSRL-R-S-PMYFFLSHLAFVDTCSSSTVVPKMLTDFFKE-KK-T--
--ISFLGCAAQMWFFGLFVAAECFLFSAMAFDRYVAIR-NPLLYRSFVSPEVRVRLAVAP
Y------------VLGF-LSTTTH-TTSTFRLPFC---GPD-VINHYFCDIAPLLALV--
CADVQA-SRWLLF--ISAGTVGVSSGLAILVSYLYILVAVSRIR-SATGR--RKAFSTCS
SHLTAVAVLYGTLF--FIYVR-PGA---S-LS------LH--VNKVVSVFYT--AIIPML
NPLIYSLRNKE-----------VKDAL-CW------------------------------
-----------------------------------------------------------T
---LQ---------------RK----------MVLYR-----------------------
----------------------------------------------
>platypusOR89(140.93.9898)
--------------------MEN-------------------------------------
NV-TE--FVL-M-------------GLSRN-A-M-----EQQVYFVLF-LLFY-VIIIIG
NLLIIV--TIK-GSSNL-N-S-PMYFFLSYLSFIDVCYSSVTAPKLIVDFQAK-VK-V--
--ISFIGCLAQLFGVHFLGCTEIFLLTAMAYDRYVAIC-KPLHYTVIMNHRMCSILVVSS
W------------LGGL-VHSVVQ-TLLIAWLPFC---GPN-EIDHYFCDVHPLLKLA--
CTDTYI-VGIIVV--ANSGMISLSCFVILVVSYTVILLSL-TTR-SSEGR--RKALSTCA
SHILVVILFFGPCI--FIYLR-PST---T-FS----------EDKMVALFYT--IITPML
NPLIYTLRNAE-----------VKNAI-KR------------------------------
-----------------------------------------------------------L
WNRRV-------------------------------------------------------
---------------------------------MRK--------EN
>platypusOR90(140.93.21039)
--------------------M----------------------------A---HT-N---
NV-TE--FMF-L-------------GLFQD-W-E-----VQKITFMVF-LFVY-TTTMLG
NGLIVV--TIK-TSKSL-S-S-PMFFFLSYLSSVEICYSSTIVPRLITDSLAE-RK-V--
--ISLEGCITQLFFFHFLGVTEILVLTAMAYDRYIAIC-KPLLYAVIMNRRTCGILMGSS
W------------AGGF-LHSMVQ-ISVVIRLPFC---GPN-VIDHYFCDLHPLFKLA--
CTDTSV-EGVVVL--VNSGLISVISFLLLVSSYVVILRNL-RSR-SAEGR--RKALSTCT
SHITVVILFFGPAI--FLYLR-PSS---T-YT----------EDKMVAVFYT--VITPML
NPIIYTLRNAE-----------VKNAM-RR------------------------------
-----------------------------------------------------------M
WSRK--------------------------------------------------------
----------------------------------------------
>platypusOR91(140.93.35966)
-----------------MEFM----------------------------A---AT-N---
NV-TE--FVF-L-------------GLSQN-K-E-----VQKVCFLVF-LLLY-TATVLG
NLLIVV--TVN-VSKNL-G-S-PMYYFLSYLSFVEICYSSTTAPKLILDLGVE-KK-G--
--ISLNDCMTQLFFIHFFGGTEIFLLTMMAYDRYVAIC-KPLHYTSFMSRRVCGLLVGMA
W------------MGGF-LHSMAQ-VILVFRLPFC---GSN-VIDHYFCDLLPLLKLA--
CKDTFV-IGLLIV--ANGGVLSAVSFLVLVVSYVIILLHL-KTR-GSRGR--RRALSTCG
SHIMVVILFFGPCI--FIYMR-PSA---T-FS----------IDKMVAVFYT--VITPVL
NPIIYSLRNTE-----------MKNAL-KR------------------------------
-----------------------------------------------------------L
WVIKM-------------------------------------------------------
----------------------KGGENERQNGKRIG--------DL
>platypusOR92(140.93.43562)
--------------------M----------------------------E---KR-N---
NV-TE--FIF-L-------------GISQN-Q-V-----LQRIGFALF-VFLY-TVTLLG
NLLIMI--TIN-VSPRL-T-S-PMYFFLGYLSFVDVCYSTTTTPKMMADLLAE-RK-T--
--ISFGGCMTQLFAVHFFGCTEIFLLTGMAYDRCVAIC-RPLRYPTIMSRRVCQIMVTTL
W------------GAAF-LHSIVQ-TLLTVQLPFC---GPN-VLDHYFCDVHPLLKLA--
CADTSV-VGLMVV--ANSGMISLVAFFILVISYAIILFTL-RTQ-SPEGR--RKALSTCG
AHIIAVFLFFGPCL--FMYIR-PSR---T-LA----------ADKMVTLFNT--VMPPML
NPLIYTLRNAE-----------VKSSM-RK------------------------------
-----------------------------------------------------------L
WR----------------------------------------------------------
----------------------------------------------
>platypusOR93(140.93.55647)
--------------------M----------------------------E---NE-N---
NV-TE--FIL-L-------------GLTQN-P-G-----MQKIIFVVF-LAVY-SVTVIG
NLLIMA--TIN-SSKTL-G-C-PMYFFLNHLSFIDMIYSSSSAPKLIADSIRE-KN-T--
--ISFEGCMTQVYAEHIFGGAEILLLTVMAYDRYVAIC-KPLHYPTIVNRRLCRLLVGVI
W------------MGGI-LHATIQ-ILLTVRLPFC---GPN-VIDHFMCDLYPLLKLA--
CSDTRN-LGLFVA--ANSGLICLFNFFLLTLSYVIILRSL-KTH-SLEGR--RRALSTCI
SHITVVVLSFIPCI--FVYMR-PMT---T-LP----------VDKTVAVFYT--VVAPML
NPLIYTLRNAE-----------VKNAM-RK------------------------------
-----------------------------------------------------------L
CRRKV-------------------------------------------------------
-----------------------------SSHKING--------PK
>platypusOR94(140.93.71918R)
--------------------M----------------------------G---NE-N---
NV-TE--FIL-L-------------GLTPN-P-K-----MQKVIFVVF-LFIY-IITVVG
NLIIVV--TIT-ASQTL-D-S-PMYFFLAYLSFIDACYSSVNTPKLIVDSLRE-KK-I--
--IYFKGCMTQVFGEHFFGGAEGILLTVMAYDRYVAIC-KPLHYSTIMNRRVCGVLVGVV
W------------MGGL-VHATIQ-ILFMVDLPFC---GPN-VIDHFMCDLNPLLNLA--
CTDTHT-LGLFVA--ANSGLICLLNFVMLMISYIVILRSL-KAH-SKEGR--RKALSTCV
SHITVVVLFFVPCI--FVYMR-PAS---T-FP----------LDKAIAVFYT--IITPML
NPLIYTLRNVQ-----------MKNAI-RK------------------------------
-----------------------------------------------------------L
WSRKV-------------------------------------------------------
---------------------------------ASE--------DK
>platypusOR95(140.95.939)
--------------------M----------------------------E---KR-S---
NV-TE--FIL-L-------------GLAQN-P-E-----SQKLLFVLF-LIIY-LVTLLG
NLLVAI--TIE-ASQNL-S-S-PMYYFLSYLSFIDAFYSSSTTPKMIVDSLSA-RK-V--
--ISYDGCMVQLFVSHFFGGTEVILLIVMAYDRYVAIC-KPLHYLIIMNRKVCALLVGVA
W------------VVGF-FHSVIQ-VLFLFRLPFC---GPN-VINHFLCDMYPLLELA--
CTDTYI-VGLSVA--ANGGLICTICFLMLVVSYMVILNSL-KSY-TLKIR--QKALSTCG
SHVTVVLLFFIPCI--FIYMR-PAS---T-FS----------IDKAVAVFYV--FITPML
NPLIYTVRNAE-----------VKNAM-RK------------------------------
-----------------------------------------------------------L
WSQIM-------------------------------------------------------
---------------------------------TSG--------EK
>platypusOR96(140.97.3828)
--------------------M----------------------------D---YK-N---
NV-TE--FIL-L-------------GLSQN-P-E-----VQKVLFVVF-FIIY-MVTIVG
NLLIVV--TVI-ASQNL-R-S-PMYFFLAYLSLMDAFYSTATAPKMIVDLLYE-KK-T--
--ISFKGCMTQLFVEHLFGGAEVFVLVVMAYDRYVAIC-KPLYYMTTMNRRACGLMVGLA
W------------VGGF-LHSMAQ-LLFMFRLPFC---GPN-VIDHFICDTYPLLELA--
CTDTYL-LGLSVA--ANGGAICVIIFLLLLLSYVVILRSL-KSL-SLEKR--HKALSTCS
SHLTVVVLFFVPCI--FMYMR-PVC---T-FP----------IDKSVTVFFT--IITPML
NPLIYTLRNAE-----------VKNAM-KK------------------------------
-----------------------------------------------------------L
WRKKA-------------------------------------------------------
-----------------------------------I--------LN
>platypusOR97(140.98.6380)
--------------------M----------------------------E---KK-N---
NV-TE--FVL-L-------------GFTQS-P-E-----IQRTFFVIF-LLSY-LVTVMG
NLLIVI--AIK-ASKTL-G-T-PMYFFLAYLSFIDTCYTSCVAPKMITDLLQE-RK-T--
--ISFNGCMSQLFAEHLFAGAEIILLMVMAYDRYVAIC-KPLHYMAIMSQRMCGLLVGTA
W------------MGGF-FHASIQ-VLFTVQLPFC---GPN-VIDHFICDLFPLLRLA--
CTDTQV-RGLLVV--ANSGAMCTLSFLLLVFSYVIIWSSL-RTH-SSAGR--RKALSTCV
SHIVVVILFFFPCI--FMYMR-PVY---T-LP----------MDKSVAIFYT--IVTPML
NPVIYTVRNAE-----------VKNAM-KK------------------------------
-----------------------------------------------------------L
WSRKV-------------------------------------------------------
---------------------------------------------K
>platypusOR98(140.98.13900)
--------------------M----------------------------E---NR-K---
NV-TE--FIL-V-------------GLTQS-P-D-----MQKLFFVVF-FSVY-IATLVG
NLLVVV--TII-SSSTL-G-S-PMYFFLAYLSLIDTCYSTSITPKMLVDLLSM-RK-T--
--ISFNRCMAQLFIEHLCAGAEIVLLLAMAYDRYVAIC-NPLHYITIMRQTVCSLLVGVA
W------------GGGF-LHATLQ-ILFMSPLPYC---GPN-VIDHFMCDLFPLLKLA--
CTDTHI-FGLLAV--ANSGAMCTLSFFLLVISYVVIFRSL-KNQ-SSPGR--RKALSTCV
SHVIVVIFFFFPCI--FTYMR-PVS---T-FP----------IDKSVAVFFT--IITPIL
NPIVYTVRNAE-----------VKSAM-RK------------------------------
-----------------------------------------------------------L
WSPKA-------------------------------------------------------
---------------------------------TSG--------CK
>platypusOR99(140.98.31372)
--------------------M--------------------------EQM---EN-H---
TV-TE--FIL-L-------------GLTQN-S-E-----MRQIFFVTF-LIIY-IVTLLG
NMLIVV--TIG-SSKAL-S-T-PMYFFLSHLSFIDASYSSSSAPKMLIDLSSG-EK-T--
--ITFNDCMTQVFTEHLFAGAEIVLLMAMAYDRYVAIC-KPLHYTAIMSQRLCSLLVGVA
W------------TGGF-LHATIQ-VLFMVQVPFC---GRN-TMDHFMCDLFPLLTLS--
CSETQV-LGLLVV--ANSGAMCMLSFFLLVVSYIVILHSL-KAH-VSSGR--RKALSTCV
SHITVVILFFVPAI--FVYVR-PVA---T-HP----------MDKYVAVFYT--LITPML
NPFIYTVRNSE-----------VKNAM-MK------------------------------
-----------------------------------------------------------L
WNRKV-------------------------------------------------------
---------------------------------------------K
>platypusOR100(140.98.40375)
--------------------LVTISGVNLFSFSGKSTFPYTFIFTMHDPE---IK-Y---
NV-TE--FIL-L-------------GLTQD-P-H-----LQKIFFVVF-LVFF-IFTVGG
NLLIVT--TIT-FSHTL-S-A-PMYFFLTYLAFIDACYTCVTTPKMITDLLYR-RR-I--
--ISFNDCMAQLYLAHFLGGSEIILLIVMAYDRYVAIC-KPLHYVITMSRRVCRLLVGVV
W------------MGGL-LHATVQ-ILFMFQLPFC---GPN-VIDHFMCDLFPLLKLA--
CADTYV-LGLVVA--ANSGVMCMLILAMLLVSYIVILRSL-KTQ-SSEGR--RKALSTCG
SHFTVVILFFVPCI--FTYTR-PVS---T-LA----------VDKLVTVFFA--IITPML
NPIIYTVRNTE-----------VKKAI-RN------------------------------
-----------------------------------------------------------L
WNRRV-------------------------------------------------------
---------------------------------VMA--------AR
>platypusOR101(140.98.50959)
--------------------M----------------------------G---SR-N---
NV-TE--FIL-L-------------GLSQK-P-E-----MQKILFVVF-LFVY-LVTVGG
NMLIVT--TIT-TSHSLLG-S-PMYYFLAFLSFLDTCFSSVIAPKMIVDSLQE-RK-T--
--ISYEGCMTQLFAEHFFAGVEVFVLSVMAYDRYVAIC-KPLHYVTIMSRRTCGQLVGLA
W------------AGGF-LHSMIQ-FFFMFRLPFC---GPN-VIDHFMCDLYPLLKLA--
CTETRI-PGLLVI--ANSGMICIMNFSVLITSYGVILCSL-KSH-SSEGR--RKALATCG
SHITVVIFFFVPCI--FIYTR-PPA---T-FS----------FDKMVAVFYT--ILTPLL
NPLIYTFRNLE-----------IKDAI-RK------------------------------
-----------------------------------------------------------L
WRRTV-------------------------------------------------------
----------------------------VFAEREMG--------LK
>platypusOR102(140.98.58948)
--------------------M----------------------------A---IK-N---
NV-TE--FLL-L-------------GLTQD-L-K-----GQKIIFAIF-LVFY-IATLLG
NLLIII--TIK-TSQTL-G-S-PMYYFLTYLSLSDSCFSTTTAPKLIVDSLSD-KK-M--
--ISFSECMIQIFVFHLFGCMEILVLILMAYDRYVAIC-KPLLYAAIMNRRLCGVLVGLA
W------------VGSL-LHSSVQ-LLLTLSLPFC---GPN-VIDHYFCDVQPLMNLA--
CTDTHF-VSLLFI--SNGGVICTLSFVVLMASYVVILYSL-RSK-GAEGR--RKALSTCS
SHILVVTLFFGPCI--FIYTR-PHA---T-FS----------VDKSVSVFYT--IITPLL
NPMIYTLRNVE-----------VKNAM-KK------------------------------
-----------------------------------------------------------L
WSRKV-------------------------------------------------------
---------------------------------TPI--------DK
>platypusOR103(140.98.67919)
--------------------M----------------------------V---IK-N---
NV-TE--FIL-L-------------GLTDD-P-A-----EQKIIFAIF-IILY-VATVLG
NLLIIV--TIK-TSQTL-E-S-PMYFFLTYLSFSDACFSTTTTPKLLVITLSE-KK-T--
--ISFNDCMTQIFALHFFGCLETLILIMMSYDRYVAIC-KPLHYTAIMTRRVCSILMGIA
W------------FGSF-LHSSTQ-LLLTLSLPFC---GPD-MIDHFFCDLQPLMKLA--
CVDTYY-VNLLFV--SNSGAICTLSFVMLMASYMVILYSL-RSK-GAEGR--LKALSTCS
SHILVVTLFYGPCI--FIYTR-PQT---T-FS----------VDKLVSVFYT--IVTPLL
NPLIYTLRNTE-----------VKNAM-KK------------------------------
-----------------------------------------------------------L
GSHRV-------------------------------------------------------
---------------------------TPGANDHFS--------VE
>platypusOR104(140.98.78146)
--------------------M----------------------------A---IS-N---
NV-TE--FIL-L-------------GLTQD-P-E-----KQKVIFAVF-LIFY-LATLFG
NFLIVV--TIK-TSPTL-E-S-PMYYFLTYLSFSDACFSSTTAPKLIVDSLSD-KK-T--
--ITFGGCMTQLFSAHFFGCMEILVLILMAYDRYVAIC-KPLLYTTIMNQHLCGVLVGLA
W------------VGSF-LHSTAQ-LFLTLSLPFC---GPN-VIDHYFCDVQPLMKLA--
CSDTHL-ANLLFV--SNSGAICTSSFVVLMASYVVILYSL-RSK-GAEGR--RKALSTCS
SHILVVTLFFGPCI--FIYTR-PQT---T-FS----------VDKSVSVFYT--IVTPLV
NPLIYTLRTTE-----------VKYAM-GK------------------------------
-----------------------------------------------------------L
WNRKV-------------------------------------------------------
-----------------------------IPGKLLG--------RF
>platypusOR105(140.99.6618)
--------------------M----------------------------E---KI-N---
NV-TE--FEL-L-------------GFSQN-V-E-----VQKACFVIF-FLFY-AIILLG
NILIML--TVC-LGNLY-R-S-PMYFFLNYLSLVDLCYSSVTAPKMIRDLISE-RK-T--
--ISFEGCMMQLFGVHFFGCTEIFLLTAMAYDRYVAIC-KPLRYMNIMNRSVCNKMLVGT
W------------AGGF-IHSIIQ-VALVVQLPFC---GPS-VIDHYFCDVHPVLKLA--
CANTHL-AGVVVT--ANSGTIALGSFLILLFSYAVILWSL-RQQ-SEEGR--RKALSTCG
SHIAVVIIFFGPCT--FMYMR-PDT---T-FS----------EDKMVAIFYT--IITPML
NPLIYTLRNAV-----------VKNAM-KR------------------------------
-----------------------------------------------------------L
WSRRV-------------------------------------------------------
----------------------------------AL--------QE
>platypusOR106(140.99.15502)
--------------------M----------------------------E---NQ-N---
NI-SE--FIL-L-------------GLSPN-P-S-----VQVICFGLF-LLLY-VGIVMG
NLLIFL--TIQ-FSHLI-S-Q-PMYYFLRSLSLVDLCYASTISPKLITDLMVE-RR-T--
--ISFPNCMTQLFASHFFGGVEIFILVWMAYDRFVAIC-KPLHYTVIMNRRACNGMLLLA
C------------VVAF-VHSMAQ-LLLTLQLPFC---GPN-QIDHFFCDVNPLLKLA--
CTDTYV-VGLLVM--ANTGMIAMLTFVVLLISYIVILVSL-RTH-SPHSR--RKALATCG
SHITVVVLFFGPCI--FIYVR-PAT---T-FM----------ADKVLAVFYT--IVVPMF
NPLIYTLRNTE-----------MKSTI-RK------------------------------
-----------------------------------------------------------M
WCRRV-------------------------------------------------------
---------------------------------FSR--------GK
>platypusOR108(14135.1.2071)
------------------MEL----------------------------I---NN-S---
KV-SE--FVF-L-------------GLSSV-R-E-----LEGFLFLVF-LLAY-LAALLG
NLLIIV--TLT-CEPRL-H-T-PMYFLLLNLASLDICFSTITTPKMLADLLSE-TK-I--
--ISYGGCMAQIFFFHLLGGADVFFLSVMAYDRYVAIS-RPLHYMAVMTWRVCKGLVVTS
W------------IIGL-VHSVLQ-LALLLPLPFC---GPN-VLDNFYCDIPQVLRLA--
CTDTSI-LELLMI--TNSGMLSLIWFILLLASYMIILRML-RSY-SKEGR--RKATSTCT
SHIIVVSLHFVPCV--YTYAR-PFD---S-FS----------PDKVVSVALT--VLSPVL
NPVIYTLRNKE-----------VRSAM-RR------------------------------
-----------------------------------------------------------L
RGRIM-------------------------------------------------------
---------------------------------LPG--------RG
>platypusOR110(14699.2.3970)
-----------------------------------------------------ME-NLT-
TV-SE--FIL-L-------------GFRGG-L-W-----LQGTLFLTF-LVLY-GVTVVG
NLGMVA--IIS-LDSQL-H-T-AMYSFLCSLSLLEVCYSSTIAPRALLNFLSE-RA-A--
--ISFPGCATQFFFLSLFGTTEAFLLATMAYDSFIVIC-DPLHYSMIMSHGICHLLVGGL
Y------------LWGV-VNAVTQ-TTMSFRLLFC---GPN-EIDGFFCNVLPILTPS--
CSDTLT-NQLVLL--GLGGSIIVGTFSILSISYVLVLSTILRIL-SAEGR--MRAFSTCV
SHLVGEGLFYGSVF--FMYAQ-SGA---T-SN------ME--QSKVVSIFYT--VIIPML
NPIIYSLRNKD-----------VKEAL-KR------------------------------
-----------------------------------------------------------I
RKKLS-------------------------------------------------------
---------------------------------------------L
>platypusOR111(14771.2.1)
------------------------------------------------------------
-----------X-------------GLSDY-W-A-----MQHLLFVLF-SVFY-MAIVLG
NSLIVL--TVV-ADPRL-H-S-PMYFLLANLSFFDICVSSTVTPKMIYDTLRD-SK-I--
--ISFGGCFAQMIFIHIVGGSEMVLLVAMAYDRYVAIC-RPLHYVAIVTLRMCIWIVVAA
W------------IIGL-IHAMSQ-AAFVVNLPFC---GPN-EVDSFFCDFPRIIQLA--
CTDTYW-LELMVT--ANSGFISMGTFLLLIFSYVFILVSV-RKR-SSVGL--SKAFSTLS
AHISVVVLFFGPCI--FVYIW-PFP---K-LP----------VDKTLAVFDA--VITPFL
NPIIYTFRNKD-----------MKLAM-MR------------------------------
-----------------------------------------------------------L
SVHVG-------------------------------------------------------
-----------------------------RPAKSAR--------TG
>platypusOR114(1553.3.8197R)
------------------------M-R---SN----GSS---------------------
-L-GA--FVL-L-------------GFSDQ-P-K-----LELVLFVVV-LIFY-ILTLVG
NAIIIL--VSR-LDPQL-R-T-PMYFFLTNLSFLDICFTSSSVPQLLFNLRGP-DK-S--
--ISYLGCAIQLFMFLGLGGTECILLGVMAYDRFTAIC-KPLRYKVAMHPHLCLQLVVGA
W------------ASGI-ANSLAM-SPVTLSLPRC---GRY-HVDHFLCEMPAMIRLA--
CVDTTV-VESIVF--VLAGCFTLLPLSLILVSYGYIARAVLRIK-STMGR--HKALNTCG
SHLTVVTLFYGNII--YMYMQ-PGT---S-SS------QD--QGKFLTLFYN--LLTPTL
NPLIYTLRNKE-----------VKGAL-KR------------------------------
-----------------------------------------------------------L
---VR---------------SSMA------------------------------------
----------------------------------------------
>platypusOR115(1553.9.6557R)
------------------------MNRA--N-----EST---------------------
-P-QG--FIL-L-------------GFSDR-P-Q-----LELPLFVVF-LVSY-ILTILG
NATIIL--LCR-LDPRL-H-T-PMYIFLTNLSLLDLCYTTSIVPQMLANLHRA-QK-M--
--ISYGGCVAQLFIFLALGSTECLLLAVMSFDRFMAIC-RPLHYPAIMHHRLCLQLAASS
W------------LSGF-GNSALQ-STWTLKMPRC---GRR-RVDHFFCEVPALLKLS--
CANTVP-NEAELF--FISVLFLLIPVTLILISYGFIARAVLRIS-SVEGR--RRAFGTCG
SHLLVVSLFYGTAI--YMYLQ-PPS---P-TS------LD--RGKMVSIFYG--IVAPML
NPVIYTLRNKD-----------VHHAF-SG------------------------------
-----------------------------------------------------------L
---VS---------------R--LSSLK--------------------------------
----------------------------------------------
>platypusOR116(1553.9.12602R)
---------------------ME-LSEA--N-----QSS---------------------
-G-GD--FIL-L-------------GFSDH-P-G-----LEKVLFVVI-SIFY-FLTLMG
NTAVIL--VSY-LDSQL-H-T-PMYFFLSNLSFLDLCFTTTTIPQLLINLWAP-GK-T--
--ISYQGCLAQLYIALALGSTECILLAVMSYDRYVAVC-QPLRYAVLMPLCLCRQLAALA
W------------VSGF-SNSIVG-TAVTLRMPLC---GRR-RLDHFQCEVPALIRIA--
CGDTAP-NEAEMF--AASVIFLLAPVSLIVTSYGHITRAVLRLQ-SAAGR--VKAFQTGS
SHLMVVVIFFGTIA--FMYLQ-PAK---S-TS------KD--RGRFVSLFYV--VVTPCL
NPLIYTLRNRE-----------VKDAV-RR------------------------------
-----------------------------------------------------------L
---GR---------------R---------------------------------------
----------------------------------------------
>platypusOR117(1553.9.22682)
------------------------MVKN--ST----QSS---------------------
-L-EG--FVL-L-------------GFSDK-P-W-----LETPLFVIF-LLAY-VLALFG
NISIIL--VSR-LDPQL-N-T-PMYFFLSNLSFLDLCYTTSTTPQMLVNLWGP-EK-T--
--ISYGGCVTQLYIFLALGSTECILLAIMAFDRYAAIC-RPLRYPVIMNPQRCMHMAAGT
W------------FSGF-ANSLVQ-STLTVVVPRC---GHQ-VLDHFFCEVPALLKLA--
CTDIRI-NEAELN--VLGSLLLLVPLTLIVGTYGFIARTVQRIR-SAESR--HKAFNTCA
SHLVVVSMFYFSAI--SMYVQ-PPS---S-YS------QE--RGKVMALFYG--LLTPTF
NPFIYTLRNKD-----------VKAAL-RR------------------------------
-----------------------------------------------------------A
---LT---------------KEFWVRGT--------------------------------
----------------------------------------------
>platypusOR118(1553.9.31107)
------------------------M-----MN----RSF---------------------
-S-QS--FIL-L-------------GFSNW-P-Y-----LELVLFVII-LIFY-LLTLLG
NTSIIL--VSH-LDPQL-H-T-PMYFFLSHLSALDLCFTTSVIPQLLVHLSRA-DK-S--
--ITFGGCAVQLYVSLALGSTECLLLAAMALDRFAAIC-HPLRYAVFMNPRLCRQLAAGS
W------------GCGF-TASLLQ-TVLTMKLPFC---GQA-QVDGFLCEVPALLKIS--
CVDTTF-IEMELF--AATLLYLGLPVVLIFISYGCIARAVLRVG-SGEGQ--RKAFGTCG
SHLLVVSLFYGTIL--AVYIV-PQN---R-YA------EA--RGKLLSLFYT--VVTPTL
NPLIYTLRNQD-----------VKGAM-RR------------------------------
-----------------------------------------------------------L
---LA---------------QKKTVKLGMGPGWACWETSLG-------------------
----------------------------------------------
>platypusOR119(15646.1.1095R)
------------------------------------------M------A---NC-T---
CV-TR--FLL-L-------------GFSEV-R-E-----LQLVHAVLF-LLVY-LVALTG
NLLIVA--VIA-LDRRL-H-T-PMYFFLRNLSFIDVCYISVTIPESIFNSLAH-RC-D--
--IRFPDCVLQVFFFISLASAEMGILTVMSYDHYAAIF-RPLLYDAVMSRGACAKMAATS
W------------LSGG-FAGLMH-MAATFSRTFC---GSN-MIQQFFCDIPQLVRIS--
HSKGNV-AEVGVS--LGTINLALVCFVSMVVSYVYIISAVLKML-SAEGR--SKAFSTCL
PHLVVVISFLLTSS--FAYLK-PMTES-P-SA----------LDLSLSMFYA--VVPPAL
NPFIYSLRNRD-----------MKSAL-EK------------------------------
-----------------------------------------------------------M
LGTKL-------------------------------------------------------
--------------------------------------------SL
>platypusOR120(15646.4.3821R)
------------------------------------------------------------
-------FLL-L-------------GFSEV-Q-E-----LQLFHAALF-LLLY-LVALMG
NLLIVA--ITA-LDQRL-H-T-PMYFFLRNLSVLDLCLISAIVPKSILNSLTN-NR-S--
--ISFPGCILQVFFFGFAASSEMALLTAMFHHRYVAIC-CPLSYDIIMHPKACGKMVAAS
W------------LSGA-LNGLLH-TAASFSSPFC---GSK-VINQFFCDIPPLLRLS--
CSRGFH-SELGVI--AFNVLIGSSCFASITLSYVRIFSAVLRMR-STSGR--AKAFSTCL
PHLAVVTLFVSPAL--LEYST-FISKP-P-SI----------LDLVGSLFYT--VVPPTL
NPLIYSLRNRD-----------VKTAV-RK------------------------------
-----------------------------------------------------------L
VCRSK-------------------------------------------------------
--------------------------------------------TI
>platypusOR121(1576.14.4005)
------------------------------------------------------------
MV-SE--FIL-I-------------GFSTF-P-R-----LQGFFFVLF-LLMY-LSTLLG
TLLIIV--TVQ-NERKL-H-T-PMYCYLCTLSLSEIFYTFAIIPKMLSDLLST-QR-T--
--ISFLGCANQMFFSFTFGFTHSFLLTTMGYDRYVAIC-YPLRYSVLMKPQICIWLLVSS
C------------LGGL-VMGLVV-TVAVFHLSFC---GPN-EIHHFACHMLPIVKLA--
CGDVSL-TALAVG--VLCIIVLMSCFLLILLSYAFIVATIMKIP-SAEGR--LRTFSTCA
AHLTVVVVHYGFAS--IIFFK-PKT-----HV------LE--GDSLMAVTYT--VFTPFL
SPIIFSLRNKE-----------LKNAL-KK------------------------------
------------------------------------------------------------
------------------------------------------------------------
--------------------------TFKNGLFPHT--------KK
>platypusOR122(1576.7.3802R)
---------------------------------------------MHELM---EGKNQT-
LT-SE--FFL-L-------------GLSNQ-L-E-----EQQSLFVLF-LSMY-LTTGLG
NLLIIL--AIA-FDPHL-H-S-PMYFLLSNLSFVDLCFTTTTVPKMLVNHISG-NK-T--
--IPYAGCLTQMFFFIWFASIDSFLLVAMAYDRYIAIC-HPLRYASLMIPRLCALLVATS
W------------SFAC-INALTH-TVLLTQLSFC---SHN-EIPHFFCDLSPLLKLS--
CSDTFI-NDVLVY--TVGALPILMPFVGILVSYTRIFAAVLRIP-SARGK--RKAFSTCG
SHLSVVSLFYGAVI--GVYLS-PMS---Y-HT------VE--KDTAAAVMYT--VVTPML
NPFIYSLRNRD-----------MKGAL-WK------------------------------
------------------------------------------------------------
------------------------------------------------------------
--------------LFSRIVASPGDCDPASGVRSLN--------FK
>platypusOR123(15780.1.6261R)
-------------M---------------ARG----NHT-T-------------------
-V-TE--FIL-V-------------GLTDR-P-E-----LQVPLFMLF-LAIY-FVTLVG
NIGMIV--LIQ-VDSRL-Q-T-TMYFFLSNLSFLDLCYATVFAPKMLANYFSE-KK-T--
--ISFAGCFTQCFLFIMYVSSEGILLAVMAFDRYVAIC-NPLLYNIIVTKKLCINLVVGS
Y------------LGGI-INSLSH-TGSLLRLPFC---GPN-VVNHYFCDVPPLLKLP--
CADTRI-NEILLF--TLSGILAIITFLFVFISYIFIVATILRIP-STEGR--QKAFSTCA
SHLTAVTLFYSSVS--FSYVQ-PTS---L-HS------LD--QEKVVAVFYT--LVIPML
NPLIYSLRNKD-----------VKEAL-KK------------------------------
-----------------------------------------------------------A
---M--------------------------------------------------------
---------------------------------------------T
>platypusOR124(15790.1.3802)
--------------------------GDLAAV----NHT-T-------------------
-V-TE--FIL-V-------------GLIDN-P-D-----MKVIGFLTF-FMIY-LVTLIG
NLGLIT--VIK-ADAQL-H-T-PMYYFIGHLAFLDLCYSSAVLPKILDNLLAQ-NE-T--
--ISFNGCAAQMYFLIVPASSECYLLAAMAYDRYVAIC-NPLLYSFIMSQGVCYLLVAGS
Y------------LVGF-ISATTQ-TYLTFRLSFC---GSS-VINHFVCDVPPLLALS--
CSATYV-NEFVLF--IFAIFLGVVTSSEILVSYICILCAILRIQ-SAKGR--QKAFSTCA
THLCSVVLFYGTST--FIYTR-SAS---D-YS------LG--QDKVISVFYT--VVIPML
NPMIYSLRNQE-----------VKRAL-KR------------------------------
-----------------------------------------------------------I
---IS---------------IKKPYS----------------------------------
---------------------------------------------W
>platypusOR125(15790.1.8039R)
-------------M---------------AQE----NIT-I-------------------
-I-TE--FIL-L-------------GLTDR-A-E-----LKVIFFLVI-LVNY-ALSLLG
NIGMIV--LIR-TESKL-H-M-PMYFFLSSLSFVDACYSSVFAPQMLAHFFVE-RG-T--
--ISRPACIVQYFFFVLLLTTEGCLLAAMAYDRYAAIV-IPLLYTGVMTKRLCVILVVAS
Y------------IGGL-INSLTH-TIGLAGLAFC---GPN-VICHFFCDLPPLLKLA--
CSDTSR-NELLLL--IFSGVIALFTFLSILFSYIFIVAAILKIR-STSGR--YRAFSTCA
SHLTAVTLFYGSIS--FSYIQ-PHS---Q-YS------LE--QEKVVSVFYT--LVIPML
NPLIYSLRNKE-----------VKDAV-KR------------------------------
-----------------------------------------------------------R
-------------------------CF---------------------------------
---------------------------------------------R
>platypusOR126(15795.3.1)
------------------------------------------------------------
-------------------------GFSEV-R-E-----LQLVHGMMF--LVY-LVALMG
NLLIVT--VTA-LDERF-H-T-PMYFSLSNLALIDLCLISVTVLKSVVNSLTN-NR-S--
--ISFLGCVLQVLFFISLASTEMILLTVMSHDRYTAIC-HPLRYEVVMNRGACGKMAATS
W------------LSGG-LSALMY-MATTFSEPFC---SSQ-VIHHFFCETPHLLAQA--
GSTVIL-REVKVT--IFTASLSFLCFISIIISYIRIFSTVLKIP-SVEGR--SKAFSTCL
PHLVVVVLFLSAGA--FAYLK-SKSNG-P-SG----------VDLFLSMFYS--IVPPAM
NPIIYSLRNRE-----------LKVGL-RR------------------------------
-----------------------------------------------------------M
LCGTV-------------------------------------------------------
-------------------------------SNSLL--------FH
>platypusOR127(15795.4.1810)
------------------------------------------M------A---NV-T---
TM-ME--FLL-L-------------GFSEV-R-E-----QQLVHTVLF-LLLY-LETLTG
NLLIVA--ITT-LNWRL-H-T-PKYFFLRHLSILDLCYISTTVPKFIVNSLTD-RR-E--
--ISFLGCVFQVFVFISLASTEMALLTLMSFNRYVAIC-LPLRYEFVISQGACGKMAASS
W------------FSGS-LSGLMQ-TAVTFSLPFR---GSN-EIHQFFCDIPQLLKLS--
GSDWIM-AEMDIS--ALIACLAFICFVSMIISYVCIFSAVLRIR-SSEGQ--NKAFSTCL
SHLVIVAFFFSTGS--FAYLK-PPSDS-P-SF----------QDLLVSMFYT--VVSPTV
NPLIYSLRNKD-----------MKAAL-KK------------------------------
-----------------------------------------------------------I
IGREK-------------------------------------------------------
--------------------------------------------FT
>platypusOR128(15900.7.3935R)
------------------------------------------M------A---NV-S---
MV-TE--FLL-L-------------GFSEV-W-E-----LQLVHAALF-LLVY-LVALTG
NLLILA--IPT-LDQHL-H-S-PMYFFLRNLSLLDLCYITTTVPKSILNSLTN-SR-S--
--ISFLGCTTQVLLMILFGGSEFFILTAMSYDRYAAIC-CPLRYDTIMDQEVCRKMATAS
W------------LSGG-LYSLMH-RAATFSSHFC---GPR-IIHQLFCDVPQLLKLM--
CPGEAR-AEICAL--VLSVILCLGCLVSILVSYVHIFLAVLKMP-ATKGR--TKAFSTCL
PHLIVVFLYLCTGS--FAHLK-PPSSS-P-SK----------LGLLVSVFYT--VLPPTL
NPLIYSLRNKD-----------MKAAL-GK------------------------------
-----------------------------------------------------------I
FSVHF-------------------------------------------------------
---------------------------------ISR--------VN
>platypusOR129(16008.1.2131)
------------------------------------------M------A---NL-S---
VR-SE--FFL-L-------------GFSEV-R-E-----LQLVHALLF-FLVC-LAALMG
NLLIIM--IIT-LDWHL-C-T-PMYFFLKNLSILDLCLISTTVPKTITNSLTN-HR-S--
--ISFLGCAVQVFSVVLFAGSELFILTAMSYDRYVAIC-CPLRYEMIMNRGVCVQMAAAS
W------------STAG-LFGMMC-SAGTFSLPFC---GSH-VVPQFFCDVPSVAKLS--
YSETHI-ALDVII--ITGVSFAANFLICILVSYIHIFSAVLRMP-FTEGR--TKAFSTCL
PRLAVTTVFFTTVA--FSHLK-STSNS-P-SA----------LELLVSVFYN--VVPPTL
NPLIYSLRNRD-----------MKAAM-GR------------------------------
-----------------------------------------------------------I
LGKTL-------------------------------------------------------
----------------------------------FT--------RV
>platypusOR130(16112.3.1516)
-------------------------------------------------M---ERGNQT-
SI-SE--FLL-L-------------GLSDR-A-E-----QQQPLFVLF-LWMY-LLGVLG
SLLIIL--AIG-SDPHL-H-T-PMYFFLTNLSLADICFLSTTVPKMLVNIQTH-NK-S--
--ISYARCLVQMYFFILLVSLDHFLLTGMAYDRYVAIC-HPLHYTTIMSPWLCALVVAGS
W------------LISS-LHALTH-TLLVVRLSFC---SSH-EILHFFCDLYQVLKLS--
CSSILI-NEVVVF--VIAVVLAVVPLTGLLFSYTRIVSTISRIP-STSGK--RKAISTCG
SHLSVVSLFYGTAL--GVYFS-PTS---P-QT------AK--KGSIASVMYT--VVTPML
NPFIYSLRNKD-----------MKQAL-RN------------------------------
-----------------------------------------------------------V
------------------------------------------------------------
-----FC--------------RKIVFSQML----------------
>platypusOR131(16112.5.1374)
-------------------------------------------------M---EKGNQT-
SV-SE--FLL-L-------------GLSDR-A-E-----QRQLLFVLF-LWMY-LLGVLG
SLLIVL--AIG-SDPHL-H-T-PMYFFLINLSLADVCFLSTTVPKMLANVQTQ-DK-S--
--ISYAGCLAQGYFFNLFGVMDNFLLTGMAYDRYMAIC-RPLHYTTVMNPRLCALMVIGS
W------------LLSG-LDALIH-TLLVLRLSFC---KNN-EILHFFCEINQVLKLS--
CTDTHI-NVVLLY--ALIMALGIGPLTGLLFSYTRIVFTILTIP-STRGR--YKAFSTCG
SHLSVVSLFYGTGL--GVYFS-STS---T-HA------SQ--KDSIASVMYT--VVTPVL
NPFIYSLRNKD-----------MKGAL-RN------------------------------
-----------------------------------------------------------L
------------------------------------------------------------
-----FS--------------RQARLLKRLGPGRE-----------
>platypusOR132(16179.3.978)
------------------------------------------M------F---NI-T---
TG-ME--FLL-L-------------GFSEV-R-E-----LQLVHGMMF-LLVY-LAALMG
NLLIVT--VTA-LDERL-H-T-PMYFFLSNLALIDLCLISVTVPKSVVNSLTN-NR-S--
--ISFLGCVLQVLFFISLASTEMILLTVMSHDRYTAIC-HPLRYEVVMNRGACGKMAAAS
W------------LSGG-LSGLMH-MATTFSEPFC---GSH-VIHHFFCEAPHLLAQA--
GSTVIL-REVKVT--IFTASLSFLCFISIIISYIRIFSIVLKIP-SVEGR--SKAFSTCL
PHLVVVILFLSAGA--FAYLK-SKSNG-P-SG----------VDLFLSMFYS--IVPPAM
NPIIYSLRNRE-----------LKVGL-RR------------------------------
-----------------------------------------------------------M
LCGTV-------------------------------------------------------
-------------------------------SNSLL--------FH
>platypusOR133(16409.2.2371)
------------------------------------------M------N---NH-T---
SV-TR--FLL-L-------------GFSEV-R-E-----LQLVHTALV-LLVY-LAALTR
NLLVVT--ITT-LDRHL-H-T-PMYFFLRNLSILDLCLISVTVPKSILNSMSQ-NR-S--
--ISFLGCVFQVLLVILFAASEMFVFTVMPYDRYVAIC-SPLRNEVVMGRGACVKMVVTS
W------------FSGG-LLGVVF-STGVSSLPFC---DSH-EVQQFFCDIHSLLKIS--
CSEKHV-AEDISI--AMRAASGFFSFGFVVLSYIHIFLAVLRMP-SSDGR--SKAFSTCL
PRLVVFTLFITTGS--FAYLT-PPSAS-P-ST----------LDLLVSVFYM--VVPPNL
KPLIYSLRNWD-----------MKATL-GR------------------------------
-----------------------------------------------------------V
LGSA--------------------------------------------------------
----------------------------------------------
>platypusOR134(16699.3.783)
-----------------------------------------------------ME-NQT-
TV-KE--FIL-L-------------GLTSD-L-E-----FQDVLFLFL-LRTY-ALSITG
NLTIIT--LTL-LDPHL-H-T-PIYFFLCNFSFLEISFTSVFVPKMLVNIGTG-DK-S--
--ISFAGCFTQYFFAILLGVTEFYLLAAMSLDRYVAIC-RPLEYTTIMSRRICVLLVFCS
W------------VSGF-LVVSGP-HIMTSMLPFC---GAN-VINHYCCDYTILLQLA--
CLDTHV-IEVMEL--VLAVVTLILTLALVILSYAYILWTILRIP-SIQQR--KKAFSTCS
SHLIVVSLSYGSCI--FMYFN-PSV---K-DA------AA--FNKGVAVLNS--SVAPLL
NPFIYALRNQQ-----------VRQAF-KN------------------------------
-----------------------------------------------------------V
---CR-------------------------------------------------------
---------------------KISIF--------------------
>platypusOR135(16735.1.6973R)
------------------------------------------M------S---NH-S---
SG-TW--FLL-G-------------EFSEV-R-E-----LQLLQATLF-LVAY-LAALTG
NLLLLA--VIT-LHRGL-H-T-PMYFFLKNLSFLDLGYVSVTVPRAIFGSLTG-DA-S--
--ISFWECVFQVFSFAGFGNAEIALLTVMSYDRYVAIC-QPLRYEVIMKRTACAQMAGAS
W------------VSGG-LSAILH-TAVTFSVPFS---GRN-VIRQFFCDIPQMIRLS--
GPRGNP-GEVGLI--FLMAGLSLACLVSITVSYALIFSTVLKFP-SAKGR--SKAFSTCL
PHLAVVSLFLLTGS--SEYLK-PTSGD-P-LL----------LDQLLSVFYT--VIPPAL
NPIIYSLRNKD-----------IKAAL-GK------------------------------
-----------------------------------------------------------G
LWG---------------------------------------------------------
--------------------------------------------MK
>platypusOR136(16915.2.8608)
------------------------MMEV--TN----SSS---------------------
-G-RD--FIL-M-------------GFSDQ-P-Q-----LEMVLFVLI-LISY-LLTLLG
NTIIVV--VSH-LDPHL-H-T-PMYFFLSHLSFVDLCFTTNAIPQLLWNLWGP-YK-T--
--ITVIGCAVQLSVGLALGSTECVLLTIMAFDRYAAVC-RPLHYMTLMHPRLCQGLAAMA
W------------LSGM-GNSAIQ-STITLRLPRC---GNR-HIPNFGCEVPTMIKLA--
CVDIRA-NEVVLF--IATLILVLLPIALILVSYGFIARAALRIK-SSQAW--RKALGTCG
SHLLVVTLFFGMIS--GIYIQ-SNR---S-FS------MS--SGKFLTLSYA--VITPTL
NPLIYTLRNKD-----------MKKAL-RR------------------------------
-----------------------------------------------------------L
---LG---------------KDQS------------------------------------
----------------------------------------------
>platypusOR138(17617.2.1516R)
-----------------------------------------MATPVMDGT---NT-S---
LV-TE--FVL-L-------------GLTSS-H-E-----LQLTFFVIF-SAFY-LAIVLG
NLLVIL--AVA-SDPHL-H-S-PMYFLLANLSFIDVCQASFATPKMIVDFLSE-PK-T--
--ISYNGCITQIFFVHLFTGSEQVFLVAMAYDRYVAIC-QPLHYMAIMSWRKCVGLSVTS
W------------VIGF-IHSSSQ-LAFTVNLPFC---GPN-VVDSFFCDLPRVTQLA--
CVDTYV-LGLFII--ADAGLISTSCFVLLLASYTVILATVWRRQ-SSTSM--AKARATLS
AHITVVILFFGPCV--FIYLW-PFT---T-YP----------VDKVLAVFYT--VATPIL
NPIIYTLRNKD-----------MKAAL-KK------------------------------
-----------------------------------------------------------L
SSHHL-------------------------------------------------------
----------------------SSKGSQGSLGRKTF--------PL
>platypusOR139(17617.3.1558R)
-----------------SLRA-------------------------EKSA---NN-S---
AV-TE--FVL-L-------------GLPSS-R-A-----PRLLLSCLF-SAAF-AAIVLG
NLLIVV--SVR-ADRRLLQ-A-PMYLFLAHLAFLDLGLGCVTVPKVLEDLLRG-RN-T--
--ISFPACLAQVCALHLLGASEMLLLTAMAFDRYVAIC-RPLRYLAVMDGRLRRRLVTAC
W------------AGGF-VHSATQ-AALVLRLPFC---GPN-RLDNFYCDVPQLTKLA--
CADTAV-VEALMV--ANSGLLSLACFVVLLASYTVILATL-RSR-L--RH--GRGLATCA
SHLTVVSLIFGPCV--FIYLR-PFR---S-FP----------VDKVISVFYT--VVTPGL
NPLVYTLRNAE-----------VKAAT-QR------------------------------
-----------------------------------------------------------L
GRTLA-------------------------------------------------------
----------------------------ASCRRRRP--------GE
>platypusOR140(1777.3.3149R)
------------------------------------------M------P---NV-S---
TV-RE--FLL-L-------------RFSEV-R-E-----LRLVQATLF-LPVF-LAALTG
NLLVAA--VTV-LDRRL-R-T-PMYFFLGNLSLTDLCHVSVTVPKSVVISLTD-RR-S--
--IRLLGCVAQVFLVVVSATSEPVILTWMSDDRYAANC-RPLSYELITTDTARGKMAVAS
W------------LGGG-LFGGLF-SAWTFSLSFC---GSN-AVQRFFRDVPSLLKIT--
CSEEHV-AIDVSV--AAGVALGVVCFILIVVSYARIFGAVLRMP-AAEGR--AGAFSTCL
PHLVVVTLFVVTCF--CAYLK-PPSDS-P-ST----------PDLLVSVFYT--VVPPAL
NPLIYSLRNRD-----------VKAAL-GS------------------------------
-----------------------------------------------------------V
LKGRF-------------------------------------------------------
------------------------LLPPLRDRMSVS--------FS
>platypusOR141(1777.5.1401R)
------------------------------------------M------T---NI-S---
AV-RE--FLL-L-------------GFSEV-R-E-----LQLVQAALF-LLFY-LAALTG
NLLIVA--VTL-LDRRL-R-T-PMYFFLRNLSVLDFCLVTVTVPNSIHNSLTD-RR-S--
--ISLVGCTVQVFSVAWFAGSELFVLTAMSYDRYAAIC-LPLRYEVVMDRGACGKLAAAS
W------------LGGG-LFAAMY-SAGTFSLSFC---GSN-TVPQFFCDIPPLLKIT--
CSEKHI-AIDATL--IFEAALGVVCFASIAVSYVRIFGAVLRMP-AAEGR--GRAFSTCL
PHLVVVTVFFSAGI--FVYFK-PPSDS-S-LI----------VDLLVSVFYT--VVPPAL
NPLIYSLRNRD-----------MKAAM-GR------------------------------
-----------------------------------------------------------I
LKRSL-------------------------------------------------------
-----------------------TQPLLWYRMSPSL--------CR
>platypusOR142(1777.5.5825R)
------------------------------------------M------P---NV-S---
TV-RG--FLL-L-------------GFSEV-R-E-----LQPVQAALF-LPVY-PAAPTG
NLLVVAVTVTV-LDRRL-R-A-PMYFFLGNLSLIDLCLVSVTFPKSFYNSLTD-LR-E--
--ISFLGCATQVCLVIFFAGAEYFLLTAMSYDRYAAIR-LPLRYGVVMNRATCGKMAAAS
W------------LGGG-LFGVLF-SASTFSLSFR---GSN-VVQQFFRDVPSLLKIT--
CSEEHV-AIDVSV--AAGVALGVVCFILIVVSYARIFRAVPRMP-AAEGR--AGAFSTCL
PHLTVVTLFVLTSF--CAYLE-PPSDS-P-SV----------LNPLMSLFYT--VSPPAL
NPLIYSLRNRD-----------VKAAL-GR------------------------------
-----------------------------------------------------------G
LSREW-------------------------------------------------------
------------------PPSCGREVATLCLLELTW--------PQ
>platypusOR143(1777.6.3818)
------------------------------------------M--SDDTA---NR-P---
AA-RG--FLL-L-------------GFSEV-R-G-----LRPVQAALF-LPVF-LAALTG
NLLIVA--VTV-LDRRL-H-T-PLYFLLGNLALVDLRYVSVTVPKSIPDSLSN-GN-S--
--VSPPACAAQVFLVIFLIGSEMALPTVTSHDRLVAVC-RPLRYDTVVHRGACASVLAAS
W------------LSSG-LNAALY-ATGVFSLSFC---APN-VVHQFLCDGPQSLRLA--
CSSGQG-AQKLSL--ATTVGLPFFCSVLVVVSYARIFRAVLRMP-VAEGR--GKAFSTCP
PHLAVVTLFVTSGS--SAYLK-PISDS-P-SA----------LELKLSVFYS--VLPPTL
NPLIYSLRNRD-----------VKMAM-EK------------------------------
-----------------------------------------------------------L
LGQKP-------------------------------------------------------
-----------------------------PPRGGLS--------FR
>platypusOR144(1777.8.921R)
------------------------------------------M------A---NR-T---
AV-TG--FLL-L-------------GFSEV-R-E-----VRLVQAALF-LLVY-LAALTG
NLLVVA--VTA-LDRRL-R-A-PMYFFLGHLSVLDLCYISVTVPQSVHNSLTD-NR-S--
--ISFLGCVFQLFFLLLFAFSELYFLTAMSYDRYAAIC-RPLRYGVIMDRGACGKMAAAS
W------------LGGT-VSAATH-AAATFSAGFG---GSD-VIRHFFCDTPQMMELS--
GPGGNL-QEIGVT--VFSAILNVSCLVSIVVSYARIFGAVLRMP-AAEGR--ARAFSTCL
PHLAVVILFISTGT--VAHLK-PPSAS-S-ST----------PDLLVSVFYT--VVPPAL
NPLIYSLRNRD-----------VKAAL-GR------------------------------
------------------------------------------------------------
------------------------------------------------------------
----------------------------------------------
>platypusOR145(1777.9.2468)
------------------------------------------M------A---NC-T---
AV-RE--FLL-L-------------GFSEV-R-E-----PQPVQAAPF-LPVY-PAAPTG
NLLVVA--VTA-LDRRL-R-A-PVYFFLGHLSVLDLCLVSVTVPKSIHNSLTD-RR-E--
--ISVPGCISQVFLVIALAGVEVAPLTAMSYDRYAAIC-LPLRYGAVVDRGACGKMAAAS
W------------LGGG-LNGGIH-TAVTFSLLFC---DSS-AIRQFFCDVPSLIRLS--
SSRRHG-EEMAVL--GLSVFLCLGCFASIVVSYARIFGAVLRMP-AAEGR--ARAFSTCL
PHLVVVILFLSTAS--FAHLK-PPSAS-P-ST----------SDPPVSAFCA--VVPPAL
NPLIYSLRNRD-----------VKAAL-GR------------------------------
-----------------------------------------------------------V
LRWKF-------------------------------------------------------
--------------------------------------------FT
>platypusOR146(19003.1.6670)
------------------------------------------M------A---NV-T---
TM-ME--FLL-L-------------GFSEV-R-E-----QQLVHAVLF-LLLY-LAALMG
NLLIVA--VTT-LDQRL-H-T-PMYFFLRHLSILDLCYISTTVPKFIVNSLTD-RR-E--
--MSFLGCVFQVFFFISLASTEMALLTVMSFDRCMAIC-LPLHYEFIISRGACGKMVASS
W------------FSGS-LSGLMQ-TAVTFSLPFR---GSS-EIHQFFCDIPQLLKLS--
GSDWIM-AEMGIS--ARIACLAFVCFVSMIISYVCIFSAMLRIR-SSEGW--NKGFSTCL
PHLIVVAFFFSTGS--FAYLK-LPSDS-P-SF----------QDLLVSVFYT--VVPPAL
NPLIYSLRNKD-----------MKAAL-KK------------------------------
-----------------------------------------------------------I
LGREK-------------------------------------------------------
--------------------------------------------FT
>platypusOR147(19475.3.1)
-------------------------------------------------M---ERGNQT-
GI-SE--FLL-L-------------GLSDR-M-E-----QQQLLFVLF-LCLY-LLGVLG
SLLIIL--AVI-SDPHL-H-T-PMYFFLTNLSLADVCFLSTTVPKMLVNIQTH-NK-S--
--ISFAVCLVQMYFFILFGSLDHFLLTGMAYDRYVAIC-HPLHYTTMMSPRLCALMAGGS
W------------LISS-LHSLTH-TLLVVRLSFC---SKR-EILHFFCELYQILKLS--
CSSIII-NKAMVF--VFATVIALPPFIGLLFSYIRIISTILRIP-SAGGR--WKAFSTCG
SHLSVVSLFYSTTF--GTYLF-PAS---T-QA------FS--KGLIASVLYT--VVIPTV
NPFIYSLRNKN-----------MKEAL-RN------------------------------
-----------------------------------------------------------T
------------------------------------------------------------
-----FK--------------RKSVFP-------------------
>platypusOR148(19728.2.1724)
------------------------------------------M------A---NV-T---
TV-TA--FLL-L-------------GFSEV-Q-E-----LQLVHAMLF-LLVY-LAALVG
NLLIVT--ITN-LGWCL-H-T-PMYFFLRHLSVLDLCLISITVPKSIHNSLIN-NR-S--
--ISFLGCVLQVFFALSSVFTELVILTVMSYNRYVAIS-HPLHYEVVMNLGACVKMTTAS
W------------LSWV-LSAELH-TASTFSFSFF---GSN-VVGQFFCDIPQLLTIS--
CSPDLL-SEVVPI--CVNVAFDFCCFIGIIVSYIHIMTTVLRMP-ATEGW--NKAFSTCL
PHLIIITISLSTGF--FAYLK-APLDS-P-SV----------MDLLLSMFYT--VVPPTL
KPLIYSLRNRD-----------LKVTM-GK------------------------------
-----------------------------------------------------------F
LKGKF-------------------------------------------------------
-------------------------CTREKSLHISH--------LA
>platypusOR149(20012.1.5967R)
-----------------------------------------------------MR-NHT-
PV-TD--FIL-L-------------GLTDD-P-N-----LQAVILLYM-SVTY-ILSVTG
NFTIVT--LTL-MDSSL-R-T-PMYFFLRCFSFLEICFTSTCIPRFLATIVTG-DR-T--
--ISYNCCATQLFFFILLGATEFFLLAAMSYDRYVAIC-RPLHYTAVMSQRVCTLLVLCS
C------------LTGF-VVIFPP-VILGLQLDFC---GSV-AIDHFFCDVSPLLLLS--
CSDTWF-LELMAL--VLAMGTLLLTLALVTASYVAIVRAILRLP-STQQK--RKAFSTCS
SHIVVVSITYGSCI--FMYIK-PSA---K-ER------VE--LTKGVAVLNT--SVAPML
NPFIYTLRNQQ-----------VKQAF-RV------------------------------
-----------------------------------------------------------M
---VH-------------------------------------------------------
---------------------RI-GFSSRR----------------
>platypusOR150(20085.2.1949)
-------------------------------------------------M---EPGNET-
GV-SG--FIL-L-------------GLSRE-P-G-----TQRLLFVVF-LGLY-VVTALG
NLLIVL--AVG-SDPRL-H-S-PMYFFLANLSFADVGLTSATVPKMLADLRTQ-SP-T--
--IPYAGCLAQLYFFMTFGALDDFLLATMAYDRFVAIC-HPLRYATAMSPWRCGLLLTVC
W------------GLTS-LAALVH-TLLLSRLSFC---ADNPAIPHFFCDLAPLLPLS--
CSDPTL-NRVMLL--IVGTMVLVAPLGLILGSYARIVAAVLRVP-SAGGK--RRAFSTCG
SHLAVVSLFYGTAV--AVYLC-PPS---S-RS------AG--KDRIAAVLYT--AVTPLL
NPFIYSLRNRD-----------LHRAL-RR------------------------------
------------------------------------------------------------
------------------------------------------------------------
------ALWTQDRHCVLHRALRNRHLHQSLHWALQR--------AP
>platypusOR151(20348.3.1569R)
------------------------------------------M------A---NV-T---
TV-RE--YLL-L-------------GFSEV-R-E-----LQLVH-----LLVY-LLALTG
NLLIFV--VTA-FNQRL-H-T-PMYFFLRHLSVLDLCLISVTVPKSISNAVIN-SR-S--
--ISSARCGLQVLFFTFCACSEVGILMAMSYNRYVAIC-WPPCYDVIMAPGACGKMALAS
W------------LSGQ-LMGILH-VSNIFSLPFC---GPT-MIHHFFCDVPQVLKLV--
CPGDTM-GVVGVI--CLIVTMAFFSLILIIYSYVSIFWALLRMP-STEGR--PKAFSTCL
PHLVVVTLFLSSGG--FEYLN-PVPDS-P-SL----------PDFLLPVFYA--IVPPSL
NPVIYSLRNRD-----------IKSAL-GE------------------------------
-----------------------------------------------------------A
FRGKG-------------------------------------------------------
----------------------------------IC--------LG
>platypusOR152(2061.12.1475R)
----------------M----E----RGNETS-----N----------------------
---SY--LIL-L-------------GLFPE-I-R-----QLGLLISLV-LLIY-TVAVVG
NVVLVL--LIW-AEPRL-H-V-PMYILLSQLSLMDAILITTVVPKMAADFFSG-RR-N--
--VSCVACGAQMFLYLTLGGSECLLLTVMSYDRYVAVC-HPLRYPVLVSPRICLRMVGGS
W------------TGGA-VNALVQ-TAYSMHFPIC---RSR-EIHHFFCEVMAVLTLS--
CRDTSA-YEAGVT--ATAVGFFLIPVVLITTSYALIFLSVLRMD-SREGR--RKALATCS
SHLTVVALYFGSAI--FIYVT-PGL---S-QA------PE--QNQALSVFNT--ILTPTL
NPLIYSLRNQE-----------VWGAL-KK------------------------------
------------------------------------------------------------
------------------------------------------------------------
------------FLGTCLISTWNPNSGCQTVLDARR--------LA
>platypusOR153(2061.6.8144)
----------------M----KGEMWRENETR-----M----------------------
---TG--FIL-V-------------GLFPE-F-Q-----HRGFLVSVV-LLVY-LAAFTA
NAVLIL--LIW-VDSRL-H-V-PMYFLLSQLSLLDLALTSTTTPKIASDFFSG-KR-A--
--ISRVACGVQMFLYLTVGIAECLVLTLMSFDRYVAVC-HPLRYPVLVSPGVCLLMVSGS
W------------IGGT-LSSLVL-TVYAATLPVC---GSR-EIRQYFCELPSVVKLA--
CKDTSA-FEMAVS--VSGIAFLLIPVSLIVASYVLIFLSVLRVD-SREGR--RKALTTCS
SHLTVVTLYFGPGI--FIYMT-PGP---S-HS------PD--RNQGVSLFGT--LLTPVL
NPLIYSLRNRE-----------VSGAL-TK------------------------------
------------------------------------------------------------
------------------------------------------------------------
---------------------VLGKCVVLRWSGKSF--------LQ
>platypusOR154(2061.9.5464R)
----------------M----E----RGNETS-----T----------------------
---TD--LIL-L-------------GFSPE-I-S-----PPSFLISLT-LLIY-IVAVTG
NTVLIR--LIW-ADLRL-H-T-PMYFLLGQLSLIDLALISTTVPKMAADFFSG-RR-S--
--ISLPACGTQIFFFLTLAGAECLLLTLMSFDRSVAIC-HPLRYPVLLNRGVRHQMVTGC
W------------VGGA-VNALIH-TLYITRLPIC---NSR-EIHHFFCEVMTYLKLS--
CEETSS-YQLGVL--GASVVFILFPFGLIVASYALIFFTVLRMD-SREGR--RKALTTCS
SHLTVVTLYFGPGI--FVYVT-PPS---S-HS------PE--RDQGISLFST--ILTPML
NPLIYSLRNQE-----------VLGAL-RR------------------------------
------------------------------------------------------------
------------------------------------------------------------
-----------------------------VLGKCPS--------SE
>platypusOR155(2061.9.12853R)
----------------M----G----RSNATS----AV----------------------
---TD--FIL-L-------------GLFAE-F-G-----YPGFLISIA-LLTY-VVALVG
NAVLIL--LIL-ADFRL-H-T-PMYFLLSQLSLMDATLISTTDPKMATNFSLR-TR-A--
--ISGVGCGAQIFFSLTVGGAECLLLTLMSYDRYVAVC-HPLRYLVLVSHQVCLRMILGS
W------------IGGI-ANALVL-TVSTMQVPIC---QPR-VLHHFFCEIPAILKLS--
CENTSA-YQLTVF--VLGIVFMLTPFSLIVASYAFIFLSILRMD-SREGR--KKALATCS
SHLTVVTLYFGPTM--FIYMR-PDS---F-RR------PE--QNQALSVFPT--ILTPAL
NPLNYSLRNKE-----------VLGAM-TK------------------------------
------------------------------------------------------------
------------------------------------------------------------
-----------------------------VFLRRSE--------SG
>platypusOR156(2061.9.19377R)
----------------M----E----RGNETS-----M----------------------
---DE--FIL-L-------------GLFPE-F-R-----HRTFLISVI-LLIY-IVALAG
NTVLIL--LIW-VDLGL-H-T-PMYFLLSQLSLMDLAYISTTVPKMTADFFSG-KR-N--
--ISLIGCGAQIFFFFTLGGTECLLLTLMSYDRYVAVC-HPLRYPVLMNHGVCLQMAAGT
W------------LGCV-VNSLAH-TIYTMIVPSC---GPR-EIHHFFCEISAVLKLS--
CGNTSA-YELAVF--AMGVVFLLVPFVLILVSYALVFLSVLRMD-SREGR--KKALATCS
SHLTVVALYFAPNI--FIYMT-PGN---A-HS------PE--QDQAVSVFCT--ILTPLL
NPLIYSLRNKE-----------VLGAL-RR------------------------------
------------------------------------------------------------
------------------------------------------------------------
-----------VLTRGLFFQRNGKTKGLDVLNSCEW--------LR
>platypusOR158(20808.1.1855)
------------------------------------------M------A---NH-T---
FV-ME--FFL-L-------------GFSEV-R-E-----LQLVHAALF-LLVY-LVALLG
NLLIIA--ITV-LDRRL-H-T-PMYFFLRHLSILDLCYISVTVPHSIHNSLTD-RR-S--
--ISFLGCAAQLYFFACFASLEIALLTVMSYDRYVAIC-HPLRYDIIMDGGACGKMAATS
W------------LSGA-LSGLVH-TVNIFLLPFC---DSN-VIHQYFCDIPQLLTLS--
CSPSIV-PELVLI--GVSIMLDFGCFLFMGVSYFHILSTVLRIP-SVQAR--TKAFSTCL
PHLAVIAIFFSCGF--IAHLK-MPSDS-P-SV----------LDLLVSVFYT--VLPPAL
NPLIYSLRNKD-----------MKAAL-GR------------------------------
-----------------------------------------------------------V
LKGK--------------------------------------------------------
--------------------------------------------LP
>platypusOR159(21307.1.1035)
-------------------------------------------------M---GPTNQT-
GD-SV--FIL-L-------------GVSSD-P-G-----QQRILFVLF-LTLY-LVTVGG
NLLIVG--AIG-TDSNL-H-S-PMYFFLSNLSLVDICFSSTTVPKMLANMQTG-SH-T--
--ISYVGCLSQVYFSFLFGDLDEFLLAVMAYDRFMAIC-QPLGYTTAMSPRRCVLLVAAC
W------------VMAQ-FNSLLH-TILLAQLTFC---ADR-TVPHFFCDLAPVLLLS--
CSSTSI-NELALI--SVGGTVIVLPLMCILGSYAHIMSAILRMP-SAGSK--HKAFSTCG
SHLAVVSLFYGTVI--GEYLC-PSP---P-GS------TD--ESSLAAVLYA--VVTPML
NPFIYSLRNHK-----------LQRAL-HR------------------------------
------------------------------------------------------------
------------------------------------------------------------
----------------------------FLGRKKPS--------NL
>platypusOR160(21446.2.4426R)
------------------------------------------M------G---NG-T---
EV-TE--FLL-L-------------GFSEV-Q-E-----LQLVHATLF-LLIY-PVALTG
NLLIVT--VTT-LDRHL-H-T-PRFFFLRHLSVLDLCLISVTVPKSFFNSVT--NN-S--
--ISFQGCVLQVFFFVLAVVSEVALLTVMSYDCYAAIC-HPLRYEVIMNRGVCGKMAAAS
W------------LSRG-LSGLMH-MATTFSEPFS---GPN-VIHQFFCDVPQLLKLS--
GPQGNI-SEYSLI--VLSASSFAICFAYIIVSYIRIFSAVLKMP-SAEGR--SKAFSTCL
PHLIVVTFFISTGV--SEYLI-PSFNC-P-TG----------LDLLLSIFYS--MVPPAL
NPVIYSLRNQA-----------VKAAL-RR------------------------------
-----------------------------------------------------------M
LC----------------------------------------------------------
--------------------------------------------LE
>platypusOR161(21476.2.2176)
------------------------------------------M------A---NH-T---
FV-ME--FFL-L-------------GFWEV-R-E-----LQLVHAALF-LLVY-LAALLG
NLLIVV--ITV-LDRRL-H-T-PMYFFLRHLSILDLCYISVTVPHSIRNSLTD-RR-S--
--ISFLGCDAQLYFFACFASLEIALLTVMSYDRYVAIC-HPLRYDIIMDRGAYGKMAATS
W------------LSGA-LSGLVH-TVNIFLLPFC---DSN-VIHQYFCDIPQLLTLS--
CSPFIV-PELVLI--GVSIMLDFGCFLFMGVSYFHILSTVLRIP-SVQAR--TKAFSTCL
PHLTVIAIFFSCGF--IAHLK-MPSDS-P-SV----------LDLLVSVFYT--VLPPAL
NPLIYSLRNRH--EGRPGQGPQGETSLKSK------------------------------
------------------------------------------------------------
------------------------------------------------------------
--------------------------------------------VA
>platypusOR162(21616.1.3019)
------------------------M-SP--QE----MANVTDS-----------------
LL-AG--FIL-V-------------GFSDR-P-R-----LEMVLFGVV-FVFY-LLTLFG
NMTIIL--LAA-LDLRL-H-T-PMYFFLTNLSFLDLCYTTSSIPQMLYNLRGP-DK-T--
--ISYLGCAIQLYFVLAFGGVECVLLAVMSYDRYAAIC-QPLRYSVIMSPRLCGWLASLA
W------------LSGM-GNSLVM-TPQTLLLPRC---GHR-RVDHFLCEMPALIGLA--
CVDTLS-LEGLAF--TLGILIVLAPLMLILASYIFITRAVLRIK-SVVGR--RKAFNTCG
SHLTVVCLFYGTII--YVYLQ-PAD---S-PS------QD--QGKFLTLFYT--IITPCA
NPLIYSLRNKD-----------VKGAL-KK------------------------------
-----------------------------------------------------------V
---FG---------------RGGEPGGA--------------------------------
----------------------------------------------
>platypusOR163(22223.3.4187)
--------------------------------------------METLGK---NN-DSE-
SM-SG--FVL-L-------------GFPCR-R-E-----IRPLLFSFF-SASY-ALTLLG
NGAIVC--AVR-RDRRL-H-T-PMYLLLGSFSFLEICYVTSTVPNMLANILSE-TK-A--
--ISLAGCFLQFYCFFSLGTTETFHLSVMAFDRFLAIC-RPLRYPSIMTPQLCTLLVVTC
W------------VGDF-LCFVLP-VYLVARLPFC---SPR-VIDHFLCDPGPLLALS--
CTPAPG-VELTCA--GLSSLLLLSTLVFILGSYALVLRAVLRVP-SAAGR--RKAFSTCG
SHLAVVALFYGSVM--GTYVS-PGA---G-SP------GG--GQKVVTLFYS--VLTPLC
NPLIYSLRNQE-----------MKAAL-WK------------------------------
-----------------------------------------------------------G
---LG-------------------------------------------------------
---------------ARGAGPRRGRGCRDPTSSWEP--------QK
>platypusOR164(22951.1.3756)
--------------------------GDLAAV----NHT-T-------------------
-V-TE--FIL-V-------------GLIDN-P-D-----RKVIGFLTF-FMIY-LVTLIG
NLGLIT--VIK-ADAQL-H-T-PMYYFIGHLAFLDLCYSSTVLPKILENLLAQ-NE-T--
--ISFNGCATQMYFLIVPASSECYLLAAMAYDRYVAIC-KPLLYSFIMSQGVCYLLVAGS
Y------------LVGF-INATTQ-TYLTFRLSFC---SSN-VINHFVCDVPPLLALS--
CSATYI-NEFVLF--VFAIFLGVFTSSEILVSYICILCAILRIQ-SAKGR--QKAFSTCA
THLCSVVLFYGTST--FIYTR-SAS---D-YS------LG--RDKVISVFYT--VVIPML
NPMIYSLRNQE-----------VKRAL-KR------------------------------
-----------------------------------------------------------I
---IS---------------IKKPYS----------------------------------
---------------------------------------------W
>platypusOR165(22951.1.7997R)
-------------M---------------AQE----NIT-I-------------------
-I-TE--FIL-L-------------GLTDR-A-E-----LKVIFFLVI-LVNY-ALSLLG
NIGMIV--LIR-TESKL-H-M-PMYFFLSSLSFVDACYSSVFAPQMLAHFFVE-RG-T--
--ISRPACIVQYFFFVLLLTTEGCLLAAMAYDRYAAIVIQQWLYTGVMTKRLCIILVVAS
Y------------IGGL-INSLTH-TIGLAGLVFC---GPN-VIIHFFCDLPPLLKLA--
CSDTSR-NELLLL--IFSGVIALFTFLSILFSYIFIVAAILKIR-STSGR--YRAFSTCT
SHLTAVTLFYGSIS--FSYIQ-PHS---Q-YS------LE--QEKVVSVFYT--LVIPML
NPLIYSLRNKE-----------VKDAV-KR------------------------------
-----------------------------------------------------------R
-------------------------CS---------------------------------
---------------------------------------------R
>platypusOR166(23097.1.7487R)
------------------------------------MVLLALSNKSHRST---MR-NHT-
PV-TD--FIL-L-------------GFTDD-P-D-----LQAVILLYM-SINY-VLSVTG
NMTIVI--LTL-LESRL-R-T-PMYFFLRCFSFLEICFTSTCIPRFLATIITG-DR-T--
--ISYNCCITQLFFFILLGATEFFLLAAMSYDRYVAIC-WPLHYTTVMSQRVCILLVLCS
C------------LTGF-LVIFPP-VILGLQLDFC---GSV-AIDHFFCYVSPLLLLS--
CSDTWF-LELMAL--VLAVGTLLLTLALVTTSYMAIVCAILRLP-STQQR--RKAFSTCS
SHIVVVSITYGSCI--FMYIK-LTA---K-ER------VE--LTKGVAVLYT--SVAPML
NPFIYTLRNQQ-----------VKQAF-WG------------------------------
-----------------------------------------------------------I
---VH-------------------------------------------------------
---------------------QV-GFPSRR----------------
>platypusOR167(23397.2.5597R)
-----------------------------------------------------ME-NLT-
TV-TE--FIL-L-------------GFRGG-P-W-----LQGTLFLTF-LVLY-GVTVVG
NLGMVA--IIT-LDSQL-H-T-AMYSFLCSLSLLEVCYSSTIAPRALLNFLSE-RA-A--
--ISFSGCATQFFFLSLFGTTEAFLLASMAYDHFVAIC-DPLHYSMIMSHGICHLLVGGL
Y------------LWGV-VNTVTQ-TTMSFRLLFC---GPN-EIDGFFCDVLPILTPS--
CSDMLT-NQLVLL--SLGGSIIVGTFSILSISYVLVLSTILRIL-SAEGR--MRAFSTCV
SHLVGVGLFYGSVF--FMYAQ-SGA---T-SN------ME--QSKVVSIFYT--VIIPML
NPIIYSLRNKD-----------VKEAL-KR------------------------------
-----------------------------------------------------------I
RKKLS-------------------------------------------------------
---------------------------------------------L
>platypusOR170(23696.2.4399R)
-------------------------------------------------M---TQSNQT-
IV-TE--FIL-L-------------GFSHL-P-E-----LKPLLFVLF-LGMF-LITLVG
NSLIIF--VTM-TSSAL-R-S-PMYFFLRNLSLLEICYSLDIVPRLLIDLLAD-RR-R--
--ISLPACALQLLLILSCVTSECILLTVMAFDRYVAIC-QPLRYGALMSPRLCLWLAVGT
W------------MAGV-PVSLAF-TLWLFSFPFC---GRQ-EIHHFVCDISPLLRLV--
CADTGV-FETHVL--AATILVVLVPFALIAVSYGRILSAVLGVR-LVSGR--SRALSTCT
SHLLVVALFYGTAG--VIHLQ-PRA---S-YS------PE--SKELVSLSYT--VVTPML
NPIIYSLRNEE-----------VRVAL-WR------------------------------
------------------------------------------------------------
------------------------------------------------------------
---------------------------MWGKKKRSR--------TS
>platypusOR171(23928.4.670)
------------------------------------------MDCEQEMK---NQ-TTD-
AS-PG--FIL-S-------------GFSTH-P-A-----AHLGLFFLS-LLLF-LLILLG
NLTIVL--LAW-TDSVLLS-A-PMYFFLRYFSLLEMGFTSVTVPKLLADSFSS-CH-L--
--ISFAGCATQTFFFIALGSTECALLAVMAYDRYVAVC-RPLRYLQEMRPELCAQLVAGA
W------------LSGF-FNSTVH-TAAVFQLSFC---GSR-VVSQFFCDLPPLLRLA--
CGDRVA-SEAVVL--TFGSLYGLTAFLVTLASYARVLFTVLGMG-STPGQ--YRAFSTCS
SHLAVVGLFYGSAF--STYVQ-PVS---A-RP------TS--QALLLPFFYA--LVTPTL
NPFIYSLRNRE-----------VKQALIRA------------------------------
------------------------------------------------------------
------------------------------------------------------------
--------------------------------LGRK--------LF
>platypusOR172(23966.2.3518R)
----------------------------MMQD----SKWGNQS-----------------
VV-SE--FIL-M-------------GFATT-S-T-----TAPLLFFFF-LVIY-LLILLG
NGLLIT--LVQ-LDQRL-H-T-PMYFFLSFLSMLDISYTTTTVPQMLAHLLSQ-KR-S--
--ISFASCVAQMYIFLLFGVTESWLFSIMSVDRYFAIC-HPLRYKVIMSRWTCLLLAGIC
G------------TYGV-VGSLVY-TYFAMRLPYC---GPN-GINHFFCEVPAVLKLA--
CADTTL-NDWVDF--IVGFNVIVVPQSLILVIYVNIFVAILRIR-SAQGR--LKAFSTCA
SHITVVTMFGLPCI--LMYMR-PSS---Q-SN------PE--DDKKMAIFYN--IITAFL
NPIIYSLRNKD-----------VKRAF-LK------------------------------
------------------------------------------------------------
------------------------------------------------------------
-----------------------------AIGRGRT--------SE
>platypusOR173(24401.3.1120)
-----------------------------------------------------ME-NQT-
TV-KE--FIL-L-------------GLTID-P-E-----FQDVLFLFL-LLTY-ALSITG
NLTIIT--LTL-LDPHL-H-T-PMYFFLRNFSFLEISFTSVFVPKMLVNIGTG-DK-T--
--ISFAGCFTQYFFAILLGATEFYLLAAMSLDRYVAIC-RPLEYTTIMSRRICVLLVFCS
W------------VSGF-LVVSGP-HIMTSMLPFC---GAN-VINHYCCDYTILLQLA--
CSDTHV-IEMMEL--VLAVVTLILTLALVILSYAYILWTILRIP-SVQQR--KKAFSTCS
SHLIVVGLSYGSCI--FMYVN-PSV---K-DA------AA--FNKGVAVLNT--SVAPLL
NPFIYALRNQQ-----------VRQTF-KN------------------------------
-----------------------------------------------------------V
---CR-------------------------------------------------------
---------------------KISVF--------------------
>platypusOR174(24927.3.1857R)
-------------------------------------------------M---SSANQT-
GD-SA--FVL-L-------------GLSSD-T-G-----QQQLLFLLF-LTLY-LVTVGG
NLLIIL--AIG-ADSHL-H-S-PMYFFLANLSLVDICFSSTTVPKMLADMQTG-SH-T--
--ISYVGCLSQVYFSFLFGDLDDFLLAVMAFDRFMAIC-QPLGYTTAMRPRCCVRLVATC
W------------IIAQ-LNSLLH-TILLAQLAFC---ANH-TVPHFFCDLTPLLALS--
CSDASI-NKMMLM--SVGGVVILIPLICILGSYAHIISAVLKMP-SAGSK--RKAFSTCG
SHLVVVMLFYGTVI--GVYLC-PSH---S-GS------AD--ESSLAAVLYA--VVTPLL
NPFIYSLRNHD-----------LHRAL-HK------------------------------
------------------------------------------------------------
------------------------------------------------------------
--------------------LFFQRMPFILLESFQG--------PK
>platypusOR177(27952.3.3708R)
-----------------------------------------------------MR-NYT-
PV-TE--FIL-L-------------GLTDN-P-R-----LQTVILFYM-SVTY-VMSITG
NLSIVT--LTL-LDSHL-R-T-PMYFFLRYFSFLEICFTSTCIPRFLATLATG-NR-T--
--ISYNCCATQLFFFFLLGATEFFLLAAMSYDRYVAIC-RPLHYTTVMSQRVCTLLMLSS
L------------LAGF-LVIFPP-IILGLQLDFC---GSV-AIDHFFCDVSPMLLLS--
CSDTWL-LELMAL--VLAVGTVLITLALVVMSYTAIARAILRLP-STQQR--KKAFSTCS
SHMVVVSITYGSCI--FMYIK-PSA---K-DR------VD--LTKGVSLLYT--SVAPML
NPFIYTLRNQQ-----------VKQAI-RD------------------------------
-----------------------------------------------------------L
---VH-------------------------------------------------------
---------------------RV-QFFFRG----------------
>platypusOR179(28222.2.414)
------------------------------------------M---GTRN---QT-----
SG-ST--FTL-Q-------------SI-TN-A-E-----QQRLLFVLF-LGLY-LVTVVG
NLLIVL--TIR-TDSRL-H-S-PMYFFLANLSLVDICFSCTTVPSLLGTLFTG-HQ-D--
--ISYGGCLAQMYFFIAFGITESCLLAAMAYDRYLAIC-NPLLYSVVMSPQRCVLLVVTC
W------------LVSH-LHSLLH-TLLMTQMTFC---ASR-EIPLFFCDVFPLLKIS--
CSDPHI-NFLVVY--TEGAVIVNSALLMVLASYAHIVPAVLRVP-SAHGK--RKAFSTCS
SHLAAVGLFYGTVI--WVYFQ-PSS---S-FS------SE--RDTIATVIYT--TITPLL
NPFIYSLRNRD-----------LHRAL-HSWPCAPRPCIPGPGPQDPETPALCPQTWQRG
PCASKRSPSPPVCAPDPEYLILHPQPCALRPCDPSSASPALHSQPCAPNSASLDPVLPPL
------------------------------------------------------------
-----VS---------------QVIVRRPPLKDQEL--------GS
>platypusOR180(28452.1.1823R)
------------------------------------------M------T---NI-S---
TV-TR--FLL-L-------------GFSDV-R-E-----LQLVHAILF-LLVY-LAALLG
NLLIIS--ITT-LDQHL-H-T-PMYFFLKYLSFNDLCFISITVPKSIAISLTN-NN-S--
--ISFLGCASQVFLVILFGSSEFFVLIAMSYDRYAAIC-LPLRYELIMDRLACVQMLAAS
W------------LSGS-LFGVLF-SVSTFSLPFC---GSN-TVQQFFCDVPSLLKIS--
CSEDHV-VTDMSL--VVAAVVVVVGFICIIISYIRIFSAMLRIP-SSEGR--KKAFSTCL
PHLTVVTFFLSTGL--FASLK-PPSVT-S-SG----------LDLIVSIFYI--VIPPTL
NPLIYSLRNRD-----------MKAAL-RR------------------------------
-----------------------------------------------------------T
LKGEN-------------------------------------------------------
------------------------THWLLWDNLCVS--------LC
>platypusOR183(29349.2.1211)
------------------------------------------M------A---NG-M---
EV-TE--FLL-L-------------GFSEV-Q-E-----LQLVHATLF-LLIY-LVALTG
NLLIVT--VTT-LNRHL-H-T-PRFFFLRHLSVLDLCLISVTVPKSFFNSVT--NN-S--
--ISFQGCVLQVFFFVSAVVSEVALLTVMSYDCYAAIC-HPLHYEVIMNRGVCGKMAAAS
W------------LSGG-LSGLMH-MATTFSEPFS---GPN-VIHQFFCDVPQLLKLS--
GPQGNI-SEYSLI--VLSASSFAICFAYITVSYIRIFLAVLKMP-SAEGR--SKAFSICL
PHLIVMTFFISTGV--SEYLI-PSFNC-P-TG----------LDLLLSVFYS--MVPPAL
NPVIYSLRNQA-----------VKAAL-RR------------------------------
-----------------------------------------------------------M
LC----------------------------------------------------------
--------------------------------------------LE
>platypusOR184(293563.1.1)
--------------------------------------------------------VCR-
PP-QD--AAV---------------------P-------VRALLIITF----F-KTTLLG
NGVILGPCLLG-MDGRL-H-T-PMYFFLCHLAVVDISYACNTVPRMLVNLLRP-AE-P--
--ISLAGCSAQTFLFLTLAHTECFLLVVMSYDRFVAIC-RPLRYPLVVSRRACRILVGLC
W------------ALGS-LLALLH-LLLLLRLPFC---GRR-EIDHFFCEILALLRAA--
CGDARI-NEALVL--AGAVSVLVGPFFSILTSYLSILWTILRLR-SREGR--RKAFSTCA
SHLGIVGLFYGTAI--ITYVG-PGT---A-NP------GE--GKKYLLLFHS--LLNPML
NPMIYSLKNGE-----------VKKAL-RE------------------------------
------------------------------------------------------------
------------------------------------------------------------
------------------------------VMKRVR--------AP
>platypusOR185(30118.2.2777R)
-------------------------------------------------M---EKGNQT-
SI-SE--FLL-L-------------GLSDR-A-E-----QWQLLFVLF-LWMY-LLGVLG
SLLIVV--AIG-SDPHL-H-T-PMYFFLTNLSLADICFLSTTVPKMLINIQAR-DK-S--
--ISYVGCLAQMYCFMLFSCLDNFLLTGMAFDRYVAIC-HPLHYTTIMSPRLCAWMIVVS
W------------SIGN-LNALLH-TLMVVRLSFC---AGN-KIHHFFCDLSQLLKLS--
CTDTLF-NEVLVY--VLLVALGVVPLTGLLFSYSCIISTILRIP-SPGGR--YKVFSTCS
SHLSVVSLFYGTGL--GVYFSQTSS---T-QT------SG--KGSVASVMYT--VVSPML
NPFIYSLRNKD-----------MKEAL-RN------------------------------
-----------------------------------------------------------V
------------------------------------------------------------
-----FR--------------RKSR-PKKL----------------
>platypusOR186(30455.2.2072R)
------------------------------------------M------A---NV-T---
TV-RE--YLL-L-------------GFSEV-W-E-----LQLIH-----LLVY-LVALTG
NLLIFV--VTA-FNRRL-H-T-PMYFFLRHLSVLDRSLISVTVPKSISNAVIN-SR-S--
--ISSARCGLQVLFFTFCACSEVGILMAMSYNRCVAIC-WPPCYDDIMALGACGKMALAS
W------------LSGQ-LMGILH-VSNIFSLPFC---GPA-IIHHFFCDVPQVLKLV--
CPGDTM-GVVGVI--CLIVTVAFFSLILIIYSYVSIFWALLRMP-STEGR--PKAFSTCL
PHLVVITLFLSSGG--FEYLN-PVPDS-P-SL----------PDFLLPVFYA--IVPPSL
NPVIYSLRNRD-----------IKSAL-GE------------------------------
-----------------------------------------------------------A
FRGKG-------------------------------------------------------
-----------------------------ICLGWGS--------LP
>platypusOR187(32114.1.6210)
-----------------------------------------------------MR-NHT-
QV-TE--FIL-L-------------GLSDD-P-D-----WLTVILLYM-SVTY-ALSITG
NLTIVT--LAL-LDYCL-H-T-PMYFFLCCFSFLEICFTSACIPRFLATIITG-DR-M--
--ISYNCCATQLFFLILLGVSEFFLLAAMSCDRYIAIY-RPLHYTTIMSQKVCTLLVLSS
C------------LTGF-LVSFPS-VILGQQLDFC---GSV-AIDHFFCDVSPPLLLS--
CSDTMF-LELMAF--ILAVGTLLVTLALVAVSYTAITCTILRLP-SAQQK--RKAFSTCS
SHMVVVSITYGSCI--FMYIN-PST---K-DR------VD--LNKGVAVLYT--FVVPML
NPFIYTLWNQQ-----------VKQAI-RD------------------------------
-----------------------------------------------------------L
---VH-------------------------------------------------------
---------------------RV-EFSTKG----------------
>platypusOR188(32198.1.1904)
------------------------------------------------MH---NR-T---
ID-SE--FFL-L-------------GLTDV-Q-G-----LQTFLFALL-LLVY-LINLAG
NGTIMM--IVA-SEPRL-H-S-PMYFFLGNLSCLDICFSTVILPKLLANLLSA-RK-A--
--ISFLGCIAQLHFFHFLGSAEAALLAVMALDRFVAIC-RPLRYPVIMSRRVCVLLAGAT
W------------TAGF-FHALLH-SVLTSRLSFC---GSR-RVPHFFCDVKPLLALA--
CDSIEL-HLWLLN--TVTGSLVLGSFFLTLLSYLYLIGFLLLQSRSWGVL--SKALSTCA
AHLSVVILFYVPVT--VAYTS-T--TL-D-GS------TV--QDRAITIMYS--IATPLF
NPLIYTLRNRD-----------VKESL-KM------------------------------
------------------------------------------------------------
------------------------------------------------------------
---------------------------VILRKLCPV--------RF
>platypusOR190(32298.2.694)
-----------------------------------------------ESL---PGGNLT-
AV-TE--FVL-L-------------GFSVR-P-G-----LRIPLFLLL-LAIY-LATLTG
NSLIIL--VTA-ADAAL-R-S-PMYFFLRNLSFLEIGFNLVIVPKMLQTLLAE-DE-P--
--ISFRGCAAQLFFFFFFGTAECFLLAAMALDRYVAIC-DPLRYPAVMAREPCARLAAVS
W------------LAGL-PVATVQ-TSWIFSFPFC---GPN-RVDHFFCDSPPVLKLA--
CADTSL-FELEAY--VATVLVVLAPCLLVLGSYARIAATVIRMS-STKGK--RKAFSTCS
SHLLVVSLYYGSAG--VTYFR-IKA---G-TS------PA--SRKLLSLSYT--VVTPML
NPIIYSLRNVQ-----------VKAAV-RR------------------------------
------------------------------------------------------------
------------------------------------------------------------
---------------------------------TLL--------RA
>platypusOR191(32651.2.1864R)
------------------------------------------M------A---NV-T---
IV-TA--FLL-L-------------GFSEV-Q-E-----LQLVHAMLF-LLVY-LAALVG
NLLIVT--ITN-LGWRL-H-T-PMYFFLRHLSVLDLCLISITVPKSIHNSLIN-NR-S--
--ISFLGCVLQVFFALSSVFTELVILTVMPYNRYVAIS-HPLHYEVVMNRGACVKMTTAS
W------------LSWV-LSAELH-TASTFSFSFF---GSN-VVGQFFCDIPQLLTIS--
YSPDLL-SEVVPI--CVNVAFDFCCFIGIIVSYIHIMATVLRMP-ATEGW--NKTFSTCL
PHLIIITISLSTGF--FAYLK-APLDS-P-SA----------MDLLLSMFYT--VVPPTL
KPLIYSLRNRD-----------LKVTM-GK------------------------------
-----------------------------------------------------------F
LKGKF-------------------------------------------------------
-------------------------CTREKSLHISH--------LA
>platypusOR192(32889.1.2392)
------------------------------------------M------A---NV-T---
TV-TA--FLL-L-------------GFSEV-Q-E-----LQLVHAMLF-LLVY-LAALVG
NLLIVT--ITN-LGWRL-H-T-PMYFFLRHLSVLDLCLISITVPKSIHNSLIN-DR-S--
--IFFLGCVLQVFFALSSVFTELVILTVMSYNRYVAIS-HPLHYEVVMNRGACVKMTTTS
W------------LSWV-LSAALH-TASTFSFSFC---GSN-VVGQFFCDIPQLLTIS--
CSPDLL-SEVVPI--CVNVAFDFCCFIGIIVSYIHIMATVLRMP-ATEGW--NKAFSTCL
PHLIIITISLSTGF--FAYLK-APLDS-P-SV----------MDLLLSMFYT--VVPPTL
KPLIYSLRNRD-----------LKVTM-GK------------------------------
-----------------------------------------------------------F
LKGKF-------------------------------------------------------
-------------------------CTREKSLHISN--------LA
>platypusOR193(33027.1.2654R)
------------------------------NQ----SY----------------------
-V-TE--FIL-L-------------GFSNL-H-E-----FQVILFMVF-LVIY-LIALIG
NSLLVL--VSS-MDPAL-Q-T-PMYFFLKSLSLMDIGYTTVIIPKMLTNFLSK-NQ-N--
--ISFGGCAAQMCFSFFFGPAECLILTTMAYDRHAAIC-DPLHYSLIMNRRFCLQLALAS
W------------LSGI-PVATVQ-TTMMFTLPFC---GPN-LINHFFCDGPPLLELV--
CTETFA-FEVYSL--TATVIVLMFPFGVIIVSYVHILITILKMS-SAEGR--RKAFSTCS
SHLIVVSLFFGAAS--LTYFR-VKS---S-YS------PE--SKKLLSLSYT--VFTPML
NPLIYSLRNQE-----------VKGAL-KK------------------------------
-----------------------------------------------------------I
---LG---------------KKIFSQELGSSDLRW-------------------------
----------------------------------------------
>platypusOR194(33392.2.900R)
----------------------------------------------------MVGRRNST
NV-IK--FIL-L-------------GFSEP-P-Q-----LQGLLFGVF-LLIY-LMTLSW
NLGLIT--LIR-TNFHL-H-T-PMYFFLSHLSFVDVCYSSSVVPKMLADFFKE-RK-T--
--ISLMGCTIQCFVFVGMGGTECCLLAAMAYDRYVAIC-DPLRYQAAMTQTLCARMVVAA
H------------LGGF-LTSLAE-TSSIFQLRFC---GPN-VIHHFFCDLPLLLDLS--
CSNSFI-SKVVNW--LMVFITGVTSGLIVLISYLYIITTVVKIR-PVKGR--SKAFSTCA
SHLTVVTLFYGSGL--FAYPP-SRC---Q-SL------RE--PRRSGILVLW--SRDPHV
EP----------------------------------------------------------
------------------------------------------------------------
------------------------------------------------------------
----------------------------------------------
>platypusOR196(34719.3.2329R)
-----------------------------------------------------MG-NGT-
GV-TE--FIL-M-------------GLTDD-P-H-----LQALLFLVL-FLTY-AVSITG
NLTIVT--LTL-LDSHL-R-T-PMYFFLRSFSLLEIAFTSACIPRFLVTIATG-DR-T--
--ISFSNCFTQLFFIIFLAVTEFFLLAAMSYDRYVAIC-RPLHYTTVMSGGVCSLLVLCS
F------------FSSY-LIVFPP-VVMIAQLDFC---ASN-ILNHFICDSSPMMGLS--
CADTRF-LELMAF--LLSLGTLLITLVLMTASYAAIVRAILRLP-SAQQR--RKAFSTCS
SHMVVVSITYGSCI--FMYIK-PSA---K-DR------VE--LTKGVAVLNT--SVAPML
NPFIYTLRNEQ-----------VKQAF-RV------------------------------
-----------------------------------------------------------L
---VH-------------------------------------------------------
---------------------RI-RFSSRK----------------
>platypusOR197(34827.1.2513)
-------------------------------------------------M---QRGNQT-
GV-SE--FLL-L-------------GLSSW-A-E-----QQQLLSVLF-LWMY-LLGILG
SLFVIL--AIS-SDPQL-H-T-PMYFFLANLSLVDVCFLSTTVPKILANLQSH-SK-S--
--ISYAGCLVQLYFFILFVCLDSFLLTGMAYDRYVAIC-HPLHYATIMSPRLCAQTIAVS
W------------SVGS-LDALLN-ILMVVRLSFC---AEN-GIHHFFCDLHQVLKLS--
CTDTFF-NEVLAY--VLLVAFGVVPLTGLLFSYSHIISTILKIP-SVGGR--YKVFSTCG
SHLSVVSLFYGTGL--GIYFS-PRS---N-QA------SQ--QGATASVLYA--VVTPML
NPFIYSLRNKD-----------MQQAL-RN------------------------------
-----------------------------------------------------------V
------------------------------------------------------------
-----FC--------------KKTLLLKPVTCPPG----------S
>platypusOR198(35041.2.721)
-----------------------------------------------------ME-NLT-
TV-TE--FIL-L-------------GFRGG-P-W-----LQGTLFLTF-LVLY-GVTVAG
NLGMVA--IIT-LDSQL-H-T-AMYSFLCSLSLLEVCYSSTIAPRALLNFLSE-QA-A--
--ISFPGCATQFFFLSLFGTTEAFLLVTMAYDRFIVIC-DPLHYSMIMSHGICHMLVGGL
Y------------LWGV-VNAMTQ-TTMSFRLLFC---GPN-EIDGFFCDVLPILTPS--
CSDTLT-NQLVLL--SLGGSIIVGTFSILSISYVLVLSTILRIL-SAEGR--MRAFSTCV
SHLVGVGLFYGSVF--FMYAQ-SGA---T-SN------ME--QSKVVSIFYT--VIIPML
NPIIYSLRNKD-----------VKEAL-KR------------------------------
-----------------------------------------------------------I
RKKLS-------------------------------------------------------
---------------------------------------------L
>platypusOR199(36098.1.4128)
------------------------------------------M------A---NG-T---
EV-TE--FLL-L-------------GFSEV-Q-E-----LQLVHATLF-LLIY-LAALTG
NLLIIA--VTT-LDRHL-H-T-PMFFFLRHLSVLDLCLISVTVPKSFFNSVTN-NN-S--
--ISFQGCVLQVFFFVSAVVSEVVLLTVMSYDRHAAIC-HPLRYEVIMNRGVCGKMAAAS
W------------LSGG-LSGLMH-TATTFSEPFS---GPN-VIHQFFCDVPQLLKLS--
GPQGNI-SEYSLT--VLSASSFAICFSYITVSYIRIFSAVLKMP-SAEGR--SKAFSTCL
PHLIVVTFFISTGV--SEYLI-PSFNC-P-TG----------LDLLLSVFYS--MVPPAL
NPVIYSLRNQA-----------VKAAL-GR------------------------------
-----------------------------------------------------------M
LC----------------------------------------------------------
--------------------------------------------LE
>platypusOR200(3642.4.11207R)
------------------------MGIP--NQ----TW----------------------
-G-AE--FIL-L-------------GLSRD-W-R-----TQASLFVLF-LVTY-MLTLMG
NFLILV--LIW-LDSRL-H-S-PMYFFLGHLSLIDICYASSVIPQLLAHLLVV-KK-A--
--IPYLRCAAQLYFSLALGGIEFLLLAVMAFDRYAAVC-RPLRYPAIVTRGLCAWLAAAC
W------------GGGS-LNSLLQ-TAITFRLPVG---HDD-RIDHISCELLAVVRLA--
GVDTSA-NEAAIV--ASSVVLLMTPCVLVLLSYIRIAVAVVKIR-SPEGR--QKAFNTCA
AHLTVVALCYGMAI--FLYSK-PRS---G-HG------PSALREKLISLFYA--LLTPVL
NPVIYSLRNEE-----------MKAAG-WK------------------------------
------------------------------------------------------------
------------------------------------------------------------
-----------------------LLGRCRELKSKMT--------LP
>platypusOR202(3903.4.8447)
-----------------------------------------------MLS---RA-NGS-
SL-TD--FIL-V-------------GFTDQ-G-T-----LQVLLFGGV-LLLY-LLNLMG
NTAIIL--VAR-LDPRL-H-T-PMYFFLCHLSFIDAALSTSIIPQLLWNLGGP-EK-T--
--ISYRGCVIQLYVALMLCSTECILLAAMAYDRYAAVC-HPLHYTALMHPGLCWWLVGLA
W------------LCGL-TNSLVL-STIALVLPRC---GHQ-RVDHFICEVPALIKLA--
CVDTRR-SEATVF--AFGVLILVMPASLILASYYAITRAVLKIK-SGTGR--RKAFGTCG
SHLTVASLFFGTII--YMYML-PHT---S-SS------QE--QGKFLTLLYT--TVTPVL
NP-----RSTH-------------------------------------------------
------------------------------------------------------------
------------------------------------------------------------
----------------------------------------------
>platypusOR203(3905.1.8147)
----------------------------MAAG----NHS-L-------------------
-V-TE--FIL-V-------------GLAER-P-E-----LRLPLFLLF-LGVF-VATAMG
NLGLIT--LIG-LSPPL-H-T-PMYFFLTNLSFVDLCYSSVTTPKMLAGFVVG-TN-S--
--VSYPACMAQLYFFLVFVIAEGFMLTAMAYDRYVAIC-HPLLYGTVMSPRACSLLVAGV
Y------------TAGS-LCAAVH-TACMLRLSFC---GEN-VINHYFCDIRPLLVLS--
CSRTDI-NELVVF--ASGGFNMVATSVGILGSYARILSCVLRVG-SGRGR--KKALGTCG
SHLMAVVLFFGSGA--FTYLK-PSS---G-ES------PG--EGKVSSLFYT--VVVPML
NPLIYSLRNKN-----------FQDAL-RK------------------------------
-----------------------------------------------------------I
---LR---------------RNISSGLDL-------------------------------
---------------------------------------------H
>platypusOR204(3905.1.15169R)
----------------------------------------MLFLGGAEEE---NL-T---
VA-TE--FLL-L-------------GFSDL-P-E-----LWLFLFLTF-LLLY-LAILAG
NILLLS--LLL-ADGAL-H-S-PMYFFLGNLSILDLCFTAVTVPNTLANLLTG-NG-A--
--ISATACAVQVYFLLAFGSAECYLLVAMAFDRFVAIC-SPLRYAAVMGRRTCVGLTVGS
W------------FVGA-PVFLGQ-TLWVFGLPFC---GRR-EVGQTFCDVPPLLQLA--
CTDTAG-HELGTA--VMAACFSALPFLLILGSYTRVLGALLRMP-SAVGR--QKAFSTCS
AHLLVVTLFYASCG--AMYLR-PKS---T-FS------LR--NDRLLALPYT--FGTPLL
NPLIYSLRNRD-----------VKGAL-RR------------------------------
------------------------------------------------------------
------------------------------------------------------------
---------------------------ALGRLPSSE--------RV
>platypusOR206(40365.1.1066R)
-----------------------------------------------------ME-NQT-
TV-KE--FIL-L-------------GLTSD-P-E-----FQDVLFLFL-LLTY-ALSITG
NLTIIT--LTL-LDPHL-H-T-PMYFFLRNFSFLEISFTSVFVPKMLVNIGTG-DK-T--
--ISFAGCFTQYFFAILLGATEFYLLAAMSLDRYVAIC-RPLEYTTIMSRRICVLLVFCS
W------------VSGF-LVVSGP-HIMTSMLPFC---GAN-VINHYCCDYTILLQLA--
CSDTHV-IEMMEL--VLAVVTLILTLALVILSYAYILWTILRIP-SVQQR--KKAFSTCS
SHLIVVALSYGSCI--FMYVN-PSV---K-DA------AA--FNKGVAVLNT--SVAPLL
NPFIYALRNQQ-----------VRQAF---------------------------------
------------------------------------------------------------
------------------------------------------------------------
----------------------------------------------
>platypusOR207(40891.1.2135)
----------------------------------------------MESE---NQ-T---
LV-TE--FLI-L-------------GLTDN-P-Q-----LQPFLFLLF-LTIY-FLTVLG
NVTILV--VTC-FDSRL-R-M-PMYFFLSNLSFLDVCYTSVTVPRMLLNLLSQ-FK-A--
--ISYTACISQLYFFIIFAGTECFLLTAMAYDRYLAVC-KPLRYPALMDNRRLLLLATAA
W------------GMGI-FNATSH-ISFTVRLVFC---GPN-EIDHFLCDIRELLKLA--
CSSTRN-NQLEIF--LVGGTLRITSFCLTLGSYVPIIITVLKIR-SEESR--KKTFSTCA
SHLTVVVLYYGTLN--FVYGR-QTS---G-NT------LY--MSKMMSVMFS--VEIPML
NPLIYTLTDQQ-----------GEGAI-GN------------------------------
------------------------------------------------------------
------------------------------------------------------------
----------------------------------FL--------VH
>platypusOR208(41147.1.1206R)
-------------------------------------------------M---ERGNQT-
SI-SE--FLL-L-------------GLSDR-A-E-----QRQLLFVLF-LWMY-LLGVLG
SLLIIL--AIG-SNLHL-H-T-PMYFFLTNLSLADVFFLSTTVPKMLANIQTH-NK-S--
--ITYAGCLAQVYFFIFFGGLDMFLLTGMAYDRYVAIC-HPLHYTTIMSPRLCALMVSGS
W------------SVSS-LEALLN-TLLMLHLSFC---ADN-KILHYFCELNQILKLS--
CTDTVI-NDVLLY--ILIVVLGVGPLAGLLFSYVHIISTILKIS-SAGGR--WKAFSTCG
SHLTVVSLFYGSAL--GVYLS-PMS---T-QV------SR--KGSIASVVYT--VVTPML
NPFIYSLRNKD-----------MKRGL-RN------------------------------
-----------------------------------------------------------V
------------------------------------------------------------
-----FC--------------RKNLFLQMS----------------
>platypusOR209(4241.3.4227)
-----------------MFLIFYASSAETDGE----NDT---------------------
-I-SG--FIL-M-------------GLTDG-P-R-----HQIPLSILF-LMIY-GMTLVG
NLGIIT--LIG-MDSRL-Q-T-PMYFFLSHLSFVDLCYSSVVAPKLLEILFTE-KK-A--
--ISFLGCAAQMWFFGILVATECFLLAAMACDRYVAIC-SPLVYTIIMSPKTCIQLATAP
Y------------VIGL-VNATIH-TTATFGLTFC---GSR-KINHFFCDIAPLLSLS--
CSSIQV-NEILTL--LMASLIGVLSGAVILISYTRIVSAILRIR-SVEGR--YKVFSTCA
SHLTSVIIFYGTLF--FTYVR-PPS---Q-DN----------ADKVASVFYS--LVIPML
NPLIYSLRNKE-----------VNNSL-RR------------------------------
-----------------------------------------------------------M
---IA---------------RRRLSTR---------------------------------
---------------------------------------------Y
>platypusOR210(44614.1.376)
------------------------------------------M------A---NL-P---
GG-TG--FLL-L-------------GSSEV-R-E-----VRPVQAAPF-LPVY-PAAPTG
NLP--A--VAA-LDRRL-R-A-PVYFFLGHLSVLDLCLVTVAVPRSVHNSLTD-RR-S--
--VSLPGRAAQVFSVVRFAGSELLVLTATSYDRYAAIC-RPLSYGVVVGRGACGKMAAAS
W------------LGGG-LFGVLF-SAGPFSLSFR---SSA-ALHQFFCAIPSLVKAS--
CSDEHA-ALDAIM--TTGISLGVACLASVVVSYARIFGAVLRMP-AAEGR--AGAFSARL
PRLAAPAVFFAAAS--SSHLK-PPSLS-P-ST----------PDPPVSAFYA--AVPPAL
NPLIYGLRNGD-----------VQAAL-GR------------------------------
-----------------------------------------------------------V
LRGRR-------------------------------------------------------
----------------------------------LS--------RK
>platypusOR213(4909.1.2053R)
-------------------------------------------------M---AE-NGT-
EG-TE--FLL-T-------------GFPGR-P-E-----LQRVLFWVF-LVLY-LLTLGG
NLGIVG--LIQ-ADAHL-Q-T-PMYFFLSHLSLLDACYTSVVVPQMLAALRSG-GV-S--
--VTSGRCAAQFFLFTLCASTECFLLAVMAYDRYVAVC-HPLLYVAIVTPRARWALVSGA
Y------------GGAM-VNTAIR-TGCTFSLSFC---KSH-RVDFFFCDLPPLLKLS--
CTETGA-RELVIY--LLAFSVITTSVTVILVSYLFIVKAILCIR-SAGGR--AKTFSTCG
SHVTAVALFFGTLA--FMYLK-GNM---G-QA------LE--VDKVVSVFYT--VVIPVL
NPVIYSLRNKE-----------VKEAL-RK------------------------------
-----------------------------------------------------------I
---LQ---------------RTKIAQGP--------------------------------
----------------------------------------------
>platypusOR214(4909.6.2389)
---------------------------------------------MSAGK---NQ-T---
SV-AW--FIL-L-------------GLTDR-E-E-----LKGTLFGVF-LLIY-TVTLVG
NLGIAA--LVY-ADPRL-H-T-PMYFFLGVLSFLDFSYSTVDTPKLLISFLTT-DG-S--
--ISFGACVTQMALMTLHATGECLLLSVMGYDRFVAIC-HPLLYHAVMSRRWCGQLVAAT
F------------AASV-ANAAVQ-TGNVFRLPYC---GPN-VIDHYFCDLPTVLHLA--
CADTAE-AEALLS--FFSSLVIFITVSVILVSYSCVLASVYKTR-SPEAR--CKALSTCT
SHLAAISLFYGTVI--FMYVQ-PSS---D-GS------GD--RNKVISVFYT--IAIPLL
NPLIYSLRNKE-----------VKAAL-RR------------------------------
------------------------------------------------------------
------------------------------------------------------------
------------------------------RLFGKL--------NL
>platypusOR215(4971.1.7879)
-----------------------------MGSEGEANQS---------------------
---VETYFIL-V-------------GFRVS-P-E-----LQIFLFLAF-LMAY-CLVLVG
NICMIA--VIQ-GDPQL-H-T-PMYFFLQNLSFIDLSYTSAIAPKALAGFWEQ-GK-S--
--ISFAGCAAQFFLFTTFIVTEGFILAAMAYDRLVAIC-SPLLYPSRMSRSLCIWLVAGS
Y------------ACGC-ISSTLQ-CTMTFSMSFC---ASR-VIEHFYCDSQPLRRIT--
CSNTSV-EEAVSL--VLASVIILPTVLVILGSYTSIGSAILKIH-SSEGR--KKAVSTCG
SHLGVVSLLYGTVA--FVYLT-PPS---S---------PE--CRKVAAVCYT--LITPML
NPMIYSLRNKD-----------VKEAL-KR------------------------------
-----------------------------------------------------------I
---LG---------------KKMAS-----------------------------------
---------------------------------------------L
>platypusOR216(4971.1.12338R)
-----------------------------------------------------MMRNQT-
AV-TE--FIL-L-------------GLTDD-P-E-----FQALLFLFL-FTTY-LLSIAG
NLTIIT--LTL-LDSRL-C-T-PMYFFLRNFSFLEISFTSVFVPKMLVSIGTG-NK-T--
--ISFDACFAQFFFAILLGATEFFLLAAMSYDRYVAIC-RPLHYKTIMSGSVCILLVLCS
W------------VSGL-LTVLVP-NIMISQLPFC---GPN-VINHYCCDYIILLQLA--
CSDTLP-IEVIVL--VLAVVTLLVTLALVTMSYTAIVRAILRLP-SAQQR--KKAFSTCS
SHMVVVSISYGSCI--FMYVN-PFP---K-ED------LD--YSKRVAMLHT--SVVPLL
NPFIYTLRNQQ-----------VKQAF-RD------------------------------
-----------------------------------------------------------V
---VG-------------------------------------------------------
---------------------KVNIFHRK-----------------
>platypusOR217(4971.5.6623)
-----------------------------------------------------MG-NDT-
GV-TD--FIL-V-------------GLTDD-P-H-----LQALLFFVL-FLTY-ALSVTG
NLTIVT--LTL-LGSHL-R-T-PMYLFLRSFSLLEIAFTSACIPRFLVTIVTG-DR-T--
--ISFSNCFTQLFFFIFLGVTEFFLLAAMSYDRYVAIC-RPLHYTTVMSGDFCALLVFCS
W------------LAGF-LVVFPP-VIVLLQHDFC---SSN-IINHFLCDSSPMLQLS--
CSDTRF-LELMAF--LLALGTLLVTLAPVTVSYTAIILAILRLP-SSKQR--RKAFSTCS
SHMVVVSISYGSCI--FMYVN-PSP---K-SG------VS--FNKGVAVLNT--SVAPML
NPFIYTLRNEQ-----------VIQAL-RD------------------------------
-----------------------------------------------------------L
---VF-------------------------------------------------------
---------------------QV-QCFLKKRGRAI-----------
>platypusOR218(4971.5.12501)
-----------------------------------------------------MG-NST-
GV-TE--FIL-M-------------GLTDD-P-H-----LQALLFFVL-FLTY-AVSITG
NLTIIT--LTL-LDSHL-H-T-PMYFFLRSFSLLEIAFTSACIPRFLVTIVTG-DR-T--
--ISFSNCFTQLFFFIFLGVTEFFLLAAMSYDRYVAIC-RPLHYTTVMSGGFCALLVLCS
F------------FSSY-LIVFPP-VMMIAQLDFC---ASN-ILNHFICDSSPMMGLS--
CTDTRF-LEFMAF--LLALGTLLVTLALMTASYTAIVRTILRLP-STQQR--RKAFSTCS
SHMVVVSITYGSCI--FMYIK-PSA---K-DR------VE--LTKGIAVLNT--SVAPML
NPFIYTLRNEQ-----------VKQAF-RV------------------------------
-----------------------------------------------------------L
---VH-------------------------------------------------------
---------------------RI-GFSFRK----------------
>platypusOR219(4984.1.744)
------------------------------------------M------S---NI-S---
TV-TE--FLL-L-------------GFSEV-R-E-----LQLVHAALF-LLVY-LATLMG
NLLIVT--VTA-LDWRL-H-T-PMYFFLSNLALIDLCLISVTVPKFVVNSLTN-NR-S--
--ISFLGCVLQVLFFISLASTEMILLTVMSHDRYAAIC-HPLRYKVVMNRWACGKMAVAS
W------------LSGG-LSGLMH-TAATFSKPFC---GSN-VIQHFFCDAPHLLGHA--
DSTVIL-REVEVT--TFTTGLSLLCFISIIVSYVRIFSVVLKMP-SVEGR--SKAFSTCL
PHLIVITLFLSVGA--FAFLN-PKSNG-P-SG----------MDLFLSMF----------
IPYSFQPQTPS-------------------------------------------------
------------------------------------------------------------
------------------------------------------------------------
----------------------------------------------
>platypusOR220(535.28.2723R)
------------------------------------------------ME---EM-NDT-
TV-AE--FFL-V-------------GFSQF-P-V-----LQRFVCWLC-LLMY-LIVLLG
NSFLLV--ISI-VDSRL-H-T-PMYFFLRNLSFLDICYTSTSIPQMLINFISK-RK-S--
--ISFIGCALQMFVSLGLGSTECILLAMMAYDRFMAIY-SPLQYPIIMKKVVYVQMASWS
W------------IIGC-LNALVQ-TILVMILPFC---GNH-TIDHLTCEILAVLKLV--
CADISL-NVKIMM--LACVIFLLIPVLLIFTSYVFILSTILRMK-SAEGR--FKAFSTCS
AHLTVVILFFGSAL--FAYMK-PKS---K-DT------KT--LDELIGLSYG--VVNPML
NPIIYSLRNKE-----------VKEAV-RN------------------------------
------------------------------------------------------------
------------------------------------------------------------
-------------------VLSRNFLICVLLRGNRR--------SF
>platypusOR223(57534.2.699)
-------------------------------------------------M---EGENQT-
RV-SE--FVL-L-------------GLWDS-P-E---QQQQRLFFWLF-LWMY-LLGGAG
NLLMIL--ATG-SDPLL-H-T-PMYFFLSNLSFVDLCLTTTTVPKMLLNIQTQ-KK-T--
--ISYAGCLTQMYFFLLLLDLDNMILAVMAFDRYMAIC-HPLHYTSVMLPSLCGLLMAVL
W------------VVAN-LFSLLF-TLLMAQLSFC---GNN-TIPHFFCDLSVLLKLS--
CSDTHI-VENLLL--IVSGLLGVTPLMCILVSYSRIVATVMRIP-SAKGK--RKTFSTCG
SHLTVVALFYCAGF--GVFFT-PPS---S-HS------GG--KDTAASVMYT--VVTPMF
NPFIYSLRNKD-----------MKGAL-QK------------------------------
------------------------------------------------------------
------------------------------------------------------------
--------------------------LVCKNTALPH--------KP
>platypusOR224(5778.12.590)
-------------------------------------------------M---SRVNHT-
TM-SE--FIL-L-------------GFSHL-G-G-----SQRLLFGLF-LPIY-LVTLEA
NAVIVT--TIV-LDRRL-H-V-PMYFFLATLSCSETLYTLVIIPKALVDLLAQ-HR-A--
--ITITACAFQMGSFLFLGCSHSFLLAAMGFDRYVAIC-RPLNYARLMTRGVCMVLVAAA
S------------SCGS-AVSLVV-TFLIFGPPGP---SSD-RLQHFFCDIPPVLKAT--
LPPGSP-RRGVIL--ALGALVLVIPLSLIAASYAHIVATILRIP-SSRGR--VKPFSTCA
SHLIVVTIHYTCAS--FIYLR-PGA---G-DS------SG--RDALVSVTYT--AVTPLL
NPVIYSLRNRD-----------FKAAL-NR------------------------------
------------------------------------------------------------
------------------------------------------------------------
---------------------------VFERIFCPA--------RL
>platypusOR225(5866.1.6304R)
-----------------------------------------------------RGGNQT-
SV-SE--FLL-L-------------GLSDR-P-E-----QQLLLFVVF-LWMY-LLGVLG
SLLIVL--AIG-SDPHL-H-T-PMYFFLTNLSLADACFLSTTIPKMLVNIQTQ-SK-S--
--ISYTGCLTQMYFFILLGSLDHFLLTGMAFDRYVAIC-HPLHYTTIMSPPLLAILVSGS
W------------IISG-LYALIH-TLLVVRLSFC---MDN-EILHFFCELNQILKLS--
CTDTVI-NDVLLY--VLIVMLGVGPIAGLIFSYTHIVSTILKIS-SARGR--SKAFSTCG
SHLAVVSLFYGSAL--GVYLS-PMS---I-QA------TR--QGSIASVVYT--VVTPML
NPFIYSLRNKD-----------MKWAL-RN------------------------------
-----------------------------------------------------------V
------------------------------------------------------------
-----FC--------------RKSLFFQTL----------------
>platypusOR226(5866.1.502)
------------------------------------VPCLVSRSRTSSPM---ERGNQT-
SI-SE--FLF-L-------------GLSDR-A-E-----QQQLLFVLF-LWMY-LLGVLG
SLLIVL--AIG-SDPHL-H-N-PMYFFLTNLSLVDIFLLSTTIPKMLANIQTQ-DK-S--
--ISYPGCLAQMFFFLLFIALDHFLLTGMAYDRYVAIC-HPLHYTTIMNPRLCALVIAGS
W------------IVSS-LHALTH-TLLVVRLSFC---SNH-EILHFFCDLYQVLKLS--
CTDTLI-NESFMY--LLTVVFGVFPFICLMFSYSHIVSTILRIP-STRGR--SKAFSTCG
SHLSMVSLFYGTGL--GVYFS-PTS---N-QA------SR--QGTTASVMYT--VVAPML
NPFIYSLRNKD-----------MKWAL-RN------------------------------
-----------------------------------------------------------M
------------------------------------------------------------
-----FI--------------RKNPIF-------------------
>platypusOR227(5866.4.6390R)
-------------------------------------------------M---KRANQT-
SV-SE--FLL-L-------------GLSDR-A-E-----QQQLLFVMF-LCMY-LLGVLG
SLLIVL--AID-SDPHL-H-T-PTYFFLTNLSLADVCFLSTTVPKMLANIQTH-SK-S--
--ISYGGCLAQINFFMLFSGIDHFLLIWMAFDRYVAIC-HPLHYTIIMNPRLCAWMVAGS
W------------IVSA-FNSLTH-TSLLIQLSFY---GDN-KILHFFCEINQVLKLS--
CTDTLI-NVALLF--TLLVVLGVVPLTGLLFSYTRIISTILTIP-SAVGR--SKAFSTCG
SHLSVVSLFYGTGF--GVYFS-PTS---T-RA------SR--QLSIASVMYT--VVTPML
NPFIYSLRNKD-----------MKWAL-RK------------------------------
-----------------------------------------------------------L
------------------------------------------------------------
-----IR--------------RKTLFSQGL----------------
>platypusOR228(588.58.9860R)
-------------------------------------------------M---EKRNQT-
QV-SE--FIL-V-------------GFSGQ-P-D-----QQRLLFGLF-LAVY-SVSVLG
NLLIIL--AVR-SDPRL-H-T-PMYFFLVHLSFVDICLTSTTVPRMLENLWAG-GK-S--
--IPFAGCLAQMYFFLSFVNTDGFLLAAMAYDRFLAIC-RPLRYAAAMGPRLCTLLVAGP
W------------LVTH-SNALVQ-TLMMARLSFC---VGT-VIPHFFCEFAPLLQLA--
CSDTHF-NERLAL--AAAVLLGFTPAGCILASYARIVSVVLRVP-SARGK--RRAFSTCG
SHLVVVTLFYGTGI--GVYLC-PAA---A-YP------SG--NGPMASLVYA--VVTPTL
NPFLYSLRNGD-----------MKGAL-RK------------------------------
------------------------------------------------------------
------------------------------------------------------------
-----------------------------VICGRFS--------HH
>platypusOR229(588.60.12393R)
----------------------------------------------MEGV---NR-S---
RV-DE--FIF-L-------------GLTEN-P-I-----LEAAFFATF-SVTY-VLTLLG
NLLIVV--TVA-STPRL-H-T-PMYFFLGNLSLIDVCHSSVTVPKMLEGFLSE-NK-S--
--ISFEGCIAQLFFLHLFACSEIFLLTVMAYDRYVAIC-VPLHYPAVMTVEVGVQLVSAL
W------------LGGV-VHSLVQ-TLLTIRLPYC---GPN-VIDNYFCDVPQVIRLA--
CTDTYL-TWMLIV--SNSGAISLFCFLALSASYSVILASL-RKR-SAEGR--RKALSTCT
VHFIMVVFLFGPCI--FLYTR-PHT---T-YS----------ADKAVSVFYT--VITPWL
NPLIYTLRNEE-----------VKKSM-RQ------------------------------
-----------------------------------------------------------L
RKKQV-------------------------------------------------------
--------------------------------FVLR--------CF
>platypusOR230(6057.2.821)
------------------MEE----------------------------A---NS-T---
AV-SE--FIF-L-------------GLTQM-Q-E-----MRIVLFLVF-LLVY-ATTLLG
NVLIMV--TVT-CDPRL-H-T-PMYFLLRNLSVMDLCFSSVSVPKMLVDLLSE-SM-A--
--ISFGGCMTQMFFSHFFGGGTVFFLSVMAYDRYVAIS-RPLHYVAFMSPQMCVGLIMAA
W------------VGGF-VHSIVQ-LGLVIRLPFC---GPN-ILDNFYCDVPQVLRLA--
CTDASV-LEFLMI--SNSGLLTLLWFLLLLVSYTVILVML-RSH-SGESR--KKAISTCT
THLIVVTLMFGPCI--YIYGR-PFS---P-LS----------MDKAISLSFT--VITPML
NPMIYTLRNQE-----------MKSAM-KK------------------------------
-----------------------------------------------------------L
MKRHI-------------------------------------------------------
--------------------------------------------RS
>platypusOR231(6057.2.6899)
------------------MEE----------------------------A---NF-T---
AV-SE--FIF-L-------------GLTQM-Q-E-----MRVVLFLVF-LLVY-TTTLLG
NGLIVI--TVT-CELRL-H-T-PMYFLLRNLSVMDLCFSSVSVPKMLVDLLSE-SM-A--
--ISFGGCMAQMFFFHFFGGGTVFFLSVMAYDRYVAIS-RPLHYVALMSPQVCVGLIVAT
W------------VSGF-VHSIVQ-LGLVVRLPFC---GPN-ILDNFYCDVPQVLRLA--
CTDTSV-LEFLMI--TNSGLLTLLWFLLLLVSYTVILVML-RSH-SGEGR--KKAISTCT
THLIVVTLMFGPCI--YIYGR-PFS---P-LS----------MDKAVSLSFS--VITPML
NPMIYTLRNQE-----------VKSAM-KK------------------------------
-----------------------------------------------------------L
MGRHV-------------------------------------------------------
--------------------------------------------YS
>platypusOR232(6057.2.15582)
------------------MEL----------------------------E---NG-T---
TT-SE--FVF-L-------------GLTQS-R-G-----LQGVLFVVV-LLIY-TTILLG
NLLIMV--TVT-CDPRL-H-S-PMYFLLRNLSVMDIFCSSVTLPRMLVDFLSA-TK-T--
--ISYTGCMIQIFFFHFLGGADLFFLSVMAYDRYVAIS-RPLHYVAAMNTQVCVGLIVAS
W------------VGGF-VHSIVQ-LALLLPLPFC---GPN-VLDNFYCDIPQVLRLA--
CTDTSA-LEILII--SNSGLLVLIWFILLLASYVVILGML-RSH-SKEGR--RKAASTCT
SHIMVVFVQFVPCI--YIYAR-PFT---P-FP----------MDKAVSICDT--VLPPML
NPMIYSLRNRE-----------VRSAV-SR------------------------------
-----------------------------------------------------------M
RKRYL-------------------------------------------------------
----------LSKEHSESVRGRRKGLTGEGRSGKRE--------DL
>platypusOR234(6280.1.6666)
------------------------MMEV--TN----GSS---------------------
-G-GD--FIL-M-------------GFSDQ-P-Q-----LEMVLFVLI-LISY-LLTLLG
NTTIVV--VFH-LDPHL-H-T-PMYFFLSHLSFVDLCFTTSVIPQLLWNLWGP-YK-T--
--ITVIGCAVQLSVALSLGSTECVLLTIMAFDRYAAVC-RPLHYMTIMHPRLCQGLAAVA
W------------LSGM-GNSAIQ-STITLRLPRC---GNR-RIPNFGCEVPTMIKLA--
CVDIRA-NEVVLF--IATLILVLLPIALIVVSYGFIARAALRIK-SSQAW--RKALGTCG
SHLLVVTLFFGMTS--IIYIQ-PNS---S-FS------KN--SGKFLTLFYT--VITPTL
NPLIYTLRNKD-----------MKGAL-RR------------------------------
-----------------------------------------------------------L
---LG---------------KDQS------------------------------------
----------------------------------------------
>platypusOR236(6611.1.2713R)
----------------M----E-----KENDT----MG----------------------
---TD--FIL-L-------------GLFNH-T-R-----AHQVLFALV-MMTS-ITSLMG
NTAIIL--LIH-RDLHL-H-T-PMYFLLGQLSLMDVMLVFTTIPQMAGDFWYG-RN-S--
--ISLVGCAIQIFIFLTLEGGECFLLAAMAYDRFVAIC-CLLRYPVLMSPRLCLLLAVVS
W------------LLGA-TDGLVQ-AGITMSYHFC---RSR-EVNHFFCEAPALVRLA--
CDDTMV-FESVMY--VCCVLMLLIPFSVILGSYGLILETILRMR-SVEAK--KKAFTTCS
SHLSVVGLFYGAAI--YIYMR-PSS---Y-DS------TD--YDKVVSAFYT--ILTPVL
NPLIYSLKNRE-----------VLGAL-KR------------------------------
------------------------------------------------------------
------------------------------------------------------------
---------------------GLTDCRFRNLRVERE--------AA
>platypusOR237(6621.2.1409)
------------------MEL----------------------------E---NG-T---
AV-SE--FIF-L-------------GLTQS-P-G-----LQRVLFVVF-LLIY-AMTLLG
NLLIMV--TVT-CDPRL-H-T-PMYFLLRNLSILDVCYSSVTLPRMLVDFLSA-SK-T--
--ISYSGCLTQIFFFHFLGGADLFFLSVMAYDRYVAIS-QPLHYTAAMNTQVCVGLIVAA
W------------VGGF-LHSIIQ-LALLLPLPFC---GPN-VLDNFYCDIPQVLRLA--
CMNTSV-LEILII--SNSGLLVLIWFILLLASYTVLLVML-RSH-SKEGK--RKAASTCT
SHLIVVFVHFIPCI--YIYAR-PFT---P-FP----------TDKAISIFDT--VIPPML
NPMIYSLRNHE-----------MKSAM-KR------------------------------
-----------------------------------------------------------L
KKRTS-------------------------------------------------------
-----------------MKCGTFCQRRETYPGCSQT--------PQ
>platypusOR238(6621.2.9770R)
------------------KEL----------------------------G---NA-S---
AV-SE--FIF-L-------------GLTQI-Q-G-----LQMVLFILF-LLVY-IMTLLG
NLLIMV--TVT-CDPRL-H-T-PMYFLLRSLSVMDVCYSSVTLPRMLVDFLSA-TK-V--
--ISYGDCMIQIFFFHFLGGTQILFLAVMAYDRYVAIS-RPLHYVAIMNTQVCVGLIVAA
W------------VGGF-VHSIVQ-LALLLPLPFC---GPN-VLDNFYCDVPQVLRLA--
CTDTSV-LEILMI--SNSGMLVLVWFLLLLVSYTIILGML-RSH-SKEGR--RKAASTCT
SHLIVVFVQFVPCI--YIYTR-PFT---P-FP----------MDKAVSICDT--VLPPMM
NPMIYSLRNRE-----------VRSAV-SR------------------------------
-----------------------------------------------------------M
RKRYL-------------------------------------------------------
---------------------------------LSR--------RT
>platypusOR239(6621.2.19328)
------------------MEV----------------------------G---NG-S---
IV-SE--FVF-L-------------GLTQN-R-G-----LQVVLFMVF-LFIY-STTLLG
NLLIMV--TVT-CDPWL-H-T-PMYFLLRNLSVIDIFCSSVTLPRMLVDFLSP-TN-T--
--ISFDGCMAQIFFFHFFGGADMFFLGVMAYDRFVAIS-RPLHYTAVMNTPVCVGLILAA
W------------VVGF-VHSSAQ-LALLYRLPFC---GPN-ILDNFYCDVPQVLRLA--
CTDTSV-LEILMI--SNSGLLVLIWFLLLLASYTVILRML-RSH-SKEGR--RKAASTCT
SHLIVVFVQFVPCI--YIYAR-PFT---P-FP----------MDKAVSVCDT--VLPTML
NPMIYSLRNRE-----------VKLAM-KR------------------------------
-----------------------------------------------------------L
KKRLL-------------------------------------------------------
--------------------------------------------QA
>platypusOR242(7292.1.9156)
-----------------------------------------------MSP---KG-NYT-
RV-TE--FIL-V-------------GFPGS-V-G-----LRLSLFLLF-LLAY-LLTLSE
NLVIIT--LVQ-GHRPL-R-K-PMYFFLSLLSFLEIWYVSVTVPKMLAALLTLRAR-H--
--ISFLACMAQLYFFLGLACTECLLLAVMAYDRHVAVC-HPLRYPAIMGPGLCLRLGAGS
W------------LGGF-AVSLGK-TFFVSRLVYC---GPD-VLNHFFCDVSPLLNLA--
CTDMSL-AELVDF--LLALVILLGPLLVSVFSYVSIVAAVLRIP-SASGR--KKAFSTCA
SHLAVVVIFYSASL--FIYAR-PRA---L-DS------FD--YNKSVSVVYT--VLTPLL
NPIIYCLRNQE-----------VKDAL-KM------------------------------
------------------------------------------------------------
------------------------------------------------------------
-------------------------MRKKATQKMCV--------AP
>platypusOR244(7663.1.8401)
------------------------------------------M------D---NC-T---
SV-TE--FFL-L-------------GFSNS-R-E-----LQLVYATMF-LLVY-LASLMG
NLLIIT--VIT-HDRHL-H-T-PMYFFLKNLSFIDLCYISVTVPKSILNGLTG-SG-S--
--ISLLGCVLQVFWVTFLACAELLLLTAMSYDRYIAIC-CPLRYDSIMNRGASVKMVAVS
W------------LGGS-FNGFLH-TAASCTLPFC---GSN-VIHQFFCEIPQLLKLS--
SSRRNV-PELAVT--VVSAVLVLFSFIAIIISYVRIFSAVMKIS-SVEGQ--SKAFSTCL
PHLLVFTTFLITCV--FEYLK-PTSDS-P-SI----------LDVLLSVFYT--VVPPTL
NPLIYSLRNMD-----------MKAAI-GK------------------------------
-----------------------------------------------------------F
MGSCR-------------------------------------------------------
--------------------------------------------IR
>platypusOR245(7663.1.15637R)
------------------------------------------M------S---NI-T---
TV-TE--FLL-L-------------GFSDI-R-E-----LQLIHTALF-LLVY-LAALMG
NLLIIA--VTT-LDRHF-H-T-PMYFFLKNLSILDLGYISVTVPKSILNSLTN-VN-S--
--ISLLGCAAQVFLVFLFAGSEMALLTVMSHDRYVAIC-RPLHYEVIMPHGACVRMLAAS
W------------FGSC-LNAIMY-TTSTFSLSFC---GPN-IVHQFFCDGPQLLRLA--
CSTDRV-TEDVSL--AITVGLSFFCFVLIVGSYIRIFSAVLRMP-SVAGR--SKAFSTCL
PHLVVVTLFLMSGS--FAYLK-PITDS-P-SA----------PDLLVSVFYA--MVPPTL
NPLIYSLRNRD-----------MKAAM-GT------------------------------
-----------------------------------------------------------L
LWPKH-------------------------------------------------------
-----------------------------LPKEKTP--------IG
>platypusOR246(8030.2.10446R)
----------------------------------------------MSPM---EGENQT-
RI-SE--FVL-L-------------GLLGS-P-EQQQQQQQRLIFWLF-LWMY-LLGGAG
NLLMIL--AVS-SDPLL-H-T-PMYFFLSNLSFVDLCLITTTVPKMLLNIQTQ-KK-T--
--ISYAGCLTQMYFFSLLLGMDNMILAVMAFDRNVAIC-HPLHYTSVMLPSLCGLLVAVP
W------------VLTN-LISLSL-TLLTARLSFC---GNN-EIPHFFCDINGLLKLS--
CSDTRS-AENLLL--ILTSVLGMPPLVGILASYSRIVATVLRIP-SAKGK--WKVFSTCG
SHLTVVALFYGSGL--AVFFT-PPS---S-HS------KR--KDTAASMMYT--VVTPMF
NPFIYSLRNKD-----------MKGVV-KK------------------------------
------------------------------------------------------------
------------------------------------------------------------
-----------------------------------W--------VC
>platypusOR248(8398.3.7572R)
------------------------------------------M------A---NH-T---
FV-ME--FFL-L-------------GFSEV-R-E-----LQLVHAALF-LLVY-LAALLG
NLLIVA--ITV-LDRRL-H-T-PMYFFLRHLSILDLCYISVTVPYSIHNSLTD-RR-S--
--ISFLSCAAQLYFFACFASLEIALLTVMSYDRYVAIC-HPLRYDIIMDGGACGKMAATS
W------------LSGA-LSGLVH-TVNIFLLPFY---DSN-VIHQYFCDIPQLLTLS--
CSPSIV-PELVLI--GVSIMLDFGCFLFMGVSYFHILSTVLRIP-SAQAR--TKAFSTCL
SHLAVIAIFFSCGF--IAHLK-MPSDS-P-SL----------LDLLVSLFYP--VLPPAL
NPLIYSLRNKD-----------MKAAL-GR------------------------------
-----------------------------------------------------------V
LKGK--------------------------------------------------------
--------------------------------------------LP
>platypusOR249(8461.1.3076R)
------------------------------------------------MG---PA-NWT-
AV-TE--IVL-V-------------GIPTT-P-E-----LGVFLFLLF-LSAY-MVTVLG
NLLIIM--LIC-LDYRL-H-S-PMYFFLSHFSFSEILTTTCVVPRMLANFLSE-TK-S--
--VSFHECFTQLCFYFLFGSTEFIFFAIMSYDRYVAIC-QPLRYPTILTRSLCAQLVTIA
W------------FGSF-FLILPS-ILLRTRLPYC---GPN-IIDHFFCDSAPFLHLA--
CADVTF-IELLDF--IVSLVLLISSLAMTIISYVCVISTILKIP-SGKGR--KKAFSTCA
SHFTVVSMGYGISI--FVYVQ-PTQ---K-RS------LQ--LNKILFVLSS--VVTPLL
NPFIFSLRNET-----------MKRAL-SE------------------------------
------------------------------------------------------------
------------------------------------------------------------
-----------SLGRVQSFTKDLRVIPVMNSNPCRS--------RS
>platypusOR250(84976.1.873)
----------------M----K----KWNESS-----G----------------------
---TE--FFL-V-------------GLFAH-L-S-----YPSLLVSAL-SIVY-LLALAG
NSLMIF--LIW-MDSRL-H-T-PMYFFLSQLSLMDLLLTSVVVPKVLIDYLLN-TS-M--
--ITPVGCGIQMFLVMTLGGGEGLLLGFMSYDRYVAVC-HPLRYPLLMPQDKCQRLGVGA
C------------MGAA-LVSLFN-TILTMCLPYC---RPR-KVHHFLCEPPALLKLA--
CVDLSV-YEPAVF--VISSIVILIPFLLILASYAHILLAILQMP-STGGW--RKVAITCS
SHLLVVHLYYGAAM--LMYIR-PSS---Q-HS------PG--EDNILAVFYT--VLTPML
NPLIYSLRNKE-----------VTGAM-RK------------------------------
------------------------------------------------------------
------------------------------------------------------------
-------------------------------LFREF--------CA
>platypusOR251(8830.2.8305R)
----------------------------------MLEISLEKM------A---NV-T---
TM-ME--FLL-L-------------GFSEV-R-E-----QQLVHAVLF-LLLY-LAALMG
NLLIVA--VTT-LDQRL-H-T-PMYFFLRHLSILDLCYISTTVPKFIVNSLTD-RR-E--
--MSFLGCVFQVFFFISLASTEMALLTVMSFDRCMAIC-LPLHYEFVISRGDCGKMVASS
W------------FSGS-LSGLMQ-TAVTFSLPFR---GSS-EIHQFFCDIPQLLKLS--
GSDWIM-AEMGIS--ALIACLAFVCFVSMIISYVCIFSAVLRIR-SSEGW--NKGFSTCL
PHLIVVAFFFSTGS--FAYLK-LPSDS-P-SF----------QDLLVSVFYT--VVPPTL
NPLIYSLRNKD-----------MKAAL-KK------------------------------
-----------------------------------------------------------I
LGREK-------------------------------------------------------
--------------------------------------------FT
>platypusOR252(921.14.6458R)
----------------------------MVNA----NES-R-------------------
-V-NE--FLL-L-------------GITRD-P-L-----EQKFLFGLF-LLVY-MVTLVG
NLGLIS--LIR-MMPHL-H-T-PMYFFLSNLSFLDFCYSSVTLPKMLADLLSE-RK-T--
--ISFSGCVAQLSLFIIFATAELYLLASMAYDRYVAIR-SPLLYPVLMSTRVCVSLVALC
Y------------VAGI-VNSLTV-VSSIFQLSFC---TSK-TVNSFFCDIPPLLALS--
CSDTRT-CEILVF--AFGGFIQLSSLLIVLISYLFIIITILKIR-SADGK--LKSFSTCA
SHLAVVSLFYGTLI--FMYLR-PTS---S-YS------LD--HDRVVSVFYT--TVIPML
NPIIYSLRNRE-----------VKEAL-KR------------------------------
-----------------------------------------------------------A
---VY---------------KG--------------------------------------
---------------------------------------------F
>platypusOR253(921.15.4920)
-------------------------------------------MNELRGV---NY-T---
EV-TE--FIL-V-------------GLSNQ-P-K-----SQIIFFCIL-LHLY-LGTIVG
NMLIIL--VVW-KEPRL-H-T-PMYFFLCNLSFVDLCSTTTAVPLTLVNCLRD-CP-I--
--ITYNDCFAQMTISIFWGITECCLLAVMAYDRFVAIS-YPLRYPLIMTMRACFYIAATM
W------------ISNF-LLALIP-V-ITIPVRFC--AGNN-VVNHFVCEVEAVLKLV--
CSDTTV-NEILML--INSIFIFPLPFLFILLSYIRIVVAILKIP-STAGR--RKAFSTCG
SHLTVVTIYYGTLI--SIYLK-PQN---K-DS------KD--QDKIISIFYG--IVIPMM
NPLIYTLRNKD-----------MIGAL-RK------------------------------
------------------------------------------------------------
------------------------------------------------------------
-----------------------AVGKTKQVRLSVC--------EF
>platypusOR254(921.20.15876)
-------------------------------------------MNELRGV---NY-T---
EV-TE--FIL-V-------------GLSNQ-P-K-----SQIIFFCIL-LHLY-LGTIVG
NILIIL--VVW-KEPRL-H-T-PMYFFLCNLSFVDLCSTTTAVPPALVNCLRD-CP-T--
--ITYNDCFAQMTISLFWGITECCLLAVMAYDRFVAIS-NPLRYTLIMTMRACFQTAATM
W------------ISNF-LLALIP-V-VTIPVRFC--AGHN-VVNHFVCELEAVLKLV--
CSDTTV-SEILML--INSIFIFPLPFLFILLSYIRIVVAILKIP-STAGR--RKAFSTCG
SHLIVVTIYYGTLI--SIYLK-PQN---K-DS------KD--QDKIISIFYG--TVIPMM
NPLIC-------------------------------------------------------
------------------------------------------------------------
------------------------------------------------------------
----------------------------------------------
>platypusOR255(921.27.7402)
----------------------------------------------MDPV---QE-NST-
SP-SE--FII-L-------------GFGNH-P-E-----LQLFFFGLF-FIIH-LITLTG
HLTIVL--VTS-VSHSL-R-I-PMYFFLRNLSAIEILYILVIVPNMLANFLSK-NK-T--
--ISFVGCALQMHCFIALGGAECFLLAFMSYDRYVAIC-QPLRYAVIINRTLCFQMLAIA
G------------LSGF-ALSLSL-TVLIFRLPFC---GSH-AINHFFCDIPALLFLA--
CTDSPV-NEVAVF--IVCVLILLIPFFLILLSYAFIAAAILRIR-SAEGR--RKAFSTCA
GHLVVSLLHNGCAI--FIYIR-PKS---A-YA------PD--QDKVVSLVYT--NVTPML
YPMIYSLRNQE-----------VQGAL-RR------------------------------
------------------------------------------------------------
------------------------------------------------------------
---------------------------VLGRKIISW--------VS
>platypusOR256(921.29.5370)
---------------------------------MPPFLCFSGLLPKMNGA---LG-NLT-
TA-SE--FVF-L-------------GFADL-P-E-----GQVLLFGLF-LLMH-VITLSG
HLTITL--ITL-IDPCL-Q-T-PMYFFLRNLSSIEICYTLAIVPNMLANLISV-TR-E--
--ISFAGCAVQMYFFVALGTSECFLLSVMSYDRYTAIC-NPLRYSVIMSRSSCQRLLLAV
G------------TSGF-VLALGL-TVLIFRLPFC---GSH-AINHFFCDIPALLFLA--
CSDTRV-NELVVF--ALCFLALLIPFLLILLSYAFIAAAILRIR-SAEGR--RKAFSTCA
GHLVVSLLHNGCAI--FIYIR-PKS---A-YA------PD--QDKVVSLVYT--NVTPML
YPMIYSLRNQE-----------VQGAL-RR------------------------------
------------------------------------------------------------
------------------------------------------------------------
---------------------------VLKRKVFSE--------KM
>platypusOR257(921.29.12038)
----------------------------------------------MESE---NQ-T---
LV-TE--FLI-L-------------GLTDN-P-Q-----LQPFLFLLF-LTIY-FLTVLG
NVTILV--VTC-FDSRL-R-M-PMYFFLSNLSFLDVCYTSVTVPRMLLNLLSQ-FK-A--
--ISYTACISQLYFFIVFAGTECFLLTAMAYDRYLAVC-KPLRYPALMDNRRLLLLATAA
W------------GTGI-FNATSH-ISFTVRLVFC---GPN-EIDHFLCDIRELLKLA--
CSSTRN-NQLEIF--LVGGTLRITSFCLTLGSYVPIIITVLKIR-SEESR--KKTFSTCA
SHLTVVVLYYGTLN--FVYGR-QTS---G-NT------LY--MSKMMSVMFS--VVIPML
NPLIYTLRNQQ-----------VKGAI-GN------------------------------
------------------------------------------------------------
------------------------------------------------------------
----------------------FWYTRCCLVKPPLS--------GG
>platypusOR258(9697.1.3542R)
------------------------------------------M------S---NT-S---
TV-RG--FLL-L-------------GSSEV-R-E-----PRPVHAAPF-LPVY-PAALTG
NLLVVA--VAL-LGRRL-R-A-PVYFFLGNLALVDLCFVSVTVPKSVAVCLTD-CR-S--
--ISFLSCAAQLFLVVLFAAPEFFVLTAVSYDRYAAIC-LPLRYGVVVGRGVCGKMAAAS
W------------LGGG-LVGVLF-SASTFSLSFC---GSH-VVRRFFCDVPSLLKIT--
RSEDRS-AIDASV--TLSLTVGAVGSVSIAVSYARVIGAVLRMP-AAEGR--AGAFSTCL
PHLLVVTVFLSSGV--FGYLE-PPS---H-SS------SV--FDLPMPVFYA--VGPPAP
NPLIYSLRNRD-----------LKAAL-RT------------------------------
-----------------------------------------------------------I
LKRGF-------------------------------------------------------
---------------------------------PQT--------LL
>platypusOR259(9697.1.15736R)
------------------------------------------M------A---NL-T---
AV-RG--FFP-L-------------GFSEV-R-E-----VRLVQAAPF-LPVY-LAAPTG
NLLVVA--VAV-LDRRL-R-A-PVYFFLGHLSVLDLCLVSVTVPKSILDALTD-CS-S--
--VSFPACVSQLLLVILFAASEMFILTAMSYDRYVAIC-HPLRYEVVMNRGACEKMAAAS
W------------LTGG-LFGVLF-SASTFSLSFC---GPR-VVPQFFCDVPSLLTIS--
CSENHV-AVDVGV--AIGSCLGFVCLVSIVASYASIFSTVLRIP-SAASR--SKTFSTCL
PHLLVVTVFFTTSA--FDHLK-PPS---D-AS------PT--PDLPVSVFYT--VVPPAL
NPLIYSLRNRD-----------VKAAL-GK------------------------------
-----------------------------------------------------------L
LGDY--------------------------------------------------------
----------------------------------------------
>platypusOR260(9748.1.1969)
------------------------------------------M------A---NH-T---
FV-ME--FFL-L-------------GFWEV-R-E-----LQLVHAALF-LLVY-LAALLG
NLLIVA--ITV-LDRRL-H-T-PMYFFLRHLSILDFCYISVTVPHSIHNSLTD-RR-S--
--ISFLGCDAQLYFFACFASLEIALLTVMSYDRYVAIC-HPLRYDIIMDGGACGKMAATS
W------------LSGA-LSGLLH-TVNIFLLPFC---DSN-VIHQYFCDIPQLLTLS--
CSPSIV-PELVLI--GFSIMLDFGCFLFMGVSYFHILSTVLRIP-SAQAR--TKGFSTCL
PHLAVIAIFFSCAF--IAHLK-MPS---D-SP------SV--LDLLVSVFYT--VLPPAL
NPLIYSLRNRH--EGRPGQGPQGETSLKSK------------------------------
------------------------------------------------------------
------------------------------------------------------------
--------------------------------------------VA
>platypusOR262(12714.6.1797R)
------------------------MLAM--RN----DSL---------------------
-G-EH--FIL-M-------------GFSDQ-P-Q-----LEVILFVVV-LTSY-LLTLVG
NTIIIV--VSR-LDPRL-H-T-PLYFFLSHLSLVDLCFTTSIVPQLLWNLWGP-SK-A--
--ITVVGCAIQLYVSLALGSAECVLLPIMAFDRYTAVC-RPLHYRSIMHPRFCHALAAVA
W------------TSGL-GNSVIQ-STITLQLPRC---GHR-HLAHFICEVPALIKLA--
CMDTKA-NEIQLF--VATLVLLLLPMTLIMLSYGFIARAVLRIK-SSQAW--QKALGTCG
SHLLVVTLFFGMGS--VIYIQ-PNS---S-FS------KT--SGKFLTLFYT--VVTPTL
NPIIYTLRNKD-----------MLGAV-RR------------------------------
-----------------------------------------------------------L
---LW---------------KDCCSMKT--------------------------------
----------------------------------------------
>GA_x6K02T2RJGY-959918-960853
----------------------------MERT----NVSHE-------------------
---ME--FEL-L-------------GLTSD-P-Q-----LQKLLFVVF-LVMY-AITVLG
NLVMFF--LIH-VSTTL-H-T-PMYSLLKSLSLLDFCYSSTVVPQTLLNFLVE-RK-V--
--ISYFGCMAQMFFFAGFATSECYLIAAMAYDRYVAVC-SPLLYPTIVSPNVCASLIGGS
Y------------GAGF-LNSLIH-TSCIFSLNFC---GAH-VVTHFFCDGPPILSLS--
CVDTSL-CEILLF--IFAGFNLLSCTLTILISYLLIFIAILQMR-SNQGR--FKAFSTCS
SHLTAVCFFFGTTL--FMYLR-PKS---S-YS------LT--QDRTVAVIYT--AVIPML
NPLIYSLRNKD-----------VKEAL-RR------------------------------
-----------------------------------------------------------V
------------------------------------------------------------
------------------------------WGWKAM--------G.
>GA_x6K02T2RJGY-644134-645075
----------------------------MERV----NYT---------------------
VL-TE--FIL-T-------------GVPHP-P-G-----LRTFLFVFF-LLIY-ILTQLG
NMIILI--TVC-TDTQL-H-ARPMYIFLGALSVIDMGISTIIVPRLMMNFTPG-IK-P--
--IPFGGCVAQLYFYHFLGSTVCYLYTTMAYDRYLAIC-QPLRYPVLMSAKLSTLLVAGA
W------------VAGL-IHGAIQ-AILTFRLPYC---GPN-QVDYFFCDIPAVLKLA--
CADTTV-NELFTF--VDIGVVVASCFSLILLSYIYIIRAILRIR-TADGR--RRAFSTCG
AHVTMVTVYYVPCA--FTYLR-PDS---H-GI----------LDGAAALFPT--AITPFL
NPLIYTLRNQE-----------VKMAL-RR------------------------------
------------------------------------------------------------
------------------------------------------------------------
--------------------------MVGSQSTKSG--------G.
>GA_x6K02T2RJGY-622120-623061
----------------------------MERI----NYT---------------------
VL-TE--FIL-T-------------GVPHP-P-R-----LRTFLFVFF-LLIY-ILTQLG
NALILI--TVC-ADTQL-H-ARPMYIFLGALSVIDMGISTIIVPRLMMNFTPG-IK-P--
--IPFGGCVAQLYFYHFLGSSQCFLYTTMAYDRYLAIC-QPLRYPVLMSAKLSILLVAGA
W------------VAGS-IHGAIQ-AILTFRLPYC---GPN-QVDYFFCDIPAVLKLA--
CADTTV-NELVTF--VDIGVVVASCFSLILLSYIYIIRAILRIR-TADGR--RRAFSTCG
AHVTIVTVYYVPCA--FIYLR-PDS---H-SI----------LDGAAALFPT--AITPFL
NPLIYTLRNQE-----------VKLAL-RR------------------------------
------------------------------------------------------------
------------------------------------------------------------
--------------------------MVGSQSTKSE--------V.
>GA_x6K02T2RJGY-608749-609705
----------------------------MRRN----RNTSLDD-----------------
VV-TD--FLL-L-------------GLAHP-P-N-----LRAFLFLVF-FLIY-ILTQLG
NLLILL--TVW-ADPKL-H-ARPMYILLGVLSFLDMWLSSVIVPRIILNFTPA-SK-V--
--IAFGGCAAQLYFFHFLGSTQCFLYTLMAYDRYLAIC-QPLRYPVLMNGKLCTILVAGA
W------------VAGS-IHGSIQ-ATLTFRLPYC---GPK-EVDYFFCDIPAVLRLA--
CADTTV-NELVTF--VDIGVVAASCFMLILLSYANIVHAILKIR-TADGR--KRAFSTCG
SHLTVVTVYYVPCI--FIYLR-AGS---K-SP----------FDGAVAVFYT--VVTPLL
NPLIYTLRNQE-----------VKSAL-KR------------------------------
------------------------------------------------------------
------------------------------------------------------------
-------------------------LRAGRRDVDGE--------K.
>GA_x6K02T2RJGY-583652-584608
----------------------------MRRT----RNTSLDA-----------------
VV-TD--FLL-L-------------GLAHP-P-N-----LRAFLFLVF-FLIY-ILTQLG
NLLILL--TVW-ADPKL-H-ARPMYILLGVLSFLDMWLSSVIVPRLILNFTPA-SK-A--
--IPFGGCVAQLYFFHFLGSTQCFLYTLMAYDRYLAIC-QPLRYPVLMNGKLCTILVSGA
W------------VAGS-IHGSIQ-TTLTFRLPYC---GPN-QIDYFICDIPAVLRLA--
CADTTV-NELVTF--VDIGVVAASCFMLILLSYANIVHAILKIR-TADGR--KRAFSTCG
SHLTVVTVYYVPCI--FIYLR-AGS---K-SP----------FDGAVAVFYT--VVTPLL
NPLIYTLRNQE-----------VKSAL-KR------------------------------
------------------------------------------------------------
------------------------------------------------------------
-------------------------LTAGRRDVGGE--------K.
>GA_x6K02T2RJGY-534312-533386
------------------MGA----------------------------L---NQ-T---
RV-TE--FIF-L-------------GLTDN-W-V-----LEILFFVPF-TVTY-MLTLLG
NFLIVV--TIV-FTPRL-H-N-PMYFFLSNLSFIDICHSSVTVPKMLEGLLLE-RK-T--
--ISFDNCIAQLFFLHLFACSEIFLLTIMAYDRYVAIC-IPLHYSNVMNMKVCVQLVFAL
W------------LGGT-IHSLVQ-TFLTIRLPYC---GPN-IIDSYFCDVPPVIKLA--
CTDTYL-TGILIV--SNSGTISLVCFLALVTSYTVILFSL-RKQ-SAEGR--RKALSTCS
AHFMVVALFFGPCI--FLYTR-PDS---S-FS----------IDKVVSVFYT--VVTPLL
NPLIYTLRNEE-----------VKTAM-KH------------------------------
-----------------------------------------------------------L
RQRRI-------------------------------------------------------
-----------------------------------C--------S.
>GA_x6K02T2RJGY-520647-521579
------------------MEK-------------------------AVLI---NE-T---
SV-MS--FRL-T-------------GLSTN-P-L-----VQMAVFFIF-LIFY-VLTLVG
NILIVI--TII-YDRRL-H-T-PMYFFLSNLSFIDVCHSTVTVPKMLSDTFSE-EK-L--
--ISFDACVVQMFFLHLFACTEIFLLTVMAYDRYVAIC-KPLQYMTIMNWKVCMMLAAAL
W------------TGGT-IHSISL-TSLTIKLPYC---GPD-EIDNFFCDVPQVIKLA--
CTDTHI-IEILIV--SNSGLISVVCFVVLVVSYAVILVSL-RQQ-ISDGK--RKALSTCA
AHLTVVTLFLGHCI--FIYSR-PST---S-LP----------EDKVVSVFFT--AVTPLL
NPIIYTLRNED-----------MKSAL-NK------------------------------
-----------------------------------------------------------L
IKRRE-------------------------------------------------------
--------------------------------------------K.
>GA_x6K02T2RJGY-491851-492792
------------------MEK-------------------------AVLI---NQ-T---
SV-MS--FRL-T-------------GLSTN-P-K-----VQMAIFFIF-LIFY-VLTLVG
NILIVV--TII-HDHRL-H-T-PMYFFLSNLSFIDVCHSTVTVPKMLSDTFSE-EK-L--
--ISFDDCVVQIFFLHLFACTEIFLLTVMAYDRYVAIC-KPLRYMTIMNWKVCMVLGGAM
W------------TAGT-IHSISF-TSLTIKLPYC---GPN-ELDSFFCDVPQVIELA--
CTDTRI-TEILVV--SNSGMISMVCFVIIVVSYAVILVSL-RQQ-ISDGK--RKALSTCA
AHLTVVTLFLGHCI--FIYSR-PAI---S-LP----------EDKIVSAFFT--AITPLL
NPIIYTFRNED-----------MKSAL-KK------------------------------
-----------------------------------------------------------L
IRRKE-------------------------------------------------------
---------------------------------GKE--------K.
>GA_x6K02T2RJGU-1819-2748
--------------------M----------------------------A---DI-H---
NV-TE--FFF-L-------------GLSSN-Q-E-----VQRVCFVIF-LFLY-MAIVLG
NLLMVV--IVA-VSRNL-G-S-PMYFFLSSLSFVEICYSSTTAPKLIVDLLAE-KK-S--
--ISVWGCMAQLFFMHFFGGIEMFLLMMMAYDRYVAIC-KPLHYTSIMNRQVCTVLVGMA
W------------MGGF-VHSLAQ-VLLIFRLPFC---GPN-IIDHYFCDVLPVLKLV--
CSDTFL-IGLLIV--VNGGTLSVISFVVLLSSYAVILFHL-RTQ-SAEGR--RKALSTCG
SHVTVVVIFFAPCV--FIYLR-PTA---T-LP----------IDKMVTVFYT--VITPLL
NPIIYSLRNAE-----------VKKVI-KI------------------------------
-----------------------------------------------------------L
CTRAT-------------------------------------------------------
--------------------------------KVDK--------K.
>GA_x6K02T2RE5P-4250267-4251217
-------------------------------------------------M---AKNNIT-
TV-TE--FIL-I-------------GFNDH-P-K-----WEIPLFLVF-LSFY-LVTMLG
NLGMVI--LIH-VDVQL-H-I-PMYFFLSHLSVLDACYTSVITPQILATLATG-KT-V--
--VSYGRCAAQFFFFTICAATECFLLSVMAYDRYVAIS-NPLLYTVAMGPRKCWSLVVGA
Y------------VCGM-CGAILR-TTCTFSLSFC---ENN-QINFFFCDLPPLLKLA--
CSDTTN-IEIIIV--FFGNFVISANALVILISYLLIIKAVMRMK-SSGRR--AKTFSTCV
SHLTAVALLFGTLI--FMYIR-SGS---K-KS------LE--EDKVVSVFYT--VVIPML
NPLVYSLRNKD-----------VKAAF-KK------------------------------
-----------------------------------------------------------V
---TG---------------KWQVSHSIQY------------------------------
---------------------------------------------.
>GA_x6K02T2RE5P-4223635-4222688
-------------------------------------------------M---AD-NGT-
RL-TE--FIL-M-------------GFQLQ-A-E-----LQLGLFFTF-LTFY-LITIAG
NLGMIM--LIQ-SDPRL-Q-T-PMYFFLSHLSFLDICYSSVIVPQLLEILGNN-KM-V--
--ITYEHCATQFFFFTFYASTECFLLAVMAYDRYVAVC-NPLLYAMAMTPQTRLGLVAAA
Y------------SGAM-VNTVVR-TGCTFSISFC---KSN-QVDFLFCDLPPLMKLA--
CSETKL-QEQVIF--LFAFLVIITSVSVILVSYLFIIWAILKIR-TAGAK--AKTFSTCA
SHMIAVALFFGTII--FMYLK-GNM---G-KS------LW--EDKIVSVFYT--VVIPML
NPMIYSLRNKE-----------VKEAL-KK------------------------------
-----------------------------------------------------------A
---FK---------------RIKSSQESKT------------------------------
---------------------------------------------.
>GA_x6K02T2RE5P-4193992-4194942
-------------------------------------------------M---AKNNIT-
TV-TE--FIL-I-------------GFNDH-P-K-----WEIPLLLVF-LSFY-LVTMLG
NLGMVI--LIH-VDVQL-H-I-PMYFFLSHLSVLDACYTSVITPQILATLATG-KT-V--
--ISYRCCAAQFFFFTICAATECFLLSVMAYDRYVAIS-NPLLYTVAMGPRKCWSLVVGA
Y------------ICGV-CGAILR-TTCTFSLSFC---ENN-QINFFFCDLPPLLKLA--
CSDTTN-IEIIIV--FFGNFVILANALVILISYLLIIKAVMRMK-SSGRR--AKTFSTCV
SHLTAVALLFGTLI--FMYIR-SGS---K-KS------LD--EDKVVSVFYT--VVIPML
NPLIYSLRNKD-----------VKAAF-KK------------------------------
-----------------------------------------------------------V
---TG---------------KCQVSQCTQH------------------------------
---------------------------------------------.
>GA_x6K02T2RE5P-4171358-4170411
-------------------------------------------------M---AD-NGT-
RL-TE--FIL-I-------------GFQLQ-A-E-----LQLCLFFIF-LAFY-LITIVG
NLGMIM--LIQ-SDPRL-Q-T-PMYFFLSHLSFLDVCYSSVIVPQLLETLGSN-KM-V--
--ITYERCATQFFFFTLYASTECFLLAVMAYDRYVAVC-NPLLYAMAMTPQTRLGLVAAA
Y------------SGAM-VNTVVR-TGCTFSISFC---KSN-QVDFFFCDLPPLLKLS--
CSETKL-REQVIF--LFAFLVITTSVSVILVSYLFIIWAILKIR-TAGAK--AKTFSTCA
SHMIAVALFFGTLI--FMYLK-GNM---G-KS------LW--QDKIVSVFYT--VVIPML
NPMIYSLRNKE-----------VKEAL-KK------------------------------
-----------------------------------------------------------A
---FK---------------RIKASQESKT------------------------------
---------------------------------------------.
>GA_x6K02T2RE5P-4160554-4159619
-------------------------------------------------M---AKVNLT-
LV-TE--FLL-I-------------AFTEH-P-E-----WGLPLFHLF-LFIY-LFTLLG
NSGMIV--LIR-MDRRL-H-T-PMYFLLSHLSFMDICYSSVTVPQTMAVLLEH-GA-A--
--LSYARCVAQFFLFTFFGSIDCYLLALMAYDRYVAVC-QPLLYVTIMTQKALLSFVAGA
Y------------IAGL-LSALVR-TISAFTLSFC---GNN-EIDFIFCDLPPLLKLT--
CGESYI-QELVII--VFAIFVIPACMVVIVVSYLFIIVAILRIP-SAGGR--AKTFSTCA
SHLTAVSLFFGTLI--FMYLR-DNS---G-QA------SE--KDRVVSVFYT--TVIPML
NPLIYSLRNKE-----------VKEAL-KN------------------------------
-----------------------------------------------------------F
---LN---------------RVKTF-----------------------------------
---------------------------------------------.
>GA_x6K02T2RE5P-4147744-4146800
-------------------------------------------------M---DNNNLT-
TV-TE--FIL-V-------------GFTDH-P-E-----WEVPLFLVF-LCFY-LVTILG
NLGMVI--LIQ-MDVQL-Q-S-PMYFFLSHLSVLDACYTSVITPQILAMLATG-KT-V--
--ISYNHCAAQFFFFTFCASTECFLLAVMSYDRYVAIS-NPLLYTVAMSPKKCWSLVLVA
Y------------VCGL-SGSIQR-TTCTFSLSFC---EDN-KINFFFCDLPPLLKLA--
CSDTTN-AEIIIV--LFGNFVILVNALVILTSYLLIIKTVMRIK-SSGGR--GKTFSTCV
SHLTAVALFFGTLT--FMYIR-SGS---G-KS------PE--EDKVVSVFYT--VIIPML
NPLIYSLRNKD-----------VKAGF-RK------------------------------
-----------------------------------------------------------L
---TS---------------RLQVSQSV--------------------------------
---------------------------------------------.
>GA_x6K02T2RE5P-4127765-4126821
-------------------------------------------------M---AGRNYT-
FV-TE--FFL-T-------------AFTEH-P-E-----WGLPLFLLF-LSFY-LATLLG
NTGMII--LIQ-KNRRL-Q-T-PMYFFLSHLSFVDICYSSVIIPQMLAVLWEH-GS-T--
--ISQVRCAVQFFLFTFFASIDCYLLAIMAYDRYVAVC-QPLLYVTIMTEKARVGLVTGA
Y------------VAGF-SSGFIR-TVTAFTLSFC---GNN-EINFIFCDLPPLLKLV--
CGDSYI-QEVVII--VFAIFVMPACIVVISVSYLFIIVAIMQIR-SAGGR--AKTFSTCT
SHLTAVALFFGTLI--FMYLR-DNT---D-QF------SE--RDRVVSVFYT--VVTPLL
NPLIYSLRNKE-----------VKEAI-TK------------------------------
-----------------------------------------------------------S
---LR---------------RSKISRAP--------------------------------
---------------------------------------------.
>GA_x6K02T2RE5P-4112771-4113718
-------------------------------------------------M---DQENQT-
SI-SE--FIL-L-------------GLSNQ-A-E-----KQKLIFVIF-LSMY-LVTVIG
NSLIIL--AIG-LDIHL-H-T-PMYLFLANLSFADISSSSTSVPKMLMNIQTN-SQ-S--
--ISYEGCITQMYFSIVFVVIDNFLLGVMAYDRYVAIC-HPLNYTNIMHPRFCLLLSFCP
W------------ALSN-IVALTH-TLLANQLIFC---NHN-TIQHFFCDLAPLIKLS--
CSDAMI-NELVKF--VVGLSVITFPFALILFSYVCIIRDVLRIS-STEGK--WKAFSTCG
SHLTIVFLFYGTIV--GVYFF-PSS---T-HP------ED--TDKIGAVLFT--VVTPML
NPFIYSLRNKD-----------MKGAL-RK------------------------------
------------------------------------------------------------
------------------------------------------------------------
-------------------------LINKSHLLPLM--------S.
>GA_x6K02T2RE5P-4101369-4102328
---------------------------------------------MVDRN---PFFNKS-
GP-PE--FVF-R-------------VLTNV-P-E-----FQAILFTLF-FLLY-LMILCG
NTTIIW--VVC-NHSSL-H-T-PMYFFLGSLSFVEICYITDVVPLILSNIFGD-QK-P--
--ISLAGCGTQMFFFSVFGCTDCFLLTVMAYDRYVAIC-HPLHYNLIMTQKLCVQMVIGS
L------------SLAL-LLSLEL-TAFTFTLPFC---RHRLEINHFLCDVAPIMRLA--
CADIHV-NQAVLY--VVSILVLTVPFLLIFISYVFIASTILRMH-SAEGR--QRAFSTCS
SHLTVVLLQYGCCS--LVYLR-PRS---S-TS------ED--EDRQIALVYI--FGTPLL
NPLIYTLRNKD-----------IKDAL-RN------------------------------
------------------------------------------------------------
------------------------------------------------------------
--------------------------SFFHVPASDT--------S.
>GA_x6K02T2RE5P-4082427-4083374
---------------------------------------------MLTGK---SVLNQS-
GT-TE--FVF-R-------------VFTTV-P-E-----FQALLFLLF-LLLY-LMILCG
NAAIIW--VVC-THSAL-H-T-PMYFFLSSLSVLEIFYTTDVVPLMLSNIFGA-QK-P--
--ISLAGCGTQMFFFVTLGSTDCFLLAVMAYDRYVAIC-HPLHYSLIMTKKLCVQMVMGS
W------------SLAL-FLSLQL-TALIFTLPFC---GHDQEINHFLCDVPPVLRLA--
CADIHV-HQAVLY--VVGILVLTVPFLLICISYVFIASTILRMR-SAEGR--QRAFSTCS
SHLTVVLLQYGCCS--LVYLR-PRS---S-TS------ED--EDRQIALVYT--FVTPLL
NPLIYTLRNKD-----------VKGAL-KN------------------------------
------------------------------------------------------------
------------------------------------------------------------
------------------------------SIFHKA--------V.
>GA_x6K02T2RE5P-4037809-4038768
---------------------------------------------MLTGK---LVLNQS-
GT-PE--FVF-R-------------VFTNA-P-E-----FQALLFTLF-LLLY-LMIFCG
NTAIIW--VVC-THTSL-H-T-PMYFFLSSLSFLEICYTTDVVPLMLSNIFGT-QK-P--
--ISLAGCGTQMFFFLTLGGTDCFLLAIMAYDRYVAIC-HPLHYNLIMTKKLCVQMVMGS
L------------SLAL-FLSLQL-TALIFTLPFC---GHYLEINHFLCDVPPVLRLA--
CADIHV-HQAVLY--VVGILVLTVPFLLIFISYVFIVSTILRMR-SAEGR--QRAFSTCS
SHLTVVLLQYGGCS--LVYLR-PRS---S-SS------DD--EDRQIALVYT--FVTPLL
NPLIYTLRNKD-----------VKGAL-RN------------------------------
------------------------------------------------------------
------------------------------------------------------------
--------------------------SIFCKSASHC--------S.
>GA_x6K02T2RE5P-3987000-3987950
-----------------------------------------------------MTWKNHS
LF-ME--FVF-L-------------AYPKR-P-E-----LRMLCFFGV-SLAY-GLIISG
NILIVV--SIQ-TETRL-H-T-PMYYFLGSLSGIELCYTAVVVPHILANNFQS-EK-T--
--ISLLSCATQMVFLIGLGSADCFLLAIMAYDRYVAIC-HPLQYPLIMTITLCVRLVVAS
V------------VIGL-FLSLQL-VVFIFCLPFC---QDR-GIEHFFCDAPPLMRLV--
CATSHI-HELSVL--MAATLAIAVPFFFIATTYALIVAAVLKLH-SAAGR--HRAFNTCS
SHLTVVLLQYGCCA--FMYLR-PVS---S-YH------PK--QDQFVSLVYT--LGTPFL
NPLIYTLRNSE-----------MKGAI-GK------------------------------
------------------------------------------------------------
------------------------------------------------------------
------------------------VLTRKYLSWKMI--------G.
>GA_x6K02T2RE5P-3965668-3966609
-------------M-----------------H----NIS-E-------------------
-V-TE--FIL-V-------------GLTDA-P-G-----LQVPLFIIF-TFIY-LTTLFG
NLGMIV--LIL-LDSSL-H-T-PMYFFLSNLSLVDCVYASAVTPKVIEGFLTE-KK-I--
--ISYNACATQMFFLIGFAIIEGFLLASMAYDRHAAVC-KPLYYSTSMTTTICTLLIVGS
Y------------ISGL-LQSSIH-VAFTFHLSFC---HSN-VVNHFFCDIPPLLALS--
CSSVYI-NEIVLF--ILAALNIALTILVIVNSYVLIFVAILRMR-STDGQ--KKAISTCA
SHLTTVSIFYGTII--FMYLQ-PSS---T-HS------MD--TDKVASVFYT--MIIPML
NPLVYSLRNKE-----------VKNAF-KK------------------------------
-----------------------------------------------------------V
---TR---------------KVLFSLGLV-------------------------------
---------------------------------------------.
>GA_x6K02T2RE5P-3951719-3952666
-------------M----------------IQ----NIS-E-------------------
-L-SE--FIL-V-------------GLTDA-P-F-----LQIPLFIIF-TLIY-LTTLFG
NLGMIL--LIL-LDSRL-H-T-PMYFFLSNLSLVDCVYASAVTPKVMEGFLTG-NK-I--
--ISYNACAAQMFFFAAFATVESFMLASMAYDRHAAVC-KPLHYSTTMTTTICVLLLAGS
Y------------VSGL-LQSSIH-VSFTFQLSFC---HSN-VVNHFFCDIPPLLALS--
CSSIHT-NEIILF--MLAAFNVAFTLLVILSSYLLIFVAILRMR-SAESR--KKAISTCA
SHLTTVSIFYGTII--FMYLQ-PSS---N-HS------MD--TDKMASVFYT--MVIPML
NPLVYSLRNKE-----------VKNAF-KK------------------------------
-----------------------------------------------------------V
---AG---------------KAVLSLGLVN------------------------------
---------------------------------------------.
>GA_x6K02T2RE5P-3917859-3918806
-------------M----------------MQ----NIS-E-------------------
-L-SE--FIL-L-------------GLTDA-P-F-----LQTPLFIIF-TLIY-LTTLFG
NLGMIL--LIL-LDSRL-H-T-PMYFFLSNLSLVDCVYASAVTPKVIEGFLTE-NK-I--
--ISYNACAAQMFFFVAFAITECFILASMAYDRHAAVC-KPLHYSTTMTTTICVLLLAGS
Y------------LSGL-LQSSIH-VSFTFHLSFC---RSN-VVNHFFCDIPPLLALS--
CSSIHI-NEIILF--MLAGFNVVFSLLVILTSYLLISVAIVRMR-SAESR--KKAISTCA
SHLTTVSIFYGTII--FMYLQ-PSS---N-HS------MD--TDKMASVFYT--MVIPML
NPLVYSLRNKE-----------VKNAV-RK------------------------------
-----------------------------------------------------------V
---AG---------------KALFSLGLVN------------------------------
---------------------------------------------.
>GA_x6K02T2RE5P-3862389-3863336
-------------M----------------IQ----NIS-E-------------------
-L-SE--FIL-V-------------GLTDA-P-L-----LQTPLFIIF-TLTY-LTTLFG
NLGMIL--LIL-LDSRL-H-T-PMYFFLSNLSLVDCVYASAVTPKVMEGFLIE-NK-I--
--ISYNACAAQMFFFVAFVITESFILASMAYDRYAAVC-KPLHYSTTMTTMICVLLLAGS
Y------------VSGL-LQSSIH-VSFTFQLSFC---HSN-VVNHFFCDIPPLLALS--
CSSIYT-NEIILF--MLAAFNVAFTLLVILSSYLLIFVAILKMR-SAESR--KKTISTCA
SHLTTVSIFYGTII--FMYLQ-PSS---N-HS------MD--TDKLASVFYT--MVIPML
NPLVYSLRNKE-----------VKNAF-KK------------------------------
-----------------------------------------------------------V
---AG---------------KAVLSLGLVN------------------------------
---------------------------------------------.
>GA_x6K02T2RE5P-3834960-3835907
-------------M----------------MQ----NIS-E-------------------
-L-SE--FIL-V-------------GLTDA-P-F-----LQTPLFIIF-TLIY-LTTLFG
NLGMIM--LIL-LDSRL-H-T-PMYFFLSNLSLVDCVYASAVTPKVMEGFLTG-NK-I--
--ISYNACAAQMFFFVAFAITENFILASMAYDRHAAVC-KPLHYSTTMTTTICVLLLVGS
Y------------LSGL-LHSSIH-VSFTFHLSFC---RSN-VVNHFFCDIPPLLAVS--
CSSIRT-NEIILF--MLAGFDVAFSLLVILTSYLLISVAIVRMR-SAESR--KKAISTCA
SHLTTVSIFYGTII--FMYLQ-PSS---N-HS------MD--TDKMASVFYT--MVIPML
NPLVYSLRNKE-----------VKNAF-KK------------------------------
-----------------------------------------------------------V
---AG---------------KAVLSLGLIN------------------------------
---------------------------------------------.
>GA_x6K02T2RE5P-3812807-3811863
-------------M-----------------E----NIS-E-------------------
-V-TE--FIL-M-------------GITDA-P-E-----LQIPLFIIF-TLIY-LIALFG
NLGMIM--LIL-LDSRL-H-S-PMYFFLCNLSLVDCVYASAVTPKVMEGFLTG-NK-I--
--ISYNACAAQMFFFVAFGAIESLILASMAYDRHAAVC-KPLHYTTIMTSTTCILIVTCC
Y------------MCGI-LQSSIH-VALAFCLSFC---NSN-VINHFFCDIPPLLDIS--
CSDTYT-NEITVL--ILGTCDGILTLLVILNTYLLIFIAILRMR-SAEAQ--RKAFSTCA
SHLITVFIFFGSTL--FMYLQ-PSS---N-HS------MD--TDKIASVFYT--MVIPML
NPVVYSLRNKE-----------VKNAF-KK------------------------------
-----------------------------------------------------------V
---VG---------------KLMTSLQLVN------------------------------
---------------------------------------------.
>GA_x6K02T2RE5P-3803583-3804527
-------------M-----------------E----NIS-E-------------------
-V-TE--FIL-V-------------GLTDA-P-E-----LQIPLFIIF-TLIY-LIALFG
NLGMII--LIL-LDSRL-H-T-PMYFFLCNLSVVDCVYASAITPKVIEGFLTG-SK-T--
--ISLNGCAAQMFFFVAFGAIESLILASMAYDRHAAVC-KPLHYTTIMTSTTCILIVTWC
Y------------TCGI-LQSSVH-VALAFSLSFC---HSN-VINHFFCDIPPLLDIS--
CSDTHT-NEITLL--VLATLDLVFTLLVILNTYLLIFIAILRMR-SAEAQ--RKAFSTCA
SHLITVSIFFGSLI--FMYLQ-PSS---N-HS------MD--TDKIASVFYT--MVIPML
NPVVYSLRNKE-----------VKNAF-KK------------------------------
-----------------------------------------------------------V
---VE---------------RLMSSFHLVH------------------------------
---------------------------------------------.
>GA_x6K02T2RE5P-3787124-3786180
-------------M-----------------E----NIS-E-------------------
-V-TE--FIL-V-------------GITDA-P-E-----LQIPLFIIF-TLIY-LIALFG
NLGMIM--LIL-LDSRL-H-T-PMYFFLCNLSLVDCVYASAVTPKVMEGFLTG-NK-I--
--ISYNACAAQMFFFVAFIAIESLILASMAYDRHAAVC-NPLHYTTIMTSTTCILIVTCC
Y------------MCGI-LQSSIH-VALAFCLSFC---NSN-VINHFFCDIPPLLEIS--
CSDTYT-NEITVL--ILGTCDGILTLLVILNTYLLIFIAILRMR-SVEAQ--RKAFSTCA
SHLITVSIFFGSTL--FMYLQ-PSS---N-HS------MN--TDKIASVFYT--MVIPML
NPVVYSLRNKE-----------VKNAF-KK------------------------------
-----------------------------------------------------------V
---VG---------------KLMTSLQLVN------------------------------
---------------------------------------------.
>GA_x6K02T2RE5P-3777626-3778570
-------------M-----------------E----NIS-E-------------------
-V-TE--FIL-A-------------GLTDA-P-E-----LQIPLFIIF-TLIY-LIALFG
NLGMIM--LIL-LDSRL-H-T-PMYFFLCNLSLVDCVYASAITPKVIEGFLTG-SK-T--
--ISLNGCAAQMFFFVAFIAIESLILASMAYDRHAAVC-KPLHYTTIMTSTTCILIVTCC
Y------------MCGI-LQSSVH-VALAFCLSFC---HSN-VINHFFCDIPPLLDIS--
CSDTHT-NEITLL--VLATLDVVFTLLVILNTYLLIFIAILRMR-SAEAQ--RKAFSTCA
SHLITVSIFFGSLI--FMYLQ-PSF---N-HS------MD--TDKIASVFYT--MVIPML
NPVVYSLRNKE-----------VKNAF-KK------------------------------
-----------------------------------------------------------V
---VE---------------KLMSSFHLVD------------------------------
---------------------------------------------.
>GA_x6K02T2RE5P-3743369-3744289
-------------M-----------------E----NNT-D-------------------
-V-TQ--FLL-L-------------GLTDD-P-G-----LQFPLFITF-LLIY-TITLVG
NLGMIL--LIV-LDSRL-H-T-PMYFFLGNLSLVDFCYSSAVTPTVMTG-LIG-EK-I--
--ISYNDCAAQMFFFVAFATVENYLLASMAYDRYAAVC-KPLHYATTMTANVCICLCIGS
Y------------TCGF-LNASIH-IGDTFSLSFC---RSN-VVHHFFCDIPAVMVLS--
CSDRHV-SELVLV--YVVSFNIFFALSVIWISYIFIFITICKMH-SSSGY--RKAISTCA
SHFIAVSIFYGTII--FMYLQ-PSS---S-HS------MD--TDKIASVFYT--MIIPML
NPLVYSMRNKE-----------VKSAF-TK------------------------------
-----------------------------------------------------------V
---LQ---------------VAK-------------------------------------
---------------------------------------------.
>GA_x6K02T2RE5P-3695694-3696620
------------MM-----------------E----NQT-E-------------------
-V-TE--FIL-L-------------GLTDD-P-E-----LQIPLFITF-LAIY-TITVVG
NLGMIL--LIL-MDSRL-H-T-PMYFFLGNLSLVDFCYSSAVTPKVMSGFLIG-DK-V--
--ISYNDCAAQMFIFAAFITVENYLLASMAYDRYAAVC-KPLHYTTTMTTSVCTWLIIGS
Y------------VIGF-MNASIH-IGDTFHLYFC---ESN-VVHHFFCDIPAVMVLS--
CSDRYA-SELVLV--YIVSFHIFFAFIVIWISYVFIFVTIVKMQ-SAAGH--HKAISTCA
SHFTAVSIFYGTSI--FMYVQ-PSS---N-HS------MD--TDKIASVFYT--MVIPML
NPLVYSLRNKE-----------VKSAL-KK------------------------------
-----------------------------------------------------------I
---IL---------------QTT-------------------------------------
---------------------------------------------.
>GA_x6K02T2RE5P-3672907-3673839
-------------M---T-----------SLN----NLT-E-------------------
-V-TH--FLL-L-------------GLTDD-P-G-----LQLPLFIIF-LLIY-IITLVG
NLGMIL--LIL-LDSRL-H-I-PMYFFLANLSLVDVIYSSAVTPKVMAGLIIG-DN-L--
--ISYNECAAQMFFFAAFATVENYLLTSMACDRYAAVC-KPLYYATTMTPSVCMCFIMGC
Y------------ALGF-LNASVY-LGNTFSLSFC---KSN-VVHHFFCDMPAIMALS--
CSDRHV-NELVLI--YQASFIIFFALIIILISYIIIFITILKMH-SEAGV--QKALSTCA
SHFTAVFIFYGTTI--FMYLQ-PSS---R-HA------MD--TDKIVSVFYT--MVIPML
NPLVYSLRNKE-----------VKSAF-MK------------------------------
-----------------------------------------------------------V
---VL---------------KEK-------------------------------------
---------------------------------------------.
>GA_x6K02T2RE5P-3645346-3644423
-------------M-----------------E----NNT-E-------------------
-V-TH--FLL-L-------------GLTDD-P-E-----LQLPLFMIL-LIIY-TITLVG
NLGKIL--LIF-LDSCL-H-T-PMYFFLGNLSLVDFCYSSDVTPKVMSGLLKG-DK-V--
--ISYNGCAAQMFFFVAFATVENFLLASMAYDRYAAVC-KPLHYATTMTSGVCVCLSIGS
Y------------ACGF-LIASIH-IGDTFNLSFC---RSN-VVHHFFCDIPAVMILS--
CSDRHV-SELVLF--YVGSFSIFFSVLVICISYIFIFITIFKMH-SDAGY--GKAVSTCA
AHFTAVSIFYGTGI--FMYLQ-PSS---S-HS------MD--TDKITSVFYT--MIIPML
NPLVYSMRNKE-----------VKRAF-TN------------------------------
-----------------------------------------------------------V
---FH---------------KAK-------------------------------------
---------------------------------------------.
>GA_x6K02T2RE5P-3560863-3561795
-------------M---T-----------PLK----NWT-E-------------------
-V-TH--FLL-L-------------GLTDD-P-G-----LQLPLFIIF-LLIY-IFTLVG
NLGLIL--LIL-LDSRL-H-T-PMYFFLGNLSLVDVFYSSAITPKVMAGLLLG-DK-I--
--ISYNSCAAQMFVFATFATVENYLLASMAYDRYAAVC-KPLHYATTMTPSVCMCLIMGC
Y------------VLGF-LSVSVY-LGDTFSLSFC---KSN-VVHHFFCDMPALMALS--
CSDRHI-NELVLI--YLASFTLFFALIIILVSYTIIFITILNMH-TGAGL--QKAISTCA
SHFIAVFIFYGTTI--FMYLQ-PSS---R-HS------MD--TDKIVSVFYT--MVIPML
NPLVYSLRNKE-----------VKSAF-MK------------------------------
-----------------------------------------------------------W
---IL---------------KEK-------------------------------------
---------------------------------------------.
>GA_x6K02T2RE5P-3517488-3518411
-------------M-----------------E----NTT-E-------------------
-V-TW--FVL-L-------------GLTND-P-Q-----LQLPLFITF-LLIY-IITLVG
NLGIIL--LIL-LDSRL-H-T-PMYIFLSNLSLVDFCYSSTITPKVMAGFLTG-DR-I--
--ISYNACASQMFFFAHFADVESYLLVSMAYDHYVAVC-KPLHYATTMTTHLCVFLVIGC
Y------------ICGF-LNASIY-TVDVFSLSFC---ESN-VIHHFFCDVLAVMIIS--
RSDKYI-NELVLI--SVASFNIIFSLILILISYMFIFTNILKIN-SSEGY--RKALSTCT
SHFTAVFIYYGTVI--FMYLQ-PTS---S-HS------MD--TDKIVSVFYS--IVIPML
NPLVYSMRNKE-----------VKNAF-TK------------------------------
-----------------------------------------------------------V
---VL---------------RSR-------------------------------------
---------------------------------------------.
>GA_x6K02T2RE5P-3491834-3492772
-------------M---T-----------LVK----NWT-Y-------------------
-V-TE--FIL-L-------------GLTDD-P-G-----LQLPLFVIF-LLIY-IITLVG
NLGMIL--LIF-LDSQL-H-I-PMYFFLGNLSLVDVCYSSAVTPKVIAGLLIG-DK-F--
--ISYNDCAAQMFFFAAFATVENYLLASMAYDRYVAVC-KPLHYTTTMTSNVCICLIMGC
Y------------GFSF-LNVSVY-LGDTFSLSFC---NSN-VVHHFFCDMPAIMALS--
CSDKHV-NELVLI--YLASFNIFVAFIMIIVSYLIIFITILNMR-SRAGV--QKALSTCV
SHLTAVFIFYGTII--FMYLQ-PSS---R-HA------MD--TDKIVSVFYT--MVIPML
NPLVYSLRNKE-----------VKSAF-MK------------------------------
-----------------------------------------------------------I
---VL---------------KEKSL-----------------------------------
---------------------------------------------.
>GA_x6K02T2RE5P-3473421-3472498
-------------M-----------------E----NRT-E-------------------
-V-TW--FIL-V-------------GLTND-S-Q-----LQLPLFITF-LLIY-TVTFVG
NLGLIL--LIL-LDSRL-H-T-PMYIFLSNLSLVDFCYSSTITPKVIAGILTG-DK-I--
--MSYNACASQMFFFANFANVENYLLVSMAYDRYAAVC-KPLHYATTMTKRVCASLVIGC
Y------------ICGL-LNASIY-TMDALSLSFC---ESN-VVHHFFCDVLAIMTTS--
CSDRHV-NELILV--YLASFNVFFALILILISYMFIFTNILKMH-SASGY--CKAISTCA
SHLTAVFIFYGTII--FMYLQ-PSS---H-HS------MD--TDKIASVFYT--MIIPML
NPLVYSLRNKD-----------VKSAF-TK------------------------------
-----------------------------------------------------------I
---VL---------------RSG-------------------------------------
---------------------------------------------.
>GA_x6K02T2RE5P-3430689-3429787
------------------------------------------------------------
---VR--FIL-M-------------GLTDD-P-D-----LQLPLFITF-LLIY-IITLVG
NLGLIL--LIL-LDSQL-H-T-PMYIFLSNLSLVDFCYSSTVTPKVMAGFIIG-DK-M--
--MSYNACASQMFFFANFANVENYLLASMAYDRYAAVC-KPLHYATTMTTRVCACLVISC
Y------------ICGF-LNASIY-TVNALYLTFC---ELN-VVHHFFCDIPAVMIAS--
CSHRHA-NDMVLI--SVASFNIFFALILILISYTFIFTNILKMH-SNSGY--RKALSTCA
SHFTAVSIFYGTII--FMYLQ-PRS---S-HS------MD--TDKIASVFYT--MVIPML
NPLVYSLRNKD-----------VKSAF-TK------------------------------
-----------------------------------------------------------I
---VL---------------RSR-------------------------------------
---------------------------------------------.
>GA_x6K02T2RE5P-3423041-3422097
-------------M-----------------E----NNT-K-------------------
-V-TE--FLL-L-------------GLTND-P-E-----LQLPLFLIF-LLIY-TITLVG
NLGLIL--LIV-LDSCL-H-T-PMYIFLGNLSLVDFCYSSAVTPSVMTELLIG-KK-V--
--ISYNDCAAQTFFFVAFCTVENYLLASMAYDRYAAVC-KPLHYASTMTTRVCIYLSIGS
Y------------VCGF-LNASIN-TGNTFSLFFC---RYN-MIHHFFCDIPAVMVLS--
CSDRYF-SELLLV--YVVSFSIFFALLVICISYIFIFITIAKMH-SSAGY--GKAAPTCA
SHFTAVSIFYGTVI--FMYLL-PSS---S-HS------MD--TDQIASVFYT--MIIPML
NPLVYSLRNKE-----------VKSAF-TK------------------------------
-----------------------------------------------------------I
---FQ---------------VAKQSVMLYF------------------------------
---------------------------------------------.
>GA_x6K02T2RE5P-3390804-3391727
-------------M-----------------E----NRT-E-------------------
-V-RC--FIL-V-------------GLTND-P-G-----LQLPLFITF-LLIY-IITLIG
NLGLIL--LIL-LDSRL-H-T-PMYIFLGNLSLVDFCYSSTVTPKVIAGFLMG-DK-I--
--MSYNACASQMFFFANFADVENYLLVSMAYDRYVAVC-KPLHYATTMTTHMCVCLLIGC
Y------------ICGF-LNASIY-TVDALSLSFC---ESN-VVHHFFCDVLAVMIIS--
CSDRHV-NELIFV--YVASFNIFFALILIIISYTFIFTNILKLQ-SAAGY--RKAFFTCA
SHFTAVSIFYGTII--FMYLQ-PSS---S-HS------MD--TDKIASVFYT--MVIPML
NPLVYSLRNKD-----------VKSAF-TK------------------------------
-----------------------------------------------------------I
---IL---------------RSG-------------------------------------
---------------------------------------------.
>GA_x6K02T2RE5P-3357666-3356743
-------------M-----------------E----NRT-E-------------------
-V-RC--FIL-V-------------GLTND-P-S-----LQLPLSITF-LLIY-IITLIG
NLGLIL--MIL-LDSRL-H-T-PMYIFLGNLSLVDFCYSSTVTPKVIAGFLTG-DK-I--
--MSYNACASQMFFFANFGDVENYLLASMAYDRYVAVC-KPLHYATTMTTHMCASLVIGC
Y------------ICGF-LSASIY-TMDALSLSFC---ESN-VIHHFFCDVLAVMIVS--
CSDSHV-NELILI--YVVSFNMFFALIIILISYMFIFTNILKIH-SSAGY--HKAVSTCA
SHFTAVSIFYGTII--FMYLQ-PSS---S-HT------MD--TDKIASVFYT--MVICML
NPLVYSLRSKD-----------VKSAF-TK------------------------------
-----------------------------------------------------------I
---VL---------------RSK-------------------------------------
---------------------------------------------.
>GA_x6K02T2RE5P-3328502-3329434
-------------M-----------------E----NCT-K-------------------
-V-RE--FIL-L-------------GLTDD-P-G-----LQVSLCIMF-TLIY-LIDVVG
NTGLIM--LVL-MDSHL-H-T-PMYFFLCNLSFVDLGYSSAVTPMVISEFFIV-SK-V--
--VSYNACAAQMFFFVGFATGENYLLASMAYDRYVAVC-KPLHYSTRMTTSVCICLNIVS
Y------------ICGF-LNAIFH-VGDIFSLSFC---KSN-VVHHFFCDVPAVLALS--
CSDIHL-SEVILV--FLSTFNVFFALLIISVSYLFIFITVLKMK-SDQGH--QKALSTCA
SHLTVVSIFYSTVI--FMYLQ-PSS---S-HS------MD--ADKVASMFYT--MIIPTL
NPLVYSLRNKE-----------VNNAF-KK------------------------------
-----------------------------------------------------------V
---VE---------------RAKIFM----------------------------------
---------------------------------------------.
>GA_x6K02T2RE5P-3283121-3284098
-------------M---------------YVA----NSS-R-------------------
-M-NA--FIL-L-------------GLTDN-P-D-----LEAPLFIIF-NLIY-LITLIG
NLGMIV--LIW-FDSHL-H-T-PMYIFLSHLSLADCVYSSAVTPKVMVGLLTG-DK-V--
--ISYGGCVAQMFFFVTFASVDCFLLAVMAFDRHAAVC-KPLHYTTNMTTSVCACMVIAC
Y------------VFSL-AESSVY-TGFIFDLSFC---HSN-VIHHFFCDIPPILNLS--
CSDIYT-NEIVLF--IITSFNVFFSLIVILTSYAFIFIAILRMH-SAEGR--KKASSTCA
SHLTAVTIFYGTII--FMYLQ-PSS---S-HS------MD--NDQMASVFYT--TVVPML
NPVVYSLRNKE-----------VHSAF-KK------------------------------
-----------------------------------------------------------A
---IE---------------KLKSAQHQVLIRDLYSLCN---------------------
---------------------------------------------.
>GA_x6K02T2RE5P-3264213-3265157
-------------M---S-----------YLE----NST-K-------------------
-V-TT--FIL-L-------------GLTDI-P-E-----LQVPLFVTF-SLIY-LITLIG
NLGIIV--LIW-LDFRL-H-T-PMYIFLSHLSLADCVYSSAVTPKVMVGFLTG-DK-V--
--ISYGGCVAQMFFFVAFASVDCFLLAVMAFDRHAAVC-KPLHYTTTMTTSVCARMVIAC
Y------------SWGL-FESAIH-TGFTFSLPYC----AN-VVHHFFCDIPPILALS--
CSDIYV-NEIVLF--ILASFNVFFALIVILTSYAFIFIAILRMH-SAEGR--KKAFSTCA
SHLTAVTIFYGTVI--FMYLQ-PSS---S-HS------MD--NDQMASVFYT--TIVPML
NPVVYSLRNKE-----------VHNAF-KK------------------------------
-----------------------------------------------------------V
---VE---------------KMNTLLNS--------------------------------
---------------------------------------------.
>GA_x6K02T2RE5P-3249780-3248836
-------------M-----------------E----NST-E-------------------
-V-TE--FIL-A-------------GLTDD-P-K-----LQIPLFIVF-LLIY-LSTVLG
NLGMVG--LIL-LDSHL-H-T-PMYLFLSHLSLVDFGYSSAVTPKVMSGLLSI-DK-T--
--ISHNTCGTQFFFFVGFITTESFLLAAMAYDRYAAVC-KPLHYTTTMTTNTCACLTIGS
Y------------VCGF-LNSSIH-TGNIFRLSFC---KFN-VIDHFFCDAPPLLALS--
CSDTYI-SETVIF--FVVGFNALFSIVVITISYLLIFITILRMR-SSEGR--HKAFSTCA
SHLTAVSIFYGTVI--FMYLQ-PSS---S-HT------MG--TDKMASVFYT--MVIPML
NPLVYSLRNKE-----------VKGAF-KK------------------------------
-----------------------------------------------------------A
---VG---------------NAKSALTFLF------------------------------
---------------------------------------------.
>GA_x6K02T2RE5P-3231251-3230331
-------------M-----------------K----NRT-E-------------------
-V-TE--FIL-L-------------GLTND-P-G-----LQLPLFITF-LLIY-TITVVG
NLGMIL--LIV-LDSRL-H-T-PMYIFLGNLSLVDFCYSTAVTPTVMNGLLIG-NK-V--
--ISYNDCAAQMFFFGAFATVENYLLASMAYDRYAAVC-KPLHYATIMTKSMYTWLITGS
Y------------VISF-TNSSIH-IADIFTLSFC---KSN-VIHHFFCDVPAIMALT--
CFDNQV-REHVLL--YIESLNVFFALIVICTSYMLIFVTILKMH-SASGH--HKAISTCA
SHFTAVSIFYGTVI--FMYLQ-PSS---N-HS------MD--TDKVTSVFYT--MVIPML
NPLVYSLRNKE-----------VKNAF-IK------------------------------
-----------------------------------------------------------L
---IL---------------HY--------------------------------------
---------------------------------------------.
>GA_x6K02T2RE5P-3220047-3219130
-------------M-----------------K----NRT-E-------------------
-V-TE--FIL-L-------------GLTND-P-G-----MQLPLFITF-LLIY-TITVVG
NLGMIL--LIV-LDSRL-H-T-PMYIFLGNLSLVDFCYSSAVTPTVMTELLIG-KK-V--
--ISYNDCAAQMFFFGAFATVENYLLASMAYDRYAAVC-KPLHYATIMTKSVYTRIITAS
Y------------GISF-MSASIH-IADIFTLSFC---KSN-VIHHFFCDVPAIMALT--
CFDNQV-RELVLL--YIESLDVFFALIVICTSYMLIFVTILKMH-SASGH--HKAISTCA
SHFTAVSIFYGTVI--FMYLQ-PSS---N-HS------MD--IDKVTSVFYT--MVIPML
NPLVYSMRNKE-----------VKNAF-IK------------------------------
-----------------------------------------------------------L
---IL---------------H---------------------------------------
---------------------------------------------.
>GA_x6K02T2RE5P-3213352-3214296
-------------M-----------------E----NST-E-------------------
-V-TE--FIL-T-------------GLTDN-P-E-----LQIPLFIVF-LLIY-LSTVLG
NLGMVG--LIL-LDSHL-H-T-PMYLFLSHLSLVDFGYSSAVTPKVMPGLLSI-DK-T--
--ITHNACGTQFFFFVSFITTESFLLAAMAYDRYAAVC-KPLQYTTTMTTNTCACLTIGS
Y------------VCGV-LNSSIH-TGNIFRLSFC---KFN-VIDHFFCDAPPLLALS--
CSDTSV-SEMVIL--FVVGFNDIFSIVVIPISYLFIFITILRMR-SSEGR--QKAFSTCA
SHLTVVFIFYGSGI--FMYLQ-PSS---S-HT------MG--TDKMASVFYT--MIIPML
NPLVYSLRNKE-----------VKSAF-KK------------------------------
-----------------------------------------------------------A
---VE---------------KAKISLAFTF------------------------------
---------------------------------------------.
>GA_x6K02T2RE5P-3191201-3192160
-------------M---T-----------SME----NIT-E-------------------
-V-TE--FIL-L-------------GLTDD-P-N-----LQVPLLLIF-LFIY-LVTLIG
NGGMMV--IIF-SDSHL-H-T-PMYFFLSNLSFVDLGYSSAVAPKMVAALQSG-NK-V--
--ISYNGCAAQFFFFVGFATVECYLLASMAYDRHAAVC-RPLHYTTTMTTGVCTILTIGS
Y------------TCGF-LNASIH-AADTFKLSFC---GSN-KINHFFCDIPPLLALA--
CSSTHI-SKLVVF--FVVGFNVFFTLLVIIISYFFIYIAIQNMK-SSEGR--KKAFSTCA
SHLTAVSIFYGTII--FMYLQ-PSS---G-QS------MD--TDKIASVFYT--VVIPML
NPLIYSLRNRE-----------VKSAL-WK------------------------------
-----------------------------------------------------------I
---LN---------------RFYPASFSVSRK----------------------------
---------------------------------------------.
>GA_x6K02T2RE5P-3006492-3007430
-------------M-----------------E----NRT-E-------------------
-V-TE--FIL-L-------------GVTNA-P-A-----LQTPLFILF-TLIY-FINMTG
NLGMLV--LIL-WDSRL-H-T-PMYIFLGNLSLVDIFYSSAVTPTVVAGLLVG-NQ-A--
--ISYNACAAQMFLFVVFATAENFLLAAMAYDRYAAVC-KPLHYTTTMTPTTCACLTMAC
Y------------AGGF-LNSSIH-TGDTFRLYFC---KSN-VVHHFFCDVPAVMVLS--
CSDRHI-SEMVLL--YGASFVICSALLVILISYIFIFITIFKMR-SAAGY--QKAMSTCV
SHFTAVSIFYGTLI--FMYLQ-PSS---S-HS------MD--TDKIVSVFYT--MVIPML
NPVVYSLRNKE-----------VKSAF-KK------------------------------
-----------------------------------------------------------V
---VE---------------KAKYTLGF--------------------------------
---------------------------------------------.
>GA_x6K02T2RE5P-3000589-3001527
-------------M-----------------E----NRT-E-------------------
-M-TG--FIL-L-------------GLTNA-P-E-----LRAPLFIII-SFIY-FTNVIG
NLGMIV--LIL-WDSRL-H-T-PMYCFLANLSLVDIFYSSAVAPTILAGLLVG-NI-V--
--VSYNACVAQMISFSAFVTTEDLLLAAMAYDRYAAVC-KPLHYTTIMTPTVCICLIMAC
Y------------AGGF-LNSSIH-TGDTFRLSFC---GSN-AVHHFFCDVPAVMTLS--
CSDRHV-SEIVLI--YGAGFIICSALLVILISYTFIFITIFRMR-SAAGY--QKAMSTCV
SHFTAVSIFYGTVI--FMYLQ-PTS---S-HS------MD--TDKTVSVFYT--MVIPML
NPMVYSLRNKE-----------VKSAF-KK------------------------------
-----------------------------------------------------------V
---VE---------------KAKYSLGF--------------------------------
---------------------------------------------.
>GA_x6K02T2RE5P-2753221-2754177
-------------M--A------------VGR----NIS-V-------------------
-V-TN--FIL-L-------------GFLER-P-Q-----LQIVLFVLF-LGIY-LVTLAG
NLGLIV--LIR-MDSHL-H-S-PMYFFLSNLSFVDVSYTSSIAPKMLCDFFRE-QK-S--
--ITFIGCAIQLFFFVGMGGTECCLLAAMAYDRYVAIS-NPLLYPSLMSPTICVGMAITV
Y------------TGGF-LTGLIQ-TSSIFRLHFC---GPR-VINHFFCDLPPLMSLS--
CSSTFF-SQVVNF--LVVCVVGGASALVVLVSYGYIIAAVMRIH-STHGQ--MKAFNTCA
SYLTTVILFYGSGL--FSYLH-SNA---G-YS------QD--KNKVVSMFYG--AVIPML
NPIIYSLRNKE-----------IKEAL-KK------------------------------
-----------------------------------------------------------L
---KK---------------RKKQMSCLCAM-----------------------------
---------------------------------------------.
>GA_x6K02T2RE5P-2725206-2726153
---------------------------MPGGR----NST-V-------------------
-I-TK--FIL-V-------------GFSDF-P-K-----LKLVLFVIF-LGSY-LSTVVW
NLGLII--LIR-IDPYL-H-T-PMYFFLSNLSFLDFCYISSTTPKMLSGFFQK-SK-S--
--ISFVGCTMQYFIFSSLGLSECCLLAAMAYDRYAAIC-NPLLYTAIMSPSLCVHMVVGA
Y------------STGL-LGSLIQ-LCAILQLHFC---GPN-IINHFFCDLPQLLVLS--
CSETFP-LQVLKF--VIAVIFGVASVIVILISYGYIIGTILNIS-SVEGR--SKAFNTCA
SHLTAVTLFFGSGL--FVYMR-PSS---N-SS------QG--YDKMASVFYT--VVIPML
NPLIYSLRNKE-----------IKDAL-QR------------------------------
-----------------------------------------------------------C
---KN---------------KCFSQCHC--------------------------------
---------------------------------------------.
>GA_x6K02T2RE5P-2658227-2657289
---------------------------MIKER----NFT-E-------------------
-I-TE--FIL-L-------------GFSDF-P-Q-----ITALLFVMF-LILY-ITTLTW
NLSLVV--LIR-MDSYL-H-T-PMYFFLSNLSFIDICYISSTVPKMLSNLFQE-KQ-T--
--ISFVGCIVQYFMFATMGLSESCLMTAMAYDRYAAIC-NPLLYSSVMSPTLCAQMVMGS
Y------------TAGI-MGSLSQ-VCALLQLHFC---GPN-VIRHFFCDMPQLLNLS--
CTDTFF-AQVVLL--ILTMLFCISNALVIIISYGYIVLSILKIT-SAKGR--SKAFNTCA
SHLTAVSLFYTSSA--FVYLS-SSS---G-GS------SS--FDRFVSVFYT--VLIPML
NPLVYSLRNKE-----------IKDAG-KR------------------------------
-----------------------------------------------------------L
---QK---------------KLGCC-----------------------------------
---------------------------------------------.
>GA_x6K02T2RE5P-2634596-2633658
---------------------------MIKGK----NIT-E-------------------
-I-TE--FIL-L-------------GFSDF-P-Q-----ITALLFVIF-LTLY-ITALTW
NLSLVV--LIR-MDSYL-H-T-PMYFFLSNLSFIDICYISSTVPKMLFNFFQK-RQ-T--
--ISFVGCIVQYFMFSTMGLSESCLMTAMAYDRYAAIC-NPLLYSSVMSPTLCAQMVMGS
Y------------TAGF-IGSVSQ-VFAMLQLHFC---GPN-VIRHFFCDIPQLLNLS--
CTDTFF-AHVELL--ILTMLFCISNALVIIISYGYIVLSILKIT-SAKGR--SKAFNTCA
SHLTAVSLFYTSTA--FVYFS-SSS---G-GS------SS--FDRFVSVFYT--VLITML
NPLVYSLRNKE-----------IKDAG-KR------------------------------
-----------------------------------------------------------L
---QK---------------KLGCC-----------------------------------
---------------------------------------------.
>GA_x6K02T2RE5P-2618516-2619454
---------------------------MIGGR----NIT-K-------------------
-I-TQ--FIL-L-------------GFSDF-P-Q-----ITALLFVMF-LTLY-ITALTW
NLSLVV--LIR-MDSYL-H-T-PMYFFLSNLSFIDFCYISSTVPKMLSNLFQE-KQ-T--
--ISFVGCIVQYFIFSTMGLSESCLMTAMAYDRYAAIC-NPLLYSSVMSPTLCAQMVMGS
Y------------TAGL-VSSLSQ-ICVLLQLHFC---GSN-VIRHFFCDMPQLLNLS--
CNDTFF-AHVLLV--ILTMFFGLINALAIMVSYGYIASSIMKIT-SANGR--SKAFNTCA
SHLTAVSLFYSSGI--FVYLS-SSS---G-GS------SS--FDRFASVFYS--VVIPML
NPLIYSLRNKE-----------IKDAM-NR------------------------------
-----------------------------------------------------------L
---QK---------------KVICS-----------------------------------
---------------------------------------------.
>GA_x6K02T2RE5P-2573738-2574676
---------------------------MIGER----NIT-T-------------------
-I-TQ--FIL-L-------------GFSDF-P-R-----ITVLLFVIF-LMIY-IMTMTW
NLSLIA--LIR-MDSHL-H-T-PMYFFLSNLSFIDLCFVTSTAPKMLSNFFQE-NQ-T--
--ISFVGCIVQYFILSTMGLTECCLMTAMAYDRYAAIC-NPLLYSSVMSPTLCAQMVMGS
Y------------TAGL-TGSVSQ-ICALLQLYFC---GPN-VIRHFFCDISQLLNLS--
CSDAFF-VQVLLA--ILTMCFGIANALATMLSYGFIVLSILKIT-SAKGR--SKAFNTCA
SHLTAVSLFYSTGI--FVYLR-SSS---G-SS------SS--FDRFTSVFYT--VVIPML
NPLIYSLRNKE-----------IKDAM-KR------------------------------
-----------------------------------------------------------L
---QK---------------KKICN-----------------------------------
---------------------------------------------.
>GA_x6K02T2RE5P-2479601-2478648
-------------MALT------------NTW----NSS-S-------------------
-V-TM--FIF-L-------------GFSDH-P-E-----LRIFLFLTF-LSIY-LVTLTW
NLALIF--LIR-GDIHL-H-T-PMYFFLSNLSFVDICYSSSVAPKMLSDFFRE-QK-T--
--ISFLGCGAQFFFFVGLGLTECFLLTAMAYDRYAAIS-NPLLYTTIMPQGLCMRMVAGA
Y------------LGGF-LSSFIQ-ASSIFQLHFC---GPN-VINHFFCDLPPILALS--
CSNTFL-SQVVNF--LIVITVGGTSFLILLISYSYIVSAVLKIH-SVRGR--WKAFNTCA
SHLMAVTMLFGTAL--FMYLR-PSS---S-YS------FS--RDKVVSVFYS--LVIPML
NPLIYSLRNKE-----------IKDAL-WK------------------------------
-----------------------------------------------------------V
---ME---------------RKKVFPNL--------------------------------
---------------------------------------------.
>GA_x6K02T2RE5P-2468394-2467450
------------------MSQ----------------------------I---NH-T---
NV-KE--FVF-L-------------ALTRI-R-E-----LEFFLFSVF-FLVY-VTTVLG
NTLIVV--TIT-AESRL-H-T-PMYFLLRNKSILDIVFSSITVPKFLVDLLSE-RK-A--
--ISYNGCLTQIFFFHFAGGADIFFLSVMAYDRYLAIA-KPLHYVTIMRREVWLALVVAS
W------------VGGG-LHSIVQ-IILMLPLPFC---GPN-TLDAFYCDIPQVVKLA--
CTDTFA-LELLMI--SNNGLVTLLWFFLLLGSYTIILVML-RFH-SGEGR--NKALSTCT
SHIMVVTLHFVPCV--YIYCR-PFT---T-LP----------MDTAISINNT--VITPML
NPMIYTLRNQE-----------MKSAM-KR------------------------------
-----------------------------------------------------------L
QRRLG-------------------------------------------------------
-----------------------------PSESNKL--------G.
>GA_x6K02T2RE5P-2458473-2457538
------------------MEL----------------------------G---NH-T---
KV-TE--FIF-C-------------GLTQS-Q-E-----LSLLLFFFL-SIVY-ITTVLV
NVTIMV--TVT-WESRL-H-T-PMYFLLRNLSVLDICFSSITVPKVLVDLLSR-RK-T--
--ISFNGCFTQIFFFHLLGGADIFSLSVMAFDRYMAIF-RPLHYVTIMSRGRCTALIAAS
W------------VGGF-VHSIVQ-IFLLLPLPFC---GPN-VVDSFYCDVPQVLKLA--
CTDTFV-LELLMI--SNNGLITTLWFVLLLVSYTVILTML-RSH-TGEGR--KKAISTCT
SHITVVTLHFVPCI--YVYAR-PFT---A-LP----------MDRAVSITLN--IIVPVL
NPMIYTLRNQE-----------MKSAM-KR------------------------------
-----------------------------------------------------------L
RKRLI-------------------------------------------------------
--------------------------------LSEV--------E.
>GA_x6K02T2RE5P-2447610-2446675
--------------------M----------------------------E---NY-T---
RV-KE--LIF-L-------------GLTQS-Q-E-----VSMVLFLFL-LLVY-VTTLLG
NLLIMV--TVT-CESRL-H-T-PMYFLLRNLSVADICFSSITAPKVLVDLLSD-RK-T--
--ISFNGCLTQMFFFHLIGGVDVFSLSVMALDRYVAIS-KPLHYVTIMSRGRCIGLIVAS
W------------VGGF-AHSIVQ-ISLLLTLPFC---GPN-VLDTFYCDVPQVIKLA--
CTDIFV-LELLMI--SNNGLVATLWFVLLVVSYTVILMML-RSH-SGEGR--KKAISTCT
SHITVVTLHFVPCI--YVYAR-PFT---A-LP----------TDKAISVTFT--VISPLL
NPLIYTLRNQE-----------MKSAM-RR------------------------------
-----------------------------------------------------------L
RKRLE-------------------------------------------------------
------------------------------PFDREE--------Q.
>GA_x6K02T2RE5P-2433425-2432490
--------------------M----------------------------E---NY-T---
RV-KE--LIF-L-------------GLTQS-Q-E-----VSMVLFLFL-LLVY-VTTLLG
NLLIMV--TVT-CESRL-H-T-PMYFLLRNLSVADICFSSITAPKVLVDLLSD-RK-T--
--ISFNGCLTQMFFFHLIGGVDVFSLSVMALDRYVAIS-KPLHYVTIMSRGRCIGLIVAS
W------------VGGF-AHSIVQ-ISLLLTLPFC---GPN-VLDTFYCDVPQVIKLA--
CTDIFV-LELLMI--SNNGMLTTLWFFLLLVSYMVILLLL-KSQ-SGEGK--KKAISTCT
SHITVITLHFVPCI--YVYAR-PFT---A-LP----------TDKAISVTFT--VISPLL
NPLIYTLRNQE-----------MKSAM-RR------------------------------
-----------------------------------------------------------L
RKRLG-------------------------------------------------------
------------------------------PSYWIE--------R.
>GA_x6K02T2RE5P-2418550-2417609
------------------MEM----------------------------E---NY-T---
RI-KE--LIF-L-------------GLTQS-Q-Q-----VSAVLFLFL-LLVY-VTTLLG
NLLIMV--TVT-CESRL-H-T-PMYFLLRNLSVADICFSSITAPKVLVDLTSN-RK-T--
--ISFNGCLTQMFFFHLIGGVDAFSLSVMALDRYVAIS-KPLHYVTIMSRGRCIGLIVAS
W------------VGGF-AHSIVQ-ISLLLTLPFC---GPN-VLDTFYCDVPQVIKLA--
CTDIVV-LELLMI--SNNGMLTTLWFFLLLVSYMVILLLL-KSQ-SGEGK--KKAISTCT
THITVVTLHFVPCI--YVYAR-PFT---A-LP----------TDKVISVTFT--VISPLL
NPLIYTLRNQE-----------MKSAM-RR------------------------------
-----------------------------------------------------------L
RKKFR-------------------------------------------------------
------------------------------FSHWIE--------K.
>GA_x6K02T2RE5P-2393361-2392429
------------------MEL----------------------------R---ND-T---
RV-KE--FIF-L-------------GLTQS-Q-H-----LSLVLCLVL-CFVY-VTTLLG
NLLIMI--IVT-FESRL-H-T-PMYFLLRNLAVLDICFSSITAPKVLVDLLAK-KK-T--
--ISYAKCMTQMFFFHLLGGADIFSLSVMAFDRYMAIS-KPLHYVTIMSSKRCTALIAAS
W------------VGGF-VHSIVQ-ISLLLPLPFC---GPN-VLDTFYCDVPQVLKLA--
CTDTFV-LELLMI--SNNGLVTTLWFIFLLVSYMVILMML-RSQ-AGEDR--RKAISTCT
SHITVVTLHFVPCI--YVYAR-PFT---A-LP----------TDKAISVTFT--VISPLL
NPLIYTLRNQE-----------MKSAI-RR------------------------------
-----------------------------------------------------------L
KRKLT-------------------------------------------------------
---------------------------------PLE--------K.
>GA_x6K02T2RE5P-2247227-2248156
-------------------------------------------------M---EIINKT-
AK-VQ--FFF-R-------------PFSPD-P-G-----VQMVIFVTF-LVMY-LTSLSG
NATIAV--IVH-INHSL-H-T-PMYFFLANLAVLEIFYTSSIAPLALANLLSM-GKTP--
--VSITGCGTQMFFFVFLGGADCVLLAVMAYDRFVAIC-YPLRYTLIMSWSLCVEMMVGS
L------------VLGF-LLSLPL-TILIFHLPFC---HNN-EIYHFYCDMPAVIRLA--
CGDTHV-HRTALY--IISFIVLSIPLTLISISYVFIITAILRIR-SAEGR--HRAFSTCS
SHIVVVLLQYGCTS--FIYLS-PSS---S-YS------PE--MGRMVSVVYT--FITPIL
NPLIYSMRNKE-----------LKDAL-RK------------------------------
------------------------------------------------------------
------------------------------------------------------------
--------------------------------ALRK--------F.
>GA_x6K02T2RE5P-2222521-2221490
-------------------------------------------------M---EEENQT-
GV-VY--FHF-R-------------PFSTN-S-T-----VASLVFVGF-LLLY-LGSLIG
NLTIGL--TVW-QDHSL-H-T-PMYFFLFVLATLELGYSTNIAPLTLASILSM-GKML--
--ISLPSCGAQMFFFILLGGSDCVLLAIMAYDRYVAIC-HPLHYSLIMSWQLCGQMALGS
L------------GLGF-LLSLPL-TILICHLPFC---GHN-EIYHFFCDMPAVMRLA--
CTDTHI-HQAALF--AISVAAVAIPFLLICLSYGCIVATILRMT-SAEGK--RRAFSTCS
SHLLVVVLQYGCCT--LIYLR-PSS---S-YS------PE--EGRAVSVVYT--FFSPLL
NPLIYSLRNQE-----------VTDAV-KR------------------------------
------------------------------------------------------------
----------------------------------------------------------LL
TRMFWFRKPERFLPGGNYSLNKGEHSMMEKKLKINR--------P.
>GA_x6K02T2RE5P-2207258-2206302
-------------------------------------------------M---EEGNQT-
GM-VL--FHF-R-------------PFSKL-P-E-----VQMLIFVLF-LMMY-LVSIGG
NMSIVL--TIW-TNRCL-H-T-PMYFFLANLASLEIFYSSTIAPLTLASILST-ERTV--
--VSLAGCGAQMFFFIFLGSADCILLAVMAYDRFVAIC-HPLRYTLIMSWHLCVQLALGS
L------------LLGF-ILAMQL-TVLIFQLPFC---SSK-EISLFYCDVLPVMRLA--
CADTHV-HEATLF--VVSVIVLTIPFLLITLSYVFIVDAILKIR-SAEGR--HKAFSTCS
SHLTVVLLQYGCTS--LIYLC-PSS---S-YS------PE--RGQVVSVVYT--FITPVL
NPLIYSMRNRE-----------LKDAL-RR------------------------------
------------------------------------------------------------
------------------------------------------------------------
-----------------------VIMKLVLIQTQEA--------L.
>GA_x6K02T2RE5P-2172809-2171862
-------------------------------------------------M---EEGNQT-
GM-VL--FHF-R-------------PFSKL-P-E-----VQMLIFVLF-LMMY-LVSIGG
NMSIVL--TIW-TNRCL-H-T-PMYFFLANLASLEIFYSSTIAPLTLASILST-ERTV--
--VSLAGCGAQMFFFIFLGSADCILLAVMAYDRFVAIC-HPLRYTLIMSWHLCVQLALGS
L------------LLGF-ILAMQL-TVLIFRLPFC---SSK-EISLFYCDVLPVMRLA--
CADTHV-HEATLF--VVSVIVLTIPFLLITLSYVFIVDAILKIR-SAEGR--HKAFSTCS
SHLTVVLLQYGCGS--LIYLC-PSS---S-YS------PE--RGQVVSVVYT--FITPVL
NPLIYSMRNRE-----------LKDAL-RK------------------------------
------------------------------------------------------------
------------------------------------------------------------
--------------------------VVISFLLLEK--------Q.
>GA_x6K02T2R7CC-893157-892228
------------------------------------------------MQ---RN-NFT-
EV-IE--FVF-L-------------GFSSF-G-K-----HQITLFVVF-LTIY-ILTLAG
NIIIVT--ITH-IDHHL-H-T-PMYFFLSMLASSETVYTLVIVPRMLSSLIFY-NL-P--
--ISLAGCATQMFFFVTLATNNCFLLTAMGYDRYVAIC-NPLRYTIIMSKGMCALLVCGS
L------------GTGL-VMAVLH-VPAMFHLPFC---GT--VVEHFFCDIYPVMKLS--
CVDTTV-NEIINY--GVSSFVILVPIGLIFISYVLIVSSILKIV-STEGQ--KKAFATCA
SHLTVVIVHYGCAS--IAYLK-PKS---E-SS------VE--KDLLLSVTYT--IITPLL
NPVVYSLRNKE-----------VKDAL-CR------------------------------
------------------------------------------------------------
------------------------------------------------------------
------------------------------AVGRNT--------S.
>GA_x6K02T2R7CC-81277975-81278913
------------------------------------------------MR---GE-NIT-
KV-ST--FIL-L-------------GFPTA-P-E-----LQYLLFLLF-LLAY-LFVLVE
NLTIIL--TVW-SSASL-H-R-PMYYFLGSLSFLEIWYVSDIIPKMLDGFLLQ-RK-R--
--ISFIGCMTQLYFFSSLVCTECVLLASMAYDRYVAIC-HPLRYQVIMTTGLCVQLVAFS
F------------ASGF-TISVIK-VYFISSATFC---GSN-VLNHFFCDISPILKLA--
CTDFST-AELVDF--ILAFIILVFPLLATILSYGHITLAVLRIP-SATGR--WRAFSTCA
SHLTVVTFFYMAMI--FMYVR-PQA---I-DT------RS--SNKLISAVYT--VLTPMM
NPLIYCLRNTE-----------FKDAV-RR------------------------------
------------------------------------------------------------
------------------------------------------------------------
----------------------------TLGLGNTP--------Q.
>GA_x6K02T2R7CC-81266841-81267776
------------------------------------------------MR---GE-NIT-
KV-ST--FIL-L-------------GFPTA-P-E-----LQYLLFLLF-LLAY-LFVLVE
NLTIIL--TVW-SSASL-H-R-PMYYFLGSLSFLEIWYVSDIIPKMLDGFLLQ-RK-R--
--ISFTGCMTQLYFFISLVCTECVLLASMAYDRYVAIC-HPLRYQVIMTTGLCVQLVAFS
F------------ASAF-TVSVIK-VYFISSATFC---GSN-VLNHFFCDISPILKLA--
CTDFST-AELVDF--ILAFIILVFPLLATILSYGYITLAVLRIP-SATGR--WRAFSTCA
SHLTVVTFFYVAML--FIYVR-PQA---I-DT------RS--SNKLISAVYT--VLTPIL
NPLIYCLRNKE-----------FKDAV-KR------------------------------
------------------------------------------------------------
------------------------------------------------------------
----------------------------TLGLGHTL---------.
>GA_x6K02T2R7CC-81245243-81246181
------------------------------------------------MR---GE-NIT-
KV-ST--FIL-L-------------GFPTA-P-E-----LQYLLFLLF-LLAY-LFVLVE
NLAIIL--TVW-SSASL-H-R-PMYYFLGIMSTLEIWYVCDIIPKMLDGFLLQ-RK-R--
--ISFIGCMTQLYFFSSLVCTECVLLASMAYDRYVAIC-HPLRYQVIMTTGLCVQLVAFS
F------------ASGF-SISVIK-VYFISSATFC---GSN-VLNHFFCDISPILKLA--
CTDFST-AELVDF--ILAFIILVFPLLATVLSYGHITLAVLRIP-SATGR--WRAFSTCA
SHLTVVTIFYTALL--FMYVR-PQA---I-DT------RS--SNKLISVLYT--VLTPIL
NPLIYCLRNKE-----------FKDAL-RK------------------------------
------------------------------------------------------------
------------------------------------------------------------
----------------------------ALGLGQAP--------L.
>GA_x6K02T2R7CC-81180849-81179878
-------------MATQV-----------HRN----GSL-SAV-----------------
SL-QG--FVL-V-------------GFGGG-A-K-----TQALLFAVF-LTLY-VVTVLG
NLTMIV--VIT-LDARL-H-S-PMYFFLKNLSFVDFCYSSVIAPKAMTIFLSS-SK-V--
--ISFAGCATQFFFFSLLVTTEGFLLAVMAYDRFMAIC-SPLRYPVTMCPMACARLVLGT
Y------------CGGC-LNSIVQ-TSLTFQLPFC---SSN-RIDHFYCDVPPLLQLA--
CADTTL-NEFVMF--GICGLIIVSTTLVVLISYGYITMTILRMR-SGSGR--HKVFSTCG
SHMTAVSLFYGTVF--VMYAQ-PGA---L-TS------ME--QGKVVSVFYT--LVIPML
NPLIYSLRNKD-----------VKDAP-RR------------------------------
-----------------------------------------------------------L
---GQ---------------RHSLVKEDVQ------------------------------
---------------------------------------------.
>GA_x6K02T2R7CC-81165686-81164721
-------------MATAV-----------HRN----GSL-TPV-----------------
SL-QA--FVL-V-------------GFGGG-A-E-----TQALLFAVF-LVLY-MVTVLG
NLTMIV--VIT-LDARL-H-S-PMYFFLKNLSFVDFCYSSVIAPKAMANFYS--SK-V--
--IGVAGCAAQLFFFSFLGTSEALLLAVMAYDRFMAIC-SPLHYPVTMSSTVCACLVLAA
Y------------FGGC-LNSIVE-TSLTFQLPFC---GSN-HIDHFFCDVPPLLQIA--
CANTSV-NELVMF--AICGFILMGATLVILISYGYITVTILSMH-SGSRR--HKVFSTCG
SHLTAVSLFYGTGI--AIYGQ-PGG---L-AS------KE--QGKVVSIFYT--LVIPLL
NPLIYSLRNKD-----------VKDAL-ER------------------------------
-----------------------------------------------------------L
---RQ---------------RQRQKH-----------AAI--------------------
---------------------------------------------.
>GA_x6K02T2R7CC-81157497-81156526
-------------MAIAV-----------YRN----GSL-SAV-----------------
SL-QG--FVL-V-------------GFGGG-A-E-----TQALLFAVF-LVLY-VVTILG
NLTMIV--VIT-LDARL-H-S-PMYFFLKNLSFVDLCYSSAIAPNALANFLST-SK-V--
--ISFEACATQLFFFSLLATTEAFLLAVMAYDRFMAIC-SPLRYPVTMCPTTCTRLVLGT
Y------------CGGC-LNSIVQ-TSLTFQLPFC---SSN-RIDHFYCDVPPLLQLA--
CASTAL-NELFLF--GLCGFIIVSTTLAVLVSYGYITVTILRMH-SGSGR--HKVFSTCG
SHMMAVSLFYGTVF--VMYAQ-PGA---V-AS------MA--QGKVISVFYT--LVIPML
NPLIYSLRNKD-----------VKDAL-RR------------------------------
-----------------------------------------------------------L
---GQ---------------RHSLVKKGGK------------------------------
---------------------------------------------.
>GA_x6K02T2R7CC-81146179-81145211
-------------MATSV-----------HRN----GSL-TPV-----------------
SL-QG--FVL-V-------------GFGGS-A-E-----TQALLFAVF-LVLY-VVTILG
NLTMIM--VIT-LDARL-H-S-PMYFFLKNLSFVDLCLSSVIIPNALANIFSS-SK-T--
--ISFAGCATQFFFFSLLAATEAVLLAVMAYDRFMAIC-SPLRYPVTMCPMTCARLVLGT
F------------CVAC-LNSIVQ-TSLTFQLPFC---SSN-YIDYFFCDVPPLLQLA--
CASTAI-NELVMF--GICGFIIVCAVFVVIISYGYITVTILRMR-SGSGR--HKVFSTCG
SHMTAVSLFYGTGF--VIYGQ-PGG---V-AS------ME--QGKVVSTIYT--LVIPML
NPLIYSLRNKD-----------VKDAL-RR------------------------------
-----------------------------------------------------------L
---GQ---------------RHSLVKESG-------------------------------
---------------------------------------------.
>GA_x6K02T2R7CC-81134096-81133095
-------------MATAV-----------HRN----GSL-TPV-----------------
SL-RV--FVL-V-------------GFGGG-A-L-----TQALLFAVF-LVLY-VVTVLG
NLTMIV--VIT-LDARL-H-S-PMYFFLKNLSFVDLCYSSAIAPNALANFLST-SK-V--
--ISFEACATQFFFFSLLATTETFLLAVMAYDRFMAIC-SPLRYPVTMCPTTCTRLVLGT
F------------CVGC-LNSIVQ-TSLTFQLPFC---SSN-RIDHFYCDVPPLLQLA--
CASTAL-NELFLF--GLCGFIIVSTTLAVLVSYGYITVTILRMH-SGSGR--HKVFSTCG
SHLTAVSLFYGTLF--VMYAQ-PGA---L-TS------ME--QGKVVSIFYT--LVIPML
NPLIYSLRNKD-----------VKDAL-QR------------------------------
-----------------------------------------------------------L
---GQ---------------RHSLVKAVRGCPAAGGNASV--------------------
---------------------------------------------.
>GA_x6K02T2R7CC-715776-716708
------------------------------------------------MK---RA-NCT-
EV-RE--FVF-Q-------------GFSNF-Q-E-----HQLTLFIIF-FALY-ILTLTG
NVIIVT--IIR-IDHHL-H-T-PMYFFLSVLSTSETFYSLVIIPRMLGSLVGL-SQ-T--
--ISLECCGTQLFFFLGFGITNCFLLAVMGYDRYVAIC-NPLRYSVIMNWRVCVILASSV
C------------ATGF-LLSLVQ-ALAIFRLPFC---NT--LIKHFFCDVRPILDLA--
CTVPVI-NQVLTL--VLTLMVLTAPAIFLFVSYALIISTILKIA-SSDGW--KKTFATCS
SHLTVVVIHYGCAS--IVYFK-PKS---E-NS------KD--QDQLLSVTYT--VITPLL
NPVVYSLRNKE-----------VQDAL-RK------------------------------
------------------------------------------------------------
------------------------------------------------------------
-----------------------------VLCRKSL--------S.
>GA_x6K02T2R7CC-664297-665229
------------------------------------------------MK---KT-NCT-
HV-RE--FVF-Q-------------GFSNF-Q-E-----HQLTLFVVF-FVLY-ILTLAG
NVIIVT--IIR-IDHHL-H-T-PMYFFLSVLSTSETFYSLVIIPRMLGSLVGL-SQ-T--
--ISLECCGTQLFFFLGFAITNCLLLAVMGYDRYVAIC-NPLRYSVIMNWRVCVILASSV
G------------ATGF-LLSLIQ-AVAIFRLPFC---NT--LIEHFFCDVRPILDLA--
CTVPVI-NDILTL--ALSLMVITAPATFLFVSYVLIISTILKIA-SAEGR--RKTFATCA
SHLTVVVIHYGCAS--IAYFK-PKS---E-NT------KD--QDQLISVTYT--VITPLL
NPVVYSLRNKE-----------VQDAL-RK------------------------------
------------------------------------------------------------
------------------------------------------------------------
-----------------------------VLGKKSL--------S.
>GA_x6K02T2R7CC-630397-629456
-------------------------------------------------M---LKSNTT-
FV-TE--FLF-E-------------GFSGF-GWQ-----HRLAFFAIF-LALY-FLTLSG
NVIIVS--IIH-LDHHL-H-T-PMYFFLAILSISDTCYTVTIIPRMLSDLLNP-YH-T--
--IAFRDCVVQIFFYLTFGINNCFLLMVMGYDRYVAIC-NPLRYSVIMGRKACVHLASGS
L------------GIGL-GMAIVQ-VTSVFSLPFC---DRF-VIPHFFCDVRPLLKLA--
CTDTTI-NEIINF--VVSVFVLILPMGVVFISYVVIISTILKIA-SAEGR--KKAFATCA
SHLTVVIIHYGCTA--IIYMK-PKS---Q-SL------LG--QERLISVTYT--LITPLL
NPLVYTLRNKE-----------VKDAL-RR------------------------------
------------------------------------------------------------
------------------------------------------------------------
----------------------------AMWQKPLS--------S.
>GA_x6K02T2R7CC-581296-580364
------------------------------------------------MM---RR-NHT-
VI-SE--FVF-Q-------------GFSSF-Q-E-----YKFTLFMVF-LTLY-LLTLTG
NAIIMI--IIG-IDRHL-H-T-PMYFFLSMLSTSETVYTLVIVPRMLASLVGS-SQ-S--
--ISLAGCATQMFFFITLAINNCFLLTAMGYDRYVAIC-NPLRYSVIMNKRVCAQLVWGS
C------------NIGL-LVAIIQ-IASVFRAPFC---DR--EVAHYFCDIRPVMKLS--
CADTTL-HDIVNF--IISSLVIVVPMGLVFISYILIISTILKIA-SAEGR--KKAFATCA
SHLTVVIIHYGCAS--IAYLK-PKS---E-NT------RD--QDQLISVTYT--VFTPLL
NPVVYTLRNKE-----------VKDAI-YR------------------------------
------------------------------------------------------------
------------------------------------------------------------
-----------------------------AIGKKPL--------A.
>GA_x6K02T2R76Y-3201307-3200360
-----------------------------MTN----HTR---------------------
-V-TE--FIF-L-------------GFSNH-P-N-----LQGVFFLAF-LAIY-LTTLLG
NTLMIV--ATR-VSPAL-H-T-PMYYFLSNLSFLDICYTSTSIPVMLVNFFRE-KK-T--
--ISFEGCLSQIFFFVSCAGTECVLLAAMAYDRYVAVC-HPLRYPVLMSTRVCISLVTGS
W------------LCGL-VNSVTH-TVLTSTLTLC---GPN-QISHFLCDVPLLLKLS--
CSDTSV-NESVLH--VSSATVGLSPCLFTAGSYILIISAILRIP-STQGK--RKAFSTCA
SHLTVVVVFFGTAN--FNYVR-PKE---G-YS------LD--MGILVSVLYC--VVTPLF
NPIIYSLRNKE-----------VKGAL-RK------------------------------
------------------------------------------------------------
------------------------------------------------------------
-----------------------LTGVPSLTIAVAR--------E.
>GA_x6K02T2QVSB-39745261-39746202
------------------------------------------------------MANST-
TV-TE--FIL-L-------------GLSDA-C-E-----LQVLIFLGF-LLTY-FLILLG
NFLIIF--ITL-ADRRL-Y-T-PMYYFLRNFAMLEIWFTSVIFPKMLTNIITG-HK-T--
--ISLLGCFLQAFLYFFLGTTEFFLLAVMSFDRYVAIC-NPLRYATIMSKRVCVQLVFCS
W------------MSGL-LLIIVP-SSIVFQQPFC---GPN-IINHFFCDNFPLMELI--
CADTSL-VEFLGF--VIANFSLLGTLAVTATCYGHILYTILHIP-SAKER--KKAFSTCS
SHIIVVSLFYGSCI--FMYVR-SGK---NGQG------ED--HNKVVALLNT--VVTPTL
NPFIYTLRNKQ-----------VKQVF-RE------------------------------
------------------------------------------------------------
------------------------------------------------------------
--------------------------HVSKFQKFSQ--------T.
>GA_x6K02T2QP88-6321048-6321995
----------------M----A----MWLNQS----ST----------------------
---DD--FIL-L-------------GIFSY-S-P-----RDLLLFSVV-MLVF-TAALFG
NALLIL--LIC-TDPRL-H-T-PMYFFLSQLSLMDIMLVCTNVPKMAVNFLSG-KK-S--
--ISFVGCGIQIGLFVCLVGSEGLLLGLMAYDRYVAIS-HPLRYPVLMNQKVCLQIIGSS
W------------AFGI-ADGLVQ-MVVVMTFPYC---SLR-EVDHFFCEMLSLLKLA--
CVDTSL-FEKIVF--FCCIFMLLFPFSIIVASYTRILGTVLHMH-SAKSQ--KKALATCS
SHMAAVSFFYGAAM--FIYLR-PRQ---Y-RT------PS--QDKMVSIFYT--VLTPML
NPLIYSLRNRD-----------VIGAL-QK------------------------------
------------------------------------------------------------
------------------------------------------------------------
--------------------------GLDRCRVGSQ--------P.
>GA_x6K02T2QP88-6300500-6299553
----------------M----G----IWLNES----SV----------------------
---DG--FIL-L-------------GIFSQ-S-Q-----TDLLLFSTV-MLVF-TVALCG
NVLLIL--LIY-TDPRL-H-T-PMYFFLSQLSLMDLMLVCNIVPKMAVNFLSG-RK-S--
--ISFAGCGIQIGFFVSLVGSEGLLLGLMAYDRYVAIS-HPLHYPILMSQKVCLQIAGSS
W------------AFGI-LDGIIQ-MVAAMSLPYC---GSR-YIDHFFCEVPALLKLA--
CADTSL-FDTLLF--ACCVFMLLLPFSIIVTSYARILGAVLRMH-SAQSR--KKALATCS
SHLTAVSLFYGAAM--FIYLR-PRR---Y-RA------PS--HDKVVSIFYT--VLTPML
NPLIYSLRNRE-----------VMGAL-RK------------------------------
------------------------------------------------------------
------------------------------------------------------------
--------------------------GLDRCRVGSQ--------H.
>GA_x6K02T2QP88-6286247-6285294
----------------M----A----WAGNQT----LI----------------------
---SH--FVL-L-------------GLFTH-S-P-----LHLFLFSII-MVMF-LVALSG
NGLMIL--LIL-MDSRL-H-T-PMYFFLSWLSLMDLMLISTIVPRMAADFLLG-RG-S--
--ISFAGCGLQILFFLTLLGDECFLLAFMAYDRYVAIS-NPLRYSVIMSRRVCWLMVAGS
W------------LFGL-VDGLIQ-AVFTLRFPYC---GSQ-EIDHFFCEVPAVLKLA--
CADTSL-YETMIY--VCCVLMLLLPFSVISASYLRILVAVLRMR-SAEGR--RKAFATCS
SHMIVVSLFYGAAM--ITYMR-PQA---Y-HS------SK--QDKVVSAFYT--MITPML
NPLIYSLRNKE-----------VTGAL-RK------------------------------
------------------------------------------------------------
------------------------------------------------------------
------------------------LLGKCPCGGGTL--------G.
>GA_x6K02T2QP88-6274566-6273628
----------------M--------AEELWNH----SS----------------------
-L-SS--FIL-A-------------GLFGH-S-P-----YDSFFFSLV-LLAF-GAAVVG
NILLLM--VIQ-VDRRL-H-T-PMYFFLSQLSIMDLTMTCTVVPKMATNFLSG-GK-L--
--ISLGGCASQIFFVVTVGGAECFLLAVMAYDRYMAVC-YPLRYPVLMNWKACSFLATAS
W------------MGGM-ADSVID-VGVVFSFPYC---GSL-EVDHFFCEVPALLRLS--
CADTSL-FEDLIY--ACCVVMLLLPLGVIVASYARVLTTVMRMP-STEGK--QKALTTCS
SHLAVVGLYYGGAI--FSYMQ-RAS---A-RT------PL--GDRATSIFYT--IVTPMF
NPLIYSLRNRE-----------VTSAL-KK------------------------------
------------------------------------------------------------
------------------------------------------------------------
------------------------------MLERWG--------M.
>GA_x6K02T2QP88-6154577-6153642
------------------------MGTF--NT----SL----------------------
-G-GG--FIL-V-------------GFSDW-P-A-----LELIFFIHI-LIFY-SITLFG
NTAIIA--LSR-TDLRL-H-T-PMYFFLSHLSFLDLCFTTSTVPQLLINLHGQ-DR-T--
--ISYGGCVAQLFIFLALGSTESVLLVVMAFDRYVAVC-RPLHYTTIMHPVLCQALAIAS
W------------VGGF-LNSLIQ-TGLMMAMPLC---GHR--LNHFFCEMPVFLKLA--
CQDTGG-TEAKMF--VARVVIVAVPAMLILGSYAQIARAVLKVK-SVAAR--RKAAGTCG
SHLLVVSLFYGSAT--YTYLQ-PKD---S-YS------ES--KGKFVALFYT--IITPMF
NPLIYTLRNKD-----------MKGAL-WK------------------------------
-----------------------------------------------------------V
---LG---------------RAAATG.---------------------------------
----------------------------------------------
>GA_x6K02T2QP88-6141322-6140387
------------------------MESF--NI----SL----------------------
-G-KG--FIL-V-------------GFSDW-P-A-----LELIFFIYI-LIFY-SLTLFG
NTAIIA--LSR-MDLQL-H-T-PMYYFLCHLSFLDLCFTTSTVPQLLINLHGQ-DR-T--
--ISYGGCVSQLFITLALGSTESVLLVVMAFDRYAAVC-RPLHYMNIMHPVLCQALAIAS
W------------VGGF-LNSLIQ-TGLMMAMPLC---GHR--LNHFFCEMPVFLKLA--
CQDTGG-TEAKMF--VARAVIVAVPAMLILGSYAQIARAVLKVK-SVAAR--RKAAGTCG
SHLLVVSLFYGSAT--YTYLQ-PKD---S-YS------ES--KGKFVALFYT--IITPMF
NPLIYTLRNKD-----------MKGAL-WK------------------------------
-----------------------------------------------------------V
---LG---------------RAAATG.---------------------------------
----------------------------------------------
>GA_x6K02T2QP88-6117098-6116163
------------------------MGTF--NI----SL----------------------
-G-GG--FIL-V-------------GFSDW-P-A-----LELIFFIHI-LIFY-SITLFG
NTAIIA--LSR-TDLRL-H-T-PMYFFLSHLSFLDLCFTTSTVPQLLINLHGQ-DR-T--
--ISYGGCVAQVFIFLALGSTESVLLVVMAFDRYAAVC-RPLHYTTIMHPVLCQALAIAS
W------------VGGF-LNSLIQ-TGLMMAMPLC---GHR--LNHFFCEMPVFLKLV--
CEDTGG-TEAKMF--VARAVIVAVPTMLILGSYAQIARAVLKVK-SVTAR--RKAAGTCG
SHLLVVSLFYGSAI--YTYLQ-PKD---S-YS------ES--KGKFVALFYT--IITPML
NPLIYTLRNKD-----------MKGAL-WK------------------------------
-----------------------------------------------------------V
---LG---------------RATVTG.---------------------------------
----------------------------------------------
>GA_x6K02T2QP88-6107233-6106298
------------------------MGSF--NA----SL----------------------
-G-KG--FIL-V-------------GFSDW-P-Q-----LELILFIYV-LIFY-SLTLFG
NTTIIA--LSQ-LDIRL-H-T-PMYFFLSHLSFLDLCYTTSTVPQLLINIAAQ-DH-T--
--ITYGRCVAQLFSVLALGSTESMLLVVMAFDRYAAVC-RPLHYTTIMHPLLCQALAISS
W------------VAGL-VNSLIQ-TGLMMAMPLC---RYR--LNHFFCEMPVFLKLA--
CKDTAG-TEAKMF--VARAIILVFPATLILGSYAHIARAVLKVK-STSGR--RKAFGTCG
SHLLVVSMFYGSTI--YTYLQ-PND---S-YS------EN--EGKFVALFYT--IVTPML
NPLIYTLRNKD-----------VKGAL-WK------------------------------
-----------------------------------------------------------V
---LG---------------RGTDSR.---------------------------------
----------------------------------------------
>GA_x6K02T2QP88-6094111-6093176
------------------------MGSF--NT----SF----------------------
-R-QG--FFL-V-------------GFSDF-P-Q-----LELLLSVLI-SIFY-SLTLFG
NSTIII--LSQ-LDARL-Q-M-PMYFFLCHLSFLDLCYTTSIVPQLLINLQGY-DR-T--
--ISYGGCVAQLFLFLALATTESVLLVVMAFDRYVAVC-RPLHYTTIMHPVLCLSLAIVS
W------------VGGF-MNSLIQ-TSLMMAVPLC---GHR--LNHFFCEIPSLLKLA--
CEDTEG-TGAKMF--VVRVVFLIFPITLILSSYANIAQAVLKTK-SMAGC--KKALGTCG
SHLVVVSMFYGAAM--YTYLQ-PKG---T-YS------ES--KGKFVALFYI--IVTPML
NPLIYTLRNKD-----------VKGAL-WK------------------------------
-----------------------------------------------------------V
---LG---------------RATDLG.---------------------------------
----------------------------------------------
>GA_x6K02T2QP88-6004387-6003452
------------------------MGTF--NA----SL----------------------
-G-KG--FIL-V-------------GFSDF-P-Q-----LEVFLFVFI-LVFY-LLTLLG
NTTIIA--LSR-LDVRL-H-T-PMYFFLSHLSFLDLCYTTSTVPQLLINLCGL-DR-T--
--ISYGGCVAQLLIFLALVSTECLLLGVMAFDRYAAVC-RPLHYTTIMHPQLCQGLAISS
W------------VSGL-VNSVIQ-TGLVMAMPLC---SHR--LNHFFCEMPIFLKLA--
CEDTNG-TEVKMF--VARTIILIFPAALILGSYGHIARAILRIK-SMAGR--RKAFGTCG
SHLIVVSLFYGSGI--YTYLQ-PIH---R-YS------EN--EGKFVAVFYT--ILTPIL
NPLIYTLRNKD-----------VKGAL-WK------------------------------
-----------------------------------------------------------V
---LG---------------KGTDLV.---------------------------------
----------------------------------------------
>GA_x6K02T2QP88-5991012-5990077
------------------------MGTF--NF----SS----------------------
-D-RA--FFL-V-------------GFSDW-P-H-----LELVFFVAI-SIFY-SLTLFG
NSSIIA--LSR-LDLRL-Q-T-PMYFFLCHLSFLDLCYTTSTVPQLLINLHGQ-DR-T--
--ISYERCVAQLLIFLALASTECVLLGVMAFDRYAAVC-RPLHYTTIMHPQLCHTLAISS
W------------VGGL-VNSLTQ-TGLMMVMPLC---GYR--LNHFFCEMPIFLKLA--
CEETKR-TEAKMF--VARTIVLVCPAALILGSYAHITRAVLKVK-STAGR--RKAFGTCG
SHILVVSLFYGSAI--YTYLQ-PTH---T-YS------ES--EGKFVALFYT--IITPML
NPLIYTLRNKD-----------VKGAL-WK------------------------------
-----------------------------------------------------------V
---LG---------------RGTDSE.---------------------------------
----------------------------------------------
>GA_x6K02T2QP88-5975166-5974231
------------------------MGNF--NT----ST----------------------
-Q-ES--FIL-V-------------GFSDW-P-Q-----LQAFLFVII-LIFY-SLTIFG
NTTIIV--LAR-LDLRL-H-K-PMYFFLSHLSFLDLCYTTSTVPQLLINLRGL-DR-T--
--ISYGGCVAQLFIFLALASTECLILVAMAFDRYAAVC-HPLHYTSIMNPILCRALAISS
W------------VGGL-VNSLIQ-TGLVMAMRLC---GHQ--INHFFCEMPIFLKLA--
CEDTEG-TEAKMF--VARTIVLVCPAVLILGSYVHIAKAVLKVK-SMAGR--RKAFGTCG
SHLMVVSLFYGSGI--YTYLQ-PVH---R-YS------ES--KGKFVALFYT--IVTPMF
NPLIYTLRNKD-----------VKGAL-WK------------------------------
-----------------------------------------------------------L
---LG---------------RGTDSG.---------------------------------
----------------------------------------------
>GA_x6K02T2QP88-5964781-5963852
------------------------MDSF--NA----TL----------------------
-E-ER--FFL-V-------------GFSDW-P-Q-----LELILFVFI-SIVY-SLTIFG
NTTIIA--LSR-IDLRL-H-T-PMYFFLSNLSFLDLCFTTSTVPQLLINLYGQ-DR-T--
--ISYGGCVAQLFIYLALGSTECVLLVVMAFDRYAAVC-RPLHYTTIMHPLLCQALALAS
W------------VGGF-LNSLIQ-TGLMMTMPLC---GHR--LNHFFCEMPVFLKLA--
CQDTGG-TEAKMF--VARAIILVFPATLILGSYGHIAKAVLKVK-STAGR--RKAFGTCG
SHLLVVSLFYGSAI--YTYLQ-PKS---S-YS------ES--KGKFVALFYT--IVTPML
NPLIYTLRNKD-----------VKGAL-WK------------------------------
-----------------------------------------------------------V
---LG---------------RGTD.-----------------------------------
----------------------------------------------
>GA_x6K02T2QP88-5941817-5940888
------------------------MDSF--NA----TL----------------------
-E-ER--FFL-V-------------GFLDW-P-Q-----LELILFVFI-SIFY-SLTIFG
NTAIIA--LSQ-MDLRL-H-T-PMYYFLSHLSFLDLCYTTSTVPQLLINLHGL-DR-T--
--ISYGGCVAQLFISLALGSTECVLLVVMAFDRYAAVC-RPLHYMTIMHPLLCQALALAS
W------------VGGF-LNSLIQ-TGLMMAMPLC---GHR--LNHFFCEMPVFLKLA--
CQDTGG-TEAKMF--VARAIILVFPATLILGSYGHIAKAVLKVK-STAGR--RKAFGTCG
SHLLVVSLFYGSAI--YTYLQ-PKS---S-YS------ES--DGKFVALFYT--IVTPML
NPLIYTLRNKD-----------VKGAL-WK------------------------------
-----------------------------------------------------------V
---LG---------------RGTD.-----------------------------------
----------------------------------------------
>GA_x6K02T2QP88-5922712-5921756
------------------------MGSF--NL----SL----------------------
-E--G--FLL-V-------------GFSDW-P-Q-----LELILLVFI-SIFY-SLTLCG
NITIIV--LTQ-QDLHL-H-T-PMYFFLAHLSFLDLCFTSSTVPKLLISLSRG-DQ-T--
--ISYAGCMTQFFIALLLGGTECVLLVVMAFDRYVAVC-RPLHYTSIMHPLLCHALAISS
W------------VGGL-VNSLTQ-TSLIMTIPLC---GHH--LNHFFCEMLVLLKLA--
CEDTVG-TETYLF--WAGAVILVCPVALILGTYAHIAHAVLKIK-SRSGR--RKALGTCG
SHLTVVFLFYGSAM--YTYLQ-PIH---T-YS------GS--EGKFAALFYT--IITPML
NPLIYTLRNKD-----------VKGAL-CK------------------------------
-----------------------------------------------------------V
---LV---------------KGKKETKTRRKMVE.-------------------------
----------------------------------------------
>GA_x6K02T2QP88-5912627-5911692
------------------------MSSF--NT----TL----------------------
-K-GG--FIL-M-------------GFSDW-P-Q-----LEHIFFVFI-SMFY-ILTIFG
NFTIIT--ISR-MDQRL-Q-T-PMYFFLNNLSFLDLCYTTSIVPQLLVNISGI-DK-T--
--MSYAGCMTQFFIVLLLGGTECMLLVVMAFDRYVAVC-HPLHYTSIMHPLLCHALAISS
W------------VGGL-VNSLTQ-TSLIMTIPLC---GHH--LNHFFCEMLVLLKLA--
CEDTGG-TEANLF--VAGAVILVCPVALILGTYAHIAHAVLKIK-SRSGR--RKALGTCG
SHLTVVFLFYGSAM--YTYLQ-PVH---V-YS------GS--EGKFAALFYT--IITPML
NPLIYTLRNKD-----------VKGAL-CK------------------------------
-----------------------------------------------------------V
---LG---------------RDTSTT.---------------------------------
----------------------------------------------
>GA_x6K02T2QP88-5901165-5900230
------------------------MDYL--NT----SS----------------------
-E-EG--FIL-V-------------GFSDW-P-H-----LEPILFAFI-SMFY-SLTLFG
NTVIII--LSQ-LDLRL-H-T-PMYYFLCHLSFLDLCYTASTVPQLLVNLSGL-DR-T--
--ISFGRCVAQLFIMLSLGGIECVLLVAMAIDRYAAVC-RPLHYTTIMHPVLCRALVVFS
W------------VGGL-VNSLIQ-TSLVMTMPLC---GHQ--LNHFFCELPVLLKMA--
CEDTGG-TEVNLF--VARVIILVCPLLLILGSYAHIARAVLNIR-SMAGR--RKAFGTCA
SHLIVVAMFYGSAI--STYLQ-PVH---R-YS------DS--EGKFVALFYT--VITPML
NPLIYTLRNKD-----------VKGAL-WK------------------------------
-----------------------------------------------------------V
---LG---------------RGTDSR.---------------------------------
----------------------------------------------
>GA_x6K02T2QP88-5884501-5883566
------------------------MEYL--NT----SS----------------------
-E-EG--FIL-V-------------GFSDW-P-H-----LEPTLFAFI-SIFY-SLTLFG
NTVIII--LSR-LDLRL-H-T-PMYYFLCHLSFLDLCYTTSTVPQLLVNLSGL-DR-T--
--ISFGRCVAQLCIVLSLGGTECVLLVTMAIDRYAAVC-RPLHYTTIMHPVLCRALVVFS
W------------VGGL-VNSLIQ-TSLVMAMPLC---GHQ--LNHFFCELPVLLKMA--
CEDTGG-TEVNLF--VARVIILVCPLLLILGSYAHIARAVLNIR-SMAGR--RKAFGTCA
SHLIVVAMFYGSAI--STYLQ-PVH---R-YS------EK--EGKFLALFYT--IITPML
NPLIYTLRNKD-----------VKGAL-WK------------------------------
-----------------------------------------------------------V
---LG---------------RGTDSR.---------------------------------
----------------------------------------------
>GA_x6K02T2QP88-5871967-5871032
------------------------MEYL--NT----SS----------------------
-E-EG--FIL-V-------------GFSDW-P-H-----VVPILFAFI-SIFY-SLTLFG
NTVIII--LSQ-LDLRL-H-T-PMYYFLCHLSFLDLCYTASTVPQLLVNLSGL-DR-T--
--ISFGRCVAQLCIVLSLGGTECVLLVTMAIDRYAAVC-HPLHYTTIMHPVLCRALVVFS
W------------VGGL-VNSLIQ-TSFVMAMPLC---GHQ--LNHFFCELPVLLKMA--
CEDTGG-TEVNLF--VARVIILVCPLLLILGSYAHIARAVLNIR-SMAGR--RKAFGTCA
SHLIVVAMFYGSAI--STYLQ-PVH---R-YS------EK--EGKFLALFYT--IITPML
NPLIYTLRNKD-----------VKGAL-WK------------------------------
-----------------------------------------------------------V
---LG---------------RGTDSA.---------------------------------
----------------------------------------------
>GA_x6K02T2QP88-4469162-4468215
-------------------------------------------------M---VRENQS-
TA-IE--FLL-L-------------GIAGQ-S-K-----EEEVIFGMF-LWMY-LVTVCG
NLLIIL--AIS-CDPHL-H-T-PMYFFLANLSSVDICFSSVTVPKALVNYMLG-IK-T--
--ISYTECMTQIYFFITFINMDGFLLSVMAYDRYVAIC-HPLHYTMMMRPRLCVLLVAIS
W------------AITN-LHALLH-TLLMVRLTFC---SHN-AMHHFFCDPYPILKLS--
CSDTFI-NDITAF--TVGGLTSITPFTCITVSYGYILSNVLKFP-SIQGI--RKALSTCG
SHLTVVSLFYGAIL--GVYMH-PSS-----TY------SV--QDMVATAFFT--VVTPMV
NPFIYSLRNRD-----------VKGAL-RK------------------------------
-----------------------------------------------------------L
------------------------------------------------------------
-------------------------MCRRLTSSRFY--------N.
>GA_x6K02T2QP88-4453480-4452557
-------------------------------------------------M---DGDNET-
MV-AE--FLL-L-------------GLSGK-S-E-----QEEVVFGMF-LGMY-LVTISG
NLLIIL--AIS-CDPHL-H-T-PMYFFLANLSSVDICFSSVTVPKALVNHVLG-SK-S--
--ISYTECMIQIYFFITFINMDGFLLSVMAYDRYVAIC-HPLHYTMMMRSRLCVLLVAIS
W------------VITN-LHALLH-TLLMVRLTFC---SHN-AVHHFFCDPYPILKLS--
CSDTFI-NDLMVF--TVGGVIFLTPFSCIVVSYVYIFSKVLKIP-SARGI--RKALSTCG
SHLTVVSLFYGAIL--GVYMR-PSS-----SY------SL--QDTVATVIFT--VVTPLV
NPFIYSLRNQD-----------MKGAL-RK------------------------------
------------------------------------------------------------
------------------------------------------------------------
--------------------------------IMLR--------S.
>GA_x6K02T2QP88-4431129-4430206
-------------------------------------------------M---DGDNQT-
IV-TE--FIL-L-------------GLTRQ-S-E-----KEEVVFGLF-LWMY-LVTISG
NLLIIL--AIS-CDPHL-H-T-PMYFFLANLSSVDISAPSVIVPKALVNHMLG-SK-S--
--ISYTGCMTQIYFFITFSNMDGFLLSVMAYDRYVAIC-HPLHYTMMMRPRLCVLLVAIS
W------------AITN-LHALLH-TLLMVRLTFC---SHN-AVHHFFCDPYPILKLS--
CSDTFI-NDLMVF--TIGGLVFMTPFTCIIVSYAYIFSKVLKLK-SAHGI--RKALSTCG
SHLTVVSLFYGAIL--GIYMH-PSS-----TY------TV--QDTVATVIFT--VVTPMV
NPFIYSLRNRD-----------IKGAL-RK------------------------------
------------------------------------------------------------
------------------------------------------------------------
--------------------------------IILR--------S.
>GA_x6K02T2QP88-4411197-4410256
------------------------------------------MSK-GREN---ET-----
GV-SE--FLL-L-------------GITND-P-Q-----QQQILFWAF-LCMY-LVTVAG
NTLIFL--AII-SDPRL-H-T-PMYFFLANLSFVDVCFTTNLIPRLLAGHVAG-TR-T--
--ISYVHCLTQTYFLISFANVDTFLLAAMALDRFVAIC-YPLQYHTIITPQLCVGLAAVV
W------------MCSA-LISLMH-TLLMSRLSFC---SSIPEISHFYCDAYLLMKLA--
CSDTRV-NQL-VF--LGAVVLFVAPCILIVVSYVRITMVVLQIP-SAKGR--HKTFSTCS
SHLSVVTLFYGTVL--GIYIR-PPD---S-FS------T---QDTVATIMYT--VVTPML
NPFIYSLRNKD-----------MKESV-TR------------------------------
------------------------------------------------------------
------------------------------------------------------------
----------------------------LLNRGSKS--------S.
>GA_x6K02T2QP88-3283154-3284089
------------------------MDYL--NT----SS----------------------
-E-EG--FIL-V-------------GFSDW-P-H-----LEPTLFAFI-SIFY-SLTLFG
NTVIII--LSR-LDLRL-H-T-LMYYFLCHLSFLDLCYTASTVPQLLVNLSGL-DR-T--
--ISFGRCVAQLCIVLSLGGTECVLLVTMAIDRYAAVC-RPLHYTTIMHPVLCRALVVFS
W------------VGGL-VNSLIQ-TSLVMAMPLC---GHQ--LNHFFCELPVLLKMA--
CEDTGG-TEVNLF--VARVIILVCPLLLILGSYAHIARAVLNIR-SVAGR--RKAFGTCA
SHLIVVAMFYGSAI--STYLQ-PVH---R-YS------EK--EGKFLALFYT--VITPML
NPLIYTLRNKD-----------VKGAL-WK------------------------------
-----------------------------------------------------------V
---LG---------------RGTDSR.---------------------------------
----------------------------------------------
>GA_x6K02T2QP88-3272399-3273332
------------------------MSSF--NT----AL----------------------
-E-GG--FIL-M-------------GFSDW-P-H-----LEHIFFVFI-SMFY-FLTIFG
NFTIIT--ISR-MDRRL-Q-T-PMYFFLNNLSFLDLCYNTSIVPQLLVNISGI-DK-T--
--MSYAGCMTQFFIVLLLGGTECMLLVVMAFDRYVAVC-HPLHYTSIMHPLLCHALAISS
W------------VGGL-VNSLTQ-TSLIMTIPLC---GHH--LNHFFCEMLVLLKLA--
CEDTVG-TEANLF--VAGAIILVCPVALILGTYAHIAHAVLKIK-SRSGR--RKALGTCG
SHLTVVFLFYGSAM--YMYLQ-PVH---V-YS------GS--EGKFAALFYT--IITPMM
NPDLYP-KKQE-----------CEGGF-VQ------------------------------
-----------------------------------------------------------G
---TR---------------ERYKHN--------I-------------------------
----------------------------------------------
>GA_x6K02T2QP88-3214035-3214970
------------------------MENL--NT----SS----------------------
-E-EG--FIL-V-------------VFSDW-P-H-----LEPILFAFI-SIFY-SLTLFG
NTVIII--LSQ-LDLCL-H-T-PMYYFLCHLSFLDLCYTASTVPQLLVNLSGL-DR-T--
--ISFGRCVAQLCIVLSLGGTECVLLVAMAIDRYAAVC-RPLHYTTIMHPVLCRALVVFS
W------------VGGL-VNSLIQ-TSLVMAMPLC---GHQ--LNHFFCELPVLLKMA--
CEDTGG-TEVNLF--VARVIILVCPLLLILGSYAHIARAVLNIR-SMAGR--RKAFGTCA
SHLIVVAMFYGSGI--STYLQ-PVH---R-YS------EK--EGKFLALFYT--IITPML
NPLIYTLRNKD-----------VKGAL-WK------------------------------
-----------------------------------------------------------V
---LG---------------RSTDSA.---------------------------------
----------------------------------------------
>GA_x6K02T2QHY8-12181473-12182423
------------------------MNLG--N-----ESA---------------------
-P-KI--FIL-L-------------GFSSH-P-W-----LEMPLFIMV-LVAY-VCTVLG
NISIIV--VSR-RDPQL-D-S-PMYFFLSNLSFLDLCFTTTTIPQLLRNLWGP-DK-S--
--ISYGGCVTQFYIFHFLGATECILLAVMSLDRYIAIC-KPLRYPAIMHQQLCILLVSMA
W------------LSGL-ANSLLQ-STLTVKLPFC---GNN-KVDNFLCEVPVMIKMS--
CANTAF-NIAMLS--IVGTFYSLVPLSLILISYGFIVATVLRIR-SSEGK--KKAFNTCG
SHVVVVTLFYGPVI--SMYVQ-PSS---S-NS------QD--KNKLLSLFYS--LVTPML
NPFIYTLRNKD-----------MKGAM-KR------------------------------
-----------------------------------------------------------L
---LV----------------SLYHKGAEQT.----------------------------
----------------------------------------------
>GA_x6K02T2QHY8-12114828-12113875
------------------------M-DP--SN----YST---------------------
-L-HV--FIL-L-------------GFSDH-P-H-----LEMILSGVV-TFFY-IITLVG
NTAIIL--ASL-LDPHL-H-T-PMYFFLRNLSFLDLCFTTSIVPQMLVNLWGP-EK-T--
--ISSVGCIVQLYVYMWLGSIECLLLAVMSYDRFTAIC-KPLHYFVIMNPRLCVKMIVMV
W------------GISL-ANSVIL-CTLTVNLPRC---GHN-ILDHFLCELPAMVRIA--
CVDTTT-VELSVF--ALGIVIVLTPLILILISYGYIAKTVLNMK-SKAGQ--QKAMNTCG
SHLTVVSIFYGTII--YMYLQ-PGN---R-AS------KD--QGKFLTLFYT--IITPSL
NPLIYTLRNRD-----------MKDAL-KK------------------------------
-----------------------------------------------------------L
---MR---------------FYHRFAEVRRN.----------------------------
----------------------------------------------
>GA_x6K02T2QHY8-12104556-12105500
------------------------M-EI--NN----KSS---------------------
-E-TD--FIL-L-------------GFSSR-P-Q-----LEHIISAVV-FVFY-IVTLVG
NTTIIL--VSY-LDSQL-H-T-PMYFFLSNLSFVDLCYTTSIVPQMLVNLWGP-KK-S--
--ITYGGCVLQFFFALDLGATECLLLAVMAYDRYAAVC-QPLHYTVIMHPVLCQKMVLSA
W------------LGGL-GSALIL-CSLTLKLPRC---GHR-EVDNFFCEMPALIKMA--
CVYSRV-IEIVVF--TLGVIFLLVPLSLILISYAVITQAVMKIK-SATRW--RKVLNTCG
SHLTVVTLFYGTLI--YMYMK-PQN---T-IS------HE--EGQFFTLFYT--IVTPSL
NPLIYTLRNKD-----------VKNAV-KR------------------------------
-----------------------------------------------------------I
---LG---------------MDKHSGKV.-------------------------------
----------------------------------------------
>GA_x6K02T2QHY8-11899770-11898820
------------------------MSVN--RI----SA----D-----------------
FP-ED--FIL-M-------------GFTKY-P-W-----LDLPLFFVL-LTSY-MFTLLG
NIAIIL--VSQ-LDSQL-Q-S-PMYFFLTSLSFLDLCFTTTTVPQMLFNLQGP-NK-N--
--ITYIGCMAQAYVFHWLGCTECVLLGIMALDRYVAVC-KPLRYSVIMDHRLCLQLSGAA
W------------LTGL-ANSLLQ-STLTIQLPLC---GNR-MLDHFFCELPGLIKMS--
CGDTTV-NEVTLA--VVATFFIMGPLSMILVSYSYIAQTVFRMP-SAAGR--LKAFNTCS
SHLLVVSLFYGPGI--YIYMQ-PSE---D-GS------QD--LIKVLTLFYC--VITPMA
NPFIYTLRNKD-----------VIGAL-KR------------------------------
-----------------------------------------------------------L
---LR---------------KAISTKGI.-------------------------------
----------------------------------------------
>GA_x6K02T2QHY8-11707053-11707994
-------------------------------------------------M---EKENQT-
SL-SE--FLL-L-------------GFSSW-P-G-----HQGLLFALF-LCLY-LTGLFG
NLLILL--AIG-SNNHL-H-T-PMYFFLANLSLVDLCLPSATVPKMLLNIQTK-SQ-S--
--ISYPGCLAQMYFCMMFANMDNFLLTVMAYDRFVAIC-HPLHYTTIMTPCLCTSLVAFS
W------------VIAT-FNPLLH-TLMMARLHFC---SEN-IIHHFFCDINSLLPLS--
CSDTSL-NQLMVL--SVVGLIFVVPSVCILASYGRIVSAVMKIT-SMEGK--LKAFSTCG
SHLALVILFYGAIA--GIYMS-PSS---N-HS------TE--KDSAASVIFM--VVAPVL
NPFIYSLRNNE-----------LKGTL-KK------------------------------
------------------------------------------------------------
------------------------------------------------------------
---------------------------TLGQSKICS--------K.
>GA_x6K02T2QHY8-11688984-11689964
------------------------MNRA--N-----GSI---------------------
-F-SG--FIL-L-------------GFSNR-P-Q-----LETALFFAM-LLIY-FLSFLG
NSTIIL--LSV-IDPHL-H-T-PMYFFLSNLSFMDLCLTARTVPQTLFNFKGK-DK-T--
--ITYGGCVTQLFIALGLGGVECILLSVMAYDRYAAVC-RPLHYMVIMHPQLCIKMVITA
CSQGLHKDGYNCLLTGF-GNSVVQ-TALTMSRPLC---GRN-QLDHFFCEVPVMLKLT--
CANSFI-NEAELF--AVSVFFLVVPLSLILVSYGYITHAVLKIK-SAQGR--RKAFGTCG
SHLLVVIIFFGTLI--SMYLQ-PPS---S-YS------QD--MNKSMALFYT--LVTALL
NPLIYTLRNRE-----------VKSAL-RR------------------------------
------------------------------------------------------------
------------------------------------------------------------
--------------------------IMGRRTDSTK--------S.
>GA_x6K02T2QHY8-11663090-11664010
------------------------M-----IN----QSC---------------------
-Q-EQ--FIL-L-------------GFSDR-P-R-----LESILFVFV-LIFY-LVTLVG
NIIIIL--VSY-LDPCL-H-T-PMYFFLTNLSFLDLCFTTSSIPQLLFNLGGQ-DK-S--
--ISYIGCAVQLFMFLGLGGTECVLLAVMAYDRFTAIC-KPLHYSVIMHSQLCWTLVSVA
W------------SVGL-LNSLVM-SPVTMKLPRC---GRC-QVRHFLCEMPALIKIA--
CVDTVA-VESTVF--ILSVIIVLVPLTLILISYSYIALAVMRIK-SASGR--RKAFNTCG
SHLTVVSLFYGNII--YMYMQ-PGH---K-AS------QD--QGKFLTLFYN--LVTPML
NPVIYTLRNKD-----------VKGAL-KR------------------------------
-----------------------------------------------------------L
VTTK.-------------------------------------------------------
----------------------------------------------
>GA_x6K02T2QHY8-11617756-11618682
------------------------M-EK--SN----DSS---------------------
-E-YG--FIL-E-------------GFSDR-P-R-----LEMVLFIVN-FTLY-SVAVLG
NITIIL--VCI-LDPRL-H-T-PMYFFLANLSFLDLCFSTSCIPQMLVNLWGP-DK-T--
--ISYAGCVVQLFSFLSIGSVECILLAVMAYDRYAAVC-KPLHYMVIMHPQLCVRLMAVA
W------------GVGL-ANAIIM-SPLAMTLPRC---GRR-RINHFLCEMPALIKMA--
CVDARP-VEMLSF--TLAILIVLLPLTLILVSYGYIAAAVLRIK-SAAGR--WKAFNTCS
SHLTVVSLFYGSII--YMYMQ-PGN---S-SS------QD--QGKFLTLFYN--LVTPML
NPLIYTLRNKE-----------MKGAL-KK------------------------------
-----------------------------------------------------------V
---CG---------------RH--------------------------------------
---------------------------------------------.
>GA_x6K02T2QHY8-11597382-11598323
------------------------MSWA--N-----ESI---------------------
-T-GE--FVL-L-------------GFSDQ-P-W-----LEFPLFVVF-LTSY-IVTIFG
NLNIIL--VSH-LDPKL-H-T-PMYFFLTNLSVIDLCYITCTVPQMLVNLRSI-RK-V--
--ISFGGCVVQLFMFLALGATECVLLPVMSFDRFVAIC-RPLHYSVIMHQRLCLQLAAVS
W------------IIGF-GNSVWL-SILTLQLPRC---GHY-VIDHFLCEVPALLKLS--
CVDVTA-NEAELF--FVSVFFHLTPLSLILTSYAFIARAILKIQ-SAEGR--QKAFGTCS
SHLIVVSLFYGTAL--SVYFL-PPS---P-HS------KN--RRKMVPLFYG--IIAPML
NPLIYTLRNKE-----------VKDAF-KR------------------------------
-----------------------------------------------------------L
---IK---------------RVFLSKN.--------------------------------
----------------------------------------------
>GA_x6K02T2QHY8-11577590-11578528
------------------------M-EK--EN----TSS---------------------
-F-EG--FIL-V-------------GFSDR-P-H-----LELILFVVV-LSFY-LLTLLG
NMTIIL--LSA-LDSRL-H-T-PMYFFLANLSFLDMCFTTGSIPQMLYNLWGP-DK-T--
--ISYVGCAIQLYFVLALGGVECVLLAVMAYDRYAAVC-KPLHYTVIMHPRLCGQLASVA
W------------LSGF-GNSLIM-APQTLMLPRC---GHR-RVDHFLCEMPALIGMA--
CVDTMA-LEALAF--ALAIFIILAPLILILISYGYIARAVFRIK-SAAGR--RKAFNTCS
SHLIVVSLFYGTII--YMYLQ-PAN---T-YS------QD--QGKFLTLFYT--IVTPSV
NPLIYTLRNKD-----------VKEAV-KK------------------------------
-----------------------------------------------------------V
---LG---------------KGS-IEV.--------------------------------
----------------------------------------------
>GA_x6K02T2QHY8-11561962-11562903
------------------------MSVA--N-----ESI---------------------
-S-RE--FIL-L-------------GFSDR-P-W-----LELPLFVVF-LVSY-ILTIFG
NMMIIL--VSR-LDSKL-H-T-PMYFFLTNLSLLDLCYTTSTVPQMLINICST-RK-V--
--ISYGGCVAQLFIFLALGCTECFLLGVMSFDRFVAIC-RPLHYSVIMHQRRCLQLAAAC
W------------ISGF-SNSVLQ-STWTLQMPLC---GHN-RVDHFLCEIPALLKLS--
CVDTTA-IESEQF--FISVVFLLIPVTLILISYAFIVQAVLRIR-SAEGR--RKAFGTCG
SHLIVVVLFYGTAI--YMYLQ-PPS---P-TS------KD--RGKMVSLFYG--IITPML
NPLIYTLRNKE-----------VKGAF-KR------------------------------
-----------------------------------------------------------L
---VT---------------RIILSRK.--------------------------------
----------------------------------------------
>GA_x6K02T2QHY8-11534186-11533245
------------------------MSVA--N-----ESI---------------------
-S-RE--FIL-L-------------GFSDR-P-W-----LELPLFVVF-LVSY-ILTIFG
NMMIIL--VSR-LDSKL-H-T-PMYFFLTNLSLLDLCYTTSTVPQMLINICST-RK-V--
--ISYGGCVAQLFIFLALGSTECFLLGVMSFDRFVAIC-RPLHYSVIMHQRRCLQLAAAC
W------------ISGF-SNSVLQ-STWTLQMPLC---GHK-EVDHFFCEVPALLKLS--
CVDTTA-NEAELF--FISVLFLLIPVTLILISYAFIVQAVLRIR-SAEGR--RKAFGTCG
SHLIVVVLFYGTAI--YMYLQ-PPS---P-TS------KD--RGKMVSLFYG--IITPML
NPLIYTLRNKE-----------VKGAF-KR------------------------------
-----------------------------------------------------------L
---VT---------------RIILSRK.--------------------------------
----------------------------------------------
>GA_x6K02T2QGN0-3289955-3289014
-----------------------------------------------------QQDNGTW
LV-TE--FLL-V-------------GFSNL-P-E-----LRPTLFILF-LLTY-LVTLSG
NATIIT--IIQ-VDRTL-H-T-PMYRFLAVLSLSETCYTLVTIPNMLAHLLME-SQ-A--
--ISIAGCRAQMFFFLGLGCSHCFLLTLMGYDRYVAIC-HPLRYSVIMRPTVCLCLGALV
F------------CSGF-SVALIE-TCMIFSSPFC---GAG-HVEHFFCDIAPVLKLS--
CDESSL-KGLGIF--FLSILVVLVSFLFILLSYAFIVAAIVRIP-SASGR--RKAFSTCA
AHLTVVIVHFGCAS--IIYLR-PDS---G-AN------PS--QDRLVAVFYT--VVTPLL
NPVVYTLRNKE-----------VRVAL-RK------------------------------
------------------------------------------------------------
------------------------------------------------------------
---------------------------NLARGCGAF--------K.
>GA_x6K02T2QGN0-3196801-3197742
-------------------------------------------------M---APENQT-
TV-LE--FHL-M-------------GLSED-P-D-----LQTILFGLF-LSMY-LVTVFG
NLLIIL--AII-SDSHL-H-T-PMYFFLCNLSLVDIFFCSTTVPKMLVNIQTQ-SR-A--
--ISFTGCLVQMYAFHLFGTIDSFLLAVMAIDRLVAIA-YPLRYSVLMSPHVCALLVGGT
W------------VITN-LQSLVH-TCLMAQLTFC---ARS-EIPHFFCDLMPLLKLS--
CSDTHI-NELVIF--AFGIVMGLSPLSCILVSYICIFRAVFRIP-SAQGK--WKAFSTCG
SHLTVVSLFYGTIF--TGYLL-PAS---P-SS------SQ--KDKAAALMFG--VVIPTL
NPFIYSLRNKD-----------MKAAL-RK------------------------------
-----------------------------------------------------------L
------------------------------------------------------------
----------------------------GSKAVSFQ--------S.
>GA_x6K02T2QGN0-2962025-2962987
-------------------------------------------------M---ERENQT-
GE-RN--FLL-L-------------GFTED-S-D-----LQSFFFGLL-LSMY-LVTITG
NLLIIV--AII-SDPHL-H-M-PMYLFLSNLSIADIGFTSTTIPKVLQNIRTQ-SK-F--
--ISFSGCITQIFFFIVFGCLDNLLLSVMAYDRFVAIC-HPLHYVVIMNSCFCAMLALGS
W------------IVSV-MSSLPE-TLTVLRLSFC---TNM-EIPHFFCDLPEVLKLA--
CSDTLV-NNIVTY--SITIVIAGFPFSGILLSYSKIFSSILRIP-SAGGK--YKAFSTCG
SHLLVVFLFYSNGL--GVYLS-SAA---T-SS------SR--MSLVASLMYS--IVTPML
NPFIYSLRNKD-----------MQKAL-GK------------------------------
-----------------------------------------------------------L
------------------------------------------------------------
---------------------LRKIMLLGEGTMVGL--------P.
>GA_x6K02T2QGN0-2932609-2931677
-------------------------------------------------M---ESGNRTR
RI-SS--FFL-L-------------GFSEN-P-H-----LQFLIFVLF-LSMY-LVTVLG
NLLIIM--VTI-TQSPL-H-T-PMYFFLANLSFVDICFTSTTVPKMLVNIQTQ-SK-A--
--ITYADCISQMSVFLVFGELDNFLLAVMAYDRYVAIC-HPLYYTVIVNQQLCMLMVLLS
W------------VVSI-LHAFLQ-SSIVLQLTFC---GDV-KIPHFFCELNQLSQLT--
CSDSLS-SHLIMH--LVPVLLGAISFSSILYSYFKIVSSICSIS-SVQGK--YKAFSTCV
SHLSIVSLFYSTGL--GVYVS-SAV---V-QS------SH--SSARASVMYT--VVTPML
NPFIYSLRNKD-----------VKKAV-ER------------------------------
------------------------------------------------------------
------------------------------------------------------------
-------------------------------LLEGK--------L.
>GA_x6K02T2QGN0-2857086-2856154
-------------------------------------------------M---ESGNSTR
RI-PS--FFL-L-------------GFSEN-P-H-----LQFLIFVLF-LSMY-LVTVLG
NLLIIM--VII-TQSPL-H-T-PMYFFLANLSFVDICFTSTTVPKMLVNIQTQ-SK-A--
--ITYADCISQMSVFLVFAELDNFLLAVMAYDRYVAIC-HPLYYTFIVNQHLCILMVLLS
W------------VVSI-LHAFLQ-SSIVLQLTFC---GDV-KIPHFFCELNQLSQLT--
CLDSLS-SHLIMN--LVPVLLAVISFSSILYSYFKIVSSICSIS-SVQGK--YTAFSTCV
SHLSIVFLFYSTGL--GVYVS-SAV---V-QS------SH--SAARASVMYT--VVTPML
NPFIYSLRNKD-----------VKKAL-ER------------------------------
------------------------------------------------------------
------------------------------------------------------------
-------------------------------LLEGK--------L.
>GA_x6K02T2QGN0-2842591-2841662
-------------------------------------------------M---DSSNRT-
RV-AE--FLL-L-------------GFLEN-K-D-----LQPIIYGLF-LSMY-LVTVVG
NMLIIV--AII-SGPRL-H-T-PMYFFLSNLSFVDICFISTTIPKMLVNIQTQ-NK-V--
--ITYAGCITQIYFFLLFVELDNFLLTIMAYDRYVAIC-HPMRYTVIMNYQLCGFLVLVS
W------------IVSV-LHALFQ-SLMMLELPFC---TQP-EIPHFFCEPNQVIQLT--
CSDAFL-NDMVIY--FTLVLLAIVPLAGVFYSYFKIVSSIRAMS-SVHGK--YKAFSTCA
SHLLVVSLFYCTGL--GVYLS-SAA---N-HG------SQ--TSATASVTYT--VVTPMM
NPFIYSLRNKD-----------VKSAL-KR------------------------------
------------------------------------------------------------
------------------------------------------------------------
-------------------------------LFVRK--------L.
>GA_x6K02T2QGN0-2828447-2827518
-------------------------------------------------M---EPRNNT-
HI-LE--FFL-L-------------GFSQD-P-N-----LQPVICGLF-LSMY-LITVVG
NLLIIL--TII-SDANL-H-T-PMYFFLSNLSFVDICFVSTTVPKMLVNIQTK-RK-S--
--ISYADCITQMYFFLIFVELDNFLLAVMAYDRYVAIC-HPLHYTGIMNRRLCGFLVLVC
W------------IVSV-LHALLQ-SMMVLRLSFC---TDL-EIPHFFCELNQVAQLT--
CSDTFL-NDVVMY--FALVLLAIVPLFGILYSYSKIVSSIRAMS-TVQGK--YKAFSTCA
SHLSVVSLFYFTGL--GVYLS-SAV---S-HS------SQ--ASATASVMYT--VVTPML
NPFIYSLRNKD-----------VKGAL-KR------------------------------
------------------------------------------------------------
------------------------------------------------------------
-------------------------------LLGVK--------L.
>GA_x6K02T2QGN0-2794907-2793948
-------------------------------------------------M---EPGNDT-
QL-SE--FFL-L-------------ELSENQP-Q-----IQPLIFGLF-LSMY-LVTVTG
NLLIIM--AIT-ADSHL-H-T-PMYIFLSNLSFVDICFTSTTVPQMLVTIHTQ-SK-A--
--ITYANCITQVYFLLLFSVLDIFLLTVMAYDHYVAIC-HPLHYMIIMNTRRCGLMILAC
W------------IIGV-INSLLH-TFLALRLSFC---TDL-EIPHFYCELNQVVHHA--
CSDISL-NDMVIY--IAAMLLVVGPLSGILYSYSKIVSSICAIS-SVQGK--YKAFSTCA
SHLSVVSLFYCTLL--GVYLS-SAV---T-QN------AQ--ATALASLMYT--VVTPML
NPFIYSLRNND-----------MKKAL-KI------------------------------
-----------------------------------------------------------V
------------------------------------------------------------
-----------------------LGRVTRNRLTDLP--------S.
>GA_x6K02T2QGN0-2777431-2776472
-------------------------------------------------M---ETGNDT-
QL-SE--FFL-L-------------GFSENQP-Q-----IQPVIFGLF-LFMY-ILTFTG
NLLIIM--AII-VDSHL-H-T-PMYLFLSNLSFVDICFTSTTVPQMLVNIHTQ-SK-A--
--ITYAGCIIQMYFLLLFSGLDIFLLTVMAYDRYVAIC-HPLHYMIIMSTRRCGLMILAC
W------------IIGV-INSLLH-TFLVLRLSFC---TNL-EIPHFFCELNQVVHQA--
CSDTFL-NDMVIY--ITAMLLAVGPFSGILYSYSRIVSSICAIS-SVQGK--YKAFSTCA
SHLSVVSLFYCTLL--GVYLS-SAV---T-QN------SH--ATATASLMYT--VVTPML
NPFIYSLRNKD-----------IKTAL-KI------------------------------
-----------------------------------------------------------L
------------------------------------------------------------
-----------------------LGSVTRSRSMDSP--------S.
>GA_x6K02T2QGBW-3300391-3301317
---------------------------------------------MA------NL-S---
TV-SV--FIL-Q-------------GFSAV-P-A-----LQLLSMAIF-LLIY-LAAVLG
NVSIMI--AVT-LDSHL-H-T-PMYFFIKHLSLVDLCSTSTTLPRALVATMAD-TK-E--
--ISLPACASQLFAFVCFGSLECFLITAMAFDRCLAIY-RPLTYGVTMSSQTCVSLVVVA
W------------VSGL-LFSTFH-MVNTFSLPFC---GPN-MIDHFFCDIPPLMHLA--
CGDTQG-HEAAGF--IVSGCVIMTCFALTCLSYVLIVYTVVHIR-SAAGR--WKAFSTCS
SHLATVLLFYGTGS--SAYMQ-PTA---H-YS------PL--QGRMAAIFYS--ILMPTL
NPLIYSLRNKD-----------MKAAL-RK------------------------------
------------------------------------------------------------
------------------------------------------------------------
------------------------------LYPQVP--------S.
>GA_x6K02T2QGBW-3245761-3244808
------------------------------------------MPPFWEAP---PWANQS-
RA-RELEFVL-L-------------GFAHV-P-S-----LRPMLAALF-LAAF-LLTMSG
NSLIVL--LTS-LDFGL-R-T-PMYFFLRQLALVEICFSLDVAPRLLVTLLQP-GR-G--
--VSPTSCALQLLLVLSCVTSECFLLMVMAWDRFLAIC-RPLRYGAIMSPQLCYLLATTC
W------------LAGI-PVALVF-TIWLFNFPFC---GPR-GIRHFFCDIAPLLSLV--
CADTRV-FEANVF--VATVLVIMVPFCLIATSYVMILVAVLRMP-SASGR--HKALSTCA
SHLIVVILFYGTTG--VIHLR-PKA---S-YS------PE--SKQVVSLSYT--MVTPML
NPLIYSLRNKE-----------VKAAF-GR------------------------------
------------------------------------------------------------
------------------------------------------------------------
--------------------------------VCCG--------R.
>GA_x6K02T2QGBW-3232059-3231121
--------------------------------------------MARSLE---LA-NMT-
RV-QK--FLL-L-------------GLSTR-L-D-----IRDALFAVF-LTLY-LLTLVE
NTLIIY--LIF-SHKEL-H-K-PMYFFLGNLSCLEMCYVSVTMPTLLVGLWTG-PY-H--
--IPFTLCMTQLFFFIVLICTECTLLASMAYDRYVAIC-RPLHYPLLMRPQVCLGLALSS
W------------LGGL-IVSVAK-TTCIASLSYC---GPN-VLNQFFCDVSPLLNLS--
CTHVAL-TELVDF--ISAIVIFCGTLLVSLASYSAIGMAVLRMP-SAAAR--RKAFSTCA
SHLVVVGIFYSAAL--FIYCR-PSR---I-KS------MD--LNKVLSVIYT--VVTPLC
NPIIYCLRNKE-----------VHTVL-KK------------------------------
------------------------------------------------------------
------------------------------------------------------------
--------------------------------TLHW--------P.
>GA_x6K02T2QGBW-3218686-3217748
--------------------------------------------METSLE---LT-NMT-
RV-QQ--FVL-L-------------GFPTR-L-G-----IRDALFVVF-LSLY-LLTLLE
NTLIIY--LIC-SHKEL-H-K-PMYFFLGNLSCLEMCYVSATMPTLLVGLWTG-PY-H--
--ISFITCMTQLFFFVSLICTECTLLASMAYDRYVAIC-RPLHYPLLMRPQVCLGLALSS
W------------LGGL-VVSAIK-TKCIASLIYC---GPN-VLNQFFCDVSPLLNLS--
CTHVAL-TELVDF--ISAIVIFCGTLLVSLASYSAIGMAVLRMP-SAAAR--RKAFSTCA
SHLVVVGIFYSAAL--FIYCR-PSR---I-KS------MD--LNKVLSVIYT--VVTPLC
NPIIYCLRNKE-----------VHTVL-KK------------------------------
------------------------------------------------------------
------------------------------------------------------------
--------------------------------TLHW--------P.
>GA_x6K02T2QGBW-3210997-3210059
--------------------------------------------MERSLA---LA-NMT-
RV-QQ--FIL-L-------------GLSTR-L-D-----IRDALFAVF-LTLY-LLTLLE
NTLIIY--LIC-SHKEL-H-K-PMYFFLGNLSCLEMCYVSVTMPTLLMGLWNG-LY-H--
--IPFIACMTQLFFFIVLVGTECILLASMAYDRYVAIC-RPLHYPVLMRPQVCLGLAMIS
W------------LGGL-LVSMIK-TTCIATLSYC---GPN-VLNHFFCDVSPLLNLS--
CTHVAL-TELVDF--ISAIVILWGCFLTTMASYVAIGRAVLRMP-STTAR--YKAFSTCA
SHLVVVGIFYSVTI--FIYAR-PKR---I-EA------MD--LNKVLSVIYT--VVTPMC
NPVIYCLRNKE-----------VQVAL-HR------------------------------
------------------------------------------------------------
------------------------------------------------------------
--------------------------------TMHW--------S.
>GA_x6K02T2QGBW-3203957-3204898
--------------------------------------------MERSLQ---LA-NRS-
DD-QD--FIL-L-------------GLSAS-K-D-----IKDGLFVIF-LTLY-LLIFLE
NMLVIY--LIS-SHHELLH-K-PMYFFLGNLSCLEMCYVSVTMPTLLVGLRSS-PY-H--
--VSFSFCMAQLFLFMSLIGTKCTLLASMAYDRYVAIC-CPLHYSVIMRPQVCWGLALSS
W------------VGGL-LVSAIK-TTCIASLSYC---GPN-VLNHFFCDVSPLLNLS--
CTHVAL-TELIDF--ISAIIIFCGSLLVALASYVAIGRVLIKMP-SAAAS--HKALSTCA
SHLLVMGLFYSVVL--FMYSR-PSH---V-KS------TD--LNKVLSVIYT--VATPMC
SPIIYCLRNRE-----------VHAVL-RR------------------------------
------------------------------------------------------------
------------------------------------------------------------
--------------------------------TPCL--------C.
>GA_x6K02T2QGBW-3190370-3191314
--------------------------------------------MEKSLE---LG-NVT-
RV-QE--FVL-L-------------GLSTR-L-G-----IRDALFVIF-LTLY-LLTLLE
NTLIIY--LIC-SHSEL-H-K-PMYFFLGNLSCLEMCYVSVTMPTLLMGLWTG-PC-H--
--VPFTGCMTQLFFFISLICTECTLLASMAYDRYVAIC-RPLHYPLLMRPQVCLGLALSS
W------------LGGL-LVSVIK-TACIASLSYC---GPN-VLNHFFCDVSPLLNLS--
CTHVAL-TELVDF--ISAIVILWGSLLVAMASYVAIGRTVLGMP-SAAAR--HKAFSTCA
SHLVVVGIFYSATI--FIYAR-PSR---I-EA------MD--LNKVLSVIYT--VVTPMC
NPVIYCLRNRE-----------VQSAF-HR------------------------------
------------------------------------------------------------
------------------------------------------------------------
------------------------------TMRWSS--------V.
>GA_x6K02T2QGBW-3169916-3170881
----------------------------------------MGP----GTL---ND-S---
GT-TE--FLL-L-------------GLWAP-P-S-----LRPLLWASL-LLAY-LTTVLG
NGALVG--LIA-LDRRL-H-R-PMYRLLTHLALLDTAYVSTTLPQALAHMTMR-SA-R--
--LSLVRCGTQLYVGISLGSCEAILLAAMALDRCLAVC-RPLHYATLVTAPRCAALAGAS
W------------TLGF-ALSVPN-AVAALRLPFC--PGRA-AVDHFFCELPAVLRTA--
CADTTA-NYRLVY--GLGVPILLVPLVLILASYTWILAAVRKLP-SAGSR--HKALSTCS
SHLAVVGLFYGTVS--AMYLR-PKA---S-SD------LPARHHKLVAVFYL--VVTPVL
NPLIYSLRNRE-----------VHMAA-RY------------------------------
------------------------------------------------------------
------------------------------------------------------------
------------------------ALARLRGTRIVL--------H.
>GA_x6K02T2QD9B-18877756-18876809
---------------------------------------------MQDFL---WR-NRS-
SL-TE--FVL-L-------------GFSSN-T-Q-----INGILFGIF-LLLY-LTTLLG
NGLIIT--LIH-MDSRL-H-T-PMYFFLSVLSILDMGYVTTTVPQMLVHLVCK-KK-T--
--ISYVGCVAQMYIFLMLGITESWLFAIMAYDRYVAIC-HPLRYKVIMSPLLRGSLVAFC
G------------FWGI-TCALIY-TVSAMILPYC---GPN-EINHFFCEVPAVLKLA--
CADTSL-NDQVDF--ILGFILLLVPLSLIIVVYINIFAAILRIR-STQGR--IKAFSTCV
SHITVVTMFSIPCM--VMYMR-PGS---E-SS------PE--EDKKLALFYN--VISAFL
NPIIYSLRNKD-----------VKRAF-LK------------------------------
------------------------------------------------------------
------------------------------------------------------------
----------------------------VVGSRKGS--------E.
>GA_x6K02T2QD9B-18869754-18870651
-------------------------------------------------M---QELSQI-
TV-TE--FIL-L-------------GFTPD-P-R-----TNPLLFPFF-LVFY-LLILLS
NSHLLA--IIH-QDSDL-H-TPPTYFFIGVLSMVGVCYATTTVSQTLAHILSR-KR-A--
--ISFTRCVAHIYIFLLFGVTESWLLSIMSVDRYIAIC-HPLRYKVIVSQGMCLLMVGIC
A------------TYGV-VGGLCC-TFFAMRLPYC---GPS-EIDHYFCEVPAVLKLA--
CADTSL-SDFVDF--IIGFNVIVVPLSLIAIVYANIFTVIMKIR-STQRR--TKDQG-ED
LRLPHHCGHHVCHL--MQHHA-HES---C-LW------LLIKQRQENGLFYN--IATAFL
NPVIYSLRNKD-----------V-------------------------------------
------------------------------------------------------------
------------------------------------------------------------
----------------------------------------------
>GA_x6K02T2QD9B-18856980-18857927
---------------------------------------------MQTLR---KD-NCS-
SV-SE--FLL-L-------------GFSSE-S-Q-----VRVALFIFF-LLLY-MITLLG
NGLIIT--LIY-LDSRL-H-T-PMYFFLSILSLVDMSYVTTTVPQMLVNMVCP-RR-T--
--ISWGACVAQMFIFLLLGIAECVLYAIMAYDRYVAIC-FPLHYSVLMSRLVCIKMVTVC
W------------SISI-TGALIY-TVFTMRLPYC---GPY-KINHFFCEVPAVLKLA--
CADTSF-NDRLDF--ILGFIFLLVPLSLILASYACIFASILRIR-SSQGR--LKSFSTCA
SHITVVTMFYGPAM--IMYMR-PGS---W-YD------PE--RDKKLALFYN--VVSAFL
NPIIYSLRNKD-----------VKGAF-LK------------------------------
------------------------------------------------------------
------------------------------------------------------------
----------------------------VLGDRGAA--------K.
>GA_x6K02T2QD9B-18838170-18837232
---------------------------------------------MQGP-------NQT-
FV-TE--FIL-L-------------GFSLS-P-R-----TTPLLFSAF-LIIY-LLIILG
NGLIFI--LIC-LDSHL-H-T-PMYFFIGVLSMLDLGYTTTTVPQMLAHLASQ-KK-T--
--ISYSNCVAQMYIFLVLGVTESWLFAIMSIDRYVAIC-HPLRYKVIMSPCLCGVMAIFC
G------------LCGV-TAALVY-TIFAMRLPYC---GPN-KINHFFCEVPAVLKLA--
CADTSV-NDHVDF--ILGFSVILIPLSLILVIYINIFTSILKIR-SAQGR--LKAFSTCA
SHITVVTMFCVPAM--VMYMK-PGS---K-AS------PE--EDKKLALFYN--VISAFL
NPVIYSLRNKD-----------VKRAF-LK------------------------------
------------------------------------------------------------
------------------------------------------------------------
----------------------------VTGCGRPP--------E.
>GA_x6K02T2QD9B-18823451-18822504
---------------------------------------------MHSRG---WR-NHS-
SV-TE--FIL-L-------------GFSRN-P-R-----TNWILFFLF-LFLY-LFTILG
NGLIVT--LIR-IDARL-H-T-PMYFFLSILSLLDLSYATTTVPQMLAHLVSK-TK-T--
--ISYTGCVIQMYIFLTLGITETWIFAAMAYDRYVAIC-YPLHYGVKMSQTLCIALVVSS
A------------LCGL-ICALVY-TVFAMNLPYC---GPN-EINHFFCEIPAVLKLA--
CADTSL-NDQVDF--ILGFILLLIPLSLILASYVRIFIAILRIR-STQGR--MKAFSTCA
SHITVVTMFCVPCM--VMYMR-PGS---E-AS------PE--DDKKLALFYN--VISAFL
NPIIYSLRNKD-----------VKKAF-FK------------------------------
------------------------------------------------------------
------------------------------------------------------------
----------------------------LIGRGEDT--------Q.
>GA_x6K02T2QD9B-18815145-18814198
---------------------------------------------MQGSS---YE-NHS-
SV-SE--FIL-L-------------GFSSN-F-Q-----LNIILFNVF-FFLY-LSTLVG
NGLIVT--LIH-LDSRL-H-T-PMYFFLSVLSMLDMSYVTTTVPQMLVHLLCQ-KK-T--
--ISYSGCVAQMYIFLVLGITEGWLFSVMAYDRYVAIC-HPLRYKVIMRPWLCGAMVVFC
G------------LWGV-SCSLIY-TVFTMRLPYC---GPN-EINHFFCEVPAVLKLA--
CADTSL-NDRIDF--ILGFILLLVPLSFILASYVCIFATILRIR-SAQGR--LKAFSTCA
SHITVVTMFCGPAM--FMYMN-PGA---N-AS------PE--RDKKLALFYN--VISAFL
NPIIYSLRNKD-----------VKRAF-LK------------------------------
------------------------------------------------------------
------------------------------------------------------------
----------------------------VTGWGGAT--------E.
>GA_x6K02T2QD9B-18795136-18796077
-------------------------------------------------M--FPKQNQS-
WV-SE--FIL-L-------------GFSSV-P-T-----TNSILFIVF-LLVY-LSSVLG
NGLIIM--LVC-LDTQL-H-T-PMYFFLCTLSLLDMSYVTTTMPQMLVHLLAH-SQ-T--
--ISFVGCWLQMYMFSALGIAESILFVVMAYDRYVAIC-YPLRYTVILNWGLCIRLAAGT
W------------IYGS-FSSLLH-TFFTMSLPYC---GPN-RVDHYFCEGPSVRSLA--
CMDTHL-IEMVDL--VLSVFVVVTPISLIVASYIHITKAILKIK-STQAR--CKSFSTCA
SHLTVVTFFYIPAI--YIYIR-PNS---S-YS------PE--RDKQISLFYN--VFTALL
NPVVYSLRNKD-----------IKRAF-LK------------------------------
------------------------------------------------------------
------------------------------------------------------------
----------------------------VMGLGRMD--------W.
>GA_x6K02T2QD9B-18767132-18768073
-------------------------------------------------M--IPGQNQS-
WV-SE--FIL-I-------------GFSSD-P-T-----TNSILFIVF-LLMY-LSSVLG
NGLIIM--LVC-LDTQL-H-T-PMYFFLCTISLLDMGYVTTTMPQMLVHLLAH-SQ-T--
--ISFAGCWLQMYVFGALGMTECTFFVVMAYHRYVAIC-YPLRYTVILNWGLCIRLAGGS
W------------ICGL-FSSLLH-TFFTMSLPYC---GPN-RINHYFCEGPSVRSLA--
CMDTHV-IEMVDF--VLSVFVVVIPISLIVASYIGIAMAILKIK-SNQGR--CKAFSTCA
SHLTVVTFFYAPAS--YIYMR-PNS---S-YS------PE--RDKQISLFYN--VFTALL
NPVVYSLRNKD-----------IKRAF-LK------------------------------
------------------------------------------------------------
------------------------------------------------------------
----------------------------VMGHGRLA--------W.
>GA_x6K02T2QD9B-18703033-18703986
-------------------------------------------------M--IPGQNQS-
WV-SE--FIL-I-------------GFSSD-P-T-----TNSILFIVF-LLIY-LSSVLG
NGLIIM--LVC-LDTQL-H-T-PMYFFLSTLSLLDMSFVTTTMPQMLVHLLAH-SQ-T--
--ISFASCCLQMFVFGALGITECTFFVVMAYDRYVAIC-YPLRYTVILNWGLCMRLAAGS
W------------ICGF-FSSLLH-TFFTMSLPYC---GPN-RVNHYLCEGPSVRSLA--
CMDTHI-IEMVDL--VLSVFLVVTPISLIVASYIRIAMAILKIK-STEGR--CKAFSTCA
SHLTVVTFFYAPAS--YIYMR-PNS---S-YS------PE--QDKQISLFYS--AFTPLL
NPVVYSLRNKD-----------IKRAF-FK------------------------------
------------------------------------------------------------
------------------------------------------------------------
----------------------------VMGYDRCASGPG----W.
>GA_x6K02T2QD9B-18670866-18669913
-------------------------------------------------M--IPGQNQS-
WV-SE--FIL-I-------------GFSSD-P-T-----TNSILFIVF-LLIY-LSSVLG
NGLIIM--LVC-LDTQL-H-T-PMYFFLSTLSLLDMTFVTTTMPQMLVHLLAH-SQ-T--
--ISFTGCWLQMFMFGGLGITECTFFVVMAYDRYVAIC-YPLRYTVILNWGLCIRLAAGS
C------------ICGF-FSSLLH-TFFTMSLPYC---GPN-RVNHYLCEGPSVRSLA--
CMDTHI-IEMVDL--VLSVFLVVTPISLIVASYIRIAMAILKIK-STEGR--CKAFSTCA
SHLTVVTFFYAPAT--YTYLR-PNS---S-YS------PE--RDKQISLFYS--AFTPLL
NPVVYSLRNKD-----------IKRAF-LK------------------------------
------------------------------------------------------------
------------------------------------------------------------
----------------------------VMGYGRCASGPG----W.
>GA_x6K02T2QD9B-18644371-18643424
-------------------------------------------------MWVVLGQNQS-
WV-SE--FIL-I-------------GFSSD-P-T-----TNSILFIVF-LLIY-LSSVLG
NGLIIM--LVC-LDTQL-H-T-PMYFFLSTLSLLDMSYVTTTMPQMLVHLLAH-SQ-T--
--ISFVGCWLQMFVFSALGITECTFFVVMAYDRYVAIC-YPLRYTVILNWGLCIHLTAGS
W------------VCGL-FSSLLH-TFFTMSLPYC---GPN-RVNHYFCEGPSVRSLA--
CMDTHV-IEMVDF--VLSVFVIVIPISLIVASYIGIAKAILKIK-STEGR--CKAFSTCA
SHLTVVTFFYAPAT--YIYMR-PNS---S-YS------PE--RDKQISLFYN--TFTALL
NPVVYSLRNKD-----------IKRAF-FK------------------------------
------------------------------------------------------------
------------------------------------------------------------
----------------------------VMGHGRMD--------Y.
>GA_x6K02T2QD9B-18619941-18620882
-------------------------------------------------M--IPGQNQS-
WV-SE--FIL-I-------------GFSSD-P-T-----TNSILFIVF-LLIY-LSSVLG
NGLIIM--LVC-LDTQL-H-T-PMYFFLCTLSLLDMSFVTTTVPQMLVHLLAH-SQ-T--
--ISFAGCWLQMFVFGALGMTECTFFVVMAYDRYVAIC-YPLCYTVILNWGLCIRLAGGT
W------------ISGF-FSSLLH-TFFTMSLPYC---GPN-RVNHYFCEGPSVRSLA--
CMDTHV-IEMVDS--VLIVILVIVPISLIVASYIRIVMAILKIK-STQGR--CKAFSTCA
SHLTVVTLFYVPAS--YIYLR-PNS---S-YS------PE--RDKQVSLFYN--VFTALL
NPVVYSLRNKD-----------IKRAF-LK------------------------------
------------------------------------------------------------
------------------------------------------------------------
----------------------------VMGHARVD--------S.
>GA_x6K02T2QD9B-18602750-18603691
-------------------------------------------------M--IPEQNQS-
WV-SE--FIL-I-------------GFSSD-P-T-----TNSILFIVF-LLIY-LSSVLG
NGLIIL--LVC-LDTQL-H-T-PMYFFLCTLSLLDMSYVTTTMPQMLVHLLAH-SQ-T--
--ISFAGCWLQMYVFGALGITECTFFVVMAYDRYVAIC-YPLRYTVILNWGLCIWLAAGS
W------------ICGF-FSSLLH-TFFTMSLPYC---GPN-RVNHYFCEGPSVRSLA--
CMDTHL-IEMVDF--VLSVFVVVIPISLIVASYIRIAMAILKIK-STQGR--CKAFSTCA
SHLTVVTFFYAPAT--YIYLR-PNS---S-YS------PE--RDKQVSLFYN--AFTALL
NPVVYSLRNKD-----------IKRAF-LK------------------------------
------------------------------------------------------------
------------------------------------------------------------
----------------------------VMGHSRLD--------Q.
>GA_x6K02T2QD78-203513-202575
-------------------------------------------MNYQEIG---NY-T---
KV-TE--FIL-V-------------GLSRH-P-T-----SQSVVFWTL-MFLY-IVTLAG
NSLIIF--LVG-GNSQL-H-T-PMYFFLGNLSLLDLLFSTSVVPLIMVNSLYN-FS-T--
--ISYSSCFTQLAFRAFLALAECFLLAIMAYDRFVAIS-NPLRYNLVMSSRVCIFMALLA
W------------MAAL-LLTVLP-I-LIFPISFC---GQN-VVNHFSCEVQAIFKLL--
CSNTIS-LQIMMI--ACAVISMPVPLMFILFSYLCILKAVLRIH-PTKAR--LKAFSTCA
SHLIVVTIYFGTLI--YIYMR-PQS---K-IS------HN--GDKIVSIFYA--AVTPML
NPLIYTLRNKD-----------VKAVL-RR------------------------------
------------------------------------------------------------
------------------------------------------------------------
------------------------------VNCGVK--------S.
>GA_x6K02T2Q64A-12454598-12453654
-------------------------------------------------M---HQGNQT-
AI-SG--FIL-L-------------GLTVG-S-E-----QQLLLFTLF-LCMY-LVTMVG
NSLIIL--AII-SDTHL-Y-S-PMYFFLANLSFTDICFTTTTVPKILADIQSQ-NP-T--
--ISFVGCFTQMYFFMFLVDLDNFLLAAMAYDRYIAIC-HPLHYAALLNPKRCALLVVVP
W------------VISN-LVSVLH-LSLLSRLPFC---DQR-VIPHFFCDLEPVLRLA--
CSDTQI-NNLLIL--IVGGTVIFVPFVFILVSYALIGTAVLNVP-SVKGK--WKTFSTCG
SHLSAVSLFYGSIV--GVYFL-PAS---S-YS------AE--RDKVAAIMYT--VVTPMM
NPFIYSLRNKD-----------MKRAL-RR------------------------------
------------------------------------------------------------
------------------------------------------------------------
--------------------------LLSQKSLICS--------W.
>GA_x6K02T2Q64A-12051754-12050825
----------------------------------------------MSME---NS-S---
TG-TK--FIL-L-------------GMTDN-Y-Q-----LAVLLFGLF-FIIY-FITVLG
NLGLVV--LIQ-VSHRL-H-T-PMYFFLSNLSFLDVCFSSITTPKTLVNLLSQ-LQ-E--
--VSFFGCMAQMGLFIVFASAECNILASMAYDRYTAIC-RPLLYHITMSKVRCLLLVAGC
Y------------LGGL-LNMVAV-TTSITQLSFC---QPQ-VISHFFCDIPPLLALA--
CSDPWV-TQVLVV--GCGGFTLVTSVMVILVSYLSIFMTIMGIP-SVSGK--QKAFSTCA
SHLTAVALYYGTTM--YTYLQ-PSR---H-GS------QA--GNRMISVFYT--MLIPML
NPLIYSLRNQE-----------VKVAL-QK------------------------------
------------------------------------------------------------
------------------------------------------------------------
-------------------------------ILRHS--------Q.
>GA_x6K02T2Q64A-11927171-11926215
----------------------------------------------MAII---GEENMT-
QI-SE--IIL-L-------------GFGDL-H-G-----LQFLLFGLF-LAIY-VMTLLG
NIVILT--VVS-TDCSL-H-T-PMYFFLGHFSFLEISYTTTIEPVMLWTLLSA-HV-P--
--ISLPACACQFYFFASLVATECFLLAVMSYDRYIAIC-NPLHYSSIMDSWGCFQLALAS
W------------LAGF-LAPILL-MILIFRLTFC---SAN-EIDHFFCDLKPIMKLA--
CTNTQV-AEMTSF--ICTSLFALGPFILTLASYIHIICTILRIP-STTGK--QRAFSTCS
SHLIVVSLYYGTLG--IVYGF-PSM---P-QY------ES--ILKLLSLLYT--VFTPAA
NPIIYTLRNKD-----------VKVAL-RK------------------------------
------------------------------------------------------------
------------------------------------------------------------
-------------------------LTQWHTYLVKE--------G.
>GA_x6K02T2Q64A-11768161-11767223
------------------------------------------------------MGNLT-
AI-KE--FLL-L-------------GFGSL-H-G-----LQFFLFGMF-LGIY-IMTLMG
NILILT--VTS-SDHSL-Q-T-PMYFFLSNFSFLEIWYTTSIAPKMLKTLLSG-PE-A--
--ISFTGCVAQFYFFGSMAVVECFLLASMSYDRYLAIC-SPLRYPSLMNFHTCFLLAGGS
W------------VGGF-LTPVVT-VTMTFQLQFC---ASN-EIDHFFCDLAPVLKLA--
CSDPTE-VKRTTF--LMASFVTMGPFLLTVASYINIVVAVFRMP-SAAGK--QRAFSTCS
SHLIVVSLYYGTLG--TVYAI-PTA---T-QA------TA--LNKVFSLLYT--VVTPMV
NPIVYSLRNKD-----------VKKAV-QK------------------------------
------------------------------------------------------------
------------------------------------------------------------
--------------------------LLSKWKHPMK--------T.
>GA_x6K02T2Q64A-11736563-11737522
-------------------------------------------------MPAVGPENATM
VV-TE--FFL-L-------------GFGDL-K-E-----LNALLFLVF-GIVY-LLTVSA
NLLLVV--LVC-TQQGL-Q-T-PMYFFLANLSCLEVCYTSNIVPRMLVDLLRE-HR-M--
--ISMLGCITQLYFFGALGSTECYLLAVMSYDRYLAIC-RPMHYSTLLHGTLCVELAIGS
W------------LCGFSVAAAFQ-AAMLSSLNFC---GGN-EVDHFFCDLKPLQKLS--
CSDPHL-VNLVCM--SLTSLVTLVPFGLTLVSYWKILAVVLCIP-SIIGR--QKAFSTCS
SHLVVVTLFYGTLI--LVYAV-PLA---G-QY------PV--LNKTFSLFYT--VITPMC
NPLIYSLKNRD-----------VKEAL-KK------------------------------
------------------------------------------------------------
------------------------------------------------------------
--------------------------FSIWFCNFSF--------T.
>GA_x6K02T2Q125-73202172-73203134
----------------------------------------------MDGG---NH-S---
MV-SE--FLL-L-------------GLTNS-W-R-----IQILLFLFF-TVFY-VASMLG
NLLIVL--TII-SDHHL-H-S-PMYFLLANLSFIDTGVSSIATPKMIYDLFRK-HK-V--
--ISLNGCITQMFFIHTVGGTEMVLLIVMAYDRYIAIC-KPLHYLTIMSLRMCIVLLALA
W------------IIGL-IHSVAQ-LAFVVNLPFC---GAN-KMDSFYCDFPRFIKLA--
CTDTYR-LEFLVA--ANSGFISMATFFILIVSYIFILVTV-RKH-SSGAS--SKALSTLS
AHITVVVFFFGPCI--IVYVW-PFP---T-LP----------IDKFLAIFDV--IITPFM
NPLIYTLRNNE-----------MKVAM-RR------------------------------
-----------------------------------------------------------L
FIRAL-------------------------------------------------------
-----------------------HFKNFFISSLRDL--------S.
>GA_x6K02T2Q125-73188162-73189112
----------------------------------------------MDGG---NH-S---
VV-SE--FLL-L-------------GLTNS-W-R-----IQILLFLFF-TVFY-VASMLG
NLLIVL--TII-SDHHL-H-S-PMYFLLANLSFIDTGVSSIATPKMIYDLFRK-HK-V--
--ISLNGCITQMFFIHTVGGTEMVLLIVMAYDRYIAIC-KPLHYLTIMSLRMCIVLLALA
W------------IIGL-IHSVAQ-LAFVVNLPFC---GAN-KMDSFYCDFPRFIKLA--
CTDTYR-LEFLVT--ANSGFISMATFFILIVSYIFILVTV-RKH-SSGAS--SKALSTLS
AHITVVVFFFGPCI--IVYVW-PFP---T-LP----------IDKFLAIFDA--IITPSM
NPVIYTLRNKE-----------MKVAM-RR------------------------------
-----------------------------------------------------------L
FARAL-------------------------------------------------------
---------------------------SFIDSLRDS--------N.
>GA_x6K02T2Q125-73177039-73176101
----------------------------------------------MGGA---NL-S---
VV-SE--FVF-L-------------GLTNS-W-D-----IQLLLFVFS-SVFY-VASMMG
NSLIIF--TVA-SDPHL-H-T-PMYFLLANLSFIDLGVSSVTSPKMIYDLFRK-HK-V--
--ISFTGCVIQIFSIHVIGGVEMVLLIAMAFDRYVAIC-KPLHYLTILSPRMCLFFVVIA
W------------IVGL-IHSLAQ-LVFVINLPFC---GPN-VLDSFYCDLPRFIKLA--
CVDTHK-LEFMVT--ANSGFISVGSFFILIVSYIVIIISV-QKH-SSGGF--SKALSTLS
AHISVVVLFFGPLI--FVYTW-PTP---S-VH----------LDKFLAIFDA--VITPFL
NPVIYTFRNQE-----------MKMAM-KR------------------------------
-----------------------------------------------------------V
FKQLL-------------------------------------------------------
-------------------------------SYRKI--------S.
>GA_x6K02T2Q125-73139026-73138088
----------------------------------------------MEGT---NR-S---
VV-SE--FMF-V-------------GLTNS-W-K-----MQVLLFVFA-SVFY-MASMMG
NSLIIF--TVA-SDPHL-H-S-PMYFLLANLSFIDLGVSCVTCPKMIYDLFRK-HK-V--
--ISFRGCITQIFFIHVIGGVEVVLLIGMAYDRYVAIC-KPLHYLTIMNAKMCIFILVSA
W------------VVGL-MHSLVQ-FVYIVNLPFC---GPN-ILDSFYCDLPRFIRLA--
CVDTNQ-LELMVS--ANSGFISVGSFFILVISYIVIIVTV-QKH-SSSGS--SKALSTLS
AHISVVVLFFGPLI--FVYTW-PSP---S-TH----------LDKYLAIFDA--VGTPFL
NPVIYTLRNQD-----------MKTAM-KR------------------------------
-----------------------------------------------------------V
CRQLL-------------------------------------------------------
-------------------------------KYGKI--------S.
>GA_x6K02T2Q125-73119859-73118924
----------------------------------------------MKRV---NH-S---
VT-SE--FVF-L-------------GLTNS-W-N-----IQLLLFLLS-SVLY-VASMMG
NCLIIF--TVA-SDPQL-H-S-PMYFLLSNLSFIDIGISSATSPKMIYDLFKK-NK-V--
--ISFRGCIIQIFFIHAIGGVEMVLLIAMAFDRYVAIC-KPLHYLTMMSPQMCIFFLITA
W------------VVGL-MHSVIQ-LVFIVNLPLC---GQ--LLDSFYCDLPQFIKLA--
CMDTYR-LELMVS--ISSGFMSVAFFFILIISYVVIIFTV-LKH-SSSGS--YKALSTLS
AHVTVVVLFFGPAI--FFYTW-PSS---S-TH----------LDKFLALFDA--VVTPFL
NPVIYTLRNQE-----------MKMAM-RR------------------------------
-----------------------------------------------------------V
FRHLM-------------------------------------------------------
-------------------------------GYRQI--------S.
>GA_x6K02T2Q125-73090482-73089529
-------------------------------------------------M---NQ-S---
VV-SE--FVF-L-------------GLTNS-W-N-----IQLFLFVFS-SIFY-VASMMG
NSLIVF--TVV-SDSHL-H-S-PMYFLLANLSFIDLGISSVTSPKMICDLFRK-HK-V--
--ISFRGCVTQIFFIHVIGGVEMVLLIAMAFDRYVAIC-KPLHYLTIMSPRVCILFSVAS
W------------VVGF-MHSLVQ-LAFVVNLPFC---GPN-VLDSFYCDFPRFIKLA--
CTDTYK-LELLVS--INSGFMSVGSFFILIISYIVIIFTV-QKH-SSSGS--SKALSTLS
AHVTVVVLFFGPVM--FFYTW-PSS---Y-TH----------LDKFLAIFDA--IVTPFL
NPVIYTLRNQE-----------MKIAM-MR------------------------------
-----------------------------------------------------------V
FSKLM-------------------------------------------------------
-------------------------------GCRQIFKHLNFEQT.
>GA_x6K02T2Q125-73069292-73068354
----------------------------------------------MDKA---NH-S---
VV-SE--FVF-L-------------GLSNR-W-G-----IQLLLFLFS-SMFY-IASVMG
NLLIVF--SVT-ADSNL-H-S-PMYFLLANLSFLDLGVCSIAAPKMIFDLFRK-HK-A--
--ISFGGCITQIFFIHAIGGTEMVLLIAMAFDRYVAIC-KPLHYLTIMRPQICILILAVS
W------------VLGL-IHSVAQ-LAFVVDLPFC---GPN-ILDSFYCDLPQLIKLA--
CTETSK-LVFMVT--ANSGLISVGSFFILIISYIFILVTV-RKH-SSGSI--AKALSTLS
AHVTVVVLFFGPLI--FFYTW-PFP---S-SH----------LDKFLAIFDA--VLTPFL
NPVIYTFRNKE-----------MKAAM-RK------------------------------
-----------------------------------------------------------L
CSQLV-------------------------------------------------------
-------------------------------NYRKV--------S.
>GA_x6K02T2Q125-73056609-73055671
----------------------------------------------MGEA---NC-S---
VV-SE--FVF-L-------------GLSNS-W-A-----IQLFLFFFS-CIFY-VASLLG
NFLIVL--TVT-SDPQL-Q-S-PMYFLLGNLSIIDLIFCSSTTPKMIYDLFRR-HK-T--
--ISFGGCITQIFFIHAVGGTEMVLLIAMAFDRYVAIC-KPLHYLTIMSPQKCILILVAS
W------------IIGF-IHSVTQ-LSFVVDLPFC---GPN-ELDSFFCDLPRFIKLA--
CVDTYT-LGFMVT--ANSGFISVASFLILIISYIFILVTV-QKK-SLGSL--GKALSTLS
AHVIVVVLFFGPLI--FFYTW-PFP---T-SH----------LDKFLAIFDA--VITPFL
NPVIYTLRNKE-----------MKVAM-RR------------------------------
-----------------------------------------------------------L
CSQFV-------------------------------------------------------
-------------------------------NYNKI--------S.
>GA_x6K02T2Q125-73031456-73030518
----------------------------------------------MYGM---NC-S---
VV-SE--FVF-L-------------GITNI-W-E-----VQFLLFFFT-LLFY-FASMIG
NLVIVL--TVT-LDPHL-N-S-PLYFLLANLSVIDMIFCSITAPKMICDIFKK-HK-T--
--ISFWGCITQIFFSHAVGGTEMVLLIAMAFDRYVAIC-KPLHYLIIMSPRVCLFFLITS
W------------VIGL-IHSVVQ-LVFVVDLPFC---GPN-TLDSFYCDLPRLLRLA--
CTNTQE-LELMVT--VNSGLISVGSFLLLVISYIFILFTV-WKH-SSCGL--SKALSTLS
AHITVVILFFGPLM--FFYTW-PSP---T-SH----------LDKYLAIFDA--FITPFL
NPVIYTFRNKD-----------MKVAM-GR------------------------------
-----------------------------------------------------------L
WGYLR-------------------------------------------------------
-------------------------------HYRKM--------S.
>GA_x6K02T2Q125-73008844-73007882
----------------------------------------------MEGM---NQ-S---
MV-SE--FVF-L-------------GLTNS-W-D-----IQLFLFVFS-SMFY-VASMTG
NSLIVF--TVA-SDPHL-H-S-PMYFLLANLSFIDLGVSSVIAPKMIYDLFRK-HK-V--
--ISFRGCVTQIFFIHFIGGVEMVLLIAMAFDRYVAIC-KPLHYLIIMSPRMCILFIVAS
W------------VVGF-MHSLVQ-LAFVVNLPFC---GPN-VLDSFYCDFPRFIKLA--
CIDTYR-LKLLVL--VNSGFMSVGSFFILIISYVVIIFIV-HKH-SSSGS--SKALSTLS
AHVMVVVLFFGPVM--FIYTW-PSS---F-TH----------LDKFLPIFDA--IVTPFL
NPVIYTFRNQE-----------MKMAM-MR------------------------------
-----------------------------------------------------------V
LRQIM-------------------------------------------------------
-------------------------------GYRQIIKHLHSDQS.
>GA_x6K02T2Q125-72988111-72987173
----------------------------------------------MERV---NQ-S---
VV-SE--FVF-L-------------GLTNS-W-S-----IQLLLFVFS-SMFF-VASMMG
NSLIVF--TVA-SDPHL-H-S-PMYFLLANLSFIDLGVSSVSSPKMLYDLFRK-HK-V--
--ISFTGCVTQIFFIHVIGGVEMVLLIAMAFDRYVAIC-KPLHYLTIMSPRTCILFSVTA
W------------VVGL-MHSLIQ-LAFVVNLPFC---GPN-VLDSFYCDLPRFIKLA--
CIDTNQ-LEFMVT--VNSGFISVGSFFILIISYIVIIISV-QKH-SSGGS--SKALSTLS
AHITVVFLFFGPLI--FFYTW-PSP---S-TH----------LDKFLAIFDA--VITPFL
NPIIYTFRNQE-----------MKVAM-KR------------------------------
-----------------------------------------------------------V
CRQLV-------------------------------------------------------
-------------------------------SYRKT--------S.
>GA_x6K02T2Q125-72954873-72953935
----------------------------------------------MERV---NQ-S---
VV-SE--FVF-L-------------GLTNS-W-S-----IQLFLFVFS-STFY-VASMMG
NSLIVF--TVA-SDPHL-H-S-PMYFLLANLSFIDLGVSSVTSPKMIYDLFRK-HK-V--
--ISFTGCVTQIFFIHVIGGVEMVLLIAMAFDRYVAIC-KPLHYLTIMSPRMCILFSVTA
W------------VVGL-MHSLIQ-LAFVVNLPFC---GPN-VLDSFYCDLPRFIKLA--
CINTYQ-LELMVT--ANSGFISVGSFFILIISYIVIIITV-QKH-SSSGS--SKALSTLS
AHISVVFLFFGPLI--FFYTW-PSP---S-TH----------LDKFLAIFDA--VITPFL
NPIIYTFRNQE-----------MKVAM-KR------------------------------
-----------------------------------------------------------V
CRQLV-------------------------------------------------------
-------------------------------SYRKA--------S.
>GA_x6K02T2Q125-72930843-72929905
----------------------------------------------MIRA---NH-S---
AV-SE--FVL-L-------------GLSNS-W-E-----IQVFIFFFT-CLFY-VSSLTG
NFIIVV--TVT-SDPYL-H-S-PMYFLLANLSVIDLIFCSIAAPKMICDLFRK-QK-V--
--ISFGGCISQIFFSHAVGGTEMVLLIAMAFDRYVAIC-KPLRYLTIMSPRMCLLILVAA
W------------IIGL-IHSSAQ-LAFVINLPFC---GPN-ILDSFYCDIPRLVKLA--
CTDTYK-LELMIT--ANSGFISLIAFFLLIISYVFLLTTV-QKQ-SSGCS--SKALSTLL
AHITVVVLFFGPLI--FFYVC-PSP---S-TH----------VDKFLAIFDA--VLTPFL
NPIIYTLRNRD-----------MKIAI-RK------------------------------
-----------------------------------------------------------V
FCQCL-------------------------------------------------------
-------------------------------AFRKS--------M.
>GA_x6K02T2Q125-72882187-72881249
----------------------------------------------MDGE---NH-T---
VV-SA--FVF-L-------------GLTHS-W-E-----IQLLLLVLS-SVLY-ILSMAG
NILIVF--SVT-IDPHL-H-S-PMYFLLACLSFIDLVACSVTSPKMVYDLFRK-HK-V--
--ISFGGCITQIFFIHLVGGVEMVLLVAMAFDRYIAIC-KPLHYLTIMSPRVCVLFLGAA
W------------GLGI-SHSLFQ-LAFLIDLPFC---GPN-TLDSFYCDLPKLLRLA--
CKDTYK-LQFMVT--INSGFICVGSFLLLLISYIFILFSV-WKH-SSGGS--SKALSTLS
AHITVVFLFFGPTL--FIYTW-PHP---N-SQ----------IDKFLALFDA--VLTPFL
NPVIYTFRNKE-----------MKVAI-RR------------------------------
-----------------------------------------------------------V
FKTLL-------------------------------------------------------
-------------------------------TFRGI--------S.
>GA_x6K02T2Q125-72831562-72832500
----------------------------------------------MDGG---NH-S---
LV-SE--FVL-L-------------GLAHS-Q-N-----IQALLFMIF-LMLY-LLIVSG
NIVIMV--LIT-TDPHL-H-S-PMYFLLANLSFVDMWLSSVTTPKMITDFFRE-NK-T--
--ISFSGCMSQVFFAHCIAAGEMVLLVVMAYDRYVAIC-KPLHYFTIMNLKRCTGLVLTS
W------------TIGF-VHALSH-LVVIVELPFC---SAK-EIDSFFCDMPLVIKLA--
CMDSHN-LDILMY--ADCGVVGVTCFILLLISYTYILITV-RRS-SKAGA--SKALSTCT
AHITVVMIFFVPCI--FIYVW-PLN---I-TW----------LDKFLAVFYS--VFTPLL
NPAIYTLRNKE-----------MKNAM-RR------------------------------
-----------------------------------------------------------F
INNYM-------------------------------------------------------
-------------------------------DSQGK--------S.
>GA_x6K02T2Q125-72805651-72806589
----------------------------------------------MDGS---NR-S---
LV-SE--FVL-L-------------GLARS-Q-N-----LQVLLFIIF-LVVY-LLILSG
NTIVMF--LII-TDKNL-H-S-PMYFFLANLSFVDMWLSSATTPKMITDFLKE-PK-I--
--ISFAGCMSQVFFDHCVGAVEMLLLVVMAYDRYVAIC-KPLHYFTIMSLKRCAGLVLTS
W------------AIAF-VHAMSQ-LLAVVQLPLC---GHM-EIDSFFCDIPLIIKLA--
CMDSHI-LDIYMN--VDCGFVVVTCFILLLISYTYILLTV-RQS-SKAGA--SKALSTCT
AHITVVMIFFVPCI--FIYVW-PLS---I-TW----------LDKFLAVFYT--VFAPLL
NPAIYTLRNKE-----------MRNAV-KK------------------------------
-----------------------------------------------------------L
KNHFM-------------------------------------------------------
-------------------------------DYKGN--------T.
>GA_x6K02T2Q125-72715642-72716580
----------------------------------------------MNGV---NE-S---
TV-SE--FVL-L-------------GLSRS-Q-N-----LQVLLFVIF-LILY-LLIISG
NIVIMI--LIT-IDRHL-H-S-PMYFLLANLSFVDIWLSSVTTPKMVIDFLRE-HK-T--
--ISFEGCMSQVFFAHCIAAGEMVLLLVMAYDRYVAIC-KPLHYFTIMNLKRCTGLVLTS
W------------TVGF-VHALSQ-LVAVLQLPLC---GPL-EIDSFFCDMPLVIKLA--
CTDSHD-LDILMN--ADCGIVVVSCFIMLLISYTYILITV-RRS-SKAGA--SKALSTCT
AHITVVMLLFLPCI--FIYVW-PLN---I-TW----------LDKFLAVFYS--VVTPLL
NPAIYTLRNKE-----------IKNAL-KR------------------------------
-----------------------------------------------------------F
KSYVM-------------------------------------------------------
-------------------------------NHKVN--------T.
>GA_x6K02T2Q125-72697413-72696475
----------------------------------------------MDRD---NQ-T---
VL-SE--FVL-L-------------GLSNS-K-N-----LQVLLFLIF-LLLY-LLIMSG
NIIIQI--LIT-TDPHL-H-S-PMYFLLANLSFVDMWLSSNTTPKMIIDFLSE-NK-T--
--ISFAGCMSQVFLSHCIAGGEMVLLVVMAYDRYVAIC-KPLHYFTIMNLKRCTGLVLTS
W------------TIGF-IHGISY-FLVVVQLPFC---GPN-KIDSFFCDMPLVIKLA--
CMDSHD-LNTLMN--AECGVVAVTCFMLLLFSYTYILITV-RQT-SKNGA--SKALSTCT
AHITVVMIFFLPCM--FIYVW-PLS---I-TW----------LDKFLAVFYS--VFTPLL
NPAIYTLRNKE-----------MKNAM-KR------------------------------
-----------------------------------------------------------F
IGKFL-------------------------------------------------------
-------------------------------CPKGN--------S.
>GA_x6K02T2Q125-72673494-72672556
----------------------------------------------MDGD---NQ-T---
VV-SE--FVL-L-------------GLSNS-K-N-----LQVLLFLIF-LLLY-LLIMSG
NIVIQI--LIT-TDPHL-H-S-PMYFLLANLSFVDMLLSSNTTPRMIIDFFRE-KK-T--
--ISFAGCMSQIFFSHCIASGEVVLLALMAYDRYVAIC-KPLHYFTIMNLKRCTGLVLTS
W------------TIGF-LHGISH-VVVLLQLPFC---GPN-KIDSFFCDMPLVIKLA--
CMDSQD-LNTLMN--GECGILAVTCFILLLISYTYILITV-HQN-SKTGA--SKALSTCT
AHITVVMIFFLPCF--FIYVF-PLN---I-TW----------LDKFLAVFYS--VITPLL
NPVIYTLRNKE-----------MKNAM-KR------------------------------
-----------------------------------------------------------F
IGKFL-------------------------------------------------------
-------------------------------RAKGN--------S.
>GA_x6K02T2Q125-72616944-72616006
----------------------------------------------MDGG---NR-S---
VV-SE--FIL-Q-------------GLSHS-K-N-----IQVLLFVIF-LMLY-LFIVSG
NIVILT--LIT-TDPHL-H-S-PMYFLLANLSFVDMCLSSNITPKMITDFLRE-NK-T--
--ISFAGCMSQVFFTHCIAGGEMILLVVMAYDRYVAIC-KPLHYFTIMNLKRCTGLVLTS
W------------TIGF-IHGISY-LVVFVHLPFC---GPK-EIDSFFCDMPLIIKLA--
CMDSHN-LNTLMN--AECGVVVVTCFSLLLISYTYILVTV-SKS-SKAGA--SKALSTCS
AHITVVMIFFVPCI--FIYVW-PLS---I-TW----------FDKFLAVFYS--VITPLL
NPTIYTLRNKE-----------IKNAM-KR------------------------------
-----------------------------------------------------------F
IGKFL-------------------------------------------------------
-------------------------------GPKRN--------S.
>GA_x6K02T2Q125-72589785-72588847
----------------------------------------------MDGD---NQ-T---
VV-SE--FIL-W-------------GLAHS-K-N-----IQVLLFVIF-LMLY-LLIMSG
NIVILT--LIT-TDTHL-H-S-PMYFLLANLSFVDMWLSTNTTPKMITDFLRE-IK-I--
--ISFAGCMSQVFFSHCIAAGEMVLLVAMAYDRYVAIC-KPLHYFTIMNLKRCSSLVLTS
W------------TIGF-IHGIIY-IVVIVHLPFC---GPN-EIDSFFCDMPLVIKLA--
CMDYHY-LNTLMN--ADCGLVAITCFILLLTSYTYILMTV-CKS-SKAGA--SKAMNTCT
AHITVVLIFFVPCI--FIYVW-PLN---I-TW----------LDKFFAVFYS--VFTPLL
NPAIYTLRNKE-----------MKNAM-KR------------------------------
-----------------------------------------------------------F
IGNFL-------------------------------------------------------
-------------------------------GPKVN--------L.
>GA_x6K02T2Q125-72578807-72579745
----------------------------------------------SREA---ND-S---
VV-KE--FIF-I-------------GLSDS-Q-G-----LQIFLFAFF-LIFY-VGIVFG
NLLIVM--TVT-YDSHL-H-S-PMYFLLANLSFIDLCLSSVTAPKMIADFFRK-HK-V--
--ISVHGCFAQIFLLHFFGGSELVTLIAMAFDRYVAIC-KPLRYTIIMRGNVCAGIVATA
W------------ATGF-LHSVSQ-LAFAVNLPFC---GPN-KVDSFYCDLPRVIKLA--
CADTYR-LDIMVI--ANSGVLTVCSFVLLIISYSIILTTI-QRR-PSDRS--SKALSTLT
AHITVVLLFFGPCI--FIYAW-PFP---I-KS----------LDKFLAVFYS--VVTPLL
NPIIYTLRNTE-----------MKTAM-RR------------------------------
-----------------------------------------------------------L
RQWNL-------------------------------------------------------
-------------------------------NFWVN--------S.
>GA_x6K02T2Q125-72550790-72551728
----------------------------------------------SREA---ND-S---
VV-KE--FIF-I-------------GLSDS-Q-E-----LQVFLFAFF-LIFY-VGIVFG
NLLIVM--TVT-YDSHL-H-S-PMYFLLANLSFIDLCLSSVTAPKMIADFFRK-RK-V--
--ISVHGCFAQIFLLHFFGGNEMVTLIAMGFDRYVAIC-KPLHYTIIMRGNVCVGIVATA
W------------ATGF-LHSVSQ-LAFAVNLPFC---GPN-KVDSFYCDLPRVIKLA--
CADTNR-LDIMVI--ANSGVLTVCSFVLLIISYSIILTTI-QRR-PSDRS--SKALSTLT
AHITVVLLFFGPCI--FIYAW-PFP---I-KS----------LDKFLAVFYS--VVTPLL
NPIIYTLRNTE-----------MKTAM-RR------------------------------
-----------------------------------------------------------L
RQWNL-------------------------------------------------------
-------------------------------NFWMK--------L.
>GA_x6K02T2Q125-72541649-72540711
----------------------------------------------MDEG---NH-T---
MV-SE--FIL-W-------------GLSSS-Q-R-----IEVLLFMVF-SMLY-LLIVSG
NIVILV--LIT-TDPHL-H-S-PMYFLLANLSFIDMWLSSVTTPKMITDFLRE-NK-T--
--ISFAGCMSQVFFAHCIAAGEMVLLVIMAYDRYVAIC-KPLHYFTIMNMKRCTGLVFTS
W------------TTGF-VHALSH-LVVIVELPFC---GPK-EIDSFFCDMPLVIKLA--
CIDSRD-LDVLMN--ADCGLVAVTCFILLLISYTYILITV-CQS-SKAGA--SKAMNTCT
AHITVVLIFFVPCI--FIYVW-PLN---I-TW----------LDKFLAVFYS--VFTPLL
NPAIYTLRNKE-----------MKNAM-KR------------------------------
-----------------------------------------------------------F
ISNYL-------------------------------------------------------
-------------------------------SHKGN--------L.
>GA_x6K02T2Q125-72534883-72535821
----------------------------------------------TWET---NH-S---
VV-TE--FIL-M-------------GLSNS-R-E-----LQIFLFAFF-FVFY-VGIVFG
NLLIVI--TVT-NDSHL-H-S-PMYFLLANLSFIDLCVSSVTAPKTIADFFYK-RK-V--
--ISVKGCFTQIFLLHFFGGSEMVTLVAMAFDRYVAIC-KPLSYTTVMRGNVCVSIVATA
W------------AIGF-LHSVSQ-LAFAISLPFC---GPN-RVDSFYCDLPRVIKLA--
CAETYR-LDIMVI--ANSGVLSVCSFVLLIISYGIILMTI-QRR-PSDRS--SKALSTLT
AHITVVLLFFGPCI--FIYAW-PFP---I-KS----------LDKFLAVFYS--VVTPLL
NPIIYTLRNTE-----------MKTAM-RR------------------------------
-----------------------------------------------------------L
RQWNL-------------------------------------------------------
-------------------------------SFWVK--------S.
>GA_x6K02T2Q125-72530279-72531217
----------------------------------------------MDQV---NA-S---
AL-PE--FVL-L-------------GLAQS-F-G-----TQIFFGLFF-SLFY-VGILFG
NLFIVF--IVI-VDSHL-H-F-PMYILLANLSLIDLGLSSTTIPRTISDLFTG-CK-V--
--ISFHSCMTQMFFIHVMGGVEMVLLIAMAYDRYIAIC-KPLHYLMIMNPKKCIILVIAA
W------------VIGM-IHAVSQ-FLFVVNLPFC---GPY-NVGSFYCDFPRVIKLA--
CMDTYK-LEFVVS--ANSGFISMCTFFFLITSYIFILASV-RQH-SSTDL--SKAFVTLS
AHITVVVLFFIPCM--FLYVW-PFP---T-KS----------LDNFFAIVDF--VLTPVL
NPTIYTLRNKD-----------MRLAI-RR------------------------------
-----------------------------------------------------------L
SRQVL-------------------------------------------------------
-------------------------------SSREF--------I.
>GA_x6K02T2Q125-72500603-72501520
----------------------------------------------MEET---NQ-T---
VV-SE--FIF-Q-------------GICAS-K-E-----LQLFLLLPF-SILY-LMAVVG
NLFVVI--LII-IDHHL-H-S-TMYFLLANLSFIDFCLSSVTTPKLITDLLKD-NK-T--
--ISFGGCMSQILCVYFFGGSEMVLLVTMAYDRYVAIC-RPLHYSSIMGRQKCIWLVVIS
W------------TIGF-IHAMSQ-LILILDLPFC---GPR-VIDSFFCDISLVMKLA--
CMNTDT-LEILIN--ADSGVLATTCFILLLISYTNILLTV-QLH-SKDGS--SKALSTCT
SHIIVVLLFFGPVI--FIYLC-PVS---I-TW----------VDNFLAVFYS--VITPLL
NPAIYTLRNKD-----------IKNAI-KK------------------------------
-----------------------------------------------------------L
INHL.-------------------------------------------------------
----------------------------------------------
>GA_x6K02T2Q125-72472405-72471488
----------------------------------------------MEDS---NH-T---
VA-SE--FIF-Q-------------GLCSS-R-Q-----LEIFLLLPF-SILY-LMAVVG
NLFVVI--LII-IDHHL-H-S-PMYFLLANLSFIDFCLCSVTTPKLTIDLLKE-NK-T--
--ISFVGCMSQIVCVHFFAGGEMVLLVTMAYDRYVAIC-RPLHYSSIMDRQKCIWFLVIP
W------------IVGF-VHAISQ-MLLILDLPFC---GPR-VIDSFFCDIPLVMKLA--
CMNTDT-LEILIN--ADSGILATTCFILLLVSYTYILLTV-QHR-SKDGS--SKALSTCT
SHIIVVLLFFGPII--FIYLW-PVS---I-TW----------VDKFLAVFYS--VITPLL
NPAIYTLRNKD-----------IKNAI-KK------------------------------
-----------------------------------------------------------L
ISHK.-------------------------------------------------------
----------------------------------------------
>GA_x6K02T2Q125-72459956-72460837
------------------------------------------------------------
VV-SA--FIF-Q-------------GLCTS-R-Q-----LEIFLLLPF-SVLY-LMTLVD
NLFVVI--LII-TDHHF-N-S-PMYFLSANLSFVDFYLSSVNTPKLTIDLLKE-NK-T--
--ISFGGCMSQILCVHFFGGSEMVLLVTMAYDQYVAIC-RPLHCSGSMDRQKCIWLVVIS
W------------IVGF-VHAISQ-LLLILDLPFC---GPR-VIDSFFCNIPLVMKLA--
CMNTDT-LGILIN--ADSGILATYSFTLLLISYTYILLTV-QHH-SKDGS--LKALSTCT
SHIIVVLLFFGPII--FIYLW-PIN---I-TW----------VDKFLAVFYT--VITPLL
NPAIYTLRNKD-----------IKNAI-KN------------------------------
------------------------------------------------------------
------------------------------------------------------------
---------------------------------------------.
>GA_x6K02T2Q125-72430580-72431515
----------------------------------------------MDQI---NE-T---
VA-FE--FVL-L-------------GLSSS-W-K-----NTIFLMSTF-SLLY-VSIIVG
NLFIVF--LVI-NDSRL-Q-S-PMYFLLANLSLIDVGLSSTTVPKMISDLLKE-HK-V--
--ISFHSCMTQICSIHIMGGVEMVLLIAMAFDRYTAIC-KPLHYMSIMSPRICISFVIAG
W------------VTGV-VHAMSQ-FSFVVNLPFC---GPN-KVDSFYCDFPRIIQLA--
CTDRDT-FEFVVA--ANSGFMTLGTFFLLLLSYVFILVTV-WQR-SSGDL--SKALVTLS
AHITVVVLFFTPCM--FLYVW-PFP---T-SS----------TDKYLFIVDF--AVTPAL
NPVIYTLRNKD-----------MKEAI-KK------------------------------
-----------------------------------------------------------L
SKQRC-------------------------------------------------------
--------------------------------YIRI--------F.
>GA_x6K02T2Q125-72420217-72421134
----------------------------------------------MEEG---NQ-T---
VV-SE--FIF-Q-------------GLCAS-K-E-----LQLFLLLPF-SILY-LMAVVG
NLFVVI--LII-IDHHL-H-S-PMYFLLANLSFIDFCLSSVTTPKLITDLLKD-NK-T--
--ISFGGCMSQILCVHFFGGGEMVLLVTMAYDRYVAIC-RPLHYSSIMDRQKCIWLVVIS
W------------TIGF-IHAMSQ-LILVLELPFC---GPR-VIDSFFCDIPLVMKLA--
CMNTDT-LEILIN--ADSGVLATTCFILLLISYTYILLTV-QLH-SKDGS--SKALSTCT
SHIIVVLLFFGPVI--FIYLW-PVS---I-TW----------VDKFLAVFYS--VITPLL
NPAIYTLRNKD-----------IKNAI-KK------------------------------
-----------------------------------------------------------L
INHM.-------------------------------------------------------
----------------------------------------------
>GA_x6K02T2Q125-72387537-72386620
----------------------------------------------MEDS---NR-T---
VS-SE--FIF-Q-------------GLCSS-R-Q-----LEIFLLLPF-SILY-LMAVVG
NLFVVI--LII-IDHHL-H-S-PMYFLLANLSFIDFCLSSVTTPKLTIDLLKE-NK-T--
--ISFVGYMRQIVCVHFFAGGEMVLLVTMAYDRYVAIC-RPLHYSSIMDRQKCIWLVVIS
W------------IVGF-VHAISQ-MLLILDLPFC---GPR-VIDSFFCDIPLVMKLA--
CMNTDT-LEILIN--ADSGILATTCFILLLISYTYILLTV-QHR-SKDGS--SKALSTCT
SHIIVVLLFFGPII--FIYLW-PVS---I-TW----------VDKFLAVFYS--VITPLL
NPAIYTLRNKD-----------IKNAI-KK------------------------------
-----------------------------------------------------------L
ISHK.-------------------------------------------------------
----------------------------------------------
>GA_x6K02T2Q125-72379864-72380781
----------------------------------------------MEDS---NQ-T---
VV-SE--FIF-Q-------------GLCTS-R-Q-----LEIFLLLPF-SVLY-LVTLVG
NLFVVI--LII-IDHHL-H-S-PMYFLLANLSFVDFCLSSVNTPKLTIDLLKE-NK-T--
--ISFGGCMSQILCVHFFGGSEMVLLVTMAYDRYVAIC-RPLHYSSIMDRQKCIWLVVIS
W------------IVGF-VHAISQ-LLLILDLPFC---GPR-VIDSFFCDIPLVMKLA--
CMNTDT-LEILIN--ADSGILATSCFTLLLISYTYILLTV-QHR-SKDGS--SKALSTCT
SHIIVVLLFFGPII--FIYLW-PVN---I-TW----------VDKFLAVFYT--VITPLL
NPAIYTLRNKD-----------IKNAI-KK------------------------------
-----------------------------------------------------------L
TNHM.-------------------------------------------------------
----------------------------------------------
>GA_x6K02T2Q125-72366920-72367837
----------------------------------------------MEEA---NQ-T---
VV-SE--FIF-Q-------------GLCAS-K-E-----LQILLLLPF-STLY-MMTVVG
NLFVVI--LII-IDHHL-H-S-PMYFLLANLSFIDFCLSSVTTPKLITDLLKD-NK-T--
--ISFGGCMSQILCVHFFGGGEMVLLVTMAYDRYVAIC-RPLHYSSIMDRQKCIWLVVIS
W------------TIGF-IHAMSQ-LILILDLPFC---GPR-VIDSFFCDIPLVMKLA--
CMNTDT-LGIVIN--ADSGVLATTCFILLLISYTYILLTV-QLH-SKDGS--SKALSTCT
SHIIVVVLFFGPCI--FIYLW-PVS---I-TW----------VDKFLAVFYT--VITPLL
NPAIYTLRNKD-----------IKNAI-KK------------------------------
-----------------------------------------------------------L
KNHM.-------------------------------------------------------
----------------------------------------------
>GA_x6K02T2Q125-72357646-72358581
----------------------------------------------MDQL---ND-S---
RV-SE--FVL-L-------------GLSSS-W-E-----TKVFLMVTF-SMLY-IGIILG
NLFIVI--LVI-ADSHL-H-S-PMYFLLANLSLNDVWVSSTTVPKMISDLLKE-HK-V--
--ISFHNCMTQICFIHIMGGVEMVLLIAMAFDRYTAIC-KPLRYLSIMSPRICISFVIAG
W------------VTGV-VHAMSQ-FSFVVSLPFC---GPN-KVDSFYCDFPRIIQLA--
CTDGDK-FEFVVA--ANSGFMSMGTFFLLLLSYVFILVTV-WQR-SSGDL--SKALVTLS
AHITVVVLFFTPCM--FLYVW-PFP---T-SS----------IDKYLFIADF--AITPAL
NPVIYTFRNKD-----------IRIAI-GR------------------------------
-----------------------------------------------------------L
SKRAV-------------------------------------------------------
--------------------------------CSRF--------C.
>GA_x6K02T2Q125-72343713-72344654
----------------------------------------------MFKK---NY-T---
KV-SE--FVF-L-------------GLSSS-R-K-----IRPFLLAFS-MVLY-VAIVLG
NTLVVF--TLA-FDPHL-H-S-PMYFLLGNLAFIDLCLSTLTVPKMISDLSSG-HN-A--
--ISFQGCVFQIFVLHVLGATEMVLLVAMAWDRYVAIC-KPLHYLTIMSPRMCLMLLSGA
W------------VIGF-LHSVTQ-LAFIIKLNFC---GPN-EIDSFYCDLPQFIKLA--
CIDPKK-MQFMVT--ANSGFISMGTFLLLIISYIVILFIV-RKHSSSGDL--SKALSTLS
AHISVVVLFFGPCI--FVYMW-PFP---T-VP----------VDKFLAILDF--MVTPIL
NPAIYTLRNKD-----------MKVAM-RR------------------------------
-----------------------------------------------------------L
ITQLF-------------------------------------------------------
-------------------------------NLRKS--------P.
>GA_x6K02T2Q125-72321818-72320907
----------------------------------------------MEKI---NH-S---
EI-SE--FII-L-------------GLCDS-W-E-----LQAFFLVIF-TSLY-LITIFG
NIFIVV--LII-TDLHL-H-T-PMYFLLANLSFIDFCLSSVTTPKMIIDFLKE-IK-T--
--ISFGGCMCQIFFGHFFGGGEMVLLVSMAYDRYVAIC-KPLHYSNIMSRHMCIGLVMAS
W------------MIGF-VHSISQ-LVIIVNLPFC---GSR-VLDSFFCDIPLVIKLA--
CLDIYV-LEILIN--ADSGVLAAICFVLLLVSYFHILTTV-CLH-SKDGA--SKALSTCT
AHITVVVLFFGPCI--FIYLW-PVS---I-TW----------VDKFLAVFYA--VITPLL
NPAIYTLRNKE-----------IKTAM-KR------------------------------
-----------------------------------------------------------L
QC.---------------------------------------------------------
----------------------------------------------
>GA_x6K02T2Q125-72308574-72309512
----------------------------------------------MNEI---NY-T---
EV-SE--FVF-L-------------GLSTS-K-H-----IQHFFLAFS-VVFY-VTIVLG
NTLVVF--TLA-FDPHL-H-S-PMYFLLGNLSFIDLCLSTLTVPKMISDLSSG-HN-T--
--ISFQGCVFQIFVLHVLGASEMVLLVAMAWDRYVAIC-KPLHYLTIMSPRMCLLLLSGA
W------------IIGF-LHSVAQ-LGFVVHLRFC---GPN-KIDSFYCDLPRFIKLA--
CIDNYR-MEFMVA--ANSGIISIGTFFLLIISYIVILFNV-RKH-SSGDL--SKALSTLS
AHISVVVLFFGPCI--FVYMW-PFP---T-VP----------VDKFLAILDF--MITPIL
NPAIYTLRNKD-----------MKVAM-RK------------------------------
-----------------------------------------------------------L
SYQFL-------------------------------------------------------
-------------------------------NFRKM--------S.
>GA_x6K02T2Q125-72283260-72282322
----------------------------------------------MNEA---NY-S---
EV-SE--FIF-L-------------GLSTY-R-P-----TQYFLFAFA-IISY-AATFLG
NFSVVF--IVI-FDPHL-H-S-PMYFLLANLSFVDFCFSTSTVPKLISDLYSG-HS-I--
--ISIQSCIFQMFVLHLLGGCEMVLLVAMAWDRYVAIC-KPLYYLTIMNPRMCLLLLISA
W------------IIGL-IHSVAQ-LAFVVHLPFC---ASN-EIDSFYCDLPRFIKMA--
CINTYR-MEFLVT--ADSGFISLSTFFLLIISYIFILFIV-RKQ-SLGSL--SKAFSTLS
AHICVVVLFFGPCI--FVYIW-PFP---T-VP----------VDKFLAILDF--MIIPIL
NPAIYTLRNKD-----------MKVAM-RR------------------------------
-----------------------------------------------------------L
SVQLL-------------------------------------------------------
-------------------------------SRKSI--------C.
>GA_x6K02T2Q125-51676372-51677301
--------------------M----------------------------A---DI-H---
NV-TE--FFF-L-------------GLSSN-Q-E-----VQRVCFVIF-LFLY-MAIVLG
NLLMVV--IVA-VSRNL-G-S-PMYFFLSSLSFVEICYSSTTAPKLIVDLLAE-KK-S--
--ISVWGCMAQLFFMHFFGGIEMFLLMMMAYDRYVAIC-KPLHYTSIMNRQVCTVLVGMA
W------------MGGF-VHSLAQ-VLLIFRLPFC---GPN-IIDHYFCDVLPVLKLV--
CSDTFL-IGLLIV--VNGGTLSVISFVVLLSSYAVILFHL-RTQ-SAEGR--RKALSTCG
SHVTVVVIFFAPCV--FIYLR-PTA---T-LP----------IDKMVTVFYT--VITPLL
NPIIYSLRNAE-----------VKKAI-KI------------------------------
-----------------------------------------------------------L
WTRAT-------------------------------------------------------
--------------------------------KVDK--------K.
>GA_x6K02T2Q125-51650793-51649870
--------------------M----------------------------A---S--V---
NV-TE--LII-T-------------GLFQD-P-D-----VQKVCFVLF-LPVY-LATVLG
NGLIVV--TIS-VSKSL-N-S-PMYIFLSSLSIVEICYSSTVVPKFITDLLAK-VK-T--
--ISLKGCLTQIFFFHFLGVAEILLLVVMAYDRYVAIC-KPLHYMNIMSRQVCHMLVGGS
W------------LGGL-IHSIIQ-IVITIPLPFC---GPN-VIDHYFCDLQPLFKLA--
CTDTFM-EGVVVM--ANSGLISIISLFILVSSYAIILISL-RKH-SAEGR--RKALSTCA
SHITVVILFFGPAT--FLYLR-PSS---S-FT----------EDKLVAVFYT--VITPML
NPIIYTLRNAE-----------VKNAM-KK------------------------------
-----------------------------------------------------------L
WGKRN-------------------------------------------------------
---------------------------------PET--------E.
>GA_x6K02T2Q125-51636504-51635578
--------------------M----------------------------A---NK-N---
NI-TE--LIF-T-------------GLFQD-P-E-----VQKVCFVLF-LPVY-LATLLG
NSLIVV--AVS-ISKTL-H-S-PMYFFLSSLSLVEICYSSTIVPKFITDLLVK-VK-T--
--ISLKGCLAQIFFSHFLGVAEILLLVVMAYDRYVAIC-KPLHYMNIMSRQVCHMLVGGS
W------------LGGL-IHSIIQ-IIITIPLPFC---GPN-VIDHYFCDLQPLFKLA--
CTDTFM-EGVVVM--ANSGLISIISLFILVSSYAIILISL-RKH-SAEGR--RKALSTCA
SHITVVILFFGPAT--FLYLR-PSS---S-FT----------EDKLVAVFYT--VITPML
NPIIYTLRNAE-----------VKNAM-KK------------------------------
-----------------------------------------------------------L
WGKRN-------------------------------------------------------
---------------------------------PET--------E.
>GA_x6K02T2Q125-51620802-51619885
--------------------M----------------------------V---HE-N---
NV-TE--LIF-T-------------GLFQD-P-E-----VQKVCFVLF-LPVY-LATLLG
NGLIFV--TVS-ISKTL-H-S-PMYFFLSSLSLVEICYSSTVAPKFITDLLAK-VK-T--
--ISLKGCLTQIFFFHFFGVVEIILLVMMAYDRYVAIC-KPLHYMIIMSRQVCHMLVAGS
W------------LGGL-IHSIIQ-IIITIPLPFC---GPN-VIDHYFCDLHPLLKLA--
CSDTFM-ERFIVM--ANSGLFSIISLFILVSSYAVILISL-RKR-SAEGR--RKALSTCA
SHITVVILYFGPGA--FIYMR-PSS---A-FT----------EDKLVSVFYT--VITPML
NPIVYTLRNTE-----------MKNAI-RM------------------------------
-----------------------------------------------------------F
WSQKD-------------------------------------------------------
--------------------------------------------K.
>GA_x6K02T2Q125-51607674-51606757
--------------------M----------------------------A---NK-N---
NV-TE--LIF-T-------------GLFQD-P-E-----VQKVCFVLF-LPVY-LATLLG
NSLILV--AVS-ISKTL-H-S-PMYFFLSSLSLVEICYSSTIVPKFITDLLAK-VK-T--
--ISLKGCLTQIFFSHFFGVVEVILLVVMAYDRYVAIC-KPLHYMNIMSRQVCHMLVAGS
W------------LGGF-IHSIIQ-IIITIPLPFC---GPN-VIDHYFCDLQQLFKLA--
CTDTFM-EGFIVM--ANSGLISIVSLFILVSSYAVILISL-RKR-SAEGR--RKALSTCA
SHITVVILFFVPGA--FIYMR-PSS---T-FT----------EDKLVSVFYT--VITPML
NPIVYTLRNTE-----------MKNAI-RM------------------------------
-----------------------------------------------------------S
WKQKD-------------------------------------------------------
--------------------------------------------S.
>GA_x6K02T2Q125-51584440-51583526
--------------------M----------------------------A---RE-N---
NV-TE--LII-T-------------GLFQD-P-N-----VQKVCFVLF-LPVY-LATVLG
NGLIVA--MVI-VSKSL-H-S-PMYIFLSSLSLVEICYSSTVVPKFITDLLAK-VK-T--
--ISLKGCLAQIFFFHFLGVAEIFLLVVMAYDRYVAIC-KPLHYMNIMSRQVCHVLVAVS
W------------LGGF-LHSIIQ-VLISIQLPFC---GPN-VIDHYFCDLQPLFKLA--
CTDTFV-ESVIVM--ANSGLIALCSFLVLVSSYVIILVNL-RKH-SAEGR--RKALSTCA
SHITVVVLFFGPAI--FLYMR-PSS---T-FT----------EDKLVAVFYT--VITPML
NPIIYTLRNAE-----------VKNAV-RK------------------------------
-----------------------------------------------------------L
WGKRI-------------------------------------------------------
---------------------------------------------.
>GA_x6K02T2Q125-51573576-51572650
--------------------M----------------------------A---F--V---
NV-TE--LII-T-------------GLFQD-P-D-----VQKVCFVLF-LPVY-LATVLG
NGLIVV--TVN-ISKSL-Y-S-PMYFFLNYLSLVEILYSSTVVPKFITDLLNK-IK-T--
--ISPKGCLAQIFFFHFFGVTEILLLTVMAYDRYVAIC-KPLYYTTIMSRPKCHRLVAGS
W------------VGGF-FHSIIQ-IFITLPLPFC---GPN-VIDHYFCDLHPLFKLA--
CTDTFV-VGVIMF--VNSGLFSVFSFLFLVSSYIVILYNL-RNH-SAEGR--RKALSTCA
SHIMVVVLFFGPAI--FLYLR-PAS---T-YT----------EDKLVAVFYT--VITPML
NPIIYTLRNAE-----------VKNAV-RK------------------------------
-----------------------------------------------------------L
WGKKV-------------------------------------------------------
--------------------------------SSSL--------E.
>GA_x6K02T2Q125-51551618-51550689
--------------------M----------------------------A---DI-H---
NV-TE--FIF-L-------------GLSSN-Q-E-----VQKVCFVIF-LLLY-MAIVLG
NLLMVV--TVV-ASRSL-G-S-PMYFFLGYLSFVEICYSSTTAPKLILDLLAE-KK-S--
--ISVWGCMTQLFFMHFFGGTEIFLLTMMAYDRYVAIC-KPLHYTSIMNQSVCAVLMGTA
W------------IGGF-VHSFAQ-ILLIFPLPFC---GPN-IIDHYFCDLLPVLKLA--
CSDTFL-IGLLIV--VNGGTLSVISFVVLLASYGVILFHL-RTQ-SAEGR--RKALSTCG
SHVTVVILFFGPCV--FIYLR-PSD---T-LP----------VDKMIAVFYT--VITPLL
NPLIYSLRNAE-----------VKKAM-KS------------------------------
-----------------------------------------------------------L
WFRTM-------------------------------------------------------
--------------------------------KVDE--------K.
>GA_x6K02T2Q125-51484508-51483600
--------------------M----------------------------D---SP-R---
NV-TE--FFM-L-------------GLSQN-P-Q-----VQRMLFGLF-LLVF-LVSVGG
NMLIII--TIT-FSPTL-G-S-PMYFFLSYLSFIDTCYSSCMTPKLIADSLHE-GR-A--
--ISFEGCLAQFFVAHLLGGTEIILLTVMAYDRYVAIC-KPLHYTTTMTRHVCIVLVAVA
W------------LGGI-LHSTAQ-LFLVLQLPFC---GPN-VINHFVCDLYPLLELA--
CTDTYV-IGLLVV--ANSGVICLLNFLMLAASYIVILRTL-RSH-SAEGR--RKALSTCG
AHFTVVALFFVPCI--FIYMR-PSS---T-LS----------IDKIVAVFYC--ILTPMF
NPLIYTLRNAE-----------VKNAM-KN------------------------------
-----------------------------------------------------------L
WRK.--------------------------------------------------------
----------------------------------------------
>GA_x6K02T2Q125-51469027-51469956
--------------------M----------------------------A---DI-H---
NV-TE--FLF-L-------------GLSSN-K-E-----VEIVCFVIF-LLLY-MAIVLG
NLLMVV--TVV-ASRSL-G-S-PMYFFLGYLSFVEICYSSTTAPKLILDLLAE-KK-S--
--ISVWGCMTQLFFMHFFGGAEIFLLTVMAYDRYVAIC-KPLHYTSIMNRNVCAVLVGTA
W------------IGGF-VHSFAQ-ILLIFPLPFC---GPN-IIDHYFCDLLPLLKLA--
CSDTFL-IGLLIV--ANAGTLSVISFVVLLASYVVILFHL-RTQ-SAEGR--RKALSTCG
SHVTVVILFFGPCV--FIYLR-PSD---T-LP----------VDKMIAVFYT--VITPLL
NPLIYSLRNAK-----------VKKTM-KS------------------------------
-----------------------------------------------------------L
WFRTM-------------------------------------------------------
--------------------------------KVDE--------K.
>GA_x6K02T2Q125-51454183-51453257
--------------------M----------------------------E---IP-H---
NI-TE--FFM-L-------------GLSQR-P-E-----IQRLLFVVF-LVIY-AVTVCG
NMLIVV--TVT-FSSSL-A-S-PMYFFLSNLSFIDTCYSSSLAPKLIADSLYE-GT-T--
--LSYEGCMAQLFGAHFLGGVEIILLTVMAYDRYVAIC-KPLHYTTTMTRHLCVVLVAVA
W------------LGGF-LHSLVQ-ILLIFQLPFC---GPN-VINHFVCDLYPLLELA--
CTNTYV-IGLLVV--ANSGVICLLNFLMLAASYIVILHSL-RSH-SAEGR--RKALSTCG
AHFTVVTMFFVPCI--FSYMR-PST---T-LP----------IDKNMAVFYG--ILTPML
NPLIYTLRNEE-----------VKDAM-RK------------------------------
-----------------------------------------------------------L
FTRSE-------------------------------------------------------
---------------------------------VVG--------A.
>GA_x6K02T2Q125-51447049-51447969
--------------------M-----------------------------------S---
NV-TE--FIL-L-------------GLTQD-P-D-----LQKLLFIVC-LIIY-LITLAG
NMLISV--TIF-ISPAL-A-T-PMYFFLSYLSIIDGFYSSSIAPKMIYDLISE-KS-T--
--ISFNGCMTQLFAEHFFAADEIILLIAMAYDRYVAIC-KPLHYMTIMSQPLCVFLVGAA
V------------ILGF-IHGAIQ-TLFMAQLPFC---GPN-TINHFMCDLIPLLELA--
CTDTHT-LGPLIA--ANSGSLCLLTFSMLVASYVVILRSL-RNH-SAEGR--RKALSTCA
SHVTVVVLFFVPCS--YLYLR-PMT---S-FP----------TDKAVTVFCT--LVTPML
NPLIYTLRNEE-----------VKRVM-KK------------------------------
-----------------------------------------------------------L
WGRMR-------------------------------------------------------
--------------------------------KAGD--------M.
>GA_x6K02T2Q125-51434523-51435437
--------------------M-----------------------------------S---
NV-TE--FIL-L-------------GLTQD-P-D-----LQKLLFIVC-LIIY-LITLAG
NMLISV--TIF-ISPAL-A-T-PMYFFLSYLSIIDGFYSSSITPKMIYDLISE-KS-T--
--ISFNGCMTQLFAEHFFAAAEIILLISMAYDRYVAIC-KPLHYMTIMNRHVCIFLVVAA
G------------IVGF-VHGMIQ-TTFIAQLPFC---GPN-IINHFICDLIPLLELA--
CTDTHT-LGPLIA--ANSGSMCLLIFSMLVASYVVILRSL-RNH-SAEGR--RKALSTCA
SHVTVVVLFFVPCS--YLYVR-PVI---S-FH----------IDKIVSVFYT--LVTPLL
NPLIYTLRNEE-----------VKRVM-KK------------------------------
-----------------------------------------------------------L
LGSNH-------------------------------------------------------
----------------------------------VK--------H.
>GA_x6K02T2Q125-51425355-51426275
--------------------M-----------------------------------S---
NV-TE--FIL-L-------------GLTQD-P-D-----LQKFLFIVC-LIIY-LITLAG
NMLISV--TIF-ISPAL-A-T-PMYFFLSYLSVIDGFYSSSIAPKMIYDLISE-KS-T--
--ISFNGCMTQLFVEHFFAAAEIILLMSMAYDRYVAIC-KPLHYMTIMNRPLCVFLVGAA
V------------ILGF-IHGGIQ-ILFMAQLPFC---GPN-IIDHFMCDLIPLLELA--
CTDTHT-LGPLIA--ANSGSLCLLIFSMLVASYVVILRSL-RNH-SAEGR--RKALSTCA
SHVTVVVLFFVPCS--YLYLR-PMT---S-FP----------TDKAVTVFCT--LVTPML
NPLIYTLRNEE-----------VKRVM-KK------------------------------
-----------------------------------------------------------L
WGRMR-------------------------------------------------------
--------------------------------KAGD--------M.
>GA_x6K02T2Q125-51409740-51410672
--------------------M----------------------------K---QI-N---
NV-TE--FIL-L-------------GLTQN-P-D-----VQKLLLVIF-ALIY-SLTLIG
NLLIIV--TVI-SSPTL-G-S-PMYFFLSFLSFVDGCCSSTMAPKMIFDLLAE-RK-T--
--ISFNGCMTQIFAEHFFGGVEIILLTAMAYDRYVAIC-KPLHYMITMNRRVCGFLVSTA
W------------AGGF-LHALIQ-ILFMVWLPFC---GPN-IIDHFICDLFPLLKLS--
CTDNHI-FGLFVA--ANSGLMCMLIFSILLTSYVLIFCSL-KTH-STEEQ--LKALSTCA
SHITVVLLFFVPCI--FVYLR-PMV---I-FP----------FDKAVAVFYT--VITPML
NPLIYTLRNTE-----------VKNAM-RK------------------------------
-----------------------------------------------------------L
WNQRK-------------------------------------------------------
-------------------------------PGKRF--------T.
>GA_x6K02T2Q125-51376062-51375133
--------------------M----------------------------E---NK-R---
NV-TE--FIL-I-------------GLTQN-P-Q-----MQKVVFVTF-LVLY-MTTISG
NLLIVV--TII-NSQAL-N-S-PMYFFLSHLSLIDTIYTSSSAPKLIADSLQE-NK-V--
--ISFNGCMAQVYAEHIFGATEIILLTVMAYDRYVAIC-KPLHYMTIMSHKLCILLVGVA
W------------TGGF-LHATIQ-ILFTVWLPFC---GPN-IIDHFMCDLYPLLELV--
CMDTHI-LGLFVA--ANSGFICLFNFLLLMGSYVIILRSL-KNY-SLEGR--RKALSTCV
SHITVVVLFFIPCI--FVYLR-PVT---T-LP----------LDKGVAVFYT--MVAPML
NPLIYTLRNAE-----------VKNAI-KK------------------------------
-----------------------------------------------------------L
WRKKV-------------------------------------------------------
--------------------------------TSDS--------N.
>GA_x6K02T2Q125-51361752-51362687
--------------------M----------------------------E---IR-S---
NV-TE--FVL-L-------------GLTRN-P-S-----MQKIVFAVF-VVIY-IISMVG
NVLIVV--TIT-ASPSL-G-S-PMYFFLAYLSFIDACYSSVNTPKLIIDSLHE-KK-T--
--ILFNGCMTQVFGEHFFGGAEGILLTVMAYDRYVAIC-KPLHYTTIMSRRVCGLLVGVV
W------------VGGF-LHATIQ-ILFIFKLPFC---GPN-VIDHFMCDLNPLLNLA--
CTDTHI-LGLFVA--ANSGFICLLNFLLLLVSYVVILRSL-RNH-SAEGR--RKALSTCV
SHITVVVLFFVPCI--FVYMR-PSA---T-LS----------IDKAVAVFYT--MITPLL
NPLIYTLRNAQ-----------MKDAI-KK------------------------------
-----------------------------------------------------------L
CRWKD-------------------------------------------------------
------------------------------DVISIN--------K.
>GA_x6K02T2Q125-51319458-51320387
--------------------M----------------------------E---NQ-N---
NV-TE--FIL-L-------------GLTEN-P-K-----MQKIVFIMF-FLIY-IISITG
NVLIVV--TIT-STSLL-E-S-PMYFFLAYLSFIDACYSSVSTPKLIADSLCE-KK-T--
--IPFNGCMTQIFGEHLFGGAEIILLTVMAYDRYVAIC-KPLHYATIMSRRLCSLLVGVS
W------------LGGF-LHATIQ-ILFIFQLPFC---GPN-IIDHFMCDLNPLLNLV--
CTDTHT-LGIFVA--ANSGFICLLNFLLLLVSYVAILRSL-KNH-SAEGR--RKALSTCI
SHITVVVLFFVPCI--FVYMR-PVA---T-LP----------IDKAVAMFYT--MITPML
NPLIYTLRNAQ-----------MKDAI-KK------------------------------
-----------------------------------------------------------L
GSTKI-------------------------------------------------------
--------------------------------LSSN--------K.
>GA_x6K02T2Q125-51285881-51284976
--------------------M-----------------------------------N---
NI-TE--FIL-V-------------GLTQN-M-E-----LQIFSFVVF-FIVY-LLTLAG
NLLIMV--TIS-SSKAL-G-S-PMYFFLSFLSLIDGCCSSSMTPKMLADSLSV-RK-T--
--ISFSGCMTQVFAEHFFGAAEIILLTVMAYDRYVAIC-KPLRYTIIMNRFVCGLLVGVA
W------------AGGF-IHATIQ-ILFTVWLPFC---GPN-VIDHFMCDLTPLLKLV--
CMDTHN-LGLFVA--ANSGFICLLNFLLLMISYIVILDAL-KSH-SKEGR--CKALSTCV
SHITVVILFFVPCI--FVYLR-PVI---T-FS----------IDKAVAVFYT--MITPML
NPLIYTLRNTE-----------VKNAM-KK------------------------------
-----------------------------------------------------------L
CIKVD-------------------------------------------------------
---------------------------------------------.
>GA_x6K02T2Q125-51276848-51275928
--------------------M----------------------------E---PR-N---
NV-TY--FVL-L-------------GLSEN-P-K-----VQKGLFVLF-LLSY-VLTMVG
NLLIVM--TVT-TSNSL-G-S-PMYFFLASLSFVDIIYSSAISPKLISDLFFG-QN-T--
--ISFKFCMTQLFTEHFFGGSEVFLLLVMAYDRYVAIC-KPLHYSTIMKQWVCVVLLILS
W------------IGGF-LHSVIQ-LSTIYGLPFC---GPN-IIDHFMCDMYPLLKLV--
CIDTYV-IGLLVM--ANGGLICTVVFILLLISYGVILYSL-KNL-NQEGR--WKALSTCG
SHITVVVSFFVPCI--FMYAR-PAK---T-FP----------IDKMLSVFYT--VITPMM
NPLIYTLRNSE-----------MTNAM-KK------------------------------
-----------------------------------------------------------L
WRRKI-------------------------------------------------------
-----------------------------------I--------S.
>GA_x6K02T2Q125-51257221-51258135
--------------------M----------------------------E---NK-R---
NV-TE--FIL-I-------------GLTQN-P-Q-----MQKVVFVTF-LLLY-MITISG
NLLIVV--TVI-NSQAL-N-S-PMYFFLSHLSLIDTIYTSSSAPKLIADSLQE-NK-V--
--ISFNGCMAQVYAEHIFGATEIILLTVMAYDRYVAIC-KPLHYMTIMSHKLCILLVGVA
W------------TGGF-LHATIQ-ILFTVWLPFC---GPN-IIDHFMCDLYPLLELV--
CMDTHT-LGLFVA--ANSGFICLFNFLLLMGSYVIILRSL-KNY-SLEGR--RKALSTCV
SHITVVVLSFIPCI--FVYLR-PVT---T-LP----------IDKAVAVFYT--LVAPLL
NPLIYTLRNSE-----------VKNAI-KK------------------------------
-----------------------------------------------------------L
WRKKI-------------------------------------------------------
---------------------------------------------.
>GA_x6K02T2Q125-51230155-51229211
--------------------M----------------------------G---KN-N---
NV-TE--FIL-L-------------GLTQD-P-V-----GQKALFVLF-LLMY-IVTMAG
NLIIVV--TII-ASPSL-S-S-PMYFFLAYLSLMDAIYSTAISPKLIMDLLCN-KK-T--
--ISFRACMGQLFVEHLFGATEIFLLVAMAYDRYVAIC-KPLHYLTIMNHRVCILLVMAT
W------------VGGF-AHSMAQ-VLFVYDLPFC---GPN-VIDHFACDMYPLLVLV--
CSDTYF-LGLTVI--ANDGAICMVVFVILLASYGIILNSL-KTH-SQEGR--RKALSTCS
SHIMVVILFFVPCI--FMYVR-PVS---N-FP----------VDKSVTIFYT--VVTPML
NPLIYTLRNSE-----------IKHSM-LK------------------------------
-----------------------------------------------------------L
WSKIL-------------------------------------------------------
-------------------------------HSDRLRK-S---CC.
>GA_x6K02T2Q125-51162884-51161940
--------------------M----------------------------G---QK-N---
NV-TE--FIL-L-------------GLTQD-P-A-----GQKALFVMF-LLIY-IVTIVG
NLLIVG--TVI-ASPSL-G-S-PMYFFLAFLSLMDAVYSTAILPKLLTDLLCD-KK-T--
--ISFTACLVQLFVEHLFGGSEVFILVVMAYDRYVAIC-KPLHYLTIMNRQVCILLLVVS
W------------AGGF-AHALLQ-VISVYILPFC---GPN-VIDHFGCDMYPLLGLA--
CTDTYF-LGLTVV--GNNGAMSIVVFVLLLVSYGIILNSL-KTH-SQEGR--RKALSTCS
SHIMVVVCFFVPCI--FMYVR-PVS---N-FP----------IDKYITVFYT--IFTPML
NPLIYTLRNME-----------IKICM-AK------------------------------
-----------------------------------------------------------L
WSKIF-------------------------------------------------------
-------------------------------TKDIKRD-S---HH.
>GA_x6K02T2Q125-51109312-51108356
--------------------M----------------------------G---QS-N---
NV-TE--FVL-L-------------GFTQD-P-A-----GQKALFVMF-SLMY-IATMVG
NLLIVG--TVI-ASPSL-G-S-PMYFFLASLSLMDAVYSTAISPKLIVDLLRE-KK-T--
--ISFRACISQLFIEHLFGGVDIVILVAMAYDRYVAIC-KPLHYLIIMNRRVCILFLVMA
W------------AGGF-AHALFQ-VLAVYNLPFC---GPN-IIDHFGCDIYPLLLLA--
CTDTYF-IGLSVI--GNNGAMCIVIFILLLLSYGIILRSL-KNH-SQEGR--RKALSTCG
SHITVVFLFFVPCI--FMYVR-PVS---S-FP----------IDKSITVIYT--IVTPML
NPLIYTLRNSE-----------MKISM-EK------------------------------
-----------------------------------------------------------L
LQKTL-------------------------------------------------------
-------------------------------SPCRIRLSSCCLCY.
>GA_x6K02T2Q125-51098877-51097933
--------------------M----------------------------G---QN-N---
NV-TE--FIL-L-------------GLTQD-P-A-----GQKVLFIMF-LLIY-IVTIVG
NLLIVG--TVI-ASPSL-G-S-PMYFFLAFLSLMDAVYSTAILPKLLTDLLCD-KK-T--
--ISFTACLVQLFVEHLFGGSEVFILVVMAYDRYVAIC-KPLHYLTIMNRQVCILLLVVS
W------------AGGF-AHALLQ-VISVYLLPFC---GPN-VIDHFACDMYPLLGLA--
CTDTYF-LGLTVV--GNNGAMSIVVFILLLVSYGIILNSL-KTH-SQEGR--RKALSTCS
SHIMVVVLFFVPCI--FMYVR-PVS---N-FP----------IDKYITVFYT--VFTPML
NPLIYTLRNME-----------IKNCM-AK------------------------------
-----------------------------------------------------------L
WCKMF-------------------------------------------------------
-------------------------------TKDIKRD-S---HH.
>GA_x6K02T2Q125-51072323-51071367
--------------------M----------------------------G---QS-N---
NV-TE--FVL-L-------------GFTQD-P-A-----GQKALSVMF-SLIY-IVTMVG
NLLIVG--TVI-ASPSL-G-S-PMYFFLASLSLMDAIYSTAITPKLIVDLLCE-KK-T--
--ISFRACISQLFIDHLFGGVDIVILLAMAYDRYVAIC-KPLHYLIIMNRRVCILFLVMA
W------------AGGF-AHALFQ-VLAVYNFPFC---GPN-IIDHFGCDIYPLLLLA--
CTDTYF-LGLSII--GNNGAMCIVIFTLLLLSYGIILRFL-KNH-SQEGR--RKALSTCG
SHITVVFLFFVPCI--FMYVR-PVS---S-FP----------IDKFITVIYT--IVTPML
NPLIYTLRNSE-----------MKNSM-EK------------------------------
-----------------------------------------------------------L
LQKTL-------------------------------------------------------
-------------------------------SPSRIRLSSCCLCY.
>GA_x6K02T2Q125-51059648-51058725
--------------------M----------------------------G---QN-N---
NV-TE--FIL-L-------------GLTQD-P-A-----GQKVLFVMF-LLIY-IVKIVG
NLLIVG--TVI-ASPSL-G-S-PMYFFLAFLSLMDAVYSTAILPKLLTDLLCD-KK-T--
--ISFTACLVQLFVEHLFGGSEVFILVVMAYDHYVAIC-KPLHYLTIMKRQVCILLVVVS
W------------AGGF-AHALLQ-VISVYLLPFC---GPN-VIDHFACDIYPLLGLA--
CTDTYF-LGLTVV--SSYGAMSIVAFILLLVSYGIILNSL-KTH-SQEGR--RKALSTCS
SHIMVVVLFFVPCI--FMYVR-PVS---N-FP----------IDKYITVFYT--VFTPML
NPLIYTLRNME-----------IKNCM-AK------------------------------
-----------------------------------------------------------L
WSKMF-------------------------------------------------------
-------------------------------TKA-----------.
>GA_x6K02T2Q125-51051555-51050611
--------------------M----------------------------G---ET-N---
NV-TE--FVL-L-------------GLTQD-P-T-----GQKALFVMF-LLVY-IVTIVG
NLLIVG--TVI-ASPSL-N-S-PMYFFLAFLSLMDAVYSTAILPKLLKDLVCD-KK-T--
--ISFTACLVQLFVEHLFGGAEVFLLVVMAYDRYVAIC-KPLHYLTVMNQQVCISLLVVA
W------------VGGF-AHALVQ-VLSVYKLPFC---GPN-VIDHFGCDMYPLLALV--
CTDTYF-IGLTVV--ANNGAMCMVVFVLLLFSYGIILSSL-KTH-SQEGR--RKALSTCS
SHIMVVVLFFVPCI--FMYVR-PVS---N-FP----------IDKSISVFYT--AITPML
NPLIYTLRNSE-----------IKNSM-GK------------------------------
-----------------------------------------------------------L
WSKMI-------------------------------------------------------
-------------------------------SIDRVRI-F---AY.
>GA_x6K02T2Q125-51034790-51033846
--------------------M----------------------------G---ER-N---
NV-TE--FVL-L-------------GLTQD-P-A-----GQKVLFVMF-LLIY-IVTMVG
NLLIVL--MVI-ASPSL-G-S-PMYFFLACLSFLDIVYSTSISPKLIMDLLCD-EK-S--
--ISFTACMSQLFIEHLFGGTEIVILVAMAYDRYVAIC-KPLHYLTIMNRKVCIILLGFS
W------------VGGF-THSMIQ-ILFVFNLPFC---GPN-IIDHFMCDMSPLLGLV--
CTDTYF-IGLTLI--ANGGAMCIVVFILLIVSYGIILKSL-KNY-SQEGR--RKALSTCS
SHIMVVTLFFVPCI--FMYAR-PVY---N-FS----------SDKYITVFYT--VFTPML
NPLIYTLRNSE-----------MKNSM-QK------------------------------
-----------------------------------------------------------L
WCTLL-------------------------------------------------------
-------------------------------TMDRIRL-S---CY.
>GA_x6K02T2Q125-51020951-51020028
--------------------M----------------------------G---EK-S---
NI-TE--FIL-L-------------GLTQD-P-A-----GRKILFFIF-LLIY-IVTMVG
NLLIVV--TVI-TSPSL-G-S-PMYFFLASLSLLDALFSTAISPKLIVDLFCD-QK-T--
--ISFTACMSQLFIEHLFGGVDIVILVAMAYDRYVAIC-KPLHYLAIMNRRVCITLLIIA
W------------TGGF-THSLIQ-IVFVYNLPFC---GPN-VIDHFICDMSPLLVLA--
CTDTYF-IGLTVI--ANGGAMCIVIFTLLLGSYGIILKSL-KTH-SQEGR--RKALSTCS
SHILVVILFFVPCI--FMYAR-PVY---N-FP----------IDKCITVFYT--IITPML
NPLIYTLRNSE-----------MKTCM-KK------------------------------
-----------------------------------------------------------L
WCKIL-------------------------------------------------------
-------------------------------SAD-----------.
>GA_x6K02T2Q125-50972538-50971621
--------------------M----------------------------G---QS-Y---
NV-TE--FIF-V-------------DLTQD-P-A-----GKKALFVLF-SLTY-IVTMLG
NLLIAV--TVI-ASPSL-N-S-PMYFFLACLSVLDAFYCNTISPNLIIGLLKD-KN-N--
--ISFRACMLQLFVEHLFGGVEVFLLVFMAYDRYVAIC-KPLHYLTIMNQRVCILLLLVA
G------------VGGI-LHSLIQ-VLTVYKLPFC---GPN-VIDHFMCDMNPLLGLA--
CTDTYF-LGITVI--ANGGVICVGIFTFLLVSYGIILNSL-KTH-SQEGR--RKALSTCS
SHIMVVVCFFAPCI--FIYAR-PVS---N-FS----------IDKYIAVFYT--VVSPML
NPLIYTLRNSE-----------MKNSI-KK------------------------------
-----------------------------------------------------------L
WCKTL-------------------------------------------------------
--------------------------------------------A.
>GA_x6K02T2Q125-50937307-50936387
--------------------M----------------------------G---QN-H---
NV-TE--FIF-V-------------GLSQD-P-A-----GQKVLFVLF-SLTY-IVTMFG
NLLIAL--TVI-ASPSL-N-S-PMYFFLACLSVLDALYCNTISPNLIIDLLYN-KK-N--
--ISFRACMLQLFVEHLFGGVEVFLLVFMAYDRYVAIC-KPLHYLTIMNQRVCILLLLIA
G------------VGGI-LHSLIQ-VLTVYKLPFC---GPN-VIDHFMCDMNQLLGLA--
CTDTYF-LGITVM--ANGGVICVGIFTFLLVSYGIILNSL-KTH-SREGR--HKALFTCS
SHIMVVVCFFAPCS--FIYAR-PVS---N-FP----------VDKYIAVFYT--VVSPML
NPLIYTLRNSE-----------MKNSI-KK------------------------------
-----------------------------------------------------------L
WCKTL-------------------------------------------------------
-----------------------------------T--------T.
>GA_x6K02T2Q125-50926215-50925271
--------------------M----------------------------G---QR-S---
NV-TE--FIL-L-------------GLTQD-H-V-----GQRALFVMF-LLIY-IVTIVG
NLLIVG--TVI-ASPSL-G-T-PMYFFLAYLSLLDAVYSTAISPKLMVDLLCD-RK-T--
--ISFSACMTQLFLEHLLGGAEVFLLMVMAYDRYVAIC-KPLHYLIIMNRRVCFLLLVVS
W------------AGGL-AHSVAQ-LLFVYNLPFC---GPN-VIDHFICDMYPLLGLA--
CTDTHI-IGLTVV--ANGGAICMLVFIILIISYGIILRSL-KTH-SQEGR--QKALSTCS
SHIMVVVLFFVPCI--FMYVR-PVH---N-FP----------IDKSITVFYT--IVTPIL
NPLIYALRNSE-----------MKRSM-EN------------------------------
-----------------------------------------------------------L
LYKVF-------------------------------------------------------
-------------------------------PRDKITM-S---FH.
>GA_x6K02T2Q125-50883183-50882239
--------------------M----------------------------G---KS-N---
NV-TE--FIL-L-------------GLTQD-P-A-----GRKALFVMF-LLIY-IVTMVG
NLLIVE--TVI-SSPSL-D-S-PMYFFLASLSLMDAVYSTAFSPKLIMDLLCN-RR-T--
--ISVSACIGQLFVEHLFGGAEVFLLVFMAYDRYVAIC-KPLHYMTIMNRQVCILLLVAA
C------------AGGF-GHSLVQ-VIVVCYLPFC---GPN-TIDHFICDMYPLLGLA--
CTDTYL-IGLTVV--ANGGAICMTVFILLLVSYGIILNSL-KSH-SEEGR--RKALSTCS
SHIIVVVLFFVPCI--FMYVR-PVS---N-FP----------IDKSLTVVYT--VITPML
NPLIYTLRNAE-----------MKNSM-KK------------------------------
-----------------------------------------------------------L
WCERL-------------------------------------------------------
-------------------------------TMERLRM-F---PH.
>GA_x6K02T2Q125-50861284-50860367
--------------------M----------------------------E---QR-N---
NV-TE--FVL-L-------------GLTQS-P-E-----GQKILFVVF-LVIY-VVTMAG
NLLIVV--TVV-VSPSL-D-A-PMYFFLGYLSFMDAVYSTTVTPNMIIDLLYE-KK-T--
--ISFKACMSQLFIGHLFGGAEILLLVVMAYDRYVAIC-KPLHYLTIMNQRVCVLLLLLA
W------------FGGF-LHAVVQ-LLFVYNLPFC---GPN-IIDHFICDMYPLLKLA--
CTDTYV-IGLTVV--ANDGAICVVIFMLLVISYGVILHSL-KNL-SQEGR--RKALSTCG
SHITVVVLFFVPCI--FMYVR-PPS---T-LP----------IDKSLTVFYT--VVTPML
NPLIYTLRNAE-----------MKNAM-RK------------------------------
-----------------------------------------------------------L
WASKG-------------------------------------------------------
--------------------------------------------K.
>GA_x6K02T2Q125-50849945-50848998
--------------------M----------------------------G---QR-N---
NV-TE--FIL-L-------------GLTQD-P-A-----GQKALFVMF-LLIY-IVTMVG
NLLIVA--TVI-ASPSL-G-S-PMYFFLAYLSIMDAVYSTSTSPKLIMDLLSD-KK-T--
--ISFSACMGQLFIEHLFGGAEVFLLVVMAYDRYVAIC-KPLHYLTIMNRQICILLLVIA
W------------VGGF-VHSVIQ-LAFVSTLPFC---GPN-VIDHFICDMYPLLTLA--
CSDTYF-IGLTVV--ANGGAICMVILILLLISYVFILNSL-KNY-SQEGR--RKALSTCS
SHITVVVLFFVPCI--FIYVR-PVS---N-FP----------IDKSISVVFT--VITPML
NPLIYTLRNSE-----------MKIAM-QK------------------------------
-----------------------------------------------------------L
WCKTA-------------------------------------------------------
-------------------------------TTGRVRVHS---PH.
>GA_x6K02T2Q125-50805620-50804676
--------------------M----------------------------E---NR-N---
NV-TE--FIL-L-------------GLTQN-P-E-----GQKVLFVTF-LLIY-IVTVMG
NLLIMV--TIM-ASQSL-G-S-PMYFFLAYLSFIDTVYSTSIAPKMIIDLLYE-TK-T--
--ISFRACMTQVFIDHLFAGAEVILLVVMAYDRYVAIC-KPLHYLTIMNRRVCVLMLLGA
W------------IGGF-LHSLIQ-FIFIYQLPFC---GPN-IIDSFVCDMYPLLKLA--
CTNTYL-IGLCMI--ANGGAICTVTFLILLVSYGVILHSL-KAH-SLEGK--RKALYTCA
SHITVVVLFFVPCI--FLYAR-PTS---T-FP----------IDKSVTVVLT--FITPML
NPLIYTLRNAE-----------MKNAM-KR------------------------------
-----------------------------------------------------------L
WSKKS-------------------------------------------------------
-----------------------------------SSIVSGLYHS.
>GA_x6K02T2Q125-50784973-50784056
--------------------M---------------------------------------
NV-TE--FIL-M-------------GLTQN-P-Q-----LQRILLLML-LIIY-IVTVTG
NLLIVG--TIV-CSQTL-N-S-PMYFFLAFLSLIDACYSSSIIPKMLADLMSE-RK-T--
--ISFHGCMIQLFVEHFLGASEIVLLVVMAYDRYVAIC-RPLHYVTRMNHHNCCVLVGVC
W------------IMGF-LHSFGQ-ILVTLWIPFC---GPN-VMDHFCCDIFPLLQLA--
CADTFL-LGLLIA--ANGGVIPVITFTMLLMSYAVILFSL-RTH-STAGR--KKALSTCS
SHITVVVLFFVPCI--YTYMR-PVT---T-FH----------TDKAIAVFYT--LVTPML
NPIIYTVRNAE-----------VKNAI-RM------------------------------
-----------------------------------------------------------I
LKKNS-------------------------------------------------------
--------------------------------ILDN--------K.
>GA_x6K02T2Q125-50770831-50769896
--------------------M----------------------------Q---NQ-S---
FV-TE--FVF-L-------------GLSQN-P-N-----LQKLIFIIC-LVVY-IATMGS
NMMIVV--TVV-CSPTLLG-S-PMYFFLAFLSLLDASFSSAMTPKMILDSLYK-RK-T--
--ISFEGCMIQLFVEHFLGGAEMILLTAMAYDRYVAIC-KPLHYSSIMTRKVCGTLVGVA
W------------AGGL-LHSTVQ-IIFTLQLPFC---GPN-VINHFMCDLFPLLELA--
CTDTHI-FGLFVV--ANSGLICIIVFVLLLVSYGFILLSL-RSQ-SSEGR--WKALSTCG
SHVAVVVLFFVPCI--FIYAR-PHS---A-FS----------FDKMVALFYT--MLSPLL
NPIIYTFRNKD-----------MKNAI-RK------------------------------
-----------------------------------------------------------L
WKKLV-------------------------------------------------------
------------------------------MVSDER---------.
>GA_x6K02T2Q125-50748233-50747292
--------------------M-----------------------ELHSP-----P-S---
NV-TE--FVL-L-------------GLTQN-P-R-----LQKILFIVF-LFVF-LFTVLA
NLLIVL--TIS-FSPTL-S-A-PMYFFLTYLSFIDAFYTSVTTPKMIIDLLYQ-RR-T--
--ISLAGCLTQLFVEHFLGGSEIILLIVMAYDRYVAIC-KPLHYMTIMRQGLCRLLVVVA
W------------IGGI-LHATMQ-IFFMINLPFC---GPN-VIDHFMCDLFPLLKLA--
CRDTHK-LGIIVA--ANSGAMCFLIFTMLLISYIVILRSL-KSH-SSEGR--RKALSTCG
SHCTVVVLFFVPCI--FTYMR-PVT---T-YP----------VDKLVTVFFA--ILTPML
NPIIYTARNTE-----------VKNAM-RN------------------------------
-----------------------------------------------------------L
LKRQV-------------------------------------------------------
-------------------------------TYPVL--------K.
>GA_x6K02T2Q125-50741934-50741017
--------------------M----------------------------E---NA-N---
NV-TE--FIL-V-------------SITKI-P-E-----LRILFSALF-LIMY-VATLLG
NLLIIV--TVT-VSPNL-R-S-PMYFFLISLSLLDVIYSSVTAPKLIVDSLSE-NT-T--
--ISLEGCMTQLFAEHFFGGVEIILLIVMAYDSYVAIC-KPLHYTTIVSPRVCWLMVGGA
W------------VGGF-AHGTIQ-LLFMYQIPFC---GPN-VIDHVICDLFPLLQLA--
CMDTHI-LALLVI--LNSGVMCVTIFLILITSYVVILCSL-KSS-SSEGR--RKALSTCS
SHFTVVVLFFVPCI--ILYMR-PVV---T-YP----------IDNAMALCAT--IFEPML
NPLIYSLRNAE-----------VKHAL-RK------------------------------
-----------------------------------------------------------L
WMKRG-------------------------------------------------------
--------------------------------------------P.
>GA_x6K02T2Q125-50727797-50726862
--------------------M----------------------------Q---NQ-S---
FI-TE--FVF-L-------------GLSQN-P-N-----VQKIIFVIC-LLVY-IATIGG
NMMIVV--TVV-STPALLG-S-PMYFFLAFLSLLDASFSSAMTPKMIVDSLYE-RK-T--
--ISFEGCMIQLFAEHFFGGAEVIVLSAMAYDRYVAIC-KPLHYSSIMTLRLCGTLVGVA
W------------TGGF-LHSIIQ-IIFTLQLPFC---GPN-IIDHFICDLYPLLELA--
CTDTHI-FGLLVV--ANSGFICIIIFTLLLVSYGFILLSL-RSH-SSEGR--WKALSTCG
SHIAVVVLFFVPCI--FTYAR-PPT---A-FS----------FDKMVAIFYT--MLSPLL
NPMIYTFRNKD-----------MKNAI-RK------------------------------
-----------------------------------------------------------M
WTRLI-------------------------------------------------------
------------------------------VHSDKK---------.
>GA_x6K02T2Q125-50696209-50695274
--------------------M----------------------------Q---NQ-S---
FV-TE--FIL-L-------------GLSQN-P-N-----VENILCVVF-LFIY-LATIGG
NIMIVV--TII-YSPALLS-S-PMYFFLIFLSLLDACTSSTVTPKMMVDLFYE-RK-T--
--ISFECCMTQLFAIHFFTGIEVIILSAMAYDRYVAIC-KPLHYSSIMTRRLCGILVMVS
W------------TGGF-LHSLIQ-IIFTLQLPFC---GPN-VIDHYLCDLFPLLKLA--
CTDTHI-FVILVF--SNSGSISIIIFSILLVSYGVILFSL-RAH-SSEGR--RKALSTCG
SHITVVLLFFVPCF--LIYAR-PPS---A-FS----------SEKNAFVFAT--IITPLL
NPMVYTFRNKE-----------MKNAI-RK------------------------------
-----------------------------------------------------------M
WKKLI-------------------------------------------------------
------------------------------VVSHDF---------.
>GA_x6K02T2Q125-50672630-50671698
--------------------M----------------------------L---NH-S---
SV-TE--FIL-L-------------GLSQN-S-K-----VEKVLFVIF-LLIY-LATIGG
NMIIVV--TII-YSPALLG-S-PMYFFLIFLSFLDACTSSTVTPKMIVDFFYE-KK-T--
--ISFECCMTQLFAVHFFTGMEVIVLSAMAYDRYVAIC-KPLHYSSIMTRRLCGILVMLS
W------------AGGF-LHSIIQ-IIFTLQLPFC---GPN-VIDHYMCDLFPLLKLA--
CTDTHI-FVILVF--ANSGSICIIIFSILLVSYSVILFSL-RAH-SSEGR--RKALSTCG
SHITVVLLFFVSCI--LIYAR-PAA-----FS----------SEKNALVFAT--IITPLL
NPMVYTFRNRE-----------MKNAI-RK------------------------------
-----------------------------------------------------------L
WKRWK-------------------------------------------------------
------------------------------VVSGDI---------.
>GA_x6K02T2Q125-50650037-50649102
--------------------M----------------------------N---NQ-S---
CV-TE--FIF-L-------------GLSQN-S-K-----VEKILFFIF-LLIY-LATIGG
NMIIVV--TII-YSPALLG-S-PMYFFLIFLSLLDACTSSTVTPKMIVDFFYD-RK-T--
--ISFECCMTQLFAVHFFTGMEVIVLSAMAYDRYVAIC-KPLHYSSIMNRRLCGNLVMVS
W------------AGGF-LHSIIQ-IIFMLQLPFC---GPN-VIDHYMCDLFPLLKLA--
CTDTYI-FVILVF--ANSGSICIIIFSILLVSYGVILYSL-RAH-SSEGK--FKALSTCG
SHIIVVVLFFVPCI--LTYAR-PIS---A-FS----------FEKNAVVFTT--VLTPLL
NSVVYTFRNKE-----------MKNAI-RK------------------------------
-----------------------------------------------------------M
WKKLI-------------------------------------------------------
------------------------------AVSDKH---------.
>GA_x6K02T2Q125-50623664-50622729
--------------------M----------------------------L---NQ-S---
FV-TE--FIL-L-------------GLSQN-P-K-----VEKILFVLF-FLVY-LATIGG
NIVIVV--TIL-FSPALFG-S-PMYFFLSFLSFLDACISSVITPKMIVDFFYE-TK-T--
--ISFECCMVQLFAVHFFTGVEVIVLSAMAYDRYVAIC-KPLHYSSIMNQRLCVILVGIA
W------------AGGF-LHSITQ-IIFTLQLPFC---GPN-VIEHFICDLFPLLKLA--
CTNTHI-FVILVF--ANSGSICIIIFSLLLVSYGVILFSL-RSH-SSEGW--SKALSTCG
SHITVVLLFFVPCI--LIYAR-NTS---A-FS----------FEKNVFIFAD--VLTPLL
NPMVYTFRNKE-----------MKNAI-KK------------------------------
-----------------------------------------------------------I
WRRLF-------------------------------------------------------
------------------------------NISDKH---------.
>GA_x6K02T2Q125-50604368-50603433
--------------------M----------------------------Q---NQ-S---
FV-TE--FIL-L-------------GLSQN-P-K-----VEKILFVVF-LLVY-IATIGG
NMIIVV--TII-YSPALLS-S-PMYFFLIFLSFLDACTSSTVTPKMIVDFFYE-RK-T--
--ISFECCITQLFTSHFFAGVEVIILTSMAYDRYVAIC-KPLHYSSIMTRRLCGTLVMVA
W------------TGGF-LHSITQ-VIFTLQLPFC---GPN-FIDHFICDLFPLLQLA--
CTDTHI-FVILVF--ANSGSFCIIIFSLLIVSYGVILFSL-RGH-SSEGR--RKALSTCG
SHITVMILFFVPCM--LIYAR-PSS---A-FS----------FEKNTLIFAS--VLTPLF
NPMVYTFRNKE-----------MKNAI-RK------------------------------
-----------------------------------------------------------M
CRKLL-------------------------------------------------------
------------------------------VDSDNF---------.
>GA_x6K02T2Q125-50591144-50590209
--------------------M----------------------------Q---NQ-S---
LV-NE--FIL-L-------------GLSQN-T-K-----VEKILFLLF-LLIY-LATIGG
NMIIVA--TII-YSPALLG-S-PMYFFLVFLSLLDACTSTVVTPKMIVGFFYE-RK-I--
--ISFEGCMTQLFAIHFFTAVEVIVLSAMAYDRYVAIC-KPLHYLSIMSKRVCGVLVGIA
W------------AGGF-LHSIIQ-IVFTLQLPFC---GPN-VIDHYMCDLFPLLKLA--
CTDTQI-FVILVF--ANSGSICIIIFSLLLVSYGVILFSL-RAH-SSEGR--YKALSTCG
SHITVVVLFFVPCI--LIYAR-PSS---P-FS----------FEKNTLIFAN--VLTPLL
NPMVYTFRNKE-----------MKSAI-RK------------------------------
-----------------------------------------------------------M
WKRLV-------------------------------------------------------
------------------------------VVSDKY---------.
>GA_x6K02T2Q125-50579531-50578596
--------------------M----------------------------E---NQ-S---
IV-NE--FIL-L-------------GLSQN-P-K-----IENILFVVF-LLVY-LATIGG
NMMIIA--TII-YSPALLG-S-PMYFFLIFLSLLDTCTSTVVTPKLILDFFYE-RK-T--
--ISFEGCMTQLFAFHFFTGAEVIVLAAMAYDRYVAIC-KPLHYSSIMTWRVCGVLLGVA
W------------TGGF-LHSIIQ-IIFTLQLPFC---GPN-VIDNYICDLFPLLKLA--
CTDTHI-FVFLVF--ANSGSICIIIFSLLLVSYGVILFSL-RGH-SSEGR--LKALSTCG
SHITVVVLFFVPCI--LIYAR-TTS---P-FP----------YEKYVAIFVN--VITPLL
NPMVYTFRNKE-----------MKNAI-RK------------------------------
-----------------------------------------------------------M
CRRSK-------------------------------------------------------
------------------------------VVSDNY---------.
>GA_x6K02T2Q125-50555603-50554668
--------------------M----------------------------Q---NQ-S---
FV-TE--FIL-L-------------GLSQN-L-Y-----VEKILFVLF-LLIY-LATIGG
NMIIVV--TII-YSPALLG-S-PMYFFLIFLSLLDALTSSTVTPKIIVDCFYE-RK-T--
--ISFECCMTQLFTVHFFTGAEVIVLASMAYDRYVAIC-KPLHYSSIMTRRLCGILVVVS
W------------AGGF-LHSIIQ-IIFTLQLPFC---GPN-VIDHYMCDLFPLLKLA--
CTDTHI-YVLLIF--ANSGAICIIIFSLLLVSYGIILFSL-RAH-SSEGR--RKALSTCG
SHIIVVLLCFVPCL--LIYAR-PTS---A-FS----------FEKNMLIFIN--VLTPLL
NPMVYTFRNKE-----------MKNAI-GK------------------------------
-----------------------------------------------------------M
WKRLI-------------------------------------------------------
------------------------------VVSDKF---------.
>GA_x6K02T2Q125-50536041-50535106
--------------------M----------------------------Q---NQ-S---
FV-TE--FII-L-------------GLSQN-P-I-----VEKILFFVL-LLVY-LATIGG
NIIIVV--TIM-YSPALLG-S-PMYFFLAFLSFLDLCVSSTVTPKMIVDFFYE-KK-T--
--ISFGCCMMQLFSVHFFSGTEMIVLAAMAYDRYVAIC-KPLHYFSILTRRLCSILVAIS
W------------AGGF-LHSIIQ-VIFTLQLPLC---GPN-VIDHYTCDLFPLLKLA--
CTDTHI-FVLLVF--ANSGAICIIIFSLLLVSYGVILFSL-RAH-SSEGR--RKALSTCG
AHVTVVVLFLVPCI--LIYAR-DTS---A-FS----------FEKHTLLFVN--VLTPLL
NPTVYTFRNKE-----------MINAI-RK------------------------------
-----------------------------------------------------------M
CKRLK-------------------------------------------------------
------------------------------MIFVRF---------.
>GA_x6K02T2Q125-50504545-50503631
--------------------M----------------------------Q---NQ-S---
FV-TE--FIL-L-------------GLSQN-L-N-----VEKMLFVLF-LFIY-IATIGG
NMMIVV--TII-YSPALLG-S-PMYFFLAFLSFLDACTSSTVTPKIIVDCFYE-RK-T--
--ISFECCMTQLFTVHFFTGAEVIVLASMAYDRYVAIC-KPLHYSSIMTQRLCGILVVVS
W------------AGGF-LHSIIQ-IIFTLQLPLC---GPN-VIDHYMCDLFPLLKLA--
CTDTHI-YVLLIF--ANSGAICIIIFSLLIVSYGVILFSL-RAQ-SSEGR--RKALSTCG
SHITVVLLFFVPCI--LIYAR-PTS---A-FS----------FEKNMLIFVN--VLTPLL
NPMVYTFRNKE-----------MINAI-KK------------------------------
-----------------------------------------------------------I
WKRF.-------------------------------------------------------
----------------------------------------------
>GA_x6K02T2Q125-50494588-50493653
--------------------M----------------------------Q---NQ-S---
SV-TE--FII-L-------------GLSQN-P-K-----IEKILFVVF-LLVY-MATVGG
NMIIVV--TII-YSPALLS-S-PMYFFLAFLSFLDACVSSTVTPKMVVDFLHE-KK-T--
--ISFGCCMTQLFSVHFFSGAEMIVLAAMAYDRYVAIC-KPLHYSSILTRRLCSILVAIS
W------------AGGF-LHAIVQ-VIFTLQLPLC---GPN-VIDHYMCDLFPLLKLA--
CTDTHI-FVLLVF--ANSGAICIIIFSLLLVSYGVILFSL-RAH-SSEGR--RKALSTCG
AHVTVVVLFLVPCI--LIYAR-DTS---A-FS----------YEKDTLIFVN--VLTPLL
NPMVYTFRNKE-----------MINAI-RK------------------------------
-----------------------------------------------------------M
WKRLI-------------------------------------------------------
------------------------------VIFVRY---------.
>GA_x6K02T2Q125-50482823-50481885
--------------------M----------------------------Q---NQ-T---
IV-TE--FVL-L-------------GLSQN-P-K-----VEKLLFVIF-LLLY-LATIGG
NMTIVV--TIA-SSPVLLG-S-PMYFFLAFLSLLDACVSSIVTPKMIIDLFYK-RK-T--
--ISFECCMTQVFSVHFFSAVEVIILAAMAYDRYVAIC-KPLHYSSIMNRRLCGILVGIA
F------------AGGF-LHSIIQ-IIFTLQLPFC---GPN-FIDHFICDLFPLLKLA--
CTDTHI-FVILVF--ANSGSICIIIFSFLLVSYVVILFSL-RTH-SSEGR--RKALSTCG
SHITVVVLFFVPCI--LIYAR-PTS---P-FS----------LEKNVFIFAD--VLTPLL
NPVVYTFRNKE-----------MKNAI-RK------------------------------
-----------------------------------------------------------M
WRSLL-------------------------------------------------------
------------------------------VAPDIL--------K.
>GA_x6K02T2Q125-50468705-50467770
--------------------M----------------------------H---NQ-S---
YV-NE--FIL-L-------------GLSQN-P-Q-----IEKISFFIF-LLVY-LATLVG
NMIIVV--TIV-YSPALLG-S-PMYFFLAFLSFLDACVSSVVTPKMIADMTYE-RK-I--
--ISFECCMTQVFAVHFLTAVEVIVLAAMAYDRYVAIC-KPLHYSFIMNRRLCGTLVGVA
W------------AGGF-LHSIIQ-IAFTLKLPFC---GPN-VIDHFICDLFPLLKLA--
CTDIHI-FIILVF--ANSGSICIIIFSFLLISYGVILFSL-RAH-SSEGR--RKALSTCG
SHITVVVFFFVPCI--LIYAR-PTS---A-FS----------FEKNVFVFTD--VLTPLL
NPMVYTFRNKE-----------MINAI-GK------------------------------
-----------------------------------------------------------M
RKRLI-------------------------------------------------------
------------------------------MVPDKY---------.
>GA_x6K02T2Q125-50452032-50451097
--------------------M----------------------------Q---NQ-T---
LV-TE--FLL-L-------------GLSQN-P-K-----VQKIVFVVF-LFIY-IATVGG
NMIIVV--TII-CSRALLG-S-PMYFFLACLSFLDACISSVITPKVTVDLLYE-KR-T--
--ISFEGCMAQVFAVHFFTGVEVIVLISMAYDRYVAIC-KPLYYSSIMNRRLCGILMGMA
W------------TGGF-LHSTIQ-IIFILCLPFC---GPN-VIDHFLCDLFPLLKLA--
CTDTYI-FVILVF--ANSGSFCIIIFSLLLISYGVILFSL-RTH-STEGR--RKALSTCG
SHITVVVLFFVPCI--IIYAR-PTS---A-FF----------SEKNMFLFAT--ILTPLL
NPMIYTFRNKE-----------MKNAI-RK------------------------------
-----------------------------------------------------------I
WKKLI-------------------------------------------------------
------------------------------LDYGIS---------.
>GA_x6K02T2Q125-50437014-50437949
--------------------M----------------------------P---NQ-T---
IV-TE--FIL-L-------------GLSEN-P-T-----VQKIVFVVF-SFVY-MATIGG
NIIIAV--TIL-CTPALLG-S-PMYFFLAFLSFLDACITSVITPKMIVDSVNE-SK-T--
--ISFEGCMTQIFAEHFFAAVEVIVLISMAYDRYVAIC-KPLHYSSIMNWRLCGTLVGIA
W------------AGGF-LHSIIQ-IIFTLQLPFC---GPN-VIDHFMCDLFPLLELA--
CTNTYV-YGLLVF--ANSGSICIIIFSMLLISYGVILFSL-RSH-SSEGR--WKALSTCG
SHIAVVVSFFVPCI--FIYAR-STS---A-SS----------FEKKVAVFDG--IMTPLL
NPLIYTFRNKE-----------MKNAI-RK------------------------------
-----------------------------------------------------------M
WNRFR-------------------------------------------------------
------------------------------MVSDKF---------.
>GA_x6K02T2Q125-50409367-50408432
--------------------M----------------------------Q---NQ-S---
FV-TE--FIF-L-------------GLSQN-P-K-----VQKIVFIVF-LFVY-IATVGG
NMIIVV--TIV-CSPALID-C-PMYFFLAFLSLLDACFSSVITPKMVVDSLYE-KK-T--
--ISFEGCMMQLFAEHFLAAVEVIVLTAMAYDRYVAIC-KPLHYSSIMNWRLCGTLMGIA
W------------TGGF-LHSIIQ-IIFTLQLPFC---GPN-VIDHFMCDLFPLLELA--
CTDTHI-FGLLVV--ANSGSICIIIFSILLVSYGVILFSL-KAH-SSEGR--WKALSTCG
SHIAVVVLFFVPCI--FIYAR-PPS---A-FS----------FDKMVAIFYT--ILTPLL
NPVIYTFRNKD-----------MKNAM-KK------------------------------
-----------------------------------------------------------V
WKRLA-------------------------------------------------------
------------------------------VVSDGK---------.
>GA_x6K02T2Q125-50386882-50385950
--------------------M----------------------------W---LN-N---
NV-TE--FIL-L-------------GLTQD-P-F-----RKKILFVVF-LLFY-MGTLLG
NLLIIA--TIK-TSQTL-G-S-PMYFFLFYLSLSDTCFSTTIAPRTIVDSLLN-EA-S--
--ISFTECIIQVFTFHFFGCLEIFILILMAVDRYVAIC-KPLHYMTIMSRRVCGVLVAIA
W------------VGSC-VHSLVQ-IFLALSLPFC---GPN-EIDHYFCDLQPLLKLA--
CSDTYL-INLLLV--SNSGAICTVSFLMLIVSYVIILRSL-RNH-SAEGR--RKALSTCI
SHIIVVILFFGPCI--FIYTR-PAT---T-FP----------MDKMIAIFYS--IGTPLL
NPLIYTLRNAE-----------VKNAM-KK------------------------------
-----------------------------------------------------------L
WRKKV-------------------------------------------------------
-------------------------------VSDDR--------K.
>GA_x6K02T2Q125-50372411-50371485
--------------------M----------------------------G---YG-----
NL-TE--FIL-L-------------GLFHN-E-D-----VKAICAVLF-LLCY-LAILCG
NLVVLL--TIK-GSQLS-E-Q-PMYFFLSYLSFMDVCFTSTVAPKFIIGLLVQ-CN-T--
--ISYNGCIAQMFYAHFFGATEIFILVVMAYDRYVAIC-RPLYYMITMSRQVCYILVIGS
V------------FGAF-IHSLVH-VLVIIRLPFC---GSN-EIDHYFCDIFPLLKLA--
CTDTRL-LVIVII--TTTGVMSILTFVALVISYIIILSIL-RTR-SSESR--RKALSTCG
SHITVVFMFFLPLI--FTYVP-MGD---S-VG----------DDKVFALFYT--MIAPLF
NPLIYTLRNTD-----------MKNAM-RK------------------------------
-----------------------------------------------------------V
WCQDK-------------------------------------------------------
--------------------------------LFEG--------K.
>GA_x6K02T2Q125-50322618-50323547
--------------------M----------------------------E---IK-N---
NV-TE--FVL-L-------------GLTQN-P-Q-----LQKILFVVF-LVIY-VFSVAG
NLLILI--TIT-NSQLL-G-Y-PMYYFLAYLSFIDACYSSVNTPKLLADTFHK-RK-S--
--IKFNGCMTQVFAEHFIGGTEVILLTVMAYDRYVAIC-KPLHYATIMNRRLCNILVGVS
W------------VGGF-LHGGIQ-ILFIIELPFC---GPN-VIDHFMCDLNPLLDLA--
CIDTHI-LGLFVA--ANSGFICLLNFLLLLVSYLVILNSL-RTH-SAEGR--RKALSTCV
SHITVVVLFFVPCI--FVYMR-PAA---T-LP----------IDKAVALFYT--MITPML
NPLIYTLRNAQ-----------MKNAI-WK------------------------------
-----------------------------------------------------------L
FSVKV-------------------------------------------------------
--------------------------------QSDD--------K.
>GA_x6K02T2Q125-50304328-50305251
--------------------M----------------------------Q---QN-S---
TV-TE--FIL-L-------------GLTQD-P-L-----KQKMVFIIF-LVFY-MGTVVG
NTLIIV--TIK-FSRTL-G-G-PMYFFLFYLSFADSCFSTSTAPRLIVDALSK-KN-I--
--ISYNECMTQVFALHLFGCMEVFVLIFMAVDRYVAIC-KPLHYPVIMRRQVCVILIIVA
W------------IGSF-LHSTTQ-IVLALRLPFC---GPN-LIDHYCCDLQPLLELA--
CMDTHM-INLLLV--FNSGAICSSSFLIFIISYFVILYSL-RNH-SAEGR--KKALSTCT
SHIIVVVLSFGPCI--FIYAR-PPT---T-FS----------MDKMVTVFFT--IGSPFL
NPIIYTLRNAE-----------VKNAM-KK------------------------------
-----------------------------------------------------------L
WHVKI-------------------------------------------------------
----------------------------------MT--------E.
>GA_x6K02T2Q125-50290367-50291296
--------------------M----------------------------E---IK-N---
NV-TE--FVL-L-------------GLTQN-L-H-----LQKIVFVVF-LVIY-VFSVVG
NLLIVI--TIT-NSQLL-G-Y-PMYYFLAYLSFIDACYSSVNTPKVIADSLHK-RK-S--
--IKFNGCMTQVFAEHFIGGTEVILLTVMAYDRYVAIC-KPLHYATIMNRQLCNILVGVS
W------------VGGF-LHGGIQ-ILFIIGLPFC---GPN-VIDHFMCDLNPLLDLA--
CIDTHI-LGLFVA--ANSGFICLLNFLLLLVSYLVILNSL-RSH-SAEGR--RKALSTCV
SHITVVVLFFVPCI--FVYMR-PVA---T-LP----------IDKAVTLFYT--MITPML
NPLIYTLRNAQ-----------MKNAI-WK------------------------------
-----------------------------------------------------------L
FSVKV-------------------------------------------------------
--------------------------------QSDD--------K.
>GA_x6K02T2Q125-50268830-50269753
--------------------M----------------------------Q---QN-S---
TV-TE--FIL-L-------------GLTQD-P-L-----KQKMVFIIF-LVFY-LGTVVG
NTLIIV--TIK-FSRTL-G-S-PMYFFLFYLSFSDSCFSTSTAPRLIVDALSK-KN-I--
--ISYNECMTQVFALHLFGCMDVFILIFMAVDRYVAIC-KPLRYSVIMRRQVCVILIIVA
W------------IGSF-LHSTTQ-IVLALRLPFC---GPN-LIDHYCCDLQPLLKLA--
CMDTYM-INLLLV--FNSGAICSSSFVILIISYFVILHSL-RNH-SAEGR--KKALSTCT
SHIIVVILSFVPCI--FIYAR-PPT---T-FP----------MDKMVTVFYT--IGTPFL
NPIIYTLRNAE-----------VKNAM-KK------------------------------
-----------------------------------------------------------L
WHVKF-------------------------------------------------------
----------------------------------IM--------K.
>GA_x6K02T2Q125-50243231-50242221
--------------------M----------------------------E---NH-K---
NI-TE--FIF-M-------------GLWEN-R-Q-----IELLFFFLF-LLCY-LAVLMG
NSVIFL--TIT-CSHLI-E-Q-PMYYFLCHLSLMDLCYPSTVIPRLIRDLAAT-RK-N--
--ISYNECMTQLFTAHLLAGVEIFILVSMALDRYVAIV-KPLHYMVIMSRKRCDMLIVTA
W------------ILGF-WHSIAL-LLMVLSLPFC---GPN-HINHYFCDIKPLLKLV--
CKDVHV-VSILAI--VNSGMVLFAIFIVLLASYILILYSL-RTR-SSAGK--WKVLSTCS
SHIMVVVLFFGPCI--YTYVL-PAG---S-EN----------KDKEISVFYT--VIAPIL
NPVIYTLRNSE-----------MKSAM-HK------------------------------
-----------------------------------------------------------V
WSRLS-------------------------------------------------------
-----NLGLKYVKPSCNSALMFLGQLLSNRSQKVQT--------I.
>GA_x6K02T2Q125-50231574-50230642
--------------------M----------------------------Q---LN-I---
NV-TE--VIL-L-------------GLTQD-P-S-----RKNIVFAIF-LLFY-MGTLLG
NLLIIV--TVK-TSQAL-G-S-PMYFFLFYLSLSDTCFSTTVAPRTIVDSLQK-EA-S--
--ISFTECIIQIFTFHFFGCLEIFILILMAVDRYVAIC-KPLHYMTIMSRRVCGVLVAIA
W------------MGSC-VHSLVQ-IFLALSLPFC---GPN-VIDHYFCDLQPLLKLA--
CSDTYL-INLLLV--SNSGAICTVSFLVLMFSYVIILHSL-RNH-SAEGR--RKALSTCI
SHIIVVILFFGPCI--FIYTR-PAT---T-FP----------MDKMISIFYS--IGTPLL
NPLIYTLRNAE-----------VKNAM-KK------------------------------
-----------------------------------------------------------L
WRKKI-------------------------------------------------------
-------------------------------VSDDK--------K.
>GA_x6K02T2Q125-50221692-50220766
--------------------M----------------------------G---FG-----
NL-TE--FIF-L-------------GLFHN-E-N-----VKEMCAVLF-LLCY-LAILCG
NLVVLI--TIR-GSHLS-E-Q-PMYYFLTYLSFMDVCFTSTVAPKLIIDLFVQ-CN-T--
--ISYNGCIAQMFYAHFFGATEIFILVAMAYDRYVAIC-RPLYYMITMSRQVCYMLVIAS
A------------IGAF-IHSLVH-VFIIIRLPFC---GTN-EIDHYFCDIFPLLKLA--
CTDTRL-MVIVII--TTTGVLSILTFLALVISYIIILSIL-RTR-SSEGR--RKALSTCG
SHITVVFMFFLPLI--FTYVP-VGD---S-VG----------DDKVFALFYT--MIAPLF
NPLIYTLRNTD-----------MKNAM-RK------------------------------
-----------------------------------------------------------V
WCQDK-------------------------------------------------------
--------------------------------LFEG--------K.
>GA_x6K02T2Q125-50202854-50201910
--------------------M----------------------------E---NH-K---
NV-TE--FIF-M-------------GLWQN-R-Q-----IELLFFFLF-LLCY-LAVLMG
NSVILL--TIT-CSHLI-E-Q-PMYYFLCHLSLMDLCYTSTVIPRLIRDLAAT-RK-N--
--ISYNECMTQLFTAHLLAGVEIFILVSMALDRYVAIV-KPLHYMVIMSRKRCDMLIVTA
W------------ILGF-WHSIAL-LLMVLSLPFC---GPN-HINHYLCDIKPLLKLV--
CKDLHV-VSILTI--ANSGMVVVAIFIVLLVSYILILYSL-RTR-SSAGK--RKALSTCS
SHIMVVVLFFGPCI--YTYVL-PVG---S-EN----------KDKEISVFYT--VIAPML
NPLIYTLRNSE-----------MKSAM-HK------------------------------
-----------------------------------------------------------V
WSRLS-------------------------------------------------------
---------------------------LRVEVSERI--------L.
>GA_x6K02T2Q125-50181139-50180195
--------------------M----------------------------E---NH-K---
NV-TE--FIF-M-------------GLWQN-R-Q-----IELLFFLLF-LLCY-LAILMG
NSVILF--TIT-CSHLI-E-Q-PMYYFLCHLSLMDLCYTSTVIPRLIRDLATT-RK-N--
--ISYNECMTQLFTSHLLAGVEIFILVSMALDRYVAIV-KPLHYMVIMSRKRCDMLIVTA
W------------ILGF-WHSIAL-LLMVLSLPFC---GPN-HINHYLCDIKPLLKLV--
CKDVHV-VSILAI--ANSGMVLFAIFIVLLASYILILYSL-RTR-SSAGK--RKALSTCS
SHIMVVVLFFGPCI--YIYIL-PAG---S-EN----------KDKEISVFYT--VIAPML
NPLIYTLRNSE-----------MKSAM-HK------------------------------
-----------------------------------------------------------V
WSRLS-------------------------------------------------------
---------------------------LRVEVSERI--------L.
>GA_x6K02T2Q125-50163514-50162588
--------------------M----------------------------Q---LN-I---
NV-TE--FIL-L-------------GLTQD-P-S-----RKNIVFAIF-LFFY-MGTLLG
NFLIIV--TIK-TSPAL-G-S-PMYFFLFYLSLSDTCFSTTVAPRTIVDSLLK-EA-S--
--ISFNECIIQVFTFHLFGSLEIFILILMAVDRYVAIC-KPLHYMTIMNRQVCGMLVATV
C------------VGSC-IHSSVQ-IILALSLPFC---GPN-EIDHYFCDLQPLLKLA--
CSDTYV-INLLLV--SNSGTLCTVSFLMLMVSYIIILYSL-RNH-SAEGR--RKALFTCV
SHIIVVILFFVPCI--FIYTR-PAT---T-FP----------MDKMISVFYT--ICTPFL
NPLIYTLRNAE-----------VKNAM-RK------------------------------
-----------------------------------------------------------L
WSKKI-------------------------------------------------------
---------------------------------SDD--------I.
>GA_x6K02T2Q125-50079044-50079964
--------------------M----------------------------M---NK-N---
NV-TE--FIL-L-------------GVTRD-P-E-----LRKILSVLF-LIMY-MATVFG
NLLIVV--TIT-RSPSL-R-S-PMYFFLLSLSLMDVTYSSVIAPKLIMDSLSE-RT-I--
--VSFERCMTQLFAEHFFGGVGIILLIVMAYDRYVAIC-KPLHYVKMMTPRVCCLMVGGA
W------------VGGS-MHATIQ-LLFMYQIPFC---SSN-IIDHFMCDLFPLLKLA--
CMDTHI-LGLLVI--LNSGVMCVSIFLILIASYMVILCSL-KSY-SSEGR--RKALSTCS
SHFAVVVLFFVPCI--FLYMR-PVV---T-FP----------IDKAMAVSFT--IVEPML
NPLIYTLRNTE-----------VKYAI-KN------------------------------
-----------------------------------------------------------M
CRKQG-------------------------------------------------------
-----------------------------------S--------H.
>GA_x6K02T2Q125-50046879-50047784
--------------------M---------------------------------------
NV-TE--FIL-M-------------GLTQN-P-Q-----LQRILFFVL-LITY-IITVTG
NLLIVG--TIV-CSQSL-N-S-PMYFFLTFLSLIDACYSSCTIPKMLVDLLSE-TK-T--
--ISFNGCILQLFVEHFLGASEIVLLVVMAYDRYVAIC-RPLHYASRMNHHMCCLLVGIC
W------------IVGF-LHSFGQ-ILVTLWIPSC---GPN-ILDHFFCDIFPLLQLA--
CTDTFL-LGLLVA--CNGGVIPVITFTMLLMSYAVILYSL-RTH-STAGR--KKALSTCG
SHITVVVLFFVPCI--FMYMR-PVA---T-FP----------MDKAIAVFYI--IITPLL
NPVIYTVRNAE-----------VKSAI-RM------------------------------
-----------------------------------------------------------L
LKRMH-------------------------------------------------------
--------------------------------------------L.
>GA_x6K02T2Q125-50012960-50013871
-------------------------------------------------M---YN-H---
TM-TE--FIL-F-------------GLTQD-P-E-----QQKAIFGVF-LILY-LMTLMG
NFLIMV--TIK-MSQTL-G-S-PMYFFLFYLSFADACFSTTTAPRLIADALLQ-KK-I--
--ITYNECMTQVFAVHFFGCMEIFVLILMAFDRYVAIC-KPLRYTAIMSQHICGVLVILA
W------------IGSC-IHSSAQ-IFLALRLPFC---GPN-VIDHYFCDLQPLLKLA--
CMDTYV-INLLVV--SNSGAICTVSFIVLLISYIVILYSL-RSH-SAEGR--RKALSTCT
SHIIVVILFFGPCI--FIYTW-PPT---T-FP----------IDKMVSLFYT--IGTPVL
NPLIYTLRNAE-----------VKHAM-KK------------------------------
-----------------------------------------------------------L
WGNKV-------------------------------------------------------
---------------------------------------------.
>GA_x6K02T2Q125-49974190-49975125
--------------------M----------------------------E---CK-R---
NI-SE--FLL-M-------------GLSSK-R-N-----IEVFCFLFF-SFCY-LAILCG
NLLILI--SIR-CSSLF-N-Q-PMYYFLSHLSSMDIFYTSCVTPKLIGDLLVR-RK-T--
--ISYTNCMLQVFAMHFFGMIEILILTAMAFDRCVAIC-KPLHYMVIMSRSRCHILIWAS
W------------VGGA-AHSLSQ-FCLLICLPFC---GPN-EIDHYYCDIFPLLKVA--
CTDTTI-TGVLVV--ANSGLIALVTFVVLFGSYVVILFTL-RNY-SAEGR--HKALSTCA
SHITVVILFFGPSI--FAYLR-PPT---T-FP----------EDKIFALFYT--IIAPMF
NPLIYTLRNTE-----------MKKAM-KK------------------------------
-----------------------------------------------------------V
WCQNM-------------------------------------------------------
------------------------------FSEEKH--------S.
>GA_x6K02T2Q125-49948903-49949814
-------------------------------------------------M---HN-Y---
SV-TE--FIL-F-------------GLTQD-P-E-----KQKAIFGVF-LILY-LMTLIG
NFLIVM--TIK-MSQTL-G-S-PMYFFLFYLSFADACFSTTTAPRLIIDALSQ-KK-I--
--ITYNECMTQVFAAHFFGCMEIFVLILMAIDRYVAIC-KPLRYTTIMSQRICGILVILA
W------------VGSC-IHSSAQ-IFLALRLPFC---GPN-VIDHYFCDLQPLLKLA--
CMDTYV-INLLVV--SNSGAICMVSFTLLLISYIFILYSL-RNH-SVEGR--RKALSTCT
SHFIVVVIFFGPCI--FIYTR-PPT---T-FP----------IDKMVSVFYT--IGTPLL
NPLIYTLRNAE-----------VKIAM-KK------------------------------
-----------------------------------------------------------L
WCGKV-------------------------------------------------------
---------------------------------------------.
>GA_x6K02T2Q125-49934557-49933640
--------------------M----------------------------E---CQ-R---
NI-SE--FLL-M-------------GLSSK-Q-N-----TEVFCFMFF-LFCY-FTILSW
NLLILF--SIR-CSSLF-N-Q-PMYYFLSHLASMDICYTSCVTPKLIGDLLAE-RK-T--
--ISYTDCMLQVFAMHFFGMIETLILTVMAFDRCVAIC-KPLHYMVIMSRNRCHVFIWAS
W------------VGGV-AHSFPQ-VMMLVCLPFC---GPN-EIDHYFCDVFPLLKIA--
CTDTYI-IGVLMV--ANSGMVASVIFVLLFGSYVVILFTL-RNY-SAEGR--RKALSTCG
SHISVVILFFGSTI--FAYLR-PPT---T-FP----------EDKIFALFYT--IIAPMF
NPLIYTLRNKE-----------MKTAI-KK------------------------------
-----------------------------------------------------------V
WCQMS-------------------------------------------------------
--------------------------------------------F.
>GA_x6K02T2Q125-49911636-49910701
--------------------M----------------------------E---CK-R---
NV-SE--FLL-M-------------GLSSK-Q-N-----TEVFCFIFF-LFCY-FTILSW
NLLILF--SIR-CSSLF-N-Q-PMYYFLSHLASMDICYTSCVTPKLIGDLLAE-RK-T--
--ISYTNCMLQVFAMHFFGMIEILILTVMAFDRCVAIC-KPLYYMVIMSRNRCHVFIWAS
W------------VGGV-AHSFPQ-VMMLVCLPFC---GPN-EIDHYYCDVFPLLKVA--
CTDTYI-IGVLMV--ANSGMVAFVIFVLLFGSYVVILFTL-RNY-SAEGR--RKALSTCG
SHISVVILFFGPSI--FVYLR-PPT---T-FP----------EDKIFALFYT--IIAPMF
NPLIYTLRNTE-----------MKSAI-KK------------------------------
-----------------------------------------------------------V
WCQVT-------------------------------------------------------
------------------------------FLGEKH--------N.
>GA_x6K02T2Q125-49900552-49899623
--------------------M----------------------------G----------
NV-TV--FIL-L-------------GLSDN-Q-N-----IEVLCFVLF-LFCY-IAIWMG
NVLIMV--SIT-CTQLM-D-Q-PMYFFLHYLSLCDLCYTSTVTPKLLTDLLAE-RK-I--
--ISYNNCMTQLFVLHFLGAIEIFILTAMAYDRYVAIC-RPLHYTVIMSRQRCNEILAAC
C------------TGGF-VHSASQ-SLLIACLSFC---HHN-EIDHYFCDVYPLLKLA--
CTDTHR-IGLFVI--VDSGLIALVTFVVLMVSYFLIAYTI-SVY-PAESR--SKALSTCS
SHITIVVLFFVPVF--FIYIR-PNI---T-FP----------EDKVFALFYT--IIAPMF
NPLIYTLRNIE-----------MKRAI-KK------------------------------
-----------------------------------------------------------M
WYHQI-------------------------------------------------------
-----------------------------PSYKKQI--------P.
>GA_x6K02T2Q125-49890854-49889931
--------------------M----------------------------E---ST-N---
NI-TE--FIL-L-------------GLSQN-K-K-----IKALCFLMF-LFCY-IAILGG
NMIILI--SIT-CSQLI-E-Q-PMYFFLNYLALSDLCYTSTVTPKFLTDLLVE-RN-K--
--ISYTSCMAQLFTMHFFGGIEILILTVMAYDRYVAIC-KPLHYSIIMSRGRCHAMVTAC
C------------AGAF-IHSFLQ-SLLAISLPFC---GHN-EMDHYFCDIYPLLTLS--
CTNTHR-VGLLVV--ANSGMMGLVTFVVLMWSYSFILYTI-RAY-PAESR--SKALSTCS
SHVTVVIFFFVPVL--FIYIR-PAT---T-YP----------EDKVFALFYT--ILAPMF
NPLIYTLRNTE-----------MKNAL-RK------------------------------
-----------------------------------------------------------V
WCHKL-------------------------------------------------------
----------------------------------FF--------I.
>GA_x6K02T2Q125-49870417-49871388
--------------------M----------------------------D---YR-T---
NI-TE--FIL-L-------------GLSQT-K-E-----IEVICFVLF-LLCY-IAILFG
NLLIMI--SVT-WSHLI-N-Q-PMYFFLSYLALSDLCYTSTVTPKLIINLVTT-KK-S--
--ISYNGCMTQLFTMHFFGGIEVFILTGMAYDRYVAIC-KPLHYTILMSRQKCDAVIAAS
C------------AGGF-LHSFGQ-FLLAVFLPYC---GPN-EIDHYFCDVYPLLKLA--
CTDTRK-IGFLVI--ANSGLMGLVTFVVLLISYGVILYTV-RSY-SAENR--RKALSTCS
SHITVVVLFFAPLL--FIYIR-PAT---T-LP----------EDKVFALFYT--IIAPML
NPLIYTLRNKE-----------MKNAI-KR------------------------------
-----------------------------------------------------------L
CYLMS-------------------------------------------------------
------------------GSEGNRLKGVTVFHHHTV--------S.
>GA_x6K02T2Q125-49829472-49828534
-----------Q----------LR-----DRG----NQT-N-------------------
-S-VI--FIL-L-------------GFSEY-P-D-----LQVPLFFVF-LIIY-TITVLG
NLGMIG--IIR-INTKL-RST-PMYFFLSHLSFVDFCYSTVVTPKLLENLIIE-DR-T--
--ISFSGCIIQFFFACTFVVTETYMLAVMAYDRFVAVC-NPLLYTVAMSPKLCSILVGAS
Y------------SWGL-ICSLTL-TYFLLRLSFQ---GIN-IINNFVCEHAAIVAVS--
CSDPYI-SQEIIF--VSASFNEISSLIIILTSYVFIFITVMKMS-SIGGR--SKAFSTCA
SHLTAIIIFHGTIL--FLYCV-PNT---K-SS------WL--MVKVASVFYT--VFIPML
NPLIYSLRNKD-----------VKESV-RK------------------------------
-----------------------------------------------------------L
---VT---------------KSL-------------------------------------
---------------------------------------------.
>GA_x6K02T2Q125-49824309-49825256
-----------M-----------Q-----HQV----NQS-T-------------------
-G-VV--FVF-V-------------GFSEY-P-N-----LQVPLFLIF-LIIY-TITVLE
NLGMIL--VIR-INAKL-H-T-PMYFFLSHLSIVDLCYTTVIAPKLLDLLITE-DR-S--
--MSLKGCIIQFYFGCACVVTQNFMLAVMAYDRFVAIC-NPLLYTVAMSQKLCALLVTGT
Y------------LWGG-LCATTL-TYFLLALSYC---RSS-IINHFCCEYSAIISAA--
CSDSSI-SQIACL--LICMFNEICSLLIIIVSYVVIFTTVIKIP-TKGAL--QKALSTCA
PHLTAISFCHGIIL--LLYCV-LKS---K-SS------LL--LVKIVTVFYS--MVIPML
NPLIYSLRNKD-----------VKETV-RK------------------------------
-----------------------------------------------------------L
---IH---------------MKILSQSL--------------------------------
---------------------------------------------.
>GA_x6K02T2Q125-49808415-49807477
-----------H-----------S-----IYE----NQS-S-------------------
-T-VT--FIL-V-------------GFSEY-P-D-----IQLPLFLLF-LTIY-TVTALG
NLGMIA--IIR-LSPKL-H-T-PMYFFLSHLSFVDFCYSTVVTPKLLENLIVE-DR-K--
--ISFTGCVMQFFFACIFVVTETFMLAVMAYDRFVAVC-NPLLYTVAMSQKLCWSLVAGS
Y------------SWGI-ICSFVF-IRFMLTLVFC---GTK-FINNFVCEHDAIVAVS--
CSDPYI-SQKVIF--IFATFNELSSLMIILTSYVFIVITVMKMP-TTGGR--YKVFSTCA
SHLTTITIFHSIII--CLYCV-PTT---K-SS------WL--LVKVASVFYT--VVIPML
NPLIYSLRNKD-----------VKDAV-KK------------------------------
-----------------------------------------------------------L
---MC---------------SSLSS-----------------------------------
---------------------------------------------.
>GA_x6K02T2Q125-49796506-49795568
-----------Y-----------S-----IQE----NQS-S-------------------
-T-VT--FIL-V-------------GFSEY-P-D-----IQLPLFLLF-LTIY-TVTVLG
NLGMIA--IIR-LSPKL-H-T-PMYFFLSHLSFVDFCYSTVVTPKLLENLIVE-DR-R--
--ISFTGCVMQFFFVCIFVVTETFMLAVMAYDRFVAVC-NPLLYTVAMSQKLCWSLVAGS
Y------------SWGI-ICSFVF-IHFMLTLVFC---GTK-FINNFVCEHDAIVAVS--
CSDPFI-SQKVIF--IFATFNELSSLMIILTSYVFIVITVMKMP-TTGGR--YKVFSTCA
SHLTTITIFHSIII--CLYCV-PTT---K-SS------WL--LVMVASVFYT--VVIPML
NPLIYSLRNKD-----------VKDAV-KK------------------------------
-----------------------------------------------------------L
---MC---------------SSLSS-----------------------------------
---------------------------------------------.
>GA_x6K02T2Q125-49759783-49758845
-----------M-------------------I----NQS-S-------------------
-V-TT--FIL-V-------------GFSEY-P-H-----LQPPLFLMV-MTIY-TVTLVG
NVGIIL--VRR-INPKL-H-T-PMYFFLSHLSFLDLCYSSVVPPKLLEILIVE-HR-T--
--ISLKGCMTQFFFGCACVIIEMFMLAVMAYDRFVAVC-KPLLYTVAMSHKFCALLVAGS
Y------------MWGG-LGAAII-TYTLVQLSYC---EPG-IIDHFSCEYSAIVSVS--
CSDPSF-SQMVCL--VISMLNEVSSLLITMTSYVFLIVTIIKMP-SKGGL--RKAFSTCT
SHLTAISIFHGTIL--LLYCI-PNA---K-SS------KL--VVKVATVLYT--VLIPML
NPLIYSLRNKD-----------VKETV-KR------------------------------
-----------------------------------------------------------L
---IS---------------SKLHSQTI--------------------------------
---------------------------------------------.
>GA_x6K02T2Q125-49709783-49708833
-----------M----------AY-----EVM----NQT-S-------------------
-A-TT--FIL-V-------------GFSEY-P-Q-----LQIPLFLLF-LTIY-SVTLMG
NLGILV--VIK-GNPKL-H-T-PMYFFLSHLSFLDICYSSVFTPKLLQILIME-DR-T--
--ISFIGCMIQFFFICTFVITEMFMLAVMAYDRFVAVC-NPLLYTVVMPFQFCALLVAGT
Y------------MIGG-LCAVIL-IYTLLQLSYC---EYG-IINHFGCEYSAVISVS--
CSDSSF-SQLACL--VISIFSESSSVLITLASYVFIVVTIIKMP-SKGGL--RKAFSTCT
SHLTAISIFHGIIL--LLYCV-PNS---N-SS------RL--FVKVATALYT--VMIPML
NPLIYSLRNKD-----------VKDTV-RR------------------------------
-----------------------------------------------------------L
---IS---------------SKLHSHLT--------------------------------
---------------------------------------------.
>GA_x6K02T2Q125-49669483-49670421
-----------M-------------------I----NQS-S-------------------
-V-TT--FIL-V-------------GFSEY-P-H-----LQPPLFLMI-MTIY-TVTLVG
NVGIIL--VRR-INPKL-H-T-PMYFFLSHLSFLDICYSSVFTPKLLEILIVE-HR-T--
--ISLNGCMTQFFFGCACVITEMFMLAVMAYDRFVAVC-NPLLYTVAMSHQLCALLVAGS
Y------------MWGG-LCAVII-TYTLVELSYC---EPG-IIDHFGCEYSAIVSVS--
CSDPSF-SQMVCL--VISILSEGSSLLITMASYVFIVVTIIKMP-SKDGL--RKAFSTCT
SHLTAISIFHGIIL--LLYCI-PNA---K-SS------KL--LVKVATVLYT--VLIPML
NPLIYSLRNKD-----------VKETV-KR------------------------------
-----------------------------------------------------------L
---IS---------------SKLHSQTI--------------------------------
---------------------------------------------.
>GA_x6K02T2Q125-49641892-49640942
-----------M----------AY-----EVV----NQS-S-------------------
-A-TT--FIL-V-------------GFSEY-P-Q-----LQIPLFLLF-LTIY-SVTLMG
NLGILV--VIK-VNPKL-H-T-PMYFFLSHLSFLDICYSSVFTPKLLQILIME-DR-T--
--ISFIGCMIQFFFICTFVITEMFMLAVMAYDRFVAVC-NPLLYTVVMPIQFCALLVAGT
Y------------MIGG-LCTLII-LYTLLQLCYF---EYG-IINHFGCEYSAVISVS--
CSDSSF-SQLICL--VISIASEFSSVLITLASYVFIVVTIIKMP-SKGGL--RKAFSTCT
SHLTAITIFHGILL--LLYCI-PNS---N-SS------RL--FVKVATALYT--IMIPML
NPLIYSLRNKD-----------VKDTV-RR------------------------------
-----------------------------------------------------------L
---IS---------------SKLHSHLT--------------------------------
---------------------------------------------.
>GA_x6K02T2Q125-49616865-49615915
-----------M----------AY-----EVM----NQT-S-------------------
-A-TT--FIL-V-------------GFSEY-P-Q-----LQKPLFLLF-LAIY-SVTLVG
NLGILV--VIK-VNPKL-H-T-PMYFFLSHLSFLDICYSSVFTPKLLQILIME-DR-T--
--VSFKACMVQFFFICTFVITEMFMLAVMAYDRFVAVC-NPLLYTVVMPFQFCALLVAGT
Y------------MIGG-LCTVIL-LYTLLQLSYC---EYG-IINHFGCEYSAVISVS--
CSDSSF-SQLTSL--VIAIVSESSSVLITLASYVFIVVTIIKMP-SKGGL--RKAFSTCT
SHLTAISIFHGIIL--LLYCV-PNS---N-SS------RL--FVKVATALYT--IMIPML
NPLIYSLRNKD-----------VKDTV-RR------------------------------
-----------------------------------------------------------L
---IS---------------SKLHSHLT--------------------------------
---------------------------------------------.
>GA_x6K02T2Q125-49593880-49592930
-----------M----------ML-----DLG----NES-S-------------------
-V-TM--FIL-S-------------GFSEY-P-H-----LHAPLFLLF-FMIY-TVTLIG
NLGIIV--VRK-VNPKL-H-T-PMYFFLSHLSFLDICYSSVFTPKLLEILIVE-DR-T--
--ISFKGCMTQFFFICAFVITEMFMLAVMAYDRFVAVC-NPLLYTVSMSPKLCAFLVAGT
Y------------MWGV-LCSLTI-TYSLLQLSYC---GPN-IINHFGCEYSAILSLS--
CSDPTF-SQVVCL--TISIFNETCSLLIILASYVFIVVTIIKMP-SKGGL--QKAFSTCS
SHLTAISIFHGIIL--LLYCV-PNS---K-NS------WL--VVKVATVLFT--VMIPML
NPLIYSLRNKD-----------VKGTV-SR------------------------------
-----------------------------------------------------------L
---MH---------------LKLQAHST--------------------------------
---------------------------------------------.
>GA_x6K02T2Q125-49585842-49584862
-----------MNSVVSSNRSQVW-----NEG----NRS-M-------------------
-V-AS--FIL-L-------------AFSEF-P-N-----LQLPLFLVF-LIMY-MVTVLE
NLGMIF--IIR-MNPKL-H-T-PMYFFLSHLSFVDFCYTSVIAPKLLDLLIVE-DK-S--
--ISFEGCMAQYFLGCTFVIIEMFMLAVMAYDRFVAVC-NPLLYTVAMSHELCSLLVVIT
Y------------IWAG-IFSSTL-TYILLQLSYC---GPN-VIDHFCCEYSALLSVS--
CSDTSF-SQMACL--VISMFNEACCLLIIITSYVFIVVTVIKIP-TKGAF--RKAFSTCA
SHLTAIGVCHGIVL--LLYCV-LKS---K-SS------LF--LVKVATVFHS--MVIPML
NPLIYSLRNKD-----------VKETV-RK------------------------------
-----------------------------------------------------------L
---IY---------------LKCIFHSI--------------------------------
---------------------------------------------.
>GA_x6K02T2Q125-49563265-49562315
-----------M----------VP-----LEI----NVS-V-------------------
-E-IN--FVL-L-------------GFTDY-P-N-----LQIPLFLIF-LFMY-IITVVG
NLGMTV--LIN-IDHKF-H-T-PMYFFLSHLSFVDFCYSTIITPKLLENLVLA-DK-T--
--ILYFSCMLQYFLSCVALVSESYLLAVMAYDRFVAIC-NPLLYTVAMSPRLCILLVTGS
Y------------IWST-FETLIL-LCYALQLKFS---RFN-VINHFFCEYTALIVVS--
SSDIHI-PSLLLF--CFATFNEVSTLLIILTSYVLIFVTVLKIK-SASGR--RKAFSTCA
SHLTAITIFHGTIL--SLYCV-PNS---K-NS------RN--AVKVASVFYA--VVNPLL
NPLIYSLRNKD-----------VKEVF-QK------------------------------
-----------------------------------------------------------L
---VS---------------TSLKFQLH--------------------------------
---------------------------------------------.
>GA_x6K02T2Q125-49542541-49541597
-----------M----------VP-----MER----NVS-V-------------------
-E-II--FSL-L-------------GFTDY-P-E-----LQIPLFLIF-LFMY-VITVVG
NLGMIA--LIN-INPKF-H-T-PMYFFLSHLSFVDFCYSTIITPKLLENLVLA-DK-T--
--ILYFSCMFQYFLSCVAVVSESYLLAVMAYDRFVAIC-NPLLYTVAMSPRLCILLVTGS
Y------------IWSI-FAPLIL-LCYALQLKFS---RFN-VINHFFCEYTALIAVS--
SSDIHI-PSLLLF--CFATFNEVSTLLIILTSYVFIFVTVLKIK-SASGR--RKAFSTCA
SHLTAITIFHGTIL--SLYCI-PNS---K-NS------RQ--VVKVASVFYT--VVNPML
NPLIYSLRNKD-----------VKDAF-QK------------------------------
-----------------------------------------------------------L
---VS---------------TKIPLQ----------------------------------
---------------------------------------------.
>GA_x6K02T2Q125-49527073-49526132
-----------M----------TL-----SDG----NHS-G-------------------
-A-V---FTL-L-------------GFSDY-P-E-----LTIPLFLIF-LTIY-SITVVG
NIGMIV--IIR-INPKL-H-I-PMYFFLSHLSFVDFCYSSIVAPKMLVNLVTM-NR-G--
--ISFVGCLVQFFFFCTFVVTESFLLGVMAYDRFVAIR-NPLLYTVAMSQRLCAMLVLGS
Y------------AWGV-VCSLIL-TCSALNLSFY---GFN-MINHFFCEFSSLLSLS--
RSDTSV-SQLLLF--VFATFNEISTLLIILLSYVLIVVTILKMK-SASGR--RKAFSTCA
SHLTAITIFHGTIL--FLYCV-PNS---K-NS------RH--TVKVASVFYT--VVIPML
NPLIYSLRNKD-----------VKDTV-KK------------------------------
-----------------------------------------------------------I
---IG---------------TKVYSS----------------------------------
---------------------------------------------.
>GA_x6K02T2Q125-49516664-49517629
-----------M----------LL-----TYG----NNS-G-------------------
-A-M---FIL-L-------------SFSDY-P-E-----IEMPLFLVF-LAIY-SITVVG
NIGMIV--IIR-INPKL-H-T-PMYFFLSHLSFVDFCYSSVIAPKMLVNLFIK-DR-A--
--ISFLECIVQYFFFAIFVVTETILLVVMAYDRFVAIC-RPLLYTVAMSQKLCISLVVGS
Y------------AWGL-ICSLTM-TCSIIQLSFV---GIN-TIDHFFCEFSSLLVLS--
CSDTHV-NQILLF--SLSTVNALSTLLIILLSYMFILVTILKMQ-SSRGR--QKAFYTCA
SHLTTITIFYGTIL--FLYSV-PNS---K-NS------QL--TFKVASLFYT--LVIPML
NPLIYSLRNKD-----------VKDTI-RQ------------------------------
-----------------------------------------------------------I
---MK---------------IKFIALPHLSSKVR--------------------------
---------------------------------------------.
>GA_x6K02T2Q125-49498697-49497765
----------------------------MSVE----NST-V-------------------
-K-TE--FYL-L-------------GFSDH-P-E-----LQSLLFAVF-FSIY-SITLMG
NIGMIL--LIT-VSPNL-H-I-PMYFFLCMLSFIDACYSSVIAPKLLVDLISD-KK-V--
--ISYNGCATQLYFFCSLVDTESFLLAAMAYDRYIAIC-NPLLYTVIMSKRVCIQLAFGA
F------------LGGT-MSSIIH-TTNTFQLSFC----SK-VINHFFCDVSPLFSLS--
CFDTYT-HDIILV--VFASLVEALSLLTVLLSYMYIIVAICKIG-SAEGR--KKGFSTCA
SHLAVITIYHGTLI--FIYLR-PST---G-HS------MN--IDKMTSVFYT--LIIPML
NPLIYSLRNKD-----------VKFAF-RK------------------------------
-----------------------------------------------------------I
---IS---------------KKLFT-----------------------------------
---------------------------------------------.
>GA_x6K02T2Q125-49480812-49481753
----------------------------MSVE----NST-V-------------------
-K-TE--FYL-L-------------GFSDH-P-E-----LQSLLFAVF-FSIY-SITLMG
NIGMIV--LIT-VSPNL-H-I-PMYFFLWMLSFIDACSSSVIAPKLLVDLISD-KK-V--
--ISYNGCATQFYFCCSLVDTESFLLAAMAYDRYIAIC-NPLLYTVIMSKRVCTQLAFEA
F------------LGGT-MSSIIH-TTNTFQLSFC----SK-EINHFFCDMTPLFSLS--
CFDTYT-HDIILV--FFASLVEAVCLLAVLLSYMYIIVAILKTG-SAEGR--KKGFSTCA
SHLAVITIYHGTLI--FIYLR-PST---G-HS------MD--IDKMTSVFYT--LIIPML
NPLIYSLRNKD-----------VKFAF-RK------------------------------
-----------------------------------------------------------I
---IS---------------KKLFFLVI--------------------------------
---------------------------------------------.
>GA_x6K02T2Q125-49458388-49457432
-----------M----------IL-----SEK----NNS-G-------------------
-I-I---FTL-L-------------GFSDY-P-D-----LKVPLFLVF-LVIY-SITVVG
NIGMIL--VIR-INPQL-H-S-PMYFFLSHLSFVDFCYSSIIAPKMLVNLVAK-DI-T--
--ISFVECIVQYFLFCVFVVTEAFLLVVMAYDRFVAIC-NPLLYTVAMSQKLCITLVVGS
Y------------AWGF-TCSLTL-TCSTVQLSFH---GVN-RIDHFFCELSSLLALS--
SSDTLI-SQLLLF--VFATFNAVSTLLLILLSYLFIVVTVLKMR-SASGR--RKAFSTCA
SHLAAITIFHGTIL--FLFCV-PNS---K-NS------RL--TVKVGSVFYT--VVIPML
NPIIYSLRNKD-----------VQDTI-RK------------------------------
-----------------------------------------------------------I
---MT---------------LISCVKNDRHN-----------------------------
---------------------------------------------.
>GA_x6K02T2Q125-49446395-49445457
-----------M-----------------DEE----NCS-T-------------------
-V-AQ--FIL-L-------------GFSDV-P-E-----LRGVLSLLF-LLIY-GVTALA
NLGMTA--LIQ-VSSQL-H-T-PMYFFLSHLSFVDFCYSSVIVPKMLANIFNK-DK-A--
--ISFLACMVQFYLFCTCVVTEVFLLAVMAYDRFVAIC-NPLLYTATMSSNLRMILVSGC
Y------------LCAS-MCSLIH-LCLALEIPSF---KSN-VINHFFCDLPPLLSLA--
CSDVTV-NKVLLF--VVATFNESFSIVVIFTSYLFILITILRMR-SVEGR--RKAFSTCA
SHLTVIIVFHGTIL--SIYCS-STS---D-NS------GD--ADKVATVFYT--VVIPML
NPLIYSLRNKD-----------VKGAL-RK------------------------------
-----------------------------------------------------------V
---VN---------------SKIYSQ----------------------------------
---------------------------------------------.
>GA_x6K02T2Q125-49433499-49432537
-----------M-----------------EEV----NCT-F-------------------
-M-AE--FIL-L-------------GFSDV-P-E-----LAIFLFLVF-LVIY-GVTVIA
NLGMTV--LIQ-VSSQL-H-T-PMYFFLSHLSFVDFCYASIIVPKMFTDIINQ-DQ-V--
--ISYLECMLQFYLFCTFAITEVFLLAVMAYDRFVAIC-NPLLYTVIMSPKLRLVLVSCC
Y------------LYAS-VCSLIH-LCLALEITSF---KSN-VINHFFCDLPPLLSLA--
CSDVST-NEFFLF--IIVNFNEILTIVIIFTSYLFILITILKMR-SAEGR--RKAFSTCA
SHLTVIMVFHGTIL--FIYCQ-PNS---G-NS------LD--VDKVTTVFYT--VIIPML
NPLIYSLRNKD-----------VKEAL-RK------------------------------
-----------------------------------------------------------M
---LG---------------SKKNSLLDFFFFCF--------------------------
---------------------------------------------.
>GA_x6K02T2Q125-49426894-49425950
-----------M----------IL-----TDI----NLT-S-------------------
-E-VT--FAL-L-------------GFSDY-P-E-----LQVPLFLLF-LAIY-SFSVVG
NIGMMI--IIK-INPKL-H-T-PMYFFLSHLSFADFCYSSIIAPKMLVNLVVE-DR-T--
--ISFLGCIMQFFFFCTFVVTELILFAVMAYDRFVAVC-NPLLYTVVMSQRLCALLVLGS
Y------------AWGV-VCSLTL-TCSALNLYFR---GFN-TINHFFCELSSLIALS--
CSDSHL-TQLLLF--IVATFNEISTLLIILTSYLFIVVTALKMH-SSSGH--RKVFSTCA
SHMTAITIFHGTIL--FLYCV-PNS---K-NS------RH--TVKVASLFYT--VVIPML
NPLIYSLRNKD-----------VKDTV-SK------------------------------
-----------------------------------------------------------L
---MN---------------VRKFSQ----------------------------------
---------------------------------------------.
>GA_x6K02T2Q125-49403456-49402524
----------------------------MSVE----NST-V-------------------
-K-TE--FYL-L-------------GFSDH-P-E-----LQSLLFAVF-FFIY-SITLMG
NIGMIL--LIT-VSPNL-H-I-PMYFFLCMLSFIDACYSSVIAPKLLEDLISD-KK-V--
--ISYNGCATQLYFFCSLVDTESFLLAAMAYDRYIAIC-NPLLYTVIMSKRVCTHLAFGA
F------------LGGT-MSSIIH-TTNTFQLSFC----SK-VINHFFCDISPLFSLS--
CTDTYT-HDIILV--VFASLVEAVSLLAVLLSYMYIIVAILKTG-SAEGR--KKGFSTCA
SHLTVVTIYHGTLI--FIYLR-PST---G-HS------MD--IDKMTSVFYT--LIIPML
NPLIYSLRNKD-----------VKFAF-RK------------------------------
-----------------------------------------------------------I
---MS---------------KKSFS-----------------------------------
---------------------------------------------.
>GA_x6K02T2Q125-49395950-49396882
----------------------------MEVG----NC--S-------------------
-A-TE--FLL-L-------------GITNN-P-V-----IKVILFTTF-LIVY-LIILIE
NLGMII--LIR-MNSQL-H-T-PMYFFLSHLSFSDICYSTAVGPKMLVGLIFK-NN-S--
--IPFIDCAVQFFIFCIFTDAECVLLAVMAFDRYKAIS-NPLMYAVDMSRVVCYQLLAVV
Y------------LVGM-VDALTH-TTLTFHLCFC---QSK-EINHFFCDVPPLLLLS--
CSDTEV-NELVIF--TLFGFIELSTISGVLVSYCYIISSVLKIR-SAEGR--FKAFSTCT
SHLTVVAIFQGTML--FMYFR-PSS---A-YS------LD--QDKMTSLFYT--LVIPML
NPLIYSLRNKD-----------VKASV-KR------------------------------
-----------------------------------------------------------S
---LQ---------------SRISF-----------------------------------
---------------------------------------------.
>GA_x6K02T2Q125-49372426-49373358
----------------------------MEVG----NC--S-------------------
-A-TE--FLF-L-------------GITNN-P-V-----IKVILFTTF-LIVY-LIILIE
NLGMII--LIR-MDHQL-H-I-PMYFFLSHLSFSDVCYSSAVGPKMLLDLLAKSSN-S--
--ITFLGCVLQFFIFCIFTDVECMLLAMMAFDRYKAIS-NPLLYAVDMSSKVCYQLLAVV
Y------------TVAI-VDAVVH-TTLTFRLCFC---GSK-EINHFFCDLPPLYMLS--
CSDIQV-NELALF--TVFGFIELSTISGVLVSYCYIILSVLKIR-SAEGR--FKAFSTCT
SHLTAVAIFQGTML--FMYFR-PSS---S-YS------LD--QDKMTSLFYT--LVIPVL
NPLIYSLRNKD-----------VKEAL-QK------------------------------
------------------------------------------------------------
---LK---------------TKTWF-----------------------------------
---------------------------------------------.
>GA_x6K02T2Q125-49358694-49359620
----------------------------MDRG----NCS-S-------------------
-V-DE--FIF-L-------------GITNN-P-V-----KKVALFTTF-LVVY-LITLLA
NLGIII--LIR-MNTQL-H-T-PMYFFLSNLSFCDFCYSTAIGPKMLVDLLAA-EK-S--
--IPFFGCAVQFLIFCVFADSECLLLAVMAFDRYQAIS-NPLLYTVNMSSMVCFMLMTGV
Y------------LVAT-TDGLIH-TILAFRLCFC---GSN-EINHFFCDLPPLYLLS--
CSEIQV-NELALF--TVFGFIELSTISGVLVSYCYIILSVLKIR-SAEGR--FKAFSTCT
SHLTTVAIFQGTML--FMYFR-PSS---S-YS------LD--QDKMTSLFYT--LVIPML
NPLIYSLRNKD-----------VKEAL-QR------------------------------
------------------------------------------------------------
---LK---------------MKM-------------------------------------
---------------------------------------------.
>GA_x6K02T2Q125-49334566-49335510
-------M----NHEE---------LESINNV----ST----------------------
-V-IQ--FVL-I-------------GFSDL-P-N-----LQGFLFAVF-SVVY-IIILIG
NFLIII--IIS-TDQAL-Q-K-PMYFFLANFSSLEICYVSVTVPRILFNIGTQ-NR-S--
--ISLMSCATQLCFFLVFGTTECLLLAVMSYDRYVAIC-NPLHYPLVMNPTKCTQLAAVS
W------------LGGI-PVQIGQ-TCQIFSMNFC---NSY-KINHFFCDIPPILTLA--
CGNTSV-HELSVY--VVVMVVAAFPFILVLTSYSKIIATILRLP-TAKGR--GKAFSTCS
SHLLVVLLFYGSAT--VTYLR-PKS---M-HS------PG--TDKLLSLFYT--IVTPMF
NPLIYSLRNKE-----------VIAAL-RK------------------------------
------------------------------------------------------------
------------------------------------------------------------
--------------------------------LILK--------K.
>GA_x6K02T2Q125-49311440-49312384
-------M----KHDE---------IEAEVNI----ST----------------------
-V-IQ--FVL-L-------------GFSAL-P-N-----LQGILSALF-SIIY-MIILTG
NCLIIL--ITR-LDHTL-H-K-PMYFFLANFSSLEICYVSVTVPRILFNIWTQ-DR-N--
--ISVLACAVQMCFFLMLGTDECFLLAVMSYDRYVAIC-NPLHYPLIMNSKKCTQLAAGS
W------------LSGI-PIQIGQ-TCWIFSMHFC---DSN-EIDHFFCDIPPILKLA--
CGDTSV-HELSVY--VVVMVVAAFPFILVLTSYSKIIATILRLP-TAKGR--AKAFSTCS
SHLLVVVLFYGSGT--ITYLR-PKS---T-HS------PG--IDKLLSLFYT--IVTPMF
NPLIYSLRNKE-----------VVVAL-RK------------------------------
------------------------------------------------------------
------------------------------------------------------------
--------------------------------LILQ--------K.
>GA_x6K02T2Q125-49303473-49304405
----------------------------MEGE----NCS-S-------------------
-F-TE--FIL-M-------------GITNN-S-E-----VKVVLFTIF-LLVY-LINLIG
NLGMIL--LIK-VDPQL-Q-T-PMYFFLSNLSFCDLCYSTAVGPKMLMDIFGN-DK-S--
--IQFFGCALQFFISCTFVDSECILLAVMAFDRYQAIS-NPLLYTTNMSNRLCSLLVAGV
Y------------FVGV-ADSLIH-TTLTFHLCFC---GSN-EIDHFFCDIPPILLLS--
CSDTQV-NELAIF--TIFGFIELSTISGVLVSYCYIISSVLKIS-SAGGR--FKAFSTCA
SHLTAVAIFQGTVL--FMYFR-PSS---S-YS------LD--QDKMSSLFYI--LVIPML
NPLIYSLRNKD-----------VKEAL-KN------------------------------
------------------------------------------------------------
---LK---------------NKRCC-----------------------------------
---------------------------------------------.
>GA_x6K02T2Q125-49283184-49284128
-----------M----------EF-----TSG----NYT-L-------------------
-V-TE--FIL-L-------------GFPTR-P-E-----LQIILFLVF-LTLY-GMILIG
NIGLML--LIR-MDPHL-Q-T-PMYFFLSNLSFVDLCYSSVIVPNMLVNFLSA-KK-S--
--ISYLGCALQFYFFCTFADTESFILAAMAYDRYVAIC-NPLLYTVAMSRSLCIWLIVLS
Y------------VGGN-MSSLVH-TSFAFILKYC---DKN-IINHFFCDLPPLLKLS--
CTDTSI-NEWLLS--TYGSSVEIICFFIIIISYFFILLSVLKIR-STSGR--KKTFSTCA
SHLTSVAIYQGTLL--FIYSR-PSS---L-YS------PN--TDKIISVFYT--IIIPVL
NPLIYSLRNKD-----------VKDAA-KK------------------------------
-----------------------------------------------------------A
---LR---------------SKIQSP----------------------------------
---------------------------------------------.
>GA_x6K02T2Q125-49257818-49256883
----------------------------MDKE----NCS-S-------------------
-L-PE--LLL-L-------------EITNN-P-D-----MKVLILTVF-LAIN-LIVLII
NIGMII--FIK-MNPQL-Q-T-PMYFFLSHLFFSDLSYSSAIGSKMLIDIFSK-YK-T--
--IPLLFVPFDSFFVCIFIDVECVLPAVMAFDQYKAIS-HPVIYAIDMSNRVCYQFLAGV
Y------------LVGM-TDALIH-RTLTFCLCFC---ESH-EINHFFCDIPPILLLS--
CLNTQF-NELMIF--TIFGFIQLSTISEVLVSYCSIILSVLKIH-SAKGR--FKAFSTCT
LHLTAVAIFQGTLL--FTYFQ-PST---S-YS------LD--QDKMTSLFYT--LMIPML
NPLIYSLRYKD-----------VKETL-QN------------------------------
------------------------------------------------------------
---LE---------------NKRWCK----------------------------------
---------------------------------------------.
>GA_x6K02T2Q125-49250025-49250960
----------------------------MDEG----NCS-S-------------------
-I-TE--FIL-L-------------GITDD-P-S-----MKVVLFISF-LIIY-LIILVA
NIGIIV--LIR-IDPQL-H-T-PMYFFLSHLSFSDLCYSTAVGPKMLVDLLAK-HK-S--
--LSFLGCALQFFFTCVFIDVECVLLAVMAFDRYKAIS-NPLMYVVDMSSRFCYQLLAGV
Y------------VLAM-IDTLMQ-TIITFGLCFC---RSN-EINHFFCDLPPILLLS--
CSDIYV-NELALF--VFSGFVELCTISGLLVSYSYIIASVLKIS-CDEGR--FKAFSTCA
SHLTAVAIFQGTLL--FMYFR-PSS---S-YS------LD--QDKTTSLFYT--LVIPML
NPLIYSLRNKD-----------VKEAL-YK------------------------------
------------------------------------------------------------
---LR---------------NKRSFK----------------------------------
---------------------------------------------.
>GA_x6K02T2Q125-49242149-49241214
----------------------------MDKG----NCS-T-------------------
-L-TE--FLL-L-------------GITSN-P-E-----VKVFLFTMF-LVVY-LTNLLT
NLGMII--LIR-MDPQL-H-T-PMYFFLSHLSFSDLCYSTAVGPKMLVDLLSK-NT-S--
--IPFLGCAMQFFTFCIFIDAECVLLAVMAFDRYKAIS-NPLLYAVDMSRKVCFQLLTGV
Y------------SVAL-ADALIH-TTLTFHLCFC---GSN-EINHFFCDIPPVLVLS--
CSDTQV-NVLVIF--TVFGFIELSTISGVLISYCYIISSVLKIS-SAAGR--LKAFSTCT
SHLTAVAIFQGTML--FMYFR-PSS---S-YS------LD--QDKVTSLFYT--LVIPML
NPLIYSLRNKD-----------VKEAL-QR------------------------------
------------------------------------------------------------
---IR---------------SKMCLK----------------------------------
---------------------------------------------.
>GA_x6K02T2Q125-49215724-49214792
----------------------------MDKE----NCS-S-------------------
-L-PE--FFL-L-------------GISSK-Y-G-----VKVVLFVVF-LLVY-LTTLLE
NIGMIA--LIR-MDPQL-H-T-PMYFFLSHLSFSDLCYSTAVGPRMLVDLVAE-KH-S--
--IPFTGCFLQLLFVYVFIDVECMLLAVMAFDRYKAIS-KPLLYSVDMSSKVCYQFLTLI
Y------------LTST-IDGLIH-TTLAFNLCFC---GST-QINHFFCDLPPLYLLS--
CSDTQA-NELVVF--TLFGFIELSTISSVLVSYCYIISSVLKIS-SAGGR--FKAFSTCA
SHLTAVGIFQGTML--FMYFR-PSS---A-YS------LD--QDKMTSVFYL--LIIPMI
NPLIYSLRNKD-----------VKEAL-VR------------------------------
------------------------------------------------------------
---LR---------------NKRLF-----------------------------------
---------------------------------------------.
>GA_x6K02T2Q125-49193051-49192119
----------------------------MDKR----NCS-S-------------------
-V-PE--FLL-L-------------GITNK-P-E-----MKVALFIVF-LIVY-PTILLT
NVGMIT--LIR-MDPQL-H-I-PMYFFLSHLSFSDLCYSTAVGPKMLLDLLED-NN-P--
--ISFVGCFLQLLIVSIFIDVECMLLAVMAFDRYKAIS-NPLMYAVDMSSRVCYQFLTAI
Y------------VFGT-IDGFIH-TSLAFSLCFC---HST-QINHFFCDLPPVLLLS--
CSDTHI-NELVLF--MLFGFIELSTISGVLVSYCYIISSVLKIS-STGGW--FKAFSTCA
SHLTAVGIFQGTML--FMYFR-PSS---A-YS------LD--QDKMTSIFYL--LVIPMI
NPLIYSLRNKD-----------VKEAL-VR------------------------------
------------------------------------------------------------
---LR---------------SKWWF-----------------------------------
---------------------------------------------.
>GA_x6K02T2Q125-49177531-49176599
----------------------------MDEG----NCS-S-------------------
-N-TE--FVL-L-------------GITNN-P-S-----MKVGLFIVF-LIIY-LIILVA
NIGMIV--LIK-LDPQL-H-T-PMYFFLSHLSFSDLCYSTAVGPKMLVDLMVK-QK-I--
--IPFVGCALQFFFTCIFVDAECMLLAVMAFDRYKAIS-NPLMYVVGMSSKFCYQLLAGV
Y------------LVGM-IDTVIH-TIMTFGLCFC---GSN-EINHFFCDIPPILLLS--
CSDTQT-NELITF--VIFGFIELSTISGVLVSYCYIISSVLKIR-STDGR--FKAFSTCA
SHLTAVAIFQGTLL--FMYFR-PAS---A-YS------LD--QDKITSLFYT--LVIPML
NPLIYSLRNKD-----------VQEAL-QK------------------------------
------------------------------------------------------------
---LK---------------KKIFF-----------------------------------
---------------------------------------------.
>GA_x6K02T2Q125-49162076-49161138
-----------------------------------------------------MTFENFT
ML-TE--FVF-L-------------GLSGR-Q-D-----VQQGLFALF-FLVY-GITVIA
NLGMVI--LIK-LDSRL-H-T-PMYYFLSNLSFCDICYSSTVSPKMLADFLSK-EK-R--
--IPYNLCAVQMYFFGAFADVECLMLAVMAYDRYVAIC-NPLLYTIAMSKKLCIQLVAVA
Y------------AIGL-VDSAIH-TSCTFRLSFC---NSN-VINHFFCDIPPLLALS--
CSDTSI-NEIVMF--TFIGCVVGISIVTVLLSYCYIIATICRMN-SAEGR--HKAFSTCA
SHLMAVAIFHGTLL--FMYFR-PSS---S-YS------MD--TDKMASVFYT--VVIPML
NPLIYSLRNKD-----------VKGAL-KK------------------------------
-----------------------------------------------------------A
---IN-------------------------------------------------------
-------------------------------INLWP--------G.
>GA_x6K02T2Q125-49151278-49150337
-----------------------------------------------------MQFENFT
TVFTE--FVL-L-------------GLSGR-Q-D-----VQQGLFALF-FLVY-GITVIA
NLGMIL--LIK-LDSRL-H-T-PMYYFLSNLSFCDICYSTIISPKMLADFLST-EK-R--
--IPYNLCAIQLYFFGAFADVECLMLAVMAYDHYVAIC-NPLLYTIKMSKKLCIQLVAVA
Y------------AIGL-VDSTIH-TSCAFRLSFC---NSN-VINHFFCDLPPLLALS--
CSDTSI-NEIVMF--TLIGCVVGCSIVTVLLSYCYIIATICRMN-SAEGR--HKAFSTCA
SHLMAVAIFYGTLL--FMYFR-PSS---S-YS------MD--TDKMASVFYT--VVIPML
NPLIYSLRNKD-----------VKGAL-KK------------------------------
-----------------------------------------------------------A
---IN-------------------------------------------------------
-------------------------------INLWP--------G.
>GA_x6K02T2Q125-49140947-49140021
----------------------------MEKK----NCS-S-------------------
-V-DE--FIF-L-------------GITKN-P-D-----MRVTFFTTL-LLVY-LINLLA
NLGMII--LIR-VNTQL-H-T-PMYFFLSHLSFCDLCYSTAIGPKMLVDLLVE-EK-S--
--IPIVGCALQFFTFCIFADSECLLLAVMAYDRYQAIS-NPLLYTVNMSSRLCSLLMAGV
Y------------LVGT-ADALIH-TTLTFRLCFC---GSN-EINHFFCDVPPLLLIS--
CSDTEV-NELAIF--TIFGFIELSTISGVLVSYCYIISSVLKIG-SAEGR--FKAFSTCA
SHLTAVAVFQGTML--FMYFR-PSS---A-YS------LD--QDKMTSLFYT--LVIPML
NPLIYSLRNKD-----------VKEAV-VK------------------------------
------------------------------------------------------------
---LK---------------NKW-------------------------------------
---------------------------------------------.
>GA_x6K02T2Q125-49133664-49134593
----------------------------MDIG----NC--S-------------------
-L-NE--FIF-V-------------GVTNN-P-E-----MKGTLFTIF-LLIY-LINLLG
NIGMII--LIR-MDPQL-H-T-PMYFFLSHLSFCDLCYSTAIGPKMLLDMFGK-NK-S--
--IPFWGCALQLFIFCVFADSECVLLAVMAFDRYQAIS-NPLLYTANMSSRKCFMFMAGV
Y------------LVGT-SDALIH-TTLAFRLCFC---GSN-EINHFFCDLPPLYLLS--
CLDTQV-NYLALF--TIYGFLELSTISGVLVSYCYIISSILKIR-SAEGR--FKAFSTCT
SHLTAVAIFQGTLL--FTYFR-PSS---S-YS------LD--QDKMTSLFYT--LVIPML
NPLIYSLRNKD-----------VKEAL-KK------------------------------
------------------------------------------------------------
---IK---------------RKRWF-----------------------------------
---------------------------------------------.
>GA_x6K02T2Q125-49112575-49113519
-------M----KFTE---------IRAEDNA----ST----------------------
-V-TE--FLL-L-------------GFSDL-P-N-----LQGILFGMF-SIIY-LIILVG
NSFIIV--ITR-IDPAL-Q-K-PMYFFLANFSSLEICYVSVTLPRILFSIATQ-ER-K--
--ISVLSCATQLCFFLMLAATECFLLAVMSYDRYVAIC-NPLHYPLVMNPTKCTQLAAAS
W------------LGGI-PVQIGQ-TCQIFSLHFC---NST-QINHFLCDIPPILKLA--
CGDTSI-NELSVY--LVAILFAAVPFMLILASYGKIIATILKLP-TATGR--AKAFSTCS
SHLLVVFLFFGSAT--ITYLR-PKS---T-HS------PG--TDKLFSLFYS--IVTPML
NPLIYSLRNKE-----------VIAAL-RK------------------------------
------------------------------------------------------------
------------------------------------------------------------
--------------------------------LLRI--------K.
>GA_x6K02T2Q125-49078087-49079031
-------M----KFTE---------IRAEDNA----ST----------------------
-V-TE--FLL-L-------------GFSDL-P-N-----LQGILFGMF-SIIY-LIILVG
NSFIIV--ITR-IDPAL-Q-K-PMYFFLANFSSLEICYVSVTLPRILFSIAAQ-ER-K--
--ISVLSYATQLCFFLMLGATECFLLAVMSYDRYVAIC-NPLHYPLVMNPTKCTQLAAAS
W------------LGGI-PVQIGQ-TCQIFSLHFC---NSN-QINHFFCDIPPILKLA--
CGDTSI-NELSVY--LVAILFAAVPFMLILASYSKIIATILKLP-TATGR--AKAFSTCS
SHLLVVFLFFGSAT--ITYLR-PKS---T-HS------PG--TDKLFSLFYT--IVTPML
NPLIYSLRNKE-----------VIAAL-RK------------------------------
------------------------------------------------------------
------------------------------------------------------------
--------------------------------LLRI--------K.
>GA_x6K02T2Q125-49048592-49047657
-----------------------------------------------------MTFEIIT
VF-TD--FVL-L-------------GLSGR-Q-D-----VQQGLFALF-FLVY-GITVIA
NLGMIL--LIK-LDSRL-H-T-PMYYFMSNLSFCDICYSTIISPKMLADFLLK-EK-R--
--IPCNLCALQMYFLGVFGDTECLILAVMAYDCYVAIC-NPLLYTTTMSTKLYIQLVAVA
Y------------AVGL-VDSAVH-TSCTFQLSFC---NSN-VINHFSCDLPPLLALS--
CSDTSI-NEILLF--IFSTLVIGCSIFHILLSYCYIIATICRMN-SAEGR--RKAFSTCT
SHLMAVAIFHGTL---FMYFQ-PSS---L-YS------MD--TDKMASVFYT--VVIPML
NPLIYSLRNKD-----------VKGAL-KK------------------------------
-----------------------------------------------------------V
---IN-------------------------------------------------------
-------------------------------INLWP--------G.
>GA_x6K02T2Q125-49033418-49034341
----------------------------MNIG----NC--S-------------------
-L-NE--FIF-V-------------GVTNN-P-E-----MKGTLFTIF-LLIY-LINLLG
NIGMII--LIR-MDPQL-H-T-PMYFFLSHLSFCDLCYSTAIGPKMLVDMFGK-NK-S--
--IPFWGCAVQFFISCTFADSECVLLAVMAFDRYQAIS-NPLLYTANMSSRKCFMFMAGV
Y------------LVGT-SDALIH-TTLAFRLCFC---GSN-EINHFFCDLPPIYLLS--
CSDTQV-NYLALF--TIYGFLELSTISGVLVSYCYIISSVLKIR-STEGR--FKAFSTCT
SHLTAVAIFQGTLL--FTYFR-PSS---S-YS------LD--QDKMTSLFYT--LVIPML
NPLIYSLRNKD-----------VKEAL-GK------------------------------
------------------------------------------------------------
---MK---------------RKR-------------------------------------
---------------------------------------------.
>GA_x6K02T2Q125-48959068-48960012
-------M----KFTE---------IRAEDNA----ST----------------------
-V-TE--FLL-L-------------GFSDL-P-N-----LQGILFGLF-SIIY-LIILIG
NSFIIV--ITR-IDPAL-Q-K-PMYFFLANFSSLEICYVSVTLPRILFNIATQ-DR-S--
--ISVVSCATQMCFFLMLGATECFLLAVMSYDRYVAIC-NPLHYPLVMNPTKCTQLAAAS
W------------LGGI-PVQIGQ-TCQIFSLHFC---NSN-QIDHFFCDLPPILKLA--
CGDTSI-HELSVY--LVAMLFVAFPFLLILASYTKIIATILKLP-TATGR--AKAFSTCS
SHLLVVFLFFGSAT--ITYLR-PKS---T-HS------PG--TDKLLSLFYT--IVTPMF
NPLIYSLRNKE-----------VIAAL-RK------------------------------
------------------------------------------------------------
------------------------------------------------------------
--------------------------------LLHI--------K.
>GA_x6K02T2Q125-48936945-48937901
-------M----NHQQ---------KPQEGNL----TN----------------------
-L-KE--FVL-L-------------GFSDV-P-D-----LQWVLFGLL-IAMY-CFILLG
NGTIVL--ITN-VDSAL-Q-T-PMYFFLGNFSFLEICYVSITLPRMVFNLGTQ-RR-T--
--ISFIACATQMCFTLILGATECFLLAVMAYDRYVAIC-NPLHYPLVMNQKVCSQLVIGS
W------------ISGI-PIQIGQ-TSHIFSLSFC---GSN-QINHFFCDIPPILHLA--
CGDIFI-NEMMVF--LGAFLFVLFPFMLIVFSYSKIISTVLKLS-STKSR--AKAFSTCS
SHLAVVILFFGSAM--ITYFR-SNA---S-HS------GE--TDKVLSLFYT--VVTPMF
NPMVYSLRNKD-----------VTIAL-RK------------------------------
------------------------------------------------------------
------------------------------------------------------------
----------------------------FLCKQFVK--------I.
>GA_x6K02T2Q125-48917235-48918206
-------M----FYLL--SVDEEKIKAEKSNA----SS----------------------
-L-IE--FIL-L-------------GFSDV-P-N-----LQWILFGIF-LIMY-LTILMC
NSTIVL--ITR-TDPAL-Q-T-PMYFFLSNFSFVEICYVTVTIPRMLVDLCTQ-KG-N--
--ISILACATQMCFILMLGGTECLLLTAMAYDRYVAIC-NPLHYSLVMNHRICTQLVAAC
W------------ISVI-PVVIGQ-TYQIFSLPFC---GSN-RINHFICDIPPVLKLA--
CGDTFV-NEIAVY--VVAMVFVMVPFMLIIFSYCKIICSILKLS-SAKGR--TKAFSTCS
SHLIVVVLFYGTAS--ITYLQ-PKP---N-QS------EI--TGKLLSLFYT--ILIPTL
NPIIYTLRNKD-----------IMAAL-RK------------------------------
------------------------------------------------------------
------------------------------------------------------------
------------------------------LVSKIL--------V.
>GA_x6K02T2Q125-48880078-48881058
-------M----EFVL--SADKKEIKSKNLNI-----S----------------------
-I-TE--FVL-L-------------GFSDV-P-Q-----LQWMLFGIF-LFMY-LSILIS
NSIIML--ITR-TDSAL-Q-T-PMYFFLSNFSFVEICYVTVTIPRMLMDLCTQ-KG-T--
--ISLLSCAVQLCFVIMLGGMEFLLLTVMAYDRYVAIC-NPLHYPLVMNNKVCVQLVAAC
W------------ICII-PVVTGQ-TYQIFSLPYC---GSN-KIHHFFCDIPPLLKLA--
CGDTFV-NNLAIY--IASVVFIMVPFLLILVSYGKIICNVLKLA-TSGGR--SKAFSTCS
SHLIVVVLFYGTAT--ITYAQ-PKA---Y-QS------ET--LGKLLSLFYT--ILIPLL
NPIIYTLRNKD-----------IMVAL-RK------------------------------
------------------------------------------------------------
------------------------------------------------------------
--------------------------LQTKLSTYGN--------T.
>GA_x6K02T2Q125-48863863-48864807
-------M----KHTD---------IREEDNA----ST----------------------
-V-TQ--FLL-L-------------GFSDL-P-N-----LQSFLFGVF-SIMY-LIMLIA
NSFIIV--ITK-LDPTL-Q-K-PMYFFLVNFSFLEICYVSVILPRVLYSIWTQ-DR-N--
--ISLLACATQMCFFLMLAATESIFLAVMSYDRYVAIC-SPLHYPLVMSPRKCRQLAAGS
W------------LGGM-PFQVGQ-TCQIFSLHFC---NSN-QIEHFFCDIPPVLKLA--
CGDTSV-IEMYVY--VVAILLAAIPFILILTSYSKIIATILRLP-TAEGR--SKAFFTCS
SHLVVVVLFFAPAS--ITYLM-PKS---S-HS------AV--SDKFLSLFYT--IITPVF
NPMIYSLRNKE-----------VIAAL-RR------------------------------
------------------------------------------------------------
------------------------------------------------------------
--------------------------------LLLT--------T.
>GA_x6K02T2Q125-48849180-48850100
-------M---------------------DNA----TS----------------------
-V-TQ--FLL-L-------------GFSGV-P-N-----LQTFLFGMF-SIMY-VVILIG
NTSILV--IAR-IDPAL-Q-K-PMYYFLANFSFLEICYVSVTLPRILYNLWTQ-DR-G--
--ICLLACAIQMFFFLILAATECFLLAVMSYDRYVAIC-NPLHYPLVMNPTKCTQLAVGS
W------------LGGI-PVQIGQ-TCRIFSLHFC---NSN-IIEHFFCDVPPILKLA--
CGDTSM-HELSVY--LVAMFFVASPFMLILASYSKIIATILKLP-TATGR--AKAFSTCS
SHLVVVLLFFGSAT--INYLR-PKS---I-HS------VG--TDELLSLFYT--IVTPMF
NPLIYSLRNKD-----------VIAAL-RR------------------------------
------------------------------------------------------------
------------------------------------------------------------
--------------------------------LLLK--------I.
>GA_x6K02T2Q125-48795705-48796673
--------------------DEDLFKREKLNA----ST----------------------
-L-ME--FIL-L-------------GFSNV-P-H-----LQWVLFMVF-LFMY-MTILLC
NSIIIV--LAK-TDRTL-Q-T-PMYFFLSNFSFLEICYVTATIPRMLMDLYTL-KG-N--
--ISVFACATQMYFVLMLGATECLLLAAMAYDRYVAIC-HPLQYSLLMKNKVCLQLVAAS
W------------ISGI-PVQIGQ-TYQIFSLHFC---ASN-RIDHFFCDIPPLLKLA--
CGDIFM-NTVAVY--VVAVVFVMVPFLLIIVSYIKIICNIMKLS-SAKGM--AKAFSTCS
SHLIVVVLFYGTAS--ITYLQ-PKQ---S-QS------EG--MGKLLSLFYT--ILIPAL
NPIIYTLRNKD-----------IMMAL-RK------------------------------
------------------------------------------------------------
------------------------------------------------------------
------------------------LHSKLLIWWENV--------K.
>GA_x6K02T2Q125-48753766-48754734
--------------------DEVLFKREKLNA----ST----------------------
-L-ME--FIL-L-------------GFSNV-P-H-----LQWVLFMVF-LFMY-MTILLC
NSIIIV--LAK-TDPAL-Q-T-PMYFFLSNFSFLEICYVTATIPRMLMDLYTL-KG-N--
--ISVFACATQMYFVLTLGGTECLLLAAMAYDRYVAIC-HPLQYSLLMKNKVCLQLVAAS
W------------ISGI-PVEIGQ-TYQIFSLHFC---ASN-RIDHFFCDIPPLLKLA--
CGDTFM-NTVAVY--VVAVLFVMVPFLLIIVSYIKIICNIMKLS-SAKGM--AKAFSTCS
SHLIVVILFYGTAS--ITYLQ-PKQ---S-QS------EG--MGKMLSLFYT--ILIPAL
NPIIYSLRNKD-----------IMMAL-RK------------------------------
------------------------------------------------------------
------------------------------------------------------------
------------------------LHSKLLIWWENL--------K.
>GA_x6K02T2Q125-48736906-48737886
-------M----QSKYVNLQRANKFKITDTNL----SV----------------------
-P-IE--FVL-L-------------GFSDI-P-Q-----LHWFLFGIF-FFIY-MSILLG
NGLIIL--ITR-VEPTL-Q-T-PMYFFISNLSFLEICYVSVTLPRMLMDLFTL-KG-N--
--ISFLACATQMCLFLILGGTECFLLAVMSYDRYVAIC-NPLHYPIVMSSKVCTQLVVGS
W------------VIGV-PIQVGQ-TYQILSLPFC---ESN-QINHFFCDMPPLLRLA--
CGNIFV-NELVVF--IFVVLIVTIPFMLILASYSRIISTILKLP-SKTGR--TKAFSTCS
SHLIVVFLFYGSAS--ITYLK-PKS---N-KY------EE--TDKLLSVFYT--ILTPMF
NPLIYSLRNKD-----------VTGAL-KK------------------------------
------------------------------------------------------------
------------------------------------------------------------
-----------------------------LFTRLLA--------L.
>GA_x6K02T2Q125-48697747-48698727
-------M----QSKYVNLQRANKFKITDTNL----TV----------------------
-P-IE--FVL-L-------------GFSDI-P-Q-----LHWFLFGIF-LFIY-MIILLG
NGIIIL--ITK-VEPTL-Q-T-PMYFFISNFSFLEICYVSVTLPRMLMDLFTL-KG-N--
--ISFLACATQMCLFLILGATECFLLAVMSYDRYVAIC-NPLLYPVVMSSKVCTQLVVGS
W------------VIGV-PIQVGQ-TYQILSLPFC---ESN-QINHFFCDIPPLLKLA--
CGNIFV-NELVVF--IFAVLIVTIPFMLILASYSRIISTILKLP-SNTGR--TKAFSTCS
SHLIVVFLFYGSAS--ITYLK-PKS---N-KF------EG--TDKLLSLFYT--ILTPMF
NPLIYSLRNKD-----------VTGAL-KK------------------------------
------------------------------------------------------------
------------------------------------------------------------
-----------------------------LFTRLLA--------L.
>GA_x6K02T2Q125-48676316-48677272
-------M----DGST--------LQSPQQNH----ST----------------------
-F-VA--FIL-L-------------GFSDV-P-N-----LQEFLFGLF-LMVY-LIILMG
NSLIII--IIR-ADPSL-Q-T-PMYFFLGNFSFLEMCYVSVTLPRLLTDLYRQ-DR-I--
--ISFMACATQMYFFLIFGATECFILTAMAYDRYVAIC-NPLLYPLIMNNSLCIQLAAGC
W------------ISGV-PVHIGF-TYWIFSLPFC---GSN-QLNHFFCDIPPVLTLA--
CGDTFM-IEMLIY--VIALLVVTIPFMLILASYVKIISSILKLP-SATGR--AKAFSTCS
SHLIVVALFFGSGI--ITYLR-PKS---S-HS------AG--VDKFLSLFYT--VVTPMF
NPMIYCLRNKD-----------VMIAL-KK------------------------------
------------------------------------------------------------
------------------------------------------------------------
-----------------------------IFLRCFM--------L.
>GA_x6K02T2Q125-48635468-48634530
----------------------------------MQ-----------------YT-NYT-
KP-TE--FIF-I-------------GFTDY-Q-P-----LRLMLFLVF-FIVY-TLTLVG
NIGLII--LVN-IDLSL-Q-T-PMYHFLSNLSFLDISYSTAIAPKMLVDFLAS-KK-S--
--ISFCGCAIQMFFFACFADAECLILAAMAYDRYAAIC-NPLLYSTLVSRRVCFSFVVLA
Y------------FSGS-VTSLVH-VSLAFMLPYC---RSN-IVNHFFCDIPPLLALS--
CADTHI-NELLLF--ALCGTIQTSTFMVILISYSCILITVLSIK-STGGR--SKTFSTCA
SHLIAVTLFYGTLL--FMYLR-PTT---S-YS------PD--TDKVVALFYT--VVFPML
NPIIYSFRNKD-----------VKNAL-KK------------------------------
-----------------------------------------------------------L
FDRLG-------------------------------------------------------
----------------------------------IF--------R.
>GA_x6K02T2Q125-48621299-48620361
-------------M---------------AIW----NHT-G-------------------
-V-SE--FIL-V-------------GLTEN-P-N-----WQVPLFLLF-SVVY-FIILVG
NWGMII--LIW-LNAQL-H-T-PMYFFLSNLSFCDICYSTIIAPKMLLNFLSE-HK-S--
--STFFACILQSFFFAVYVTTEVILLSMMAYDRYVAIA-NPLMYTVIMTHNICTQMVLAS
Y------------LGGL-INSMIH-TIGLLKLDFC---GPN-IVNHFFCDVPPLLKLA--
CSDAHI-NEMLLL--VFSGMIAIFTFIIIMVSYIHIIIAILRIR-SAEGR--RKAFSTCA
SHLTAVTLFYGSLT--FNYIQ-PSS---Q-YS------ME--QEKLSAMFYT--LVIPML
NPLIYSLRNKD-----------VKEAA-KR------------------------------
-----------------------------------------------------------L
---IC---------------RESSTS----------------------------------
---------------------------------------------.
>GA_x6K02T2Q125-48586461-48585523
-------------M---------------DPG----NHT-V-------------------
-V-KE--FIL-L-------------GLTEN-P-D-----WQIPLFLLF-SIIY-LIIFVG
NWGMIF--LIW-LNAHL-H-T-PMYFFLSNLSFCDICYSTVIAPKMLINIVSE-HK-S--
--SRLLSCVLQSFFFMVYATTEVILLSMMAYDRYVAIA-NPLMYTVIMTFSICISMVLAC
Y------------LCGI-INSLTH-TISLLRLDFC---GPN-VVNHFFCDVPPLLKLS--
CSDAHI-NEMLLL--VFSGVIAIFTFIIVMVSYIHIIIAILKIR-STEGR--RKAFSTCA
SHLTAVTLFYGSGT--FSYIQ-PSS---Q-YS------ME--QEKVSAVFYT--LVIPML
NPLIYSLRNKD-----------VKEAA-KK------------------------------
-----------------------------------------------------------L
---IC---------------GWSNTS----------------------------------
---------------------------------------------.
>GA_x6K02T2Q125-48565383-48564445
-------------M---------------RVW----NHT-G-------------------
-V-KE--FML-L-------------GLTEN-P-N-----CQVPLFLLF-SIVY-LIILVG
NWGMII--LIW-LNAHL-H-T-PMYFFLSNLSFCDICYSTVIAPKMLIDFLSE-HK-S--
--STFFGCVLQSFFFAVYITTEGILLSMMAYDRYVAIA-NPLMYTVIMTHRICSQMVLAC
Y------------LGGL-INSLTH-TIGLLRLDFC---GPN-IVNHFFCDIPPLLKLA--
CSDAHI-NEMLLL--VFSGVIAIFTFIIVMVSYIHIIIAILRIR-SAEGR--RKAFSTCA
SHLTAVILFYGSVT--FSYIQ-PSS---Q-YS------ME--QEKVSAVFYT--LVIPML
NPLIYSLRNKD-----------VKEAA-KK------------------------------
-----------------------------------------------------------F
---IG---------------RERRTS----------------------------------
---------------------------------------------.
>GA_x6K02T2Q125-48541463-48540525
-------------M---------------ADV----NFT-F-------------------
-V-TE--FIL-L-------------GLTDR-D-E-----LKVFLFILF-LLIY-VISLVG
NLGMFM--LIH-ITPKL-H-T-PMYHFLRSLSFVDACYSSVFAPTLLLNFFVE-RE-T--
--ISFSACILQYFLFASLLTTEGFLLAAMAFDRYVAIV-NPLTYTVVMTKLICVLLVLGS
C------------LGGT-ITSLTH-TIGLIKLSFC---GPN-VISHFFCDLPPLLKLS--
CSDTSM-NELLLL--VFSGVIAITTLLTVVLSYIFIVAAILRIR-SAAGR--HKAFSTCA
SHLTAVTLFYGSIS--FSYIQ-PSS---Q-YS------LE--QEKVVSVFYT--LVIPML
NPLIYSLRNKE-----------VKDAV-KR------------------------------
-----------------------------------------------------------V
---ME---------------IKHSLH----------------------------------
---------------------------------------------.
>GA_x6K02T2Q125-48521031-48520093
-----------------------------------------------------MADRNLT
VI-TE--FIL-L-------------GLTED-P-V-----LNTVLSVLC-LLIY-VITVAG
NLWIIV--IIL-ATDQL-H-S-PKYFFLTHLAFLDFCYSSVFLPKMLINYLVG-QN-S--
--ISYHGCLLQYSFVNMFLTAECFLLAAMAYDRYLAIC-SPLYYRCLMTPTFCIYLVSAS
Y------------LLGC-ANSLTH-LRSLLNLTFC---GPN-VIDHYFCDIPLLFQLS--
CSDTHD-SEVLFI--VLSGATSITTFLIVVSSYLGILITVLKIH-SARGS--YKALSTCA
SHLTVVTLFYGTVI--STYLG-TSS---S-FP------QD--TEKILSVFYT--LLLPVL
NLFIYSVRNKE-----------AKEAM-RR------------------------------
------------------------------------------------------------
------------------------------------------------------------
----------------------------MIKRKIFA--------Q.
>GA_x6K02T2Q125-48508763-48507833
-------------M---------------TEN----NFT-K-------------------
-V-TV--FMF-S-------------GFSDH-P-E-----LQVSLFLIF-LFIY-LFTVWG
NIGLIL--LIR-IDSQL-H-T-PMYFFLSNLAFIDIFYSSTVTPKALVDFQST-QK-S--
--ISFVGCFVQMYFFVGLVCSECFLLGSMAYDRYVAIC-NPLLYSVIMSQKVCNWLAVIP
Y------------MIGF-TNSLIS-ICVISSLPLC---DPY--INHFFCDTTALLALS--
CVDAFS-TELVIF--VLAGFTLLSSLLIITFTYVTIISAILRIQ-SAAGR--WKAFSTCA
SHLTGVTVFYGSLI--FTYLQ-PDN---T-SS------LT--QAQVASVFYT--IVIPML
NPLIYSLRNKD-----------VKNAL-LR------------------------------
-----------------------------------------------------------V
---IH---------------RKHL------------------------------------
---------------------------------------------L
>GA_x6K02T2Q125-48487992-48488966
----------MP-RTPSYTNTKTT-----QVN----NVT-E-------------------
-I-TV--FIL-L-------------GFTDD-V-D-----MNIFLFILF-LAIY-VVTLIG
NLGLVV--LVI-EDSRL-H-N-PMYYFLTVLSSLDACFSSVLTPKMLVNFLSK-NK-S--
--ISFAGCATQMLLFVTFGTTECFLLAAMAYDRYLAIY-SPLLYAVRMSPRVYVPLIIAS
Y------------TGGI-LHATIH-TVATFSLSFC---GSN-EIRHVFCDIPPLLALS--
CSDTHL-NQLLLF--YCAGSIKLITILIVLVSYGFVLLAILKIN-SAEGR--RKIFSTCG
AHLTGVSIFHGTIL--FMYVR-PSS---N-YT------LE--QDMVVSTFYT--IVIPML
NPIIYSLRNKD-----------VKEAM-RK------------------------------
-----------------------------------------------------------L
---LK---------------RKLVHE----------------------------------
---------------------------------------------.
>GA_x6K02T2Q125-48475870-48474938
----------ME------------------------NVT---------------------
-V-SL--FIL-R-------------GLTDN-A-E-----LQISLFFLF-LMIY-LFTLMG
NIGLIS--VVI-GDSQL-H-N-PMYYFLGVLSFIDTCFSTIITPKMLIDFMSK-RK-V--
--ISFLGCVAQMFLAVSCGTTECFLLAAMAYDRYVAIY-NPLLYAVNMSPRVYMSLIIAS
N------------VGGI-LHASIH-TAATASLSFC---DSN-EIKHFFCDIPPLLAIS--
CSDTKM-NELLLF--IFVSSIEVVTILIIIVSYSFILFAILKMH-SAEGR--QKVFSTCG
SHLTGVSIYYGTIF--FMYMR-PSS---S-YT------LE--HDMIVSTFYA--VVIPML
NPIIYSLRNKD-----------VKKAM-KR------------------------------
-----------------------------------------------------------L
---LA---------------KVFMSIR---------------------------------
---------------------------------------------.
>GA_x6K02T2Q125-48465387-48464422
-------------M---------------NTW----NYT-K-------------------
-E-SD--FIL-M-------------GLTDS-K-E-----IQLVLTVLF-VLIY-LVTVLG
NAGMML--IIR-LDAQL-H-T-PMYFFLSHLSFLDLSYSTVITPKTLQNLLTS-TK-V--
--ISFIGCFTQMYAFVLLAAAECFLLASMAYDRYVAIC-NPLQYPVIMSTRFCSTLLTGS
Y------------MIGT-MDSTVN-IFCMNTLYFC---RTK-VIHHFFCDTSPILALS--
CSDTRN-IQIIIF--IFAGSTLVVSLITISASYVSILSTILKIN-STSGK--HKAFSTCA
SHLLGVTVFYGTLI--FTYLK-PSN---S-YY------SG--KEQVASVFYT--IVIPML
NPLIYSLRNKE-----------VKSAI-HR------------------------------
-----------------------------------------------------------V
---IK---------------KQKGSRLKFRVALSD-------------------------
---------------------------------------------.
>GA_x6K02T2Q125-48446067-48445129
-------------M---------------NTL----NYT-F-------------------
-K-PD--FIL-M-------------GLTDS-K-E-----VQLVLSVLF-LLIY-LVTVLG
NIGMIL--IIR-LDVQL-H-T-PMYFFLTHLSFLDLSYSTVITPKTLENLLTS-TK-N--
--ISFMGCFTQMYFFVLLAATECFLLSSMAYDRYVAIC-KPLHYSVIMSKRFCSALLTGS
Y------------VFGA-VDSTVN-MLCMGTLDFC---NSN-VIHDFFCDTSPLIALS--
CSNTHD-IEFIIF--IFAGSTLLLSLITISASYLSILSTILKIS-STSGK--QKAFSTCA
SHILAVTIFYGTMI--FTHLK-SNK---S-FS------LG--KDQVASVFYT--IVIPML
NPLIYSLRNKE-----------VKCAI-DR------------------------------
-----------------------------------------------------------I
---IK---------------KREKGL----------------------------------
---------------------------------------------.
>GA_x6K02T2Q125-48410458-48409511
-------------M---------------SAC----NPT-N-------------------
-E-PE--FML-V-------------GLTDS-K-E-----IQLVLSVLF-LLIY-MLTVLG
NIGIIL--IIH-LDVQL-H-T-PMYFFLTHLSFLDLSYSTVITPKTLQNTLTS-IK-N--
--ISFMGCFTQLYFFAFLAGSECFILSSMAYDRYVAIC-NPLHYPVIMSPRRSYILITVS
Y------------IVGA-IDSSAT-VFWLSTLDFC---NST-VIHHFFCDTFPILALS--
CSDTYN-AEATIF--VLAGSTLLLSLITISASYVSILSTILKIN-SSSGK--HKAFSTCA
SHLIGVTVFYGTTI--FTYLK-PST---S-YS------LG--KDQVAPVFYT--IVIPML
NPLIYSLRNKE-----------VKSAV-VR------------------------------
-----------------------------------------------------------V
---MK---------------KRECIQKLK-------------------------------
---------------------------------------------.
>GA_x6K02T2Q125-48376288-48375341
-------------M---------------SAC----NHT-N-------------------
-E-PE--FTL-V-------------GLTDS-K-E-----IQLVLSVLF-LLIY-MLTVLG
NIGMIL--IIH-LDVQL-H-T-PMYFFLTHLSFLDLSYSTVITPKTLQNTLTS-IK-N--
--ISFMGCFTQLYFFVLLAASECFILSSMAYDRYVAIC-NPLHYPVIMSPRRSYTLITVS
Y------------MIGV-LDSSVT-VFCLSTLDFC---NSK-VIHHFFCDTFPILALS--
CSDTYN-AEATIF--VLAGSTLLLSLITISSSYVSILSTILKIN-SSSGK--HKAFSTCA
SHLIGVTVFYGTMI--FTYLK-PST---S-YS------LG--KDQVASVFYT--IVIPML
NPLIYSLRNKE-----------VKSAV-VR------------------------------
-----------------------------------------------------------V
---MK---------------KRECIQKLE-------------------------------
---------------------------------------------.
>GA_x6K02T2Q125-48336843-48335917
----------MK------------------------NIT-E-------------------
-A-TF--FVL-K-------------GLTDN-N-E-----LQIILFFLF-LAIY-LFTLIG
NVGLII--LVV-GDPQL-H-N-PMYCFLSALSFVDACYSSDITPNMLVGFMSK-SK-I--
--ISFYGCATQMFLAVTFGTTECFLLAAMAYDRYVAIH-DPLLYAVSMSPRVYLPLIIAS
Y------------AGGI-VHAIIH-TVATFSLSFC---QSN-EVKHIFCDIPPLLAIS--
CSETYV-NELLLF--FFVSFIELVTILIILFSYAFILLSILKMN-SAEGR--RKVFSTCG
SHLTAVSICYGTSL--FMYVR-PSS---N-YS------LE--HDMIVSTFYT--IGIPML
NPIIYSLRNKD-----------VKEAI-KR------------------------------
-----------------------------------------------------------V
---LR---------------KNFI------------------------------------
---------------------------------------------.
>GA_x6K02T2Q125-48321457-48322449
----------MSIHSPGYT-VRRI-----PVN----NVT-D-------------------
-T-TM--FIL-T-------------GFTDD-A-D-----LQVLLFLLF-FVIY-LFTLIG
NLGLVL--LVI-GDSRL-H-N-PMYYFLSVLSFLDACYSTVVTPKMLVNFISN-DK-S--
--ISYPGCVTEMFLFVTFGTTECFLLAAMAYDRFVAIY-NPLLYAVKMSPRVYIPLIIAC
Y------------SGGI-MHATIH-TVATFSLSFC---ASN-EIRHVFCDIPPLLAIS--
CSNTNI-NQLLLF--YCVGSIEIITILIVLVSYSFILFAILKMN-SAEGR--RKIFSTCG
SHLTGVSIYHGTIL--FMYVR-PSS---N-YA------LE--HDMIVSTFYT--IVIPML
NPIIYSLRNKD-----------VKEAM-KK------------------------------
-----------------------------------------------------------I
---FE---------------RNFFMNKVHFKL----------------------------
---------------------------------------------.
>GA_x6K02T2Q125-48299679-48298702
----------MR------------------------NIT-E-------------------
-A-TF--FVL-K-------------GLTDN-N-E-----LQIILFLLF-LAIY-IFTLIG
NVGLII--LVV-GDSQL-H-N-PMYCFLSVLSSVDACYSTDITPNMLVGFMSK-SK-I--
--ISFYGCATQMFLAVTFGTTECFLLAAMAYDRYVAIH-DPLLYAVSMSPRVYIPLIIAS
Y------------AGGI-VHAIIH-TVATFSLSFC---RSN-EVKHIFCDIPPLLAIS--
CSETYV-NELLLF--FFVSFIELVTILIVLVSYAFILLSILKMN-SSEGR--RKVFSTCG
AHLTAVSIYYGTIL--FMYVR-PSS---N-YS------LE--HDMIVSTFYT--IGIPML
NPIIYSLRNKD-----------VKEAM-KR------------------------------
-----------------------------------------------------------V
---LR---------------KKINIKHRIKKLNDFSVFLMP-------------------
---------------------------------------------.
>GA_x6K02T2Q125-48278396-48279364
----------ME-KITSAVDVHNI-----PLK----NMT-E-------------------
-A-TM--FIL-L-------------GFTDD-F-E-----LQVFLFLLF-LAIY-LFTLVG
NFGLVV--LVI-GDCRL-H-N-PMYYFLSVLSFLDACYSTVVTPKMLVNFLSE-NK-S--
--ISFLACATQMLLFVSLGTTECFLLAAMAYDRYVAIY-NPLLYTVAMSPRVYLPLIIAS
Y------------AGGV-VHGAIH-TVATFSLSFC---GSN-EIKHVFCDIPALLALS--
CSDTHT-NELLVL--YLVGLIEIVTILIVLVSYGFILFAILNMH-SAEGR--RKVFSTCG
SHLTGVSIYHGTIL--FTYMR-PSS---S-YA------SN--HDMVVSIFYT--IVIPML
NPIIYSLRNKD-----------VKVAF-NK------------------------------
------------------------------------------------------------
---LW---------------RKCDS-----------------------------------
---------------------------------------------.
>GA_x6K02T2Q125-48247345-48246404
-----------------M-----------KEH----NLT-V-------------------
-M-TE--FIL-M-------------GISDH-S-E-----LQAPLFGLF-LAIY-MTSMVG
NLGIIV--LTT-VDSRL-Q-T-PMYFFLRHLAITDLGYSTAVGPKMLENFVVD-QN-T--
--ISFNLCATQLAFFLVFIGSELFILSAMSYDRYVAIC-KPLLYTVLMSQKLCWVLMSMP
Y------------LYCT-FVSLLI-TVKIFTSSFC---GYN-VINHFYCDCIPLLSLL--
CSHAEE-IAFIVM--IFAAFDLIVSLLIVLVSYMFILIAVLRMN-SAEGR--YKAFSTCG
SHLTVVTVFYGTLI--FMYVQ-PQS---S-HS------DD--NDKVSSIFYT--LVIPML
NPLIYSLRNKD-----------VKFAL-HR------------------------------
-----------------------------------------------------------T
---WR---------------N--ICKIFP-------------------------------
---------------------------------------------.
>GA_x6K02T2Q125-48226321-48225386
-----------------M-----------ERQ----NFT-V-------------------
-V-KD--FIL-I-------------GITNR-P-E-----LKGPLFGLF-LIIY-LISLMG
NMGMII--LTI-VDPRL-Q-T-PMYFFLKHLAVTDLGYSTAVGPKMLENFVVN-QN-T--
--ISYYLCALQLACFLLFITCELFILSAMSYDRYVAIC-NPLLYNVIMSKKKCWLLIVIA
Y------------LYGL-FLSLII-TLKMFRLSFC---SYN-IINHFFCDCIPLIPLL--
CSNTHE-IQLIIL--VFAIFDSICSLLVVLVSYLLILITILRMN-STEGR--HKAFANCG
SHITVVTVFYGTLI--SMYLQ-PNY---S-HS------FD--TDKLASIFYT--MIIPML
NPLIYSLRNKD-----------VKNAG-QR------------------------------
-----------------------------------------------------------I
---WK---------------K--LCKI---------------------------------
---------------------------------------------.
[truncated: 444,395 more chars]
