# Supplementary material for: Pattern of the Divergence of Olfactory Receptor Genes during Tetrapod Evolution
Source: PLoS One. 2008 Jun 11;3(6):e2385. doi: 10.1371/journal.pone.0002385 (PMC2435047; doi:10.1371/journal.pone.0002385)
Supplement: Text S7 — The class I OR sequences aligned between opossum and mouse (0.14 MB TXT) [file pone.0002385.s011.txt]

>OR2T4 NM_001004696
----MDNITWMASHTGWSDFILMGLFRQSKHPMANITWMANHTGWSDFIL---LGLFRQS
-KHPALLCVVIFVVFLMALSGNAVLILLIHCDAHLHTPMYFFISQLSLMDMAYISVTVPK
MLLDQVMGVNKISAPECGMQMFFYVTLAGSEFFLLATMAYDRYVAICHPLRYPVLMNHRV
CLFLSSGCWFLGSVDGFTFTPITM-TFPFRGS-RE-IHHFFCEVPAVLNLSCSDTSLYEI
FMYLCCVLMLLIPVVIISSSYLLILLTIHGMNSAEGRKKAFATCSSHLTVVILFYGAAIY
TYMLPS---SYHTPEKDMMVSVFYTILTPVVNPLIYSLRNKDVMGALKK------MLTVE
PAFQKAM------------------------------E
>M.domestica or78 complete cds.
----M---------------------TP-------N-NRS-HVHPTSFIL---MGVPGLE
-ASHFWIAFPFCSMYILAVLGNLFVLLVVWMEPGLHQPMYLFLCMLSALDLVLCTSTVPR
MLALFWAGVAEITFGACATQMFFIHGFSAVESGILLAMAIDRYVAICRPLHYGTLLPLGT
VGRMGLAAVLRGLGLMTPLTCLLG-RLRYCR--WV-IEHSYCEHMAIVKLACGNTRANNV
YGITAATLVVGTDSICIAISYALILRAVLALSSKEARAKTFGTCGSHLGVILLFYTPGLF
SLYTQRFGQ-HVPHHVHILLADLYLVVPPMLNPIIYGMKTKQIRDGALR------LLQRR
PA-----------------------------------.
>M.domestica or75 complete cds.
----M---------------------SA-------S-NVT-SLHPTSFLL---MGIPGLE
-HLHIWISIPFCSAYILALLGNCTLLFIICTDPALHEPMYLFLAMLSAIDLVLSSSTLPK
MLAIFWLGDHEINFHACLTQMFFLHSFSIMESAVLLAMAFDRFVAICEPLRYTTILTQPL
IARIGMAAVTRAVTLMTPLPFLLR-RFPYCKN-RV-IAHCYCEHMAVVKLACSNTRFNNI
YGIAVALVIVGLDLLFVVLSYVLILRAVLRLASQEARYKAFGTCASHVGAILAFYTPVVI
SSVMHRVAR-HAAPHVHILAANFYLLFPPMVNPIIYGVKTKQIRERVLG------IFQRK
KI-----------------------------------.
>M.domestica or77 complete cds.
----M---------------------SV-------M-NST-SLYPSSFLL---LGIPGLE
-HLHIWISIPFCSAYTLALLGNCTLLFIIRADATLHEPMYLFLAMLSAIDLVLSSSTLPK
MLALFWFGDHEINFHACLTQMFFLHSISIMESAILVAMAFDRYMAICDPLHYATVLTHEL
IARIGMAAVVRAVALMTPLPFLLR-RFPYCRG-RV-IKHCYCEHMAVVKLACGNTRFNNI
YGIAITLVIGGMDLFFVALSYALILRAVLRLASREARFKAFGTCASHVGAILAFYTPAVL
SSFLHRMAR-HAAPHVHILVANFYLLFPPMINPIIYGIKTKQIRDRVLG------LFHRK
NV-----------------------------------.
>M.domestica or82 complete cds.
----M---------------------TS-------LGNSSWGLSTFSFFL---VGIPGLE
-ESQHWIALPLGSLYLLALVGNVTILFIIWSDTSLHQPMYLFLAMLATIDLILASATAPK
TLAVLVAHSCEIWYPTCLTQMFFIHAFSSMESGVLVAMALDRYVAICHPLHHTTILTIGV
IGRIGLVVLVRGLLLLTPFPILLH-RLIFCQS-VV-ISHAYCEHMAVVKLACSDATVNRA
YGLVVALLVVGFDVFAIGISYSLILSAVLRVPGRDARLKAFGTCGSHICVILVFYVPGMF
SFLTHRFGH-NVPHHVHVLLATLYLLVPPALNPIVYGVNTQQIRQRVLR------VFYI-
--NVR--------T-----------------------.
>M.domestica or91 complete cds.
---------------------MLTESMP---------NDT-AFHPSTFIL---LGIPGMQ
-DQHIWISIPFCSMYIFALVGNGTILFIIITDKTLHEPMYLFLCLLSVTDLVLCSTTLPK
MLAIFWLDAHTISFHGCLTQMFFVHAVFATESAILLAMAFDRYVAICRPLHYTSILNASV
IGRIGAACVARGLLFVFPFIILIK-RLPFCGR-HV-LAHTYCEHMGIAKLACTSIKPNTI
YGLTVALSVTGMDVVLIAASYVLILRAVLSLPSQDAQLRAFSTCGAHVCVILVFYIPAFF
SFFTHRFGR-HVPPQAHIILANLYLLVPPVLNPLVYGINTKQIRTRILG------LDLR-
--RR---------------------------------.
>M.domestica or68 complete cds.
----M---------------------SP-------T-NVS-HF--SAFYL---VGIPGLE
-YLHTWIGIPFCSLYVVAVVGNVTIVSVVRAERSLHEPMFLFLCMLSVTDLVLSTSTLPR
MLCLFWLGSHQIAFDACLTQMFFIHSFTAMESGFFLAMAFDRYVAICEPLRHATILTNSR
IAKIGGAVVLRGMAFFSPHPILLK-QLPYCRS-HR-IAHTYCEFMAVVKLACVDTGSTKR
YSLSVASVIGSCDGFFIAISYVLILRAVFRLPSREASLKALGTCGSHVCVILVFYSTAVF
TFLTHRFGH-NVPPQVHIFIANMYLLVPPFLNPIVYGVRTKKIRDYVLG------ALRV-
--KVI--------------------------------.
>M.domestica or69 complete cds.
----M---------------------IL-------A-NAS-QFSPSTFFL---MGIPGLE
-HLHTWIGIPFCSMYIVAVAGNMTILAVVRAEQSLHEPMFLFLCMLSVTDLVLSTSTMPR
MLCLFWFGYHEIAFDACLTQMFFIHSFTAMESGFFLAMAFDRYVAICNPLHHTTVLTHIR
IAKIGVAMVLRGVVFFSPHPILLK-QLPYCRT-RI-IAHTYCEFMALVKLACADAGATKR
YSISMAGVFGCCDASFIAISYVLILRAVFHLPSREARLKALGTCGSHVCVILVFYSTAGF
TFLTHRFGF-NVPPHIHIFIANMYLLVPPFLNPIVYGIRTKKIRDRVLG------ALRI-
--KVV--------------------------------.
>M.domestica or1058 complete cds.
----M------------------------------FSSQNACSTHTSFLL---TGIPGLE
-SMHIWLSIPFGSMYLVAVVGNVTILAVVKVERSLHQPMYLFLCMLAVIDLVLSTSTMPK
LLGIFWFDAGDIGLDACLAQMFLIHCFATVESGIFLAMAFDRYVAICDPLRHTTVLNHGM
VGRMGLAALLRGVLYISPLPLMIRLRLPHYRA-RI-IAHSYCEHMAVVTLACGDTKVNNF
YGMGIGFLVLTLDSLAIAASYVMIFRAVLGLATPEARLKTLGTCGSHICAILVFYIPIAV
SSLTHRFGH-QVPPHIHILLANFYMLIPPILNPVVYAVRTKQIRERLLR------FLKA-
-------GVQFR-------------------------.
>M.domestica or141 complete cds.
----M---------------------S--------QPNAT-TFHLNTFIL---LGIPGLE
-DIHIWLSLPFCSFYLVAILGNVTILLVIWNEKKLRDPMFYFLAFLSSTDLALSTTSVPR
MLGIFWFGAHEISFGACMTQMFFIHSFTGMESGVLFFMAFDRYVAICTPLRYTTILTPRV
LTGIGMIIVLHPVLLMIPVITLAC-RLPFCQA-RV-IAHSYCEHMGIIKLACANIRVNAI
YGLFAASFLV-VDLVLIGVSYVYILRTVFRLPSHDARLKALSTCGSHVGVMCVFYTPAVF
SFLTHRFGH-RIPPYVHILIANLYMSIPPALNPVIYGVRTKQIRERVLL------FITG-
-------------------------------------.
>M.domestica or1424 complete cds.
----M---------------------S--------QLNAT-TFHPNTFIL---LGIPGLE
-DIHNWLSLPFCSFYLVAILGNVTILLVIWTEKKLRDPMFYFLALLSTIDLALSTTSVPR
MLGIFWFGAHEINFGTCMAQMFFIHSLTGMESGVLLGMAFDRYVAICTPLRYTTILTTQV
LTGIGVAIVLHPILLMIPVVTLAC-RLPFCQA-RV-IAHSYCEHMGIVKLACASIRVNAI
YGLFAASFLL-VDLVLIGVSYVYILRAVFRLPSHDARLKALNTCGSHVGVMCVFYTPAFF
SFLTHRFGH-RIPPYVHILIANLYMSIPPALNPVIYGVRTKQIRERVLQ------YFTG-
-------------------------------------.
>M.domestica or1191 complete cds.
----M---------------------S--------QRNAT-PFHPATFIL---LGIPGLE
-DIHAWLSLPFCSVYIVALLGNITILLVIWAERTLRDPMFYFLAILSAIDLALSTSSVPR
MLGIFWFEAHEISFGACLAQMFLIHTFTGMESAVLLAMAFDRYVAICAPLHYTTILTTNV
LAGIGVAIVLRPVLLMLPIIYLTY-RLPFCQT-RV-IAHAYCEHMGIAKLACANIRINAI
YGLFVASFLV-LDLLLIGISYSYILRAVFRLPSQDARRKALSTCSSHVGVMCVFYTPSLF
SFLTHRFGR-HIPRYVHILVANLYVVIPPALNPVIYGVRTKQIRERVLR------TFTG-
--K----------------------------------.
>M.domestica or1190 complete cds.
----M---------------------S--------KSNAT-IFHPATFIL---LGIPGLE
-HIHIWLSLPFCSVYIVALLGNITILLVIWAERTLRDPMFYFLAILSSIDLALSTSSVPR
MLGIFWFEAHEISFEACLTQMFLIHTFTGMESAVLLAMAFDRYVAICAPLHYTTTLTTNV
LAGFGMIIVLCPVVLMLPIIYLIY-RLPFCQT-RV-IAHAYCEHMGIAKLACASIRINVI
YGLFVASTLV-FGVIMIGISYSYILHAVFHLPSRDARLKALSTCSSHVGVICVFYIPSLF
SFLTHRFGH-HIPQYIHILVANLYVVIPPALNPVIYGVRTKQIRERVLR------TLTG-
--K----------------------------------.
>M.domestica or93 complete cds.
----M---------------------PT-------YGNNS--FHPSFFIL---LGIPGLE
-KAQFWIAFPFCAMYAVAMVGNIIILHVIRTDHTLHEPMYLFLAMLAFNDLVLSSSTLPK
MLGIFWFGSCKIEYHACLTQVFFIHTFSSVESGILMAMALDRYVAICFPLRHSTILSPLV
VAKLGMAVMARGVLLVSPFCFMVT-WKPFCHN-RI-IPQSYCEHMAVLKLVCADTRANRG
YGLFVAFSVGAFDIIIIAISYIMILQAVLRLPSGDARLKAFGTCASHICVILALYIPALF
TFLSHRFGH-HVPQVVHVMLANVYLLVPPMLNPIIYGVKTKQIWDRVVN------TFCQ-
--KVP--------------------------------.
>M.domestica or1059 complete cds.
----M---------------------LT-------SGNNS--LHPPFFIL---LGIPGLE
-KAQFWIAFPFCAMYAVAMVGNIIILHVIRTDHTLHEPMYLFLAMLAFNDLVLSSSTLPK
MLGIFWFGSCKIEYHACLTQVFFIHTFSSVESGILMAMALDRYVAICFPLRHSTILSPLV
VAKLGMAVMIRGVLWVSPFCFMVT-WKPFCHN-RI-IPQSYCEHMAVLKLVCADTRANRG
YGLFVAFSVVGFDIIIIAISYIMILQAVLRLPSGDARLKAFGTCASHICVILALYIPALF
TFLSHRFGH-HVPQAVHVMLANIYLLVPPMLNPIIYGVKTKQIRDRVVN------IFCQ-
--KVP--------------------------------.
>M.domestica or73 complete cds.
----M---------------------FD-------FNSTG-FNNPNTFIL---LGIPGLE
-ALHIWISIPFCSIYAIALLGNVSILFIIKTDSSLHEPMFYFLSMLAITDLILSTSTLPK
MLGLFWFSDHEINFHACLTQMFFIHAFSGVESGLLVAMALDRYVAICNPLRHSSILTNPV
VVQVGMAALLRGLILMIPHPFLVR-RWPYCRT-NI-VPHTYCEHMAVVKLACADISINSL
YSLAVIILIVGTDVTCISLSYIQILRAVFNLSSKDARLKTLSTCGSHVCVILTFYIPALF
SFLTHRFSK-QIPRHTHILLANMYLLVPPMLNPIIYGVKTKQIRDRVLL------LFQTK
TTREI--------------------------------.
>M.domestica or120 complete cds.
----M------------------------------YNSNSSSLTPIFFIL---NGVPGLE
-EAHTWISFPFCSMYLIAVLGNSGLLYLIHHEESLHRPMYYFLALLSFTDVALCTTTVPN
MLCIFWFNLKEITFNACLVQMFFVHMLTGMESGVLMLMALDRYVAICYPLRYTTILTNSV
IAKAGFITFLRGVMLIIPFTLLSK-RLPYCHG-NI-IPHTYCDHMSVAKVSCGNVKVNAI
YGLMVALLIGVFDICCISVSYTMILRAVVSLSSADARHKAFSTCTSHICAIVITYVPAFF
TFFTHRFGGNTIPHHIHIIVANLYLLLPPTMNPIVYGVKTKQIREGVIK------ILFGE
KSVLA--------------------------------.
>M.domestica or118 complete cds.
----M------------------------------LVFNNSYVAPDSFIL---NGIPGLE
-AAHIWISLPLCAMYAISLVGNLGLVYLIQYEESLHRPMYFFLAMLSLTDLLTCTTTLPN
ALSIFWFNLKEIKFDACLVQMFFVHGFTGVESGVLMLMALDRYVAICYPLRYATILTNPI
IAKAGLATFLRGMILMIPFPFLVK-RLPFCQS-NI-ISHTYCDHMSVVKLSCASIKVNVI
YGLMVALLIGVFDICCISVSYTMILRAVVSLASTDARQKAFSTCTAHICAIIITYVPAFF
TFFTHRFGGHTIPPSLHIIVANLYLLLPPTLNPIVYGVKTKQIRESVIR------FFHCE
E--R.---------------------------------
>M.domestica or119 complete cds.
----M------------------------------SVPNTSSLTPSSFIL---NGIPGLE
-AAHGWISLPFCTMYVIAITGNFGLMYLIYSEDTLHRPMYIFLALLSFTDVLMCTSTLPN
TLFIFWFNLKEIDFNACLVQMFFVHTFTGMESGMLMLMALDRYVAICFPLRYGTILTNPI
IAKAGLLTFLRGVMLVIPFAFLTK-RLPYCRG-NL-IPHTYCDHMSVAKVSCGNIKINAV
YGLMVALLIGGFDILCITISYTMILKAVVSLKSADARQKAFGTCTAHLCAIVITYVPAFF
TFFTHRFGGHTIPPHIHIIMANLYLLLPPTMNPIVYGVKTKQIRNCVIR------FFFQK
KDASS-----QSI------------------------.
>M.domestica or1439 complete cds.
----M------------------------------QRTNATTLTPXSFIL---NGVPGLE
-DMHIWISLPFCSMYIVAMVGNCGLLYLIRYEDSLHKPMYFFLAMLSFTDIIMCSSTLPN
TLGIFWFNLKEIDFNACLTQMFFIHTFTGMESGVLMLMALDRYVAICYPLRYATILTNPI
IANAGFITFLRGVILVIPFAFLTK-RLPYCRG-NV-IPHTYCDHMSVAKVSCGNVKINAV
YGLMVALLIGGFDILCITVSYTMILRAVVKLSSADARQKAFGTCTAHICAIVFSYTPAFF
SFFTHRFGGHRIPHSLHIIMANIYLLLPPTMNPIVYGVKTKQIRDCVIR------FFVAS
KDTKS-----HNI------------------------.
>M.domestica or1440 complete cds.
----M------------------------------QRTNATTLTPVSFIL---NGVPGLE
-DMHIWISLPFCSMYIVAMVGNCGLLCLIHYEDSLHKPMYFFLAMLSFTDIIMCSSTLPN
TLGIFWFNLKEIDFIACLTQMFFIHTFTLMESGVLMLMALDRYVAICYPLRYATILTNPI
IVNAGFITFLRGVILVIPFTLLTK-RLPYCRG-NV-IPHTYCDHMSVAKVSCGNVKINAV
YGLMVALLIGGFDILCITVSYTMILRAVVKLSSADARQKAFGTCTAHICAIVFSYTPAFF
SFFTHRFGGHRIPHSLHIIIANIYLLLPPTMNPIVYGVKTKQIRDCVIR------FFVGS
KDTKS-----HNI------------------------.
>M.domestica or121 complete cds.
----M------------------------------QRTNATTLTPVSFIL---NGVPGLE
-DMHIWISLPFCSMYIVAMVGNCGLLYLIRYEDSLHKPMYFFLAMLSFTDIIMCSSTLPN
TLGIFWFNLKEIDFNACLTQMFFIHTFTGMESGVLMLMALDRYVAICYPLRYATILTNPI
IANAGFITFLRGVILVIPFAFLTK-RLPYCRG-NV-IPHTYCDHMSVAKISCGNVKINAV
YGLMVALLIGGFDILCITVSYTMILRAVVKLSSADARQKAFGTCSAHICAIVFSYTPAFF
SFFTHRFGGHRIPHSLHIIMANIYPLLAPALNPIVYGVKIKQIRDCIIR------LLLRS
NDIKS-----RVI------------------------.
>M.domestica or113 complete cds.
----M------------------------------PLNDTS--FPSMFFL---AGIPGLA
-SAHTWISLPFFSMFFMAVTGNCLLLFLIFIDHNLHQPMFFFLSMLSFVDLVLSLSTLPK
MLTIFWFDATAISFHACLIQMFFIHAFSAMESGVLVAMALDRYVAICNPLRYSSILTPVV
IAQIGGLVVFRGIGLTISFPSLAR-RLPYCRS-HV-IAYTYCEHMAVVKLACGDTTVDNI
NAFIVALFLGVGDVAFIAYSYGRILQTVLNFPSREARVKAGSTCTAHVVVILFFYMPGFL
SVIMQRFG-PSTASAAKVIFANLYLLFPPALNPIIYGVKTKQIRDRLLM------ILNPK
QIDPT--------------------------------.
>M.domestica or1178 complete cds.
----M------------------------------TTFNFTHEKPSYFIL---KGIPGLE
-DTHFWISIPFSSMYFITVLGNFVILFIITTERTLHKPMFLLLCMLALTDLGMSTTTIPK
ALCIFWFGQREISFEGCLIQLFFIHSISVMQSAVLMTMALDRYVAICEPLRYATILSNGR
IGLIALASLVRAVAFILPMPVLLQ-RMPFCTS-RV-IPTTYCEHMAVVKMVCADTTVNRI
YGLVVALVVIGLDFSAIGSSYVFIIRAVMRLSSKEAHHKAVNTCTTHICVMLTSYTPPLF
SFLAHRFG-RGIPPHVHTILGNLYFLVPPMLNPIIYGVKTKEFRDKVTK------YGCWK
KEPVTKPPTQKPV------------------------.
>M.domestica or1188 complete cds.
----M--------------------------------LIFNHSGASTFTL---LGVPGLE
-AQHLWLSIPFSSIFVAILIGNGGILFLVATEPSLQTPMYSLLAMLMVADLVSTLGIIPR
QLCIFWFDAHDIGTKGCLVQMFFIHCASVVRSALLVAMAFDRYVAVCEPLRYNTILNWTM
VGQLALLALAKGVVLVLPVPFLLQ-RLTFCRT--V-IPHTYCDHMAVVKMACGHTKPNRV
YGLFVILLVVGLDLLLIGVSYALILHAVLRLSSRDAILKTLNTCSAHFFLILISYVPGLF
SLITHRMG-HIIPPHAHILLANFYLLVPSLFNPIIYGIKMKEIRNKISK------CLCKK
DTQAISSKHKYVSA-----------------------.
>M.domestica or1060 complete cds.
----M-----------------------------A--NGT-IFMPSLLFL---IGIPGLE
-TVQCWIGIPFCAMYVVAMVGNYLLLFIIRSESSLHKPMYLFLAMLGVTDIALSTCILPK
MLGIFWFHLKEIYFEACLLQMWLIHTFQSIESGILLAMALDRYVAICDPLRHTTIFTPQL
LTQIGVGVTLRAAILVAPCLVLIKCRLKHYRT-TV-ISHTYCEHMAIVKLAADDIRVNKA
YGLFVAFTILGFDIIFITLSYILIFIAVFRLPQKEARLKAFNTCIAHIFVFLEFYLLAFF
SFFTHRFG-FHIPPYVHILLSNLYLLVPPLLNPIVYGVKTKEIRNRIIK------MFHY-
-------------------------------------.
>M.domestica or124 complete cds.
----M-----------------------------A--NGT-IFMPSLLFL---IGIPGLE
-TVQCWIGIPFCAMYVIAMVGNYLLLFIIRSESSLHKPMYLFLAMLGVTDIALSTCILPK
MLGIFWFHLKEIYFEACLLQMWLIHTFQCIESGILLAMALDRYVAICDPLRHTTIFTPQL
LTQIGVGVTLRAAILVAPCLVLIKCRLKHYRT-TV-ISHTYCEHMAIVKLAADDIRVNKA
YGLFVAFTILGFDIIFITLSYILIFIAVFRLPQKEARLKAFNTCIAHIFVFLEFYLLAFF
SFFTHRFG-FHIPPYVHILLSNLYLLVPPLLNPIVYGVKTKEIRNRIIK------MLNY-
-------------------------------------.
>M.domestica or125 complete cds.
----M-----------------------------A--NGT-VFMPSLLTL---IGIPGLE
-SVQCWIGIPFCGIYIIALVGNYMLLVIIQSERRLHKPMYLFLAMLGITDIALSTCILPK
MLCVFWFHLQEIQFDVCLLQMWLIHTFQGIESGILLAMAMDRYVAICDPLRHGTIFTSQL
LTQIGVGVTLRAGILMAPCLLLIKCRLKYYRT-TV-ISHSYCEHMAVVKLAAEDIQVNKA
YGLFVAFSILGFDVILILLSYVRIFIAVFHLPQKEARLKAFNTCIAHIFVFLEFYILAFF
SFFTHRFG-FPIPPYVHILLSNLYLLVPPLLNPIVYGIKTKEIRDQVIK------LVIFK
NQA----------------------------------.
>M.domestica or123 complete cds.
----M-----------------------------PSSNRT-FFNPSVFTL---IGIPGLE
-SVQHLIGIPFFISFTLAVIGNSLLIVIIRAERSLHEPMYIFLAVLAATDLGLTLCITPK
MLAIFWLWMREIDFNSCLVQMYFTHTFQCMESGILLAMAFDRYIAICNPLRHSAILTKKV
LINIILAVTIRAAIIIIMCPLLIKLRLKVFKT-TF-ISHSYCEHMAIVRLAAVNTKANKI
YGLFVAFSVLGFDVIFIFTSYSLIFRAVFKLPQKEARLKAFNTCTAHIFVFLQFYILTFF
TSFIHRFG-FNVAPYVHILLSNLYLLVPPLLNPIVYGVKTKQIREGMIK------IFHSK
GAS----------------------------------.
>M.domestica or126 complete cds.
----M-------------------------------HNTS-SLDPPMVTL---IGIPGLE
-HVQFWIGFPFCALCMVAFVGNVLLLVIIPSESSLHQPMYVFLAVLAANDLGLCASIAPK
MLAIFWFSACTLTFDACLTQLFFIHALQGMESGILLAMAFDRYVAICNPLRHSTILTPSV
MGQLVGMVAARAVVLVSVVPILLK-RLHFFHS-TV-VAHSYCEHMAVVKLAAVDTRINKA
FGLFVAFSILGFDMIFVLVSYMLILQAIFRLPQKEARIKAFNTCTAHIFVFLEFYVLAFF
SFFSHRFG--HVAPYVHILLSTIYLLVPPALNPIVYSVKTKEIRVRVVR------IFAPK
YSSIK--------------------------------.
>M.domestica or127 complete cds.
----M-----------------------------EISNNS-FLDPMTVTL---VGIPGLE
-HLQFWIGFPFCVLCIVALMGNVLLLTIIPTERTLHQPMYIFLAGLAATDLGLCAAIAPK
MLAIFWFSAYTMAFDACLIQLFFIHALQGMESGILLAMAFDRYVAICDPLRHSAILTPTI
MSRMILVVAVRAVVLVGLLPILIR-RLHFFHT-TI-IAHSYCEHMAVVKLLAGNVRINRS
FGLFVAFAILGFDMIFVLISYTLIIWTVFHLPQKEARLKALNTCTAHIFVFLEFYVLAFF
SFFSHRFG--HVAPFVHILLSTIYLLVPPALNPIVYGVKTKEIRVRVAR------IFFQK
DNSLQ--------------------------------.
>M.domestica or1423 complete cds.
----M---------------------------VKNSTEHS-F---SAFFL---VGIPGLE
-AFHCWFSIPIFLFYILTLLGNTLIILTIKWEPSLHQPMFYFLCMLGLNDMAVASSTAPR
MLSIFWLDAHLIEFDACLAQMYFIHTFSIIESALLVSMAFDRYVAICHPHHYGTILTTSL
VIRMGVVGAARAIIMVLPCPLLIL-RLPYCTK-YI-IKHVYCEHMAIVKLACANTLINRA
YGIFVALSVMVIDLGLIIVSYIKILQAVFRLSSKEARSKALGTCAAHVSTILVSYIPALF
SSLTHRIGKK-VPPSIHIIFASIYLLVPPTVNPLIYGVKTKQIRDRVMQ------MFFPN
Q-KAGEH------------------------------.
>M.domestica or1067 complete cds.
----M---------------------------VGIATIPN-F---SSFFL---VGIPGLE
-VFHCWFSIPVCLLYAMTLMGNGLIVLVIKEESSLHQPMFFFLCMLAFNDVAISSATAPR
MLGIFWVDAHLIGFDVCLTQLYLIHTFSIIGSALLVAMAFDRYVAICHPLHYATILTTPL
VIRLGVISVARGAILILPCLLLIK-RLRYCTQ-NV-LRHTYCEHMAVVKLACTDTYINQS
YGIFVALSVILLDIGLISMSYVKILQAVFRLSSKEARSKALGTCAAHICTILLYYIPALF
SFLTHRIGKR-VPPSIHIIFASIYLLVPPAVNPLVYGVKNKQIRDRVVI------LFLRK
KDKVSKH------------------------------.
>M.domestica or64 complete cds.
----M---------------------------VDNANTSS-F---SSFFL---VGIPGLE
-VYHFWFGIPVCLLYALTLMGNGLIVLVIKEEPSLHQPMFFFLCMLAFDDVAMASTIAPR
MLGIFWLAAHVIGFDTCVVQMYLIHTFSIIESALLVAMAYDRYVAICRPLHYATILTTPL
VLKLGAVSVARGAIMVLPGPLLIK-RLRYCTQ-SV-IRHTYCEHMAVVKLACTDTYINRS
YGIFVALSVIIMDFGLISMSYVKILQAVFRLSSKEARSKALGTCAAHICTVLFTYIPALF
SFLTHRIGKR-VPPSLHIIFASIYLLVPPTVNPLVYGVKTKQIRDRVVI------LFLRK
KDKFSTH------------------------------.
>M.domestica or167 complete cds.
----M----------------EPGPKLFPLNLTTLT-LDP-NSGPGPFVL---LGIPGLE
-GAHAWLSVPICLLYLVAIIGNSLLLVLMAVDPAFHAPMYQLLGMLAAADLVLSTATVPK
ALSVLWGFSGEISFGACLAQLFFAHVAFVAESSVLLTMALDRYLAICWPLHYGTLLTPRV
VGAAGVVALVRGMCVMAPPIVLLQ-KLPYCGR-RA-IPHTYCEHMGVARLSCGDTQVNIW
YGLATTLLSPVLDAGLIALSYAFILRAIFRLPSRGARHKALSTCGAHAGVIFLFYVPALF
SFLTHRFGRHTVPGHVHILLANLYVVIPPALNPIVYGIRTRCIAERILR------WLAP-
------GRVGVGRE-----------------------.
>M.domestica or117 complete cds.
----M---------------------LP-------A-NHT-KFHPLSFIL---LGIPGLE
-ADHLWLSFPFIMMYSTAMGGNILLLWVIVSERSLHEPMYILLSLLAITDLILSTTTVPK
ALAIFWFHAHDISFPACLTQVFFIHFVSALESATLLSMAFDRYVAICNPLRYATILTYKV
LGKMGLVGFARAFSIVAALVFLLH-RLPYCGH-RA-VPHTYCEHMGVARLACGDIRVNII
FGLCGALSTLGIDAILIVVSYVLILRAVFRLPSQGARHKALGTCGAHVCVILMFYTPAFF
SFLTHRFGRGTIPRHIHILLANLYVVIPPMLNPIVYGVRTKQIRDKVIQ------IFSW-
--IGK------GAN-----------------------.
>M.domestica or116 complete cds.
----M----------------VKYGFPL-------Q-NDT-NLQDVRYIL---IGIPGME
-DSHTWISIPICLMYFIAIVGNSFLIFLITTERSLHEPMYLFLSMLALADILLSTTTAPK
MLAIFWFHSGAISFGNCVVQMFFIHCIFAAESAILLAMAFDRYVAICHPLRYTTILTPSV
IVKIGVAAVVRGFLICFPFVFLVY-RLTYCGH-NI-IRHSYCEHMGIARLACDNIKVNII
YGLTIALISTGLDVLLIIVSYSLILHAVFYIPSWSARLKALNTCGSHICVILMFYTPAFF
SFFAHRFGGHTIPRHIHILVANLYVVVPPMLNPIIYGVKTKQIQDRAVQ------VFSS-
--MRT--C-----C-----------------------.
>M.domestica or1051 complete cds.
----M----------------VSF---P-------S-NNT-NFQDIRYIL---IGIPGLE
-DSHTWISIPICSMYLVAIIGNSFLIFLIIIERSLHEPMYLFLSMLALADVLLSTTTAPK
MLAIFWFHSGAISFGNCVAQMFFIHLIFVAESAILLAMAFDRYVAICYPLRYTTILTPSV
IAKIGVAAVVRSFLICFPFIFLVY-RLTYCGQ-NI-IRHSYCEHMGIARLACDNIKVNII
YGLTMALLSTGLDVLFIIISYSLILHAVFNIPSWSARLKALNTCGSHICVILMFYTPAFF
SFFAHRFGGHTIPRHIHILVANLYVVVPPMLNPIIYGVKTKQIQDRVVQ------VFSS-
--IRT--C-----C-----------------------.
>M.domestica or1053 complete cds.
----M---------------------SA-------A-NNS-NSLPTTIFL---TGIPGLE
-PVYMWISIPFCAMYLVALIGNLILILVICTDHSLHTPMYLFLCLLSFSDLAISSTTVPK
MLAILWFHAGQITFGGCLAQMFFVHSIFALESSILLAMAFDRYVAICNPLRYTTILNHGV
IVRIGFAGLIRSVAIVSPFIFLLR-RLPYCEH-HI-MAHTYCEHMGIARLACADITVNIV
YGLTVALLAMGLDSVLIAVSYCIILHAVFRLPSRDARRKALGTCGSHIGVILVFYIPAFF
SFLTHRFGCHRVPRHVHIFLANLYVLVPPVLNPIIYGAKTKEIRVRLFE------VNVS-
--RSR----LCLIF-----------------------.
>M.domestica or1052  complete cds.
----M---------------------SA-------A-NNS-NSLPTTIFL---TGIPGLE
-PFYMWISIPFCAMYLVALIGNLILILVICTDHSLHTPMYIFLCLLSFSDLTISSTTVPK
MLAILWFHAGQMTFAGCLAQMFFLHSIFAVESSVLLAMAFDRYVAICNPLRYTTILNHGV
IVRIFFAGIIRSVICTAFLIFLVW-RLPYCGH-HIIMAHTYCEHMGIARLSCGDIRLNIV
FGLTMALLVMGLDAVLIAVSYCIILHAVFRLPSRDARRKALGTCGSHIGVILVFYIPAFF
SFLTHRFGYNRVPKHVHIFLANLYVLLPPVLNPIIYGAKTKEIRIRLLR------LMSP-
--GQD----FA--------------------------.
>M.domestica or110 complete cds.
----M---------------------IK-------S-NFT-VFHPTVFVL---LGIPGLE
-SYHIWLSIPFCLMYMTAVLGNGVLILVVLVERSLHEPMYIFLSMLAGTDILLSTTTVPK
ALAIFWFRAGEIAFDACITQMFFIHVAFVAESGILLAMAFDRYVAICTPLRYTTILTPAV
IGKISLAIWGRSIGTIFPIIFLLK-RLPYCRT-NI-IPHSYCEHIGVARLACADITINIW
YGFSVPMASVLVDVALIGISYTLILRAVFRLPSQDARHKALNTCGSHIGVILLFFIPSFF
TFLTHRFGK-NIPHHVHILLANLYVLIPPMLNPIIYGAKTKQIRDSMSR------MFSI-
--MTK-------G------------------------.
>M.domestica or149 complete cds.
----M----------------------D-------V-NDT-IFHPAVFVL---LGIPGLE
-RYHMLISIPLCFMYATAVLGNSVLILVIVTERSLHEPMYMFLSMLAGTDILLSTTTIPK
ALAIFWFCSRDITFDACVTQVFFVHVMFAGESAILLAMAFDRYVAICDPLRYSMILTLPV
VGRMALAIVVRSFCIIFPVIFLLK-RLPFCRT-NV-IPHSYCEHIGVARLSCADITVNIW
YGFSVPIVMVITDLVLIAVSYTLILRAIFRMPSQDARHKALSTCGSHLCVIFIFYFPCFF
SVLTHRFGH-NFPRHAHILFANLYVVIPPMLNPIVYGVKTKEIREAVTH------LFIR-
--IKK--------------------------------.
>M.domestica or79 complete cds.
----M----------------------N-------V-NHT-IFHPAVFVL---LGIPGLE
-RYHKWLSIPLCFMYTTAVLGNSVLILVIVTERSLHEPMYMFLSMLASTDILLSTTTVPK
ALAIFWFCARDITFDACVTQVFFVHLMFVGESAILLAMAFDRFVAICDPLRYSVILTLPV
VGRMALAIVVRSFCIMFPVIFLVR-RLPFCRT-NV-IPHSYCEHIGVARLACADITVNIW
YGFSVPMVIVITDVVLIAVSYTLILRAIFRMPSQDARHKALSTCGSHFFVILIFYFPCFF
SVLTHRFGH-NIPRHAHILFANLYVVIPPMLNPIIYGVKTKEIREAVNH------LFIR-
--IKK--------------------------------.
>M.domestica or1183 complete cds.
----M----------------------N-------V-NHT-IFHPAVFVL---LGIPGLE
-RYHMWLSIPLCFIYASAVLGNSVLILVIVTERSLHEPMYMFLSMLAGTDILLSTTTVPK
ALAIFWFCARNITFDACVTQVFFVHVMFVGESAILLAMAFDRYVAICDPLRYSMILTLPV
VGRMALAIVVWSFCIIFPVIFLLK-RLPFCRT-NM-IPHSYCEHIGVARLACADITVNIW
YGFSVPIVMVISDVLLIAVSYTLILRAIFRMPSQDARHKALSTCGSHLCVILMFYVPSFF
TLLTHRFGR-NIPRHIHIILANLYVVVPPMLNPIVYGVKTKQIREAVAH------FFMG-
--IKKCFSSSSLD------------------------.
>M.domestica or1182 complete cds.
----M---------------------ST-------P-NFS-I-NYDMFVL---IGIPGLK
-EMHLWISIPFCLMYLVALSGNLILIFVVAIERSLHEPMYLFLSMLAFWDLILSTSTVPK
ALAIFWLEDTNISFGGCVTQLFFMHFAFVVESGILLAMAFDRYVAICYPLQYTTILNHGV
IGKIGGIVVFRSFATVFPIVFLLK-RLPFCRT-NI-IAHTFCEHMGLAKLACADITINIW
YGISVPLLSVMLDMVAIVISYILILRAVFRLPSRDARLKTLSTCGSHVCVILMFYLPGIF
TVIAQRFGR-KIPRHVHILLANLYVLVPPMMNPVIYGVKTKQIRERVGL------LFSP-
--KGK-------CC-----------------------.
>M.domestica or150 complete cds.
----M---------------------PS-------L-NIT-DARLSGCFL---TGIPGLE
-DEHIWLSIPFFIMYMAALAGNSILISVIITQRSLHEPMYLFLSMLASADVLLSTSTMPK
ALTIFWLGTQAISFNECLTQMFCIHFLFVADSAILLAMAFDRYVAICSPLHYHNILTPTV
IKKITGATLTRSFCIIFPSVLLLK-RLPYCKT-NI-ISHTFCEHMGIAWLACADISVNVW
YGLAAALLSTGLDIILIAVSYVLILRTVFHLPSQEAQRKALGTCGSHICVILLFYIPALF
SVFAYHFGRKNIPRYVHILLANLYVVIPPMLNPVIYGVRTKQIWEGAVQ------MFSQ-
--LRK--------------------------------.
>M.domestica or92 complete cds.
----M---------------------AS-------S-NHT-STSHIVFIL---LGIPGLE
-AQHIWISIPFCFSYLVALLGNSFLIFVIIKERSLHEPMYLFLSMLAGTDLILSTTALPK
ALAIFWFQAGEISLDGCVTQIFFIHSTFIAESGILLAMAFDRYVAICDPLRYSNILSHKI
IGYIGLAVIVRSFCVILPDVFLVK-RLPFCRS-RV-LPHTYCEHMAVAKFACADIRVNIW
YGLSVLLSTVVLDALLIALSYILILRAVFHLPSQGARRKALGTCGSHLGVISMFYLPGIF
TIITQRFGR-HVPLHTHILLANVCMLAPPMLNPIIYGVKTKQVRDHVIN------FLSS-
--MGK--------------------------------.
>M.domestica or1185 complete cds.
----M---------------------AI-------A-NIT-VISHTYFYL---LGIPGLE
-DQHIWISIPFFAFYIIALLGNILLIIIVVIDQSLHEPMYIFLCMLAVTDIGLSTTTIPK
ALAIFWFNSGIISLDGCITQLFFIHSTFVVESGILLVMAFDRYIAICYPLRYTMILNSSV
IIKLGIAAYMRGAVTIFPIIFLLK-RLPFCKN-NL-LPHTYCENIGLAKYACASIRANIW
YGIFVLLVTVVLDIILIVASYSMILHAIFRIPSQDARHKALHTCGSHVCVILLFYIPGIF
TFLVQRFGR-QIPPHIHILIANICMLAPPLMNPIIYGIKTKQIKNSIYH------LLFQ-
--RQK--------------------------------.
>M.domestica or1186 complete cds.
----M---------------------AI-------T-NIT-VISHTYFYL---LGIPGLE
-DQHIWISIPFFTSYIIALLGNIFLIFIVVTDHSLHEPMYIFLCMLAILDIGLSSITIPK
ALTIFWLNYGGISLDGCITQLFFIHFTFIAESGILLLMAFDRYIAICYPLRYTMILNSSV
IIKLSIVVYMRSIVTIFPMIFLLK-RLTFCKN-NL-LPHTFCEHIGLAKYACVSIHVNIW
YGLFVLLMTVVLDIILIVASYCMILYAIFRIPSQDARHKALHTCGSHICVILLFYIPGVF
TSVVQRFGK-QIPPHIHILIANVCLLVPPVMNPIIYGIKTKQIRNRVYL------LLFQ-
--RQS--------------------------------.
>M.domesticaor1442 complete cds.
----M---------------------SI-------T-NIS-VTSHTFFYL---LGIPGLE
-DQHIWISIPFFTSYIIALLGNSLLIFIIVTDHSLHEPMYIFLCMLAVLDIGLSTITVPK
ALTIFWFNYGGISLDGCITQLFFVHLTYIAESGILLVMAFDRYVAICYPLRYTMILTPSV
ITKLSMGVYLRSFSAVFPLIFLLK-RLSFCKN-NL-LPHTYCEHIGLAKYACSSIRVNIW
YGVFVGLLSVILDFILVVASYCVILYTIFRIPSQDARHKALHTCGSHICVTFLFFIPGIF
TVMVQRFGK-QIPPHIHILMANVCMLVPPVMNPIIYGIKTKQIKNRALH------LLFQ-
--RQR--------------------------------.
>M.domestica or86 complete cds.
----M---------------------VI-------L-NHT-SISHTIFIL---VGIPGLE
-DQHMWISIPFLISYLTAIIGNSLLIYIIATERTLHEPMYLFLSMLATADIVLSTTTVPK
TLSIFWFNAREISLGGCITQLFFIHSTYVIESGFLLVMAFDRYIAICYPLRYSMILTNLV
TGNIGLAVVLRSFITIFPIIFLLT-RLTFCQN-NI-LPHTSCEHIGLAKYACADIRVNIW
YGVFVLLTTIVLDIILIATSYGLILQAVFRIPSREARHKALNTCGSHVCVIALFYVPGIF
TFLTQRFGH-HIPPHVHILLANVCALAPPMLNPIIYGAKTKQIRDRLVY------VFFP-
--RQK--------------------------------.
>M.domestica or135 complete cds.
----M---------------------PS-------S-NET-SSFPTFFLL---LGIPGLE
-AYHIWIAFPFCIVYLTAVVGNITIMLVIKTEESLHQPMFYFLALLSFIDLGLSTSTIPK
MLGIFWFNFREISFEGCLIQMFFIHTYTGMESVVLLAMAIDRFVAICYPLRYTTILTNKV
VAIMASVVVGRPVLLVIPFSFLLK-RLPFCGH-YI-IPHTYCEHMGIARLACASIRVNII
YGLFTIAALI-FDLILIALSYVQILRAVFRLPSRDARLKALSTCGSHVCVILAFYTPAFF
SFMTHRFGR-NVPRYIHILLANLYVVIPPALNPVIYGVRTKQIRERVQR------VFVQ-
--K----------E-----------------------.
>M.domestica or100 complete cds.
----M---------------------PH-------S-NNT-LFHPPFFIL---LGIPGLE
-NFHIWIGFPFCIVYLIALLGNITILFVIQSEKTLHQPMFYFLAMLATIDQGLSTATIPK
MLGIFWFKLREITFDTCLIQMFFIHIFTVMESAVLSSMAYDRYVAICNPLHYSTVLTNRV
VTIMGIVVVVRSFFTVIPFVFLVL-RLPFCGN-HV-IPHTYCEHMGIARLACASIRVNMV
YGLCAIGTLM-LDIVAIALSYIQILLAVFHLPSQDARLKALSTCGSHVCVILAFYTPALF
SFMTHRFGR-NVPRYIHILLANLYVIVPPMLNPVIYGVRTKQIREKVLK------MLLK-
--N----------------------------------.
>M.domestica or98 complete cds.
----M---------------------PH-------Y-NDT-QFHPPFFIL---LGIPSLE
-NFHIWIGFPFCIVHLIALLGNITILFVIQTEKTLHQPMFYFLAMLATIDQGLSTTTIPK
MLGIFWFKLREITFGTCLTQMFFIHLLTWMESAVLSSMAYDRYVAICNPLHYSTVLTNRV
VAIMGIVGVVRSFFAVIPCVFLVL-RLPFCGN-RV-IPHTYCEHMGIARLACASIRVNMI
YGLCAIGTLI-FDIVAIAVSYILILQAVFHLPSHDARLKALSTCGSHVCVILAFYTPALF
SFMTHRFGQ-NVPRDIHILLANLYVIVPPMFNPVIYGVRTKQIREKVFK------MLLK-
--N----------------------------------.
>M.domestica or99 complete cds.
----M---------------------PH-------F-NDT-LFHPPFFIL---LGIPGLE
-NFHIWIGFPFCIVYLIALLGNITILFVIQSEKTLHQPMFYFLAMLATIDQGLSTTTIPK
MLGIFWFKLREITFGTCLTQMFFIHMLTAMESAVLSSMAYDRYVAICNPLHYSTVLTNRV
VAIMGIVVVVRSFFTVIPFVFLIL-RLPFCGN-HV-IPHTYCEHMGIARLACASIRVNMV
YGLCAIGTLI-FDIVAIAVSYILILQAVFHLPSHDARLKALSTCGSHFCVILAFYTPALF
SFMTHRFGQ-NVPRYIHILLANLYVIVPPMLNPVIYGVRTKQIREKVFK------MLLK-
--N----------------------------------.
>M.domestica or1426 complete cds.
----M---------------------HS-------T-NNT-QFHPFSFLL---LGIPGLE
-AFHTWIGFPFCLVYLIALAGNITILFVIKTEKTLHQPMFYFLAMLSTIDLGLSTATIPK
MLGIFWFKLREISFGACLSQMFFIHNFTGMESIVLVSMAYDRYVAICNPLHYSSVLTNRV
VAMMGLGVLVRSFLTVIPFVFLIL-RLPFCGN-HI-IPHTYCEHMGLARLACASIKVNII
YGLGTICILF-LDIMAIAFSYIQILQAVFRLPSQDARLKALSTCGSHVCVILAFYTPALF
SFMTHRFGK-KVPQYIHILLANLYVVIPPALNPVIYGVRTKQIQEKVLR------MFSQ-
--K----------------------------------.
>M.domestica or94 complete cds.
----M---------------------SI-------S-NDT-QFHPPYFLL---LGIPGLE
-AIHTWIGFPFFIVYLIALVGNITILFVIQTERSLHQPMFYFLAMLATIDLGLSTATIPK
MLGIFWFSLREIIFGTCLTQMLFIHNFTGMESAVLLAMAYDRHVAICNPLRYSIILTNRV
VVAIAVGVLVRSFLSVIPFVFLIL-RLPFCGN-HI-IPHTYCEHMGLARLACASIRINII
YGLGAISILV-FDIIAIAISYGQILQAVFRLPSRDARLKALSTCGSHVCVILAFYTPALF
SFMTHRFGR-NVPRYIHILLENLYVVVPPMLNPVIYGVRTKQIRERVLK------MFYK-
--K----------------------------------.
>M.domestica or97 complete cds.
----M---------------------PL-------S-NNA-SSYPFSFLL---LGIPGLE
-NFHIWIGFPFCAVYLIALVGNITILTVIRLERSLHQPMFYFLAMLASIDLGLSTATIPK
MMGIFWFSLRMISFGGCLTQMFFIHIFTGMESIVLVSMAYDRYVAICNPLHYSSVLTNKI
VALMGLGVLMRSFFICLPFVFLIL-RLTFCGH-YI-IPHTYCEHMGLARLACVNIRINII
YGLWAISILV-LDMVAIAISYVQILRAVFRLPSRDARLKALSTCGSHVCVILAFYSPALF
SFMTHRFGK-NVPRYIHILLANMYVVIPPMLNPVIYGVRTKQIREKVLR------VFCT-
--NSL--------G-----------------------.
>M.domestica or101 complete cds.
----M---------------------FN-------L-NNT-QFHPNSFLL---LGIPGLE
-EVHIWIGFPFCVVYLTALLGNITILFVIQSDKSLHHPMFYFLAILSSIDLGLSTSTIPK
MLGIFWCSLREISFIGCVTQMFFIHLFTGMESAVLLAMAYDRYVAICNPLRYTLVLTNKV
VSIIAIAIALRPLSMVIPFVLLIL-RLPFCGH-HI-IPHTYCEHMGIARLACASIKINII
YGLGAISILV-FDIVAIVVSYVYILRAVFHLPSRDARLKALSTCGSHVCVMLAFYTPAFF
SFMTHRFGR-NIPRYIHILLANLYVVFPPALNPVIYGVRTKQIREKVLK------TFSP-
--K----------------------------------.
>M.domestica or1134 complete cds.
----M---------------------AP-------P-NNT-QFHPSSFFL---LGIPGLE
-DLHIWIAFPFCAVYLIAVMGNITIIFLIQTERSLHQPMFYFLAMLAAIDLSLSTATIPK
MLGIFWFKLKEIMFGACVTQMYVIHMCTSLESVLLAVMAIDRYVAICNPLRYTMILTNKI
VVILGIIIIVRSLLFITPFIFLIL-RLPFCSA-QI-VPHTYCEHMGIARLSCASIRVNIL
YGLVAFSVGF-IDICVIGFSYIKILHTVFYLPSWDARFKALNTCGSHVCVILIFYIPAFF
SFLTHRFGH-NIPGYIHILLANMYVVVPPALNPIIYGIRTKQIRESVLR------IVNT-
--KRF--------------------------------.
>M.domestica or105 complete cds.
----M---------------------GP-------S-NST-QFHPTSFLL---LGIPRME
-YIHIWIGFPFCTVYLIALVGNVSVLLVIKTERSLHQPMFYFLAMLATIDLGLSTATIPK
MLGIFWFNLREILFGACVTQMYVIHMCTGLESVVLTVMAIDRFVAICKPLRYTMILTDKV
VANLGIMIIVRSLVFATPFIFLIL-RLPFCGA-RI-IPHTYCEHMGLARLACTSIRINII
YGLVAFSIGY-IDLLVIGFSYIQILRAVFRLPSHDARIKALSTCGSHVCVMLAFYTPALF
SFMTHRFGH-NIPGYIHILLANLYVVVPPALNPVIYGVRTKQIRERVLR------ILNP-
--KGS--------------------------------.
>M.domestica or1194 complete cds.
----M---------------------GP-------S-NST-QFHPTSFLL---LGIPGLE
-DIHIWIGFPFCTVYLIALIGNVTVLLVIKTERSLHQPMFYFLAMLAIIDLGLSTATIPK
MLGIFWFNLREILFGACVTQMYAIHMCTGLESVVLTVMAIDRFVAICKPLRYTMILTDKV
VANLGIMIIMRSLVFVTPFIFLVL-RLPFCGA-RI-IPHTYCEHMGLARLACTSIRINII
YGLVAFSVGY-IDLLVIGFSYIQILRAVFRLPSHDARIKALSTCGSHVCVMLAFYTPALF
SFMTHRFGH-NIPGYIHILLANLYVVVPPALNPVIYGVRTKQIRERVLR------ILNP-
--KGS--------------------------------.
>M.domestica or1064 complete cds.
----M---------------------PH-------P-NNT-YIHPSSFLL---VGIPGLE
-TAHIWIGFPFGSVYLIALLGNCTILFVIHTEKSLHQPMFYFLAMLAAIDLGLSTATIPK
MLGIFWFHLREISLAGCVAQMFFAHNFTTMESAVLLAMAFDRYVAICHPFKYTTILTTKT
IGTIAGAIILKSLTFMLPLIYLVL-RLPFCDS-HL-IPHTYCEHMGIAKLACASIRVNII
YGLVVIFIVF-VDVILIGVSYIRILQAVFRLPSQDARLKAMNTCGSHICVMLAFYTPALF
TFLTHRFGK-NVPHYIHILLANLYVVVPPALNPIIYGVRTKQIRDRVLQ------IFIK-
--K----------------------------------.
>M.domestica or104 complete cds.
----M---------------------LP-------F-NDT-EFHPISFLL---LGIPGLE
-HFHIWIGFPFCFAYLIAIMGNITILLVIKNEHSLHQPMFYFLAMLATIDLGLSTATIPK
MLGIFWFDLKEIIFGSCLTQMFCIHMFTSMETIVLVAMAFDRYVAICLPLQYSRILTNKI
IGIIAGLAVLRSLSMVAPLVFLVL-RLPFCGH-HI-IPHTYCEHMGIARLAFASIRVNIF
YGLGNISIIL-LDVILIAISYTCILQAVFRLPSWDARFKALNTCGSHICVILAFYFPALF
SFLTHRFGK-NVPQYIHILLANLYVVIPPTLNPIIYGVRTKQIREQVFR------IFQ--
--KES--------L-----------------------.
>M.domestica or136 complete cds.
----M---------------------TL-------SLNDT-GFHPSFFLL---LGIPGLE
-GAHIWLGFPFCILYLVALMGNITILYAIHTEKSLHQPMFYFLAMLSGIDLSLSTATIPK
MLGIFWFHLRAIAFGACVTQVFFIHFFTVMESIVLLAMAFDRYVAICNPLRYSMILTNKT
IGFIALAVFLRSFCMIAPIVFLLL-RLPYCGH-MV-IPHTYCEHMGVARLACASIRVNIF
FGLGNISILF-LDVILIIVSYARILQAVFRLPSRDARLKALNTCSSHICVILAFFMPALF
SFLTHRFGH-NIPHYIHILLANLYVVVPPALNPVIYGVRTKQIRERVLK------IFFK-
--K----------E-----------------------.
>M.domestica or1063 complete cds.
----M---------------------SS-------L-NNT-EFHPQNFLL---LGIPGLE
-ELHIWIGFPFCAVYVIAFVGNLSILFVINSEKSLHQPMFYFLAMLATVDLGLSTATIPK
MMGIFWFNLTEISFGGCLTQMFFIHIFTGMESIVLVAMAFDRYVAICHPLRYSMILTNKA
IVTISGVSILRNFSLVTPMVFLVL-RLPYCGH-HV-IRHTYCEHMGIARLACSSININII
YGLFIICIIF-LDMTLIAISYIQILQAVFRLPSQEARFKALNTCGSHICVILAFFTPALF
SFLTHRFGH-NIPHYIHILLANLYVVVPPALNPVIYGVRTKQIRECLIQ------IFTR-
--KD---------------------------------.
>M.domestica or103 complete cds.
----M---------------------SF-------L-NNT-LSHPSSFLL---LGIPGLE
-AMHIWIGFPFCAMYLVALLGNITILFVIKTERSLHQAMFYLLATLAVIDLGLSTATIPK
MLGIFWLHLREISFEGCVTQMFFIHMFTGMETFMLVAMAFDRYVAICYPLRYSTILTNNI
IGIIAGMAVMKNFILIVPLTFLIF-RLSFCEH-HI-IPHTYCEHMGIARLACVNIRLNVI
FGLFLVCMIL-LDVFLIAVSYVKILQAVFRLPSREARLKALNTCSSHVGVILAFFTPALF
SFMTHRFGQ-NVPHYVHILLANLYVIIPPALNPIIYGVRTKQIRERVVA------IFFI-
--RKR--------------------------------.
>M.domestica or96 complete cds.
----M---------------------LL-------S-NDT-QFHPISFLL---LGIPGLE
-EMHIWIGFPFCSVYLIALLGNLTILFVIQTERSLHQPMFYFLAMLSTIDLGLSTSTIPK
MLGIFWLNQREVSFGSCVAQMFFIHMFTAMETVVLVAMAFDRYVAICHPLRYSMILTNRT
IVITMTILFLINFILVFPMVFLIL-RLPFCGH-HI-IPHTYCEHMGIARLSCANIKINMI
FGLILIAMVF-GDVILIAISYLKILHAVFLLPSREAQLKALNTCGSHICVILAFFIPAFF
SFLTHRFGH-KVPGYIHILLANLYVVVPPALNPVIYGIRTKQIRELVLR------VF-K-
--KK---------------------------------.
>M.domestica or102 complete cds.
----M---------------------SQ-------L-NGT-EFHPSSFLL---LGIPGLE
-SIHIWIAFPFGLVYLIALVGNVTILLVIKTERSLHQPMFYFLAMLSMIDLGLSTSTIPK
MLGIFWFSLREISFAGCLLQMFFIHMFTGMETVLLVAMAYDRFVAICNPLQYTMILTNKT
IIILASVVVGRNLILVTPFVFLIL-RLPFCGH-HI-IPHTYCEHMGLARLACANIKVNII
YGLMVISNII-VDVILIATSYMLILRAVFRLPSRDARLKALNTCGSHVCVMLCFYTPAFF
SFMTHRFGR-NIPRYIHILLANLYVVVPPALNPIIYGVRTKQIRERVLK------VFVQ-
--KE---------------------------------.
>M.domestica or114 complete cds.
----M---------------------SL---------NDT-EFHPAFFLL---LGIPGLE
-AVHLWIGFPFGFVYLIALMGNITILFVIQKDPSLHQPMFYFLAILATIDLGLSTTTIPR
MMGIFWFNLKEIAFEGCLTQMFFMHFFTVMESIVLVAMAFDRYVAICNPLRYNTILTNKI
IIIITEFAVLRSLCMCVPAVLLLL-RLPFCGK-HV-IAHTYCENMGIARVSCGNIRVNSI
FGLGNISILL-LDVVLIAVSYMRILHVVFRFPSQYARLKALSTCGSHVCVILAFFTPAFF
SFLTHRFGH-NIPGYIHILLANLYVVVPPALNPVIYGVRTKQIRDKVMN------VFLK-
--KSD--------V-----------------------.
>M.domestica or1193 complete cds.
----M---------------------SR---------NDT-EFHPAFFLL---LGIPGLE
-AVHLWIGFPFGFVYLIALMGNITILFVIQKDPSLHQPMFYFLAILATIDLGLSTTTIPR
MMGIFWFNLKEIAFESCLTQMFFIHFFTVMESTVLVAMAFDRYVAICNPLRYNTILTNKI
IVIIAEFAVLRSMCQVTPAVFLLL-RLPFCGK-HV-IAHTYCEHMGIARVSCGNIRVNII
FGLGDISILF-LDVVLIAVSYMRILHVVFHFPSQDARLKALSTCGSHVCVILAFFTPAFF
SFLTHRFGH-NIPGYIHILLANLYVVVPPALNHIIYGVRTKQIRDRVMN------VFLK-
--NK---------------------------------.
>M.domestica or1179 complete cds.
----M---------------------SL---------NDT-EFHPAFFLL---LGIPGLE
-AVHLWIGFPFGIVYLIALMGNITILFVIQKDPSLHQPMFYFLAILATIDLGLSTTIIPK
VIGIFWFSLKKIAFESCLTQMFFIHFFTGMESIVLVAMAFDRYVAICNPLRYNTILTNKI
IVIIAEFAVLRSMCQVTPAVFLLL-RLPFCGK-HI-IPHTYCEYMGIARVSCGNIRIHSI
FGLGNVSILF-LDVVLIAVSYMRILHVVFHFPSQDARLKALSTCGSHVCVILAFFTPAFF
SFLTHRFGH-NIPGYIHILLANLYVVVPPALNPIIYGVRTKQIRDRVMN------VFLK-
--KV---------------------------------.
>M.domestica or67 complete cds.
----M---------------------DS-------F-NMS-SFSRGPFML---MGIPGLE
-DFHIWISIPFCIIYLVAIAGNSILLYLITVEHSLHAPMFYFLAMLTVTDLVLSTTCVPK
TLSIFWLGPQEIAFSSCLTQLFFLHYSFVLDSAILLAMAFDRYVAICSPLRYTTILTPQV
IVKIMVGISFRSFFVFVPCVFLVD-RLPFCQT-HI-IHHTYCEHIGVARLSCADISINIW
YGFCVPIMTVIIDVVLIAISYTLILKAVFRLPSLDARQKALSTCGSHVFVILMFYIPAFF
SILAHRFGH-NVPLTFHIMFANLYVVIPPALNPIIYGVKTKQIRDKVFL------LFSI-
--KGT-------K------------------------.
>M.domestica or95 complete cds.
----M---------------------VT-------F-NLS-GYNPDIFIL---VGIPGLE
-QFHIWIGIPFCVIYLIAVVGNSVLLYLIIMERSLHEPMFFFLSLLASTDLILSTAGVPK
TLSIFWFGAREITFSGCLTQMFFLHYSFVLDSAILLAMAFDRYVAICSPLRYSTILTPQA
IIKIIVGICFRSFCIILPDVFLLK-RLPFCQT-RT-IPHTYCEHIGVARLSCADISINIW
YGFAVPIMTVISDVVLIAVSYTLILHAVFRLPSHDARQKALGTCGSHVCVILMFYTPAFF
SILAHRFGH-NVPRTFHIMFANLYIVIPPALNPIVYGVKTKQIRDKIII------LFSP-
--KGT-------Q------------------------.
>M.domestica or66 complete cds.
----M---------------------AT-------F-NLS-SYNPSFFIL---VGIPGLE
-KFHIWIAIPFCVIYLVAIVGNCVLLYLIAVEHSLHEPMFFFLSMLAKTDLILSSTTMPK
LLSNLWFGDKKITFSGCLTQMFFLHFSFVVDSAILLAMAYDRYVAICSPLRYTTILTHQV
IIKIVVGIIFRSFCVILPDVFLLK-RLPFCRT-RI-IPHTYCEHIGVARLSCADISINIW
YGFAVPLMTVVSDIVLIAVSYTIILSAVFRLPSRGARQKALGTCGSHVCVILMFYTPAFF
SILAHRFGH-DVPRHVLILFANFYVAIPPALNPIVYGVKTKQIRDKILL------LFSP-
--KGT-------Q------------------------.
>M.domestica or1192 complete cds.
----M---------------------AT-------F-NLS-SYNPSFFIL---VGIPGLE
-KFHIWIAIPFCVIYLVAIVGNCVLLYLIAVEHSLHEPMFFFLSMLAKTDLILSSTTMPK
LLSNLWFGDKKITFLGCLTQMFFLYFSFFVDSAILLAMAYDRYVAICSPLRYTTILTHQV
ITKIVVGIILRSFCVILPIVFLLK-RLPFCRT-RI-IPHTYCEHIGVARLSCADISINIW
YGVAVPLMTVVSDIVLIAVSYTIILSAVFRLPSRGARQKALGTCGSHVCVILIFYTPAFF
SVLAHRFGH-DVPRHVLILFANFYVAIPPALNPIVYGVKTKQIRDKILL------LFSP-
--KGT-------Q------------------------.
>M.domestica or65 complete cds.
----M---------------------AT-------F-NLS-SYNPSFFIL---VGIPGLE
-KFHIWIAIPFCTIYLVAIVGNCVLLYLIAVEHSLHEPMFFFLSMLAKTDLILSSTTMPK
LLSNLWFGDKKITFLGCLTQMFFLHFSFVVDSAILLAMAYDRYVAICSPLRYTTILTHQV
ITKIVVGIIFRSFCVILPAVFLLK-RLPFCRT-RI-IPHTYCEHIGVARLSCADISINIW
YGVSVLLVTVVSDIVLIAVSYTIILSAVFRLPSRGARQKALGTCGSHVCVILMFYTPAFF
SILAHRFGH-DVPRHVLILFANFYVAIPPALNPIVYGVKTKQIRDKILL------LFSP-
--KGT-------Q------------------------.
>M.domestica or128 complete cds.
----M------------------------------ADTNH-TFNPAVFLL---WGISGLE
-EFHIWISIPFCTMYVVALGGNSLLITFIWMEHSLHEPMYLFLSMLSLSDLFLSSAIMPK
MLAIFWFQDRGISFHACIIQMFSVIAIFVMESTVLLAMAFDRYVAICYPLRYTMILTPSV
IRKIAGFSVTRGLIFTFPFAFLVE-QLPFCGN-NI-IANTYCELPTVSRLACGDITASNI
YILVLSFLSTGLDVILISISYMFILRAVIRLPSRDAQFKALGTCSSHVCVILMFYLPAYL
TLLISHLHC-------VVLLTNLYVVVPPALNPIIYVVRTKQIRDHIIR------RFSQ-
-LG---------LA-----------------------.
>M.domestica or129 complete cds.
----M------------------------------VDTNH-TFHPAVFIL---WGIPGLE
-ELHIWISIPFCTMYVVALGGNSLLIIFIWIEHSLHEPMYLFLAMLAVSDILLSSVIMPK
MLAIFWFQERVISFQTCITQMFSVIAIFVMESTVLLAMAFDRYMAICFPLRYTMILTPSV
IKKIVGFSVARGLMLSVPFVFLVE-QLPFCGN-NI-IADTYCAEAKISRMACGDITAINI
YTLVLSFLSTGLDVILISISYSFILRAVFRLPSRDAQLKALGTCSSHVCVILMFYLPAYL
TVLISHLHC-------VVLLTNLYMVVPPALNPIIYGVRTKQIRDHIIR------RFSQ-
-LD--------RAA-----------------------.
>M.domestica or1441 complete cds.
----M------------------------------AATNH-TFHPVVFLL---WGISGLE
-ELHIWISIPFCTMYVVALGGNSLLIIFICMEHSLHEPMYLFLAMLSTSDLLLSTAIMPK
MLAIFWFEDKVIPFQACITQMFSVIATFVMESTVLLAMAFDRYVAICFPLRYTMILSPMV
IRKIAIFSLARGLLITSPFIFLVE-QLPFCGN-NI-ITNTYCELPKISRLACADITAINI
YTLVLSFLSTGLDVILISISYTFILRAVFRLPSRDAQLKALGTCSSHVCVILMFYIPAYL
TVLISHIQY-------GILLTNLYVVVPPALNPIIYGVRTKQIRDHIIR------RFSQ-
-LGQVCLAGDVRNN-----------------------.
>M.domestica or130 complete cds.
----M------------------------------DSTNY-TFHPTVIIL---KAIPGLE
-KVQFWISIPFSSMYVVALGGNSLLIILIWMEHSLHEPMYIFLAMLAMTDFLLCNTIMPK
MLALFWFQAESISFQACITQMFFVIFIFVMESTVLLAMAFDRYVAICFPLRYTMILTPSV
IWKIAGFSVARGLVITSPFVFLVE-RLPFCGN-NI-IADTYCELTKISRLACADITANNI
YTLVMSFLSTGLDVLLISISYVFILRAVFRLPSRDAQLKALGTCSSHVCVILMFYLPAYL
TVLTSHLGC-------GVLLANLYVVVPPALNPIIYGVRTKQIRDIVTS------RLSQ-
-LGLWSRGEGVQED-----------------------.
>M.domestica or142 complete cds.
----M---------------------------LDLLSNHT-SLLPATFFL---MGVPGLE
-EAHLWLAALLSTMYTVILMGNSLIMTVVCVDPVLHEPMYYFLCVLAGVDIIMATSVAPK
MLSVFWSGNGTIGFTACFTQMYIVHTATAMESGLLLAMAFDRYVAICKPLHYNTILTPQK
ILGINAAIVLRAAIALIPLSWMVS-SLPYCGS-HM-IPHSYCEHMAVAKLACADYMPSSL
YSLIGSSVVVGIDVTFITASYILILQAVFSLSSQKARHKALSTCGSHVGVMALYYLPGLI
SVYVDWIGKDMVPMHTQVLLADLYLVIPPTLNPIIYGLRTKRIWDRLRN------PLVTS
---FPGHHFVNPQKDSRSKQVFVMGN-RSTEGV----.
>M.domestica or147 complete cds.
----M---------------------------VQLHSNHT-SLPPATFFL---MGIPGLE
-ETHLWLAFLLSTMYTMVLVGNGLIMTVIWVDPALHEPMYYFLCVLAGVDIIMATSVTPK
MLSVFWSGNGNIGFSACFTQMYIVHTATALESGLLLAMAFDRYVAICKPLHYNTILTPQK
ILVINVAIVVRATIALTPLSWMVS-RLPYCGS-LA-VPHSYCEHNAVANLACADHTPSNL
YALIGSSVVVGIDVTFITASYSLILRAVFHLSSKNARNKALSTCGSHVGVMALFYLPGLI
SVYVDWWGQNMVPVHVQVLLADLYLVIPPTLNPLIYGLRSKKIWQGVWN------TMTTN
---LPCHHYVNSKKERGPKQVFVMGDIRSACEV----.
>M.domestica or144 complete cds.
----M----------------------------GSLFNHT-LLNTATFIL---LGVPGLE
-AAHLWLAVPLSAMYSIALLGNIIIVTVIWTDSALHEPMYHFLCILAAVDIVMSTSVTPK
ILTIFWSGNGIIGFAACFIQMYIVHASTAVETGLLLAMAFDRYIAICKPLHYQTILTPRT
MIGMGMGIIARAITAVTPMTWMVV-HLPYCAS-HE-IPHSYCEHMAVAKLACADYMPSSL
YSLIVSFIVVGIDVTFIATSYSLILRAVFSLPSRDARVKALSTCGSHVSVMVLYYLPAMV
SIYMAWLGEDIVPLHTQVLLADFYLVIPPMLNPLIYGLKTKRIRERVWN------AMANS
---LPDHICHNSAKDKRPIRVFVMEHSESTWGVQAQK.
>M.domestica or143 complete cds.
----M---------------------------LGSLSNDT-LLNTATFIL---LGVPGLE
-VAHLWLAVPLSAMYCIALLGNIIIVTVIWTDNALHEPMYYFLCILAAVDIVMSTSVMPK
MLNIFWSDNGIIGFAACFIQMYIVHATTAIETGLLLAMAFDRYVAICKPLPYQTILTSRT
MIGMGMGIIARAITAMTPMTWMVV-HLPYCAS-HK-IPHSYCEHMAVAKLACADHMPSSL
YSLIISFLIVGTDVTFIATSYSLILWTVFSLPSRDARVKALSTCGSHVSVMVLFYLPGIL
SIYMAWLGQDMVPLHTQVLLADFYLVIPPMLNPLIYGLKTKRIRERVWN------AVATS
---LPGHACQNSSKEKRPIRVFVMEHSESTWEAQTQK.
>M.domestica or146 complete cds.
----M---------------------------LGSPFNHT-SSNAATFIL---VGVPGLE
-AVHLWLAIPLSAMYTVALLGNILILTVIWADSGLHEPMYYFLCVLAAVDIVMSTSVAPK
MLTIFFSGNGIIGFAACFIQMYIVHAATAVETGLLLSMAFDRYVAICKPLHYQTILTPRT
MLGIGVAIMIRAIMVMTPLSWLIV-HLPYCRS-HV-ILHSYCEHMAVAKLACADHMPSSL
YSLIASFIIVGFDVTFIATSYTLILWAVFNLSSQDARFKALSTCGSHVTVMVLYYLPAMV
SIYMAWLGQDMVPLHAQVLLADFYLVIPPMLNPLIYGLKTKRIRERVWN------AVVIT
---FTGSNCLNSKKEKRSKQVFAI-------------.
>M.domestica or1065P complete cds.
----M---------------------------LELTSNYT-SPS-ITFFL---MGIPGLE
-VTHLWLLVPLSTMYIVALVGNSLILTVIWVDSALHEPMYYFLCILALVDIVMATSVVPK
MLNIFWSGDGIIGFAACFTQMYVVHAATAVETGLLLAMAFDRYVAICKPLHYQTILTQQT
MLGISVAIILRATTFMTPLSWMVS-HLPFCGS-LM-VPHSYCEHMAVAKLGCADHMPSDL
YSLIGSSIIVGIDVIFIATCYSRILQAVFRLSCRDAQLKALSTCGSHVGVMALYYLPGMV
SIYVAWFGQDLVPLPVQVLLADFYLVIPPTLNPLIYGLRTKQIRGRGWS------ILKSC
---LPDQAN----------------------------.
>M.domestica or145 complete cds.
----M---------------------------LAPPCNQT-SDN--SFIL---LGIPGLD
-WVHPWLAAPLSFMYAVALVGNTLILTVIWRDSTLHEPMYYFLCVLAAVDIIMATSVTPK
MLSIFWSGDGGITFSACFAQMYVVHAATAAETGLLLAMAFDRYVAICKPLHYQTILTPKM
MLGIGMAIMMRAILFMTPLSWMVI-QLPFCDS-HL-VPHSYCEHMAVAKLACADYMPSSL
YSLIGSSIIVGSDVSFIATSYSLILQAVFRLSSRNARLKALSTCGSHVGVMVLYYLPGMI
SHYVEWFGQDVVPLHTQVLLADFYLVIPPTLNPIIYGLRTKEIMARVLG------VLGTG
GALFQGSKCRNHV------------------------.
>M.domestica or55 complete cds.
----M------------------SNLPR-----------T-NFSFTTFLL---TGFPGLE
-WAHCWISLPIFAGYLVALLGNITILHLVRTENSLHQPMYYFLAILAVTDLGLCMSTLPT
VLGVLWFDARAIGLVSCILQQHFLHSFSFMESAVLFAMSLDRLVAIRFPLRYATILSGPR
VALAGAILGLRSAVITAAPSIRLF-TFQYCHP-GA-LSHAYCVHQDMIRLACSDTRFNSI
YGLCLIMLAMGSDVLFILISYTIILYTVLSIASARERLKALNTCVSHILAVLCFYVPVLG
LSIVHRFG-RHASPVVHVLMGTVSVLFPPLMNPVIYSVKTHQIRRAIFK------VVSLG
K-R----------------------------------.
>M.domestica or56 complete cds.
----M------------------PNLPR-----------T-NFSFTTFLL---TGFPGLE
-WAHCWISLPIFAGYLVALLGNITILHLVRTENSLHQPMYYFLAILAVTDLGLCMSTLPT
VLGVLWFDARAIGLVSCILQQHFLHSFSFMESAVLFAMSLDRLVAIRFPLRYATILSGPR
VALAGAILGLRSAAITAAPSIRLF-TFQYCRP-GA-LSHAYCLHQDMIRLACSDTRFNSI
YGLCIIMLAMGSDVLFILISYTIILYTVLSIASARERLKALNTCVSHILAVLCFYVPVLG
LSIVHRFG-RHASPVVHVLMGTVSVLFPPLMNPVIYSVKTHQIRRAILK------VVSFG
KTP----------------------------------.
>M.domestica or53 complete cds.
----M------------------PNALS-----------I-NSSSSNFLL---TGFPGLE
-WAHHWISIPVFSVYLTAILGNAIILHIVRTDPSLHQPMYYFLAMLASTDLGLCVSTMPT
VLGVLWLDFRGIHLYACVLQLYVVHSFSFMESAMLFAMAYDRFVAITNPLRYPTILTSSR
IVKITVVLGFRSTMLIIPPVLRLL-GFSYCRH-NL-LSHSYCLHQDMIRLSCSNTRFNSF
YALTVILLSMGSDFLFILLSYVMIFHSVLAIASRREQLKALNTCVSHILAVLCFYVPVLG
LSIVHRFA-RHSSPIIPIVMGNVYVLFPPLMNPVIYSIKTQQIRRAIVR------VISLG
QAR----------------------------------.
>M.domestica or54 complete cds.
----M------------------SSTLD-----------G-NSSYFTFLL---TGFPGLE
-WAHHWISIPVFSVYLTAILGNATILHIVRTDPSLHQPMYYFLAMLASTDLGLCVSTIPT
VLGVLWFDFRGIHLYPCVLQVYVFHAFSFMESAMLFAMAYDRFVAITNPLRYPTILTSSR
VVMIILTLGLRSIIFTIPPIIRLL-WLTYCRN-NV-LSHSYCLHQDMIRLSCSNTRFNSL
YALIVILLSMGSDFLFILLSYIMIFHSVLTIASRREQLKVLNTCVSHILAVLCFYVPVLG
LSIVHRFA-RHSSPIIHIVMGNVYILFPPLMNPLIYSIKTQQIRRAIIR------IISLK
GCR----------------------------------.
>M.domestica or25 complete cds.
----M------------------LAA---------GN--S-SLQSLSFFL---TGFRGLE
-AFHGLISIPFCTIYLTVIVGNVTILHVIRTDTTLHEPMYYFLAMLALTDLGLCLSTLPT
VLGIFWFDIRETGIPACFTQLFFIHTLSLVESSVLLSMSIDRYVAICNPLRYGTILTNGR
IVKMGLCSLLRSALLIVPLPLLLK-RYHYCHS-HV-LAHAYCLHLEIMKLACSSIIINHI
YGLVVVACTVGVDSLLIFLSYALILRTVLSIASREERLRALNTCVSHICAVLLFYIPMIG
LSLVHRFG-EHLPRVVHLLMSYVYLLVPPLMNPIVYSVKTKQIRQRIVK------KFTLL
QRLSNNRQV----------------------------.
>M.domestica or40 complete cds.
----M------------------TLASF-------GN--S-TVRPSTFLL---SGLPGLE
-HIHIWISIPLFSMYLVSILGNCMILFIIKTESSLHQPMYFFLSMLALTDLGLSLCTLPT
VLGIFLFGAREIDHDACFAQLFFIHCLSFLESSVLLSMAFDRLIAICRPLRYASILTNKV
ISRIGMGSLGRSVALIFPLPFMLK-RFPYCGS-QV-LTHSYCLHQEVMKLACADITSNSI
YGMFVIISTVGVDSVLILFSYVLILHTVLAIASQTERLKALNTCVSHICAVLLFYTPMIG
LSVIHRFG-KQAPHLVQVVMGFVYLLVPPMMNPIVYSVKTKQIRDRVIQ------TLRC-
-------------------------------------.
>M.domestica or15 complete cds.
----M------------------SAQ---------PE--F-NISSSTFLL---TGFPGLE
-HLYVWIAIPFSSIYALVLLGNCMILHVIWTEQSLHEPMFYFLAMLALTDLCMGLSTVHT
VLGILWGFSDKISLDACIGQSFFIHGLSFMESSVLLTMSFDRYIAICNPLRYSSILTDAR
IIKIGIAIIIRSFLFITPVIIRLK-IFNYCRP-HV-LSHSFCLHQDLLRLTCSDIRFNSF
YALGLVICTLMLDSVLILLSYVLILKSVLAIASQDERLKSFQTCISHICAVLVFYIPIIS
LTMVHRFG-KNLSPIVHVLMGNIYILFPPLMNPIIYSVKTQQIRSRIQR------LFS--
--GQRN-------------------------------.
>M.domestica or1352 complete cds.
----M------------------FAQ---------SG--Y-NVSASTFLL---TGFPGLE
-QSYVWIAIPFSSIYAMVLFGNCMILHVIRTEQSLHEPMFYFLAMLALTDLCMGLSTVHT
VLGILWGLSHEISLDACIGQSYFIHGLSFMESSVLLAMSFDRYIAICNPLRYSSILTATR
IIKIGIAIVIRSFLFITPAIIRLK-FFHYCRP-HV-LSHSFCLHQDLLRLTCSDIRFNSF
YALGLVICTLLLDSVLILVSYVLILKSVLAIASPDERLKSFQTCVSHICAVLVFYIPIIS
LTMVHRFG-KHLSPIVHVLMGNIYILFPPLMNPIIYSVKTQQIRRRIKR------LFS--
--GQRY-------------------------------.
>M.domestica or18 complete cds.
----M------------------FVLNS-------PN--P-NFTSSHFFL---TGLPGLE
-KSYAWISLLFFSIYAMVILGNCMILHVIQTEPSLHEPMFYFLAMLAFTDLCMGLSTVPT
VLGILWGIIQEITLDACILQTYFIHGLSCMESSVLLAMSFDRYIAICNPLRYTTILTNTR
IIQIGVAIVIRSFLFITPPIVRLK-FFNYCHI-HT-LSHSFCLHQDLLRLACSDIHFNSF
YALALVICTLLLDSLLILISYILILHSVLAIASHEERLKSFQTCVSHICAVLVFYIPIIG
LTMVHRFG-KHLSPLVHVLMGNIYILFPPLMNPIIYSVKTQQIRSRIQR------WFS--
--LKKE-------------------------------.
>M.domestica or1043 complete cds.
----M------------------STL---------LS--P-NLSSSTFLL---TGFPGLE
-LYYSWIAIPFSSIYAIVLLGNCIILHVIRTEPSLHQPMFYFLAMLAFTDLCMGLSTIHT
VLGILWGFSHDIGLNACIAQTYFIHGLSCTESGVLLAMSFDRFIAICNPLRYTTILTNTR
VIQSGLFILLRSALSILPVIIRLK-FFHYCHH-HV-LSHSFCLHQDLLRLACSDIRFNSF
YALALVICTLLLDSLLILLSYILILHTVLAIASHEERLKSFQTCISHICAVLVFYIPIIG
LTMVHRFG-KHLSPLVHVLMGNIYILFPPLMNPIIYSIKTKQIRIRMQR------IFF--
--FKRD-------------------------------.
>M.domestica or159 complete cds.
----M------------------ALS---------NS--S-DVTDPIFLL---KGFPGLE
-SVHIWLSLPFCLAYLVAFGGNVTILAVIWTEPSLHQPMYYFLSILALTDLGMSLSTLPT
ILGVLWQNMQEIQASACYAQLFFIHTFTFLESSVLLAMAFDRFVAICFPLQYSTILTNRV
IGNIALACLLRSMGVVLPTPLLLQ-QYHYCRA-NT-LSHAFCLHQDVLKLSCSDARVNSI
YGLCVVIVTLGIDSVFILLSYLLILYAVLSIASHEERLKALNTCVSHICVVLIFFVPVIG
VSMVHRFG-RHLSPTIHIVMADIYLLLPPVLNPVVYSVRTKQIRAGIIR------KFRTR
KLF----------------------------------.
>M.domestica or1166 complete cds.
----M------------------PVI---------TN--I-SEEPFYFIL---TGIPGLE
-AMHIWISIPFCCLYMISILGNTTILAVIQTESLLHQPMYLFLSMLALTDLGLTLTTLPT
VMQLLWFNVQEISFEACFAQFFFLHGFSFMESSVLLAMAYDRFVAICRPLHYASILTETV
IGRIGIAIVIRCVLAVLPSLFLLK-RLPFCHS-HL-LSHSYCLHQDMIRLVCADTRINSW
YGFVLVLLIIVLDPFLILISYGLILHSVLGTASRAERFRALNNCLSHILAVLVLYVPMVG
ISMAHRFA-RHASPLVHVVMANIYLLSPPVMNPIIYTVKTKQIRQGIYR------LLSQG
KAN----------------------------------.
>M.domestica or1165 complete cds.
----M------------------SAI---------IN--T-TEESFYFIL---TGIPGFE
-AVHVWISIPFFCLYMISLVGNTTILSVIWTEPSLHQPMYMFLSMLTLTDLGLTLTTLPT
VMSILWFNARKISLEACFVQFFFLHGFSFMESSVLLAMAFDRFVAICRPLHYASLLTDTV
VSRIGMAIVIRCIVAVLPPLFLLK-RLPFCNS-HL-LTHSYCLHQDMIRLVCGDTRVNNW
YGLGLVMAIYILDPLLIVLSYALILGSVLRAASKAERLRALNNCLSHILAVIVLYVPMIG
LSMVHRFA-RHASPLVHVMMANIYLLSPPVMNPIIYSVKTKQIRQSILR------LLSQK
KLY----------------------------------.
>M.domestica or61 complete cds.
----M------------------ADF---------NA--S-SIPSSTFYL---TGIPGFE
-TIHHWISIPFCILYFIGITGNCTILHAIWTDPSLHEPMYYFLAMLSFSDMGMCLPTLTS
VLRVLWSISREIEFNTCVTQMFFIHAFSFTGSGVLLAMAFDRYVAICHPLRYATILTPQR
IARIGIFAFLRSSLPVIPLMIRLA-YLPFCHS-HV-LSHSYCLHQDIIRLVCADTKFNFI
YGLLLVTLFWGLDSLGILVSYILILHSVLSIASWEERLKALNTCASHICAVLILYVPMIG
LSIVHRFA-KHASPLVHVLMADIYLLVPPVLNPIIYSVKNKKIRRGILH------LITHK
RIHSTLR------------------------------.
>M.domestica or62 complete cds.
----M------------------AVF---------NA--S-SIPSSIFYL---TGIPGYE
-AIHHWISIPFCILYFIGIAGNCTILHAIRTDSSLHEPMYYFLAMLSFADMGMCLPTLAS
VLRVLWSISREIEFNTCVTQMFFIHSFSFMESAVLLAMAFDRYIAICHPLRYTTILTPQR
IARIGIVAFLRSSLPVIPLMIRLI-YFPFCHS-HV-LSHSYCLHQDIMRLACADTKFNSI
YGLVVIALYWGLDSLGILVSYIFILRSVLSIASWEERLKALNTCASHICAVLILYVPMIG
LSIVHRFA-KHASPLVHVLMADIYLLVPPVLNPIIYSVKNKKIRRGIIY------LFTPK
RIHSTLR------------------------------.
>M.domestica or1408 complete cds.
----M------------------ADF---------NV--S-NSLSTTFYL---TGIPGYE
-VAHHWISIPFCVLYLIGIIGNCTILHIVRTDPSLHEPMYYFLAMLSLTDMGMSLPTLVT
LFRVLWSISREIEFNICVVQMFFIHTFSFTESAVLLAMAFDHYVAICNPLRYATILTPQR
IAKIGVAAFLRSAFCMIPLLALLA-YFPFCHS-HV-LSHSYCLHQDMIRLACADTKFNVI
YGLVLITVLWGFDSLGILVSYIFILRSVLSIASREERLKALNTCASHICAVLILYVPMIG
LSIVHRFA-KDASPLVHILMAHIYLLVPPVLNPIIYSVKTKQIRRGVMR------LLAPK
RICSILE------------------------------.
>M.domestica or19 complete cds.
----M------------------AEF---------NS--S-SSLSTIFYL---IGIPGYE
-ELYHWISIPFFILYMIGIMGNCTILHIVRTDPSLHEPMYYFLAMLSLTDMGMSLPTLVS
VFRVLWSISNEIEFNICVIQMFFIHTFSLTESAVLLAMAFDRYVAICHPLRYSTILTPKR
IIRIGITAILRSSLSITPLMIRLA-YFPFCHS-HV-LSHSYCLHQDMIRLACADTKFNVI
YGVVGIIILWGFDALGILISYIFILRSVLSIASQKERLKALNTCASHICAVLILYVPMIG
VSLVHRFA-KHASPLVHIFMAHIYLLVPPILNPIIYSVKTKQIRVGIIR------LLLPK
RIHSSWG------------------------------.
>M.domestica or1173 complete cds.
----M------------------ADF---------NS--S-SFLSTTFYL---TGIPGYE
-ALYHWISIPFFILYMIGILGNCTILHIVRTDPSLHEPMYYFLAMLSLTDMGMSLPTIVS
LFRVLWSISNEIEFNTCVIQMFFIHTFSFTESAVLLAMAFDRYVAICHPLRYSTILTPKR
IIRIGITAILRSSLSITPLMIRLA-YFPFCHS-HV-LSHSYCLHQDMIRLACADTKFNVI
YGLVLITILWGFDALGILISYIFILRSVLSIASQKERLKALNTCASHICAVLILYVPMIG
LSLVHRFA-KHASPLVHIFMAHIYLLVPPILNPIIYSVKTKQIRVGIIR------LLLPK
RIHSTWG------------------------------.
>M.domestica or1174 complete cds.
----M------------------ADF---------NS--S-SSLSTIFYL---TGIPGYE
-ELYHWISIPFFILYMIGILGNCTILHIVRTDPSLHEPMYYFLAMLSLTDMGMSLPTLVS
VFRVLWFISNEIEFNTCVIQMFFIHTFSLTESAVLLAMAFDRYVAICHPLRYSTILTPKR
IIKIGITAILRSSLTSTPPLVSLA-YFPYCHS-HV-LSHSYCLHQDMIHLACADTKFNVI
YGVVVIIILWGFDALGILISYIFILRSVLSIASQKERLKALNTCASHICAVLILYVPMIG
LSLVHRFA-KHASPLVHIFMAHIYLLVPPILNPIIYSVKTKQIRVGIIR------LLLPK
KIHSTWG------------------------------.
>M.domestica or1044 complete cds.
----M------------------ADF---------NS--S-SSLSTIFYL---TGIPGYE
-ALYHWISIPFFILYMIGIMGNCTILHIVRIDPSLHEPMYYFLAMLSLTDMGMSLPTLVS
LFRVLWSISNEIEFNTCVIQMFFIHTFSLTESAVLLAMAFDRYVAICHPLRYSTILTPKR
IIKIGITAFLRSSLSSTPPMVRLA-YFPYCHS-HV-LSHSYCLHQDMIRLACADTKFNVI
YGVVVIIILWGFDALGILISYIFILRSVLSIASQKERLKALNTCASQICAVLILYVPMIG
ISLVHRFA-KHTSPLVHIFMAHIYLLVPPILNPIIYSVKTKQIRMGIIR------LLLPK
KIHSTWE------------------------------.
>M.domestica or21 complete cds.
----M------------------AIS---------ND--S-NVLSSIFYL---TGIPGYE
-EAHCWISIPFCLLYLIGIVGNSTILHIIRTDPSLHEPMYYFLAMLSLTDMGMSLSTLPT
VLRIFWFNANEITFDACVIQMFFIHSLSLMESAVLLAMAFDRYVAICNPLMYAVILTPRR
IVKMGVILLLRSTTLLPPLLIRLL-WYPFCSS-HV-LSHSFCLQQDMIRLSCADTTFNVM
YGLALIILFWGVDSLGIIMSYIFILRSVLRIASREERLKALNTCASHICAVLILYVPMIG
LSMVHRFA-KHSSPLVHILMANIYLLVPPVLNPIIYSVKTKQIRRGIFR------MLAPQ
RLLSTLK------------------------------.
>M.domestica or26 complete cds.
----M------------------------------WP--N--NSLSPFLL---TGFPGLE
-AVHHWISIPFFFVYFSVILGNGTLLFLIKDDHSLHEPMYYFLAMLATTDLLVTLNTMPT
VLGVLWLDQREIQLELCFSQAYFVHSLSIVESGVLLAMAYDRFIAIRNPLRYRSILTNSR
VVKIGVGVLLRGCMSVVPPIVPLH-FFPYCHS-HV-LSHAFCLHQDVIKLACADITFNRI
YPMVLVSFTFFLDFLVILFSYILILKTVMSIASGEERNKALNTCISHICCVLVFYVTVIG
LSLIHRXG-KHAPHVIHITXEYIHFLFPPFMNPVIYSVKTKQIXNGILR------SSL--
YTDSEL-------------------------------.
>M.domestica or28 complete cds.
----M------------------------------WF--N--NSLSPFLL---TGFPGLE
-AIHHWISIPVFVVYFSVIIGNGTLLFLIKDDHSLHEPMYYFLAMLAGTDLLVTLNTMPT
VLRVLWLDEREIGHGTCFSQAYFIHSLSFVESGVLLAMAYDRFIAIRDPLRYRSILTNSR
VLKIGIGAFLRGFISVVPPIVPLH-FFPYCHS-HV-LSHAFCLHQDVIKLACADITFNRI
YPVVLLSFIFFGDSLIILFSYLLILKTVMSIASGEERNKALNTCISHICCVLVFYVTVIG
LSLIHCFG-KHAPHVVHITMSYIYFLFPPFMNPIIYSIKTKQIRNGILR------KFS--
LHRFRA-------------------------------.
>M.domestica or27 complete cds.
----M------------------------------WP--N--ISSAPFVL---TGFPGLE
-EAHQWISILFLAVYITVILGNGTLLVLIRDDHSLHEPMYYFLAMLAATDLGVTITTMPT
VLGVLWLDHREIDHGVCFSQAYFIHSLSIVESGVLLAMAYDRFIAIRNPLRYTSIITNSR
VVKIGVGALLRGCVSIVPPIVPLH-WFPYCHS-HI-LSHAFCLHQDVIKLACADITFNRI
YPVVLVSFTVFLDSLIILLSYILILKTVMGIASGEERAKALNTCVSHICCVLVFYVTVIG
LSLIHRFG-KHVPRVAHIAMSYVHFLFPPLMNPIIYSIKTKQIQRGILH------MFS--
LCKSKD-------------------------------.
>M.domestica or1177 complete cds.
----M------------------------------WH--N--SSTVPFLL---TGFPGLE
-RAHCWISIPFFIVYTSVILGNGTLLFLIKDDHSLHEPMYYFLAMLAATDLGVTLTTMPT
VMGVLWLNHREISHGLCFSQAYFIHTLSVMESGVLLAMAYDRFVAICNPLRYTSILTNSR
VMKIGIVVFMRASLSIIPLIMRLH-WFPYCHS-HI-LSHTFCLHQDVIKLACADITFNRI
YPVVLVSLTGFLDSIIILFSYVLILKTVMSIASGEERAKALNTCVSHVCCVLVFYVTVIG
LTLIHRFG-KHAPPVVHITMSYVYFLFPPLMNPIIYSVKTKQIQNGILR------IFS--
LHRPIA-------------------------------.
>M.domestica or29 complete cds.
----M------------------------------WP--N-GSNTAPFLL---TGFPGLE
-VAHRWISIPFFVVYLSVILGNSGLLFLIKNEHSLHEPMYYFLAMLAATDLGVTLTTMPT
VLGVLWLDQRKIGHGICFSQAYFIHTLSIVESGVLLAMAYDRFIAIRNPLRYTAILTNSQ
VMKIGIGVLMRAALSIMPIIVRLH-WLPYCHS-HV-LSHAFCLHQDVIKLACANITFNRL
YPVVVVFALVLMDFLIIVFSYVLILKTVMGIASGEERAKALNTCVSHICCILVFYVTVVG
LTFIHRFG-KHVPHVVHITMSYVYFLFPPLMNPVIYSVKTKQIQTGFLR------LFS--
YNKAGM-------------------------------.
>M.domestica or139 complete cds.
----M------------------LSLNH-------S--------NTTFLL---MGLPGLE
-EMYIWLSIPLCVMYIVAVAGNSLILWVVKSETILHQPMYYFLSMLAMTDLGLSFSTLPT
MLTIYLLGHREVEVDACLAQLFFIHTFSVMESSVLLSMAFDRFVAICNPLRYTTILPSSR
VAGLGLAIVVRSIGLHVPAPIMLK-KLPYCHT-GH-LSHSYCLHPDVMKLACADTRVNSA
YGLFVVLSTLGMDSMLIVASYVLILYAVLTIASQTERLKALNTCVSHICAVLLFYTPMIG
LSMIHRFG-KQASPCIRVLLSYLHFLMPPMVNPIVYTIKTKQIRQRIFH------FFQSS
GAKMRIRQEH---------------------------.
>M.domestica or57 complete cds.
-----------------------------------------------------MDLPGLE
-HAHHWTAIPVCTIYLLSFLGNITILYIVKTVPSLHTPMYLFLSMLSMADLGLSASTLPS
MISVFLLGHREINSATCFAQLFFIHTFAVIESAVLLAMAFDRCVAIREPLRYATILTNWR
IGAIGLAIVTRSAGLHLPLLVLLN-RLNFRSI-ST-LSHSYCVHPDVLKMACSNTRVNSA
LGLFVMLSTLGLDVLLILFSYVLILYTVLSIASNTERLKALNTCISHICAVLLFYTPTVS
LSMIHRFG-KKMPVQVYMLLSYLHFLVPPMLNPIVYSIKTKEIRVRILT------MLYP-
-------KKF---------------------------.
>M.domestica or58 complete cds.
-----------------------------------------------------MDLPGLE
-HAHHWTSIPVCSIYLLSFLGNIAIMYIVKTVPSLHTPMYLFLSMLSMADLGLSASTLPS
MMAVFLLGHREINSATCFAQLFFIHTFSVIESAVLLAMAFDRCVAIREPLRYATILTNWR
IGAIGLAIVTRSAVLHLPLPVLLN-RLNFRSI-ST-LSHSYCVHPDVLKLACSNTRVNSA
LGLFVMLSTLGLDALLILFSYVLILYTVLSIASNTERLKALNTCISHICAVLLFYTPLVS
LSLIHRFG-KKMPAQVYMLLSYLHFLVPPMLNPIVYSIKTKEIRVRILR------MLHP-
-------KK----------------------------.
>M.domestica or148 complete cds.
----M--------------------------DSSIFSCNASSHDHPTFLL---TGFPGLE
-ASHHWVSIPINLICLISILGNSTILFLIRTDPSLHEPMFIFLSMLVASDLGLCASTFPT
MVQLFWLGARELPIDLCAAQMFFIHAFTYVESGVLLAMAFDRFVAIKDPLHYSSVLTHST
MAKIGAGVLVRAVMLNVPGPVLLR-RLDFPPV-SV-LSHCYCLHCDLVGLACSDTKINSF
FGLVSILLSLGIDSTLIVVSYVLILRTVLGIASPEERFKALNTCVSHLCIVLIFYMPKLG
LSILHRVE-KHTYPALAVLMANLHFLVPPFMNPIIYCIKSKQIRQGLLR------RFWQI
RVETS--------------------------------.
>M.domestica or90 complete cds.
----M------------------ASF----------N--N-SHFRP-FLL---TGFPGLE
-AFHPQISIVFCFLYLIAILGNGTILVVIWEEETLHQPMFLFLSMLAASDLGICITTLPT
LFKLFWFNAREINIDACLVQMFFIHVFSLMESGILLSMAFDRYVAISNPLRYTAILTNSV
IMKIGLGLLVRAVSVIFPGPWLIK-QMKFCKT-NV-LSHSYCLHPDIIQLSCSDHRISSI
TGLIIIISTFGTDSLLILLSYLKILIIVLSIASQKEQLKALNTCVSHICAVLLVYIPMLG
VSIIHRFG-KYVPPVIHIIMGYVYLLIPPVLNPIVYCTKNHEIRTHIIR------LF--Q
PK-----------------------------------.
>M.domestica or59 complete cds.
----M------------------DSF----------N--N-SDFRP-LLL---TGFPGLE
-ASHPQISVLFCVLYLIAIIGNSLILVVVWQEQSLHEPMYYFLSMLAASDLGLCATTLPT
LLKLFWLNARQIAFDSCLVQMFFIHVFSLMESGILLTMAFDRYVAISNPLHYTTILTNAT
IVKIGFGLTLRATAVILPGPFLIK-RLKFCKA-NV-LSHSYCLHPDIIKLSCSDHRINSI
YGLIIIIITFGVDSVLILLSYLRILITVLGIASHQEQLKALNTCVSHICAVLLVYIPMLG
VSIIHRFG-KHVPPVVHIIMGYVYLLVPPVLNPVVYCIKTHQIRTRILR------LW--Q
TK-----------------------------------.
>M.domestica or154 complete cds.
----M------------------SVF----------N--S-SVLYPRFLL---TGFPGLE
-AMYGLISVPICLVYIISITGNITILFIIQTEPSLHQPMYYFLSMLAMTDLGLSSTTLPT
MLSVFWFHSREIPFNACLIQMYFIHVFSIIESAVLLAMAFDRFVAIREPLRYSTILTNGV
IIGIGLAIAGRALTLVFPASFLLK-RLQYRPI-NV-LSYSFCLHQDLIKMTVSSRRISSI
YGLMVVIFSMGLDSVLLLLSYMLILATVLSIASKSERVKALNTCISHICAVLTFYTPMIG
LSMIRRYG-QNASPIVHVLMANVYLLVPPLMNPIVYSVKTKQIRLRILK------KFKKQ
KG-----------------------------------.
>M.domestica or1169 complete cds.
----M------------------TVF----------N--N-SALYPQFLL---TGFQGLE
-AKYSLISLPICLIYIISIAGNITILFIIRTEPSLHQPMYYFLSMLALADLGLSTVTLPT
MVSVFWFHARDISFAACAVQMYFIHVFSITESAILLAMAFDRVVAIREPLRYSAILTNNI
IIRIGLASAGRALILLFPVPVLLK-RLQFQNI-TT-LSYPFCLHQDLIKLTVSSPRISSI
YGLIVVISSTGVDSVLLLLSYILILVTVLSVASKTERAKALNTCISHICAVLILYIPMIG
LSIISRFG-QNVSPVLHVLMADVYLLVPPLMNPIVYSVKTKQIRLCILK------KFIKQ
KG-----------------------------------.
>M.domestica or1049 complete cds.
----M------------------SPLNN-----------S-DFIFSTFLV---TGIPGLE
-TMHMWLSIPFSMMFFVTLAGNITIMWIIWTERSLHAPMYLFLAMLTASDLGLSLSAFPT
LIRILWLEAREMSFSACFTQMFFIHTFQNFESAVILVMAFDRYVAISKPLHYASILTSSV
IAKIGLAILLRTLTVEVPLPILLR-RLHFCCS-NV-LSHSYCLHPDIIKLSCSDTRINSI
FGLFTVLSTMIFDFLLILFSYVLILKTVLSIASHGGRLKALNTCISHLCAVVLFFTPMVS
LSMLHRFG-PKLPSHVYVLLANMHFLIPPVMNPIVYVVKTKQIRERIIR------ILFRK
GPGKP--.------------------------------
>M.domestica or1171 complete cds.
----M------------------SVPNS-----------T-ENTFSTFLV---TGIPGLE
-AMYMWLSIPFSAMFLVTLAGNITIMLVIWTERSLHVPMYFFLAMLAASDLGLSLSTFPT
MLRIFWLKVQEMSLPACFIQMFFIHTFQDFESAVILAMAFDRVVAISKPLHYASILTSGV
ITKIALAILIRTVAVQVPLPILLR-RLRFCRS-TV-LSHSYCLHPDIIKLSCSNTRINSI
FGLFVVLSTMGLDFLLILFSYILILKTVLSIASHGGRLKALNTCISHLCAVVLFFTPMIC
LSMLHRFG-PKLPSHIYVLIANMHFLIPPVMNPIVYVVKTKQIRDTIIK------VFHRK
GPEES--.------------------------------
>M.domestica or1050 complete cds.
----M------------------SLLNS-----------S-D--FSTFLV---TGILGLE
-DMHMWLSIPFSAIFLVTLAGNITIMLVIWTERSLHVPMYLFLAMLAASDLGLSISTFST
MLRIFWLEAREMSFPACFTQMFFIHSFQQFESAVILAMAFDRYVAISKPLHYASILTSGV
IAKIGVAILVRTMAVQVPAPILLR-RLHFCRS-NV-LSHSYCLHPDIIKLSCSNTRVNSV
FGLFVVVSTLGLDFVLILFSYVLISKTVLKIASFGGRLKALNTCISHLSAVILFFTPMIC
LSLLHRFG-PKLPSHVYVLIANMHFLIPPVMNPIVYVVKTKQIRDKVIR------IFLKK
RSGETHP.------------------------------
>M.domestica or1045 complete cds.
----M------------------AAT-N-------HS--F-FQ-HLHFVL---TGIPGLE
-RGYYWMALPLGFIYAIAILGNGIIISTIKSETSLHIPMYYFLCMLALADLGLALCTLPT
MLGIFWFDYKLIAFDACLVQMYFIHTFSAIESGVLVAMAFDRVVAIRNPLRYGTILTSGV
VCRIGAAILTRAVCVVFPVPFLIK-RLPFYRS-NV-LSHSFCLHQDVMRLACASTRVNSL
YGLIAVIFTKGSDSLSILLSYIFILRTVLAIASGEGRLKALNTCVSHICAVLIFYVPLIG
VSVIHRFG-KHLSPLTHALMANAYLLVPPVLNPIVYTVKTKEIRRKIIQ------IFSQ-
-TKVTVES-----------------------------.
>M.domestica or83 complete cds.
----M------------------LTL-N-------VS--H-IN-HHSFIL---TGIPGMP
-EKNPWMAFPLGLLYTLTLLGNCTILSIIKMDRSLHEPMYYFLSILALSDVGLSMSTLPS
MLSIFWFNAPEIPFDACITQMFFIHGFGVVESGVLVSMAFDRFVAIRDPLRYASVLTSGV
IGKIGLGVIARTVCVVFPVPFLIK-RLPFCSS-NV-LSHSYCLHQDAMRLACASIRVNIL
YGLITVICTLGLDALIILFSYMLILKTVLGIASWAERLKAFNTCLSHICAALLFYVPLIG
VTMAHRFG-KHLSPIVHTLMANVYLLLPPVLNPIIYSIKTKQIRKRIVQ------LFIR-
-RKGRT-------------------------------.
>M.domestica or1422 complete cds.
----M------------------SML-N-------YT--R-FR-HQTFTL---TGIPGMP
-EKDYWMALPLFLLYSVTLLGNITILMVIRLEQSLHEPMYYFLAMLAATDLSLSLSSLPT
MLRVHWFGQYSVAFDACITQMFFIHMFGGVESXVLVAMAFDRXVAIRFPLHYASILTHGV
IGKIGAAIVFRSVAAVLPVPFLIK-RLPFCHS-NV-LSHAYCLHQDAMRLACADTRINSL
YGLLAVIFIIVLDALVLLFSYILILHAVLGIASREEQFKVLNTCFSHICAVLLFYIPLIG
MTLIHRFG-KHLSPIVHTFMANVYLLLPPVLNPIVYSIRTREIRRRIVR------VL---
-SRAGF-------------------------------.
>M.domestica or1048 complete cds.
----M------------------STINV-----------T-NYDDLNFLL---IGIPGLE
-HVHIWISIPFSSMYIVAILGNCTILFFIKTEGSLHEPMYYFLSMLSVSDLGLSLSSLPT
TMGILLFDVQEIHATACFTQEFFIHLFTVTEASVLSVMAFDRYVAIRNPLRYSTILTGSR
VAKIGFVLAAKNILLILPLPFLLR-RLKFCQK-TH-LSHSYCLHQDVMKLACSNNRVNII
YGLCAALSTM-LDLIFITFSYIMILKTVLGIAAPKEQLKALNTCISHISAVLIFYVPMLS
AAMLHRFA-QHVSPLIHILMADIFLLVPPLMNPIVYCVKTRQIREKILE------KM-GL
KRR----------------------------------.
>M.domestica or44 complete cds.
----M------------------STFNN-----------S-KGEVFTFFL---IGLPGLE
-YTHIWISIPICLIYFVTILGNCIILFIIKTESSLHKPMYYFLSMLAFSDLGLSLSSLPT
MLRVFLLNAPRISADACFAQQFFIHGFSLMESSVLMIMSFDRFLAIHNPLRYSSILTNAR
ATKLSLVLTMTSFLFILPFPFTLK-SLTYCKR-NL-LSHSYCLHQDVMKLACSDNKVDVI
YGFFVAMVGM-LDLVLIAISYIFILKTVSGIGSQQEQLKALSTCVSHICAVLIFYIPIIS
LAVLYRFG-KNAPLVIRILMADVLLLVPPLMNPIVYCVKTQQIRVRILK------KL---
YLK----------------------------------.
>M.domestica or1046 complete cds.
----M------------------SAFNT-----------S-EIQISTFLL---IGIPGLE
-HVHIWISIPICLIYIIATIGNCIILLLIKTESSL--PMYYFLSMLAISDLGLTLSSLPT
MLRIFLFNATRISIDACIAQEFFIHTFTAMESSVLLIMSFDRFIAIRNPLRYSSILTNTT
IIKIGFILAIRCLVFILPFPITLK-RLRYCNR-NL-LSHSYCLHQDIMRLACSDNRVNVI
YGFFVTVIGM-LDLAIIAMSYILILKTVLGIASHQERLKALSTCISHICAVLIFYVPVVT
LSIIYRLA-KHGSPLIRILIADIFVLFPPMMNPIVYCVKNHQIQEKVIR------KL-CL
KEA----------------------------------.
>M.domestica or1047 complete cds.
----M------------------SAFNT-----------S-EIQISTFLL---IGIPGLE
-HVHIWISIPICLIYIIATIGNCIILLLIKTESSLHEPMYYFLSMLAISDLGLTLSSLPT
MLRIFLFNATRISIDACIAQEFFIHTFTAMESSVLLIMSFDRFIAIRNPLRYSSILTNIT
IIKIGLIFAIRCLLLILPFPITLK-RLRYCNR-NL-LSHSYCLHQDIMRLACSDNRVNVI
YGFFVALIGM-LDLAIISMSYILILKTVLGIASHQERLKALSTCISHICAVLIFYVPIVT
LAIVHRFA-KHGSPLIRILIADILVLIPPLMNPIVYCVKTRQIREKVLG------KL-CL
KKA----------------------------------.
>M.domestica or1161 complete cds.
----M------------------SAFNI-----------T-EDKISAFFL---TGIPRME
-HVYIWMSIPICLIYIIEALGNSAILILIKTEPSLHEPMYYFLSMLAFSDLCLSFSTLPT
MLRIFLFNATGISTDACIAQEFFIHTFGAMEYSVLVIMSFDHFLAIRNPLRYSSILTNVR
VMQIGLIFAILSFILLLPLPITLR-KLKYCKG-NH-LSYSFCLLQDIMRLACSDSRIKVI
YGFFVAILSL-LNFLVIVMSYVLILKTVLGIASHQEHLKPLSTCVSHFCAVLIFYMPIIS
LSIAHRFA-KHGSPIIRILLADIFLFVPPLMNPIVYCVKTRQIWERVLG------KL-RL
KKA----------------------------------.
>M.domestica or1160 complete cds.
----M------------------STLNI-----------T-EDEISTFFL---TGIPGME
-HVHIWISIPICLIYIIAALGNSTILLLIKTEPSLHEPMYYFLSMLAFSDLCLSFSSLPT
MLRIFLFNATGISTDACIAQEFFIHTFTAMESSVLVIMSFDRFIAIRNPLRYSSILTSVR
VVQIGLIFAIRCFIFILPFPITLR-KLRYCKG-NH-LSYSYCLHQDIMRLACSDNRINVI
YGFFIAILSM-LDFSVIVMSYVLILKTVLGIASHQERLKALNTCVSHFCAVLIFYMPIIS
LSIVHRFA-KHGSPIIRILIADIFLLVPPLMNPIVYCVKTRQIRERVLG------KL-GL
KKT----------------------------------.
>M.domestica or43 complete cds.
----M------------------STLNI-----------S-EGIVSTFIL---IGIPGLE
-HIHIWISIPICLMYIIAALGNCTILFIIKTEPSLHEPMYYFLSMLAISDMGLSFSSLPT
MLKIFVFNSPAIFPNACFAQEFFIHGFTDMESSVLLIMSFDRFLAIRNPLRYSSILTSAR
VTQLGLVLAIKSILLVLPLPFILK-RLIYCKK-RL-LSHSYCLHQDVMKLACSDNQVNFI
YGFFVALCMM-SDFVFIVISYMLILKTVLSIASHGERLKALNTCVSHICAVLIFYVPIIT
LAAMHRFA-KHKSPLAMIIIADVFLMVPPLMNPIVYCVKTRQIREKILG------RL---
GLK----------------------------------.
>M.domestica or1167 complete cds.
----M------------------SELNT-----------S-E--IKMFFL---IGIPGLE
-HVHIWISIPICFMYLIAILGNCTILLVIKTEASLHEPMYYFLSMLAISDLGLSLSSLPT
MLRIFLFNAPGITPDACFAQEFFIHGFSVMESSVLLIMSFDRFIAIHNPLRYSSILTTAR
ISKMGLVMAIRSFLLVLPLPLTLK-RLRYCHK-NV-LSHSYCFHHDVMKLACSDNRVNVI
YGFFAALCTM-LDLVCIALSYLLILKTVLGLASFSERLKAFNTCVSHICAVLIFYVPIIT
LAAMHRFA-KHKSPLTMILIANIFLLVPPLMNPIVYCVKTRQIREKILG------KLFTM
CGR----------------------------------.
>M.domestica or1133 complete cds.
----M------------------SELNT-----------S-E--IKIFFL---IGIPGLE
-HVHIWISIPICFMYLIAILGNCTILLVIKTEASLHEPMYYFLSMLAISDLGLSLSSLPT
MLRIFLFNAPGITPDACFAQEFFIHGFTVMESSVLLIMSFDRFIAIHNPLRYSSILTTAR
ISKMGLVMAIRSFLLVLPFPLTLK-RLRYCHK-NI-LSHSYCFHHDVMKLACSDNRVNVI
YGFFAALCTM-LDLVCIALSYLLILKTVLGLASFSERLKAFNTCVSHICAVLIFYVPIIT
LAAMHRFA-KHKSPLTMILIANILLLVPPLMNPIVYCVKTRQIREKILG------KLFTM
CGR----------------------------------.
>M.domestica or1038 complete cds.
----M------------------SELNT-----------S-E--VKIFFL---IGIPGLE
-HVHIWISIPVCFMYLIAILGNCTILLVIKTEASLHEPMYYFLSMLAISDLGLSLSSLPT
MLRIFLFNAPGITPGACFAQEFFIHGFTVMESSVLLIMSFDRFIAIHNPLRYSSILTTSR
ISKMGLVMAIRSFFLVLPFPLTLK-RLRYCHK-NL-LSHSYCLHQDVMKLACSDNRVNVI
YGFFVALCTM-MDLACIALSYLLILKTVLGLASFSERLKAFNTCVSHICAVLIFYVPIIT
LAAMHRFA-KHKSPLTMILIANIFLLVPPLMNPIVYCVKTRQIREKIHG------KLFTM
CGR----------------------------------.
>M.domestica or1159 complete cds.
----M------------------GLF----------N--V-SH-PTVFLL---TGIPGLE
-SSQEWLAGPLCVMYIVALGGNVMILLAVRGESSLHAPMYYFLSMLSFSDVAMSLATLPT
VFRTFCLNARTIVFDVCLTQMFLIHSFSMMESGILLAMSFDRYVAICNPLRYASVLTNQV
IVGMGLAVTARSFTTLFPLPFLIK-RLPICRS-NV-LSHSYCLHPDMMKLACADITVNSI
YGMFVLVSTFGLDLLFIILSYVLILRSVLAIASREERLKALNTCVSHICAVLIFYIPMIG
VSTVHRFG-KHAPRYVHVLMSNIYLFVPPVLNPIIYSAKTKEIRRSIVR------MFHR-
-LAN---------------------------------.
>M.domestica or37 complete cds.
----M------------------WHF-N-------DS--H-FQ-PDKLQL---TGIPGLE
-TGEGWVALIFCLLYLISIGGNLAILGLVVRETALHQPMYYFLSMLSLNDLGVSLSTLPT
MLGTFCFNYREVGFDACLVQMFFIHTFSFMESGILLAMSFDRFVAICNPLRYATILTNTR
IVVMGLAILLKSFVTLFPFPFLVK-RLPFCKG-NV-LHHSYCLHPDLMKVACGDIHVNNI
YGLFVVIFTYGVDSTFILLSYALILKAVLAIASQEQRLKALNTCISHICAVLAFYVPIIA
VSMIHRFW-KKAPPVVHVMMSNVYLFVPPMLNPIIYSVKTKEIRRGFLK------IFQK-
-S-----------------------------------.
>M.domestica or155 complete cds.
----M------------------GNSAT-------TN--G-TE-LPSFTL---TGLPGLE
-ASQHWMFLLLGALYTVSIVGNSLILFIVKEEQSLHQPMYYFLSLLSVNDLGVSLSTLPS
VLATFCFHAQEITFDACMAQMFFIHLFSFMESGILLAMSFDRYVAICNPLRYSTILTDNR
VAQMSLFIGIRSFCVVFPMPFLLK-RLPFCKP-NI-LSHAYCLHPDLIHLPCGDITINNI
FGLCIVISTFVLDSALILLSYILILHSVLAIASQEERLKTLNTCVSHICAVLIFYVPMVS
VSMVHRYG-RAAPPYVHTLMSLVYLFVPPMLNPVIYSIKTKEIRRRLIR------LFSV-
-TKL---------------------------------.
>M.domestica or1164 complete cds.
----M------------------GSS-S-------TN--S-TG-LPPFTL---TGLPGLE
-DSQHWMFLLLGALYSVSIVGNSLILFIVKEEQSLHQPMYYFLSLLSVNDLGVSLSTLPS
VLATFCFHAQEITFDACMAQMFFIHLFSFMESGILLAMSFDRYVAICNPLRYSTILTDAR
VAQMSLFIGVRSFCMVFPLPFLLK-RLPFCKA-NI-LSHAYCLHPDLIRLPCGDITINNI
FGLCIVLSTFVLDSVLIFLSYVLILRSVLAIASQEERLKILNTCVSHICAVLIFYMPMMG
VSMVHRYG-RYAPPYVFTLMSLVYLFVPPMLNPVIYSIKTKEIRQKLIR------LFFV-
-TKP---------------------------------.
>M.domestica or1042 complete cds.
----M------------------ESF-L-------TN--D-SG-LPPFIL---TGFTGFE
-DSQQWIFLLFGALYSVSIVGNCLILFIVKEEESLHQPMYYFLAVLSVNDLGVSLSTLPT
VMATFCFHAREIAFEACMAQMFFIHFFSWTESGILLAMSFDRYVAICNPLRYSTILTDAR
VAQMNLAVVLRSFFMVFPLPFLLK-RLPFCRA-NV-LSHAYCLHPDLIHLPCGDSTPNSI
YGLCIVISAFGLDSALILLSYVLILRSVLAIASREERLKTLNTCVSHICAVLIFYVPMVG
VSMAHRFG-KNSLPHLNTVMSVIYLFVPPMLNPVIYSIKTKEIRWRIIR------IFSA-
-SSSVQRELG---------------------------.
>M.domestica or22 complete cds.
----M------------------GVLAN-----------V-TLSPLPFYL---TGIPGLE
-AQHGWLSIPFFAMYVVAIVGNTLILAAVQAESSLHEPMYLFLSMLAITEVGVSVSTLPT
VMGILWFDAREISMGGCLAQMFFIHTFSCMESGVLLAMSYDRYVAIYNPLRYTTILTLPR
IVAMGLAITLKSVAFMAPLPFLLQ-RLPFCHA-NV-LSHSYCLHSDLIQLPCADTTINSI
LGLSIVLASFGLDSLLIVFSYALILWTVLGIASKEGRLKALNTCASHICAVLLYYVPMIG
VSVMHRAA-KHASPIAHTLMSSAYLFVPPVLNPIIYSVKTKPIRKGILS------LFSRK
RILP---------------------------------.
>M.domestica or23 complete cds.
----M------------------GMTFN-------I---S-QLTPETFLL---TGLPGLE
-AIYPWLAIPFCSMYLVALVGNSLILLVIHGSPPLHQPMYLFLAMLAFSELGVSASTLPT
VISIFLFNSNEINFDACLFQMFSIHSFSIMESAVLLAMSVDRFIAIYSPLRYATILTLPR
IARTGIAIGLKSVVVMFPLPFLLR-RLPFCGH-NT-LSHSYCLHSDLIQLPCGNTRPNSI
LGLCIVTSTFGLDSLLIVISYGLILHTVLGIASGEGRRKALNTCVSHICAVLVYYVPMIG
VAMVHRFV-KHAAPAVRLLLANVYLLVPPVVNPIDYSIKTKQIRHGLIQ------MLFQK
KCH----------------------------------.
>M.domestica or24 complete cds.
----M------------------QTSNS-------SDLIV-GFTPKTFIL---AGIPGME
-AEHIWISIPFCLMYVIIFLGNGTILHVIHMNPTLHQPMYLFLAMLALAELGISVSTLPT
VLGIFLFDVTEIDFHVCLLQMFSIHSFSIMESGILLAMSMDRFVAIYSPLRYTAILTLPR
IISIGATVTLKSVVLMAPLTGLLQ-RLPFCGH-NI-LSHSYCLHPNLVHLPCADTSINNI
YGLFIVLSTFGLDFLLIIVSYVLILRTVLSIASGESRWKALNTCGSHVCAVFVYYVPMIG
LSMVHRFG-RHLPSVLQPTMANIYLFFPPVVNPIVYSIKTKEIRKGIVH------VFSRK
RVRV---------------------------------.
>M.domestica or131 complete cds.
----M------------------SLLHS-------HDNNS-FFQPSAFLL---IGVPGLE
-AVHGWVSIPFSSMYTVALTGNCLILLAVRRTPSLHQPMYYFLSMLALTDLGLTMSTLPT
TLAVLWFDYRRIAFDACLTQMFFLHSFSVVESSVLLAMSFDRFVAISNPLRYASVLTNSV
IVRIGMAIVARATVSLFPVPFLLK-RLNFCPR-KILLSHSFCFHADVMKRACADITVNIL
YGLYVVLSTVGIDSLLIVLSYGLILHTVMGLASPRERIRALNTCVSHILAVLVFYIPVIG
VSMIHRFG-RHAPPIVHALVAYVYLVVPPVLNPIIYSVKSKHIREALFK------ILRRK
DQG----------------------------------.
>M.domestica or153 complete cds.
----M------------------------------TSNHT-TSQLPAFLL---LGIPWRE
-DIHKWLSIPFFFLYLAAALGNGAILVAVARNPSLREPMHCFLSMLAVTDLALSGTTLPT
TLGLLWFGISQVAFDVCLAQMFFIHVASVAESSVLLAMAVDRWAAIACPLRYSALLTHRV
VAKVGLAVLVRSALTLLPLPFLLL-RLTYNEQ-RR-LTHSFCFHPDIMKLARNETEVNVH
YGLFVILSTAGIDSILIILSYMPIAKVILGLGSWEERVRAARTCVSHVAAVLVFFVPMIG
LSVMHRFG--SHGPKPLALVAYTYLLVPTALNPVIYSIKFQCIGIHP-------------
-------------------------------------.
>M.domestica or52 complete cds.
----M------------------------------LALNNTTDDQLAFLF---IGIPGLE
-ALHIWISIPFCFLYLMALMGNSILLLLVRSEQSLHEPQFYFLAMLAITDLGLSLSTLPT
VLGTFWIGTHQIGLDGCLAQMFFIHALSSLESGILVAMAFDRLVAICCPLSYSRILTSRA
IICLSGAAFIRGAVLLAPLPLFLR-NFSFCRD-NV-LSHSYCYYPDLLTLACEDITFSSA
YGLIFVLCTFAVDALFIIVSYLKILTTVLRLGASDRGLRSMHTCACHLCTVLIFYLPLIS
LAVLHRYA-HGTPPLLYATMSNAYLLLTPLLNPLVYSLKSRQIQVALQKRLWIQRVTVGE
RTET---------------------------------.
>M.domestica or47 complete cds.
----M------------------TQETKSHYCLNLNS--S-QFQPPFFLL---TGIPGLE
-SAHTWISIPLCIMYLIALLGNSIILFIIKTTPSLHEPQYIFLSMLAATDIGLSISTLPT
VLNVFLLNQREIEFHCCLAQMFFIHTFSSMESAILLAMAFDRSVAIRNPLRYTVILTYPR
IVGMGLVAVVRGVALMAPLPILLK-RLPFCKN-II-LSHCYCYHPDVMKLACGPVRVNII
YGLTLVLCSFGVDSVFIVISYVLILKTVMSIASNEGRLKALNTCVSHIVTVFIFYVPLII
LALIHRFG-TFTSPLFHVTMANLFLFLTPVLNPLVYSFKTKQIRSVMQK------AFMTR
GS-----------------------------------.
>M.domestica or48 complete cds.
----M------------------TRVTKSHYVLNLNG--S-QFQPPFFLL---TGIPGLE
-AAHIWISIPLCVLYMIALLGNSSILFIIKTTPSLHEPQYIFLTMLAATDIGLSISTLPT
VLKVFLLNHREIEFHCCLTQMFFIHTFSSIDSAILLAMAFDRFVAIRNPLHYTMILTHAK
IIRMGLAAVVRGVALMTAWPILLK-WLPFCKN-II-LSHCYCYHPDVMKLACGPVRVNII
YGLAVVLCSFGLDSLFIIISYALILKTVMSIASNEGRLKALNTCISHIVTVFIFYVPLII
LALIHRFG-TFTSPLIHVTMANLFLFLTPVMNPLVYSFKTKQIRSVIQK------AFVTR
GS-----------------------------------.
>M.domestica or1172 complete cds.
----M------------------------------KLNDT-LIHPAAFLL---VGIPGLG
SNTHFWMAFPLCFMYAMATLGNLIIVLIIRADQTLHEPMYLFLAMLSTIDMILSSVTMPK
MASLFFTGNQEIEFNLCLTQMFLIHALSAMESAVLLAMAFDRFVAICHPLRHASVLTAPV
VGKIGLAALARGFVFFFPLPFILK-RLSYCHS-NT-VTHSFCLHQDIMKLSCTDTTVNVV
YGLFIILSVMGVDSLFIGFSYILILQAVLGLSSRGAAFKAFNTCISHLCAVLVFYVPLIG
LSVVHRLG--GPTSLLHVVMANVYLLLPPVVNPIVYGAKTKQIRVRILH------MFQH-
--EAG--------------------------------.
>M.domestica or45 complete cds.
----M-----------------------------LP-KGN-HSSATYFIL---IGIPGME
-AAQFWLAFPLCFLYLIAVLGNLTIIYIIRTERSLHEPMYFFLGMLSTIDILISTSSMPK
MLAIFWFNATTIQFDACLVQMFAIHSLSGMESTVLLAMAFDRYVAICHPLRHAAVFTSPR
IAKIGLAAVIRGAALMAPLPIFIK-QHPFCRS-NI-LSHSYCLHQDVMKLACADIRVNVI
YGLIVIISAIGLDSVLISLSYLFILKTVLGL-TQEAQTKAFSTCVSHVCAVFIFFVPFIG
LSMVHRFGK-RPGSNLHIIMANVYLIVPPVLNPIVYGVKTKQIRQRIVQ------LFRS-
--VSG-----TSDL-----------------------.
>M.domestica or1354 complete cds.
----M----------------------P------SLSNIT-S---PIFLL---TGIPGLE
-VFHIWFSIPYFCLCSVALLGNFMIMYVVITEQSLHEPMYYFLSMLSATDVGITVSSLPT
TLGVLWFNIREISLDGCIVQLFFLHGFTLMESSVLLAMAFDRFVAICEPLRYTTILTNSR
IVKAALGIFIRMLINLMPLLLLVK-RLSFCGT-NS-LSHSYCYHPDVIKQSCSSTKINSI
VGLLALILTSGIDIPCIILSYVLIIKSLLSIASPEERHKAFSTCISHIGAVAIFYIPWII
LALMHRFG-HNAPPYIHVLLSNIHFLLPPVLNPIIYSVKTKQIYRVILK------VFQAN
ASRV---------------------------------.
>M.domestica or34 complete cds.
----M----------------------V------TLNNLT-S-PFPTFYL---IGIPGLE
-GSHVWISIPFCCLYAIGLSGNSMILFVIFTEQSLHEPMYYFLSMLSATDLGLIISTMST
TLTVLWFDLREISLDGCIVQMFFLHGFTVIETGVLVAMAFDRFVAICDPLRYNTILTNAK
ILQIGLVIFMRMIVLLVPTLLLLK-RLSFCKM-NV-LSHSYCYHPDVLKLACSNTKPNSF
WGLTGLVLTSGIDTPCIIISYILIIHSVLSIASPTEQYKTFSTCVSHIGAVAIFYIPLIS
LSLVHRFG-QSAPKIVPTMMANIYLILPPVLNPVIYSLKTAQLRGALIKLLLAKRIPMLG
-------------------------------------.
>M.domestica or36 complete cds.
----M----------------------E------TPSNLT-S-PFSTFHL---TGIPGIE
-EAHAWISIPFCCLYTIALLGNSMILFVIITEQSLHEPMYFFLSMLSATDLGLTVSTMST
TLSVLWFDARDITIDGCIVQMFFLHGFTFMESGVLVAMAFDRFVAICDPLRYTTILTNAR
ITQLGVTMVIRMIVLMLPLLLLFK-KLSFCGP-NG-LSHSYCYHPDVIKLSCSDTKVNSI
CGLAALILSTGIDTPCIVLSYILIIRSVLSIASPTEQKKAFSTCGSHIGAVSIFYIPMIS
LSLTHRYG-QMAPKIVHTMMANIYLMLPPVLNPIIYSVKTTQLRKVMGK------LLLAK
-------------------------------------.
>M.domestica or35 complete cds.
----M----------------------E------TSSNLT-S-LLSTFYL---TAIPGIE
-EAHAWISIPFCCLYTIALLGNSMILLVIITEQSLHEPMYFFLSMLSATDLGLTVSTMST
TLSVLWFDARDITIDGCIVQMFFLHGFTFMESGVLVAMAFDRFVAICDPLRYTTILTNAR
ITQLGVAMFIRMIVLMLPLLLLFK-KLSFSHS-NG-LSHSYCYHPDVIKLSCSDTKVSSI
YGLAALILSTGIDTPCIVLSYILIIRSVLSIASPKEQKKAFSTCGSHIGVVAIFYIPSIS
LSLTHRYG-QMAPKIVHTMMANIYLMLPPVLNPIIYSMKTTQLRKVMGKV---DSIVSLE
-------------------------------------.
>M.domestica or1162 complete cds.
----M----------------------S------TFHNST-SLSSLTFIL---TGVPGLE
-ASHTWISIPFFCLYITALSGNGMILFVIITEPSLHEPMYYFLSMLSTTDLGLCISTLVT
MLRIFWFNAREISFNACMAQMFFIHLFTIMESSVLLAMAFDRFVAISNPLRYTTILTNAR
ITQIVVAIVSIAIVILIPLILLLR-RLSFCHS-HV-LQHSYCFHPDVMKLSCSDTKINSA
FGLTATILVAGVDSTLILLSYVLIIRSILNIASPEERKKTFSTCISHMTAVAIFYIPLTS
LSFVHRFG-KKAPTYLPTLISNISLLIPPVMNPIVYSVKTKEIRKALLK------NFCPK
IF-----------------------------------.
>M.domestica or1163 complete cds.
----M----------------------V---------------------------VPRLE
-ASHTWISIPFFCLYITALSRNGMILFVIITEPSLHEPMYYFLSMLSTTDLGLCISTLVT
MLRIFWFNAREISFNACMVQMFFIHLFTIMESSVLLAMAFDRFVAISNPLRYTTILTNAR
ITQIVVAIVSIAIVILIPLILLLR-CLSFYHS-HV-LQHSYCFHPNVMKLLCSDTKINSA
FGLTATILVAGVDSTLILLSYVLIIRSILNIASPEECKKAFSSCISHMTAVAIFYIPLTS
LSFVHRFK-KKSPTYLPTLISNISLFIPPVMNPNIYSVETKEICKALLK------NFCPK
RF-----------------------------------.
>M.domestica or1353 complete cds.
----M----------------------L------PFINTT-A--SLTFLL---TGVPGLE
-AFHTWISIPFCCLYATALSGNSMILFVIITEPSLHEPMYYFLSMLSTTDLGLSISTLVT
MLGIFWFNAREISFNACLAQMFFIQLFTVMESSVLLAMAFDRFVAISNPLRYATILTESR
IAQIGVVIVTRGTVILTPMVVLLK-RLSYCSS-HV-LHHSYCFHPDVMKLSCTDTKVNSA
VGLAALISTAGVDSIFILLSYVLIIKTVLSIASPMERQKAFSTCISHIGAVAIFYIPLIS
LSFVHRFG-KQAPPYVHTLIANAYLLIPPVMNPIIYSVKTKQIRKAVLK------VLLPK
GS-----------------------------------.
>M.domestica or88 complete cds.
----M----------------------S------YHSNNN-A-SSLIFLL---TGIPGLE
-DTHAWLSIPFCCLYLTALSGNGMILFVIITESSLYEPMYYFLSMLSTTDLGLCISTLVT
MLGIFWFNAREISFHACVAQTFFIQLFTVMESSVLLAMAFDRFVAICNPLRYATILTYSC
IIKVWFVILFRGTVILTPLVLLLK-RLSFCRS-HV-LHHSYCFHPDIIQLSCSDNKINSV
LGLTALIITAGVDSLFILLSYVLIIKTVLSIASPEERHKAFSTCISHIGAVAIFYIPLIS
LCFVHRFG-KRAPPYVHTLMANVYLLIPPVMNPIIYSVKTKQIRKAIHK------VLLPK
GSHV---------------------------------.
>M.domestica or31 complete cds.
----M----------------------S------LLPNNT-I-ISLTFLL---TVIPGLE
-AAHIWISIPFYFLYAIAISGNSMILFVILTNQSLHEPMYYLLFMLSTTDMCLSLSTMPT
TLGVLCFNIQEIGWNACISQMFFIHFLTVMESSVLLAMAFDRYIAICNPLRYTTILTPTK
IIHIGMIIMARGTILMTPLLVLLK-RLSFCRD-NI-LSHSYCYHPDVIKCSCSDIRVNSL
YGLIAVLCSFGLDAPLIGISYVLILLSVFNIASPEERYKAFSTCISHIGAVAIFYIPLIG
LSAVHRWG-KKAPPFAHTLMSNAFLILPPVLNPIIYSVKTKQIRRAILK------VFLKK
-------RY----------------------------.
>M.domestica or30 complete cds.
----M----------------------PPQSILLLLPNTT-I-ISLTFLL---TGIPGLE
-ASHLWVSIPFCFLYAIAISGNSMILFVILTNQSLHEPMYYLLSMLSVTDMCLSLSTMPT
TLGVLCFNIQEIGWNACISQMFFIHFLTVMESSVLLAMAFDRYIAICNPLRYTTILTPTR
IIQIGLIIMGRGILVVIPLLLLLN-RLSFCRD-NI-LSHSYCYHPDVIKCSCSNIRVNSI
YGLFALLSTSGLDAPLIGLSYVLILHSVLNIASPEERYKAFSTCISHIGAVAVFYIPLIG
LSAVHRWG-KKAPPFVHTLMSNAFLLLPPVLNPIIYSVKTKQIRRAILK------VFLKK
AIKLN-NRL----------------------------.
>M.domestica or1427 complete cds.
----M----------------------V------ALTNST-T-LSLTFFL---TGIPGLE
-DIHIWVSIPFCCLYVIALSGNSMILFVIITEQSLHEPMYYFLFMLSTTDICLSLSTLPT
TLGVFWFNAQEITLDSCISQLFFIHFLTIMESSVLLAMSFDRFIAICDPLRYSTILTPIR
IIQFGLMMILRGSVVMTPVLLLLK-RLSFCKN-NI-LSHSYCYHPDVIKHSCSNTRLNSI
YGLIAILLTFGLDAPLIILSYVLIIHSLLSIASPHERQKGFNTCVSHIGAISIFYIPLIS
LSSVHRWG-HKAPPFVHTMMSNAFLLLPPVLNPIIYSIKTKQIRKVICK------IFRKM
ESRSNVSQF----------------------------.
>M.domestica or70 complete cds.
----M---------------------ST-------I-NKT-SLHPTSFFL---LGIPGLE
-TAHIWISIPFCLVYIMAVLGNSILLFIIKSDQSLHEPMYLFLSMLSVADLILTTTTLPK
ILSLFWFNDREISFDACLTQMYFIHSLSTMESGFILAMAFDRYVAICNPLRHSTILTHSV
IGSLGLAIVFRGAVLLSPHPFLLR-WLPYCRT-TI-ISHTYCEFMALIKLVCAPTRIRKA
YSLIVAFLTGGMDFILIMCSYVLILRVVFNMPSNDARLKTLGTCGSHVWVILAFYTPAFF
SFLTHRFGH-HIAPHVHIFVANIYLLIPPMVNPIIYGIKTKRIREKFLK------VFVV-
-KN----------V-----------------------.
>M.domestica or71 complete cds.
----M---------------------IV-------I-NRT-NLHPTSFFL---LGIPGLE
-AAHIWISIPFFLMYILAVVGNCTLLFIIKTDPRLHEPMFLFLSMLSVTDLMITTTTMPK
MLSLFWFNDGEIRFEACLTQVFLIHALSVMESGIILAMAFDRYVAICNPLRHSTILTITV
IQSLGLAILLRGIVLLGPHPFMLR-WLPYCRS-NI-IPHTYCEFMGLIKLACAPTKIHRV
YSLFVAFITGGLDFIIIICSYVFILRTVFQLPSSEARMKTLGTCGSHMWFILISYTPAFF
SFLTHRFGH-NIAPSIHIFVANIYVLVPPMVNPIIYGVKTKQIRDRFLK------FFKD-
-------------------------------------.
>M.domestica or1356 complete cds.
----M---------------------IA-------I-NRT-NLHPTSFFL---LGIPGLE
-AAHIWISIPFCLMYILAVVGNCTLLFIIKTDPSLHEPMFLFLSMLSVADLMLTTTTMPK
MLSLFWFNDGEIRFEACLTQVFLIHALSNMESGIILAMAFDRYVAICNPLRHSTILTITV
IQSLGLAILLRGIVLLGPHPFMLR-WLPYCRT-NI-IPHTYCEFMGLIKLACAPTKIPRA
YSLFVAFITGGLDFIIIICSYVFILRTVFRLPSSEARMKTLGTCGSHVWVILISYTPAYF
SFLTHRFGH-NIAPSIHIFVANIYVLVPPMVNPIIYGVKTKQIRDRFLK------FFKE-
-------------------------------------.
>M.domestica or1180 complete cds.
----M---------------------SA-------F-NGT-NVHPSCFFL---LGIPGLE
-NVHIWISIPFCLVYVLAVLGNCTLLFIIKSDPNLHEPMFLFLSMLSVADLMLTTTTMPK
ILSLFWFNDREIYFEACLTQVFLIHALSNIESGIILAMAFDRYVAICNPLRHSTILTYAV
IQRLGLVIVLRGLVLLGPHPFMLK-WLPYCRT-NI-IPHTYCEFMALIKLACAPTKIYRA
YSLFVAFITAGLDFIIIICSYILILRTVFRLPSNDARLKTLSTCGSHVWVILISYTPAFF
SFLTHRFGH-HIAPSLHIFVANIYVLVPPMVNPIIYGVKTKQIRERFIR------IFTD-
-KN----------P-----------------------.
>M.domestica or173 complete cds.
----M---------------------SA-------L-NWT-NLHPNKFLL---LGIPGLE
-TIQIWISIPFCAVYILAFLGNCTLLVIIKNDSSLHEPMYLFLSMLSVADLMITTTTLPK
ILSLFWFNDREIYLEACLTQIFLIHSLTTMESGFFLAMAFDRYVAICNPLRHSVILTNSI
IRGLGLAIVTRGVILLSPHPFMLR-WLPYCKT-NI-IPHTYCEFMALIRLSCAQTKIHRA
YSLSVAFLTAGLDFILIICSYILILHTVFRLPSKEARLKSLGTCGSHVWVIMTFYTPAFF
SFLTHRFGH-HIAPHVHILVANIYLLIPPMVNPIIYGVKTKRIRERFLK------IFMN-
-KI----------P-----------------------.
>M.domestica or72 complete cds.
----M---------------------SS-------S-NWT-NLHPATFIL---IGIPGLE
-TVHIWISIPFCFVYMSALLGNFSLLFIIKSDLRLHEPMYLFFCMLATADLIICTTAMPK
LLSLFWFKDREIYFEACLTQVFLIHSLSSMASGFILAMAFDRYVAICKPLRHSTILTNKV
IVGIGLAIVLRGALLFSPHPFLLK-WLPYCRT-NI-ISHTYCEFMALIKLACAQTRVRRT
YSLIVAFLTGGLDFILIICSYVLILYAVFCLPSKAARLKALGTCGSHVCAILVGYTPAFF
SFLTHRFGR-HVPPHVHIFVANIYLLVPPMLNPIIYGLMTKRIRERFLQ------ILSP-
-SK----------L-----------------------.
>M.domestica or1181 complete cds.
----M---------------------TF-------S-NKT-NVHPSTFIL---IGIPGLE
-TAHIWISIPFCLVYILALLGNFALLFIIKTDPSLHEPMYLFLCMLAVADLIVCTTAIPK
LLSLFWFKDREIRFEACLTQVFLIHSCSTMESGFFLAMAFDRYVAICKPLRHSAILTHTV
IGSMGLAVIFRGAVLLCPHPFLLR-WLPYCKT-NI-ISHTYCEFMALIKLACAETRIRRA
YSLIVAFLTGGLDFILIICSYIFILHTVFQLPSKDARLKTLGTCGSHVCVILVSYTPAFF
SFLTHRFGH-HIAPHVHIFVANIYLLVPPMVNPIIYGVRTQRIRERILK------VFNP-
-LK----------A-----------------------.
>M.domestica or164 complete cds.
----M---------------------------EEHENTTTSNISYTDFFL---VGFPGLR
-EWRSLLVLPLSFLYALILSANALVICTVAIHRSLHQPMYMLISLLLAVNICAASAVVPQ
MLSGFVHYANAISLEACLAQMFFIYFTLLLDYNLLLAMALDRYVAICHPLRYADLVTPHL
LGLLAVVALIRSLAVAVPLVVLTS-RAHFCRT-AV-IRHFACEYIALLSIACGDITFNNR
LGLAMRLITVTFDLSLLGASYTRIIYVAFQISSGNARAKALHTCGSHLLVIFTIYLSGLS
TSIVFRFA-KSVSQDVQNLLSAIYLLLPGALNPIIYGVRTKEIRQHVER------LLWRR
KSGLVMGDQSKRLQN-----------------P----.
>M.domestica or161 complete cds.
----M---------------------------SGW-NMT-FNISYTTFFL---LGFPGLR
-ESRSLLILPFSCLYMVILSANGLIIYIVTTQRSLHQPMYILISLLLAVNICTATTVVPA
MLFSFSTLFNRISLTCCLVQMFFIYFLLLFDCNILLLMALDRYVAIFYPLRYTEIMTGQV
LMGLVGVAATGSVGIVAPLIVLAS-RVHFCRS-NV-IHHFTCEHMALMKLSYGDISLNKT
VGLALRVSNRILDLLLLGASYTRIIHAAFRISSGGARSKALHTCGSHLLVIFTVYGSTLS
SSIVYRVA-RTASQDVHNLISAFYLLIPCLVNPVIYGARTKEIRQWLAK------LF---
-------------------------------------.
>M.domestica or1443 complete cds.
----M---------------------------SGW-NMT-FNISYTTFFL---LGFPGLR
-ESRSLLILPFSCLYMVILSSNGLIIYIVTTQRSLHQPMYILISLLLAVNICTATTVVPI
MLFSFSTHLNRISLTCCLVQMFFIYCLLAFDCNILLLMALDRYIAICYPLRYTEIMTGQV
LMGLVGVAAIWSVGILAPVVVLAS-RVHFCRS-NV-IHHFTCEHMALMKLSCGDISLNKT
VGLALRVFNRILDLLLLGASYTRIIHAAFRISSGGARSKALHTCGSHLLVIFTVYGSTLS
SSIVYRVA-RTASQDVHNLISAFYLLIPCLVNPVIYGARTKEIRQQLAK------LF---
-------------------------------------.
>M.domestica or162 complete cds.
----M---------------------------SGW-NVT-FNISYATFFL---LGFPGLR
-ESRSLLILPFSCLYMVILSFNGLIIYIVTTQRSLHQPMYILISLLLAVNICTATTVVPA
MLFSFSTHLNRISLTCCLVQMFFIYCLLAFDCNILLLMALDRYIAICYPLRYTEIMTGQV
LMGLVGVAAIWSVGIVAPVVVLAS-RVHFCRS-NV-IHHFTCEHMALMKLSCGDISLNKT
VGLALRVSNRILDLLLLGASYTRIIHAAFRISSGGARSKALHTCGSHLLVIFTVYGSTLS
SSIVYRVA-RTASQDVHNLISAFYLLIPCLVNPVIYGARTKEIRQQLAK------LF---
-------------------------------------.
>M.domestica or1198 complete cds.
----M---------------------------SGW-NVT-FNISYTTFFL---LGFPGLR
-ESRSLLILPFSCLYMVILSANGLIIYIVTTQRSLHQPMYILISLLLAVNICTATTVVPA
MLFSFSTHLNRISFTCCLVQMFFIYCLLVFDCNILLVMALDRYIAICYPLRYTEIMTGQV
LMGLVGVAATRSVGIVAPVVVLAS-RVHFCRS-NV-IHHFTCEHMALMKLSCGDISLNKT
VGLALRVSNRILDLLLLGSSYTRIIHAAFRISSGGARSKALHTCGSHLLVIFTVYGSTLS
SSIVYRVA-RTASQDVHNLISAFYLLIPSLVNPVIYGARTKEIRQQLAK------LF-QR
ERS----------------------------------.
>M.domestica or163 complete cds.
----M---------------------------SEW-NET-HNVSYIDFFL---VGFPGLN
-ESRSLLILPFSCIYLVILLANMLVIYTVVVQRSLHQPMYALIALLLTVNICSATVVMPT
MLVSFSTHYYHISLSCCFIQMFFLYFFIIFDCGIILVMALDRYVAICYPLRYPEIVTGQL
LAGLVILAALRSTCIVVPVVGLAS-RVRFCRS-NI-IRHFTCEHMALMKLSCGDISLNKT
VGLAVRVFNRVLDMLLLGTSYTRIIHAAFQISSGGARSKALNTCGSHLLVIFTVHSSSFI
SSIVYRIA-RTASQDVHNLLSAFYLLLPCLVNPVIYGARTKEIRQHLVK------IF-QR
AGPQATSKNTHP-------------------------.
>M.domestica or10 complete cds.
----M--------------------------TPTTRHFNGSHFQVTEFIL---MGLPGIY
-SWQHWLSLPLALLYLLALSANLLIFITIWKEPKLYQPMYQFLSILSIVDMGLATTIMPK
ILAIFWFDAKSISLPECFAQIYAIHCFVGMESGIFLCMAFDRYVAICHPLRYPTIVTNSF
VFKATAFMVLRNGLVVIPVPVLAA-QRDYCSS-NE-IEHCLCSNLGVTSLSCDDRRVNSI
CQMIMALLGMGSDLSMIILSYAFILHSVLKLNSAEAVSKALGTCSSHLILILFFYTAIVV
LCVTHLAG-RKFPL-IPVLFNVLHNIIPPALNPLVYAFRTQDLRLGFQK------VLLAG
--IKS-------------------------K------.
>M.domestica or1034 complete cds.
----M--------------------------TPTTRHFNGSHFQVTEFIL---MGLPGIY
-SWQHWLSLPLALLYLLALSANLLIFITIWKEPKLHQPMYQFLSILSIVDMGLATTIMPK
ILAIFWFDAKSISLPECFAQIYAIHCFVGMESGIFLCMAFDRYVAICHPLRYPTIVTNSF
VFKATAFMVLRNGLGVIPVPVLAA-QRDYCSS-NE-IEHCLCSNLGVTSLSCDDRRVNSF
CQMIMALLGMGSDLSMIILSYAFILHSVLKLNSAEAASKALSTCSSHLILILFFYTAIVV
LCVTHLAG-RKFPL-IPVLFNVLHNIIPPALNPLVYAFRTQDLRLGFQK------LLLTG
--IKS-------------------------K------.
>M.domestica or11 complete cds.
----M--------------------------TPTTRHFNGSHFQVTEFIL---MGLPGIY
-SWQHWLSLPLALLYLLALSANLLIFITIWKEPKLHQPMYQFLSILSIVDMGLATTIMPK
ILAIFWFDAKSISLPECFAQIYAIHCFVGMESGIFLCMAFDRYVAICHPLRYPTIVTNSF
VFKATAFMVLRNGLGVIPVPVLAA-QRDYCSS-NE-IEHCLCSNLGVTSLSCDDRRVNSI
CQMIMALLGMGSDLSMIILSYAFILHSVLKLNSAEAASKALSTCSSHLILILFFYTVIVV
ICVTHLAG-RKFPL-IPVLFNVLHNIIPPALNPLVYAFRTQDLRLGFQK------VLLTG
--IKS-------------------------K------.
>M.domestica or1154 complete cds.
----M--------------------------TPTTRHFNGSHFQVTEFIL---MGLPGIY
-SWQHWLSLPLALLYLLALSANLLIFITIWKEPKLHQPMYQFLSILSIVDMGLATTIMPK
ILAIFWFDAKSISLPECFAQIYAIHCFVGMESGIFLCMAFDRYVAICHPLRYPTIVTNSF
VFKATAFMVLRNGLGVIPVPVLAA-QRDYCSS-NE-IEHCLCSNLGVTSLSCDDRRANSI
CQMIVAWLVMGSDLSMIILSYAFILHSVLKLNSAEAASKALSTCSSHLILILFFYTVIVV
ICVTHLAG-RKFPL-IPVLFNVLHNIIPPALNPLVYAFRTQDLRLGFQK------VLLAG
--IKS-------------------------K------.
>M.domestica or1156 complete cds.
----M--------------------------TLSVQQSNISFFQVTEFIL---LGLPGIH
-SWQHWLSLPLAFLYLSALAANLLILLTIWQETALHQPMYEFLGILSVVDIGLATTIMPK
ILSIFWFDAKAISLSECFAQMFAIHCFMGMESGIFLFMAIDRYIAICNPLRYPSIITISF
VLRACAFLVLRNVLLAMPVPVLAA-QRNYCSK-NE-IDHCLCSNLGVISLACDDKRPNRI
YQLVLAWMVMGTDLIIIILSYIAILRSVLKLNSAEAASKALSTCSSHLILIFFFYTVIVV
LSVTHLAG-RKYPL-IPVLLNILHNVIPPALNPMVYALRTHDLREGFYR------VLRLG
------------------------------P------.
>M.domestica or1157 complete cds.
----M--------------------------IPVPSTPNSSHLQISEFIL---MGFPGIH
-RWQHWLSFPLALLYLLALSANFLILLTIWQDLTLHKPMYKFLGILSVVDIGLATTIMPK
ILAIFWFDAKTISLPECFTQIYAIHWFVGMESGIFLCMAFDRYMAICHPLRYPSLVTDTF
IFKAAMSMVLRNSLLVMPVPVLAA-LRHYCSR-NE-IEHCLCSNLGVISLACDDITVNRF
YQLALAWVMFGSDMALVFSSYVLILCSVQKLNSPEAISKALSTCSSHLILILFFYTAIIV
VSVTHLAG-RKFPL-IPVFLNVLHNVIPPALNPMVYALRTQELRLGFQK------VFGLG
REMSR-------------------------K------.
>M.domestica or81 complete cds.
----M--------------------------QLSN--SSST--EVSEFLL---NCFVRSP
-SLQRWLSLPLSLLFLLAMGANATLLITIWLEASLHEPMYYLLSMLSLLDIVLCLTVIPK
VLFIFWFDLRTISFSACFLQMYIMNCFLSMESSSFLIMAYDRYVAICHPLRYPSIITDQF
VAKAAIFILARNALVTGPIPILSA-RLHYCQY-NV-IENCICANLSVSKLSCDNVTLNRL
YQFIAGWTMLGSDLILIFLSYVFILRAVLQLKTKGAAAKALSTCGSHFILILFFSTILLV
FVLTHVVR-KRVSPNVPILLNVLHHVIPAALNPIVYGVRTQEIKQGILK------LMRKG
------------------------------M------.
>M.domestica or1035 complete cds.
----M--------------------------ILPSNSSSPT--EVSEFLL---NCFVRSP
-SLQRWLSLPLSLLFLLAMGANATLLITIRLEASLHEPMYYLLSLLSLLDIVLCLTVIPK
VLLIFWFDLRPISFLACFLQMYIMNCFLGMESCTFLIMAYDRYVAICHPLRYPAIITDEF
VAKAALFILARNIFFTMPIPILSG-MLNYCHS-NV-VENCICANLSVSKLSSDDITVNRL
YQLAGGWTVLGSDFILIFLSYSFILRAVLKLKAKGAAAKALSTCGSHFILILFFSTILLV
LILTHVAK-KMVSPDVPILLNILHHVIPPALNPIVYGVRTQEIKQGILK------LLRKG
------------------------------L------.
>M.domestica or1037 complete cds.
----M--------------------------ILPSNSSSPT--EVSEFLL---NCFVRSP
-SWQRWLSLPLSLLFLLAMGANATLLITIRLEASLHEPMYYLLSLLSLLDIVLCLTVIPK
VLLIFWFDLRPISFPACFLQMYIMNCFLAMESCTFLIMAYDRYVAICHPLRYPAIITDEF
VAKAALFILARNIFFTVPIPILSA-RLNYCHS-NV-IENCICANLSVSKLSCNDVTVNRL
YQFAGGWTLLGSDLILIFLSYSFILRAVLRLKAKGAAAKALSTCGSHFILILFFSTILLV
FVLTHVAK-KMVSPDVPILLNVLHHVIPAALNPIVYGVRTQEIKQGIQK------LLRKG
------------------------------L------.
>M.domestica or1158 complete cds.
----M--------------------------TLTSNCSSLT--EVSEFFL---NCFVRSP
-NWQRWLSVPLSLLFFLAMGANAILLTTIRLEASLHEPMYYLLSLLSLLDIVLCLTVIPK
VLLIFWFDLRSVSFAACFLQMYVMNCFLAMESCTFLVMAYDRYVAICHPLRYPSIITDQF
IVKAAIFIVGRNALLTILVPILSA-RLHYCHS-NI-IDNCICANLSVSKLSSDDITVNRL
LQFAGGWTLLGSDLILIFLSYSFILRAVLRLKAKGAAAKALSTCGSHFILILFFSTILLV
FVLTHVAK-KMVSPDVPILLNVLHHVIPAALNPIVYGVRTQEIKQGILK------LLRKS
------------------------------P------.
>M.domestica or1351 complete cds.
----M--------------------------I-PSNGSSST--EVSEFLL---NCFVSSP
-NWKHWLSVPLSLLFLLAMGANATLLITIRLEASLHEPMYYLLSLLSILDIVLCLTVIPK
VLLVFWFDLRPISFSACFLQMFIMNNFLPMESCTFLVMAYDRYVAICHPLRYPSIITDQF
VIKAGIFIVMRNTLVTAPIPILSA-RLHYCGN-NI-IENCICANLSVSKLSCDNVTLNKI
YQLIVAWTLIGSDIILIFVSYTFILRAVMRLKAKGAAAKALSTCSSHFILILFFSTVLLV
FIFTHMAK-NKVSHDVPVLLNVLHHVIPAALNPIVYGVRTQEIKQGIWR------LMKKG
------------------------------Q------.
>M.domestica or3 complete cds.
----M--------------------------APANN-SLPV--ALSEFLL---ICFPGYQ
-SWQHWLSLPLILLFILAMAANATLLLTIWLEVSLHEPMYYLLSLLSLLDIVLCLTVIPK
VLVIFWFDLRAISFSACFLQMFIMNSFLPMESCTFMVMAYDRYVAICQPLRYPSIITDQF
VVKASVFIVARNALIFAPIPILSS-RLHYCGK-NI-IENCICANLSVSRLSCDNFTLNRI
YQFVAGWAILGSDLILIIISYTFILRAVLRIKAEGAAAKALSTCGSHFILILFFSTILLV
VVLTNVAR-KKVPMDVLILLNVLHHLIPPALNPIVYGVRTKEIKQGIQK------LLKRR
------------------------------V------.
>M.domestica or1 complete cds.
----M--------------------------APGNY-SSPA--AISEFLL---ICFPGYQ
-SWQHWLSLPLSLLFLLAMAANATLLLTIWLEASLHEPMYYLLSLLSLLDIVLCLTVIPK
VLVIFWFDLRAISFSACFLQMFIMNSFLPMESCTFMVMAYDRYVAICHPLRYPSIITDRF
VVKAGIFIVARNALLTAPIPILSS-RLRYCGK-NI-IENCICANLSVSRLSCDNFTFNRI
YQFVAGWTLLGSDLILIFISYAFILRAVLRIKAEGAAAKALSTCGSHFILILFFSTILLV
VVLTNVAR-KRVPMDILILLNVLHHLIPPALNPIVYGVRTKEIKQGIQK------LLKRR
------------------------------V------.
>M.domestica or4 complete cds.
----M--------------------------APVHN-STSV--PFSEFLL---ICFPGFQ
-SWQHWLSLPLSLLFLLAMGANMTLLITIRLEASLHEPMYYLLSLLSLLDIVLCLTVIPK
VLLIFWFNLKTISFSACFSQMFVMNSFLTMESCTFMVMAYDRYVAICHPLRYPSIITDHF
VAKAAVFVLARNVLFSLPVPILSS-RLRYCAK-NI-IKNCICTNLSVSTLSCDDITLNRL
YQLVAGWTLLGSDLILIILSYAFILRAVLRIKAEGAAAKALSTCGSHFILILFFSTILLV
LIITNVAR-KKIPPDVPILLNILHHLIPPAMNPIVYGVRTKEINQGIQR------LLKRL
------------------------------LGE----.
>M.domestica or1033 complete cds.
----M--------------------------ALISN-SSSP--LLSEFLL---ICFPGYQ
-SWQHWLSLPLSLLFLLAMAANVTLLLTIRLEASLHEPMYYLLSILSLLDIVLCVTVIPK
VLSIFWFDLRPISFSACFLQMYIMNSFLTMESCTFTVMAYDRYVAICKPLRYPTIITNQF
VVKATMFIVARNALLTAPIPILSA-QLHYCGD-NI-IKNCICTNLSVSILSCDDITFNRI
YQFVTGWTLLGSDLILIILSYTFILRAVLRIKAEGAAAKALSTCGSHFILILFFSTILLV
LVITNVAR-KKIPRDVPILLNILHHLIPPAMNPIVYGVRTKEIKQGIQK------LL-RR
------------------------------L------.
>M.domestica or5 complete cds.
----M--------------------------ALISN-SSSP--LPSEFLL---ICFPGYQ
-SWQHWLSLPLSLLFLLAMGANVTLLLTIRLEASLHEPMYYLLSILSLLDIVLCVTVIPK
VLSIFWFDLRPISFSACFLQMYIMNSFLTMESCTFTVMAYDRYVAICKPLRYRTIITNQF
VVKATMFIVARNALLTAPVPILSA-QLHYCGD-NI-IKNCICTNLSVSILSCDDITFNRI
YQFVIGWTLLGSDLILIIISYTFILRAVLRIKAEGAAVKALSTCGSHFILILFFSTILLV
LVITNVAR-KKIPHDVPILLNILHHLIPPAMNPIVYGVRTKEIKQGIQK------LL-RR
------------------------------L------.
>GA_x6K02T2PBJ9-7994144-7995106
----M---------------------------AESSQSNSTFQHPAFFIL---TGIPALG
-DGQAWLSLVFGLMYLLALLGNATLLTVIRIDSTLHQPMFLLLATLAATDLGLATSIAPE
LLAVLWLGPQPVQYTACLIQMFFVHALTAMESGVLLAMACDRAVAVGRPLHYPILVTKAR
VGYAVLALTLKVLAVIVPFPLLVV-RFKHFHA-KI-IHHAYCAHMAVVELVVGNTWVNNM
YGLALSLAVSGVDILGIAGSYGLIAHAVLRLPTQEARVKAFGTCSSHICVILAFYVPGLF
SFLTHRFGRHTVPKPVHILLSIIYLLLPPALNPLIYGVRTKQIRDRFLE------MFKFR
KKQF---------------------------------.
>GA_x6K02T2PBJ9-7966695-7965727
----M---------------------IH-------S-NIT-PIHPAFFVL---VGIPGLE
-AYHTWLSIPLCLMYVTAVLGNSILIMVIITERNLHEPMYFFLSMLAITDILLSTTTVPK
ALTIFWLHAHNIAFDACVTQVFFVHTMFVGESAILLAMAFDRFIAICAPLRYATVLTWST
VGRIALAIVIRSICIIFPVIFLLK-RLPFCRT-NI-VPHSYCEHIGVARLACADITVNIW
YGFSVPIVMVIVDVILIAVSYSLILRAVFRLPSQDARHKALSTCGSHLCVILMFYVPSFF
TLLTHRFGR-NIPRHVHILLANLYVVVPPMLNPIVYGVKTKQIREGVVH------WFLD-
--IKTLCCSSPLG------------------------.
>GA_x6K02T2PBJ9-7959171-7958224
----M---------------------LG-------T-NFT-IIHPTVFIL---LGIPGLE
-QYHTWLSIPFCLMYIAAVLGNGALILVVLSERTLHEPMYVFLSMLAGTDILLSTTTVPK
TLAIFWFHAGEIPFDACIAQMFFIHVAFVAESGILLAMAFDRYVAICTPLRYSAVLTPMA
IGKMTLAIWGRSIGTIFPIIFLLK-RLSYCRT-NV-IPHSYCEHIGVARLACADITVNIW
YGFSVPMASVLVDVALIGISYTLILQAVFRLPSQDARHKALNTCGSHIGVILLFFIPSFF
TFLTHRFGK-NIPHHVHILLANLYVLVPPMLNPIIYGAKTKQIRDSMTR------MLSV-
--VWK-------S------------------------.
>GA_x6K02T2PBJ9-7942985-7943947
-------------------------------MGTKHATNSSEFQVSEFIL---LGFPGIH
-EFQIWLSLPMALLYIIALGANFLILITIYLEPNLHQSMYQFLGILAVVDIGLATTSMPK
ILAILWFDAKTISLPECFAQIYAIHTFMSMESGVFLCMAIDRYVAICYPLQYPSIVTEAF
VIKATLSMMLRSGLLTIPVPVLAA-QRQYCSR-NE-IDHCLCSNLGVISLACDDITVNRN
CQLTLAWLILGIDMILVCVSYALIIRSVLRLNSTEAVSKALSTCSSHLILIMFYYTAIVI
LSVTHLAG-RRVPL-IPVLLNVMHIVIPPSLNPMVYALRTQELKVGFRK------VFDLS
HYVSR-------------------------K------.
>GA_x6K02T2PBJ9-7904484-7905449
----E--------------------------LDTKRATNSSEFQVSEFIL---LGFPGIH
-EFQIWLSLPMALLYIVALGANLLILITIYLEPTLHQPMYQFLGILAAVDIGLATTSMPK
ILAILWFDAKTISLPECFAQIYAIHTFMCMESGVFLCMAIDRYVAICYPLQYPSIVTEAF
VIKATLSMLLRNGLLTIPVPVLAA-QRQYCSR-NE-IDHCLCSNLGVISLACDDITVNRF
YQLALAWLVVGSDMILVYASYALIIRSVLRLNSTEAASKALSTCSSHLILIMFYYTAIVI
VSVTHLAG-RRVPL-IPVLLNVMHIVIPPSLNPMVYALRTQELKVGFRK------VFESL
CVQKV-------------------------N------.
>GA_x6K02T2PBJ9-7832633-7831680
----M------------------------------IFSNNSHLLPHTFFL---TGIPGLT
-AAHVWISLPFCFMFVLSLTGNAVLLSLIWIEHRLHQPMFLFLAMLSFVDLVLSLSTLPK
MLAIFWFGATAISSYACLSQMFLIHAFSAMESGVLVAMALDRFVAICNPLHYATILTPEV
VAKIGGLVALRGVGLTIFFPSLAC-RLSYCGS-HT-IAYTYCEHMSVVKLACGAITVDSL
YAFAVAIFLGVGDMAFIAYSYGQIVKTVMRFPSPEARGKAGSTCTAHVCVILFFYGPGFL
SVVMQRFG-PSTASAAKVILANLYLLFPPALDPIVYGVKTKQIRECLFT------IIGSK
KIEPT--------------------------------.
>GA_x6K02T2PBJ9-7810071-7809121
----M---------------------A--------LSNSSWRQPQPPFFL---VGVPGLE
-ESQHWIALPLGILYLFALVGNVTIIFIIWTDSSLHQPMYLFLAMLAAIDLVLASSTAPK
ALTVLLAHAHEIGYIVCLTQMFFIHAFSSMESGILVAMALDRYVAICHPLRHSTILHPGI
IGRIGLVVLVRGLVLLFPFPILLQ-NVVFCRA-TV-ISHAYCEHMAVVKLACSETTVNRA
YGLSVALLVVGLDVLAIGISYALILQAVLKVPGGEARLKAFSTCGSHVCVILIFYVPGMF
SFLTHRFGH-HVPHHVHVLLATLYLLVPPALNPLVYGVKTRQIRQRVLR------VFYT-
--KAS--------I-----------------------.
>GA_x6K02T2PBJ9-7786441-7785503
----M---------------------------ALSN-DSEA--PISEFLL---ICFPNYQ
-TWQHWLSLPLSLLFLLAMGANATLLITIRLEASLHEPMYYLLSLLSLLDIVLCLTVIPK
VLAIFWFDNKSIGFSSCFLQMFVMNSFLTMESCTFMVMAYDRYVAICKPLQYPTVITDQF
VVRAAIFIISRNALISLPVPILSA-RLKYCAQ-NI-IKNCICTNLSVSRLSCDDITLNKL
YQLVAGWTLLGSDLILIVLSYSFIFRVVLRIKAEGAVAKALSTCGSHFILILFFSTVLLV
LVITNLAR-ERIPPDIPILLNILHHLIPPALNPIVYGVRTREIKQGIQN------LL-RR
------------------------------L------.
>GA_x6K02T2PBJ9-7773007-7772066
----M--------------------------EAQSN-TSSI--LAPDFLL---ICFPNYQ
-TWQHWLSLPLSLLFLLAMGANATLLITIRMEASLHEPMYYLLSLLSLLDIVLCLTVIPK
VLAIFWFDNKSIGFSSCFLQMFVMNSFLTMESCTFMVMAYDRYVAICKPLQYPSIITDQF
VVRAAIFVAARNGILTMPIPILSS-QLRYCAR--I-IRNCICTNMSVSKLSCDDITFNKL
YQFVIGWTLLGSDLILIVLSYSFILKAVLRIKAEGAVAKALSTCGSHFILILFFSTVLLV
LVITNLAR-ERIPPDVPILLNILHHLIPPALNPIVYGVRTREIKQGIRN------LLRRR
------------------------------L------.
>GA_x6K02T2PBJ9-7750163-7751110
----M--------------------------TAHKNDTNPT--GVSDFLL---NCFVRSP
-SWQLWLSLPLSLLFLLAMGANAILLITIRMEASLHEPMYYLLSLLSMLDIILCLTVIPK
VLAIFWFDLRAIGFPACFLQMYIMNSFLAMESCTFMIMAFDRYIAICHPLRYPSIITDQF
VVKAATFILVRNVLIPLPIPILSG-RLHYCGR-NV-IENCICANMSVSRLSCDDVTVNRL
YQFAGGWTLLGSDLFLIFLSYTLILRAVLRLKAEGAVAKALSTCGSHFILILFFSTILLV
FILTHVAK-RKVSSDVPILLNVLHHVIPAALNPIVYGVRTQEIKQGIKK------LLKRG
------------------------------W------.
>GA_x6K02T2PBJ9-7714499-7715446
----M--------------------------TAHKNDTNPT--GVSDFLL---NCFVRSP
-SWQLWLSLPLSLLFLLAMGANAILLITIRMEASLHEPMYYLLSLLSMLDIILCLTVIPK
VLAIFWFDLRAIGFPACFLQMYIMNSFLAMESCTFMIMAFDRYIAICHPLRYPSIITDQF
VVKAATFILVRNVLITLPIPILSA-RLHYCGR-NV-IENCICANMSVSRLSCNDVNVNRL
YQFAIGWTLLGSDLFLIFLSYTLILRAVLRLKAEGAVAKALSTCGSHFILILFFSTILLV
FILTHVAK-RKVSSDVPILLNVLHHVIPAALNPIVYGVRTQEIKQGIKK------LLKKG
------------------------------W------.
>GA_x6K02T2PBJ9-7698491-7699432
----M---------------------LH-------S-NKT-QFHPSSFLL---IGIPGLE
-ELHLWIGFPFFAVYLIAVLGNIIILFVIQTERSLHQPMFYFLAMLACTDLGLSTATIPK
MLGIFWFNLREIAFGACITQMYIIHTCTGLESVVLTIMAIDRYIAICYPLRYSMILTNKV
IAILGIIIIVRTLIFVTPFIFLIL-RLPFCGV-RI-IPHTYCEHMGLAKLACANIKVNVI
YGLVAFSVGY-IDLSVIGFSYIRILQAVFRLPSWDARLKALSTCGSHVSVMLAFYLPALF
SFMTHRFGH-NIPHYIHILLANLYVVVPPALNPVIYGVRTKQIRERVLR------MLNP-
--KMH--------------------------------.
>GA_x6K02T2PBJ9-7685262-7686200
----M---------------------SS-------I-NST-QFHPSFFIL---VGIPGLE
-IFHIWIAFPFCLVYLTSLVGNITILFVIKTEHSLHQPMFYFLATLSIIDLCLSTSTIPK
MLGIFWFNLREISFGGCLAQMFFIHVFTGMETVLLVVMAYDRFVAICKPLQYTTILTNKT
ISLLLSVVIGRNLILVTPFVFLIL-RLPFCGH-HI-MPHTYCEHMGLARLACAPIKINII
YGLVVISHIL-VDMILIASSYVLILRAVFRIPSQDARLKALNTCGSHVCIMLCFYTPALF
SFMTHRFGQ-NIPHYIHILLANLYVVIPPALNPVIYGVRTKQIREKIIK------IVVQ-
--KE---------------------------------.
>GA_x6K02T2PBJ9-7664016-7664969
----M---------------------PNINLLQNAPSNIT-EAHPLSFLL---LGIPGLE
-ATQFWLGFPFCVVYLTALVGNLIILFVIWTDRTFHQPMFYFLAMLSVIDLSLSTATIPK
MLGIFWFSLQELCFACCVAQVFFIHFFTVMESIVLLAMGFDRYVAICNPLRYTTILTNRI
IVVIAVLVVIRSLCMIVPIIFLLL-RLPYCGH-RI-IPHTYCEHMGVARLACASIRANIY
FGLGNISILF-LDVFLIIVSYARILYAVFHLPSQDARLKALNTCSSHICVILAFFGPALF
SFLTHRFGH-NIPQYIHILLANLYVVIPPALNPVIYGIRTKQIQQRVKN------LFV.-
--------------------------------------
>GA_x6K02T2PBJ9-7653782-7652841
----M---------------------SL-------Y-NIT-EVHPSSFLL---LGIPGLE
-YAHIWIGFPFCFLYLIAILGNAAVLFVIQTEHSLHEPMYYFLAMLDSIDLGLTTATIPK
MLGIFWFNLREISFGGCLSQMFFIHFFTVMESIMLLAMGFDRYVAICKPLQYTVILTNKV
IGVIAGIAVLRSLYMVLPVVFLLL-RLPYCGH-HI-IPHTYCEHMGIARLACASIKVNIM
FGLSNIALLL-LDVVLIILSYVRILYAVFCLPSREARLKALNTCGSHIGVILTFFTPAFF
SFLTHRFGH-NVPQCIHIFLANLYVVVPPALNPVIYGVRTKQIREQVMR------ILFR-
--KDH--------------------------------.
>GA_x6K02T2PBJ9-7625746-7624808
----M---------------------SP-------G-NSS-WIHPSSFLL---LGIPGLE
-ELQFWLGLPFGTVYLIAVLGNVIILFVIYLEHSLHQPMFYLLAILAVTDLGLSTATVPR
ALGIFWFGFHKIAFRDCVAQMFFIHLFTGIETFMLVAMAFDRYIAICNPLRYNTILTNRT
ICIIVGVGLFKNFILVFPLIFLIL-RLSFCGH-NI-IPHTYCEHMGIARLACVSIKVNVL
FGLILISMIL-LDVVLIALSYAKILHAVFKLPSWEARLKALNTCGSHVCVILAFFTPAFF
SFLTHRFGH-NIPRYIHILLANLYVIIPPALNPLIYGVRTKQIRDRVVI------FFCK-
--EV---------------------------------.
>GA_x6K02T2PBJ9-7604826-7603885
----M---------------------SL-------Y-NVT-EVHPSSFLL---LGIPGLE
-NAHIWIGFPFCLLYLIAVLGNGAVLFVIQAEHSLHEPMYYFLAMLDSIDLGLTTATIPK
MLGIFWFNLREISFGGCLSQMFFIHFFTAMESIMLLAMGFDRYIAICKPLQYTVILTNKV
IGVIAGIAVLRSLYMVLPLVFLLL-RLPYCGH-QS-IPHTYCEHMGIARLACASIKVNIM
FGLSNIALLL-LDVVLIILSYVRILYAVFCLPSREARLKALNTCGSHIGVILTFFTPAFF
SFLTHRFGH-NVPQYIHIFLANLYVVVPPALNPVIYGVRTKQIRERVMR------ILFH-
--KDH--------------------------------.
>GA_x6K02T2PBJ9-7589577-7588639
----M---------------------SS-------S-NGT-EFHPSFFLL---LGVPGLE
-KLHVWIGFPFCFVYLIALVGNIIILFVIKSEHSLHQPMFYFLAMLGSIDLGLSTSTIPK
MLGIFWFNLREISFGGCVTQMFFIHIFTAMETVVLVAMAFDRYVAICNPLRYSQILTNRT
IGLILVVVFGVNFILLIPLVFLIL-RLPFCGH-HI-IPHTYCEHMGIARLACANIKVNMI
FGLILISMVL-ADVLLIAISYMRILRAVFCLPSRDARLKALNTCGSHICVILAFFTPAFF
SFMTHRFGR-NVPAYIHILLANLYVVVPPALNPVIYGVRTKQIRDQVLS------IFWK-
--KT---------------------------------.
>GA_x6K02T2PBJ9-7567376-7568329
----M------------------------------LISNNSYEAPQSFIL---NGIPGLE
-AVHIWISLPLCTMYIISLVGNLGLVYLIYYEESLHRPMYFFLAMLSLIDLFTCTTTVPN
ALFIFWFKLKEINFTACLVQMFFVHGFTGVESGVLMLMALDRYVAICYPLRYATILTNPV
IAKAGLATFLRGVLLMIPFPFLVK-RLPFCRS-NV-ISHTYCDHMSVVKLSCASIKINVI
YGLMVALLIGVFDICCISVSYTMILRAVVSLSSADARQKAFSTCTAHISAIIITYVPAFF
TFFTHRFGGHTIPPSLHIIVANLYLLLPPTLNPIVYGMKTKQIRDSIIK------FFHGE
KGSR.---------------------------------
>GA_x6K02T2PBJ9-7554614-7553658
----M------------------------------SGANSSSLTPEFFIL---NGVPGLE
-DAHVWISLPFCFMYMIAVVGNCGLIYLIGHEEALHRPMFYFLALLSFTDVTWCTTTVPN
MLCIFWFNFKKIGFNSCLAQMFFVHMLTGMESGVLMLMALDRYVAICNPLRYTTILTNPV
IAKACLATFLRSVMLIFPFTLLTK-RLPYCRS-IL-IPHTYCDHMSVAKVSCGNAKVNAI
YGLMVALLIGVFDICCISVSYTMILRAVVSLSSADARHKAFSTCTSHICAIVITYVPAFF
TFFTHRFGGHTIPHHVHIIVANLYLLLPPTMNPIVYGVKTKQIRESVIK------FLLGD
KMGFT--------------------------------.
>GA_x6K02T2PBJ9-7546146-7545166
----M------------------------------SEANSSSLTPEFFIL---NGIRGLE
-DAHVWISLPFCFMYMIAVVGNCGLIYLIGHEEALHRPMYYFLTLLSFTDITLCTTTVPN
MLCIFWFNLKKIGFKACLAQMFFVHTFTATESGMLMLMALDRYVAICYPLRYGTILTNPV
IAKASLATFLRSVAFILPFTFLTK-RLPYCRG-NL-IPHAYCDHMSVAKISCGNVKINAV
YGLLVALVVCAFDIFCITVSYTMILRAVMNLSSADARHKAFSTCTSHICAIVITYVPAFF
NFFTHRFGAHTIPHHIHIIVANLYLLLPATMNPIVYGVKTKQIRESVIK------FFSGD
KSDIVDIKGLKNK------------------------.
>GA_x6K02T2PBJ9-7522449-7521493
----M------------------------------SGANSSSLTPEFFIL---NGVPGLE
-DAHVWISLPFCFMYMIAVVGNCGLIYLIGHEEALHRPMYYFLALLSFTDVTLCTTTVPN
MLCIFWFNFKKIGFNSCLVQMFFVHMLTGMESGVLMLMALDRYVAICYPLRYTTILTNPV
IAKAGLATFLRSVMLIFPFTLLTK-RLPYCRG-SL-IPHTYCDHMSVAKVSCGNAKVNAI
YGLMVALLIGVFDICCISVSYTMILRAVVSLSSADARHKAFSTCTSHICAIVITYVPAFF
TFFTHRFGGHTIPHHVHIIVANLYLLLPPTMNPIVYGVKTKQIRESVIK------FLLGD
KMGIT--------------------------------.
>GA_x6K02T2PBJ9-7509539-7510489
----M------------------------------PGVNTSSLTPRYFIL---NGIPGLE
-AAHIWISLPFFIMYLIAVTGNCGLIYLISHEEALHRPMYYFLAMLSATDISGCNTIVPS
MLCIFWFSVKEIDFNACLVQMFFIHMLTGMESGVLMLMALDRYVAICYPLRYTTILTNTM
ITKIGLAALVRSVLLMVPFAFLIK-RLPYCRG-NL-IQHTYCDHMAVAKLSCGNIKINAI
YGLIIAIFIGGFDIFCISMSYAMIIHAVVKLSSADARHKAFSTCTSHICAIVITYVPAFF
NFFTHRFGRTTIPHHIHIIIANLYLLLPPTLNPIVYGVKTKQIREGVIK------LFARQ
KV----------V------------------------.
>GA_x6K02T2PBJ9-7361631-7360711
PTLII------------------------------SLLNASSLTPASFIL---NGIPGLE
-EVHLWISFPLFTMYSIALTGKFGLIYLIYSEEVLHRPMYIFLALLSFTDVLMCTSTLPN
TLCILWFNVKKIDFKACLAQMFFVHTFTGMESGVLMLMALDRYVAICYPLRYATILTNVV
IAKAGMLTFLRGVILVIPFIFLTK-RLPYCKG-NV-IPHTYCDHMSVAKISCGNVQINAI
YGLMVALLIGGFDILCITVSYTMILRAVVSLSSADARQKAFSTCTAHICAIVITYVPAFF
TFFTHRFGRHTIPPHIHIIMANLYLLMPPTMNPIVYGVKTKQ------------------
------------I------------------------.
>GA_x6K02T2PBJ9-7331927-7332961
----M--------------------------FQILRDSSSSRFQVSEFIL---MGFPGIH
-SWQHWLSLPLALLYVLALIANILIVTFIYQEASLHQPMYHFLGILAIVDMGLATTIMPK
ILAILWFNAKAISFNECFAQMYAIHCFVAMESDIFVCMAIDRYVAIRRPLRYSSIVTESF
VVKATVIMAFRNFVAPMSVPVLAA-QRNYCSR-NQ-INHCFCPNPGVTSLACDDRKIDSI
NQLFLAWAVMGSDLGLIIVSYALILPSVLRLNSPKAASQTLSTCTSHLILIFFFYTVIIV
MPITHSAK-MTVPV-ILLLLNVPHNVIPPALNPMVYALKNKELKEGFYL------CSGWM
--PKEPKKGENSSHLYYFKTRLSDFLSDLVS------.
>GA_x6K02T2PBJ9-7316375-7317334
----M--------------------------FQILRDSNSSRFQVSEFIL---MGFPGIH
-SWQHWLSLPLALLYVLALIANILIVTVIYQEASLHQPMYHFLGILAIVDVGLATTIMPK
ILAILWFNDNNISLPECFAQMYAIHCFVAMESGIFVCMAIDRYVAICKPLRYSSIVTESF
VVKATVIMAIRNFVAPMSVPVLAA-QRNYCFQ-NK-IEHCLCSNLGVTSLACDDRKINSI
NQLFLAWTLMGSDLALIMISYALILRSVLRLNSAEAASKALSTCTSHLILIFFFYTVIVV
ISITHSVG-IKIPL-IPVLLNVLHNVIPPALNPMVYALKNKELKQGLYK------VLRLD
--VKE-------------------------G------.
>GA_x6K02T2PBJ9-7298889-7299857
--MLL------------------------------L--NQTEVTPVSFIL---NGIPGLE
-EMHIWISFPFCSMYVIAVVGNCGLLYLIFFEDSLHRSMYYFLAMLSLTDLVMCSASIPK
TLCIFWFYIKEISFTDCLVQMFFIHTFTAMESGVLMLMALDRYVAICYPLHYSTILTNPV
IAKAGLATFLRAVVLIIPLIFITK-HLPFCRS-NILIHHTYCDQLSVAKVSCGNIKVNIV
YGLMIALFIGGFDILCITVSYTMILKAVVSLSSADARQKAFSTCTAHICAIVFSYSPAFF
CFFSHRFGGHIIPPSCLIIVANLYLLLPPTMNPVVYGVKTKQIRDCVIR------IFSGS
KDIKS-----HSI------------------------.
>GA_x6K02T2PBJ9-7273558-7272587
--MVM------------------------------SVQNSTDLTPASFVL---NGIPGLE
-DMHIWISFPFCSMYAVAMMGNCGLLYLIFFEDSLHRPMYYFLAMLSLTDLVMCSSTIPK
TLCIFWFHLKEIGFDDCLVQMFFIHTFTGMESGVLMLMALDRYVAICYPLRYSTILTNPI
IAKIGLATFLRGVLLIIPFTFLTK-RLPYCRG-NI-INHTYCDHMSVAKLSCGNVKVNAI
YGLMVALLIGGFDILCITISYTMILRAVVSLSSADARQKAFSTCTAHICAIVFSYSPAFF
SFFSHRFGGHTIPPSCHIIVANIYLLLPPTMNPVVYGVKTKQIRDCVIR------ILSGS
KDSKA-----HGI------------------------.
>GA_x6K02T2PBJ9-7263864-7264823
----M--------------------------SASLKAFNSSKSQVSEFIL---LGFPGIH
-SWQHWLSLPFTLLYLSAIGTNVLILIIICQDPSLKQPMYLFLGILSVVDMGLATTIMPK
ILAIFWFDAKVISLPECFAQIYAIHCFVGMESGIFLCMAFDRYVAICYPLRYSSIITNSL
ILKATLFMVLRNGLCVIPVPVLAA-QRNYCSR-NE-IDHCLCSNLGVTSLACDDRRPNSI
CQLILAWVGMGSDLGLIILSYTLILRSVLRLNSAEAVSKALNTCSSHLILILFFYTVVVV
ISVTHLAE-TKATL-IPVLLNVMHNIIPPSLNPIVYALRTRELRRGFQK------VFCRS
--LQE-------------------------K------.
>GA_x6K02T2PBJ9-7245486-7246451
----M---------------------ES-------P-NHT-DLDPSIFFL---LGIPGLE
-QFHMWLSLPVCCLGTATIVGNITILVVVATEPTLHRPVYLFLCMLSTIDLAASFSTVPK
LLAILWCGAGHISASACLTQMFFIHAFCMMESTVLLAMAFDRYVAICHPLRYSTILTDTI
IARIGVVAMMRGSLLMLPCPFLIG-RLSFCQS-HV-IPHTYCEHMAVVKLACGDTRPNRV
YGLTAALLVIGVDLFCIGLSYALIAQAVFRLSSQEARSKALGTCGSHVCVILISYTPALF
SFFTHRFGH-HVPLHIHILLANVYLLFPPALNPVVYGVKTREIRERVAK------VF---
--QWGQGTRLKISK-----------------------.
>GA_x6K02T2PBJ9-7224628-7223702
----M--------------------------------LIFNHSSFMTFTL---LGVPGLE
-SQHLWLSVPFTSMLLAILIGNGAILFLVITEPTLHTPMYLLLALLMVADLISTLALVPK
VLCLFWFDDRVIAIYACFTQMFFIHGASVVRSALLVAMAFDRFVAVCEPLRYNTILSHSL
VGRLGLVALAKGVILILPMPLLLQ-RLTFCHR--V-IPHTYCDHMAVVKMACSNTRPNRI
YGLFVILLVVGLNLLLIGFSYVFILQSVVRLNSRDATFKALNTCSAHLFVILITYVPALF
SSITHRIG-HHIPPHAHIILANLYLLIPSVFNPIIYGIKMKEIRDRVAK------CLCR-
-------------------------------------.
>GA_x6K02T2PBJ9-7215221-7216195
----M------------------------------MPCNSTS-HPSFFIL---QGIPGME
-DKHKWISIPFSSMYFITVMGNCTILLTISMERSLHKPMFLLLFFLALTDLGMSTTTIPK
VLCIFWFGQSQISYEGCLVQLFFIHSISAMQSSVLMTMAFDRYVAICKPLRYSTILSNSR
IGLIGLASLVRAILFILPMPILLQ-RMPFHAN-RV-IPTTYCEHMAVVKMVCVDTTFNRI
YGLVVAMLVVGVDISAIASSYALILRAIMHLSSKEAHHKAVNTCTTHICVMLVSYTPSLF
SFLTHRFG-RGIPPHVHTILGNLYFLVPPMLNPIIYGVKTKEFRDKITK------YLYRR
KEPIIFSHNQKLV------------------------.
>GA_x6K02T2PBJ9-7206970-7207923
----M----------------MLSAAIP---------NGT-AFHPPTFVL---LGIPGMQ
-DQHVWIAIPFCSMYILALVGNGTILYIIITDRALHEPMYLFLCLLSITDLVLCSTTLPK
MLAIFWLRSHVISYHGCLTQMFFVHAVFATESAVLLAMAFDRYVAICRPLHYTSILNAVV
IGKIGLACVTRGLLFVFPFVILIE-RLPFCGH-HI-IPHTYCEHMGIAKLACASIKPNTI
YGLTVALSVTGMDVVLIATSYILILQAVLRLPSKDAQFRAFSTCGAHICVILVFYIPAFF
SFFTHRFGH-HVPPQVHIILANLYLLVPPVLNPLVYGINTKQIRLRILD------FFVK-
--RR---------------------------------.
>GA_x6K02T2PBJ9-7191524-7192471
----M---------------------AT-------F-NLS-SFNPGFFIL---LGIPGLE
-QFHVWIGIPFFIIYLVAFAGNSILLYLIFMERSLHEPMFFFLSLLDGTDLILCNTCVPK
TFSIFWLGPQHITFPGCLTQMFFLHFSFAMDSAILLSMAFDRYVAICFPLRYTTILTHQI
VIKIVVAIISRSFCIIFPCVFLLK-RLPFCRE-LV-IPHTYCEHIGIARLACADISINIW
YGFAVPIMTVMSDLILIGISYTVILRAVFNLPSQDARKKALSTCGSHVCVILIFYTPAIF
SVLVHRFGH-NIPHSFHILFANLYVSIPPAINPVIYGVKTKQIRDKINL------LFFP-
--KDN-------H------------------------.
>GA_x6K02T2PBJ9-7179540-7180481
----M------------------------------Y-NLS-CYNPASFTL---VGIPGLE
-KFHIWIGIPFCVIYVVAIVGNCILLYLIAVEQSLHEPMFIFLSMLASTDLILSTATVPK
LLSNLWFGSQEITFSGCLTQMFFLHFSFVVDSAILLAMAFDRYVAICLPLRYSTILTPQV
IVKIMVSIIVRSFSVILPDVFLLR-RLPFCKT-RV-IPHTYCEHIGVARLSSADISINIW
YGFSVPLMTVISDVILIAVSYIFILRAVFLLSSQGARQKALSTCGSHICVILMFYTPAFF
SILAHRFGH-SVPRNVLILFANFYVAIPPALNPVVYGVKTKQIQDKFLL------FFSL-
--RKT-------Q------------------------.
>GA_x6K02T2PBJ9-6924585-6923647
----M---------------------VM-------H-NVS-SYNTGPFTL---SGIPGLE
-QYHVWISIPFCFIYLVAILGNSILLYLIAVEHSLHSPMFFFLSMLAMTDLILSTTCVPK
TLSIFWFGPQEISFPGCLTQLFFLHYSFVLDSAILLAMAFDRYVAICSPLRYTTILTPKT
IVKIAVGISFRSFCVFVPCVFLVN-RLPFCRT-HI-IAHTYCEHIGVARLACADISINIW
YGFCVPIMTVIIDVILIAISYTLILCAVFRLPSRDARQKALSTCGSHVCVILMFYIPAFF
SILAHRFGR-NVPRTFHIMFANLYVIIPPALNPIVYGVKTKQIRDKAIL------LLFP-
--K----------------------------------.
>GA_x6K02T2PBJ9-6914780-6913830
----M---------------------IT-------S-NVS-SYNPGPFLL---VGIPGLE
-HFHVWIGIPFCVIYIIAVVGNCILLYLITVERSLHEPMFFFLSMLAMTDLILSTDGVPK
TLSIFWMGAREITFPGCLTQMFFLHYSFVLDSAILMAMAFDRYVAICSPLRYATILTPKT
IVKIAVGISFRSFCIILPVVFLLT-RLPFCRT-RI-IPHTYCEHIGVARLACADISINIW
YGFCVPIMTVISDVVLIAVSYTLILCAVFRLPSRDARQKALGTCGSHVCVILMFYTPAFF
SILAHRFGH-NVSLTFHIMFANLYIVIPPAMNPIVYGVKTKQIREKVIL------LFSV-
--KSI-------DG-----------------------.
>GA_x6K02T2PBJ9-6841330-6842268
----M----------------------------------S-ESLPVTLFL---TGIPGLE
-FAHLWIAIPFCVMYVVALLGNAALILIIGTESVLHTPMYLFLCLLSLTDLALSSTTVPK
MLAILWLHSNEISFGGCLAQMFCVHSIYALESSVLLAMAFDRYVAICNPLRYTTILNHTV
IAQIIFAGIVRSVAIVSPFIFLLR-RLPYCGH-RV-MTHTYCEHMGIARLACANITVNIV
YGLTVALLAMGLDSILIAISYGFILRAVFRLPSRDAQHKALSTCGSHLGVILVFYIPAFF
SFLTHRFGHNRVPKHVHIFLANLYVLVPPVLNPIIYGARTKEIRSRLLK------LLHL-
--GKD----LV--------------------------.
>GA_x6K02T2PBJ9-6819097-6818150
----M------------------GNF-R-------IN--A-SQ-VPSFIL---TGFPGME
-AMEPWLSLPFLLFYAISIIGNSLILLIIKEEQSLHQPMYYFLSLLSVNDLGVSFSTLPT
VLTTLCFHARVINFNACLAQMFFIHLFSWTESGILLAMSFDHYVAICNPLRYATVLTNAR
IVAMGLGTVLRSFVLIVVFPVLLH-RLPFCHPQNI-LSHAYCLHVDMIKLACTDVSLNSH
YGLSIVLLTFGLDSALILISYVLILRSVLAIASREERLKTLNTCVSHILAVLIFYVPMVS
VSIVHRFG-AGLPHAVHILMSILYLFVPPMLNPIIYSIKTKEIRRRLLK------MLFR-
-VKL---------------------------------.
>GA_x6K02T2PBJ9-6803062-6802118
----M------------------GGE-A-------HN--S-SG-LPPFIL---TGLPGME
-TSQHWLFLLLGVLYSVSIVGNALILFIIKEEESLHQPMYYFLSLLSGNDLGVSFSTLPT
VLGVFCFHLREISFNSCMSQMFFIHLFSFMESGILLAMSFDRYVAICNPLRYSTVLTDAR
VMWMGVCVFLRSFCMIFPLPFLLK-RLPFCKA-NV-LSHAYCLHPDLIRLPCGDTSINNI
FGLSIVISTFGLDSALIFLSYVLILRSVLAIASREERMKTLNTCVSHLCAVLIFYVPKVG
VSMFARYG-RHAPHYVHTLLSLIYLFVPPMLNPVIYSIKTKEIRRRFCK------ILLG-
-NKF---------------------------------.
>GA_x6K02T2PBJ9-6793628-6792684
----M------------------GGE-A-------HN--S-SG-LPPFIL---TGLPGME
-TSQHWLFLLLGVLYTVSIVGNALILFIIKEEESLHQPMYYFLSLLSLNDLGVSFSTLTT
VLGVFCFLLREISFNSCMSQMFFIHLFSFMESGILLAMSFDRYVAICNPLHYSTVLTDAR
VMWMGVCVFFRSFCMIFPLPFLLK-RLPFCKA-NV-LSHAYCLHPDMIRLPCGDITINNI
FGLFIVISTFGLDSALILLSYVLILRSVLAIASREERLKTLNTCVSHLCAVLIFYVPMVG
VSMAARYG-RHAPRYVHTLLSLVYLFVPPMLNPVIYSIKTKEIRRRLHK------ILLG-
-TKI---------------------------------.
>GA_x6K02T2PBJ9-6784380-6783436
----M------------------RTL-Y-------SN--T-SS-TLSFML---TGFPEMQ
-SLEHWLAALLLLLYVISIVGNALILFIIKEEQSLHHPMYYFLSLLSVNDLGVSFSTLPT
VLASMCFHIPETAFDACLAQMFFIHFFSWTESGILLAMSFDRYVAICNPLHYSSVLTDAR
VAHMGMSIIIRSFCMVFPLPFLLK-RLPFCKA-NV-LTHSYCLHPDLIRLPCGDTTINSM
YGLFIVISAFGVDSVLILLSYVLILRSVLAIASREERLKTLNTCVSHISAVLIFYVPMIS
VSMVHRFV-KHAPEYVHKFTSLVYLFVPPMLNPIIYSIKTKEIRRRLHK------MLLG-
-TKF---------------------------------.
>GA_x6K02T2PBJ9-6773690-6774628
----M------------------ALF----------N--V-TH-PASFLL---TGIPGLE
-SLHPWLAGPLCVMYAVALGANTVILQAVRVEPILHAPMYYFLSMLSFSDVAMSMATLPT
VLRTFCFDARSIAFDACLVQMFLIHSFSMMESGILLAMSFDRYVAICNPLHYATVLTNEF
IAGMGLAVTARSFITLFPLPFLIK-RLPICKS-NV-LSHSYCLHPDMMKLACADITINSI
YGLFVLVSTFGMDLLFIFLSYVLILRSVMAIASHEERLKALNTCVSHILAVLAFYVPMIG
VSTVHRFG-KHAPRYIHVLMSNVYLFVPPVLNPLIYSAKTKEIRRAIFR------MFRR-
-IKL---------------------------------.
>GA_x6K02T2PBJ9-6756759-6755815
----M------------------LGL-N-------GT--P-FQ-PATLQL---TGIPGMN
-IGQAWIALIFCFLYFISIAGNLSILALVIREPPLHQPMYYFLSMLSLNDLGVSLSTLPT
VLATFCFNYRHVDFDACLVQMFFIHTFSFMESGILLAMSFDRFVAICDPLRYSTVLTNSR
ILAMGLGILAKSFTTLFPFPFLVK-RLPFCKG-NV-LHHSYCLHPDLMKVACGDIHVNNI
YGLFVVIFTYGVDSVFILLSYALILRAVLVIASHEQRLKALNTCISHICAVLAFYVPIIA
VSMIHRFW-KSAPAVVHVMMSNVYLFVPPMLNPIIYSVKTKEIRKGMLK------VFHK-
-SQT---------------------------------.
>GA_x6K02T2PBJ9-6747143-6746193
----M------------------GAENN-----------E-SLDLLSIFL---TGIPGLE
-AQHGWLSIPFFIMYIVAIVGNSLIMIAVQQESALHEPMYLFLSMLAITEVGVSVSTLPT
VMGILWFNAYRIDFDGCLAQMFFIHTFSGMESGVLLAMSYDRFVAIYNPLRYTAILTLPR
IISMGLGITLKSVALMAPLPILLK-QLPYCHI-NI-LSHSYCLHSDLIQLPCADTRLNSI
LGLAIVLATFGLDSLLIVVSYGLILYTVMGIASGEGRKKTLNTCVSHICAVLIYYVPMIG
VSVMHRVA-KHASPVVHTLMSSIYLFVPPVLNPIIYSVKTRPIQQGIAN------LFSCK
KGSI---------------------------------.
>GA_x6K02T2PBJ9-6737723-6738670
----M------------------SEV---------TN--T-THGPFYFIL---TGIPGFE
-DIHLWISIPFFCLYTISIMGNTTILTVIRTEPSLHEPMYLFLSMLALTDLGLTLTTLPT
VMQVLWFNIREISFEACFAQVFFLHGFSFMESSVLLAMSFDRYVAICRPLHYASILTSEV
IARIGLAIICRCVLAVLPSLFLLK-RLPFCHS-HL-LSHSYCLHQDMIHLVCADIRVNRW
YGFALVLLIIVLDPLLIVLSYALILKSVLNTATWTERLRALNNCLSHMLAVLVLYVPMVG
VSMTHRFA-KHASPLVHVLMANIYLLAPPVMNPIIYSVKTKQIRQGITR------LLLQR
KVH----------------------------------.
>GA_x6K02T2PBJ9-6713641-6714588
----M------------------SEV---------TN--T-THDPFYFIL---TGIPGFE
-DIHLWISIPLFCLYTISIMGNTTILTVIRTEPSLHQPMYLFLSMLALTDLGLTLTTLPT
VMQLLWFNIREISFEACFAQFFFLHGFSFMESSVLLAMSFDRYVAICRPLHYASILTSEV
IARIGLAIICRCVLAVLPSLFLLK-RLPFCHS-HL-LSHSYCLHQDMIHLVCADIRVNSW
YGFALVLLIIVLDPLLIVLSYALILKSVLNTATWTERLRALNNCLSHMLAVLVLYVPMVG
VSMTHRFA-KHASPLVHVLMANIYLLAPPVMNPIIYSVKTKQIRQGITR------LLLQR
KVH----------------------------------.
>GA_x6K02T2PBJ9-6691078-6692032
----M------------------KNYNS-------S---L-GFLPTTFIL---VGIPGLE
-TEHIWISIPFCLMYFIIFLGNGTILHVIRTDASLHQPMYLFLAMLALAEVGVSASTLPT
VLGIFLFDTSEITFEACLLQMFFIHSFSIMESAVLLAMSVDRFVAIYSPLRYTTILTLPR
IFGTGAVIGLKSVILMAPLPILLR-RLPFCGH-NA-LSHSYCLHPNLIHLPCGDISIDNI
YGLFIVTSTFGLDSLLIVVSYGLILHTVLGIATGDGRRKALNTCGSHVCAVLAYYVPMIG
LSMVHRFA-HHVSPLLQTMMANAYLFFPPSHQPHCLQHQNQGDPSWHCS------NAVRE
EVQS---------------------------------L
>GA_x6K02T2PBJ9-6681230-6682168
----M---------------------FN-------S---S-QFTPKYFLL---TGFPGLE
-AWYPWLIFPFCFTYTIGIMGNTLILAVIRKNSSLHQPMFLFLAMLAFSELGVSASTLPT
VLSIFLLGANKICFEACLLQMFSIHSFSIMESGVLLAMSVDRFVAIYNPLRYTAILTLPR
IAGTSLTLGLKSLLLMFPLPFLLK-RLPFCGH-NV-LSHSYCLHSDLIQLPCGDTRPNSI
LGLCIVTSTFGLDSLLIVVSYVLILYTVLNITSGEGRRKALNTCVSHMCAVLVYYVPMIS
VALVHRFM-KHAVPAVRLLLANIYLLVPPMLNPIIYSAKNRQIRQGLIQ------LFLQR
K-Y----------------------------------.
>GA_x6K02T2PBJ9-6671256-6672209
----M----------------KVSIPPR-----------A-NFSYAIFLL---TGFPGLE
-WAHHWISLPIFMGYFVAIMGNATILHLVRTDPSLHQPMYYFLAILAVTDLGLCMSTLPS
VLGVLWFDARMVGLVPCVLQQHFLHSFSFMESAVLFAMALDRLIAIRFPLRYASVLTGPR
VALIGTVLGMRSAAITAAPSLHLL-TFDYCHP-GA-LSHAYCLHQDMIRLACSDTRFNRL
YGLCIIMLAMGSDVLFILLSYAVILRTVLAIASAGERLKALNTCVSHILAVLCFYVPVLG
LSIVHRFG-QHTSPLVHILMGTVSVLFPPVMNPVIYSIKTQQIRRAIVK------VISLG
KIQ----------------------------------.
>GA_x6K02T2PBJ9-6662699-6663658
----M------------------------------VLSNI-THFSPMFYL---SGFPGLE
-AIEHWIFIPFFLMYLVAISGNCLILIIIKTSPRLHTPMYYLLSLLALTDLGLSVSTLPT
MVGIFWFNYHGIYFGACQIQMFCIHSFSFMESAVLLVMSFDRFVAICHPLRYSSIITVQR
VMRAGLCVILRGPVALIPIVLLLK-DFPYCGP-LV-LSHSFCLHQEVIHLACVDTTFNNL
YGLSLVVFTVMLDLVLIALSYGFILYTVAGLASQEEQIRAFQTCTSHLCAVLVFFVPMMG
LSLVHRFG-KHAPPAVHLLMANIYLFVPPMLNPVIYSIKTKEIRKAIIR------FLGFR
KVNSESWG-----------------------------.
>GA_x6K02T2PBJ9-6648196-6649143
----M------------------PSM---------WL--N--ISSSPFLL---TGFPGLE
-KAHHLISLPLLMAYISILLGNGTLLFLIKDDHNLHEPMYYFLGMLAATDLGVTLTTMPT
VLSVLWLNHREIGHGACFSQAYFIHTLSIVESGVLLAMAYDRFIAIRNPLRYTTILTDTK
VIKIGIGVVMRAGLSIMPIIIRLH-WFPYCRS-HV-LSHAFCLHQDVIKLACADITFNRL
YPVVVVFAMVLLDFLIIFFSYVLILKTVMGIASTDERAKALNTCVSHICCILVFYVTVVG
LTFIHRFG-KNVPHVVHITMSYIYFLFPPFMNPVIYSIKTKQIQSGLLR------LFSLP
CSKT---------------------------------.
>GA_x6K02T2PBJ9-6634906-6633983
----M------------------------------WS--N--ISAAPFLL---TGFPGLE
-AAHHWISIPFFAIYISVLLGNGTLLYLIKDDHNLHEPMYYFLAMLAGTDLTVTLTTMPT
VMAVLWVNHREIRHGACFLQAYIIHSLSIVESGVLLAMSYDRFVAICTPLHYNSILTNSR
VIAIGLGVVLRGFLSLVPPILPLF-WFSYCRS-HV-LSHAFCLHQDVMKLACADITFNRI
YPVVLVALTFFLDALIIVFSYVLILKTVMGIASGEERAKALNTCVSHISCVLVFYITVIG
LTFIHRFG-KNAPHVVHITMSYVYFLFPPFMNPIIYSIKTKQIQRSVLH------LLS--
-----V-------------------------------.
>GA_x6K02T2PBJ9-6620959-6620024
----M------------------------------WP--N--SSDAPFLL---TGFLGLE
-MIHHWISIPFFVIYFSIIVGNGTLLFIIWSDHSLHEPMYYFLAVLASMDLGMTLTTMPT
VLGVLVLNQREIVHGACFIQSYFIHSLAIVESGVLLAMSYDRFVAICTPLHYNSILTNSR
VMKMALGALLRGFVSIVPPIMPLF-WFPYCHS-HV-LSHAFCLHQDVMKLACADITFNLI
YPVVLVALTFFLDALIIIFSYVLILKKVMGIASGEERKKSLNTCVSHISCVLVFYITVIG
LTFIHRFG-KNAPHVVHITMSYVYFLFPPFMNPIIYSIKTKQIQRSILR------LLS--
-KHSRT-------------------------------.
>GA_x6K02T2PBJ9-6515150-6514170
----M-----------------KVASSF-------H-NDT-NPQDVWYVL---IGIPGLE
-DLHSWIAIPICSMYIVAVIGNVLLIFLIVTERSLHEPMYFFLSMLALADLLLSTATAPK
MLAIFWFHSRGISFGSCVSQMFFIHFIFVAESAILLAMAFDRYVAICYPLRYTTILTSSV
IGKIGTAAVVRSFLICFPFIFLVY-RLLYCGK-HI-IPHSYCEHMGIARLACDNITVNII
YGLTMALLSTGLDILLIIISYTMILRTVFQIPSWAARYKALNTCGSHICVILLFYTPAFF
SFFAHRFGGKTVPRHIHILVANLYVVVPPMLNPIIYGVKTKQIQDRVVF------LFSS-
--VST--CQHDSRC-----------------------.
>GA_x6K02T2PBJ9-6504436-6503489
----M-----------------------------IKFNGS-VFMPSVLTL---VGIPGLE
-SVQCWIGIPFCVMYIIAMIGNSLILVIIKSEKSLHIPMYIFLAILAVTDIALSTCILPK
MLGIFWFHMPQISFDACLLQMELIHSFQATESGILLAMALDRYVAICNPLRHATIFSPQL
TTCLGAGALLRAFILVSPSILLIKCRLKYFRT-TI-ISHSYCEHMAIVKLAAQDIRINKI
CGLLVAFAILGFDIVFITFSYVRIFITVFQLPQKEARFKAFNTCIAHICVFLQFYLLAFF
SFFTHRFG-AHIPPYVHILLSDLYLLVPPFLNPIVYGVKTKQIRDQVLK------MLFSK
KH-----------------------------------.
>GA_x6K02T2PBJ9-6494485-6493535
----M-----------------------------IKFNGS-VFMPSVLTL---VGIPGLE
-SVQCWIGIPFCVMYIIAMIGNSLILVIIKSEKSLHIPMYIFLAILAVTDIALSTCILPK
MLGIFWFHMPQISFDACLLQMELIHSFQATESGILLAMALDRYVAICNPLRHATIFSPQL
TTCLGAGALLRSLITTFPLILLIKFCLKYFRT-TI-ISHSYCEHMAIVKLAAQDIRINKI
CGLLVAFAILGFDIVFITFSYVRIFITVFQLPQKEARFKAFNTCIAHICVFLQFYLLAFF
SFFTHRFG-AHIPPYVHILLSDLYLLVPPFLNPIVYGIKTKQIRDQVLK------MFFSK
KPL----------------------------------.
>GA_x6K02T2PBJ9-6483085-6482126
----M------------------ATS---------NS--S-TIVSSTFYL---TGIPGYE
-EFHHWISIPFCFLYLVGITGNCMILHIVRTDPRLHEPMYYFLAMLSLTDMAMSLPTMMS
LFRVLWSISREIQFNICVVQMFLIHTFSFTESSVLLAMALDRYVAICHPLRYATILTPKL
IAKIGTAALLRSSILIIPLIARLA-FFPFCGS-HV-LSHSYCLHQDMIRLACADIRFNVI
YGLVLITLLWGMDSLGIFVSYVLILHSVLKIASREGRLKALNTCASHICAVLILYVPMIG
LSIVHRFA-KHSSPLIHIFMAHIYLLVPPVLNPIIYSVKTKQIREGILH------LLCSP
KISSITM------------------------------.
>GA_x6K02T2PBJ9-6466772-6465828
----M---------------------------AGNATHH--I---ASFFL---VGIPGLE
-NFHCWIGIPVCLLFALTLLGNSIILTTVKLEPSLHQPMYFFLCMLAMNDMCLTCSTALK
MLGIFWFDEHWINFDACLTQMFFIHTLCIMESAILVAMAFDRFVAICIPLHYTSILTMPM
VIKIGLVGLGRAILMIMPCPLLIK-RLLYYTK-YV-IHHAYCEHMAVVKMASGNTQVNRI
YGILVALSVTIFDLGLIVTSYIKILQAVFRLSSQNARSKALGTCVAHVCTILAFYTPALF
SFLTHRFGKN-VPASIHIIFAILYLLVSPTVNPLVYGAKTKQIRDRVVS------LLFSQ
K-Q--KF------------------------------.
>GA_x6K02T2PBJ9-6457667-6458617
----M-----------------------------PHLNST-IFRPSVLTL---TGIPGLE
-SVQFWIGIPFCIMYIIALLGNSLLLVVIKVERSLHEPMYLFLAMLGATDISLSTSILPK
MLGIFWFHLSTIYFDACLLQMWLIHTFQGIESGILFAMAMDRYVAICDPLRHASIFTQRL
LTQIGVGVTLRAALFVAPCLFLIKCRLKFYWT-TV-VSHSYCEHMAIVKLAAEDVHVNKI
YGLFVAFSILGLDIIFITLSYIRIFITVFKLPQKEARLKAFNTCVAHICVFLEFYLLAFF
SFFTHRFG-YHVPSYIHILLSNLYLLVPPLLNPIVYGVKTKQIRDQVSK------ILYCN
YSY----------------------------------.
>GA_x6K02T2PBJ9-6394126-6393197
----M------------------SNL---------S--------TSRFVL---TGFPGLE
-VYYFFFAIPFSTIYAMVFLGNCMILHVIRTESSLHQPMFYFLAMLALTDLCMGLSTVHT
VLGILWGFLQEISLDACIAQSYFIHGLSFMESSVLLAMSFDRYIAICNPLRYSSILTNDR
ILKIGVAILCRSSMLIPPVIIRLK-FLNYCRP-HF-LSHSFCLHQDLIRMACSDIRFNSF
YALSLVICTLLLDAVLILASYVMILHTVLSIASREERIKSLQTCVSHISAVLVFYIPIIG
LTMVHRFG-KHLSPLVQVLMGNIYILFPPLMNPIIYSIKTQQIRVRIQR------LFS--
--LNGI-------------------------------.
>GA_x6K02T2PBJ9-6384836-6383883
----M------------------PVI---------WL--N--TSTYPFLL---TGFPGLE
-KSHHLISLPLLMAYIFILLGNGTLLFLIKDDHNLHEPMYYFLGMLAATDLGVTLTTMPT
VLGVLWFNHREIGHGACFSQAYFIHSFSIVESGVLLAMAYDRFIAIRNPLRYTTILTDIK
VIKIGIGVVMRAGLSIMPIIIRLH-WFPYCRS-HV-LSHAFCLHQDVIKLACADITFNRL
YPIVVVFCMGLLDFLIICFSYILILKTVMGIASTDERAKALNTCVSHICCILVFYVTVVG
LTFIHRFG-KNIPHIVHITMSYICFLFPPFMNPVIFSIKTKQIQSGLLR------LFSLP
YSRTRL-------------------------------.
>GA_x6K02T2PBJ9-6362863-6361910
----M---------------------------VGNITHQQ-I---ASFFL---VGIPGLE
-NVHCWIGISVCLLFVLTLLGNSIVIATIKLEPSLHQPMYFFLCMLAMNDMCLSSSAALK
MLGIFWFDAHWINFDACLTQMYFIHTLCIMESAILVAMAFDRFVAICIPLHYASILTTSM
VIKLGLVGLMRCVLMVLPCPILIK-RLPYYTK-YV-IPHTYCEHMAVVKLASANTLINRA
YGISVALSVITVDLGLIATSYVKILQSVFRLSSQNARSKALGTCAAHVCTILVSYIPALF
SFLSHRIGKK-VPPSVHIIFASMYLLVPSAVNPVVYGVKTKQIRDRVID------LFFTH
K-KFSEK------------------------------.
>GA_x6K02T2PBJ9-6335095-6334154
----M------------------TAL---------SV--T-NYTSSRFAL---TGFPGLE
-IYYFWISVPFFIIYVTVFLGNCMVLHVIRTELSLHQPMFYFLAMLALTDLCMGLSTVHT
VMGILWGFLQEISLDACIAQSYFIHGLSFMESSVLLTMSFDRYIAICNPLRYSSILTNDR
ILKIGVAILCRSSMLIPPVIIRLK-FLNYCRP-HF-LSHSFCLHQDLIRMACGDIRFNSI
YGLALVISNLLVDSVLILISYIMILYTVLSIASREERIKSLQTCVSHISAVLVFYIPIIG
LTMVHRFG-KHLSPLVHVLMGNVYILFPPLMNPIIYSIKTQQIRVRIQR------LF---
--LKGT-------------------------------.
>GA_x6K02T2PBJ9-6326488-6327450
----M------------------TSSTY-------L-NHT-NLRDIWYTM---IGIPGLE
-DAHIWLSIPIFSMYIVAVIGNTFLILLISIEHSLHEPMYFFLTMLALADIFLSTVTIPK
VLAIFWFQDRSISFASCVSQMFFLHFIFVTESGILLSMAFDRYVAICYPLRYTTILTPSV
IIKMGIAAVTRSFFICFPLIFLVY-RLTYCGK-SI-IRHSYCEHMGIARLACDSIKVNIY
YGLIVALFSIFLDVVLIIVSYARILCAVYRIPSQDTRLKALSTCGSHVCVILLFYMPVFF
SSLGHRFGGDSIPLHVHILLANLYVVLPPSLNPIIYGVKTKQIQERVVQ------LFSL-
--NKV--I-----C-----------------------.
>GA_x6K02T2PBJ9-6320148-6321104
----M-----------------TMSS-----------NHT-NLRDIWYTM---IGIPGLE
-DAHVWLSIPICSMYIVALIGNTLLIFLIFTEHSLHEPMYLFLSMLALADIILSTVTTPK
VLAIFWFQAGGISFTSCVSQMFFLHFMFVTESAILLAMAIDRYIAICFPLRYTTILTPSV
ICRMGIASVTRSFLIIFPLVFLVY-RLNYCGR-NI-IRHSYCEHMGIARLACDSIKVNIY
YGMTVPLFSIGLDIMLIIISYTLILHTVFRIPSQNARRKALGTCGSHVCVILLFYTPSLF
TFFAHRFGGHTIPRHMHILFANLYVVVPPALNPIIYGVKTKQIQDRFFQ------LFSF-
--TKA--C-----F-----------------------.
>GA_x6K02T2PBJ9-6306819-6307775
----M-----------------ATSSTT-------L-NYT-NVRDIWYTM---IGIPGLE
-YAHIWISIPICSMYIVAIAGNALLLFLIITERSLHEPMYLFLSMLALADIFLSTVTTPK
MLAIFWFRAGGISFASCVSQMFFLHFIFVAESAILLAMAFDRYVAICYPLRYTTILTTSV
IIKMGIAAVIRSFFICFPLIFLVY-RLTYCGK-ST-IRHSYCEHMGIARLACDSIKVNIY
YGVIVALFSTCLDAVLIIVSYALILCAVFRIPSRDARLKALGTCGSHVCVILLFYTPAFF
SFFAHRFGGHSIPLHVHILLANLYVVVPPSVNPIIYGVKTKQIQERVIQ------VFSL-
--GK---------------------------------.
>GA_x6K02T2PBJ9-6289676-6288723
----M------------------E---------ITNS--S-WFQPPTLLL---TGIPGLE
-DVQIWFCIPLCVMYLIALLGNCTILFVIRTTSSLHEPQYIFLSMLAATDVGLSVSTLPT
VLNVFLLNHRDIEFHSCLTQMFFIHTFSSMESAILLAMAFDRFVAIRNSLHYTAVLTPTR
IIKIGLAAVVRGVMLMIPLPILLK-RLPFCKG-VI-LSHCYCYHPDIMKLACGPVRVNII
YGLSLVLCSFGVDSVFIVISYILILKTVLGIASGDGKLKALNTCVSHIFTVFIFYVPLIV
LALIHRFG-TFASPLLHVTMANLFLFLTPVLNPLVYSLKTKQIRSAVCK------IFKVW
GNLLK--------------------------------.
>GA_x6K02T2PBJ9-6284902-6285843
----M------------------------------SEFNT-TFQPSVFIL---TGLRGLV
-GARLWLGPLLSLMYITTLAGNCTVIYLVRTERSLQEPQYQFLSMLAGADIVLSVSTLFS
VLKVFIFDLYEIAFDSCLAQLFFIHTSSSMGSGILLAMAFDRFVAISHPLQYTTILTNSR
VTRMGLAAFLRGVALMMPLPILLK-RLPFCKG-QL-LSYSYCIHPNVMKLACGQVKINIF
YGLVLVIFSFGVDFLLIAISYALIFQAVMGIASREGQMKALNTCLSHIFIVFIYYGPLLA
ITVMHRIS-RRSSPIAHAVLGNIYLFMPPMLNPIVYSLKTKQIRSALRK------SLKIQ
RR-----------------------------------.
>GA_x6K02T2PBJ9-6275524-6276477
----M------------------------------SDV-NTTSNWPTFSF---IGIPGLE
-AAHMWISIPFCLLYLVALGGNVLLLLLVRAEQNLHEPQFYFLAMLALTDLGLSLSTMPS
VLAIFWFDVHNVGLDACLTQMFFIHTLSSVESGVLVAMAFDRLVAICAPLTYTRILNHQT
VLCLSGAALIRGATLLAPLPFFLR-TFPFCGA-NI-LSHSYCYYPDMLNLACGDVTFSSV
YGLVCVLCTFAVDVIFILVSYMKILGTVMKLGIQDRNWKSLQTCVCHLCTVLVFYLPLIS
LAVLHRYT-QETSPILYTTMSNAYLLMTPLLNPLVYSLKSRQIQAALRKRFGVQRVVAGE
-------------------------------------.
>GA_x6K02T2PBJ9-6251685-6250741
----M------------------LHVNI-----------T-NTIFSTFLV---TGIPGLE
-AVYIWIAIPFCAMFLITMVGNMTIIIVIWHEQTLHVPMYLFLAMLASSDLGLSLFTFPT
LLRIFLLNDRELTTTACFTQMFFIHTFQDLESAIILAMAFDRYVAISHPLHYHSILTDTV
IAKIGLAIVVRTLTVQVPLPILLK-RLYFCHS-NV-LSHSYCLHPDIIKLSCSSTTVNSI
FGLFVVLSTMGLDFLLILLSYALILKTVLNMASHSGRLKALNTCISHLCAVVLFFTPMIC
LSMLHRFG-PRLPSHVYVTLANMHFLIPPVMNPIVYVVKTKQIRDKIQK------LFIRK
ATK-----------------------------------
>GA_x6K02T2PBJ9-6236637-6235666
----M------------------LHVNI-----------T-NPIFSTFLV---TGIPGLE
-AVYIWIAIPFCAMFLITMVGNMTIIIVIWHEQTLHVPMYLFLAMLASSDLGLSLFTFPT
LLRIFLLNDRELTTTACFTQMFFIHTFQLLESAIILAMAFDWYVAISHPLHYHSILTDTV
IGKIGLTIVGRTLTLQVPAPILLR-RLYFCSS-NV-LSHSYCLHPDIIKLSCSSTTVNSI
FGLFVVLSTLGLDFLLILLSYALILKTVLNMASHSGRLKALNTCISHLCAVVLFFTPMIC
LSMLHRFG-PRLPSHVYVTLANMHFLIPPVMNPIVYVVKTKQIRDKIQK------LFIRK
ATKKAQAASIT--------------------------.
>GA_x6K02T2PBJ9-6221839-6220892
----M------------------AISKH-------S--------NASSFFFILMDLPGLE
-TSHCWTAIPICLIYVLSVLGNITIMHIVKSVPSLHTPMYLFLSMLSMADLGLSASTLPS
MVAVFLLGQRMIGAVACFMQLFFIHTFSVIESAVLLAMAFDRCVAIREPLRYATILTTRR
IGAIGLAVVIRSAALHLPLPVLLG-RLTFQPV-SA-LSHSYCVHPDVLRLSCSSTLVNSG
FGLFVMLSTLGMDAVLILLSYVLILKTVLSIASNAERLKAFNTCISHICAVLLFYTPLVS
LSMIHRFGKKKLPAQVYMLLSYLHFLMPPMLNPIVYSVKTKEIRVRILK------MLHP-
-------KKH---------------------------.
>GA_x6K02T2PBJ9-6207735-6206776
----M------------------SYSNH-------S--------STSFFL---TGLPGLE
-TVYLWLSIPLCTMYIASLAGNGLILWVVKSEPSLHQPMYYFLSMLAVTDLGLSVSTLPT
MLTIYMMGVSEVALDMCLAQLFFIHTFSIMESSVLLTMAFDRVVAISSPLHYATILTNPR
VASLGMVILVRSIGLHIPAPIMLK-KLPYCQK-RH-LSHSYCLHPDVMKLACTDTRINSA
YGLFVVLSTLGVDSVLIVLSYGLILYTVLSIASKTERLKALNTCVSHICSVLLFYTPMIG
LSMIHRFG-KWASPCSRVLLSYLHFLTPPVLNPVVYTIKTKQIRQRIWC------IFRCG
GRSIGHIQGH---------------------------.
>GA_x6K02T2PBJ9-6191595-6192545
----M---------------------------VNDTTHHY-I---SFFYL---VGIPGFE
-NFHYLISIPVCLLFVLTLLGNSVVIATIKLEPSLHQPMYFFLCMLAMNDILLTCSTSLK
MLGIFWFNEHWIEFDVCLTQMYFIHTLCIFESAILVAMAFDRFVAICIPLHYATILTTAM
VIKLGVVGLSRALLMVLPCPLLIK-RLPYYTG-YI-IPHTYCEHMAVVKLASANTFINRA
YGISAALSVITLDVWLIAASYIKILQAVFRLSSQNARSKALGTCAAHVCTILAFYTPALF
SFLTHRIGKN-VPPSVHIILASMYLLVPPTVNPLVYGVKTKQIRDRVLS------L-FSH
L-KIAEY------------------------------.
>GA_x6K02T2PBJ9-6182881-6181898
PHLSF------------------------------IELNTTPTQLTFFLL---TGVPGLE
-DIQIWMSIPFSFMYVLAVLGNVLVMAVVVYDRSLHEPMYLFLAMLAFNDVLLCTVTVPQ
MLLIFWQGPLEATFPACLTQMFFVHALFLSESAVLLAMAFDRYVAICIPLHYTSLLTSSI
IGKVGLVLIARSVAVVTPGVLLIL-RLDFCRS-NI-IHHTYCENMGIAKLACNSFTLNSI
YGLSAALLTTGLDFVFISLSYWLILKTVLQLPSKEARTKAFGTCGAHICVILIFYTLAFF
SFFTHRFG-HHVSRHTLILLANLYLLIPPTMNPIVYGIKTKEIRMRVVGTCSQTLFKSNE
TAKNR--------------------------------.
>GA_x6K02T2PBJ9-6173009-6173968
----M------------------APS---------NS--S-VSVSSTFYL---TGIPGYE
-EFHHWISIPFCLIYIIGVTGNCSILHIVRTDPKLHEPMYYFLAMLSLTDMAMSLPAMVS
LFRVLWSISREIQFNICVVQMFLIHTFSFTESSVLLAMALDRYVAICHPLRYATILTPKL
IAKIGIAALLRSAIPLIPLLVRLA-FFSFCRS-HV-LSHSYCLHQDIIRLACADIRFNVI
YGMVVILMLWGMDSLGILITYVFILHSVLRIASREGRLKALNTCASHICAVLILYVPMIG
LSIVHRFA-KHSSPFVHIFMAHIYLMVPPVLNPIIYSVKTKQIRQGIFH------LICPH
KINSSAM------------------------------.
>GA_x6K02T2PBJ9-6164792-6163848
----M---------------------GP-------A-NKS-QLSPSTFWL---MGIPGLE
-HLHVWIGIPFCSMYMVALMGNVTILAVVRAERTLHEPMFLFLCMLSVTDLVLSTSTLPR
MLCLFWMEAHDITFDACLAQMFFIHSFTAMESGFFLAMAIDRYVAICDPLRHTTILTNSR
IAKMGAVVVLRGVGFFSPHPILLK-QLPYCRT-RI-IAHTYCEFIAVVKLACVDTGATKR
YSLSVASVIGSCDGFFIALSYVLILRAVFRLPSREASLKALGTCGSHVCVILVFYSTAVF
TFLTHRFGH-NVAPQIHIFIANMYLLVPPFLNPIVYGIRTKKIREYVLS------FLRV-
--KFS--------------------------------.
>GA_x6K02T2PBJ9-6096387-6095449
----M---------------------PS-------N-NET-ASHPSLFHL---LGIPGLE
-AFHIWIAFPFFVVYLIALVGNFTILCVIKNEQSLHQPMFYFLALLSFIDLGLSTSTIPK
MLGIFWFNLREISFEGCLIQMFFIHTYTGMESVVLLAMAIDRFVAICYPLRYTSVLTNKV
VAVMASVVIGRPVLLVIPFCPLLK-RLPFCGH-YI-IPHTYCEHMGIARLACANIRINII
YGLFTIAALI-FDLILIAFSYAWILQAVFRLPSRDARHKALSTCGSHVCVILAFYTPAFF
SFMTHRFGR-NVPRYIHILLANLYVVVPPCLNPVIYGVRTKQIREGVLK------IFVK-
--K----------E-----------------------.
>GA_x6K02T2PBJ9-6068534-6067590
----M---------------------GP-------A-NKS-QLSPSTFWL---MGIPGLE
-HLHVWIGIPFCSMYMVALMGNVTILAVVRAERTLHEPMFLFLCMLSVTDLVLSTSTLPR
MLCLFWMAAHDITFDACLAQMFFIHSFTAMESGFFLAMAIDRYVAICDPLRHATILTHSR
IAVMGAVVVLRGVGFFSPHPILLK-QLPYCRT-RI-IAHTYCEFMAVVKLACLEIGATKR
YSLGVAFGIGSCDCFFIAISYVLILRAVFRLPSREASLKALGTCGSHVCVIVVFYSTAGF
TFLTHRFGH-SVAPRTHILIANMYLLVPPFLNPIVYGVRTKKIRDYVLN------TLKV-
--KGS--------------------------------.
>GA_x6K02T2PBJ9-6056235-6055291
----M------------------------------PSCNNSIPQPLIFIL---AGIPGLE
-SSHGWFSISFFLIFVVTIIGNVTILHIIWIEKTLHEPMFLLLATLSVVDLCLVTVTVPR
MLGIFWLNAKEISLEACLTQMFFIPSFYVMESGILLAMAFDRFAAIWYPLRYTTILDSNM
LVKMALAILARAVAVVTPAPILTK-RLERFQT-QV-ISYSYCAYMAVVMIACGDISNHIV
YGLMVIVASVGIDLLLVILSYTLILRAVFHIPSWQARSKALSTCGSHLCVIGLFYSPVVF
SVLSQILG-YHMAPYLQIIIDNLYFLVPPMVNPLIYAVRTKQIRERVLR------ILNCE
RK-----------------------------------.
>GA_x6K02T2PBJ9-6047402-6048349
----M-----------------------------GYTNLS-YLNPGTVIL---IGIPGLE
-HVQFWIGFPFFVVCLVALLGNLFLLIIIPTERSLHQPMYIFLAVLAATDLGLCLAIAPK
MLAIFWFGSCSMAFDACLTQLFFIHALQGMESGVLLAMAFDRYVAICDPLRHTAVLTPLF
LLRVVLVVAIRATVLVGVLPILLK-RLQWFHS-VV-IVHSYCEHMAVVKLAAEDVRINKS
YGLFVAFAILGFDMIFVFISYILIFRAVFRLPQKEARSKAFNTCTAHIVVFLEFYILAFF
SFFSHRFG--HVSPYVHILLSTIYLLLPPALNPIVYGVKTKEIRKWVVQ------IFVLK
SNT-Q--------------------------------.
>GA_x6K02T2PBJ9-6037823-6038782
----M-------------------------LSSLKTNNVT-YLNPGTVIL---IGIPGLE
-HVQFWIGFPFFTVCLVALLGNIILLIIIPAEHSLHQPMYIFLAVLAATDIGLCAAIAPK
MLAIFWFRAYSMAFDACLAQLFFIHTLQGMESGILLAMAFDRYIAICDPLRHTSILTPSI
LGRMIVVVVIRAVVLVGLLPILIK-RLHHFRS-IQ-IAHSYCEHMAVVKLAADDVQVNKI
CGLFVGFSVLGFDMVFIIISYALIFQAVFRLKQKEARLKAFNTCTAHIFVFLEFYILAFF
SFFSHRLG--HVVPSTHILLSTIYLLLPPALNPIVYGVKNMVIRKRVAQ------IFFLD
HAH-Q--------------------------------.
>GA_x6K02T2PBJ9-6029614-6030561
----M-----------------------------NTNNVT-YLNPGTVIL---IGIPGLE
-HVQFWIGFPFFTVCLVALLGNIILLIIIPAERSLHQPMYIFLAVLAGTDIGLCAAIAPK
MLAIFWFRAYSMAFDACLAQLFFIHTLQCMESGILLAMAFDRYIAICDPLRHTSILTPSI
LGRMIVVVVIGAVVLVGLLPILIK-RLHHFWS-IQ-IAHSYCEHMAVVKLAADDVQVNKI
CGLFVGFSILGFDMVFIIISYALIFQAVFRLKQKEARLKAFNTCTAHIFVFLEFYILAFF
SFFSHRFG--HVVPSTHILLSTIYLLLPPALNPIVYGVKNMVIRKRVAQ------IFFLD
HAH-Q--------------------------------.
>GA_x6K02T2PBJ9-5935234-5936169
----M---------------------LL-------S-NDT-QFHPSSFLL---LGIPGLE
-SHHTWIGFPFCAVYLIALLGNFTILLVIKTESSLHQPMFYFLAMLATIDLGLSTATIPK
MLGIFWFSFRVILFGACLTQMFFIHNFTGMESAVLLAMAYDRYVAICNPLRYSTILTNKA
VFMIGLGVLVRSFLSVIPFVFLIL-RLPFCGN-NV-IPHTYCEHMGLARLSCANIKVNII
YGLGAISILF-FDIIAIALSYAQILRAVFRLPSREARIKSLSTCGSHVCVILAFYTPALF
SFMTHRFGR-NVPRYIHILLANLYVVVPPMLNPVIYGVRTKQIYDRVKK------IFLQ-
--K----------------------------------.
>GA_x6K02T2PBJ9-5927412-5928362
----M---------------------SI-------Y-NKS-DVHPSTFIL---IGIPGLE
-AAHMWISIPFCMVYVLALMGNSSLLFIIKTDSSLHEPMYLFLCMLAVADLVVCTTAVPK
LLSLFWFHDGEIRFEACLTQIFLIHSCSTMESGFFLAMAFDRYVAICNPLRHSAILTHTV
TGGIGLAVVIRGIALLSPHPFLLR-WLPYCKT-NI-ISHTYCEFMALIKIACAETSIRRA
YSLIVAFLTGGVDFILIICSYVLILNTVFHLPTKDARLKTLGTCGSHVCVILVSYTPAFF
SFLTHRFGH-KVAPQVHIFVANIYLLVPPMVNPIIYGVRTKKIRNRFLK------VFRF-
-SKHT--------N-----------------------.
>GA_x6K02T2PBJ9-5902266-5903204
----M---------------------TI-------HNNRS-VSHPDTFFL---IGIPGLE
-EIHAWISLPFCCIYLVALMVNTMILVVIKTERSLREPMFYFLAILSSVDLALSTTSVPR
MLGIFWFDAHEINFGGCVAQMFLIHAFTGMEAEVLMAMAFDRYVAICAPLHYTTILTSRV
LMGISICVVIRPALFICPMVYLIY-RLPFCQA-HV-IAHSYCEHMGIAKLSCGDIHINAV
YGLFVVSLFL-LNLVLIGISYGYILRAVFRLPSQDARLKALSTCGSHVAVLCVFYIPSVF
SFLTHRFGH-NIPHYIHILVANLYLVIPPSLNPIIYSVRTKQIREHVLH------IFTK-
--R----------------------------------.
>GA_x6K02T2PBJ9-5889409-5888465
----M---------------------LT-------Y-NKT-NVHPSTFIL---IGIPGLE
-AAHMWISIPFCMGYILALVGNSSLLFIIKTDSSLHEPMYLFLCMLAVADLVVCTTAVPK
LLSLFWFHDGEIRFEACLTQVFLIHSCSTMESGFLVGMAFDRYVAICNPLRHSAILTRTV
TGAMGLAIVLRGAAFLSLHPFLLR-WLPYCKT-NI-ISHTYCEFMALIKIACAETSIRRA
YSLIVAFLTGGVDFILIICSYVLILNTVFHLPSKDARLKTLGTCGSHVCVILVFYTPAFF
SFLTHRFGH-KVAPHVHILVANMYLLVPPMLDPIIYGVRTKKIRDRFLK------LFLF-
-QR----------V-----------------------.
>GA_x6K02T2PBJ9-5871256-5870303
----M---------------------IL-------P-NDT-QFHPSTFLL---LGIPGLE
-SLHIWIGFPFCVVYMIALLGNLTILFVIKTESSLHQPMFYFLAMLATIDLGLSTATIPK
MLGIFWINLREILFEDCLIQMFFIHKFTLMESTVLLAMAYDHYVAICIPLRYSTILTNKV
VSMIGIAVLVRAIIFVIPFIFLIL-RLPFCGH-HI-IPHTYCEHMGLARLSCASVKANVI
YGLCAICNLL-FDIVAIVLSYIQILRVVFHLPSREARLKSLNTCGSHVCVILAFYTPALF
SFMTHRFGR-NVPRYIHILLANLYVVVPPMLNPVIYGVRTKQIYDRVKK------ILLQV
RGKEK--------E-----------------------.
>GA_x6K02T2PBJ9-5836380-5835439
----M------------------SIFNL-----------S-VTEVSTFHL---VGFPGME
-SAHIWIFIPICLLYTVAILGNCTILFFIKSEPSLHEPMYYFLSMLALSDLGLSISSLPT
MLKVFLFNSPDISPNECFAQEFFIHEFSAMESSVLLIMSFDRYIAICNPLRYTSILTSAR
VLQIGLAFSLKNVLLILPFPVTLV-RLRYCKK-NL-LSHSYCLHQDVMKLACSDNKFNVI
YGLFVALTGI-LDITFIFMSYALILRAVLGIASQRERLKVLSTCVSHICAVLIFYVPVIS
LAVIYRLA-SRSSPISKILMADIFLLVPPVMNPIIYCVKSQQIRNVILE------KL-CQ
KQS----------------------------------.
>GA_x6K02T2PBJ9-5809085-5810035
----M------------------QDNTE------FLSNFT-S-KLSTFLL---TGIPGLE
-SAHGWISIPFCCLYATALSGNSMILFIIVTQHSLHEPMYYFLSVLSATDLGLTFSTMST
TLRILWFQANEISLDLCIVQMFFLHGFTCTESGVLVAMAFDRYVAICKPLRYTMILTNSR
IIQIGFLVIMRTLLLIIPLLLLLK-PVSFCKR-NT-LSHSYCYYPDVIKLACSDTRANNI
CGLVDLILTTGLDIPCIVLSYILIIRSVLNIASSEERHKAFSTCVSHIAAVAVFYIPMFS
LSLVHRYG-RSVPKVVHTMMANVYLLLPPVLNPIIYSVKTKQIRKAILS------LLFAK
-------------------------------------.
>GA_x6K02T2PBJ9-5796876-5797820
----M---------------------LA-------SRNSS--SHSTFFIL---LGIPGLE
-NYQFWVAFPFCVMYIVAVTGNITILHIIRIDHTLHEPMYLFLAMLATTDLVLSSSTQPK
MLAILWFHDHKIEYHACLIQVFFIHAFSSVESGVLMTMALDRYVAICFPLRHSSILTTSA
VIKLGAVVMVRGLLWVSPFCFMVS-RMPFCPN-KI-IPQSYCEHMAVLKLVCADTRVNRG
YGLFVAFSVVGFDIIVISVSYVMILRAVLRLPSGEARLKAFGTCASHIGVILTLYIPALF
TFLTHRFGH-HVPRVVHIMFANVYLLVPPMLNPIIYGVRTKQIRDRVTR------GFCV-
--KGS--------------------------------.
>GA_x6K02T2PBJ9-5762668-5763618
----M------------------QDNTE------FLSNFT-S-KLPTFLL---TGIPGLE
-SAHGWISIPFCCLYATALSGNSMILFIIVTQHSLHEPMYYFLSVLSATDLGLTFSTMST
TLRILWFQANEISLDFCIVQMFFLHGFTCTESGVLVAMAFDRYVAIYKPLRYTMILMNSR
IIQIGFLVIMHTLLLTVPLLLLLK-PVSFCKR-NT-LSHSYCYHPDVIKLACSDTRANSI
CGLVDLILTTGVDIPCIVLSYILIIRSVLNIAFSEERHKAFSTCVSHIAAVAVFYIPTFS
LSLVHRYG-RSVPKVVHTMMANVYLLLPPVLNPIIYSVKTKQIRKAILS------LLFAK
-------------------------------------.
>GA_x6K02T2PBJ9-5752857-5753801
----M---------------------LA-------SRNNS--SHSTFFIL---LGIPGLE
-NYQFWVAFPFCVMYIVAVTGNITILHIIRIDHTLHEPMYLFLAMLATTDLVLSSSTQPK
MLAILWFHDHKIEYHACLIQVFFIHAFSSVESGVLMDMALDRYVAICFPLRHSSILTTSV
VIKLGVAVMVRGLLWVSPFCFMVS-RMPFCPN-KV-IPQSYCEHMAVLKLVCADTRVNRG
YGLFVAFSVAVFDLAVISVSYAMILRAVLRLPSGEARLKAFGTCASHIGVILTLYIPALF
TFLTHRFGH-HVPRIVHIMFANVYLLVPPMLNPIIYGVRTKQIRDRVTQ------AFCG-
--KGS--------------------------------.
>GA_x6K02T2PBJ9-5696486-5695545
----M------------------AIL---------YN--S-SLQKATFFL---TGFQGLE
-EFHGWISIPFCSIYLIVILGNLTILHVIRTDATLHEPMYYFLAMLALTDLGLCLSTLPT
VLGIFWFDAREIGIPACFTQLFFIHTLSLVESSVLLSMSFDRYVAICNPLRYSTILTPRR
IVKMGLSSVLRSALLILPLPFLLK-RFHYCRS-HV-LAHAYCLHLEIMKLACSSIIVNHI
YGLFVVACTVGVDSLLIFLSYTLILHAVLGKASRQERLRALNTCISHICAVLLFYIPMIG
LSLVHRFG-EHLPRIVHLLMSYVYLLVPPLMNPIVYSIKTKQIRQRIIK------KFEFI
K------------------------------------.
>GA_x6K02T2PBJ9-5685322-5684384
----M------------------TPGPL-------GN--G-SM-SSTFLL---SGIPGLE
-HMHIWISLPLCLMYLVSILGNCTILFIIKTEPSLHEPMYLFLSMLALTDLGLSLCTLPT
VLGIFWVGARDISHDACFTQLFFIHCLSFLESSVLLSMAFDRFVAICRPLHYASILTHTV
IVRIGLASLGRSVALIFPLPFMLK-RFPYCGS-LV-LSHSYCLHQEVMKLACADIKANSI
YGMFVIVSTVGVDSLLILFSYALILRTVLSIASRAERLKALNTCVSHISAVLLFYTPMIG
LSVIHRFG-KQAPHLVQVVMGFVYLLFPPVMNPIVYSVKTKQIRDRVAH------AFCN-
-------------------------------------.
>GA_x6K02T2PBJ9-5666843-5665908
----M------------------SVLNS-----------S-EIEITTFFL---IGIPGLE
-YAHAWISIPICLMYLVAILGNCTILFVIRTEPSLHAPMYYFLSMLAISDLGLSLSSLPT
MLRIFVFNATGISPNACFAQEFFIHGFTDMESSVLLIMSFDRFLAIRNPLRYSSILTSAR
VAKMGLVFLIKSMLLVLPFPFTLK-RLAYCQK-SL-LSHSYCLHQDVMKLACSDNTVNFF
YGFFVALCMM-SDSMFIAVSYIFILKTVMGIGSHKERLKALNTCVSHICAVLIFYVPIIA
LASMHRFG-KHKSPMAMILIADIFLLVPPLMNPIVYCVKTRQIREKVLG------KL---
GLK----------------------------------.
>GA_x6K02T2PBJ9-5659738-5660748
----M-----------------------------LIFNNTTSPSSSSFLL---TAFPGLE
-LAHVWISIPVCGLYTIALLGNSIILFVIIIERSLHKPMYYFLSMLSVVDLGLTITTLPT
VLGVLWFHAREISIKVCLIQMFFVHGFSFLESSVLVAMAFDRYLAICSPLKYATFLTDMM
SFVIGLIICIRQVVFMFPSVMAVK-SVSFQGG-QE-LSHPFCFHPDIIKFTYTNPWISSF
WGMFLQLYLNGTDLLFILFSYVLILRTVLNIVAPQKQQKALSTCVCHICAVTIFYVPMIT
LSVAHRLF-SSTPRVICSILGNMYLLLPPVLNPIIYSLKTKVIRQAIFQ------LFRFK
DARGYSMRSLRGRWARRRQFSST--------------.
>GA_x6K02T2PBJ9-5638785-5639741
----M------------------ADH-N-------HS--Q-SQ-HLYFIL---TGIPGLE
-QKYYWMAFPLGAIYVIALFGNGVIISTIKSESSLHIPMYYFLCMLAFADMGLTLCTLPS
MLGIFWFNYKFITFDGCLVQMYFIHTFSAIESGVLVAMAIDRVIAIWSPLRYGTILTNGV
VCKIGMLILSRAVCVVFPVPFLIK-RLPFYRS-NI-LSHSFCLHQDVMRLACASTRVNSL
YGLIAVIFTKGSDSLSILISYVFILRTVMAIASGEGRLKALNTCVSHICAVLIFYVPLIG
VSVIHRFG-KHLSPLTHALMANAYLLVPPVLNPIVYTVKTKEIRKKIIQ------IFIR-
-TKITTEG-----------------------------.
>GA_x6K02T2PBJ9-5620890-5619922
----M------------------------SPLSAQDTSNISSLMAPTFLL---VGLPGLE
-AAPSWWSVPLITIYLFSAFGNGTILWIIALEPTLHRPMYFFLFLLSVSDVGLATVLMPT
LLGLAFADAHTVPASACLLQMFFIHVFSVMESSVLLAMAFDRAVAICRPLHYPVLLTNGV
IRKIAVAIAFRCLSLHLPLPILLA-RMPYCRP-QV-LTHSYCLHPDMARLACPEAW-GAV
YSLVVVLSAMALDPLLIFFSYGLIGRALQGVGSAEDRWKAGQTCAAHLSAVLLFYIPMIL
LALIDRFK-LPLPPPAHTLLSYVHFLLPPLMNPVLYSVKMKEIREKILK------RLLPT
KVGCA--------------------------------.
>GA_x6K02T2PBJ9-5611412-5612350
----M-------------------ILNT-----------S-EVEISSFLL---IGIPGFE
-HMHIWISIPICLMYLTAILGNCTILCVIRTEPSLHEPMYYFLSMLAFSDLGLSFSSIPT
MLRIFLFNAMGISTDACIAQEFFIHGFTDMESSVLLIMSFDRFVAIRHPLRYSAILTSSR
VVQIGLAFSVKSILLVLPLPFTLK-RLRYCNK-RL-LSHSYCLHQDVMKLACSDNRVNFY
YGLFVALCMM-SDSVFIAVSYVFILKTVLGIASHGERLKALNTCVSHICAVLIFYVPIIT
LATMHRFA-KHKSPLAMILIADAFLLVPPLMNPIVYCVKTRQIRVKVLE------KL-GL
HSK----------------------------------.
>GA_x6K02T2PBJ9-5599295-5598351
----M---------------------VA-------SSNSS--SHPLFFML---LGIPGLE
-NYQFWIAFPFCVMYIVALTGNITILYIIRIDHTLHEPMYLFLALLAITDLVLSSSTQPK
MLAILWFHSHEIEYNACLIQVFFIHAFSSVESGVLMTMALDRYVAICFPLRHSSILTTSV
VIKLGAAVMVRGLLWVSPFCFMVS-RMPFCPN-KV-IPQSYCEHMAVLKLVCADTRVNRG
YGLFVAFSVVGFDIIVISVSYVMILRAVLRLPSGEARLKAFGTCASHVCVILAFYIPALF
TFLTHRFGH-HVPRVVHIMFANFYLLVPPMLNPIIYGVRTKQIRDRVIR------GFRR-
--KDP--------------------------------.
>GA_x6K02T2PBJ9-5588278-5589228
----M----------------------L------ILNNTH-S-QLPTFLL---TGIPGLR
-AAQVWISIPFCLLYVIALSGNSMILLVIVREQSLHEPMYYFLSMLSITDLSLSLCTLST
TLGVLWFEAREINLNACIAQMFFLHGFTFMESGVLLAMAFDRFVAICDPLRYTTILTNAR
IAQIGTIVLIRNVAVMLPVVLFVK-RLSFCSS-LV-LSHSYCYHVDVIQLSCTDNRINSV
LGLFALFSTTGFDCPCILLSYVLIIRSVLSIASSDERQKAFNTCISHISAVAIFYIPLIS
LSLVHRYG-HSAPAFVHTVMANVFLLIPPVLNPIIYSVKTKQIRKAILK------VLNQK
QNQL---------------------------------.
>GA_x6K02T2PBJ9-5560696-5559746
----M------------------QDNTE------FLSNFT-S-QLPTFLL---TGIPGLE
-SAHSWISIPFCCLYATALSGNSMILFIIVTQHSLHEPMYYFLSVLSATDLGLTFSTMST
TLRILWFQANEISLDFCIVQMFFLHGFTFIESGVLVAMAFDRYVAICNPLRYTMILTNSR
IIQMGFLVIMRALLLIVPLLLLLK-PVSFCKR-NT-LSHSYCYHPDVIKLACSDTRANSI
CGLVDLILTTGIDTPCIVLSYILIIRSVLSIASSEERHKTFSTCVSHIGAVAVFYIPMFS
LSLVHRYG-RSAPKVVHTMMANVYLLLPPVLNPIIYSVKTKQIRKAILS------LLFAK
-------------------------------------.
>GA_x6K02T2PBJ9-5513635-5514627
----M----------------------S------TFQNTT-A-SSIIFLL---TGVPGLE
-AFHTWISIPFCFLYATALSGNSLILFVIITQPSLHEPMCYFLSMLSTTDLGLSISTLAT
MLGIFWFNAREISFNACLSQMFFIQLFTVMESSVLLAMAFDRYVAISNPLRYASVLTDLK
IAQIGVAIVTRGTLILTPMVVLLK-RLSYCSS-HV-LHHSYCFHPDVMKLSCTDTRINSA
VGLTALISTAGVDSVFIILSYVLIIRTVLSIASPEERKKAFSTCISHIGAVAVFYIPLIS
LSFVHRFG-KRAPPYVHTLIANAYLLIPPVMNPIIYSVKTKKIRKAVLK------VFHSS
MTRASLLFHRFSTLSFYE-------------------.
>GA_x6K02T2PBJ9-5491151-5492095
----M----------------------P------SFNEST-A-YPPVFFL---TGIPGLE
-TSHTWISIPFCCLYAIAISGNSMILFVIITESSLHEPMYYFLSMLSFTDLGLCLSTLVT
VLGIFWFNVREISFDACIGQMFFIHGFTFMESSVLLVMAFDRFIAICNPLRYAMILTNSR
IIAVGFAIIIRGTTALVPLLLLLK-RLSFCRS-HV-LHHSYCFHPDVMKLSCSDTRINSA
FGLAIVISTAGLDSVLILLSYVLIIHSVLCIASKEERKKAFGTCVSHLSAVAIFYIPMIS
LSLVHRFG-KHAPPFVHTLIANVYLLIPPVMNPIIYSVKTKQIRKAMLK------VFFVK
PS-----------------------------------.
>GA_x6K02T2PBJ9-5470572-5469628
----M----------------------P------TFQNTT-A-SSIIFLL---TGVPGLE
-AFHTWISIPFCFLYATALSGNSLILFVIITQPSLHEPMYYFLSMLSTTDLGLSISTLAT
MLGIFWFNAREISFNACLSLMFFIKLFTVMESSVLLAMAYDRYVAISNPLRYATILTDSR
IAQIGVTIVIRGTVMLTPMVALLK-RLTFCSS-RV-LHHSYCFHPDVMKLSCTDTRINNA
VGLTAMISTVGVDSVLILLSYILIIRTVLSIASPEERKKAFSTCISHIGAVAIFYIPLIS
LSFVHRFG-KRAPPYVHTMIANTYLLIPPVMNPIIYSVKTKQIRKAVIK------VFQSK
EI-----------------------------------.
>GA_x6K02T2PBJ9-5459657-5458695
----M-----------------------------SSCNFT-HAT---FLL---IGIPGLE
-EAHFWFGFPLLSMYAVALFGNCIVVFIVRTERSLHAPMYLFLCMLAAIDLALSTSTMPK
ILALFWFDSREITFDACLAQMFFIHTLSAIESTILLAMAFDRYVAICHPLRHAAVLNNTV
TVQIGMVALVRGSLFFFPLPLLIK-RLAFCHS-NV-LSHSYCVHQDVMKLAYTDTLPNVV
YGLTAILLVMGVDVMFISLSYFLIIRTVLQLPSKSERAKAFGTCVSHISVVLAFYVPLIG
LSVVHRFGN-SLDPIVHVLMGDVYLLLPPVINPIIYGAKTKQIRTRVLA------MFKI-
--SCDKDIEAGGNT-----------------------.
>GA_x6K02T2PBJ9-5441154-5440198
----M------------------IPSGP-------FINIS-FFQPQSFLM---IGIPGLE
-FAHGWISIPFSFMYTVALTGNCLILLAVRRTHSLHQPMYYFLSMLALSDVGLSLSTLPS
TLAVLWFDYRSIDFNACLVQMFFLHSFSVVESSVLLAMSFDRFVAISNPLRYASVLTNNV
IIRIGVAIVARATLSLFPVPFLLK-RLNYCPG-KILLSHSFCFHADVMKLACADITVNIL
YGLYVVLSTVGVDSLLIVMSYSLILHTVMGLASPRERVRTLNTCVSHILAVLVFYIPVIG
VSMIHRFG-KHLPHIVHALVAYVYLVVPPVLNPIIYSVKSKPIRGAMFK------VLRGK
--D----------------------------------.
>GA_x6K02T2PBJ9-5431102-5430146
----M------------------ISSKA-------FVNIT-FFQPQSFLM---TGIPGLE
-FAHGWISIPFSSMYTVALTGNCLILLAVRRTHSLHQPMYYFLSMLALSDVGLSLSTLPS
TLAVLWFDYRFIDFNACLIQMFFLHFFSVVESSVLLAMSFDRFVAISNPLRYASVLTNNV
IIRIGVAITTRATLSLLPLPFLLK-RLNYCPG-KILLSHSFCFHADVMKLACADITVNIL
YGLYVVLSTVGIDSLLIVMSYSLILHTVMGLASPRERVRTLNTCVSHILAVLVFYIPVIG
VSMIHRFG-KHLPHIVHALVAYVYLVVPPVLNPIIYSVKSKPIRGAMFR------VLSRK
--G----------------------------------.
>GA_x6K02T2PBJ9-5425951-5426904
----M-----------------------------VGFNSN-ESSATYFIL---IGLPGLE
-EVQFWLAFPLCSLYLIAVLGNLTIIYIVRTEHSLHEPMYIFLCMLSGLDILISTSSMPK
MMAIFWFNSTTIQFDACLVQMFAIHSLSGMESTVLLAMAFDRYVAICHPLRHATVLTLPR
VAKIGMAAVVRGAVLMAPLPVFIK-RLPFCRS-NI-LSHSYCLHQDVMKLACADIRVNII
YGLIVIISAIGLDSLLISFSYLLILKTVLGL-TREAQAKAFGTCVSHVCAVFIFYVPFIG
LSMVHRFSK-RRDSLLPVIMANIYLLVPPVLNPIVYGVKTKEIRQRILR------LFLV-
--TTH-----TSDH-----------------------.
>GA_x6K02T2PBJ9-5414934-5415902
----M---------------------PQPLVPLIATPNGS-LAHPAYFLL---VGIPGLG
SKIHFWLAFPLCFMYAVATLGNLAIIFIIRVERRLHEPMYLFLAMLSTIDLVLSSVTMPK
MASLFLTGIQEIEFNICLTQMFLIHALSAMESAVLLAMAFDRFVAICYPLRHASVLTGTT
VAKIGLASLARGFVFFFPLPFLLK-RLSYCQT-HT-VTHSFCLHQDIMKLSCTDTKVNVV
YGLFIILSVMGVDSLFIGFSYILILRAVLELSTRGAALKAFNTCISHLCAVLVFYVPLIG
LSVVHRLG--GPTSLVHVIMANIYLLLPPVVNPIVYGAKTKEIRSRVIR------MFSQ-
--DGR--------------------------------.
>GA_x6K02T2PBJ9-5386601-5387575
----M---------------------------LGPSYNHT-MESPGTFFL---LGIPGFQ
-SSYLWLAISLSTMYSIALLGNMLIIIVICMDSTLQEPMYFFLCVLAAVDIVMASSVVPK
MVSIFSSGDSSISFNACFTQMYFVHAATAVETGLLLAMAFDRYVAICKPLHYMRILTRHV
MLGISVTITVRAVIFMTPLSWMLS-HLPFCAS-NV-VPHSYCEHMAVAKLACADPMPSSL
YSLIFSSIIVGSDVAFISASYSLILKAVFGLSSRNAQWKALSTCGSHVGVMALYYLPGMA
SIYVAWLGQDRVPLHTQVLLADLYLIIPPTLNPIIYGIRTRQIRERIWS------LLTHC
---FFSQCTQGS-------------------------.
>GA_x6K02T2PBJ9-5375442-5376389
----M-------------------NS-N-------AS--Q-TN-HHSFIL---TGIPGMP
-DKNPWMAFPLGFLYTLTLLGNGTILAVVKVEQSLHEPMYYFLCILALTDVSLSMSTLPS
MLSIFWFNAPEIPFDACITQMFFIHGFGVVESGVLVSMAFDRFVAIRDPLRYASILTHGL
IGKIGLVVLARAVCVVFPVPFLIK-RLPFCRS-NV-LSHSYCLHQDAMRLACASTRVNSL
YGLIVVILTLGLDALIILFSYVLILKTVLGIASRAERLKALNTCLSHICAVLLFYIPLIG
ATMIHRFG-KHLSPVVHMFMANIYLLLPPVLNPIVYSVKTKQIRRRIIQ------VFRG-
-RKNMS-------------------------------.
>GA_x6K02T2PBJ9-5356887-5357840
----M------------------------------STFHNVCSVPSSLWL---TGIPGLE
-TLHIWLSIPFGSMYLVAVVGNITILAVVRVERSLHQPMYFFLCMLAVIDLVLSTSTMPK
LLAIFWFGAGHIGLDACLCQMFLIHCFATVESGIFLAMAFDRYVAICNPLRHSMVLTHTL
VGRLGLAAVLRGVLYIGPLPLMIRLRLPLYKT-RV-ISHSYCEHMAVVALTCGDSRVNNV
YGLSIGFLVLILDSAAIAASYVMIFRAVMGLATPEARLKALGTCGSHICAILIFYVPIAV
SSLIHRFGH-QVPPPIHTLLANFYLLIPPILNPIVYAVRTKQIRDRLLQ------ILKT-
-------GTKIR-------------------------.
>GA_x6K02T2PBJ9-5333671-5332712
----M------------------------------FVSNNACSVPSSFWL---TGIPGLE
-SLHMWLSIPFGSMYLVAVVGNITILAVVKTERSLHQPMYFFLCMLAVIDLVLSTSTMPK
LLAIFWFGACSIGLDACLVQMFFVHCFATVESGIFLAMAFDRYVAICDPLHHTSVLTHAV
VGRLGLAALLRGVFYIGPLPLLIRLRLPFFRT-QI-IAHSYCEHMAVVTLACGDTKVNNL
YGMGIGFLVLILDSIAITASYIMIFRAVLGLSTSDARFKTLGTCGSHICAILVFYIPIAV
SSLTHRFGH-NVPSHIHILLANFYLLIPPILNPVVYAVRTKQIRERLLH------IIKS-
-------GTQHKDM-----------------------.
>GA_x6K02T2PBJ9-5323062-5324015
----M---------------------LV-------N-NIT-STHPVAFLL---MGIPGLE
-HLHIWISIPFCSAYTLAVLGNCTLLFIIRVDAALHETMYLFLAMLAAIDLVLSSSTLPK
MLSLFWFRDREINFHACLIQMFFLHSFAIMESAMLLAMAFDRYVAICKPLHYTTILTKPL
IIKIGLAAVTRAVTLMTPLPFLLR-RFHYCRG-TV-IAHCYCEHMAVVRLACGDTRFNNI
YGIAVAMFIVVLDLLFVILSYIFILRAVLQLASQEARYKAFGTCVSHIGAILAFYTPVVI
SSVMHRVAR-RAAPHVHILLANFYLLFPPMVNPIIYGVKTKQIRERVLG------LFLRK
DLKGE--------------------------------.
>GA_x6K02T2PBJ9-5307445-5306498
----M---------------------QH-------T-NHS-HQNPSSFLL---MGIPGLE
-ASHFWIAFPFCSMYALAVLGNMAVLLVVRSEPSLHQPMYLFLCMLSTIDLILCTSTVPK
LLALFWANAAEIAFGACATQMFFIHGFSAVESGILLSMAFDRYLAICRPLHYGSLLSSES
VSKLGAAALLRGLGLMTPLTCLLA-RLSYCG--RV-VAHSYCEHMAVVKLACGGTQPNNI
YGITAATLVVGTDSICIAISYALILRAVLGLSSKEARAKTFGTCGSHLGVILLFYTPGLF
SFYTQRFGQ-HVPRHVHILLADLYLVVPPMLNPIIYGMKTKQIRDGALR------LLKRG
PAQS---------------------------------.
>GA_x6K02T2PBJ9-5297243-5298193
----M-------------------------------FCNTSTPGHSTFLL---TGFPGLE
-ASHHWVSIPINLICVVSILGNSVILFLIRTDPALHEPMFIFLSMLAASDLGLCASTFPT
MVRLFWLGTRELPFDFCAAQMFFIHAFTYVESGVLLAMAFDRFIAIRNPLHYATILPHSA
VAKVGAAVLVRAILLNLPGPILLR-RLIFPQI-ST-LSHCYCLHCDLVGLACSDTRINSL
VGLVSILLSLGLDSSLIMLSYALILRTVLGIASPGERLKALNTCVSHLCIVLIFYLPKLG
LSVLHRVE-KHSYPALAVLMANLHFLVPPFMNPVVYCIKSKQIRQGFLR------RFQQK
RVDIS--------------------------------.
>GA_x6K02T2PBJ9-5274337-5275287
----M---------------------AP-------F-NYT-GTSHSVFIL---LGIPGLE
-EQHLWISLPFFISYLVALFGNITLILVIIAERSLHEPMYLFLCMLAAADLILSTTTVPK
ALAIFWFRAGAISLDGCVTQIFFIHATFIAESGILLAMAFDRYVAICDPLHYSTVLSHVI
IVRIGLAVVLRSFCVILPDVFLVK-RLPFCRS-NV-LPHTYCEHMAVARFACADIRVNVW
YGLSVLLSTVVLDALLILVSYGLILHTVFRLPSRGARQKALGTCGSHLGVISMFYLPGIF
TIITQRFGQ-HVPLHTHILLANVCMLAPPMLNPIIYGIKTRQIRERVLS------SLSS-
--QWK-------LR-----------------------.
>GA_x6K02T2PBJ9-5256044-5256988
----M---------------------TT-------L-NYT-VVSHTVFHL---LGIPGLE
-DQHMWISIPFFISYITALLGNSLLIFIILTRPSLHGPMYLFLCMLVGADIVLSTSTVPQ
ALSIFWFHAGEISLDRCITQLFFIHSTFISESGILLVMAFDRYIAICYPLRYTTVLTNSL
IGKIGVGIFLRSYGTIFPIIFLLK-RLTFCKN-NI-IPHTYCEHIGLAKYACNSIRVNIW
YGFSVLILTVVLDVVLIFVSYVLILRAVFRMPSQDARHKALNTCGSHVCIIILFYGPGIF
TTLTQRFGR-HIPPHIHILLANVCILAPPMLNPIIYGIKTKQIQEQMVH------VLFT-
--NHK--------------------------------.
>GA_x6K02T2PBJ9-5216160-5215210
----M---------------------------LGWSNGT-YNESYTSFLL---MGFPGMQ
-EARALLVLPFLSLYLVILFTNALVIHTVASQRSLHQPMYLLIALLLAVNICAATTVLPP
MLFSFSTRFNRISLPRCLGQMFCIYFLVSMDCNILLVMALDRYVAICYPLRYPEIVTGQL
LAGLVVLAVTRSTSIVAPVVVLAS-RVRFCRS-DV-IRHFACEHMALMKLSCGDISLNKT
AGLIIRTFNRVLDMLLLGTSYSRIIHAAFRISSGGARSKALNTCGSHLLVIFTVYSSTMS
SSIVYRVA-RTASQDVHNLLSAFYLLLPCLVNPIIYGARTKEIRQHLVR------SF-LS
AGP----------------------------------.
>GA_x6K02T2PBJ9-5206624-5205620
----M---------------------------SGWSNGT-YNESYTSFLL---MGFPGMQ
-EARALLVLPFLSLYLVILFTNALVIHTVASQRSLHQPMYLLIALLLAVNICAATTVVPP
MLFSFSTRFNRISLPRCLGQMFCIYFLIVFDCNILLVMALDRYVAICYPLRYPEIVTGQL
LAGLVVLAVTRSTSIVAPVVVLAS-RVRFCRS-DV-IRHFACEHMALMKLSCGDISLNKT
VGLTVRIFNRVLDMLLLGASYSRIIHAAFRISSGGARSKALNTCGSHLLVIFTVYSSTMS
SSIVYRVA-RTASQDVHNLLSAFYLLLPCLVNPIIYGARTKEIRQHLVA------LF-QR
TQQQVFTEKPQSLPSNRE------------LPG----.
>GA_x6K02T2PBJ9-5199377-5198367
----M---------------------------GEDGNTSIFNLSYSSFLL---VGFPGLQ
-EGRPLLVLPLTFLYVSIVSANALVIHTVVAQRSLHQPMYVLIALLLAVNICASTAVMPK
MLEGFVHYANPISLRGCLTQMFFIYFTLLLDYNLLLAMALDRYVAICHPLRYTDLMTSHL
LGLMATFAITRSLGVAVPLVVLTA-KAQFCKT-SV-IRHFTCEYIALLSIACGDLTFNNR
LGLAMRLVTVTFDLALLGTSYTRIIYAAFRISSGGARAKALHTCGSHLLVILTIYLSGLS
TSIVFRVA-KTVSQDVQNLLSAIYLLLPGALNPLIYGVRTKEIRQHIEK------MLCGM
QSPQDSREKSQNVRGERD------------LPG----.
>GA_x6K02T2PBJ9-10895499-10894543
----M--------------------------SASLKDFNSSKFLVSEFIL---LGFPGIH
-SWQHWLSLPLTLLYLSAIGTNVLILIIICQDPSLKQPMYLFLGILSLVDMGLATTIMPK
ILAIFWFDAKVISLPECFAQIYAIHCFVSMESGICLCMAFDRYVAICYPLHYSSIITNSL
IFKATLFMVLRNGFCVISVPVLAS-QWNYCSR-NE-IDHCLCSNLGITSLACDDRRPNSI
FQLILAWVGMGSELGLIILSYTLLLRSVLRLNSAEAVSKALNTCSSHLILTL-FYTVIVV
ISVTHLSE-TKATL-IPVLLNVMHNITPPSLNPIVYALRTRQLRQGFQK------VLCRS
--LQE-------------------------K------.
>GA_x6K02T2PBJ9-10874315-10875286
--MVM------------------------------SARNNPDLTPASFVL---NGIPGLE
-HMHIWISFPFCSMYAVAMMGNCGLLYLIFFEDSLHRPMYYFLAMLSLTDLVMCSSTIPK
ALCIFWFHLKEIGFDDCLVQMFFIHTFMGMESGVLMLMALDHYVAICYPLHYSTILTNPI
IAKIGLATFLRGVLLIIPFIFLSK-CLPYFRG-NI-INHTYCDHMSVAKLPCGNVKVNAI
YGLMVALLIGGFDILCITISYIMILRAVVSLSSADARQKAFSTCTAHICAIVFSYSPTFL
SFFSHHFGGHTIPPSCHIIVANIYLLLPPTMNPVVYGVKTKQIQDCVIR------IFSES
KDSKA-----HGI------------------------.
