# Supplementary material for: Pattern of the Divergence of Olfactory Receptor Genes during Tetrapod Evolution
Source: PLoS One. 2008 Jun 11;3(6):e2385. doi: 10.1371/journal.pone.0002385 (PMC2435047; doi:10.1371/journal.pone.0002385)
Supplement: Text S8 — The class II OR sequences aligned between opossum and mouse (0.99 MB TXT) [file pone.0002385.s012.txt]

>OR51M1 NM_001004756
MSVQYSLSPQFMLLSNI---------------------------TQFSPI----------
---------------FYLTSFPGL-E-GIKH-WIF-IPFFFMY-MV--------AISGNC
FILIIIKTNPR-LH-T-PMYYLLSLLALTDLGLCVSTLPTTMGIF-WFN-SQ----SIYF
GACQIQMFCIH-SFSFMESSVLLMMSFDRFVAICHPLRYSVIITGQQVVRAGLIVI----
--------FRGPVATIPIV-LLLKAFPYC-GSV-VLS--HSFCLHQEV-IQLA--CTD-T
T--FNNLYGLMVVVFTVMLDLVLIALSYGLILHTVAGLASQEEQ--RRAFQ-------TC
TAHLCAVLVFFVPMM--GLSLVHRFGKHAP---------P-AI--HLLMANVYL--FVPP
MLNPIIYSIKTKEIHRAI-IKLLGLKKAS-------------------------------
----------------------------------------K
>M.domestica or1213 complete cds.
--------------------------------------------MACA------------
-------SNASHTPIFLLVGLWKG-G-PPNS-LLF-LLFLTAY-MG--------AMVGNL
TLVLLISWDSR-LS-T-PMYYLLRGLSVIDTGLATVTLPQVLAHL-ASA-QP----AIPA
IRCLLQFFFFY-VFGVTDTLVVAVMAVDRYVAICNPLHYPAVMNQQVCGRLLASCW----
--------TVSFIHSLLHV-GLLFPLQWTGDNEGVVYLPHFFCDHRPL-LKAS--CSD-T
K--PNELAIFLEGGLLMMGPCILILLSYARIAITISRLPSAAGR--KKAFS-------TC
GSHLTMVTFLYGTII--WVYF-QPP---SQ---------N-SQQQDMAAAVMYT--AITP
LANPFVYSLRNKDVKGAF-QRLLVPNRVTS------------------------------
----------------------------------------.
>M.domestica or882 complete cds.
----------------M--------------NQ----T------NQTW-V----------
-------TE------FFLLGLSDD-P-QTQV-LLF-ALFLVVY-LS--------TMLGNL
LLTSLVLLDSQ-LH-T-PMYFFLCNLSLTDLCFSTTTVPQSLIHM-LSR-RK----LISF
TGCAGQVLFFL-FFGSTQCVLLGVMSYDRYLAICDPMHYPLIMTWKVCGLLALGCW----
--------SAGFVASMVDS-IFILSLPYQ-GDN-QIA--HFFCEAPAL-LVLA--SAD-T
H--STNMVIFLMGSVIIVTPMFLILISYVCIIISVIRMKTASGR--LKAFS-------TC
GSHLIVVIIFYGSAI--INYM-TP-----K-SS------K-EL--GKMVSVFYA--VIIP
MLNPLIYSLRNKDVKRAF-RK-V----------------ANS------------------
-----------------------------RPFCR-----I.
>M.domestica or1359 complete cds.
----------------M--------------GQ----T------NQTW-V----------
-------TE------FFLLGLSDD-P-QTQL-LLF-ALFLAVY-LC--------TILGNL
LLTSLVLLDSQ-LH-T-PMYFFLCNLSLADLCFSTTIVPQTLIHM-LSR-RK----FISF
TGCAVQLLLIL-FFGCTQCSLLAVMSYDRYLAICNPMHYPLIMTWRVCVLMALACW----
--------SSGVVVSMVDT-TFTLRLPYQ-GEN-RIA--HFICEPPAL-LVVA--SAD-T
H--NSEMAVFLMGVVILLAPVSLIMISYVCIIASVVRMKTASGR--LKAFS-------TC
GSHLIVVIIFYGSAI--INYM-TP-----K-SA------K-EL--GKMVSVFYA--VINP
MLNPLIYSLRNKDVKRAF-KN-V----------------ANR------------------
-----------------------------RLFCT-----V.
>M.domestica or1132 complete cds.
----------------M---------------------------NQTL-V----------
-------TE------FFLLGLSDD-P-QTQL-LFF-ALFLVVY-LG--------TILGNL
LLTSLVLLDSQ-LH-T-PMYFFLCNLSLADFCFSTTIVPQTLIHM-LSR-RK----FISF
RGCAVQLLSVL-FFGSTQCSLLGVMSYDRYLAICDPMHYPLIMTQKVCGLLAFGCW----
--------SSGLVASVVDT-AYTLHLPYQ-GDN-RIS--HYFCEPPAL-LVVA--SAD-T
Y--STEIAIFLMGVVILLFPVSMIMVSYTCIIVSVVRMKTASGR--LKAFS-------TC
GSHLIVVIIFYGSAI--INYM-TP-----K-SA------K-EL--GKITSVFYA--VINP
MLNPLIYSLRNKDVKRAF-RN-V----------------ANR------------------
-----------------------------RPVFR-----S.
>M.domestica or877 complete cds.
----------------M--------------SQ----M------NQTW-I----------
-------TE------FLLLGLSDD-S-QTQL-LLF-VLFLVIY-LV--------TVLGNL
LLITLVLTDSQ-LH-T-PMYFFLCNLSTADLFFSTTIVPQALFN--LSR-RK----VISF
IGCAAQILLFL-LFGCTECALFAVMSYDRYLAICDPMHYPLIMTWRVCGYMALGCW----
--------TTGILVSLVDT-TFTLRLPYQ-GDN-RIA--HFFCEPPAI-LALA--SAD-I
H--SAETAIFLMGVVILLAPLSLILVSYGSILMTVVRMKTTSGR--LKAFS-------TC
GSHLLVVILFYGSGI--ISYM-TP-----K-SA------K-LL--GKLVSMFYS--VITP
MLNPLIYSLKNKDVKKAL-RD-V----------------AIK------------------
-----------------------------RLLLK-----L.
>M.domestica or878 complete cds.
----------------M--------------SQ----T------NKTW-V----------
-------TE------FLLLGLTDD-S-QTQL-LLF-VLFLVVY-LI--------TVLGNL
LLISLVLYDSQ-LH-T-PMYFFLCNLSTADFCFSTTIVPQALVHM-ISR-RK----FISF
MGCAAQLLFIL-LFGCTECALLAVMSYDRYLAICDPMHYPLIMTWKVCIKLALGCW----
--------VSGILVSMVDT-TFTLQPPYQ-GEN-RIP--HFFCEPPAL-LALA--SAD-T
H--SSQMAIFLMGVVILLAPVSLILVSYGCIIITVVRMKTTSGR--LKAFS-------TC
GSHLLVVVIFYGSAI--ISYM-TP-----R-TA------K-EQ--GKLVSVFYA--VITP
MLNPLIYSLKNKDVKKAF-RN-A----------------VIQ------------------
-----------------------------GPLQR-----F.
>M.domestica or1022 complete cds.
----------------M--------------NQ----T------NQIW-V----------
-------TE------FLLLGLSDD-P-QTQL-LLF-VLFMGVY-LV--------TMLGNL
LLISLVLIDSQ-LH-T-PMYFFLCNLSFADLFFSTNIVPQALVHL-LSK-RK----VISF
IGCAAQLLLFL-IFGCTQCALLSVMSYDRYLAICDPMHYPLIMTWKVCSQFSLGCW----
--------VSGILVSLVDT-TFTLQLPYQ-GDN-KIA--HFFCEAPAL-LVVA--SAD-I
H--KAETAIFFMRVMILLAPVSLILVSYGAIIVTVVKMKTTSGR--LKAFS-------TC
GTHLLVVILFYGSAI--ITYM-TP-----K-SS------K-KQ--GKLVSVFYA--VINP
MLNPLIYSLRNKDVKRAF-RN-V----------------INR------------------
-----------------------------GKLFRFI-LSL.
>M.domestica or1350 complete cds.
----------------M--------------NQ----T------NQTW-V----------
-------TE------FLLLGLSND-P-QTQV-LLF-VLFLGVY-LV--------TVLGSL
LLIYLVLTDSQ-LH-I-PMYFFLCNLSVADLCFSTNIVPQAMNHM-LTR-KK----VISF
MGCVAQLFLFL-IFGATQCALLAVMSYDRYLAICDPMHYPIIMTRRMCSLLALGCW----
--------ISGILISLVDT-TFTLHLPFK-GDN-KIA--HFFCEAPAL-LDVA--SAD-T
H--NSQMVIFLMGVVILLAPVSLILVSYGSIIVTVVRMKTTSGR--LKAFS-------TC
GSHLLVVILFYGSAI--ISYM-TP-----K-SS------K-EQ--AKLVSVFYA--VINP
MLNPLIYSLRNKDVKRAF-RN-A----------------TNR------------------
-----------------------------GKPCR-----P.
>M.domestica or879 complete cds.
----------------M--------------NQ----T------NHSR-V----------
-------TE------FLLLGLSDD-P-HMQL-LLF-ILVLGVY-LV--------TVLGNL
LLIFLVLTDTQ-LH-T-PMYFFLCNLSTADLFFSTNIVPQALVHM-LSK-RK----VISF
IGCAAQLLLFL-IFGCTQSALLAVMSYDRYLAICDPMHYSLIMTGRLCCLLSLGCW----
--------TSGFLISIVDT-TFTLHLPYQ-GDN-KIS--HFFCEAPAI-LAIA--SGD-T
H--SSKMAIFLMGMMILLAPVSLILVSYGSIIVTVIRMKTASGR--LKAFS-------TC
GSHLLVVILFYVTGI--MTYM-TP-----K-SS------K-EQ--GKLVSVFYA--VINP
MLNPLIYSLRNKDVKRAF-RN-A----------------TQE------------------
-----------------------------RKVCK-----L.
>M.domestica or880 complete cds.
----------------M--------------NQ----T------THFR-V----------
-------TE------FLLLGLSDD-P-KIQL-LLF-ILVLGVY-LV--------TVLGNL
LLIFLVLTDTQ-LH-T-PMYFFLCNLSTADLFFSTNIVPQALVHM-LSK-RK----VISF
IGCAAQLLLFL-IFGCTQCALLAVMSYDRYLAICDPMHYSLIMTGRLCCLLSLGCW----
--------ISGFLVSIVDT-TFTLHLPYQ-GDN-KIS--HFFCEAPAI-LAIA--SGD-T
H--SSKMAIFLMGVVILLAPVSLILVSYGSIIVTVIRMKTASGR--LKAFS-------TC
GSHLLVVILFYGTGI--MTYM-TP-----K-SS------K-EQ--GKLVSVFYA--VINP
MLNPLIYSLRNKDVKRAF-RN-A----------------TNR------------------
-----------------------------GKICK-----L.
>M.domestica or1023 complete cds.
----------------M--------------NL----S------NQTW-V----------
-------TE------FFFLGFSDD-P-QTQL-LLF-ISFLIIY-FV--------TALGNL
LLIILVLADSK-LH-T-PMYFFLCNLSVADLCFSTSIVPQALVHM-LTR-RK----IISF
MGCATQLFLFL-IFGCTGCALLSVMSYDRYLAICDPMHYPLIMTKKVCVQLALGCW----
--------VSGVVVSIVDT-TFTLQVPYR-GEN-KIS--HFFCEAPAL-LALG--SAD-T
Y--RAEKVIFIMGVVILLAPVSLILVSYGSIIVTVVRIKTTSGR--LKAFS-------TC
GSHLLVVTIFYVSAI--MTYM-TP-----K-SS------K-EQ--GKLVSVFYA--VIAP
MLNPLIYSLRNKEVKRAL-RN-T----------------ITK------------------
-----------------------------GQICK-----L.
>M.domestica or884 complete cds.
----------------M--------------NQ----N------NQTW-V----------
-------IE------FLLLGLSDD-P-QIQL-LLI-VLFLGVF-LG--------TVLGSL
LIIYLVLTDSQ-LH-T-PMYFFLCNLSLADIGVTITTVPQALVQM-LSR-KK----TISF
LGCGAQIFFST-TFGATQCSLLAIMSYDRYLAICDPMHYSLIMTGKVCGQLALVCW----
--------VSGIVASYVDT-TFTLCLPYQ-GDN-RIA--HFFCEAPVL-LTLA--SGD-T
H--KAEMAIFFIGVWILLAPMSLILVSYGLIIVTVIRMKTTSKR--LKAFS-------TC
GSHLLVVILFYGTLI--IGYM-TP-----K-SS------R-EQ--FKRVAVFYG--VINP
MLNPLIYSLRNKEVKRAF-RN-A----------------VNR------------------
---------------------------------------K.
>M.domestica or881 complete cds.
----------------M--------------SD----I------NKTL-V----------
-------TE------FFFLGLSDD-L-QIQL-LLF-ILFLIVY-LV--------TVLGNL
LLISLVLIDSQ-LH-T-SMYFFLCNLSLADLCFSTCIVPQVLAHM-LYR-RK----VISF
TGCVAQLLFSL-FLGCTECALLAVMSYDRYLAICDPMHYPIIMTSRLCGHLALGCW----
--------VSGILVALVDT-TFTLRLPYQ-GDN-RIA--HFFCESPAL-LALA--SAD-T
H--SSKMAIFLMGVVILLAPVSLILASYGSIIVTVIRMKTTSGR--RKAFS-------TC
GSHLLVVIIFYGSAI--INYM-TL-----K-PS------K-EQ--AKVVSVFYT--VINP
MLNPLIYSLRNKDVNKAL-RN-I----------------AKK------------------
-----------------------------RKCFI-----S.
>M.domestica or1024 complete cds.
----------------M--------------SD----I------NKTW-V----------
-------TE------FFFLGXSDD-L-QIQL-FLF-ILFLIVY-LV--------TLLGNL
LLISLVLIDSQ-LH-T-SMYFFLCNLSLADLGFSTCIVPQVLAHM-LSR-RK----VISF
IGCAVQLLFCV-ILGGTECALLAVMSYDRYLAICDPMHYPIIMTSRLCGHLVLGCW----
--------ISGILVALVHT-TFTLRLPYQ-GDN-RIA--HFFCESPAL-LALA--SAD-T
H--SSKMAIFLMGSLFLLAPVSLILASYGSIIVTVIKMKTTSGR--RKAFS-------TC
GSHLLVVIIFYGSAI--INYM-RL-----K-PS------K-EE--AKVASVFYA--VINP
MLNPLIYSLRNKDVTKAL-RN-I----------------AKK------------------
-----------------------------RKCFI-----S.
>M.domestica or801 complete cds.
-------------------------------------M------GNFSII----------
-------ME------FFLMEYSSI-R-ELQV-LHA-MLFLLIY-MS--------AVIGNF
LTIAAIVTDPH-LH-S-PMYFFLSNLSLLDIGSISVTLPKFIVNS-LTH-NQ----TISL
LGCALQIFFFD-FLVATEIALLVAMSYDRFVAICQPLHYGVIMTPARCIWVATSSW----
--------LSGFFYSAIHT-GNMFRLPFS-GSN-VIH--QFFCDIPHI-LKVS--CSE-V
R--NTEYVLLAASSTIVLFCFGFLIISYTYIFSTVFKMPSVEGR--YKALS-------TC
SPQLIIFFLFVLAGL--VTVL-GPL---SD---------T-SPIQNLLISMTYT--ILPP
FINPIIYSLRNTKIKTAL-CRIIKIVFVPRRKCHVLRILKCKIIH-----D.--------
-----------------------------------------
>M.domestica or1107 complete cds.
-------------------------------------M------GNFSII----------
-------ME------FFLMEYSSI-R-ELQV-LHA-MLFLLIY-IA--------AVIGNF
LTIAAIVTDAH-LH-S-PMYFFLSNLSLLDISYISVTLPKFIVSS-LTH-NQ----TISL
HGCAVQIFFFS-FLAATEIALLVAMSYDRFVAICQPLHYGLIMTPARCIWVATSSW----
--------LTGCVYSALHT-GNMFRLPFS-GSN-VIH--QFFCDIPHI-LKVS--CSE-V
R--NTEYVLLATSSTIVLFCFGFLIISYTHIFSTVLKMPAVEGR--YKALS-------TC
SPQLIIFFLFVLTGM--VTVL-GPL---SD---------S-SPIQNLLISMTYT--ILPP
FMNPIIYSLRNTKIKTAL-CRIIKIVFVPRRKCHVLRILKCKIIH-----H.--------
-----------------------------------------
>M.domestica or803 complete cds.
-------------------------------------M------GNFSII----------
-------ME------FFLMEYSSI-R-ELQV-LHA-VLFLLIY-IA--------ALMGNF
LTITAIVTDPH-LH-S-PMYFFLSNLSLLDIGCISVTVPKFIVNS-LTH-NQ----TISL
LGCALQIFFFD-FLAATEVALLVAMSYDRFVAICQPLHYGVIMTPARCIWVATSSW----
--------LTGCVYSALHT-GNMFRLPFS-GSN-VIH--QFFCDIPHV-LKVS--CSE-V
R--YTAYVLLATSSTIVLFCFGFLIISYTYIFSTVFKMPSVEGR--YKALS-------TC
SPQLIIFFLFVLAAL--VTVL-GPL---SD---------T-SPIQNLLISMTYT--ILPP
FMNPIIYSLRNTKIKTAL-CRIIKIVFVPRRKCHVLRILKCKIIH-----D.--------
-----------------------------------------
>M.domestica or1137 complete cds.
-------------------------------------M------ANFTII----------
-------ME------FFLMEYSSI-R-ELQV-LHA-MLFLLIY-MA--------AVIGNF
LTITAIVTDSH-LH-S-PMYFFLSNLSLLDIGCISVTLPKFIVSS-LTH-NQ----TISL
LGCAVQIFFFI-FLEATEIALLVAMSYDRFVAICQPLHYGLIMTPARCIWVATSSW----
--------LTGCVYSALHT-GNMFRLPFS-GSN-VIH--QFFCDIPHI-LKVS--CSE-V
R--NTEYVLLATSSTIVLFCFGFLIISYTYIFSTVLKMPSVEGR--YKALS-------TC
SPQLIIFFLFVLAGM--VTVL-GPL---SD---------A-SPIQNLLISMTYT--ILPP
FMNPIIYSLRNTKIKTAL-CRIIKMVFFSK-----------KSVM-----F.--------
-----------------------------------------
>M.domestica or1387 complete cds.
-------------------------------------M------ENFTIF----------
-------TE------FLLMQYSTI-Q-ELQV-LHA-VLFLLIY-MA--------ALMGNF
LTITAIVIDPH-LH-S-PLYFFLSNLSLLDIGYISVTLPKFIVNS-LTH-NP----TISL
HGCAVQIFFLI-FFAGTEIALLVAMSYDRFVAICQPLHYGVIMTPARCICMATSSW----
--------LSGIFYSALHT-GNMFRLPFS-GSN-VIH--QYFCDIPHV-LKVS--CSE-V
R--DIEYILLATSSTLILFCFGFLIISYTYIFSTVLKMPSVEGR--YKALS-------TC
SPQLIIFILFALSGI--VTVL-GPL---SD---------T-SPIQNLLISMTYS--ILPP
FMNPIIYSLRNTKIKNAL-LKIIKIMFFPKKEVSGF-----KNIK-----L.--------
-----------------------------------------
>M.domestica or805 complete cds.
-------------------------------------M------DNFTII----------
-------ME------FFLMEYSSI-R-EVQV-LHA-LLFLFIY-MG--------ALMGNF
LTIAAIVTDPH-LH-S-PMYFFLSNLSLLDVGCISVTLPKFIVNS-LTK-NQ----TISL
LGCAFQIFFFI-FFAATEIALLVAMSYDRFVAICQPLHYEIIMTPARCICVATSSW----
--------LTGFFYSAIHT-GNMFRLPFS-GSN-VIH--QFFCDIPHI-LKVS--CSE-V
H--YTEYVLLASSATLLLFCLGFLIISYTYIFSTVLKMPSVEGR--YKALS-------TC
SPQLIIFILFALAGL--VAFL-GPL---SD---------T-SPIQNLLIAMTYT--ILPP
FMNPIIYSLRNTKIKIAL-WRIIKKVIFPKKDLSNF-----NNIK-----M.--------
-----------------------------------------
>M.domestica or1388 complete cds.
-------------------------------------M------DNFTII----------
-------ME------FFLMEYSSI-R-EVQV-LHA-VLFLLIY-MG--------ALMGNF
LSITAIVTDSH-LH-S-PMYFFLSNLSLLDVGYISVTLPKFIVNS-LTK-SQ----TISL
LGCAFQIFFLT-FFAATEIALLVSMSYDRFVAICQPLHYEIIMTPSRCFCMATSSW----
--------LTGCVYSALHT-GNMFRLPFS-GSN-VIH--QFFCDIPHV-LKVS--SSE-V
C--DTEYVLLASSATLLLFCFVFLIISYTYIFSTVLKMPSVEGR--YKALS-------TC
SPQLIIFILFALAGV--ISVL-GPL---SD---------T-SPIQNLLIAMTYT--ILPP
FMNPIIYSLRNTKIKITV-WRIIKKVIFPKN--------------------.--------
-----------------------------------------
>M.domestica or807 complete cds.
-------------------------------------M------GNFTII----------
-------ME------FLLMEYSSI-Q-ELQV-LHA-ILFLLIY-MA--------TLMGNF
LTIAAIVTDPH-LH-S-PMYFFLCNLSLLDIGCISVTLPKFIVNS-LID-NQ----IISL
LGCAFQIFFFI-LFATTEVALLVAMSYDRFVAICQPLYYGVIMTPTRCVLVVTSSW----
--------LTGCVYSAIHT-GNMFRLPFS-GSN-VIQ--QFFCDIPHV-LKVS--SSE-V
R--DTEYVLLAISSTLVLFCFGFLIISYTYIFSTVLKMPSVEGR--YKALS-------TC
SPQLIIFLLFVLAGV--VTVL-GPL---SD---------T-SPIQNLLISMIYT--ILPP
FMNPIIYSLRNTKIKIAI-CRIIKTVIFPQE----------GSIK-----I.--------
-----------------------------------------
>M.domestica or806 complete cds.
-------------------------------------M------GNFSII----------
-------ME------FLLMEYSST-R-ELQV-LHA-VVFLLIY-MA--------TLMGNF
LTIAAIVTDPH-LH-S-PMYFFLCNLSLLDVGCISVTVPKFIVNS-LTK-NQ----TISL
LGCAFQIFFFI-FFAATEVALLVAMSYDRFVAICQPLHYEVIMTPARCICVATSSW----
--------LTGFFYSAIHT-GNMFHLPFS-GSN-VIQ--QFFCDIPHI-LKVS--CSE-V
R--NTEYVFLAIGSTLLLFCFGFLIISYTYIFSTVLKMPSVEGR--YKALS-------TC
SPQLIVLLLLVLVAV--ITVL-GPL---SD---------T-SPIQNLLISMIYT--ILPP
FMNPIIYSLRNTKIKIAL-CRIIKRVIFPQE----------DSIK-----I.--------
-----------------------------------------
>M.domestica or814 complete cds.
-------------------------------------M------VNFTLI----------
-------TE------FLLVQYSSI-R-EIQV-LHA-VLFLMIY-LA--------ALMGNL
LTITAIATDPH-LH-S-PMYFFLSNLSFLDVGFISVTLPKFIVNS-LTG-IQ----SISL
LGCMAQIFLFI-FFGSTEIALLLTMSYDRFVAICHPLHYGVTMTPARCLWATAGSW----
--------LSGFIYATIHT-GNMFRLPFS-GSN-EIH--QYFCDIPDV-LKVA--SSD-V
L--NTEFILIVAGSGFSLFCLVFLFVSYARIFSSVFKIPSVEGR--YKALS-------TC
APQLIILLLFLLSAI--FASL-KAP---SD---------A-STIQNLLVAMSYT--ILPP
FINPIIYSLRNQRIKVAL-TRMIKQIILPKNEMSIL--------------E.--------
-----------------------------------------
>M.domestica or815 complete cds.
-------------------------------------M------TNFTII----------
-------TE------FVFMEFANI-R-ELQV-LHA-IFFLLIY-LA--------TMMGNF
LTITAVVTDSH-LH-A-PMYFFLSNLSLLDICYISVTLPKFIVNT-LMG-IQ----SISL
LGCNTQIFFFL-FFGSTEFAFLMTMSYDRFVAICHPLHYGVIMTPARCLGAAVGSW----
--------FMGIVYSALHT-GNMFRLPFS-GSN-VIH--QFFCDIPQI-LKVA--ASN-V
Y--NTEYLLLAISSCFLLLCFVFLIISYARIFSNVLKIPSVEGR--YKALS-------TC
SPHLIVLLLFLLSAI--IAVL-GPT---SE---------E-SSIQSLLIAMAYT--VLPP
FMNPIIYSLRNKKIKVVL-IRIIKMALFLRKDVSNPKKIK-KIRKGGWEVE.--------
-----------------------------------------
>M.domestica or816 complete cds.
-------------------------------------R------GNFTII----------
-------TE------FLLMEFSSI-W-ELQI-IYA-LLFLLIY-LA--------AMMGNL
LTITAIVTDSH-LH-F-PMYFFLSNLSLLDVCTISVTIPKLIWNS-MIG-SC----SISL
LGCTAQIFFFI-FFASTEFAFLITMSYDRFVAICHPLHYGITMTPTRCLWAAAGSW----
--------ISGLLYSVLHT-GNIFRFPFS-GSN-VIH--QFFCDIPQI-LRIS--SSE-V
F--KAEFILISISSGIFLFCFAFLIMSYAQIFSRVLKIPSMQGR--YKALS-------TC
SPQLIILILFLLSAI--FAVL-WPP---SD---------S-SPIQNALIAIVYA--ILPP
LMNPIIYSLRNRKIKIAL-GRIIQKKFYPKKEYPSLRNIKMRRI------Y.--------
-----------------------------------------
>M.domestica or811 complete cds.
-------------------------------------M------GNFSVI----------
-------TE------FLLMEFSRI-W-ELQV-LHA-VLFLLIY-LA--------TMMGNL
LTIAAILIDPH-LH-S-PMYFFLSNLSLLDICNISVTLPKFIINS-LIG-SQ----TITL
LGCTAQVFFFL-FFSATEFAVLVAMSYDRFVAICHPLHYGLIMMPSRCLWAAAGSW----
--------VTGLIYSAIHT-GNMFRLPFS-GSN-VIH--QFFCDIPHI-LKVS--ASG-V
Y--HTEFVLIIASSCFLLSCFAFLIASYIRIFSNVLKIPSVEGR--YKAIS-------TC
SPQLMILILFLISVI--TAVL-RDT---SD---------T-SPIQNLFVAMVYA--ILPP
LINPIIYSLRNKKILAAM-GKMLRKIFSLSMKYPSLKASK----------S.--------
-----------------------------------------
>M.domestica or1389 complete cds.
-------------------------------------M------GNFSVI----------
-------TE------FLLMEFSRV-W-ELQV-LHA-VLFLLIY-LA--------TMMGNL
LTIAAILIDPH-LH-S-PMYFFLSNLSLLDICNISVTLPKFIINS-LIG-SQ----TITL
LGCTAQVFFFL-FFSATEFALLVAMSYDRFVAICHPLHYGLIMMPSRCLWAAAGSW----
--------VTGLIYSAVHT-GNMFRLPFS-GSN-VVH--QFFCDIPHV-LKVS--SSG-V
Y--QTEFVLIIASLCFLLSCFAFLIASYVRIFSNVLKIPSVEGR--YKAIL-------TC
SPQLMILILFLISVM--IAVL-GDT---SD---------T-SPIQNLFVAMVYA--ILPP
LINPIIYSLRNKKVLAAM-GKMLRKIFSLSMKYPSLKASK----------S.--------
-----------------------------------------
>M.domestica or1138 complete cds.
-------------------------------------M------GNFSVI----------
-------TE------FLLMEFSRI-W-ELQV-LHA-VLFLLIY-LA--------TMMGNL
LTIAAILIDPH-LH-S-PMYFFLSNLSLLDICNISVTLPKFIINS-LIG-SQ----TITL
LGCTAQVFFFL-FFSATEFAVLVAMSYDRFVAICHPLHYGLIMMPSRCLWAAAGSW----
--------LSGLIYSAVHT-GNMFCLPFS-GSN-VVH--QFFCDIPHV-LKVS--ASD-V
Y--QTEFALVIASSCFLLSCFAFLIASYVRIFSNVLKIPSVEGR--YKAIS-------TC
SPQLMILILFLISIM--IAVL-GDT---SD---------T-SPIQNLFVAMVYA--ILPP
LINPIIYSLRNKKIIAAM-GKMLRKIFSLSRKYPSLKASK----------S.--------
-----------------------------------------
>M.domestica or813 complete cds.
-------------------------------------M------GNFSVI----------
-------TE------FLLMEFSRI-W-ELQV-LHA-VLFLLIY-LA--------TMMGNL
LTIAAILIDPH-LH-S-PMYFFLSNLSLLDIWNISVTLPKFIINS-LIG-SQ----TITL
LGCTAQVFFCL-FFAATEFALLVAMSYDRFVAICHPLHYGLIMMPSRCLWAAAGSW----
--------LSGLIYSAVHT-GNMFRLPFS-GSN-VIH--QFFCDIPHV-LKVS--ASG-V
Y--QTEFVLIIASLCFLLSSFAFLIASYVRIFSNVLKIPSVEGR--YKAIS-------TC
SPQLMILILFLISIM--IAVL-GDT---SD---------T-SPIQNLFVAMVYA--ILPP
LINPIIYSLRNKKVIAAM-GKMLRKIFCLXRKYPSLKDQKLKTCFIWYMCR.--------
-----------------------------------------
>M.domestica or1109 complete cds.
-------------------------------------M------GNFSVI----------
-------TE------FLLMEFSRI-W-ELQV-LHA-VLFLLIY-LA--------TMMGNL
LTIAAILIDPH-LH-S-PMYFFLSNLSLLDICNISVTLPKFIINS-LIG-SQ----TITL
LGCTAQVFFFL-FFATTEFAVLVAMSYDRFVAICHPLHYGIIMMPSRCIWAAAGSW----
--------LSGLIYSAIHT-GNMFRLPFS-GSN-VIH--QFFCDIPHV-LKVS--ASD-V
Y--QTEFVLVIASLFFLLSCFAFLIASYVRIFSNVLKIPSVEGR--YKAIS-------TC
SPQLMILILFLISIM--IAVL-GYT---SD---------T-SPIQNLFVAMVYA--ILPP
LINPIIYSLRNKKVIAAM-GKMLRKIFSLSRKCPSWKPSK----------G.--------
-----------------------------------------
>M.domestica or1108 complete cds.
-------------------------------------M------GNFSVI----------
-------TE------FLLMEFSRI-W-ELQV-LHA-VMFLLIY-LA--------TMMGNL
LTIAAILIDPH-LH-S-PMYFFLSNLSFLDICNISVTLPKFIIDS-LIG-SQ----TITL
LGCTAQVFFFL-FFATTEFALLVAMSYDRFVAICHPLHYGLIMMPSRCLWAAAGSW----
--------LSGLIYSAVHT-GNMFRLPFS-GSN-VIH--QFFCDIPHI-LKVS--SSG-V
Y--QTEFALVIASSCFLLSCFAFLIASYIRIFSNVLKIPSVEGR--YKAIS-------TC
SPQLMILILLLISVM--TAVL-GDT---SD---------T-SPIQNLFVAMFYA--ILPP
LINPIIYSLRNKKVIAAM-GKMLRKIFSLSMKYPSLKASK----------S.--------
-----------------------------------------
>M.domestica or829 complete cds.
-------------------------------------M------ANHTII----------
-------TS------FLLMSFSDI-W-ELQL-LHI-VLFSLIY-LA--------ALMGNL
LIILVTTIDQH-LH-T-PMYFFLRHLSFLDLCYISVTVPKSVLAS-LTH-NN----TISI
LECAIQVCFVL-LFVCAELALLTVMAYDRYAAICCPLHYETLMSRGACLQMAAASW----
--------VSGSLSGIMHT-VSTFSAPFC-EAK-VLG--QFFCEIPHL-LKLS--CSQ-P
N--FAEIGTTVTTTVLGLGCFFYIVISYFYIFSTVLRMPSTEGR--SKAFF-------TC
LPHLLVTTVFFSTAF--VAHI-KPT---SD---------T-PSVLDLLVSVFYV--VVPP
TLNPAIYSLRNTVMKAAL-AKLVRQVFPCL.-----------------------------
-----------------------------------------
>M.domestica or817 complete cds.
-------------------------------------M------ANLTLV----------
-------TG------FLLLGFAKS-W-ELQV-LHA-ILFLLIY-LM--------SLMGNL
VIFTLISLDEH-LH-S-PMYFFLKNLSFLDLCLISTTLPKSITNS-LSN-SR----SISF
MGCVLQFFLVI-LFSGSELFLLSVMSYDRYVAICQPLHYEVIMTRGLCVKMAAVSW----
--------FFGIVFGTLYS-ATTFTLPFC-HSK-EIH--QFFCDVPSL-LRLS--CSD-V
H--IGVDVTMAIAAAIGILCFISITISYGPIFSTVLKIPTTEGR--SKAFS-------TC
IPHLTVLMVFITTAV--IVYL-KPP---QQ---------S-DSILDLLLSMFYA--VVPP
TLNPVIYSLRNKDMKTSL-RKLIAGKH---------IS.---------------------
-----------------------------------------
>M.domestica or1390 complete cds.
-------------------------------------M------ANLTLV----------
-------TE------FLLMGFSKS-W-ELQV-LHA-ILFLLIY-LM--------SLMGNL
VIFTLISLDEH-LH-S-PMYFFLKNLSFLDLCFISTTLPKSITNS-LSN-SR----SISF
MGCVLQFFLVI-LFAASELFLLTVMSYDRYVAICQPLHYEVIMTRRLCVKMAAVSW----
--------FFGIVFGTLYS-ATTFTLPFC-HSK--IH--QFFCDVPSL-LRLS--CSD-V
H--IGVDVTLAMGVAYGILCFISITISYGPIFSTVLKIPTTEGR--SKAFS-------TC
IPHLIVLMVFITTSV--IVYL-KPS---QQ---------S-DSILDVLLSMFYA--VVPP
TLNPVIYSLRNKDMKTSL-RKLIARKH---------IP.---------------------
-----------------------------------------
>M.domestica or821 complete cds.
-------------------------------------M------ANLTLV----------
-------TG------FLLMGFSKS-W-ELQV-LHA-ILFLLIY-LM--------SLMGNL
VIFTLISLDEH-LH-S-PMYFFLKNLSFLDLCFISTTLPKSITNS-LSN-SH----SISF
IGCVLQFFLVI-LFAASELFLLTVMSYDRYVAICQPLHYEVIMTRGLCVKMAAVSW----
--------FFGIVFGTLYS-ATTFTLPFC-HSK--IH--QFFCDVPSL-LRLS--CSD-V
H--IGVDVTLAVGVAIGILCFISITISYGPIFSTVLKIPTTEGR--SKAFS-------TC
IPHLTVLMVFITTSV--IDYL-KPS---QQ---------S-DSILDLLLSMFYA--VVPP
TLNPVIYSLRNKDMKTSL-RKLIARNH---------IP.---------------------
-----------------------------------------
>M.domestica or820 complete cds.
-------------------------------------M------ANLTLV----------
-------TG------FLLMGFSKS-W-ELQV-LHA-ILFLLIY-LM--------SLMGNL
VIFTLISLDEH-LH-S-PMYFFLKNLSFLDLCFISTTLPKSITNS-LSN-SR----SISF
IGCVLQLFFVI-LFGASELFLLTVMSYDRYVAICQPLHYEVIMTRGLCVKMAAVPW----
--------FIGILFGTMYS-ASTFTLPFC-NSK-EIH--QFFCDVPSL-LRLS--CSG-V
H--IGVDVTLAMGVAYGILCCISITISYGPIFSTVLKIPTPEGR--SKAFS-------TC
IPHLTVLMVFITTIL--IDYL-KPP---QE---------S-DSVIDLLLSMFYA--VVPP
TLNPVIYSLRNKDMKTSL-RKLIARKH---------IS.---------------------
-----------------------------------------
>M.domestica or819 complete cds.
-------------------------------------M------ANLTLV----------
-------TG------FLLMGFSKS-W-ELQV-LHA-ILFLLIY-LM--------SLMGNL
VIFTLISLDEH-LH-S-PMYFFLKNLSFLDLCFISTTLPKSITNS-LSN-SR----SISF
MGCVLQLFLVI-LFGASELFLLTVMSYDRYVAICLPLHYEVIMTRGLCVKMAAVPW----
--------FVGILFGTLYS-ATTFTLPFC-HSK-EIH--QFFCDVPSL-LRLS--CSD-V
H--IGVDVTLAMGVAYGILCFISITISYGPIFSTVLKIPTTEGR--SKAFS-------TC
IPHLTVLMVFITTAV--IVYL-KPP---QQ---------S-DSVIDLLLSMFYA--VVPP
TLNPVIYSLRNKDMKTSL-RKLITRKH---------IS.---------------------
-----------------------------------------
>M.domestica or1391P (stop codon) complete cds.
-------------------------------------M------ANLTLV----------
-------TG------FLLMGFSKS-W-ELQV-LHA-ILFLLIY-LM--------SLMGNL
VIFTLISLDEH-LH-S-PMYFFLKNLSFLDLCLISTTLPKSITNS-LSN-SR----SISF
MGCVLQLFLVI-LFGASELFLLTVMSYDRYVAICLPLHYEVIMTRGLCVKMAAVSW----
--------FFGILFGTLYS-ASTFTLPFC-HSK-EVH--QFFCDVPSL-LRLS--CSD-V
H--IGIDVTLAIAVPIGFLCFISITISYGPIFSTVLKFPTTAGR--SKAFS-------TC
IPHLTVLMVFITTGV--IAYL-KPP---QE---------S-DSVIDLLLSMFYA--VFPP
TLNPVIYSLRNKDMKTSL-RKLLAQKH---------IS.---------------------
-----------------------------------------
>M.domestica or1141 complete cds.
-------------------------------------M------NNLTMV----------
-------TE------FLLMSFSKT-W-ELQI-LQA-ILFLLIY-LV--------ALMGNL
LIFTLISLDGH-LH-T-PMYFFLKNLSFLDLCLISTTVPKSIANS-MSH-SH----SISL
LECILQLFLVI-FFASSELFLLTVMSYDRYVAICRPLNYEVVMNKGTCVKMAAFSW----
--------LTGGLFGVLYT-ISTFSLSFC-NSN-EIH--QFFCDVPSL-LRIS--CSD-T
H--IALDVTIAMGFSLGILCCISITISYGPIFSTVLKIPTTEGR--SKAFS-------TC
LPHLFVLLIFITTAA--LSYL-SPP---LD---------T-NSVLDLLLSMFYM--VVPP
TLNPIIYSLRNKDVKTSL-KKLIA--------------.---------------------
-----------------------------------------
>M.domestica or823 complete cds.
-------------------------------------M------SNLTSM----------
-------TE------FLLMGFSNT-W-ELQV-VHA-TFFLMIY-LM--------ALIGNL
IIFTIISLDVH-LH-T-PMYFFLKNLSFLDLCLISVTVPKSIVNS-LSH-NS----SISY
LGCVLQLFLVI-LFAGSEISILTVMSYDRYVAICQPLHYETIMIKGSCVKMAVASW----
--------FSGGVVGTMYS-ASTFSLPFC-GSR-EIH--QFFCDVPSL-LRIS--CSE-K
H--IVVYVSVAIGLGLGIFCCIYIITSYVHIFSTVLKIPTTQGR--SKAFS-------TC
LPHLIVFIVFIITGA--MAYL-KPP---FD---------S-NTVLDLLLSMFYT--VVPP
TLNPVIYSLRNKDMKTSI-NKLIAWKHSSEGLM-KFFP.---------------------
-----------------------------------------
>M.domestica or828 complete cds.
-------------------------------------M------ANFTMT----------
-------TG------FLLMGFSDI-W-ELQI-LHA-MFFLLIY-LV--------ALIGNL
LIFTLISLDRK-LH-T-PMYFFLKNLSFLDLCLISITVPKSIANS-LSH-NC----SISF
LGCVSQLFLMM-LFAASELFLLTAMSYDRYVAICLPLHYEVLMNGEICMKMAAASW----
--------LSGGFFGALYS-VTTFTLPFC-GSK-EIH--QFFCDVPSL-LRIS--CSH-S
H--LAVDVTMTFGFGLGIFCSICITVSYSHIVSTVLKIPTTEGR--SKAFS-------TC
LPHLFILMVFITTGI--IAYL-KPP---QE---------S-DSVIDLLLSLFYT--VVPP
TMNPIIYSLRNKDMKAAL-RKLIAWKYFSKELIPKAFP.---------------------
-----------------------------------------
>M.domestica or1110 complete cds.
-------------------------------------M------ANLTIV----------
-------TG------FLLKGFSDI-W-ELQI-LHA-MLFLLIY-LV--------TLIGNL
LIFTSISLERK-LH-T-PMYFFLKNLSFLDLCLISITVPKSIANS-LSH-NC----SISF
LGCVSQLFLLV-LFAVTELFLLTAMSYDRYVAICQPLNYEVIVNSETCVKMAATSW----
--------LSGVLFGVLYS-ASIFTLPFC-DSK-EIH--QFFCDVPSL-LRIS--CSD-S
H--LAVNITISLAFSLGILFSIYIIISYSYIFSTVLKIPTTEGR--SKAFS-------TC
LPHLIVLIVFITTSS--ISYL-KPS---QD---------S-DSLLELLLAMFYT--VVPP
TLNPVIYSLRNKDMKTAL-RKLITWKYFSKGLILKSFP.---------------------
-----------------------------------------
>M.domestica or826 complete cds.
-------------------------------------M------ANLTIV----------
-------TG------FLLKDFSDI-W-ELQI-LHA-MLFLLIY-LV--------TLIGNF
LIFTIISLERK-LH-T-PMYFFLKNLSFLDLCLISITVPKSIANS-LSH-NC----SISF
LGCVSQLFLMI-LFAITELFLLTAMSYDRYVAICQPLNYEVIMNSETCVKMAATSW----
--------LSGVLFGVLYS-ASIFTLPFC-HSK-EIH--QFFCDVPSL-LRIS--CSD-S
H--LAVDVTISLAFSLAVLSSIYIIISYSYIFSTVLKIPTTEGR--SKAFS-------TC
LPHLIVLIVFVTTGS--ISYL-KPS---QD---------S-DSVLELLLAMFYT--VVPP
TLNPVIYSLKNKDMKTAL-RKFITWKYFSKGLILKSFP.---------------------
-----------------------------------------
>M.domestica or847 complete cds.
-------------------------------------M------SNFTTA----------
-------TE------FLLMGFSDI-R-ELQI-LYS-FLLFLIY-CA--------GLMGNL
LIVIITTIDRR-LH-T-PMYFFLRNLAMLDACYLSITVPQASFNS-LVN-NR----IISV
TGCAAQVFLVL-FMAYVEVTLLTVMARDRYMAICHPLHYPVIMSPRVCLQMTLTCL----
--------LTGLVYAAFHT-GYTFRLSFC-HSN-VVH--QFFCDIPSL-LRIS--CSD-T
F--SNKLSLLASALLVGVGCYGFITASYVRIFSTVLKFPVKEDQ--KKAFS-------TC
IPHISVVSLFVISAT--YVYS-QPP---SD---------S-ESLKDIIPSVFYT--VIPP
FLNPIIYSLRNKQIKDAM-RILIKRTMFIMK--------------------.--------
-----------------------------------------
>M.domestica or1145 complete cds.
-------------------------------------M------SNFTSA----------
-------TE------FLLMGFSDI-R-ELQI-LYS-FLLFLIY-SA--------GLMGNL
LIVIITTIDRR-LH-T-PMYFFLRNLAMVDACYLSITAPQASVYS-LMN-NR----TISV
TGCAAQVFLVI-LMACVEVTLLTVMARDRYVAICHPLHYPVIMSPRVCLQMTLTCL----
--------LTGLVYAAFHT-GYTFRLSFC-HSN-VVH--QFFCDIPSL-LRIS--CSD-T
F--SNKLSLLASALVVGAGCYAFIIASYVRTFSTVLKFPVKEDQ--KKAFS-------TC
IPHISVVSLFLISGA--YIYF-QPP---SD---------S-ESLKDIILSVFYT--VIPP
FMNPIIYSLWNKQIKDAM-GIVMKSTILIKKKIKGCMDMVKFSSQNI----.--------
-----------------------------------------
>M.domestica or1462P complete cds. (start without M)
-------------------------------------I------SNFTTA----------
-------TE------FLLMGFSDN-R-ELQI-LYS-FLLFLIY-SA--------GLMGNL
LIVIITTFDRR-LH-T-PMYFFLRNLAMVDACYLSITVPQASVNS-LVN-NR----IISV
TGCAAQVFLVL-FMAYVEVTLLTVMARDRYVAICHPLHYTVIMSPRVCLQMTLTCL----
--------LTGLMYAAFHT-GYTFRLSFC-HSN-VVH--QFFCDIPSL-LRIS--CSD-T
F--SNKLSLLASALVVGAGCYGFITASYVRIFSTVLKFPVKEDQ--KKAFS-------TC
VPHITVVSLFVISGI--YVYS-QPP---SD---------S-GSLKDIIPSVFYT--VIPP
FMNPIIYSLRNKQIKDAM-GILMKRTILIKK--------------------.--------
-----------------------------------------
>M.domestica or862 complete cds.
-------------------------------------M------SNFTTA----------
-------SE------FLLMGFSDI-R-ELQI-FYS-FLLFLIY-SA--------GLMGNL
LIVMITTFDRR-LH-T-PMYFFLRNLAMVDACYISITVPQASFNS-LVN-NR----TISV
TGCAAQVFLVI-LMAYVEVTLLTVMARDRYVAICHPLHYTVIMSPRVCLQMTITCL----
--------LTGLVYAGFHT-GYTFRLSFC-HSN-VVH--QFFCDIPSL-LRIS--CSD-T
F--SNKLSLFVSVLVVGTGCYAFITASYVRIFSTVLKFPVKEDQ--KKAFS-------TC
IPHITVVSLFIISGI--YVYS-QPP---SD---------F-ESLKDIIPSVFYT--VIPP
FLNPIIYSLRNKQIKGAM-GILMKRTIFIRK--------------------.--------
-----------------------------------------
>M.domestica or853 complete cds.
-------------------------------------M------SNFTSE----------
-------TE------FLLMGFSDI-R-ELQI-FYS-FLLGLIY-SA--------GLMGNL
LIVIITTFDKR-LH-T-PMYFFLRNLAMLDACYLSITVPQASFNS-LVN-NR----IISV
TGCATQVFLVI-LMAYVEVTLLTVMARDCYVAICHPLHYPVIMSPRVCLQMTITCL----
--------LTGLVYSAFHT-GYTFRLSFC-HSN-VVH--QFFCDIPSL-LRIS--CSD-T
F--SNKLSLLASALVVGTGCYGFITASYVRIFSAVLKFPVKEDQ--KKAFS-------TC
IPHISVVSLFVISGI--YVYS-QPP---SD---------S-ESLKDIIPSVFYT--IIPP
FLNPIIYSLRNKQIKDAM-GILMKRTIFIRK--------------------.--------
-----------------------------------------
>M.domestica or1403 complete cds.
-------------------------------------M------SNFTSE----------
-------TE------FLLMGFSDI-R-ELQI-FYS-FLLGLIY-SA--------GLMGNL
LIVIITTFDRR-LH-T-PMYFFLRNLSMVDACYLSITVPQASFNS-LVN-NR----IISV
TGCATQVFLVI-LMAYVEVTLLTVMARDRYVAICHPLHYPVIMSPRVCLQMTITCL----
--------LTGLEYSAFHT-GYTFRLSFC-HSN-VVH--QFFCDIPSL-LRIS--CSD-T
F--SNKLSLLASALMVGAGCYGFITASYVRIFSAVLKFPVKEDQ--KKAFS-------TC
IPHISVVSLFVISGI--YVYS-QPP---SD---------S-ESLKDIIPSVFYT--IIPP
FLNPIIYSLRNKQIKDAM-GILMKRTIFIRK--------------------.--------
-----------------------------------------
>M.domestica or836 complete cds.
-------------------------------------M------SNFSTA----------
-------TE------FLLMGFSDI-R-ELQI-FYS-FLLFLIY-SA--------GLMGNL
LIVIITTFDRR-LH-T-PMYFFLRNLAMVDACYISITVPQASVNS-LVN-NR----IISV
TGCAAQVFLVV-FMVYVELTLLTVMARDRYVAICHPLHYPVIMSPRVCMQMTITCL----
--------LTGLVYAAFHT-GYTFRLSFC-RSN-VVH--QFFCDIPSL-LRIS--CSD-T
F--SNKLSLIVCELVVGAGCYTFIITSYVRIFSTVLKFPVKEDQ--KKAFS-------TC
IPHISVVSLFLISAS--YVYF-QPP---SD---------S-GSLKDIILSVFYT--VIPP
FMNPIIYSLRNKQIKGAI-RILMTKTLSLRNK--------------A----.--------
-----------------------------------------
>M.domestica or831 complete cds.
-------------------------------------M------SNFTLV----------
-------TE------FVLMGFSDI-R-ELQI-IFS-LLLFLIY-ST--------GLMGNL
LIVIIIIFDRR-LH-T-PMYFFLRNLSIVDACYLSIIAPQASVNS-LMN-DW----AISF
TGCAAQVFLVV-FLAYVEFTLLTVMARDRYVAICHPLHYPVIMSPRVCMQMTLTCL----
--------LTGLMYAAFHT-GYTFQLTFC-QSN-VVH--QFFCDIPSL-LRIS--CSD-T
S--GNKLSLFLSALLVVVSCFAFITASYVRIFSTVLKFPVKEDQ--KKAFS-------TC
IPHISVVSLFVISGI--YVYS-QPP---SD---------S-GSLKDIILSVFYA--VIPP
FMNPIIYSLRNKQIKDAM-GILMKRTLSLRNNT------------------.--------
-----------------------------------------
>M.domestica or1463 complete cds.
-------------------------------------M------SNFTVV----------
-------TE------FVLMGFSDI-R-ELQI-IFSFFFLFLIY-ST--------GLMGNL
LIVIIIIFDRR-LH-T-PMYFFLRNLSILDACYLSIIAPQASFNS-LMN-DW----AISV
TGCAAQVFLVV-FMAYVEFTLLTIMARDRYVAICHPLHYPVIMSPRVCMQMTIVCL----
--------LTGLVYAGFHT-GYTFRLSFC-HSN-VVH--QFFCDIPSL-LRIS--CSD-T
S--GNKLSLLLSALLVVIGCFAFITASYIHIISTVLKFPVKEDQ--KKAFS-------TC
IPHISVVSLFVFSVI--YVYF-QPP---SD---------S-GSLKDIILSVFYA--IIPP
FLNPIIYSLRNKQIKDAI-IILMKRTLSLKNNT------------------.--------
-----------------------------------------
>M.domestica or868 complete cds.
-------------------------------------M------SNFTTV----------
-------TE------FLLMGFSDV-R-ELQI-LYS-FLLFLIY-SA--------GLMGNL
LIVMITTFDKR-LH-T-PMYFFLRNLAMVDACYLSITVPQASVNS-LVN-NR----IISV
TGCAAQVFLVL-FMAYVEVTLLTIMARDRYVAICHPLHYPVIMSPRVCLQMTLTCL----
--------LTGLMYAAFHT-GYTFRLSFC-HSN-VVH--QFFCDIPSL-LRIS--CSD-T
F--SNNLSLLASALLVGVGCYAFITASYVRIFSTVLKFPVKEDQ--KKAFS-------TC
IPHISVVSLFVISAT--YVYS-QPP---SD---------S-ESLKDIIPSVFYT--VIPP
FLNPIIYSLRNKQIKDAM-RILIKRTIFLMK--------------------.--------
-----------------------------------------
>M.domestica or870 complete cds.
-------------------------------------M------SNYTTV----------
-------TE------FLLMGFSDI-R-ELQI-FYS-FLLFLIY-SA--------GLMGNL
LIVIITTFDRR-LH-I-PMYFFLRNLSMVDACYLSITAPQASVNA-LVN-NR----IISV
TGCAAQVFLVV-FIAYVELTLLTVMARDRYVAICHPLHYPVIMSPRVCLQMTLTCL----
--------ITGFMYAAFHT-GYTFRLSFC-QSN-LVH--QFFCDIPSL-LRIS--CSD-T
F--SNKLSLIVCELVVGAGCYAFITASYVRIFSTVLKFPVKEDQ--KKAFS-------TC
IPHISVVSLFVISGS--YVYF-QPP---SD---------S-GSFNDIILSVFYT--VIPP
FLNPIIYSLRNKQIKDAI-RILMTRTLSLRNK--------------T----.--------
-----------------------------------------
>M.domestica or1113 complete cds.
-------------------------------------M------SNFTTA----------
-------TE------FLLMEFSDI-R-ELQI-FYS-FLLFLIY-SA--------GLMGNL
LIVIITTFDRR-LH-T-PMYFFLRNLSMVDACYLSITAPQASVNS-LVN-NR----IISV
TGCAAQVFLVI-FMGYVEFALLTVMARDRYVAICHPLHYTVIMSPRVCMQMTLTCL----
--------ITGLMYAAFHT-GYTFRLSFC-RSN-VVN--QFFCDIPSL-LRIS--CSD-T
F--SNKLSLIVSDLVVGASSYAFIIASYVRIFSTVLKFPVKEDQ--KKAFS-------TC
IPHITVVSLFIISGS--YVYF-QPP---SD---------S-GSFKDIILSVFYT--VIPP
FLNPIIYSLRNKQIKGAI-RLLMTRTLSLRNK--------------A----.--------
-----------------------------------------
>M.domestica or1430 complete cds.
-------------------------------------M------SNFTSV----------
-------TE------FLLMEFSDI-R-ELQI-FYS-FLLFLIY-SA--------GLMGNL
LIVMITTFDRR-LH-T-PMYFFLRNLSMVDACYLSITAPQASVNS-LVN-NR----VISV
TGCAAQVFLVI-FMGYVEFALLTVMARDRYVAICLPLHYPVIMSPRVCMQMTLTCL----
--------LTGLVYAGFHT-GYTFRLSFC-HSN-VVN--QFFCDIPSL-LRIS--CSD-T
F--SNKLSLIVSDLVVGASSYAFIIASYVRIFSTVLKFPVKEDQ--KKAFS-------TC
IPHITVVSLFIISGS--YVYF-QPP---SD---------S-GSFKDIILSVFYT--VIPP
FLNPIIYSLRNKQIKGAI-RLLMTRTISLRNK--------------A----.--------
-----------------------------------------
>M.domestica or849 complete cds.
-------------------------------------M------SNFTSA----------
-------TE------FLLMGFSDL-R-ELQI-FYS-FLLFLIY-CA--------GLMGNL
LIVMITTFDRR-LH-T-PMYFFLRNLAMVDACYLSITVPQASVNS-LVN-NR----IISV
TGCAAQVFLVV-FMAYVEFTLLTVMARDRYVAICHPLHYPVIMSPRVCMQMTLSCL----
--------ITGFMYTAFHT-GYTFRLSFC-QSN-VVH--QFFCDIPSL-LRIS--CSD-T
F--SNKLFLIVSELVLGAGCYAFITASYVRIFSTVLKFPVKEDQ--KKAFS-------TC
IPHISVVSLFIISGS--YVYF-QPP---SD---------S-GSLKDIILCLFYT--VIPP
FLNPIIYSLRNKQIKEAM-RILMTRTLSLRNK--------------A----.--------
-----------------------------------------
>M.domestica or834 complete cds.
-------------------------------------M------YNFTTA----------
-------TE------FLLLEFSDI-R-ELQI-LYS-LLLFLIY-SA--------GLMGNL
LIVIITTFDRR-LH-T-PMYFFLRNLSIVDICYLSITAPQASVNS-LVN-NR----IISV
TGCAAQVFLMV-FMVYVELTLLTVMARDRYVAICHPLHYPVIMSPRVCLQMTIVCL----
--------LTGLAYAGFHT-GYTFRLSFC-HSN-VVH--QFFCDIPSL-LRIS--CSD-T
F--SNKLSLIVSDLVVGAGCYAFITASYVRIFSTVLKFPVKEDQ--KKAFS-------TC
IPHIIVVSLLVISGA--YVYL-QPP---SE---------S-GSLKDIILSVFYA--VIPP
FLNPIIYSLRNKQIKDAI-RILMRRTLSLRNEA------------------.--------
-----------------------------------------
>M.domestica or861 complete cds.
-------------------------------------M------SNFTTA----------
-------TE------FLLMGFSDI-R-ELQI-FYS-FLLFLIY-SA--------GLMGNL
LIVIITIFDKR-LH-T-PMYFFLRNLSMVDACYLSITVPQASVNS-LVN-NR----IISV
TGCAAQVFLVV-FMACVDLTLLTAMARDRYVAICHPLHYPVIMSPRVCMQMTITCL----
--------LTGLVYAGFHT-GYTFRLSFC-RSN-VVH--QFFCDIPSL-LRIS--CSD-T
F--SNKLSLIVSDVVIGAGCYAFITASYVRIFSTVLKFPVKEDQ--KKAFS-------TC
IPHITVVSLFIFSTC--FVYL-QPP---SE---------S-ESLKDIILSVFHT--TIPP
FLNPIIYSLRNKQIKDAM-GTLMKSTIFIKK--------------------.--------
-----------------------------------------
>M.domestica or859 complete cds.
-------------------------------------M------SNFTTA----------
-------TE------FLLMGFSDV-R-ELQI-FYS-FLLFLIY-CA--------GLMGNL
LIVIITTFDRR-LH-T-PMYFFLRNLSMVDACYISITVPQASVNS-LVN-NR----IISV
TGCAAQVFLMI-FLAYVELTLLTVMARDCYVAICQPLHYPVIMSPRVCMQMTLTCL----
--------ITGFMYAAFHT-GYTFRLSFC-HSN-VVH--QFFCDIPSL-LRIS--CSD-T
F--SNKLSLIVSDVVIGAGCYAFITASYVHIFSTVLKFPVKEDQ--KKAFS-------TC
IPHITVVSLFIFSTC--FVYL-QPP---SE---------S-ESLKDIILSVFHT--TIPP
FLNPIIYSLRNKQIKDAM-GTLMKSTIFIKK--------------------.--------
-----------------------------------------
>M.domestica or1429 complete cds.
-------------------------------------M------SNLTTA----------
-------TE------FLLMGFSDV-R-ELQI-LYS-FLLFLIY-SA--------GLMGNL
LIVMITTFDRR-LH-T-PMYFFLRNLAMVDACYISITVPQASVNS-LVN-NR----IISV
AGCAAQVFLVV-FMAYVELTLLTVMARDRYVAICQPLHYPVIMSPRVCLQMTLTCL----
--------ITGLVYSAFHT-GYTFRLSFC-HSN-VVH--QFFCDIPSL-LRIS--CSD-T
F--SNNLSLIVSDVVIGAGCYAFITASYVRIFSTVLKFPVKEDQ--KKAFS-------TC
IPHISVVSLFIFSTC--FVYL-QPP---SE---------S-ESLKDIILSVFYT--IIPP
FLNPIIYSLRNKQIKDAM-GTLMKSTIFIKK--------------------.--------
-----------------------------------------
>M.domestica or1399 complete cds.
-------------------------------------M------SNLTTA----------
-------TE------FLLMGFSDI-R-ELQI-LYS-FLLFLIY-SA--------GLMGNL
LIVIITTFDRR-LH-T-PMYFFLRNLSMVDACYLSITAPQASVNS-LVN-NR----IISF
TGCAAQVFFVV-FLACVELTLLTVMARDRYVAICHPLHYPVIMSPRVCLQMTITCL----
--------LTGLVYAGFHT-GYTFRLSFC-QSN-VVH--QFFCDIPSL-LRIS--CSD-T
F--SNNLSLIVSDVVVGAGCYAFIIASYVRIFSTVLKFPVKEDQ--KKAFS-------TC
IPHISVVSLFLISGA--YVYA-QPP---SD---------S-ESLKDIILSVFYT--IIPP
FLNPIIYSLRNKQIKDAM-GTLMKSTIFIKK--------------------.--------
-----------------------------------------
>M.domestica or1401 complete cds.
-------------------------------------M------SNFTTA----------
-------TE------FLLMGFSDI-Q-ELQI-LYS-FLLFLIY-SA--------GLMGNL
LIVIITTFDRT-LH-T-PMYFFLRNLSMLDACYLSITIPQAFFNS-LVN-NR----VISV
TGCAAQVFLVM-FMVYVELTLLTVMARDRYVAICHPLHYPVIMSPRVCLQMTITCL----
--------LTGLVYAGFHT-GYTFRLSFC-HSN-VVH--QFFCDIPSL-LRIS--CSD-T
F--SNNLSLIVSDVVVGAGCYAFIIASYVCIFSTVLKFPVKEDQ--KKAFS-------TC
IPHITVVSLFIISGT--YVYF-HPP---SD---------S-GSLKDIILSVFYT--VIPP
FLNPIIYSLRNKQIKGAI-RILMKRTL------------------------.--------
-----------------------------------------
>M.domestica or1447 complete cds.
-------------------------------------M------SNFTLV----------
-------SE------SLLMEFSDT-R-ELQI-IYA-LLFLLIF-LA--------TLLGNL
LIVIVTTTDRQ-LH-T-PMYFFLRNLSLVDACYITVILPKASTNS-LLN-NR----AISK
SECVAQIFLVV-FFVYTELICLTIMARDRYVAICHPLHYAGIMSPRVCMQMTLACL----
--------LTGLLYAGFHT-GYTFRLPFC-WSN-VIH--QFFCDIPSL-LKLS--CSD-T
F--RNEVLILASGLGVGGGCFAFITASYVCIFSTVLKIPGKEDQ--RKAFS-------TC
VPHIIVVSVFLISGF--YVYL-RPS---SV---------S-ASIEDMILSVFYC--IVPP
FLNPIIYSLRNKQIKEAV-KTIIRRNIFSRR--------------------.--------
-----------------------------------------
>M.domestica or1446 complete cds.
-------------------------------------M------SNFTTA----------
-------TE------FLLMEFSDI-R-ELQI-FYS-FLLFLIY-SA--------GLMGNL
LIVIITTFDRK-LH-T-PMYFFLRNLAMLDACYLSITVPQASINS-LVN-NR----TISV
TGCAAQVFLVI-FLAYVEVTLLTVMARDRYVAICHPLHYPVIMSPRVCLQMTLTCL----
--------LTGLVYAGFHT-GYTFRLSFC-QSN-VVH--QFFCDIPSL-LRIS--CTD-T
F--SNKLSLIVCELVIGAGCYAFITASYVRIFSTVLKFPVKEDQ--KKAFS-------TC
IPHISVVSLFLISGA--YVYA-QPP---SD---------S-ESLKDIILSVFYT--VIPP
FLNPIIYSLRNKQIKDAM-VLLMKKTIFIKK--------------------.--------
-----------------------------------------
>M.domestica or842 complete cds.
-------------------------------------M------SNFTTA----------
-------TE------FVLMEFSDI-R-ELQI-LYS-FLLFLIY-SA--------GLRGNL
LIVIITTIDRR-LH-T-PMYFFLRNLSIVDACYLSITVPQASVNS-LVN-NR----TISV
TGCAAQVFLVI-FMAYVEFALLTVMARDRYVAICHPLHYPVIMSPRVCMQMTLTCL----
--------ITGLVYAAFHT-SYTFRLSFC-HSN-VVH--QFFCDIPSL-LRIS--CSD-T
F--SNKLSLIVCELVIGAGCYAFITASYVRIFSTVLKFPVKEDQ--KKAFS-------TC
IPHISVISLFVISSV--YVYS-QPP---TD---------S-ESLKDIIPSVFYT--VIPP
FLNPIIYSLWNKQIKDAM-VLLMKKTIFIMK--------------------.--------
-----------------------------------------
>M.domestica or852 complete cds.
-------------------------------------M------SNFTSA----------
-------TE------FLLMGFSDI-R-ELQI-LYS-FLLFLIY-SA--------GLMGNL
LIVMITTIDRR-LH-T-PMYFFLRNLAMVDACYLSITVPQASFNS-LVN-NR----TISV
TGCAAQVFLVI-FMACVELTLLTVMARDRYVAICHPLHYPVIMSPRVCMQMTLTCL----
--------ITGLVYSAFHT-GYTFRLSFC-HSN-VVH--QFFCDIPSL-LRIS--CSD-T
F--SNKLSLIAGELVVGAGCYAFIIASYVRIFSTVLKFPVKEDQ--KKAFS-------TC
IPHITVVSLFLISGA--YVYA-QPP---SD---------S-ESLKDIIPSVFYT--VIPP
FMNPIIYSLRNKQIKDAM-GTLMKSTIFIKK--------------------.--------
-----------------------------------------
>M.domestica or867 complete cds.
-------------------------------------M------SNYTTA----------
-------TE------FLLMGFSDI-R-ELQI-LYS-FLLFLIY-SA--------GLMGNL
LIVIITTFDRR-LH-T-PMYFFLRNLSMVDACYLSITAPQASVNS-LVN-NR----IISV
TGCAAQVFLVM-FIAYVELTLLTVMARDRYVAICHPLHYPVIMSPRVCLQMTLTCL----
--------LTGLVYAAFHT-GYTFRLSFC-HSN-VVH--QFFCDIPSL-LRIS--CSD-T
F--SNNLSLIVSDLVVGAGCYAFITASYVRIFSTVLKFPVKEDQ--KKAFS-------TC
IPHISVVSLFVISGI--YVYA-QPP---SD---------S-GSLKDIILSVFYT--VIPP
FMNPIIYSLRNKQIKGAI-RILMTKTLSLRNK--------------T----.--------
-----------------------------------------
>M.domestica or844 complete cds.
-------------------------------------M------SNYTTV----------
-------TQ------FLLMGFSEL-R-QLQI-LYS-FLLFLIY-SA--------GLMGNL
LIVMITTFDRR-LH-M-PMYFFLRNLSMVDACYLSITVPQASVNA-LVN-NR----IISG
TGCAAQVFLVI-FLAYVEFTLLTVMARDRYVAICHPLHYPVIMSPRVCMQMTLTCL----
--------LTGLMYAAFHT-GYTFRLSFC-HSN-VVH--QFFCDIPSL-LRIS--CSD-T
F--NNKLSLLASALVVGAGCYGFITASYVGIFSTVLKFPVKEDQ--KKAFS-------TC
IPHITVVSLFIFSTC--FVYL-QPP---SE---------S-ASLEGIILSVFYT--VIPP
FLNPIIYSLRNKQIKDAI-TILMKRIISLSNK--------------V----.--------
-----------------------------------------
>M.domestica or843 complete cds.
-------------------------------------M------SNYTTV----------
-------TQ------FLLMGFSEL-R-QLQI-FYS-FLLFLIY-SA--------GLMGNL
LIVMITTFDRR-LH-T-PMYFFLRNLSMVDACYLSITVPQASVNS-LVN-NR----IISV
TGCAAQVFLVL-FMAYVEFTLLTVMARDRYVAICQPLHYPVIMSPRVCMQMTLTCL----
--------LTGLMYAGFHT-GYTFRLSFC-HSN-VVH--QFFCDIPSL-LRIS--CSD-T
F--SNKLSLLASALVVGAGCYGFITASYVGIFSTVLKFPVKEDQ--KKAFS-------TC
IPHITVVSLFIFSTC--FVYL-QPP---SE---------S-ASLEGIILSVFYT--VIPP
FLNPIIYSLRNKQIKDAI-TILMKRILSLSNK--------------V----.--------
-----------------------------------------
>M.domestica or860 complete cds.
-------------------------------------M------SNFTSE----------
-------TE------FLLMGFSDI-R-ELQI-LYS-FLLFLIY-SA--------GLMGNL
LIVIITTFDKR-LH-T-PMYFFLRNLSMVDACYISITAPQASFNS-LVN-NR----TISV
TGCAAQVFLVI-LMAYVEVTLLTIMARDRYVAICQPLHYSAIMSPRVCLQMTLMCL----
--------LTGLMYAGFHT-GYTFRLSFC-HSN-VVH--QFFCDIPSL-LRIS--CSD-T
F--SNKLSLFLSVLVVGAGCYAFIIAFYVRTFSTVLKFPVKEDQ--KKAFS-------TC
IPHITVVSLFLISGS--YVYF-QPP---SD---------S-ASLKDIILSVFYT--VIPP
FMNPIIYSLRNKQIKDAM-GILMKSTIFIKKKMKGCIDMAKMSSQNIRKYQ.--------
-----------------------------------------
>M.domestica or832 complete cds.
-------------------------------------M------SNFTSA----------
-------TE------FLLMEFSDI-G-ELQI-FYS-FLLFLIY-SA--------GLMGNL
LIVIITTFDRR-LH-T-PMYFFLRNLAMVDACYLSITVPQASVNS-LVN-NR----IISV
AGCAAQVFLVI-FIAYVELTLLTVMARDRYVAICHPLHYPVIMSPRVCMQMILSCL----
--------LTGLLYAAFHT-GYTFRLSFC-HSN-VVH--QFFCDIPSL-LRIS--CSD-T
S--ANKLSLIASELIVGAGCYGFITASYVRIFSTVLKFPVKEDQ--KKAFS-------TC
IPHISVVSLFVISAS--YVYF-HPP---SD---------S-ESLKDIIISVFYT--VIPP
FLNPIIYSLRNKQIKDAM-GTLMKSTISLRNR--------------P----.--------
-----------------------------------------
>M.domestica or851 complete cds.
-------------------------------------M------SNYTTV----------
-------TE------FLLMGFSDN-R-ELQI-FYS-FLLFLIY-SA--------GLMGNL
LIVIITTIDRR-LH-T-PMYFFLRNLSMVDACYLSITVPQASVNS-LVN-NR----VISV
TGCAAQVFLMV-FMGYVEFALLTVMARDRYVAICHPLHYPVIMSPRVCMQMTLTCL----
--------ITGFMYAGFHT-GYTFRLSFC-HSN-VVH--QFFCDIPSL-LRIS--CSD-T
F--SNKLSLIVSELIVGAGCYTFITASYVHIFSTVLKFPLKEDQ--KKAFS-------TC
IPHITVVSFFVISGA--YVYS-QPS---SD---------S-MSFKNIIISVFYT--IIPP
FLNPIIYSLRNKQIQDAM-GILMKRNIFIKK--------------------.--------
-----------------------------------------
>M.domestica or676 complete cds.
----------------M----ESTD---------KIIK------VNFT-E----------
--V----DI------FVLLGFSDQ-S-NIKS-LLF-CIFLIIY-TS--------ILIGNG
LIILIIKFDQA-LQ-T-PMYFFLGNFSFLEICYTSVTLPRMLKDF-WNK-NR----DISL
LSCAIQLCFFL-ILGVTECLLLTVMAYDRYVAICKPLYYPLIMNHKTCVQLVVGAW----
--------ISGIPIQIGQV-YQLFSLTFC-DSN-KLD--HVFCDFPPL-LKLA--CGD-T
T--MNEISFYADALLFGVVPFLLILNSYIRIITTILRLPSELGR--SKAFS-------TC
SSHLIVVSLFFISAS--ISYF-QPK---SN-QS------R-GT--GKVLSLFYT--IVTP
LFNPMIYSLRNKDFIISI-KK---------------------------------------
-------------------------LLY------------.
>M.domestica or720 complete cds.
----------------M-------------------AE------ANFT-V----------
--V----ME------FILLGFSDL-P-NLQG-FLF-GIFLIIY-TS--------ILIGNG
LIIVITKVTAA-LQ-T-PMYFFLGNFSFLEICYTSVTMPRMMSDL-WTK-KK----NISL
LACAVQLGFLL-SLGGTESFFLAVMAYDRYVAICKPLYYPLIMNPQKCLQLVTGAW----
--------ISGIPVQIAQT-CNIFSLSFC-GSN-KLN--HVFCDMPPL-LKLA--CGD-T
S--LNELFVYAGAMIFVTIPSVLILLSYIKILKTILKLPSAMGR--RKAFS-------TC
SSHLMVVGLFYGSAF--ITYF-RPK---SS-HS------S-GA--DKILALFYT--IVTP
LFNPIIYSLRNKDVIMAI-KQ---------------------------------------
-------------------------LVPK-----------.
>M.domestica or719 complete cds.
----------------M-------------------AE------VNLS-H----------
--A----KE------FILLGFSDL-P-TLQD-TLF-SIFLVIY-IN--------ILIGNG
LIIVVTKSDKA-LQ-T-PMYFFLGNFAFLEICYTSVTLPRMLSDL-WTQ-NK----NISV
LACATQLCFFL-ILVVSESLLLAVMAYDRYVAICKPLYYTLIMNQKACIQLVVVSW----
--------ITGTPVLIGQT-YQVFSLPFC-NSN-IIN--HIFCDMPPL-MKLA--CGN-T
T--WNEILVYVEVVSFGFIPFVLILYSYIKIFITIQKLPSVMGR--SKAFS-------TC
SSHLMVVVLFYGSGI--VAYL-QPK---TS-YV------A-GI--EKMLSLFYT--IITP
MFNPLIYSLRNKDVIVAM-KK---------------------------------------
-------------------------YFLN---VKCHEAMR.
>M.domestica or698 complete cds.
----------------M-------------------AE------INNT-N----------
--G----VE------FVFVGFSDF-P-NIQG-FLF-GIFLVIY-IS--------ILMGNG
FIIVISKVDLS-LQ-T-PMYFFLGHFSFLEICYTSVTLPRMLTDL-WSQ-KK----NISL
LGCATQLCFFL-ILGVTECLLLASMAYDRYVAICKPLYYSLIMNYKSCVQLVVGSW----
--------ISGIPLQIGQT-YQVFSLSFC-GSH-RLN--HVFCDIPPL-LESA--CGD-T
S--LTDSFVYVDIIFFALIPFLLILGSYFRILTTIQKLPSVTGR--SKALS-------TC
SSHLIVVCLFFGSGI--IAHF-QTK---SS-KT------A-GT--GKIFSLFYT--TVTP
LFNPLIYSLRNKDVIVAI-QK---------------------------------------
-------------------------LLSKEGGLRTK----.
>M.domestica or723 complete cds.
----------------M-------------------VR------RNDS-F----------
--A----VE------FILLGFSDL-P-HFHH-ILF-GIFLVIY-MS--------ILLGNG
LIILIAMVDPS-LQ-T-PMYFFLGNFSFLEICYTSVTIPRMLTDL-WTK-KQ----NISL
LACAVQLGFLL-MLGATECFLLTVMAYDRYMAICKPLNYPLIMNHKMCVQLVSGSW----
--------TIGIPVQLGLT-YQIFSLPFC-GSK-TLN--HIFCDIRPV-LKVA--CGD-T
S--VKEFSLYAIVVLFGLIPFLLILWSYIKIIGTILKLPSAMGR--SKAFS-------TC
SSHIIVVGLFFLSVI--ITYL-QPK---ST-RY------E-GN--DKFFSLFYT--IVTP
MFNPIIYTLRNKDVLVAM-RK---------------------------------------
-------------------------FFP----ISEG----.
>M.domestica or715 complete cds.
----------------M-------------------AE------VNIT-L----------
--A----LE------FFFLGFADL-P-NLQG-FLF-LIFLIIY-LS--------ILIGNG
LIIVITKLEPS-LQ-T-PMYFFLGNFSFLEICYTSVTLPKMLIDL-WTQ-KR----KISF
LGCATQLFFIL-ILGVTECFLLSVMAYDRFVAICKPLYYTLIMNHTMCVWLVIGSW----
--------IIGIPILIGLT-YQIFSLPFC-GSN-KLE--HVFCDIPPL-LKVA--CGD-I
S--MEEYSIYVDAGIFGMFPFLFISGSYAKIIAAILKLPSSKGR--YKAFF-------TC
SSHLIVVTLYFGSAG--ISYL-MPN---SS-HS------T-VT--EILFSLFYT--ILTP
LFNPLIYSLRNKDFIVAM-RK---------------------------------------
-------------------------LLPKCVGLRNT----.
>M.domestica or717 complete cds.
----------------M-------------------GK------GNLT-N----------
--V----GQ------FVIEDFSDL-P-NLQS-LLF-GFFTIIY-MS--------ILMGNG
LIIVITKTDPA-LQ-T-PMYFFLGNFSFLEICYTSVILPRMLISL-WTQ-NR----NISF
VACATQLCFFL-ILGATECFLLAVMAYDRYVAICKPLYYPVIMNQKVCIQLVVGSW----
--------ICGIPVQIGQT-YQIFSLSFC-SSN-KLN--HVFCDIPPL-LKVA--CGE-I
S--INELSVYAVAVLFVMVPFLFIIWSYSKIIGTILNLPVGMGR--SKAFS-------TC
SSHLITVTLFFGSAI--ITYL-RPK---ST-HS------P-GI--DKVLSLFYT--IVTP
MFNPLIYGLRNKDVIAAL-KK---------------------------------------
-------------------------ISLN----NCC----.
>M.domestica or678 complete cds.
----------------M-------------------VG------RNFT-V----------
--V----VE------FILLGFSDL-P-KIQG-VLF-GIFLIMY-MT--------ILLGNT
LIIIITKTDPS-LQ-T-PMYFFLGNFSFLEICYTSVTLPRMMMNL-WTK-KR----NISF
LNCALQLCFLL-MLGGAECLLLAVMAYDRYVAICKPLYYSLIMNSKVCIQLVVASW----
--------ISAMPIVIGQT-YQIFSLPFC-GSN-KLN--HLFCDMPPL-LKLA--CGD-K
F--MNEFSIYADAVVFAMVPFLLILGSYIKIITTILEMPSTTGR--YKAFS-------TC
SSHLIVVALFFGSAI--ITYS-IPK---SN-NM------S-GM--DKVLSLFYT--IVIP
MFNPMIYSLRNKDVIAAL-KK---------------------------------------
--------------------------------ILPK----.
>M.domestica or687 complete cds.
----------------M-------------------TV------TNLT-D----------
--M----VE------FILLGFSDL-P-NLQG-VLF-GIFLVIY-MS--------ILIGNG
LILIITKVDPA-LQ-T-PMYFFLGNFSFLEICYTSVTLPRMLMNL-WSQ-KR----HISL
LACAVQLGFLL-ILGGTECLLLGVMAYDRYVAICKPLNYPMIMNHRVCVQLVVASW----
--------VSGVPVQIGQT-YQIFSLPFC-GSK-KLN--HVFCDIHPL-FKVA--CGD-I
S--LNEFSVYADAVLFAMVPFLLIIGSYVKIISTILKLPSATGR--SKAFS-------TC
SSHLIVVALFFGSAI--IMNL-RPK---SS-QS------E-GI--DKILALFYT--IVTP
MFNPLIYSLRNKDVIAAM-KK---------------------------------------
-------------------------IFQ----ILVV----.
>M.domestica or683 complete cds.
----------------M-------------------AG------ENLT-V----------
--M----ME------FILLGFSDL-P-NLRG-FLF-GIFLVTY-LS--------ILIGNS
LIIIITKVDAG-LQ-T-PMYFFLGNFSFLEICYTSVTLPRMLTNL-WTQ-KR----NISF
LACSIQLCFLL-ILGNSECFLLGVMAYDRYVAICKPLNYPLIMNQKMCFQLLVGSW----
--------ITGIPVQIALT-YQIFSLPFC-GSN-KLN--HVFCDIPPL-LKLA--CGD-T
S--MNEFSVYADAVLFAMVPFLLIVGSYVKIITTIFKLPSATGR--HKAFS-------TC
SSHLIVVGLFYGSGI--IMYL-RPK---SS-YS------S-GI--DKVFSLFYT--IVTP
VFNPLIYSLRNKDVIAAL-RN---------------------------------------
--------------------------------LLTK----.
>M.domestica or685 complete cds.
----------------M-------------------GE------TNLT-I----------
--M----VE------FILLGFSNL-P-KLEG-LLF-VLFLVIY-MS--------ILIGNG
LIIVITKIDPS-LH-T-PMYYFIGNFSFLEICYTSVTIPRLLTNL-WSQ-RR----NISF
LACAVQLTSFL-IMGATECFLLAVMAYDRYVAICRPLYYHVIMNHKTCIKLVVGSW----
--------ISGIPLQIGQT-YQIFSLPLC-GSN-KLN--HIFCDIPPL-LKLA--CGD-T
S--VNEFSVYADVLILAMIPFLLILWSYSQIIGTILKLPSATGR--SKAFS-------TC
SSHLIVVGLFFGSAI--ITYM-RPK---SI-HS------A-EA--DKVLSLFYT--IVTP
MFNPIIYSLRNKDIIVAL-KK---------------------------------------
--------------------------------LLPK----.
>M.domestica or718 complete cds.
----------------M-------------------EE------RNLT-V----------
--V----ME------FILLGFSDL-P-KLQG-FLF-GIFFIIY-MT--------ILMGNA
LIIVITQIDPA-LQ-T-PMYFFLGNFSFLEICYTSVTLPRILMNL-WTQ-NR----HISL
PACAAQLCIFL-ILGLTECFLLAVMACDRYVAICKPLYYPLVMNPKVCTRLVIGAW----
--------VSAIPVVMVLA-YQIFSLPFC-DSN-KLN--HIFCDIHPL-LKLA--CGD-T
S--LNELSVYIDGILFGMAPFLVIIVSYIKIITAIFKLPSGMGR--HKAFS-------TC
SSHLIVVGLFFGSAL--IMYV-RPK---SS-HS------A-GI--DRILSIFYT--IVTP
MFNPMIYSLRNKDVICAL-KK---------------------------------------
-------------------------LLPK---CLGS----.
>M.domestica or1077 complete cds.
----------------M-------------------GG------PFIT-V----------
--I----ME------FILLGFSDL-P-NLQG-FLF-GIFLVIY-LC--------ILIGNG
LIIIITKVDLT-LQ-T-PMYFFLGNFSFVEICYTSVTLPRMLSNL-WNQ-KR----SISL
LACATQLCFFL-TLVVTECLLLAVMAYDRYVAICKPLYYPLIMNHELCVQLVIGSC----
--------VSGIPIMVGQT-YQIFSLPFC-GSN-KIN--HVFCDMFPL-MKVS--CGD-T
S--VNQFFLYADVILFGFFPFLLILWSYIQIITTILKLPSATGR--SKAFS-------TC
SSHLMVVGLFFGSGS--IAYL-QPK---SS-HS------A-GT--DKVFYLFYT--IITP
IFNPMIYSLRNKDVIAAM-RK---------------------------------------
-------------------------LLPK-----------.
>M.domestica or686 complete cds.
----------------M-------------------ED------RNIT-D----------
--V----KE------FILLGFSDI-P-NLQG-LLF-GIFLVIY-LG--------IIIGNI
LIIIITKADPV-LQ-T-PMYYFLGNFSFLEICYTSVTLPRMLMNL-LIQ-KR----NISF
LACAAQLCLIL-GLGGSECFLLAAMAYDRYVAICKPLYYLFIMNHKICVQLVIGSW----
--------IIGTPVVLGQT-YQIFSLPFC-GPT-KLN--HIFCDIYPI-LQVA--CGD-T
S--LSEIFIYADVVLFGIVPFLLICWSYVRIIATILKLPSAIGK--SKAFS-------TC
SSHLMVVGLFFGSGI--IVYL-QPK---SS-HS------S-GR--DKILSLFYT--TLTP
LCNPMIYSLRNKDFIVTI-RK---------------------------------------
-------------------------LLSKCIRSGNE----.
>M.domestica or677 complete cds.
----------------M-------------------AI------SNIT-E----------
--I----VD------FILLGFPEL-P-NLQG-FLF-WLFLFIY-LC--------ILIGNG
LIIVITKVDPS-LQ-T-PMYFFLGNFSFLEICYTTVTIPRMLTDL-WTQ-NK----HISF
LDCVVQLCLFL-ILGGTECFILAVMAYDRYVAICKPLNYPLIMNHKVCVQLVVGSW----
--------IGAVPIQVGLT-YQIFTLSFC-SSN-ELN--YVFCDAPPL-VKLA--CGD-S
T--LNEFPVFANAVLFGMIPFTLILVSYIRIIITILKLPSATGR--QKAFS-------TC
SSHLIVVGLFYGTGI--STYL-LPK---SK-QT------V-LL--EKILSLFYS--TVTP
MFNPMIYSLRNKDVIAAL-KK---------------------------------------
--------------------------------LLCK----.
>M.domestica or689 complete cds.
----------------M-------------------AE------ENLT-D----------
--I----KE------FILLGFSDV-P-NLRG-LLF-GIFVIIY-VS--------ILAGNG
LIIIITKFNPA-LQ-T-PMYFFLGNFSFLEICYTSVTLPRMLTDI-WTQ-RK----NISL
ATCAIQLGFFL-ILGGTECFLLAVMAYDRYVAICKPLYYPLIMNYKLCVQLVIGSW----
--------ITAIPVQAGLT-YQIFSLPFC-GSN-KLN--HVFCDAPPL-VKLT--CGH-N
A--FNEFPVYANAALFGMFPFLLILVSYLKIINAILKLPSATGR--SKAFS-------TC
SSHLIVVGLFFGSAI--ITYL-LPK---SK-EP------A-GT--EKVLSLFYT--TVTP
LFNPLIYSLRNKDVIEAI-KK---------------------------------------
-------------------------LIPKWLNSLKK----.
>M.domestica or722 complete cds.
----------------M-------------------SE------ENHT-E----------
--I----KE------FILLGFSDV-P-NLRG-LLF-GIFVIIY-VS--------ILTGNG
LIIVINKFNPA-LQ-T-PMYFFLGNFSFIEICYTSVTLPRMLADI-WTQ-RK----SISL
LTCATQLGFFL-IFGGIECFLLAVMAYDRYVAICKPLYYPLIMNYKMCIQLVIGSW----
--------ITAIPFQAGLT-YQIFSLPFC-GSN-KLD--HVFCDASPL-VKLT--CGH-N
T--FNEFSVYANAALFGMFPFLLILVSYIKIITTILKLPSATGR--SKAFS-------TC
SSHLIVVGLFFGSAT--ITYL-LPK---SK-EP------A-GT--EKVLSLFYT--TVTP
LFNPLIYSLRNKDVIEAI-KK---------------------------------------
-------------------------LLPKWLNSLKK----.
>M.domestica or711 complete cds.
----------------M----EDGN---------NAAK------ANDS-I----------
--L----VE------FILLGFPNL-P-NHQG-FLF-SIFLFIY-MS--------ILVGNG
LIMVITKMDPN-LQ-T-PMYFFLSHFSFLEICYTSVTLPRMLRNL-LTQ-KR----NISF
LSCAIQLCFFL-ILGGTECFLLAVMAYDRYVAICIPLNYPIIMNSKTCIQLVVGSW----
--------ISAIPVQIAET-YQIFSLHFC-GSN-KLD--HVFCDVPPL-LKLA--CGD-I
S--INEFYSYAGAILFAMIPFIMILVSYIKIITTIQKLPSAMGR--QKAFS-------TC
SSHLMVVALFFGSGM--ISYL-LPK---SK-KS------S-RI--DKILSLIYS--TVTP
VFNPLIYSLRNKDVILAL-KK---------------------------------------
-------------------------YILK-----LS----.
>M.domestica or712 complete cds.
----------------M----EDRK---------NEAK------ANDS-V----------
--L----VE------FILLGFANL-P-HHQG-FLF-VIFLVIY-MS--------ILVGNG
LIMVITKMDPN-LQ-T-PMYFFLSHFSFLEICYTSVTLPRMLSNL-LTQ-KR----NISF
LSCAIQLCFFL-ILGGTECFLLAVMAYDRYVAICMPLNYPVIMNSKTCIQLVVGSW----
--------ISAIPVQIAET-YQIFSLHFC-GSN-KLN--HFFCDAPPL-LKLA--CGD-I
S--INELYSYAGAILFA-IPFLLILVSYIKIITTIQKLPSAMGR--QKAFS-------TC
SSHLMVVGLFFGSGM--ISYF-LPK---SK-KS------S-GI--DKILSLIYS--TVTP
VFNPLIYSLRNKDVILAL-KK---------------------------------------
-------------------------YILK-----LS----.
>M.domestica or1377 complete cds.
----------------M-------------------AE------RNIT-I----------
--V----EE------FILLGFSDL-P-NLQG-FLF-GIFLFIY-MS--------ILFGNG
LIIILTKVSPA-LQ-T-PMYFFLGNFSFLEICYTSVIVPRMLSDL-WTQ-KR----NITL
LACATQLCFFV-ILGCTEFLLLSVMAYDRYVAICRPLYYPIIMNQRVCTQLVTGSW----
--------ISGIPVMLGQT-YQVFSLPFC-HSN-KLN--HFCCDILPL-MMVA--CGN-T
S--VLEILIYGGAVLYIMLPFILIIRSYFKIIATIVKLPSAIGR--FKAFS-------TC
SSHLTVVILFYGSAI--IGYS-RPK---S--KI------S-GT--DKVLSLFYT--IVTP
MFNPIIYSLRNKDVIDAL-RK---------------------------------------
-------------------------LLPKSFGSANNK---.
>M.domestica or716 complete cds.
----------------M-------------------GK------ANFS-L----------
--I----VE------FTLLGFSDL-P-NLQG-FLF-GLFLIIY-IG--------ILMGNG
LIIIITKVDSA-LQ-T-PMYFFLRNFSFLEICYTSVILPRILANL-WTQ-KR----NVSF
VACAVQFCAFF-VMAIAENFLLTVMAYDRYVAICKPLNYPLIMNHKVCVRLVVGSW----
--------MGGIPIHILLT-YLIFSLPFC-GSK-NID--HIFCDIRPL-LKLA--CGD-T
S--VNEFTFYAVVLILGMFPFMLIIWSYMKIITTILKVPGTKGR--FKAFS-------TC
SSHLMVVALYFGCGI--ITYL-RPS---SG-HS------A-GL--DKVLSIFYT--TVTP
MFNPIIYSLRNKDVVVAI-RK---------------------------------------
-------------------------LLFK-----------.
>M.domestica or699 complete cds.
----------------M-------------------VD------INIT-V----------
--M----EE------FILLGFSEF-P-KFQG-FLF-VIFLIIY-IS--------ILLGNG
LIIIITNVELA-LQ-T-PMYYFLGNFSFVEICYTSNILPRMLLNL-WSQ-KR----NISL
LSCAVQLFFFL-LLAVAESFLLAVMTYDRYVAICKPLYYPIIMNHKICIKMVVGSW----
--------VSGIPILVGQI-YQIFSVPFC-GSN-KLN--HIFCDMPPL-LKLV--CGN-I
F--GNEVFLYVDCFLFGLTPFLMILMSYIRILSTILKLPSTTGR--SKAFS-------TC
SSHVMVVCLFYGSGL--IAYF-QSK---SS-YS------G-ST--DKIFSVFYT--IVTP
MINPMIYSLRNKDFIESM-KR---------------------------------------
-------------------------LFSKCVKN-------.
>M.domestica or710 complete cds.
----------------M-------------------VD------TNIT-I----------
--M----ED------FILLGFSDF-P-NSQG-FLF-VVFLIIY-VS--------ILLGNG
LIIIVTNVELA-LQ-T-PMYYFLGNFSFVEICYTSVTLPRMLVNL-WSQ-KR----NISL
LSCAVQLCFFL-ILASIESFLLAVMAYDRYVAICKPLYYPIIMNHKMCMKMVVGSW----
--------VSGIPVMIMQT-YQVFSVPFC-GSN-KLN--HIFCDMPPL-IKLA--CGD-I
S--GDEFFLFVDCFLFGLIPFLMILMSYIRILNTILKLSSTTGR--SKAFS-------TC
SSHLIVVCLFYGSGL--IAYL-QSN---FS-YS------G-KT--EKIFSVFYT--IVTP
MINPMIYSLRNKDFIAAM-KR---------------------------------------
-------------------------LFSKCVKN-------.
>M.domestica or709 complete cds.
----------------M-------------------AD------INLT-I----------
--M----EE------FILLGFSEY-P-NVQV-YLF-VTFLVIY-IT--------ILLGNG
LIIIITNLEAA-LQ-T-PMYYFLGNFSFVEICYTSVTLPRMLVNL-WSQ-KR----NISL
LSCAIQLCFFL-ILAAVESFLLAVMAYDRYVAICKPLYYPIIMNHKMCMKMVVGSW----
--------VSGIPVMIMQT-YQVFSVPFC-GSN-KLN--HIFCDMPPL-IKLA--CGD-I
S--GDEFFLFVDCFLFGLIPFLMILMSYIRILGTILKLSSTTGR--SKAFS-------TC
SSHVMAVCLFYGSAS--IAYF-QSM---SS-SS------G-SR--DKIFSVFYT--IVTP
MINPMIYSLRNKDFIAAM-KK---------------------------------------
-------------------------LFSKW-GG-------.
>M.domestica or708 complete cds.
----------------M-------------------AI------TNLT-I----------
--M----EE------FILLGFSEY-P-NVQG-FLF-VLFLFIY-IS--------ILLGNG
LIIIITNVELA-LQ-T-PMYYFLGNFSFVEICYTSNILPRMLVNI-WRQ-KR----NISL
LSCAAQLCFFL-MLAVTESFLLAVMAYDRYVAICKPLYYPIIMNQRICVHMVLGAW----
--------VIGIPFFIGQT-YQVFSGPFC-GSN-KLN--HIFCDLPPL-LRLA--CGD-T
S--GDEFFLYVDCVLFALLPFLMILMSYIRILSTVLKIPSTTGR--SKAFS-------TC
SSHIMVVCLFYGSGL--IAYF-QSI---SS-SS------G-SI--EKIFSVFYT--IVTP
MINPMIYSLRNKDFITAM-KK---------------------------------------
-------------------------LFSKWEDKE------.
>M.domestica or703 complete cds.
----------------M-------------------AI------TNLT-I----------
--M----EE------FILLGFSEY-P-NIQG-FLF-VVFLFIY-IS--------ILLGNG
LIIIITNVDSA-LQ-T-PMYYFLGNFSFVEICYTSNILPRMLVNI-WRQ-KR----NISL
LSCAAQLCFFL-ILAVAESFLLAVMAYDRYVAICKPLYYPIIMNHRICVQMVFGCW----
--------VIGIPILIGLT-YQVFSGPFC-GSN-KLN--HIFCDLPPL-LKLA--CGY-T
S--GEEFFLYVHSFLFGFTPFLMILVSYIKILSTILKLPLTAGR--SKAFS-------TC
SSHVMVVCLFYGSGL--IAYF-QSV---SS-SS------G-SI--DKIFSVFYT--IVTP
MINPLIYSLRNKDFIVAM-KK---------------------------------------
-------------------------IFSKC--GR------.
>M.domestica or1314 complete cds.
----------------M-------------------AI------TNLT-I----------
--M----EE------FILLGFSEY-P-NIQG-FLF-VVFLFIY-IS--------ILLGNG
LIIIITSVESA-LQ-T-PMYYFLGNFSFVEICYTSNILPRMLVNI-WRQ-KR----NISL
LSCAAQLCFFL-ILGVTESFLLAVMAYDRYVAICKPLYYPIIMNQRICVQMVFGSW----
--------VIGIPVLIGLT-YQVFSGPFC-GSN-KLN--HIFCDLPPL-LKLA--CGD-T
S--GDEVFLYVHCFLFGLTPFLMILMSYIRILSTILKLPSTTGR--SKAFS-------TC
SSHVMVVCLFYGSGL--IAYF-QSM---TS-SS------G-SI--DKIFSVIYT--IVTP
MINPLIYSLRNKDLIVGI-KK---------------------------------------
-------------------------LFSKC--GG------.
>M.domestica or1074 complete cds.
----------------M-------------------AI------TNLT-I----------
--M----EE------FILLGFSEY-P-NVQG-FLF-VVFLFIY-IS--------ILLGNG
LIIIITNVDSA-LQ-T-PMYYFLGNFSFVEMCYTSNILPRMLVNI-WRQ-RR----NISL
LSCAAQLCFFL-ILGVTESFLLAVMAYDRYVAICKPLYYPIIMNQKICVQMVFGSW----
--------VIGMPVLIGQT-CQVFSGPFC-GSN-KLN--HIFCDLPPL-LKLA--CGD-T
S--GDEFFLYVDCFLFGLTPFLMILMSYIRILSTILKLPSTTGR--SKAFS-------TC
SSHVMVVCLFYGSGL--IAYF-QSK---SS-YS------G-SI--DKIFSVFYT--IVTP
MINPMIYSLRNKDFIAAI-NK---------------------------------------
-------------------------LFSKW--KG------.
>M.domestica or702 complete cds.
----------------M-------------------AI------TNLT-I----------
--M----EE------FILLGFSEY-P-NVQG-FLF-VVFLFIY-IS--------ILFGNG
LIIIITNVESA-LQ-T-PMYYFLGNFSFVEICYTSNILPRMLVNI-WRQ-KR----NISL
LSCAVQLCFFL-ILGVTESFLLAVMAYDRYVAICKPLYYPIIMNHRICVQMVFGSW----
--------VIGMPVLIGQT-YQVFSGPFC-GSN-KLN--HIFCDMPPL-LKLA--CGD-T
S--GDEFFLYVDCFLFALPPFLMILMSYIRILSTILKLQSTTGR--SKAFS-------TC
SSHVMVVFLFYGCGL--IAYF-QSM---SS-SS------G-SI--EKIFSVFYT--IVTP
MINPMIYSLRNKEFNAAM-KK---------------------------------------
-------------------------LFSKW--GR------.
>M.domestica or700 complete cds.
----------------M-------------------AN------TNLT-I----------
--I----EE------FILLGFSEY-P-NVQG-FLF-VVFLFIY-IS--------IVLGNC
LIIIITNVDSA-LQ-T-PMYYFLGNFSFVEMCYTSNILPRMLVNI-WRQ-KR----NISL
LSCAVQLCFFL-ILVVTESFLLAVMAYDRYVAICKPLYYPIIMNHRICVQMVFGSW----
--------VIGMPVLIGQT-CQVFSVPFC-GSN-KLN--HIFCDLPPL-LKLA--CGD-I
S--GDEFFLYVDCFLFGLFPFLMILMSYIKILSTILKLPSTTGR--SKAFS-------TC
SYHVMVVCLFYGSGL--IAYF-QSM---SS-YS------G-NI--DKFFSVFYT--IVTP
MINPMIYSLRNKDFIAAM-KK---------------------------------------
-------------------------FFSKW--KG------.
>M.domestica or1315 complete cds.
----------------M-------------------AN------TNLT-I----------
--I----EE------FILLGFSEY-P-NVQG-FLF-VVFLFIY-IS--------IVLGNG
LIIIITNMDSA-LH-T-PMYYFLRNFSFVEMCYTSNILPRMLVNI-WRQ-KR----NISL
LSCAAQLCLFL-ILGATETFLLAVMAYDRYVAICKPLYYPIIMNQRICVQMVFGSW----
--------VIGMPVLIGQT-YQVFSGPFC-GSN-KLN--HIFCDMPPL-LNLS--CGD-T
S--GDEVFLYVDCFLFGLSTFLMILMSYIKILSTILKLPSTTGR--SKAFS-------TC
SSHVIVVCLFYGSGL--IAYF-QSV---SS-YS------G-SI--DKFFSVFYT--IVTP
MINPMIYSLRNKDFIAAM-KK---------------------------------------
-------------------------LFSKWKGERLTKFLK.
>M.domestica or1075 complete cds.
----------------M-------------------AI------TNLT-I----------
--M----EE------FILLGFSEY-P-NVQG-FLF-GVFLFIY-IS--------ILLGNG
LIIIITNMDSA-LH-M-PMYYFLGNFSFVEMCYTSNILPRMLVNI-WRQ-KR----NISL
LSCAVQLCFFL-ILGVTESFLLAVMAYDRYVAICKPLYYPIIMNHRICVQMVFGSW----
--------VIGMPVLIGQT-YQLFSGPFC-GSN-KLN--HIFCDLPPL-LKLA--CGD-N
I--WGELFLYLNCFLSGLTPFLLILVSYIRILSTILKLPSTTGR--SKAFS-------TC
SSHVMVVCLFYVCGL--IAYF-QSE---SN-SS------G-SI--EKIFSVIYT--IVTP
MINPMIYSLRNKDFITAM-KK---------------------------------------
-------------------------LFSK-----------.
>M.domestica or707 complete cds.
----------------M-------------------EI------TNLT-I----------
--M----EE------FILLGFSEY-P-NVQG-YLF-VVFLFIY-IC--------ILIGNG
LIIIITNVDSA-LQ-T-PMYYFLGNFSFVEMCYTSNILPRMLVNI-WRQ-KR----NISL
LSCAAQLCLFL-ILVVTESFLLAVMAYDRYVAICKPLYYPIIMNHRICVQMVFGSW----
--------VIGMPVLIGQT-YKLFSGPFC-GSN-KLN--HIFCDLPPL-LKLA--CGD-T
S--GDEFFLYVDCFLFSLTPFLMILMSYIKILRTVLKLPSTTGR--SKAFS-------TC
SSHVMVVCLFYGSGL--TAYF-HSL---SS-YS------G-SI--EKIFSVFYT--IVTP
MINPMIYSFRNKDFIAAI-KK---------------------------------------
-------------------------MCSKSGDK-------.
>M.domestica or701 complete cds.
----------------M-------------------AY------TNLT-L----------
--M----EE------FILLGFSEY-P-NIQG-FLF-VVFLFIY-IS--------ILLGNG
FIILITNVESA-LQ-T-PMYYFLGNFSFVEMCYTSNILPRMLVNI-WRQ-KR----NISL
VSCAAQLCFFL-ILGVTESFLLAVMAYDRYVAICKPLYYPIIMNHRICVQMVFGSW----
--------VIGIPVVIGQT-YQIFSGPFC-GSN-KLN--HIFCDLPPL-LKLT--CGD-N
I--WDEVFLYVTCFSFGLTPFLMILMSYIRILSTVMKLPSTTGR--SKAFS-------TC
SSHVIVVCLFYGSGF--IAYF-HPN---SS-YS------V-SI--EKIFSVFYT--IVTP
VSNPMIYSLRNKDFIAAM-KK---------------------------------------
-------------------------SFSKW--KR------.
>M.domestica or695 complete cds.
----------------M-------------------AG------ENIS-F----------
--V----VE------FILLGFYDL-P-NLQG-VLF-GVFLVIF-MY--------ILIGNG
LIVVIIRVDPA-LQ-T-PMYFFLGNFSFLEICYTSAILPRMLSDL-WTQ-KR----QISL
LACAVQLCFFY-IMGATECLLLGIMAYDRYVAICKPLYYPVIMNNRVCNILILGSL----
--------MFVTPVMIGET-YQIFTLPFC-GPN-ELN--HLFCDVTSL-LKLA--CAD-T
S--VNEFSFFVNSVLFGILPFFLILVSYIRIINTILKLPS-VGR--QKAFS-------TC
SSHLIVVGLFYGSVI--ITYL-QPK---SS-HS------A-EK--DKMLSLLYT--IVTP
TFNPMIYTLRNKDVITSL-KK---------------------------------------
-------------------------IKTKGLFSIKK----.
>M.domestica or697 complete cds.
----------------M-------------------AG------DNIS-F----------
--V----VE------FILLGFYDL-P-HLQG-VLF-GVFLVIF-MY--------ILIGNG
LIVVITKVDPA-LQ-T-PMYFFIGKFSLLEICFTSATLPRMLSDL-WTQ-KR----HISM
LACAVQLCFLY-ICGSFECLLLAIMAYDRYVAICKPLYYSIIMNNRVCNMLILGSL----
--------MFVTPVMIGET-YQIFSLTFC-GSN-ELD--HLFCDVTSL-LKLA--CAD-T
S--VNEFSLYIYCVFFGFLPFFLILLSYIKIINAILKMPS-VGR--HKAFS-------TC
SSHLIVVVLFYGSGI--ITYS-QPK---SK-HS------A-EK--EKMLSLLYT--IMTP
VFNPIIYSLRNKDVITSL-KK---------------------------------------
-------------------------IITKGLLSVTK----.
>M.domestica or1449 complete cds.
----------------M-------------------AG------DNVS-F----------
--V----VE------FILLGFYDL-P-NLQG-SLF-GIFLVIF-MY--------ILIGNG
LIVVITKIDPA-LQ-T-PMYFFIGKFSLLEICFTSAILPRMLSDL-WTQ-KR----HISM
LACAVQLCFLY-ICGSFECLLLAIMAYDRYVAICKPLYYPIIMNNRVCNILILGSL----
--------MFVTPVMIGET-YQIFTLPFC-GSN-ELD--HLFCDVTSL-LKLA--CAD-T
S--VNEFSLYVYCVFLGFLPFFLILLSYIKIFNTILKMPS-VGR--RKAFS-------TC
SSHLIVVVLFYGSGI--ITYS-QPK---SK-HS------A-EK--EKMLSLLYT--IVTP
MFNPIIYSLRNKDVITSL-KK---------------------------------------
-------------------------IITKGLLSVTK----.
>M.domestica or1319 complete cds.
----------------M-------------------AG------DNAS-F----------
--V----VE------FILLGFYDL-P-NLQG-FLF-GIILVIF-MY--------ILIGNG
LIVVITKVDPA-LQ-T-PMYFFLGKFSLLEICFTSVTLPRMLSDL-WTQ-KR----HISM
LACSVQLCFLY-ICGSFECLLLAIMAYDRYVAICKPLYYSIIMNNRVCNMLILGSL----
--------MIVTPVMIGET-YQIFSLTFC-GSN-ELN--YLFCDVTSL-LKLA--CAD-T
S--VNEFSLYIDCVFFGFLPFFLILLSYIKIINTILKMPS-VGR--HKAFS-------TC
SSHLIVVGLFYGSGI--ITYL-QPK---SS-HS------A-EK--GKMLSLLYT--IVTP
TFNPIIYSLKNKDVITSL-KK---------------------------------------
-------------------------IIKKGLISVTK----.
>M.domestica or694 complete cds.
----------------M-------------------ER------DNFT-A----------
--V----VE------FILLGFYEL-P-KLQR-LLF-GIFLVIY-IC--------IFLGNG
LLIVITNIEPS-LQ-T-SMYFFLANFSFLEICYTSVTIPRMLADL-WTQ-KR----TISL
LECAAQACFLY-ILGVAECLLLAVMAYDRYVAICKPLYYALIMNHKVCVQLVVVSW----
--------MIGAPILMEQI-YQIFSLNYC-GSN-KIN--HIFCDGPPL-MKLA--CGD-I
Y--KIEVSSYAFALLFITIPFLLTLTSYVKIITTVLKLPSNSGR--SKAFS-------TC
SSHLMVVGLFYGTGS--IMYL-RPE---SS-RS------A-RS--DKVLALFYS--TVTP
VFNPLIYSLRNKDVLAAL-RK---------------------------------------
-------------------------LLPK---FFRS----.
>M.domestica or690 complete cds.
----------------M-------------------SE------DNFT-V----------
--V----VE------FIILGFSDL-P-NMQG-FLF-GVFLVIY-LC--------ILIGNG
LLIVITKIDPG-LQ-T-PMYFFLGNFSFLEICYTSVTFPRMLADL-WTH-KG----TISF
VTCAVQTCFLY-ILGAAECLLLAVMAYDRYVAICKPLLYPLIMNHKVCVQLVVVSW----
--------VIGVPVMIDET-YRIFNLNFC-GSK-KLN--HVFCDAPPL-IELA--CED-T
Y--EIEIYVHVAALIFVITPFLLILISYITIITTILRLPSTSGR--YKAFS-------TC
SSHLMVVGLFYGSGS--IVYL-QPK---SR-QS------A-GS--IKVFALFYT--TVTP
MFNPLIYSLRNKDVIAAL-RK---------------------------------------
-------------------------LLPK-----------.
>M.domestica or691 complete cds.
----------------M-------------------SG------DNFT-V----------
--V----VE------FILLGFSDL-P-NMQG-FLF-GVFLVIY-LC--------ILIGNG
LLIVITKIDPG-LQ-T-PMYFFLGNFSFLEICYTSVTIPRMLADL-WTH-KG----TISF
LACAVQACFLY-ILGAAECLLLAGMAYDRYVAICKPLYYPLIMNHKVCVQLVVASW----
--------VVGVPVLVEET-YQIFSLNFC-GPN-KLN--HVFCDAQPL-IELV--CGD-T
Y--QRQISVHVAALIFVITPFLLILISYVKIITTILRLPSTSGV--FKAFS-------TC
SSHLMVVGLFYGSGS--IVYL-WPK---SS-HS------A-GS--VKVFALFYT--TVTP
LFNPIIYSLRNKDVIAAL-RK---------------------------------------
-------------------------LLPK-----------.
>M.domestica or1316 complete cds.
----------------M-------------------SM------DNLT-V----------
--V----VE------FILLGFSDL-P-KLQG-FLF-GVFLSIY-TS--------ILIGNG
LLIVITKIDPG-LQ-T-PMYFFLGNFSFLEICYTSVTIPRMLADL-WTQ-KR----TISF
VACAVQTCFLY-ILGVAECLLLAVMAYDRYVAICKPLYYPLIMNHKVCVRLVVASW----
--------VVGVPVLVEET-YQIFCLNFC-GPN-KLN--HVFCDAPPL-IELA--CGD-T
Y--QREISVHVAALVFVITPFLLILISYIKIITTILRLPSTSGR--SKAFS-------TC
SSHLMVVGLFYGSGS--IVYL-RPK---YS-HS------A-GS--VKVFALFYT--TVTP
LFNPLIYSLRNKDVIAAL-RK---------------------------------------
-------------------------LLPK-----------.
>M.domestica or1318 complete cds.
----------------M-------------------PG------DNIT-I----------
--V----AE------FILLGFSDL-P-KLQG-FLF-GMFLSIY-LC--------ILIGNG
LLIVITKIDPS-LQ-T-PMYFFLGNFSFLEICYTSVTIPRMLADL-WTH-KG----TISF
VACAVQTCFLY-ILGVAECLLLGVMAYDRYVAICKPLYYPLIMNHKVCVQLIVVSW----
--------VIGVPILIEET-YQIFSLNFC-GPN-KLN--HVFCDAPPL-IELA--CGD-T
Y--KIEVFLHVAALMFVITPFLLILVSYVKIIATILRLPSTSGR--SKAFS-------TC
SSHLMVVGLFYGSGS--IVYL-RPK---SS-HS------A-GS--VKAFALFYT--TVTP
LFNPIIYSLRNKDVIAAL-RK---------------------------------------
-------------------------LLPK-----------.
>M.domestica or1317 complete cds.
----------------M-------------------SG------DNIT-F----------
--V----VE------FILLGFSDL-P-KLQG-FLF-GMFLSIY-LC--------ILIGNG
LLIIITKIDPG-LQ-T-PMYFFLGNFSFLEICYTSVTIPRMLADL-WTH-KG----TISF
VACAVQTCFLY-ILGVAECLLLGVMAYDRYVAICKPLYYPLIMNHKVCVQLIVVSW----
--------VIGVPILIEET-YQIFSLNFC-GPN-KLN--HVFCDAPPL-IELA--CGD-T
Y--DIEISVHVAALIFVITPFLLILISYVKIITTILRLPSTSGR--SKAFS-------TC
SSHLMVVGLFYGSGS--IVYL-RPK---SG-HS------A-GS--VKVFALFYT--TVTP
MFNPLIYSLRNKDVIAAL-RK---------------------------------------
-------------------------LLPK-----------.
>M.domestica or1079 complete cds.
----------------M-------------------AG------DNLT-F----------
--L----AE------FVLLGFSEI-P-NLHG-FLF-GVFLVIY-LC--------ILMGNG
LLIVITKVDPS-LQ-T-PMYFFLGNFSFLEICYTSVTIPRMLADL-WSQ-KT----TISF
VACAVQVCFLY-ILGVAECLLLAVMAYDRYVAICKPLYYPLIMNNKICIELVVASW----
--------MIGVPILIEET-YLIFSLNFC-GPN-KIN--HIFCEAPPL-LKLA--CGD-T
Y--KIEISVHVIALLFVLIPFLLIFTSYLKIITTILKLPSTSGR--TKAFS-------TC
SSHLTVVALFYGSGS--IVYL-QPR---SG-QS------A-ES--GKVLSLFYT--TVTP
MLNPVIYSLRNKDVVAAL-RK---------------------------------------
-------------------------LLPKSIGSLNN----.
>M.domestica or692 complete cds.
----------------M-------------------AG------DNFT-V----------
--V----TE------FILLGFSDL-P-KLQG-ILF-GIFFVIY-MS--------IILGNG
LLIVITKIDSG-LQ-T-PMYFFLGNFSFLEICYTSVTIPRMLADL-WTQ-KK----TISF
LACAVQTFFLY-ILGSAECLLLAVMAYDRYVAICKPLYYPLIMNHKLCVQLVVSSW----
--------LIGIPILFVET-YQVFHLHFC-GPN-KLN--HIFCDAPPL-LELA--CGD-T
H--KTEIFVAVPALLLILIPFLLILASYIKIITTILKLPSNSGR--IKAFS-------TC
FSHLTVVGLFYGSAS--IVYL-QPK---S---S------G-ES--VKIFALVYT--TVTP
MFNPLIYSLRNKDVIAAL-RK---------------------------------------
-------------------------LLPK-----------.
>M.domestica or875 complete cds.
----------------M-----------------ETEW------SNQT-L----------
--V----TH------FILEGLANT-S-EYPI-LFF-FLFLLIY-TI--------TVVGNF
FILLTVSLDPH-LH-S-PMYHFLGHLSFLDACLSTVTVPKVLAGLLTPE-GK----VISF
GGCAVQLYSFH-FLASTECFLYTVMAYDRYLAISQPLKYPVVMNQQVCAGLAGATW----
--------ATGAIHSAIHT-SLTFRLPYC-GPS-HVD--YFFCDIPPV-LKLA--CTE-T
A--LNELVMLANIGIVATGCLLLIIISYVFIVASVLKIRTADGR--RNAFS-------TC
TAHLTVVFLYYMPPI--CIYI-QPR---SS-GA------G-VG----APAVFYT--IVTP
MLNPFIYTLRNKEVKRAL-RR-LL----------------GH------------------
-------------------------------GPRES----.
>M.domestica or243 complete cds.
----------------M-------------------ER------DNQS-F----------
--V----TT------FILMGIPHP-S-ELST-VLF-GIFLVIY-AL--------TLVGNL
FIVLVIKVDSH-LH-T-PMYYFLANLSFIDMWFSTVTVPKILMGLFSPD-GG----IISF
QSCVAQLYSFH-ILGSTECFLYTVMSYDRYLAITYPLSYATMMSGKMCAILAGGTW----
--------LSGAIHSAAQT-ALTFRLSYC-GPN-QIQ--HYFCDAPPI-LKLA--CAN-T
S--VNEMVIFVNIGIVASGCCFLIFLSYMSIVRAILKIRTAEGR--HKAFQ-------TC
ASHCIVVLCFFGPGL--IIYL-RPG---SM-HA------V-DR----IVAIFQT--MITP
LLNPIVYTLRNKEVKTAL-LR-LK----------------YH------------------
-------------------------RNSIQ-IN-------.
>M.domestica or245 complete cds.
----------------M-------------------DR------KNES-V----------
--V----TT------FILTGIPHA-P-ELGT-TLF-GIFLLIY-IL--------TLVGNL
LILLVIKVDSH-LH-T-PMYYFLANLSFIDMWFSTVTVPKILMTLISTD-GG----AISF
HGCVAQLYFFY-ALANTECFLFVLMSYDRYLAITYPLRYTTMMSGKTCAILAGGTW----
--------LSGIIHSTAET-TLTFRLSYC-GPN-KIE--HFLCDAPPI-LKLA--CAD-T
S--VNEMVIFVNIGVVTSGCSFLIFLSYVSIVRAVLKIHTAKGR--HKAFQ-------TC
ASHCIVVLCFFVPGV--IIYL-RPG---SK-NV------M-DR----IVAIFQT--AITP
LMNSLVYTLRNKEVKMAL-LR-LK----------------DR------------------
-------------------------GKFL-----------.
>M.domestica or246 complete cds.
----------------M-------------------DR------KNES-I----------
--V----TT------FILTGIPHV-P-ELGT-TLF-GIFLLIY-IL--------TLVGNL
LILLVIKVDSH-LH-T-PMYYFLANLSFIDMWFSTVTVPKILMTLISTD-GG----AISF
HGCVAQLYFFY-ALANTECFLFVLMSYDRYLAITYPLRYTTMMSGKTCAILAGGTW----
--------LSGIVHSTAET-TLTFRLPYC-GPN-KIE--HYLCDAPPI-LKLA--CAD-T
S--VNEMVIFVNIGLLVCVCSFLIFLSYVSIVRAVLKIRTAEGR--HKAFQ-------TC
ASHCIVVLCFFVPCV--IIYL-RPG---SK-NV------M-DR----IVAIFQT--VITP
LMNSLVYTLRNKEVKMAL-LR-LK----------------DR------------------
-------------------------GKFL-----------.
>M.domestica or1414 complete cds.
----------------M-------------------DR------QNES-F----------
--V----AT------FILIGFPHA-P-DLGA-TLF-GIFLVIY-TL--------TLLGNL
LILLVIKMDSH-LH-T-PMYYFLANLSFIDMWFSTVSVPKILMGLLYTD-GW----AISF
HKCVAQLYFFY-GLANTEAFLYTVMSYDRYMAITYPLQYVTIMSGKICTLLAGGTW----
--------LSGAIHSAVLT-ALTFRLPYC-GPN-QIE--HYLCDAPAI-LKLA--CAD-T
S--VNEMVIFVNIGVLASACGFLIFLSYISIIRAILKIRTAEGR--HKAFQ-------TC
ASHCTVVLCFFGPAL--IIYL-RPG---SK-HV------I-DR----IVAIFQT--VITP
LLNPLVYTLRNKEVKMAL-FR-LK----------------DR------------------
-------------------------GNFV-----------.
>M.domestica or244 complete cds.
----------------M-------------------EK------KNQS-F----------
--V----TM------FILMGIPHA-P-ELDT-ALF-GIFLVIY-VL--------TIVGNL
LILMVIKVESH-LH-T-PMYYFLAFLSFIDMWFSTVTVPKILMGLLNPD-GG----AISF
HSCVAQLYFFH-VLGSTECFLYTVMSYDRYLAITYPLRYTSMMSGKTCALLTGSTW----
--------FSGSVHSAIQT-ILTFRLPYC-GPN-QIQ--HYFCDAPPI-LKLA--CAD-T
S--ANEKVIFVNIGVVASGCFFMIFLSYVSIVHAILKIHTAEGR--QKAFQ-------TC
ASHCIVVLCFFGPCI--FIYL-RPG---SK-DA------V-DG----IVAIFYT--VLTP
LLNPLIYTLRNKEVKIAL-LR-LQ----------------NR------------------
-------------------------VVFAQ-RN-------.
>M.domestica or247 complete cds.
----------------M-------------------EK------VKNN-S----------
--VETTVTD------FILLGLSHP-P-NLRT-FLC-LVFLVIY-TL--------TQLGNI
LILLTVWVDPQ-LN-ARPMYILLGVLSFLDMWLSSVIVPLIILSF-TPA-SK----AIPF
AGCVAQLYFFH-FLGSTQCFLYTLMAYDRYLAICRPLHYPVLMNGRLCTMLVAGAW----
--------VAGSIHGSIQA-TLTFRLPYC-GPN-LVD--YFICDIPAV-LRLA--CAD-T
T--INELVTFVDIGVVAASCFLLILLSYANIVYAILQIRTADGR--RKAFS-------TC
GSHLTVVTVYYVPCI--FIYL-RAG---SK-SP------L-DG----AVAVFYT--VVTP
LLNPLIYTLRNQEVKAAL-KR-LT----------------RA------------------
-------------------------RGTHNEKK-------.
>M.domestica or248 complete cds.
----------------M-------------------EK------TKNN-S----------
--MESKVTE------FILLGLSHP-P-NLRT-FLC-LVFLVIY-IL--------TQLGNM
LILLTVWADPQ-LH-ARPMYILLGVLSFLDMWLSSVIVPRIILNF-THA-SK----AMSF
AGCVAQLYSFH-FLGSTQCFLYTLMAYDRYLAICRPLHYPVLMNGRLCTMLVAGAW----
--------VAGSIHGSIQA-TLTFRLPYC-GPN-QVD--YFFCDIPAV-LRLA--CAD-T
T--INELVTFVDIGVVAASCFLLILLSYANIVYAILQIRTADGR--RKAFS-------TC
GSHLTVVTVYYVPCI--FIYL-RPG---SK-SP------L-DG----AVAVFYT--VVTP
LLNPLIYTLRNKEVKSAL-RK-LA----------------GS------------------
-------------------------GGT---TK-------.
>M.domestica or1115 complete cds.
----------------M----------------------------NST-Q----------
--L----TE------FILTGIPYP-P-KLRI-FLF-LFFLVIY-IL--------TQMGNL
LIFLTVCIDSQ-LH-ARPMYIFLGVLSIMDMGTSSIIVPRLIMNF-TPG-IK----PIPF
GGCVAQLYFYH-FLGSTQCFFYTLMAYDRYLAICRPLHYPVLMTSKVCFLMVAGAW----
--------VAGSIHGAIQA-TLTFCLPYC-GPN-QVD--YFFCDIPAV-LRLA--CAD-T
T--INELVTFVDIGVVVASCFSLILISYVHIIQAILRIRTADGR--RRAFS-------TC
GAHVTVVTIYYVPAA--FIYL-RPE---AN-SP------L-DG----AAALFPT--TITP
FLNPLIYTLRNKEVKLAL-KR-MI----------------GD------------------
-------------------------RRAMS-KN-------.
>M.domestica or251 complete cds.
----------------M-------------------QS------GNQT-F----------
--V----TH------FILVGLHHH-P-KLGV-PLF-LVFLAIY-LL--------TISGNG
LIILTILVDVR-LH-R-PMYWFLCHLSFLDMTISCAIVPKMLAGF-LLN-SR----AISF
GGCVIQLFSFH-FLGCTECFLYTLMAYDRFLAICKPLHYATIMTRSVCNCLALGTW----
--------LGGSLHSIFQT-CFMFRLPFC-GPN-QVD--YFFCDIPAM-LRLA--CAD-T
V--INELVTFVDIGFLALTCFVLILTSYGYIVAAILRIRSADGR--RNAFS-------TC
AAHLTVVIVYYVPCT--FIYL-RPG---SQ-EP------L-DG----VVAVFYT--VITP
LLNPIIYTLRNKEMKSAL-WR-LG----------------GR------------------
-------------------------REVQ--PH-------.
>M.domestica or1452 complete cds.
----------------M-------------------EI------KNHT-V----------
--V----TE------FILLGIPHT-E-GQEQ-VLF-VVFLIFY-LC--------TLLGNL
LILVAVMSDSR-LH-T-PMYFFLCNLSVLDIGFSSVSTPKTLANL-LVR-NQ----VISL
GGCISQVFFYH-FLGSTECFLYTVMAYDRFAAICHPLRYTIIMNRRVCTLLAAATW----
--------FIASFHATVLT-TLTFQLPYC-GSN-VVD--YFFCDIFPV-VKLA--CGN-T
L--IIETVSFTNIGLVGMICFLLILASYIRIVIAILKMHSAEGR--RKAAS-------TC
VSHLSVVTLFFGPCA--LIYT-QPS---LS-EV------L-VT----PVQIFGN--IVTP
MLNPTIYTLRNKDVKGAL-KK-LA------------------------------------
--------------------------GAQVTSEGGH----.
>M.domestica or257 complete cds.
----------------M-------------------EI------KNFT-E----------
--V----TE------FILLGIPET-V-GLET-VLF-VLFLFLY-LC--------TLSGNV
LILMAVISSSR-LH-T-PMYFFLGNLSIFDMGFSSATSPKMLFYL-SGQ-TP----VISF
KGCVTQLFFYH-FLGCTECLLYTVMAYDRFVAICHPLRYRIIMNHRVCSILATGTW----
--------MSGCVHATILT-SLTFQLPYC-DAN-QVD--YYFCDIPAV-LPLA--CAD-T
S--LAQRVSFTNVGLLSLLCLFLILISYTRIGISISRIRSTEGR--QRAFS-------TC
SAHLTAILCAYGPVI--IIYL-QPT---PS-PL------L-GS----VVQILNN--LVTP
MLNPLIYSLRNKDVKFAL-KK-VF----------------CN------------------
-------------------------VGPIVENG-------.
>M.domestica or258 complete cds.
-------------------------------------M----------------------
-------------------GIPHT-K-GLEI-ELF-ILFLTFY-LL--------TLLGNL
LIIMAIISSSQ-LH-T-PMYFFLANLSVFDIFFPSVSSPKMLLYL-TGY-SH----TISF
HGCASQLFFYH-FLGCTECFLYTVMAYDRFAAICHPLRYTVIMNQRVCAVLTVGTW----
--------LGGCLHAAVLT-FLIFKLPYC-GPN-EIN--YFFCDIPVV-LPLA--CAD-T
S--LAQMVSFTNVGIVALLCFLLIITSYIRIVYSILKIHSSEGR--RRAFS-------TC
SAHLTSILLFYGPVV--LIYL-RPA---ST-PW------L-DS----VIQVLNN--IVTP
SLNPLIYTLRNKEVKSAL-KK-VL-------YQVVNPSAVQV------------------
-------------------------IGLFS--S-------.
>M.domestica or259 complete cds.
-------------------------------------M------RNQS-V----------
--V----TE------FILLGIPHT-E-GLEA-ELF-FLFLTFY-LL--------TLLGNL
IIFMAIISSSQ-LH-T-PMYFFLANLSVFDIFFPSVSSPKMMLYL-MGN-SH----TISF
QGCVSQIFFYH-CLGGTECFLYTVMAYDRFVAICHPLRYTVIMNHKVCTILTIGTW----
--------LGGCFHSTILT-FLTFRLPYC-GPN-EVN--YFFCDIPIV-LPLA--CAD-T
S--LAQMVSFTNVGLMPLICFLFIFISYIRIVLSILKIRSSEGR--RRAFS-------TC
SAHLTSILLFYGPVI--LIYL-GPA---ST-PW------L-GS----VIQVLNN--IVTP
SLNPLIYSLRNKDVKLAL-RK-VF---------------YQV------------------
-------------------------VNTSG--V-------.
>M.domestica or1451 complete cds.
-------------------------------------M------KNYT-V----------
--V----TE------FILLGIPHT-E-GLEI-QLF-IVFLSFY-FS--------TLLGNL
TILLAIISSPR-LH-T-PMYFFLCKLSILDIFFPSVSSPKMLSYL-SGK-SH----GISY
GGCVCQLFFYH-FLGCTECLLCTVMAYDRFIAICFPLRYTVIMSHKVCTILAMGSS----
--------FFGCIQATFLT-ALTFQLPYC-GPN-QVE--YYFCDIPVM-LKLA--CAD-T
S--ALEMVGFISVGLMPLSCFLLILTSYSRIVCSILKIRTAEGR--YRAFS-------TC
SAHLTAILLLYIPVV--LIYL-QPT---PN-PW------L-NA----TVQILNN--LVTP
MLNPLIFSLRNKEVKSSL-KK-VL----------------QQ------------------
-------------------------VGILLEK--------.
>M.domestica or1347 complete cds.
----------------M-------------------EM------KNQT-V----------
--V----TE------FILLGIPHT-E-GLEI-ELF-FVFFFFY-FF--------TLLGNL
TILLAIISSPR-LH-T-PMYFFLCKLSIFDIFFPSVSSPKMLFFL-SGN-SH----AISY
GGCVCQLFFYH-FLGCTECFLYTVMAYDRFVAICYPLRYTVIMSHKVCAILAMGTS----
--------FFGCVQATFLT-ALTFQLPYC-GPN-QVE--YFFCDIPVM-LKLA--CAD-T
S--ALEMMGFISVGLMPFSCFLLILTSYSRIVCSILRIRSAEGR--RRAFS-------TC
SAHLTAILLFYMPVV--LIYL-QPT---PN-PG------L-NA----TVQILNN--LVTP
MLNPWIYSLRNKEVKSSL-RK-VL----------------QQ------------------
-------------------------IGLLPEQ--------.
>M.domestica or1121 complete cds.
-------------------------------------------------M----E-AGNF
TRV----TN------FIFLGLSET-P-ELQD-FLF-LVFLIVY-IT--------TILGNL
LIMVIVTFDSR-LH-T-PMYFLLRNLAVVDICFSSVTTPKMLIDF-LSEPK-----TISY
QGCMTQIFFFH-FLGGATVFFLSVMAFDRYVAISRPLHYVTIMNSQMCLGLVVAAW----
--------AGGFVHSIVQL-ALLLPLPFC-GPN-ILD--NFYCDVPQV-LRLA--CID-T
S--FLELLMITNSGLLDLIWFLILLASYTVILVMLRSL-SGEGR--RKASL-------TC
TTHIIVVSLIFVPCI--YIYA-RPF---IS---------F-PI--DKAVSISYT--VITP
MLNPMIYTLRNQEMRAAI-KKFGR-------HPVTCRMSEIHAS----------------
----------------------------------------.
>M.domestica or306 complete cds.
-------------------------------------------------M----E-LGNH
TRV----KE------FLFLGLSQS-P-KLSI-VLF-ILLYLVY-VT--------TLLGNL
LIMVTVTCESR-LH-M-PMYFLLRNLSVVDICFSSITAPKVLLDL-LVKKK-----TISF
NGCMTQIFFFH-FLGGVDIFTLSVMAYDRYLAISKPLHYVTLMSKGRCFGLLVASW----
--------VGGFIHSIVQI-SLLLPLPFS-GPN-VID--GFYCDVPQV-LKLA--NTD-T
F--TLELLMISNNGLVTTLWFFLLIVSYTVIMVMLRSH-TGEGK--RKAIS-------TC
SSHITVITLHFVPCI--YVYA-RPF---TP---------L-PS--DKAISVTFT--VISP
LLNPMIYTLRNQEMKSAM-RRLQR-------RLVSSER----------------------
----------------------------------------.
>M.domestica or307 complete cds.
-------------------------------------------------M----E-LGNH
TRV----KE------FIFLGLTQS-P-ELSI-ILF-LLLFLVY-VT--------TLLGNL
LIMVTVTCESR-LH-T-PMYFLLRNLSIVDICFSSITTPKILLDL-LVKRK-----TISF
NGCMTQIFFFH-LIGGVDIFTLSVMAYDRYLAISKPLHYVTLMSKGRCFGLLVASW----
--------VGGFIHSIVQI-SLLLPLPFS-GPN-VID--GFYCDVPQV-LKLA--NTD-T
F--TLELLMISNNGLVTTLWFFLLIASYTVIMVMLRSH-TGEGK--RKAIS-------TC
SSHITVVTVHLVPCI--YVYA-RPF---SA---------L-PS--DRVISVTFT--VISP
LLNPMIYTLRNQEMKSAM-RRLQK-------QLVPSTKELPLF-----------------
----------------------------------------.
>M.domestica or1335 complete cds.
-------------------------------------------------M----E-LGNH
TRV----KE------FIFLGLTQS-P-ELSI-ILF-LLLFLVY-VT--------TLLGNL
LIMVTVTCESR-LH-T-PMYFLLRNLSIVDICFSSITTPKILLDL-LVKRK-----TISF
NGCMTQIFFFH-LIGGVDIFTLSVMAYDRYLAISKPLHYVTLMNNGRCFGLLVASW----
--------VGGFIHSIVQV-SLLLPLPFS-GPN-VID--GFYCDVPQV-LKLA--NTD-T
F--TLELLMISNNGLLATVWFFLLIVSYTVIMVMLRSH-TGEGK--RKAIS-------TC
SSHITVVTVHLVPSI--YVYA-RPF---SA---------L-PS--DRVISVTFT--VISP
LLNPMIYTLRNQEMKSAI-RRLQK-------QLVPSTKELPLF-----------------
----------------------------------------.
>M.domestica or303 complete cds.
-------------------------------------------------M----G-QGNQ
TVV----KE------FVLAGLSQT-P-VGQA-ALF-VLFLSFY-VL--------TWVGNA
LIMVTVASEAR-LHSS-PMYFLLGNLSFLDLCYSSVTTPKLLVDF-LAENK-----LISY
GQCVVQLFFLH-VIGAAEMFLLTVMAYDRYVAICRPLHYTTIMNRGICCVLVIASW----
--------MGGFVHSLVQT-ILTVRLPFC-GPN-QVD--NFFCDVPPV-IKLA--CTD-T
F--VIELLMVSNSGLISTSCFVVLISSYAAILVKIR---TKEGR--SKALS-------TC
GSHLMVVTLFFGPCI--FIYA-RPF---ST---------F-SV--DKLVSVSYN--VITP
MLNPLIYTLRNKEVKSAM-RKVWT-------QY---------------------------
----------------------------------------.
>M.domestica or1120 complete cds.
-------------------------------------------------M----N-QTNG
TEV----TE------FVLLGLSSS-S-EVQP-VLF-FLFLVLY-LL--------TILGNG
LIIITVTSDHH-LRSA-PMYFLLCNLSFQDLCYSTVTVPNMLSHL-GTQHK-----TISF
QGCIAQIFFFH-FTGSTEIFILTIMAYDRYIAICRPLHYEVIMNQQACWILAGTSV----
--------LGGVIHSITQV-MLILNLPFC-GPN-ELD--NFYCDIPQV-IKLA--CTN-T
F--VVELLMVSNSGLVTLLCFIVLLISYTVLLMRIRNQ-LAEGK--SKALS-------TC
ASHLMVVTLVFVPCV--YIYA-RPF---QI---------F-PA--DKLVSILYT--VITP
MLNPLIYTLRNAEMKNAM-RRIWN-------YSI--------------------------
----------------------------------------.
>M.domestica or275 complete cds.
-------------------------------------------------MLSSLK-GGND
SRV----ME------FVLLGLSST-W-ELQL-LLF-LIFSMFY-MA--------IVLGNI
LIIVTVKADGH-LIQS-PMYFFLAHLSFIDLCLGCVTVPKMLGDF-LHQRK-----IISF
PGCLAQIYFLH-FLGASEMFLLTVMAYDRYVAICNPLHYLTVMHRQLCFNLVAASW----
--------FGGFLHSITQV-LLVIQLPFC-GPN-ELD--NFYCDVPQV-IKLA--CMD-T
Y--VVEVLMVSNSGLLSLICFLILLLSYAVILATLRTR-FRQGQ--SKALS-------TC
ASHLTVVSLIFVPCV--FIYL-RPF---CS---------F-PV--DKVFSVFYT--VITP
LLNPLIYTLRNSEMKTAM-RKMRK-------KYAVSCFLAKG------------------
----------------------------------------.
>M.domestica or304 complete cds.
-------------------------------------------------M----E-QENS
T-V----TE------FTLLGLTES-R-EIQL-FVF-VLIFSFY-MI--------VLPGNL
LIIITIRSDPA-LT-A-PLYFFLGNLAFLDASYSFIVAPKMLVDF-LYEKK-----TITY
QGCITQLFFLH-FLGAGEMFLLVVMAFDRYIAICQPLHYANIMNRQVCYALLLALW----
--------IGGFTHSIVQV-ALIVRLPFC-GPN-QLD--NFFCDVPQV-IKLA--CTD-T
F--VVELLMVSNSGLLTLLCFLGLLTSYAVILFRVRGS-SSEGK--SKALS-------TC
TTHVIIVFLMFGPAI--FIYT-RPF---RT---------F-PA--DKVVALFHT--VIFP
LLNPVIYTLRNQEVKSSM-KKLVN-------RQVLCGVE---------------------
----------------------------------------.
>M.domestica or1334 complete cds.
-------------------------------------------------M----E-LENS
T-V----TE------FILLGLTQS-Q-EIQL-LVF-VLIFSFY-MV--------ILPGNL
LIIITIRSDPA-LT-A-PLYFFLGNLAFLDASYSFIVAPKMLVDF-LYEKK-----TISY
QGCITQLFFLH-FLGVGEMFLLVVMAFDRYIAICQPLRYAVIMNRQVCYALLLALW----
--------IGGFTHSIVQV-ALIVRLPFC-GPN-QLD--NFFCDVPQI-IKLA--CTD-T
F--VVELLMVSNSGLLTLLCFLGLLTSYAVILFRVRGS-SSEGK--SKALS-------TC
TTHVIIVFLMFGPAI--FIYT-RPF---RT---------F-PA--DKVVALFHT--VIFP
LLPPVIYTLSNQEVKSSM-KKLVN-------RQVLCGVECRMDTSSGYLIARSL------
-----S----------------------------------.
>M.domestica or305 complete cds.
-------------------------------------------------M----E-SENY
TRV----TE------FVLTGLSQT-R-EVQL-ILF-VIFLSFY-LI--------ILPGNV
LIIFTIRYDAH-LT-S-PMYFLLANLAFLDIWYSSITAPKMLVDF-FAERK-----IISF
GGCIAQLFFLH-FVGASEMFLLTVMAFDRYAAICRPLHYATIMNKRLCCVLVACSW----
--------FGGFIHSIIQV-ALIIRLPFC-GPN-ELD--SYFCDITQV-VRIA--CAN-T
F--PEELVMIFSSGLISVVCFIALLMSYAFLLVMLKKH-SGSGESTSRAMS-------TC
YSHMTIVVLMFGPSI--YIYA-RPF---DA---------F-SL--DKIVSVFHT--VIFP
LLNPIIYTLRNKEVKTAM-RKMIN-------KYILCKGK---------------------
----------------------------------------.
>M.domestica or874 complete cds.
-------------------------------------------------M--EG---FNQ
TRV----TE------FVFRGLTDN-S-MLEM-LFL-VTFSATY-ML--------TLFGNL
LIVVTIMFTPR-LH-T-PMYFFLSNLSFIDICLSSVTVPKMLEGF-LLERK-----VTSF
DACIAQLFFLH-LFACAEIFLLTIMAYDRYVAICTPLHYSTVMNMKVCAQLVFALW----
--------LGGTIHSLVQT-VLTTRLPYC-GPN-IID--SYFCDVPSV-IKLA--CTD-T
Y--LTGVLIVSNSGTISTVSFLALVTSYTVILVSLRKQ-SAEGR--RKALS-------TC
TAHFTVVVLLFGPCI--FIYT-RPD---TS---------F-SI--DKVVAVFYT--VITP
LLNPLIYTLRNEEVKNSM-KQLRQ-------HQVFTKVFT--------------------
----------------------------------------.
>M.domestica or274 complete cds.
-------------------------------------------------M--EEAILPNQ
TSV----SY------FRLRGLSTN-Q-KVQM-TVF-AIFLIFY-IL--------TLMGNI
LIVITIIYDRR-LH-T-PMYFFLSNLSFIDVCHSTVTVPKMLVDT-WSEKK-----LISF
DACVVQMFFLH-LFACTEIFLLTVMAYDRYVAICNPLHYMTVMNWKVCVLLAAALW----
--------TGGTIHSVALT-SLTIKLPYC-GPH-EID--NFFCDVPQV-IKLA--CTD-T
R--IIEILIVSNSGLISVVCFVVLVVSYAVILVSLRKR-ISAGR--RKALS-------TC
AAHLTVVTLFLGHCI--FIYS-RPS---TS---------L-PE--DKVVSVFFT--AVTP
LLNPIIYTLRNEDMKNAF-EQ-AN-------REEGRERRK--------------------
----------------------------------------.
>M.domestica or1512 complete cds.
-------------------------------------------------M----D-EVNH
SVV----AE------FVFLGLSDS-W-EIQL-LLF-LFSSVVY-VA--------SILGNL
LILITVIFDSH-LH-S-PMYFLLANLSFIDMGGSSIAAPKMICDL-FRNHK-----VISF
GGCVAQIFFSH-ALGGVEMVLLIAMAFDRYVAICKPLHYLTIMNPKMCILLLILAW----
--------ITGITHSGVQL-AFVVHLPFC-GPN-ILD--SFFCDLPQF-IQLA--CMD-T
Y--RLQFMVNANSGFISLICFCVLIISYIFILVTVQKQ-SSGVS--SKALS-------TL
AAHITVVFLFFCPLI--FFYT-WPH---PV---------S-HL--DKFLAIFDA--VVTP
FLNPVIYTFRNKEMKLGM-RRMYS-------RLAL--------LKKF--------S----
----------------------------------------.
>M.domestica or317 complete cds.
-------------------------------------------------M----D-EVNH
SVV----AE------FVFLGLSDS-W-EIQL-LLF-LFSSVVY-VA--------SILGNL
LILITVIFDSH-LH-S-PMYFLLANLSFIDMGGSSIAAPKMICDL-FRNHK-----VISF
GGCVAQIFFTH-ALGGVEMVLLIAMAFDRYVAICKPLHYLTIMNSRMCILLLILAW----
--------ITGITHSGVQL-AFVVHLPFC-GPN-VLD--NFFCDLSQI-IQLA--CMD-T
Y--RLQFMVNANSGFISLICFCVLIISYIFILVTVQKQ-SSGVS--SKALS-------TL
AAHITVVFLFFCPLI--FFYT-WPH---PI---------S-HL--DKFLAIFDA--VITP
FLNPVIYTFRNKEMKLGM-RRMYS-------RLVL--------LKKF--------S----
----------------------------------------.
>M.domestica or319 complete cds.
-------------------------------------------------M----D-EMNH
SVV----TE------FVLLGLSDS-W-EIQL-LLF-LFSSVVY-VA--------SILGNM
LILITVIFDPY-LH-S-PMYFLLANLSFIDLGFCSIAAPKMICDL-FRKHK-----VISF
GGCVAQIFFSH-AFGGVEMVLLIAMSFDRYVAICKPLHYITIMNSRMCILLLILAW----
--------IIGITHSGVQL-AFVVDLPFC-GPN-ILD--SFFCDLPQF-IKLA--CTD-T
Y--RLQFMVTANSGFISLACFCVLIISYIFILVTVQKH-ASGVS--SKAFS-------TL
AAHITVVVLFFGPLI--FFYT-WPF---HI---------S-NL--DKFLAIFDA--VIIP
FLNPVIYTFRNKEMKMGM-KRMFR-------RLVN--------FRKF--------HKGTG
SKDCVFSWFLIVCRKQKLSLNFQR----------------.
>M.domestica or1329 complete cds.
-------------------------------------------------M----D-GMNH
SIV----SQ------FVFLGLSDS-W-EIQC-FLF-VSSSVLY-VV--------SILGNM
LILLTVSVDSH-LH-S-PMYILLANLSLIDLGFGSVTAPKMICDL-FRKQK-----LISF
GGCIAQIFLIH-AFGGTEMVLLIAMAFDRYVAICKPLHYLTIMNPRMCIFLLIVSW----
--------IIGLIHSLIQL-AFVVNLPFC-GPN-ELD--SFFCDLPRF-IKLA--CAE-T
Y--RLQFMVTANSGFISLGSFCVLIVSYIFILVTVLKH-SSAGS--SKALS-------TL
AAHITVVILFFGPLI--FFYT-WPF---ST---------S-NL--DKFLAIFDA--VLTP
FLNPVIYTFRNKEMKLAM-GRVYS-------QL----------WKKV--------F----
----------------------------------------.
>M.domestica or318 complete cds.
-------------------------------------------------M----S-RVNH
TLV----SE------FVFLGLSNS-W-YIQL-FLF-VLSSIFY-VA--------SMLGNS
LIVLTVTSDPH-LH-S-PMYFLLANLSFIDLGVSSVTSPKMIYDL-FRKRK-----VISF
AGCITQMFFIH-LIGGVEMVLLIAMAFDRYVAICKPLHYLTIMSPRMCTVFLVTAW----
--------VIGFIHSVVQL-VFVVNLPFC-GPN-ELD--SFYCDLPRF-IKLA--CTD-T
Y--KLEFMVTANSGFISLGSFFILVISYIFILVTVQKH-SSSGS--SKALS-------TL
SAHITVVVLFFGPLI--FVYT-WPH---PT---------S-HL--DKFLAIFDA--VLTP
FMNPVIYTLRNKEMKMAM-RRLCS-------QIGN--------FRKI--------S----
----------------------------------------.
>M.domestica or1454 complete cds.
-------------------------------------------------M----D-RKNH
TVV----SE------FVFLGLTNS-W-DIQI-LLF-LFSSLFY-VS--------SILGNL
LIVFTVISDPC-LH-S-PMYFLLANLSFIDLGVSSVASPKMICDL-FRKRK-----VISF
FGCITQIFFIH-LIGGVEMVLLIAMAFDRYIAICKPLHYLTIMSPRMCTLLLVAAW----
--------SIGLIHSLVQL-AFVVNLPLC-GPN-ELD--SFYCDLPRF-IKLA--CTD-T
Y--RLEFMVTANSGFISLGAFFMLVISYIFILVTVQKH-SSGGS--SKALS-------TL
SAHITVVVLFFGPLI--FFYT-WPF---PT---------S-HL--DKFLAFFDA--ILTP
FLNPLIYTLRNKEMKLAM-KKVCR-------QLAN--------FKEI--------S----
----------------------------------------.
>M.domestica or1453 complete cds.
-------------------------------------------------M----D-RKNH
SVV----SE------FVFLGLSNS-W-DVQL-FLF-VFSFVFY-LA--------SMLGNS
LIVLTVTIDTH-LH-S-PMYFLLANLSFIDLGMSSVISPKMMSDL-FRKHK-----VISF
YGCITQMFFIH-LIGGVEMVLLIAMAFDRYVAICKPLHYLIIMCPRMCILLLAAAW----
--------IIGLIHSVAQL-AFVVHLPFC-GPN-ELD--SFYCDFPRF-IKLA--CID-T
Y--RLQFIVTANSGFMSLCVFFILIFSYIFILVTVQKH-SSGGV--SKALS-------TL
SAHITVVVLFFGPLI--FVYT-RPH---AT---------S-RL--DNFLAVFDI--VLTP
SLNPVIYTLRNKEMKVAM-RRVCS-------QLVS--------FRKI--------S----
----------------------------------------.
>M.domestica or321 complete cds.
-------------------------------------------------M----E-RVNH
TVV----SE------FVFLGLTNS-W-DIQL-LLF-VFSSVFY-LA--------SMLGNS
IIMLTVTSDPH-LH-S-PMYFLLANLSFIDLGISSVKSPKMICDL-FRKHK-----VISF
SGCITQMFFIH-LIGGVEMVLLIAMAFDRYVAICKPLHYVIIMGPRTCILFLAASW----
--------VIGFIHSVVQM-AFVINLPFC-GPN-ELD--SFYCDLPKF-IKLA--CTD-T
Y--LLQFMIIANSGFMSLGVFLILIISYIFLLATVQKY-SSTGS--SKAFS-------TL
SAHIIVVILFFFPIF--FFYA-WPF---NT---------S-YL--DKFLAIFDV--VLTP
FLNPLIYTLRNKEMKLAM-RKVYS-------QLVR--------FRKI--------S----
----------------------------------------.
>M.domestica or320 complete cds.
-------------------------------------------------M----D-RGNR
TVV----SE------FVFLGLTNS-W-DIQL-LLF-VFSSVFY-LA--------SMLGNS
LIVLTVTSDSH-LH-S-PMYFLLANLSFIDLGISSVTSPKMICDL-FRKHK-----VISF
SGCITQMFFIH-LIGGVEMVLLIAMAFDRYVAICKPLHYVIIMGPRMCTLLLVAAW----
--------IIGLIHSVVQL-AFVINLPFC-GPN-ELD--SFYCDLPRF-IKLA--CTD-T
Y--RLQFMVTANSGFMSLGVFLILIISYIFILITVQKH-SSSGS--SKALS-------TL
SAHIIVVILFFGPII--FFYA-SPF---NT---------S-HL--DKFLAIFDA--ILTP
FLNPVIYTLRNKEMKLAM-RRVCS-------QLVS--------FRKI--------S----
----------------------------------------.
>M.domestica or1328 complete cds.
-------------------------------------------------M----D-GVNR
SVV----YE------FVLMGLTNS-W-GLQL-FLF-LFSSIFY-TA--------SMLGNF
LIVLTVISEPR-LH-S-PMYFLLANLSFIDMIDSCIVTPKMICDL-FKKHK-----SISF
GGCVSQIFFIH-CIGGVEMVLLIAMAFDRYIAICKPLHYLTIMNLRICIGILISGW----
--------IIGLTHSLIQL-GFVIQLPFC-GPN-KVD--SFYCDLPRF-IKLA--CTD-T
Y--KLQFLVTANSGFISLGAFFILIISYVIILATVRQHSSSGGS--SKALS-------TL
SAHITVVILFFGPCI--FVYV-WPF---PT---------L-PL--DKFLAIFDS--VITP
FLNPTIYTFRNKEMKVAM-KRLWS-------QLLK--------SQTF--------S----
----------------------------------------.
>M.domestica or315 complete cds.
-------------------------------------------------M----D-GSNE
SVV----YE------FVLLGLASS-Q-EIQV-LLF-LFFSVFY-VA--------SMLGNL
LIVLTVISDAR-LH-S-PMYFLLANLSFIDTCVCSIATPKMISDL-FRKRK-----VISW
NGCITQMFFIH-TVGGTEMVLLIVMAFDRFIAICKPLHYLTIMRLRRCILLLMVSW----
--------VIGFIHSMLQL-AFVVNLPFC-GPN-KVD--SFYCDFPRF-IKLA--CMD-T
Y--RLEFLVTANSGFISIGTFFILIISYIFILVTVRKH-SSGGS--SKALS-------TL
SAHITVVIFFFGPCI--IVYV-WPF---PT---------L-PI--DKFLAIFDA--LITP
FMNPVIYTFRNKEMKVAM-KKLFS-------NIIS--------FKKK--------I----
----------------------------------------.
>M.domestica or1333 complete cds.
-------------------------------------------------M----N-ELNH
SIV----SE------FVFLGISSS-W-AIQL-GLL-LFSSFFY-MV--------IVLGNV
FIVLTVSTDGH-LH-S-PMYFLLANLSFIDLCLSTVAVPKMIVDL-LYEHK-----VISF
QGCITQIFFIH-LMGGTEMVLLISMAFDRYVAICKPLHYLTIMNPKMCIFLQVSSW----
--------VIGLIHSLTQL-AFVANLPFC-GPN-EID--SFYCDLPRF-IKLA--CID-T
Y--KLEFIVTANSGFISIGTICLLFISYIYILVTVHKH-SSSGL--SKALS-------TL
SAHISVVILFFGPCI--FFYV-WPF---PT---------L-PV--DKFLAIIDF--IITP
VLNPSIYTFRNKDMKAAM-KRLSS-------RLVS--------FRKI--------L----
----------------------------------------.
>M.domestica or1119 complete cds.
-------------------------------------------------M----N-ELNH
SMV----SE------FVFLGISSS-W-AIQL-GLL-LFSSFFY-IV--------IVLGNI
FIVLIVSTDGH-LH-S-PMYFLLANLSFIDLCLSTVVVPKMISDL-LYEHK-----VISF
QGCITQIFFIH-LMGGTEMVLLIIMAFDRYVAICKPLHYLTIMNPKMCIFLQVSSW----
--------VIGLIHSLTQL-AFVANLPFC-GPN-EID--SFYCDLPRF-IKLA--CID-S
Y--KMEFIVTANSGFISIGTICLLFISYIYILVTVHKH--SSGL--SKALS-------TL
SAHISVVILFFGPCI--FVYV-WPF---PT---------L-PV--DKFLAIIDF--IITP
VLNPSIYTFRNKDMKAVM-KRLSS-------RLVN--------FRKI--------L----
----------------------------------------.
>M.domestica or312 complete cds.
-------------------------------------------------M----D-GVNN
SVV----NE------FVLLGLSAS-W-EMKI-LLF-FFFSVFF-VG--------IMFGNL
FIVFTVIFDPH-LH-S-PMYFLLANLSLIDLGLSATTVPRMIVDL-FSECNI----VISF
PGCMTQMFFIH-VMGGTEMVLLIVMAYDRYTAICKPLHYLTIMNPKMCICFVVTAW----
--------IVGVIHAISQF-VFVINLPFC-GPN-KVE--SFYCDFPRV-IKLA--CID-T
Y--SLEFVVIANSGFISIGTFFLLIISYIFILASVRQH-SVGDL--SKAFF-------TL
SAHITVVILFFGPCM--FLYV-WPF---PT---------L-SL--DKFFAIVDF--VVTP
VLNPAIYTLRNKDMKMAM-RRLSS-------QIVS--------SRET--------L----
----------------------------------------.
>M.domestica or313 complete cds.
-------------------------------------------------M----N-GAND
TVV----TE------FVLLGLSAS-W-GMKV-LLF-LFFFSFY-VG--------IVLGNL
FIVFTVVCDPH-LH-S-PMYFLLANLSLIDLGLSSTTAPRMITDI-FSEHK-----VISF
PGCMIQMFFVH-VMGGTEMVLLIAMAYDRYTAICKPLHYLTIMNHKTCISFVVVAW----
--------VIGVIHAVSQF-VCIVNLPFC-GPN-KVD--SFYCDFPRV-AELA--CTD-T
D--WVEDVVTANSGLISMGTFFLLIISYIFILVSVRHH-SSAGL--SKAFS-------TL
SAHITVVFLFFAPCF--FVYV-WEF---PT---------L-SL--DKFLAILDF--VVTP
LLNPAIYTFRNKDMKVAM-KRLSR-------KVLS--------SKET--------S----
----------------------------------------.
>M.domestica or1330 complete cds.
-------------------------------------------------M----D-GAND
SVV----TE------FVLLGLSAS-W-EMKV-LLF-LFFFSFY-VG--------VVLGNL
FIVFTVVCDSH-LH-S-PMYFLLANLSLIDLGLSSTTAPRMITDI-FSEHK-----VISF
PGCMIQMFFVH-VMGGTEMVLLIAMAYDRYTAICKPLHYLTIMNHKTCISFVVVAW----
--------VIGVIHAVSQF-VCIVNLPFC-GPN-KVD--SFYCDFPRV-AELA--CTD-T
D--WVEDVVTANSGLISMGTFFLLIISYIFILVTVRHH-SSAGL--SKAFS-------TL
SAHITVVFLFFGPCF--FMYV-WEF---PT---------L-SL--DKFLAILDF--VVTP
LLNPAIYTFRNKDMKVAM-KRLSR-------KIVS--------SKDS--------S----
----------------------------------------.
>M.domestica or1405 complete cds.
-------------------------------------------------M----D-GENH
SVV----TE------FVMLELSAS-W-EMNI-LLF-LFFFSFY-VG--------IVLGNL
FIVFTVTFDNN-LH-S-PMYFLLANLSLTDFGLSTTTVPRMIIDI-FSEHK-----VISF
LECMIQMFFIH-VMGGTELVLLIAMAYDRYTAICKPLHYLIIMNRKACIRFAVVAW----
--------VIGILHSISQF-VFVIDLPFC-GPN-KLE--SFYCDFPQV-AKLA--CRD-T
S--RVVFTMTLNNGLVTMGTFFLLIISYIIILITVRHH-SSVGL--SKAFS-------TL
SAHISVVFLFFAPCF--FVYV-WQV---PT---------L-SL--DKFLLIFIF--LITP
LLNPAIYTLRNKDMKMAE-KRLIN-------KIAG--------SREL--------S----
----------------------------------------.
>M.domestica or1456 complete cds.
-------------------------------------------------M----D-VRNQ
SIV----SE------FVLMGFTNF-W-VIRL-FLF-VFSSVLF-LA--------IILGNS
LIVLMVAFDSH-LQ-S-PMYFFLAQLSFIDMIDSCMVTPKMLADI-FRKHK-----LISF
GGCVSQIFFIH-AVGATEMVLLLAMAFDRYIAICKPLHYLTIMNLRLCISIVVTSW----
--------MIGISHSFIQL-AFVIKLPFC-GPN-KID--SFYCDLPRF-IRLA--CTD-T
Y--KLQFVVTANSGFISLGAFFILIISYIVILISVRQH-SSGGS--AKALS-------TL
SAHIAVVILFFGPCI--FKYV-WPF---PT---------W-PV--DKYLALFDS--IITP
FLNPIIYTLRNKDMKVVM-KKVWNLMRLRLMTLTR--------SQII--------S----
----------------------------------------.
>M.domestica or316 complete cds.
-------------------------------------------------M----D-VRNQ
SIV----SE------FVLMGFTNF-W-VIRL-FLF-VFSSVLF-LA--------IILGNS
LIVLMVAFDSH-LQ-S-PMYFFLAQLSFIDMIDSCMVTPKMLADI-FRKHK-----LISF
GGCVSQIFFIH-AVGATEMVLLLAMAFDRYIAICKPLHYLTIMNLRVCISIVVTSW----
--------TIGISHSFIQL-AFVIKLPFC-GPN-KID--SFYCDLPRF-IRLA--CTD-T
Y--KLQFMVTANSGFISLGAFFILIISYFVILISVRQH-SSGGS--AKALS-------TL
SAHIAVVILFFGPCI--FDYV-WPF---PT---------W-PV--DKYLALFDS--IITP
FLNPIIYTLRNNEMKVAM-KKVCNLMRLRFMRLTR--------SQII--------S----
----------------------------------------.
>M.domestica or1332 complete cds.
-------------------------------------------------M----D-GTNH
SMV----SE------FVLIGLTNS-W-VLQF-FLF-VFSSLFC-LA--------SMLGNS
LIVLTVVSDSH-LQ-S-PMWFLLAHLSLIDMIDSCMVTPKMLADI-FRKHK-----LISF
GGCVSQIFFIH-AVGATEMVLLLAMAFDRYIAICKPLHYLTIMNLRVCISIVVTSW----
--------MIGISHSFIQL-AFVIKLPFC-GPN-KID--SFYCDLPRF-IRLA--CTD-T
Y--RLQFLVTANSGFISLGAFFILIISYIVILISVRQH-SSGGS--AKALS-------TL
SAHIAVVILFFGPCI--FVYV-WPF---PT---------L-PV--DRYLALFDS--VITP
FLNPTIYTLRNKDMKVSM-KRLWS-------QLMR--------SPNI--------S----
----------------------------------------.
>M.domestica or1331 complete cds.
-------------------------------------------------M----D-LRNQ
SIV----SE------FVLMGLTNF-W-VMQL-FLF-VFSSVLC-LA--------SILGNS
LIVLTVASDPH-LQ-S-PMYFFLAHLSFIDIIDSCIATPRMLTDL-FKKHK-----LISF
GGCVSQIFFIH-AVGATEMVLLLAMAFDRYIAICKPLHYLTIMNLRVCISIVVTSW----
--------TIGISHSFIQL-AFVIKLPFC-GPN-KID--SFYCDLPRF-IRLA--CTD-T
Y--RLQFLITANSGFISLGAFFILIISYFVILISVRQH-SSGGS--AKAIS-------TL
SAHIAVVILFFGPCI--FVYV-WPF---PT---------W-PV--DKYLALFDS--IITP
FLNPTIYTLRNKEMKVAM-KKAWDLMRLRFMRLTR--------SQII--------S----
----------------------------------------.
>M.domestica or1379 complete cds.
-------------------------------------------------M----D-EANN
SVV----SE------FVLLGLCNS-R-QLQI-FLF-LLFSVLY-LT--------IILGNI
LIILSVINDPN-LH-S-PMYFLLANLSFIDLWLSSVTTPKMIIDF-LRESK-----TISF
GGCLCQIFFGH-FVGGGEMVLLVAMAYDRYVAICKPLYYTTIMNQKRCIGLVVISW----
--------AVGFVHSVSQL-AIIIDLTFC-GSK-KMD--SFFCDLPLV-IELA--CMD-A
H--VLRLIVNIDSGILALICFFLLLISYAHILLTVCHH-SMDGS--TKALS-------TC
TAHIMVIVIFFGPCI--FIYL-WPL---KI---------A-SV--DKFLAVFYT--VFTP
LLNPAIYTLRNKEMKVAL-KKWGS-------QYVN--------FKRNS------------
----------------------------------------.
>M.domestica or273 complete cds.
-------------------------------------------------M----D-RGNQ
SVV----SE------FVLLGLTDS-W-ELQI-CLF-LLFSVIY-LA--------TVLGNI
LIMTTVIADSH-LH-S-PMYFLLANLSFVDLWLSSVTIPKAIIDF-FRESK-----TISF
GTCMWQVVFVH-FAGGGEMVLLVTMAYDRYVAICKPLHYTTIMSQQRCIWLVVISW----
--------AIGLVHSISQL-AMIVDLPFC-GPR-EID--SFFCDLPLV-IELA--CMD-T
Y--ILGSLVNADSGFLATACFILLLISYVYILLTVRHH-STDGV--YKALS-------TC
TAHIMVVLIFFVPCI--FIYL-CPL---NI---------P-SV--DKFLAVFYA--VFTP
LLNPSIYTLRNKEMKEAM-KRLSM------------------------------------
----------------------------------------.
>M.domestica or1421 complete cds.
-------------------------------------------------M----T-GMNR
STV----SE------FVLLGLCNS-R-ELQI-FLF-ILILVLY-LV--------IVLGNI
FIVILVIIDLH-LH-S-PMYFLLANLSFVDLWLSSVTTPKMITDL-LKENK-----TISF
EGCMCQILFVH-FVGGGEMVLLVVMAYDRYIAICKPLYYTVIMNQRRCICLVMMSW----
--------TIGFVHSISQL-VVIVKLPFC-GPR-VVN--SFFCDIPLV-IELA--CID-S
Y--VLGILMNADSGVLAMTCFILLLISYTYILLTVCHH-SKDGA--YRALS-------TC
TAHIMVVVLFFGPCI--FIYV-WPL---NI---------T-SV--DKFLAVFYS--VITP
LLNPAIYTFRNKEMKVAL-RRFKS-------HYKS--------GVLKGLLCD--------
----------------------------------------.
>M.domestica or329 complete cds.
-------------------------------------------------M----N-GTNH
SRV----SE------FILLGLSDS-P-ELQP-LFF-VVFSVLY-FA--------IVMGNF
LIILTVTSDPR-LH-S-PMYFLLANLSFMDICVASFATPKMIADF-LVEQK-----TISF
EACLAQIFFVH-LFAGSEMVLLVSMAYDRQVAICKPLHYMTIMSRRVCIILVIISW----
--------CVGFIHTTSQL-AFTVNLPFC-GPN-KVD--SFFCDLPLV-TKLA--CLD-T
Y--VVSLLIVADSGFLSLSSFLLLVISYTVILITVRSR-SSASM--AKARS-------TL
TAHITVVTLFFGPCI--FIYV-WPF---SS---------Y-SV--DKVLAVFYT--IFTP
ILNPAIYTLRNKEVKAAM-SKLKS-------RYLN--------TNKVSV-VIRSVFSLEP
K---------------------------------------.
>M.domestica or311 complete cds.
-------------------------------------------------M----E-GANS
TVV----SE------FVLLGLSSS-Q-ELQL-FFF-IFFSLLY-GL--------IILGNL
LIIITVTFDAH-LH-S-PMYFLLGNLSFVDICQSSFATPKMIADF-LNEHK-----TISF
NGCIAQIFFIH-LFTGGEMVLLVSMAYDRYVAICKPLHYVTIMNQNVCIALVLISW----
--------AVGFVHTMSQL-SFTVNLPFC-GPN-VVD--SFFCDLPRV-TKLA--CLD-S
Y--TIEILIVVNSGILSLSTFFLLLISYIVILLTVRYK-SSAAM--AKALS-------TL
SAHIMVVILFFGPCI--FIYV-WPF---TT---------Y-PV--DKVLAIFYT--IFTP
ILNPIIYTLRNKDMKAAM-RKLMT-------RNLK--------PKKISE--MSLMMRSSL
Y---------------------------------------.
>M.domestica or310 complete cds.
-------------------------------------------------M----E-AANY
SGV----SE------FVLLGLTDS-P-ELQA-FFF-VVFSVLY-VV--------TILGNC
LILLTVISIPQ-LH-S-PMYFLLGNLSFIDMCLSSFATPKMIMDF-FFHRK-----TISF
EGCISQIFFLH-LFTGTEIVLLISMSFDRYIAICKPLRYSNIMSQRVCLGLVVVSW----
--------TVGFLHTMSQL-AFTLYLPFC-GPN-VVD--SFFCDLPLV-IQLS--CID-I
Y--VLGLFMISTSGMIALVSFLLLLTSYIIVLVTMKKH-SSGGS--SKALS-------TC
TAHFIVVFMFFGPCI--FIYV-WPF---TN---------F-LV--DKVLSVFYT--IFTP
FLNPLIYTLRNQEVKAAM-RKMSN-------QYIN--------FRKTAQFPRYPVQ----
----------------------------------------.
>M.domestica or309 complete cds.
-------------------------------------------------M----D-IGNK
STV----SE------FVLLGLSSS-W-DLQL-FFF-MVFSLFY-VA--------TMVGNC
LIVITVIADSH-LH-S-PMYFLLTNLSLIDMSLASFATPKMITDY-LTGHK-----TISF
DGCISQIFFLH-LFTGTEIILLMAMSFDRYIAICKPLRYATIINPRVCLMLVVTSW----
--------VVGVMHSMSQV-IFALHLPFC-GPN-EVD--SFFCDLPVV-FQLA--CVD-T
Y--VLGLFMISTSGIIALSCFILLFNSYVIVLVTIKHH-SSGGS--SKALS-------TC
TAHFIVVFMFFGPCI--FIYM-WPL---SS---------F-LV--DKVLSVFYT--IFTP
ILNPIIYTLRNQEVKTAM-RKLKN-------RYLN--------SDKISQSPHYS------
----------------------------------------.
>M.domestica or1491 complete cds.
-------------------------------------------------M----E-WSNK
SVV----TE------FILLGLSSS-W-GLQL-SLF-FVFSLFY-GA--------AVLGNL
LIILTVITDSR-LH-S-PMYFLLSNLSFIDVCQATFATPKMIADF-LNEHK-----TITF
EGCMSQIFFLH-VFGGSEMVLLVAMAYDRYIAICKPLHYMTIMSRRVCTVLVSVSW----
--------AIGILHSASHL-VFTVNLPFC-GPN-KVD--NFFCDLPLV-IKLA--CLD-T
Y--FLEILVLTNSGLLSLICFILLLISYTIILVTVRSR-SSTGT--SKALS-------TL
SAHVTVVVLFFGPLI--FIYI-WPF---DS---------F-PI--DKFISVFFT--VFTP
FLNPIIYTLRNEEVKAAM-RKLRS-------RHIG--------SKQIS.-----------
-----------------------------------------
>M.domestica or1122 complete cds.
-------------------------------------------------M----A-GGNQ
SVV----SE------FVLLGLSNS-R-ELQF-FFF-VIFTIVY-VA--------SVLGNI
IIILTIVSDSH-LN-S-PMYFLLSNLSFIDICQSNFATPKMIADF-LVEKK-----VISF
EGCMAQIFLLH-SFVGSEMMLLVAMAYDRFIAICKPLHYSTIMNRRLCIIFVAISW----
--------AVGILHSVSHL-AFTIDLPFC-GPN-EVD--SFFCDLPLV-IELA--CMN-T
Y--EMEIMTLTNSGLISLSCFLALIISYTVILVIVRRR-SSSGS--SKALS-------TL
TAHVTVVILFFGPCI--YFYI-WPF---SR---------L-SI--DKFLSVFYT--GCTP
LLNPIIYSFRNEDVKSAM-RKLKN-------RYLN--------SWK--------------
----------------------------------------.
>M.domestica or328 complete cds.
-------------------------------------------------M----D-KSNY
SGV----TE------FILLGLSGS-T-ELQI-FYF-LFFTMFY-VA--------ILLGNF
FIVLTVISEPV-LH-T-PMYFLLSNLSFIDVCLSTFATPKMITDF-LLEHK-----SISF
NGCMTQIFFLH-VFAGGEMLLLVAMAYDRYVAICKPLHYATIMSLHKCAGLVVASW----
--------VIGLLHSLSQL-AFTVNLPFC-GPN-EVD--SFFCDLPLV-IKLA--CVD-T
Y--ILEVMMLSDSGLMAMVSFILLLISYTVILVTMKYR-SSASM--AKARA-------TL
TAHITVVTLFFGPCI--FIYA-WPF---SN---------F-PV--DKVLSVFYT--VFTP
LLNPIIYTLRNKEMKSAM-QKLRG-------QLLN--------SRGLSQFLARRALHN--
----------------------------------------.
>M.domestica or327 complete cds.
-------------------------------------------------M----D-HGNH
SRV----TK------FVLVGLSTS-W-ELEI-LFF-VLFTLLY-MA--------IVLGNL
LIVLTVMLEPV-LH-T-PMYMMLSNLSVLDICLATYATPKMIIDF-LAELK-----TISF
EGCMAQIFFLH-VFAGGEMVLLVAMAYDRYVAICKPLHYAAIMSFNKCIGLLVASW----
--------VIGILHSLSQL-AFTMNLPFC-GPN-IVD--SYYCDLTLV-IRLA--CTD-T
Y--VPEVLMLLDSGLMGVTSFLLVLISYTVILVTVQHR-SSASM--AKARA-------TL
TAHITVVTLFFGPCI--FIYV-WPF---SS---------F-PV--DKIFSVFST--VFAP
ILNPIIYTLRNKEVKAAM-QKLKS-------QHIN--------VRQIF--LPTPVSTDMM
P---------------------------------------.
>M.domestica or936 complete cds.
-------------------------------------------------M----E-PKNN
SVV----SE------FILLGLTKS-Q-NLQI-FFF-LGFSLVY-IG--------IVLGNL
LILITVAFDSH-LH-T-PMYFLLANLSLIDMILGSFATPKMIVDF-LREQK-----TISW
WGCFSQMFFMH-ILGGSEMMLLVAMAIDRYVAICKPLHYMTIMNHRVLLGLILTSY----
--------AVGFVHSSSQM-AFMLNLPFC-GPN-TVD--SFFCDLPLV-IKLA--CRD-T
Y--VLQLLVIADSGLLSLICFILLLFSYTIIIYSVRHR-ASGGS--SKALS-------TL
SAHITVVTLFFAPCV--FIYV-WPF---SR---------Y-SV--DKILSVFYT--IFTP
LLNPIIYTLRNQEVKAAI-KKIRK-------SHIN--------SKHNL------------
----------------------------------------.
>M.domestica or1118 complete cds.
-------------------------------------------------M----E-QRNF
SMV----AE------FILLGLTES-R-ELQI-FFF-VFFSIIY-TV--------TVFGNL
FIIFTVIFNSH-LH-S-PMYFLLANLSFIDMSLASFATPKMIHNL-ASKHK-----AISY
QGCMAQMFFLH-LFGGSEMMLLVAMAIDRYIAICKPLHYSTIMNHRACFGLVLLSW----
--------TTGFVHTMSQM-VFTVTLPFC-GPN-IVD--SFFCDLPRV-IKLA--CLD-T
Y--ILELLVIADSGLLSLICFILLLISYSIILVTIRLH-SSSGS--SKALS-------TL
SAHITVVVLFFGPCI--FIYV-WPF---SS---------I-ST--DKTLSVFYT--IFTP
LLNPIIYTFRNKDMKRAI-RRLKH-------QHVN--------CIRTS.-----------
-----------------------------------------
>M.domestica or331 complete cds.
-------------------------------------------------M----D-HQNY
SVV----SE------FVLRGLSNS-L-QLQL-FFF-VFFSLVY-IA--------TVLGNL
LIVVTVISEPR-LYSS-PMYFLLGNLSFLDMWLASFATPKLIKDF-LSEMK-----LISF
GGCMAQIFFLH-FIGGAEMVLLVTMAYDRYVAICKPLHYLTIMSWRTCIGLVMISW----
--------TIGFIHSISQI-AFTVNLPYC-GPN-IVD--SFFCDLPRV-IELA--CTD-T
Y--VLGILMIAHSGLLSISCFLLLMISYTIILVTVQQH-SSRSA--SKALS-------TC
SAHIMVVTIFFGPCI--FIYL-WPF---SR---------F-SV--DKVLSVFYT--IFTP
LLNPIIYTLRNEDMKTAM-KKLRI-------QH------------------------KFF
H---------------------------------------.
>M.domestica or326 complete cds.
-------------------------------------------------M----D-LMNK
SIV----SE------FVLLGLSGT-W-TLQI-FYF-LIFFMLY-GA--------TVVGNL
LIMVTVTFSSH-LH-S-PMYFLLGNLSFFDMCLSTVTTPKMIADL-LRKQR-----TISL
WGCVTQMFFMH-LFGGAEMTLLIAMAFDRYVAICKPLHYTSIMSRRLLYGFVLFSW----
--------IIGFIHTMSQI-VLTVNLPFC-GPN-VVD--NLFCDLPLV-IKLA--CKD-T
Y--ILELFVIADSGLLSLICFILLLVSYTVILVTVHNH-SSGGL--SKALS-------TL
SAHITVVTLFFGPCI--FIYA-WPF---SN---------F-SG--TKILSVFYT--VITP
LLNPIIYTLRNQEMKVAM-KKLRI-------QRIS--------SR---------------
----------------------------------------.
>M.domestica or324 complete cds.
-------------------------------------------------M----E-LKNH
SFI----NE------FILLGLTNS-W-ELEI-FFF-VIFFLAY-TS--------ILAGNS
LIILMVTFDSR-LNSS-PMYFLLANLSFLDMTLSTVTVPKMITDF-FRERK-----TISL
WGCMAQIFLVH-LLGGSEMVLLIVMAIDRYIAICKPLHYTTIMNWRILVGSVLLSW----
--------VVGFVHTMSQM-AFAVTLPFC-GPN-VID--DVFCDLPLV-INLA--CTD-T
Y--VLDLLVIADSGLLSLISFVLLLISYIIILVTVQRR-SSSGL--SKALS-------TL
SAHITVVFLFFGPSI--LIYA-WPV---SS---------Y-AL--DKFLSVFFS--AVTP
LLNPIIYSLRNQEMKTAM-VRLRS-------RHIS--------SRPTL------------
----------------------------------------.
>M.domestica or325 complete cds.
-------------------------------------------------M-------KNN
SVL----NE------FILLGLTNS-W-ELEI-LFF-VIFFLAY-TS--------IMAGNS
LIILMVIFDSH-LRST-PMYFLLANLSFLDMTLSTVTVPKMITDF-LRDRK-----TISL
WGCMAQMFLVH-LLGGSEMSLLVVMAVDRYVAICKPLHYTTIMNHRILLGSVFISW----
--------VIGFVHTMSQM-AFVVTLPFC-GPN-VID--DVFCDLPLV-MNLA--CTD-T
Y--ILDLLVIADSGLLSLICFLLLLISYVVILLTVHRR-SSGGL--SKALS-------TL
SAHITVVTLFFGPLI--LIYA-WPV---SS---------Y-TL--DKFLSVFFS--VVTP
LLNPIIYSLRNREMKAAM-VRLRS-------RHIS--------SGPPL------------
----------------------------------------.
>M.domestica or323 complete cds.
-------------------------------------------------M----E--MNN
SMV----NE------FILLGLTNS-W-ELEI-FFF-VVFFLAY-TL--------ILTGNF
LIILMVTLDSH-LHST-PMYFLLANLSLFDMSLSTVTVPKMIIDF-FRERK-----TISL
WGCMTQMFLAH-LFGGSEMTLLIVMAVDRYVAICKPLHYTTIMNRRILVGSVLLSW----
--------IVGFVHTMSQM-AFMVNLPFC-GPN-VID--DVFCDLPLV-LKLA--CTD-T
Y--ILEMLVIADSGLLSLISFILLLVSYTIILVTVWHR-SASGL--SKALS-------TM
AAHITVVTLLFGPVI--LIYA-WPV---GS---------Y-TL--DKFLSVFYS--VITP
FLNPIIYSLRNQEMKAAM-IRLRS-------RHIN--------SKTIF------------
----------------------------------------.
>M.domestica or1117 complete cds.
-------------------------------------------------M----E-TKNN
SMI----NE------FILLGLTNS-W-ELEI-FFF-VIFFFAY-MS--------ILAGNC
LIILMVIFDSH-LHST-PMYFLLANLSFLDIVLSTVTVPKMIIDF-FKKKK-----TISF
WGCMAQIFLAH-LFGGTEMTLLIVMAIDRYVAICHPLHYTTIMNYRILVGGVLLSW----
--------TVGFVHTMSQM-AFMVSLPFC-GPN-VID--DVFCDLPLV-LKLA--CTD-T
S--VLELLLVIFSELLSLIAFITLLMSYIIILVTVWHR-SANGL--SKALS-------TL
SAHITVVILFFGSLI--LIYG-LPI---SS---------Y-TI--DKFLSVFYS--VITP
LLNPVIYSLRNQEMKAAM-TRLRS-------WSIN--------FKPTF------------
----------------------------------------.
>M.domestica or296 complete cds.
-------------------------------------------------M----M---QS
GNV----TE------FIFLGLSPN-P-EIQR-VCF-VIFLFLY-VA--------IILGNS
LIVLTVSFSKS-LG-S-PMYFFLSHLSFVEICYSSTTSPKLIVDL-LSERK-----SISL
EGCITQTFFFH-VFGAIEMFLLTIMAYDRYLAIYRPLHYVTIMNRRICAILVGMAW----
--------LGGFLHSIAQI-VFVFHLPFC-GPN-VID--HYFCDVLPL-LELA--CTD-T
F--FIGLLIVANGGSLSMVSFIILLISYSVILFHLRGH-SKLGR--RKALS-------TC
ASHIIVVILFFGPCA--IIYL-RPS---TT---------N-SM--DKMVAIFYT--VMTP
LLNPFIYSLRNVEMKDSM-RKLWF-------RGMK------SE-----------------
----------------------------------------.
>M.domestica or297 complete cds.
-------------------------------------------------M----V---QS
GNV----TE------FIFLGLSPN-P-EIQR-VCF-VLFLFLY-MA--------IILGNS
LIVLTVSFSKS-LG-S-PMYFFLSHLSFVEICYSSTTSPKLIVDL-LSERK-----SISL
EGCITQTFFFH-VFGAIEMFLLTIMAYDRYLAIYRPLHYVTIMNRRICAILVGMAW----
--------LGGFLHSIAQI-VFVFHLPFC-GPN-VID--HYFCDVLPL-LELA--CTD-T
F--FIGLLIVANGGSLSMVSFIILLISYSVILFHLRGH-SKEER--RKALS-------TC
ASHVIVVILFFGPCA--IIYL-RPS---TT---------N-SM--DKMVAIFYT--VITP
LLNPFIYSLRNAEVKNSM-RKLWF-------RAMNQG-ETGRG-----------------
----------------------------------------.
>M.domestica or1340 complete cds.
-------------------------------------------------M----R---PI
NNV----TE------FIFLGLSPK-Q-EVQR-VCF-VVFLLMY-VM--------IVLGNA
LIVLTIKASKS-LG-S-PMYFFLSHLSFVEICYSSTTSPKLIVDL-LSERK-----VISF
EGCMTQLFFIH-FFGGIEIFLLTVMAYDRYVAICKPLHYMTIMSQQMCGLLLGIAW----
--------MGGFLHSIAQI-LLMFHLPFC-GPN-VID--HYFCDLLPL-LELA--CTD-T
L--FIGQLIVVNGGSLSVISFGVLMASYVIILLHLRGH-SKEGC--QKALS-------TC
ASHITVVVLFFGPCI--FIYM-RPS---IT---------L-SM--DKLVAVFYT--VITP
LLNPVIYSLRNAEVKTAM-KKLWV-------RALKQS-EKLSG-----------------
----------------------------------------.
>M.domestica or298 complete cds.
-------------------------------------------------M----E---NV
NNV----TE------FIFWGLSQN-P-EVEE-ICF-VVFTFFY-TI--------ILLGNL
LIIATVCIGNL-FN-S-PMYFFLNYLSFVDICYSSVTAPKMIADL-LSLRK-----SISY
PGCMMQLFGVH-FFGCTEIFILTVMAYDRYVAICRPLHYMTIMDRSRCNKMLLGTW----
--------VGGFIHSIIQV-ALVVQLPFC-GPN-EID--HYFCDVHPV-LKLA--CTD-T
Y--VVGAVVTANSGTIALGSFVILLISYTIILVSLRKQ-SAEGR--RKALS-------TC
GSHIAVVIIFFGPCT--FMYM-RPD---TT---------F-SE--DKMVAVFYT--IVTP
MLNPLIYTLRNAEVKNAM-KKLWT-------RKIFLQ-----N-----------------
----------------------------------------.
>M.domestica or293 complete cds.
-------------------------------------------------M----E---N-
-NV----TE------FILTGLSQI-E-EVEQ-VCF-YLFLLFY-TI--------IIFGNF
LIIMTIRVSPN-LN-S-PMYFFLSFLSFVDICYSSVTAPKLIVDF-QVKVK-----TISF
VGCMTQLFVGH-FFGCTEIFILTVMAYDRYVAICKPLHYATIMDQRVCTILMVSSW----
--------VGAFTHSIIQT-LLTVRLPFC-GPN-MID--HFCCDVHPL-LKLA--CTD-T
Y--VVGVIVMANTGMISLTCFIILVGSYAVILLYLRTH-SAEGR--RKALS-------TC
ASHVIVVILFLVPCI--FIYM-RPS---TT---------F-TE--DKMVAVFYT--IITP
MLNPLIYTLRNAEVKNSL-KKLWS-------KKLMGEARKDLK-----------------
----------------------------------------.
>M.domestica or294 complete cds.
-------------------------------------------------M----E---N-
-NV----TE------FILTGLSQI-E-EVEQ-VCF-YLFLLFY-TI--------IIFGNF
LIIMTIRVSPN-LN-S-PMYFFLSFLSFVDICYSSVTAPKLIVDF-QSKVK-----TISF
VGCMTQLFVVH-FFGCTEIFILTVMAYDRYVAICKPLHYATIMDQRVCTILMVSSW----
--------VGAFTHSIIQT-LLTVQLPFC-GPN-VID--HYFCDVHPL-LKLA--CTD-T
Y--VVGVIVVANTGMISLTCFIILVGSYAVILLYLRTH-SAEGR--RKALS-------TC
ASHVIVVILFLVPCI--FIYM-RPS---TT---------F-TE--DKMVAVFYT--IITP
MLNPLIYTLRNAEVKNAL-KKLWS-------KKLMGEARKDLK-----------------
----------------------------------------.
>M.domestica or295 complete cds.
-------------------------------------------------M----E---S-
-NI----TE------FILTGLSQK-E-EVQQ-VCF-LLFLIFY-TI--------IIFGNF
LIIMTIMGSPN-LN-S-PMYFFLSFLSFVDICYSSVTAPKLIVDF-QAKVK-----TISF
VGCMAQLFGVH-FFGCTEIFILTVMAYDRYVAICKPLHYTTIIDQRVCTILMVSSW----
--------VGGFIHSIVQT-LLTVWLPFC-GPN-LID--HYFCDVHPL-LKLA--CID-T
Y--VVGVIVVANSGMISLTCFIILVGSYAVILFSLRKH-SAEGR--RKALS-------TC
ASHVIVVILFFAPCI--FIYL-RPS---TT---------F-TE--DKMVAVFYT--IITP
MLNPLIYTLRNAEVKNAM-KKLWS-------KKVLGEARKDRK-----------------
----------------------------------------.
>M.domestica or1398 complete cds.
-------------------------------------------------M----E---DP
RNV----TE------FVFLGILQG-W-KMQR-VAF-GFFLMLY-IL--------TIVGNL
LIVVTVNFSGH-LT-S-PMYFFLSYLSFVDICYSSTTTPKMMSDL-FIERK-----TISF
HGCMTQLFAVH-FFGCTEIYLLTVMAYDRYVAICRPLHYTVIMNRRVCRTLVLVLW----
--------IGAFLHSIIQT-LLTVQLPFC-GPN-VID--HYFCDVHPL-LKLA--CSD-T
Y--VVGLIVVANSGMISLIAFFCLVISYSVILFTLRTQ-SAEGR--RKALS-------TC
GSHVVAVLLFFVPCI--YMYI-RPT---TT---------L-AA--DKQVTLFNT--VMPP
MLNPLIYTLRNAEVKKAV-RKLWS-------QKVILR---ENN-----------------
----------------------------------------.
>M.domestica or1127 complete cds.
-------------------------------------------------M----E---NQ
NNV----TE------FVLFGLFQS-R-EMQY-ACF-VVFSIIH-VL--------TVLGNL
LVIITIKASKT-LT-A-PMYFFLSHLSFADMCYPSATTPKMIADT-FVERK-----TISF
NGCMTQLFSAH-FFGGTEIFLLTAMAYDRYVAICKPLHYTTIMDRQKCSLLAGASW----
--------VAGFLHSILQT-LLTVQLPFC-GPN-EID--HFFCDVHPL-LKLA--CAD-T
Y--LVGLIVVANSGMISLISFIVLIFSYIVILLNLRSQ-SSEGR--CKALS-------TC
GSHIITVLLVLVPPM--FMYI-RPS---TT---------L-AA--DKLVILFNI--VMPP
LLNPLIYTLRNNEVKNAM-RKL--------------------------------------
----------------------------------------.
>M.domestica or288 complete cds.
-------------------------------------------------M----A---IT
NNV----TQ------LIFTGLFQD-R-EAQR-VSF-IVFLPMY-MA--------TMLGNG
LIILTVNMNKS-LS-S-PMYFFLSHLSLVEICYSSTIVPKFISGL-LTENK-----TISL
DGCMTQIFFFH-FFGVAETLLLTVMAYDRYVAICKPLHYTTLMNRPVCHVLVFSSW----
--------VGGMFHSGIQI-VITVQLPFC-GPN-VID--HYLCDLHPL-YKLA--CTD-T
F--VEGIIVFANSGVFAVISFLFLVSSYVVILVHLRNQ-SAEGR--RKALS-------TC
ASHITVVLLFFGPAI--FLYL-RPS---ST---------F-TE--DKLVSVFYT--VVTP
MLNPIIYTLRNAEVKNAM-RRLWV-------KKVNLG----GE-----------------
----------------------------------------.
>M.domestica or1125 complete cds.
-------------------------------------------------M----A---IT
NNV----TQ------LIFMGLFQD-R-EAQR-VSF-VVFLPVY-MA--------TMLGNG
LIILTVNISKS-LS-S-PMYFFLSHLSLVEICYSSTIVPKFISGL-LTENK-----TISL
DGCMTQIFFSH-FLGVAEILLLTVMAYDRYVAICKPLHYMTIMNRPVCHMLVFSSW----
--------VGGMFHSVIQI-LITVQLPFC-GPN-VID--HYFCDLYPL-FKLA--CTD-T
F--VAGIIVFVNSGLFSVVSFLFLVSSYVVILVHLRNQ-SAEGR--RKALS-------TC
ASHITVVLLFFGPAI--FLYL-RPS---ST---------F-TE--DKLVSVFYT--VLTP
MLNPIIYTLRNAEVKNAM-RRLWV-------KIMNLG----GE-----------------
----------------------------------------.
>M.domestica or290 complete cds.
-------------------------------------------------M----A---IT
NNV----TQ------LIFMGLFQD-R-EAQR-VSF-IVFLPMY-MA--------TMLGNG
LIILTVNTSKS-LS-S-PMYFFLSHLSLVEICYSSTIVPKFISGL-LTENK-----TISL
DGCMTQIFFFH-FFGVAEILLLTVMAYDRYVAICKPLHYMTIMNRPVCHMLVFSSW----
--------VGGMFHSVIQI-LSTVQLPFC-GPH-VID--HYFCDLHPL-FKLA--CTD-T
F--VEGIIVLANSGLFSVISFLFLISSYVVILVHLRNQ-SAEGR--RKALS-------TC
ASHITVVLLFFGPAI--FLYL-RPS---ST---------F-TE--DKLVSVFYT--VVTP
MLNPIIYTLRNAEVKNAM-RRLWV-------KNVNLG----GD-----------------
----------------------------------------.
>M.domestica or289 complete cds.
-------------------------------------------------M----A---IT
NNV----TQ------LIFTGLFQD-R-EAQR-VLF-VVFLPMY-MA--------TMLGNG
LIILTVNTSKS-LS-S-PMYFFLSHLSLVEICYSSTIVPKFISGL-LTQNI-----TISL
DGCITQLFFFH-FFGVAEILLLTVMAYDRYVAICKPLHYMTIMNRPVCHVLVFSSW----
--------LGGMFHSVVQI-LITVQLPFC-GPN-VID--HYFCDLHPL-FKLA--CTD-T
F--VVGIIVFANSGLFSVISFLFLVSSYVVILVHLRNQ-SAEGR--RKALS-------TC
ASHITVVLLFFGPAI--FLYL-RPS---ST---------F-TE--DKLVSVFYT--VVTP
MLNPIIYTLRNAEVKNAM-RRLWV-------KKVNLG----GE-----------------
----------------------------------------.
>M.domestica or292 complete cds.
-------------------------------------------------M----A---II
NNV----TQ------LIFTGLFQD-Q-EAQK-GCF-VVFLPMY-IA--------TMLGNG
LIILTVNTSKS-LN-S-PMYFFLSHLSLIEICYSSTVVPKLISGL-IAENN-----TISL
NGCITQIFFFH-FFGVAEILLLTVMAYDRYVAICKPLHYMTIMSRPVCRVLVFSCW----
--------MAGIFHSVIQI-LITIQLPFC-GPN-VID--HYFCDLHPL-FKLA--CTD-T
F--VEGIIVFANSGLITLFFFLLLIFSYVVILVHLRNQ-SAEGR--RKALS-------TC
GSHITVVLLFFVPAT--FLYL-RPS---ST---------Y-AE--DKLLSVFYT--VLTP
MLNPVIYTLRNTEVKNAM-RRLWR-------KK---------------------------
----------------------------------------.
>M.domestica or1126P complete cds.
-------------------------------------------------G----H---NK
QRD----PV------NLYRTLPGS-R-STES-M-F-WDFSANV-CS--------HNVGQW
SHHLDNQHSKS-LS-S-PMYFFLSHLSLVEICYSSTVVPKFISGL-LTENK-----TISL
DGCITQIFFFH-FFGVAEILLLTVMAYDRYVAICKPLHYMTIMSRPVCHVLVVSSW----
--------LGGMFHSVIQI-LITVQLPFC-GPN-VID--HYFCDLNPL-FKLA--CTD-T
F--VEGIIVFANSGLIASCFFLLLVSSYVVILVHLRNQ-SVEGR--RKALS-------TC
ASHITVVLLFFGPAI--FLYL-RPS---ST---------F-TE--DKLVSVFYT--MVTP
MLNPIIYTLRNAEVKNAM-RRLWG-------KK---------------------------
----------------------------------------.
>M.domestica or300 complete cds.
-------------------------------------------------M--------NN
--V----TE------FFLLGLTQD-P-VKQK-IIF-IVFLIFY-FA--------TVFGNL
LIIVTIKTSKA-LE-T-PMYFFLTFLSFADACFSSSTAPKLIVDS-ISKKK-----TISY
NECMTQLFAAH-FFGVMEVFLLILMAYDRYVAICKPLYYTVIMNHRVCSVLVVWAW----
--------IGSWLHSMAQV-ILALTLPFC-GPN-VID--HYFCDLQPL-LRLA--CTD-T
Y--VINLLVVTNSGAIAIASFVLLIISYIVILYSLRNY-SAEGK--RKALS-------TC
SSHIIVVLTFFGPCI--FIYT-RPP---II---------F-PV--DKVVAVFYT--IGTP
FLNPLIYTLRNAEVKNSM-KKLF------------------CG-----------------
----------------------------------------.
>M.domestica or301 complete cds.
-------------------------------------------------M----N---IQ
SNV----TE------FVLLGLTQD-P-GRRK-IVF-AVFLVFY-IA--------TVLGNL
IIIVTIKTSPM-LG-S-PMYYFLSYLSFADACFSTTTAPKLIVDS-VSKKQ-----TISF
KHCMTQVFAAH-FFGCMEIFLLILMAYDRYVAICKPLHYSTIISPKACRILVILAW----
--------VGSCIHSTAQI-FLALSLPFC-GPH-LID--HYFCDLQPL-LKLA--CTD-T
Y--VINLLIISNSGVICMVSFVLLIISYIVILYSLRKQ-SSEGK--RKAFS-------TC
ISHIIVVIIFFVPCI--FIYT-RPP---TT---------F-PV--DKLVSVFYT--IGTP
LLNPLIYTLRNKDVKDSM-RKLWR-------KI--VG-S.--------------------
-----------------------------------------
>M.domestica or1384 complete cds.
-------------------------------------------------M----K---NN
--V----TE------FLLVGLTKD-P-AIEK-IVF-FIILIFY-IA--------TILGNM
LIIVTINKSST-LR-S-PMYFFLTYLSFSDACLSSTTAPRLIVDS-LRKRK-----TISY
DECMIQLFTGH-FFGCMEILVLILMAYDRYAAICKPLHYLTIMSKKVCRILVELAW----
--------LGSFVHSIAQI-FIALSLPFC-GPN-VVN--HYFCDLQPL-MKLA--CTD-T
Y--VLNLLVVFNSGAICMVSFLLLMISYTVILYSLRNQ-SREGK--YKALS-------TC
SSHIIVVLIFFGPCI--FIYT-RPL---TT---------F-PV--DKLVAVFYA--IGTP
LLNPLIYTLRNKEVNTAM-RKLWN-------NRKPLH-KKQCS-----------------
----------------------------------------.
>M.domestica or1123 complete cds.
-------------------------------------------------M----R---NN
--V----TE------FILLGLTQD-P-ERQK-IVF-FIFLVFY-TA--------TVLGNL
LIVVTIKTSST-LG-S-PMYFFLTYSSIADSCFSTTTAPKLILDN-LSHKN-----TISF
DECMTQLFAMH-FFGCMEILVLILMAYDRYVAICKPLHYSVIMNRRVCGILILLAW----
--------VGSFLHSIAQI-ILILNVPFC-GPN-VID--HYFCDLQPL-LRLG--CMD-T
Y--VLNLLVVSNSGAICSASFVLLMISYTIILCSLKNH-SAEGK--RKALS-------TC
SSHIIVVIIFFGPCI--FMYT-RPP---TT---------F-PL--DKLVSVFYT--IITP
FLNPLIYTLRNAEVKNAM-KKLWS-------KR--VT-SD-HK-----------------
----------------------------------------.
>M.domestica or1339 complete cds.
-------------------------------------------------M----R---NN
--V----TE------FILLGLTQD-P-EKQK-IVF-FIFLVFY-TA--------TVLGNL
LIVVTIKTSST-LG-S-PMYFFLSYLSIADSCFSTTTAPKLILDN-LSHKN-----TISF
DECMTQIFAMH-FFGCMEILVLVLMAYDRYVAICKPLHYSVIMNRRVCGILILLAW----
--------VGSFLHSIAQI-ILIFNVPFC-GPN-VID--HYFCDMQPL-LRLG--CMD-T
Y--VLNLLVVTNSGAICLASFVLLMISYTIILRSLKNH-SAEGK--RKALS-------TC
SSHIIVVIIFFGPCI--FIYT-RPQ---TS---------F-PL--DKLVSVFYT--IITP
FLNPLIYTLRNAEVKNAM-RKLWS-------KK--VP-SH-HK-----------------
----------------------------------------.
>M.domestica or1386 complete cds.
-------------------------------------------------M----R---NN
--V----TE------FILLGLTQD-P-EKQK-IVF-FIFLVFY-TA--------TVLGNL
LIVVTIKTSST-LG-S-PMYFFLSYLSIADSCFSTTTAPKLILDN-LSHKN-----TISF
DECMTQIFAFH-FFGCMEILVLVLMAYDRYVAICKPLHYSVIMNRRVCGILILLAW----
--------VGSFLHSIAQI-ILIFNVPFC-GPN-VID--NFFCDVQPL-LRLG--CMD-T
H--VLNLLVVSNSGVICSVGFVLLMISYTIILYSLKNH-SAEGK--WKALS-------TC
SSHIIVVIIFFGPCI--FIYT-RPQ---TS---------F-PL--DKLVSVFYT--IITP
FLNPLIYTLRNAEVKNSM-KKLWN-------KN--VP-SH-HK-----------------
----------------------------------------.
>M.domestica or1385 complete cds.
-------------------------------------------------M----R---NN
--V----TE------FILLGLTQD-P-ETQK-IVF-FIFLVFY-TA--------TVLGNL
LIVVTIKMSST-LE-S-PMYFFLTYLSIADSCFSTTTAPKLILDN-LSHKN-----TISF
DECMTQMFAMH-FFGCMEILVLILMAYDRYVAICKPLHYSVIMNRRVCGILILLAW----
--------VGSFLHSIAQI-ILILNVPFC-GPN-VID--HFFCDIQPL-LRLG--CMD-T
Y--VLNLLVVSNSGVICSASFVLLMISYTIILRSLKNH-SAEGK--RKALS-------TC
SSHITVVIIFFGPCI--FIYT-RPQ---TT---------F-PL--DKLVSVFYT--IMTP
FLNPLIYTLRNAEVKNAM-KKLWN-------KK--VP-SH-HK-----------------
----------------------------------------.
>M.domestica or340 complete cds.
-------------------------------------------------M----E---NK
RNV----TE------FILFGLTQD-P-SLEK-IVF-VMFFAIY-II--------TLVGNM
LIVITIICSQT-LG-S-PMYFFLAFLSFIDACYSSVTAPKIIINS-VSMRK-----TISY
EGCMTQLFSEH-LFGGSEIILLTVMAYDRYVAICKPLHYMTIMSRRMCILLVMVAW----
--------AGGFLHALIQL-LFTFKLPFC-GPN-VVD--HFMCDLYPL-LKLA--CTD-T
R--VLALLVAANSGVICMLNFLMLLVSYVVILLSLKSH-SAEGR--RKALS-------TC
GSHITVVILFFVPCI--FMYM-RPL---TF---------F-PI--DKTVAVFYT--LITP
MLNPLIYTLRNKEVKNAM-RKLWK-------RK---VTSDS-------------------
----------------------------------------.
>M.domestica or1380 complete cds.
-------------------------------------------------M----E---NG
RNV----TE------FILLGLTQN-L-KMQK-IIF-ALFLVLY-MI--------TMAGNL
LIVVTITNSEA-LS-S-PMYFFLAHLSFIDTIYSSSSAPKLIMDS-LQEKK-----TISF
NWCMTQVYAEH-IFGATEIILLTVMAYDRYVAICKPLHYTTIMNRKLCGILVGVAW----
--------TGGFLHATIQI-LFTIWLPFC-GPN-IID--HFMCDLYPL-LNLV--CMD-T
H--KLGLFVAANSGFICLLNFLLLMVSYVVILRSLKNH-SLEGR--RKALS-------TC
VSHITVVILFFLPCI--FVYL-RPV---TT---------L-PI--DKAVAVFYT--MVAP
MLNPLIYTLRNTEVKNAM-RKLWK-------KK--VNLGDK-------------------
----------------------------------------.
>M.domestica or1337 complete cds.
-------------------------------------------------M----D---NG
RNV----TE------FILLGLTQN-P-KLQK-VIF-LVFLALY-MV--------TLAGNL
LIVVTITTSHT-LG-S-PMYFFLAHLSFLDTIYSSSSAPKLIADC-LHEKK-----VISF
SGCMVQVYAEH-IFGGTEIILLMVMAYDRYVAICKPLHYMTVMSRKLCVILMVVAW----
--------TGGFLHATIQI-LFTIWLPFC-GPN-IID--HFMCDLYPL-LNLV--CMD-T
H--NLGLFVALNSGFICLLNFLFLMASYIVILHSLKNY-SLAGR--RKALS-------TC
VSHITVVVLSFLPCI--FVYL-RPA---VT---------L-PI--DKAVAVFYT--MISP
LLNPLIYTLRNTEMKNAM-RRLWS-------KK--VNSHNK-------------------
----------------------------------------.
>M.domestica or1493 complete cds.
-------------------------------------------------M----K---SI
NNV----TE------FILLGLTQK-P-EMQK-IIF-VVFLFIY-LA--------TLGGNL
LIIITITCSQA-LG-S-PMYYFLSYLSFLDGCCSSSLAPKMIIDS-LFEKK-----TISF
NGCMTQLFAEH-FFGGAVIILLTVMAYDRYVAICKPLHYTLIMSQKLCSLLVGIAW----
--------AGGFLHATIQL-IITIWLPFC-GPN-IID--HFMCDLFPL-LNLA--CMD-T
Y--ALGFFVAANSGLICLLNFLLLIASYVVILTSLKSH-SQKGR--LKALS-------TC
VSHITVVLLFFIPCI--FVYL-RPM---VI---------F-PI--DKAIAVFYS--MITP
MLNPLIYTLRNKEVKVAM-RNLWS-------HR--IVSCKK-------------------
----------------------------------------.
>M.domestica or1382 complete cds.
-------------------------------------------------M----D---NR
NNV----TE------FILLGLTDN-P-KMQK-IVF-VVFLIMY-AI--------TMVGNT
LIVITIIIDPS-MD-S-PMYFFLAYLSFIDACYSSVNTPKLIIDS-FYEKK-----TIFF
NGCMAQVFGEH-FFGGAEVILLTVMAYDRYVEICKPLHYMTIMNWKVRAILMVVVW----
--------LGGLLHATIQI-LFLIQLPFC-GPN-VID--HFMCDLNPL-LNLA--CTD-T
H--ILGLFVAANSGFICLLNFLLLVGSYVVILSSLKTH-SVEGR--RKALS-------TC
GSHITVVVLFFVPCI--FVYM-RPA---TT---------F-PF--DKAVVVFYT--MITP
MLNPLIYTLRNAQMKNAI-RKLFS-------KK--ETLLNQ-------------------
----------------------------------------.
>M.domestica or1381 complete cds.
-------------------------------------------------M----D---NG
KNV----TE------FILLGLTEN-P-KMQK-IVF-VVFFIIY-VI--------TMVGNI
LIVITINLSPT-LG-S-PMYFFLAYLSFIDACYSSVNTPKLIIDS-LYEKK-----TIFF
NGCMTQVFGEH-FFGGAEGILLTVMAYDRYVAICKPLHYMTIMNWRVRGILVGVVW----
--------IGGLLHATIQM-LFLSQLPFC-GPN-VID--HFMCDLNPL-LTLA--CTD-T
H--TLGLFVAANSGFICLLNFLMLMVSYVVILCSLKTH-SVEGR--RKALS-------TC
GSHITVVVLFFVPCI--FVYM-RPA---AT---------F-PI--DKAIAVFYT--IITP
MLNPLIYTLRNAQMKNAI-RKLCS-------QN--DAVVSY-------------------
----------------------------------------.
>M.domestica or281 complete cds.
-------------------------------------------------M----E---HQ
RNV----TE------FILLGLSQS-P-EVQK-ALF-LLFIIIY-VI--------TIVGNL
LIVFTIVSSQS-LS-S-PMYFFLAYLSFVDTCYSSSVAPKLITDC-LYEKK-----TISF
NGCMTQLFAEH-FFGGTEIILLTVMAYDRYVAICKPLHYVTIMNQRLCGLLVLVAW----
--------VGGFLHSTIQI-LLVFRLPFC-GPN-LMD--HFVCDFYPL-LELA--CTD-T
Y--AIGILVMANSGVICLLNFIMLAASYVIILHSLRFH-SVEGR--SRALS-------TC
SSHFTVVVLFFVPCI--FTYV-RPL---CT---------L-PI--DKTVAIFYG--ILTP
MLNPLIYTLRNSEVKNAI-RKFWG------------------------------------
----------------------------------------.
>M.domestica or299 complete cds.
-------------------------------------------------M----ERSHSS
NNV----TE------FILLGLTQN-P-RLQK-IFF-VAFLFIF-LF--------TALANL
LIAITIALSPT-LS-A-PMYFFLTYLSFIDACYTSVTTPKMIIDL-LYQRR-----TISF
SGCLTQLFVEH-FLGGSEIILLIVMAYDRYVAICKPLHYMTIMRPRICRLLVVVVW----
--------VGGLVHATAQI-LFMIHLPFC-GPN-VID--HFMCDLFPL-LKLA--CTD-T
Y--MLGMVVAANSGVMCMLIFSMLLVSYIVILHSLKSH-SSEGR--RKALS-------TC
GSHFLVVVLFFVPCI--FTYT-RPV---CT---------Y-SI--DKLVTVFFA--ILTP
MLNPIIYTVRNTEVKNAM-KNLFQ-------KRVTSTS--.-------------------
-----------------------------------------
>M.domestica or278 complete cds.
-------------------------------------------------M----E---PR
NNV----TE------FVLLGLTQN-P-EIQK-ILF-VVFLPIY-IL--------TMGGNL
LIVVTVVSSHS-LR-S-PMYFFLAYLSVMDAVYSTAVSPKMIIDL-LYEKK-----TISF
RACMSQLFIEH-LFGGAEVFLLVIMAYDRYVAICKPLYYLVIMRRRTCILLLVVAW----
--------VGGFLHSVVQL-LLVFRLPFC-GPN-VID--HFICDMYPL-LELA--CTN-T
Y--IIGLSVVANGGAICVVIFTLLLISYGVILSSLKSH-SMESR--LKALS-------TC
ISHITVVVLFFVPCI--FMYV-RPV---CT---------F-SI--DKTITVFFT--IITP
MLNPLIYTLRNKEMKNAM-RQLWR-------RKD-----GPAK----H------------
----------------------------------------.
>M.domestica or280 complete cds.
-------------------------------------------------M----E---PR
NNV----TE------FVLLGLTQN-P-EIQK-ILF-VLFLPIY-IL--------TLGGNL
LIVLTVVSSHS-LR-S-PMYFFLAFLSLMDAVYSTAISPKMIIDL-LYEKK-----TISF
RACMIQLFIAH-LFGGAEVFLLMVMAYDRYVAICKPLYYLIIMRRNTCVLLLVVAW----
--------VGGFLHSLVQL-LLIFRLPFC-GPN-VID--HFICDMYPL-LELA--CTN-T
Y--IIGLSVVANGGAICVVIFTLLLISYGVILSSLKSH-SMESR--LKALS-------IC
ISHITVVVLFFVPCI--FMYV-RPV---CT---------F-SI--DKTITVFFT--IVTP
MLNPLIYTLRNKEMKNAM-RQLWR-------RKD-----DPDK----H------------
----------------------------------------.
>M.domestica or276 complete cds.
-------------------------------------------------M----E---NK
NNV----TE------FILLGLTQN-S-QMQK-VLF-VIFSIIY-IL--------TMVGNI
LIIITITESKS-LS-S-PMYLFLAFLSFMDATYSTVIVPKMTLDM-LFEKK-----TISF
QACMVQLFLEH-LFGGAEVFLLMVMAYDRYVAICKPLHYLIIMRWRICILLLVVSW----
--------VGGFMHSFVQL-LFVFRLPFC-GPN-VID--HFLCDMYPL-LELS--CTN-T
Y--VIGFSVVANGGAICTIVFLLLLISYGVILHSLKTQ-SLEGR--RKALS-------TC
ISHIIVVVLFFVPCI--CMYV-RPV---CT---------F-PF--DKSISVFYT--IITP
MLNPLIYTFRNTEMKNAM-RKLWN-------RNKMSSSKAM-NALSKQ------------
----------------------------------------.
>M.domestica or277 complete cds.
-------------------------------------------------M----E---NK
NNV----TE------FILLGLTQN-S-QMQK-VLF-VIFSIMY-IL--------TMVGNI
LIIITITESKS-LN-S-PMYLFLAFLSFMDATYSTIIVPKMILDL-LYEKK-----TISF
QACMVQLFLEH-VFGGAEVFLLVVMAYDRYVAICKPLHYLIIMRWRVCIILLVVSC----
--------ISGFMHSFIQL-LFVFRLPFC-GPN-VID--HFACDIYPL-LKLS--CTN-T
Y--IIGFSVVANAGAICTIVFLLLLISYGVILHSLKTQ-SLEGR--RKALS-------TC
ISHIIVVILYFVPCI--CMYV-RPV---CT---------F-PF--DKSISVFYT--VITP
LLNPLIYTLRNTEMKNAM-RKLWN-------RNKMSSSKAM-NALSKQ------------
----------------------------------------.
>M.domestica or1457 complete cds.
-------------------------------------------------M----E---NR
INV----TE------FILLGLIKN-P-EMQT-VLF-FIFLITY-II--------TVMGNV
LIVITITSSHT-LD-S-PMYFFLSFLSLIDACYSSSIVPKMLADL-LCERK-----TISF
NGCMTQIFVEH-VLGASEIVLLIIMAFDRYVAICKPLHYTTIMNHRLCCLLVGLAW----
--------TVGFLHSTGQI-LITLWLPFC-GPN-VID--HFLCDIVPV-IQLA--CTD-T
F--IVGLLVAANGGLISMISFIMLMCSYVIILRSLKSY-SSAGR--RKALS-------TC
SSHITVVVLFFVPCI--FMYL-RPV---TT---------F-PM--DKAVTIFFT--LITP
MLNPLIYTVRNAEVKNAM-RKLWS-------RKVVSDYK---------------------
----------------------------------------.
>M.domestica or342 complete cds.
-------------------------------------------------M----E---NQ
SYV----TE------FILLGLSQN-Q-NIQK-MAF-IIFLILY-LA--------TVGGNF
FIVVTIICSPSLLD-S-PMYFFLAFLSFLDACFSSVIAPKVIIDS-LYEKK-----TISF
QNCMGQIFAEH-FLAGVEVIVLTSMAFDRYVAICKPLHYTTIMSRQLCLLLVGIAW----
--------AGGFLHSMIQI-FFMLPLPFC-GPN-IID--HFMCDLYPL-LKLA--CTD-T
R--VLGVMVVANSGFICIINFSLLLISYGVILHSLRTY-STAAR--RKALS-------TC
GSHITVVVLFFVPCI--FVYT-RPP---TT---------F-SF--DKMVAIFYS--FLTP
LLNPLIYTFRNTEMKNAM-KKLWS-------KTMISDEK---------------------
----------------------------------------.
>M.domestica or284 complete cds.
-------------------------------------------------M----E---NQ
SHV----TE------FILLGLSQN-S-DMQT-IIF-VIFLFFY-LT--------TLGGNL
FIVVTIICTPSLLN-S-PMYFFLSFLSFLDACFSSVITPKVIVDA-LYERK-----TISF
RGCMMQLFAEH-FLAGVEVIILSAMAYDRYVAICKPLHYVTIMNQRLCLLLVGVAW----
--------AGGFLHSTIQV-SFIIPLPFC-GPN-VID--HFMCDLYPL-LKLA--CTD-T
H--AHGFMVVANSGLFCIIIFSLLLVSYGVILHSLRTY-GTEAR--RKALS-------TC
GSHITVVVMFFAPCI--FVYA-RPP---ST---------F-SF--DKNVAIFYT--ILTP
MLNPLIYTFRNTEVKNAM-RRMWS-------RTSVSVEK---------------------
----------------------------------------.
>M.domestica or1338 complete cds.
-------------------------------------------------M----E---NQ
SYV----TE------FILLGLSQT-P-AVEK-IVF-VVFLLLY-LA--------TLMGNF
IIVLTITKTPSLIG-S-PMYFFLSFLSFFDACFSSVVTPKVIMGS-LSVKN-----TISF
EGCMTQLFAAH-FFGGSEMIVLTFMAFDRYIAICKPLHYVTIMNKNLCTILVSVAW----
--------VGGFFHSLIQV-LFMVQLPFC-GPN-VID--HFICDLYPL-LKLA--CTD-T
H--NLGLMVITNSGLICTISFFLLLVSYGVILHSLKKY-NAQAR--HKALS-------TC
GSHIAVVVLFFVPCI--FEYA-RPP---ST---------F-SF--DKTVEIFYT--ILIP
MLNPFIYTFRNKEVKNAM-KKLWT-------RPVISTVK---------------------
----------------------------------------.
>M.domestica or283 complete cds.
-------------------------------------------------M----E---NK
NT-----TK------FILLGLTQS-P-ELRK-IFF-VIFLIIY-II--------TVTGNL
LIVLTMTVSQS-LR-S-PMYFFLTFLSLMDAAYSSVIAPKMIVDL-LYERT-----TISL
EGCLIQVFSEH-FFGSVGIILLVVMAYDRYVAICKPLHYMTIMNPRVCHLLVAAAW----
--------IGGSIHGTIQL-LFMINVPFC-GPN-IID--HFLCDLFPL-LKLA--CMD-T
Q--VLGLLVIANSGILCLLTFLLLIVSYIIILSSLKGG-SSEGR--RKAFS-------TC
SSHITVVILFFAPCI--FLYV-RPV---TT---------F-TI--DKAVSVCCT--LITP
MLNPLIYTLRNTEVKNAM-RKLWI-------R----------------------------
----------------------------------------.
>M.domestica or338 complete cds.
-------------------------------------------------M----E---NQ
NNV----TE------FVLLGLFMN-K-EMKI-ICF-AFFLLCY-FA--------IFLGNF
IIFVTITYSHL-IQ-Q-PMYYFLCHLSLMDLAYTSTIIPRLIRDL-AAKRK-----TISY
NGCMTQLFSAH-LLGGVEMFILVSMAFDRYIAICKPLHYMVIVNRRRCNMLILVAW----
--------AVVFWHSIAQL-LMVLKLPFC-GSN-HID--HYICDVKPL-LKLV--CGD-T
H--VVSILVIANNGMVCLITFLVLVASYVVILYHIRMH-STEGR--HKALS-------TC
GSHIMVVVLFFVPCI--YAYV-PPP---SA---------N-NN--EKEFSVLYT--VIAP
MLNPLIYTLRNTEMKSAM-RKVWY-------RKI--------------------------
----------------------------------------.
>M.domestica or339 complete cds.
-------------------------------------------------M----E---NQ
NNV----TE------FVLLGLFMN-E-EVKM-ICF-VIFLLCY-FA--------IFFGNI
IIFITITCSHL-IQ-Q-PMYYFLCHLSYMDLAYTSTVVPRLIRDL-IAKQK-----YISY
NCCMTQLFTAH-FLSGVEMFILVSMAFDRYVAICKPLHYMIIVNRQRCNIMLLMAW----
--------VVAFWHAISQM-LMVIRLPFC-GPN-QVD--HYICDVKAL-LKLV--CTD-T
R--IPNILVIANTGMVVLATFLVLVASYIVILYNLRNH-SSEAR--RKALS-------TC
ASHVMVVVLFFVPCI--ATYI-PPP---SA---------S-QN--DKEFSMFYT--VIAP
MMNPLIYTLRNTEMKNAM-KKVWS-------TKMFLKF----------------------
-----K----------------------------------.
>M.domestica or1342 complete cds.
-------------------------------------------------M----E---NQ
NNV----TE------FVLLGLFMN-E-EVKV-ICF-VIFLLCY-FA--------IFFGNI
IIFITITCSHL-IQ-Q-PMYYFLCHLSYMDLAYTSTVVPRLIRDL-IAKQK-----YISY
NCCMTQLFTAH-FLSGVEVFILVSMAFDRYVAICKPLHYMIIVNRQRCNIMILMAW----
--------VVAFWHAISQM-LMVIRLPFC-GPN-QVD--HYICDVKAL-LKLV--CTD-T
R--IPNILVIANTGMLVLATFLVLVASYIVILYNLRNH-SSEAR--RKALS-------TC
ASHVMVVVLFFVPCI--ATYI-PPP---SA---------S-QN--DKEFSMFYT--VIAP
MMNPLIYTLKNTEMKNAM-KKVWS-------KKMFLKF----------------------
-----K----------------------------------.
>M.domestica or1345 complete cds.
-------------------------------------------------M----E---IH
NNV----TE------FILLGLLMK-E-EMKT-LCF-VIFMACY-LA--------ILLGNF
IIFITITYSHL-MQ-Q-PMYYFLWHLSYMDPCFTSTIVPRLISDL-VARRN-----IISY
NSCMTQLFTFH-LLGAVEIFILVSMAFDRYVAICKPLHYMIIVNRQRCNMLILLAW----
--------VVAFWHSIAQL-FMILRLPFC-GPN-QID--HYVCDSKPL-LKLA--CTD-T
H--IASILIIANTGMVVLATFLVLVASYIIILYNLRKH-SSEGR--RKALS-------TC
ASHVMVVLLFFVPCI--STYI-LPP---RF---------L-NS--DKEFSVFYT--VIAP
MLNPLIYTLRNAEMKNTM-WKVWS-------RKLAWLF----------------------
-----K----------------------------------.
>M.domestica or1128 complete cds.
-------------------------------------------------M----E---AK
GNV----TQ------FILFGLSYN-Q-NIQI-FCF-FLFLLCY-IC--------LILGNL
LILISIHCSHL-FH-Q-PMYYFLSHLSSMDIYYTSSVTPKLIADL-LAEKK-----TISY
GYCMFQVFSMH-FFGSIEVFILTAMALDRYFAICKPLHYMVIMSRKKCNLLVLAAW----
--------AGGAAHSLPQL-SMTLKLPFC-GPN-EID--HYFCDIFPL-LKIA--CTD-T
Y--KTGVLVVLNSGIIVLVIFVILFVSYAVILWTLRTH-SAEGR--RKALS-------TC
GSHFTMVVLFFIPAI--FSYL-RPP---TT---------Y-PE--DKVFALFYT--IIAP
MFNPLIYTLRNTEMKNAM-RKVWC-------QKIWGKGN---------VKHMG-------
----------------------------------------.
>M.domestica or334 complete cds.
-------------------------------------------------M----E---AK
GNV----TQ------FILFGLSYD-P-NIQI-FCF-FLFLFCF-VS--------LILGNF
LILISIHCSHL-FH-Q-PMYYFLSHLSSMDIYYTSSVTPKLIADL-LTEKK-----TISY
GYCMFQVFSMH-FFGSIEVFILTAMAFDRYVAICKPLHYMVIMSRKKCNLLVLAAW----
--------AGGAVHSLPQL-SMTLKLHFC-GPN-EID--HYFCDIFPL-LKIA--CTD-T
Y--ITGVLVVLSSGIIALGIFVILFVSYAMILWTLRTH-SAEGR--RKALS-------TC
GSHFTVVILFFVPAI--FSYI-RPP---TT---------Y-PE--DKVFALFYT--IIAP
MFNPLIYTLRNTEMKNAM-RKVWC-------QKIWGKGN---------VKHMD-------
----------------------------------------.
>M.domestica or335 complete cds.
-------------------------------------------------M----E---AK
GNV----TQ------FILFGLSYD-P-NIQI-FCF-FLFLFCY-IS--------LILGNL
LILISIHCSHL-FH-Q-PMYYFLSHLSSMDIYYTSSVTPKLIADL-LTEKK-----TISY
GYCMVQVFSIH-FFGSIEVFILTAMAFDRYVAICKPLHYMVIMSRKKCNLLVLAAW----
--------GGAAAHSFSQL-SMTVKLPFC-GPN-EID--HYFCDIFPL-LKIA--CTD-T
Y--ITGVLLVLSSGIIALGVFVILFVSYAVILWTLRTH-SAEGR--RKALS-------TC
GSHFTVVILFFVPAI--FSYL-RPP---TT---------Y-PE--DKVFALFYT--IIAP
MFNPLIYTLRNTEMKNAM-RKVWC-------QKLFGKGN---------VKHMG-------
----------------------------------------.
>M.domestica or332 complete cds.
-------------------------------------------------M----K---YR
NNI----TE------FVLLGLSQN-N-EVQI-LCF-ILFLFCY-VV--------LLMGNL
IIMISILGSKL-ID-Q-PMYYFLAYLSLVDVCYTSTVTPKLISDL-LVEKK-----RISY
NNCLIQVFTIH-LFGAIEIFVLTGMAYDRYVAICKPLHYQVIMSRKRCNIMVIVAF----
--------VWAILHSFSQS-VLLMLLPFC-GPN-EIN--HYFCDVYPL-LELA--CID-T
Q--REGLLVVVSSGMVALVVFIVVMGSYIMILYSLRGH-SSESH--QKALS-------TC
GSHITVVVLFFGPVL--FIYI-RPA---TT---------F-KE--DKVFALFYT--IIAP
MLNPFIYTLKNEDMKNAI-MNIWR-------NNFL------------RRNLIF-------
----------------------------------------.
>M.domestica or337 complete cds.
-------------------------------------------------M----G---DK
NNV----TE------FILLGLFNN-Q-EMKE-ACF-VFFLFCY-LV--------ILLGNF
FILTTIRFSQL-SE-Q-PMYFFLSYLSFMDVCFTSTVAPKLIVDL-LSQRT-----IISY
NNCMVQLFYGH-FFGGTEIFILVAMAYDRYVAICKPLHYMVIMSRRVCYLIVLASC----
--------IGAFLHSIMQV-LIAVQLPFC-GPN-KID--HYFCDVFPL-LKLA--CTD-T
F--LFIIAIICTTGILCILTFVALIISYIIILTTLRTH-SSEGR--RKALS-------TC
GSHITVILIFFVPLI--FTYV-PTS---DS---------V-NE--DKVFALFYT--IIAP
MFNPLIYSLRNTDMKNAM-RKVWL-------QKFLSKGK---------------------
----------------------------------------.
>M.domestica or1130 complete cds.
-------------------------------------------------M----E---HR
NNV----TE------FILLGLFNN-Q-EVKE-ACF-VFFLLCY-LV--------ILLGNL
FILTTIRFSQL-SE-Q-PMYFFLSYLSFMDVCFTSTVAPKLIVDL-LAQRA-----TISY
DNCMTQMFYTH-FFGATEIFILVAMAYDRYVAICKPLHYMVIMRRRVCHLFVLVSC----
--------IVAFIHSIMQI-LIVVQLPFC-GPN-KVD--HYFCDVFAL-LKLA--CTD-T
F--LIVIVIIGTSGMLALLTFVVLVISYVIILTTLRTQ-SSKGR--HKAFS-------TC
ASHITVVLMFFVPLI--FTYV-PTG---NS---------F-SD--DKVFALFYT--IIAP
MFNPLIYSLRNTDMKNAM-RKVWL-------QKLFSIGK---------------------
----------------------------------------.
>M.domestica or228 complete cds.
----------------M-------------------RQ------FNTS-S----------
--Q-----D------FILLGFSDW-P-HLEH-LLF-VVILIFY-LL--------TLVGNT
AIIVVSNLFPQ-LH-T-PMYFFLCHLSFLDLCYTTSIVPQLLVNL-HGF-DR----TITK
GGCVAQLFISL-ALGSTESVLLVVMAFDRYAAVCRPLHYTTIMQPWLCLLLASISW----
--------FGGFVNSVAQT-GLMMAMPLC-GLR-YLD--HFFCEMPVF-LKLA--CKD-T
K--DTEAKMFVARVIILVLPASLLLVSYVYIIQAVLNIKSAEGQ--RKAFE-------TC
GSHLMVVFLFYGSAI--YTYL-QPT---HS-YS------T-SH--GKFAALFYT--IITP
MLNPLIYTLRNKDMKAAL-RK-V----------------IKR------------------
---------------------------KRALG--------.
>M.domestica or226 complete cds.
----------------M--------------KQN--NE------SS--------------
--F----TG------FILLGFSDQ-P-QLEL-LLF-ILLLIFY-LF--------TIFGNT
TIILLSQLDPR-LH-T-PMYFFLSNLSFLDLCYTTSIVPQLLVNL-WGP-DK----SISY
VGCASQLYISL-ALGSTECILLGMMAYDRYAAVCRPLHYMIIMHPRICSQMAAISW----
--------LSGFFNSLIQT-TLTLHVPLC-GKN-RID--HFLCEVPPL-LKLA--CVD-T
T--INEAELFVVSVLFLLVPISFILVSYGHIVWTVLHMKSESGQ--RKAFW-------TC
GSHLVVVSLFYGTAI--YAYL-QPT---NS-YS------Q-DQ--GKFISLFYT--VITP
MINPLIYTLRNKDVKGAI-KK-A----------------LHM------------------
--------------------------------------ES.
>M.domestica or216 complete cds.
----------------M--------------WTS--NQ------SS--------------
--L----EG------FVLLGFSDR-P-WLEK-PLF-VIFLVAY-IF--------ALFGNV
SIILVSRLDPQ-LD-S-PMYFFVSNLSLLDLCYTTSTVPQMLVNL-WGP-EK----TISY
GGCVAQLYIFL-ALGSTECILLAIMAFDRYAAICKPLHYPVIMNQRRCIHMAAGTW----
--------FSGFANSLVQS-TLTMVAPRC-GRK-IVD--HFFCEVPAL-LKLA--CID-T
H--VNEAELNVLGALLLLVPLTLILGTYGFIAQAVMKIRSAESR--WKAFN-------TC
ASHLLVVSMFYFTAI--SMYV-QPP---SS-YS------R-DR--GKVMALFYG--IVTP
TLNPFIYTLRNKDVKAAL-RR-A----------------LTK------------------
--------------------------EFWIKAR-------.
>M.domestica or211 complete cds.
----------------M--------------EQN--DT------SQ--------------
-------GD------FILLGFSDK-P-QLEI-ILF-AVILVFY-IL--------NLVGNM
TIILASSMDPK-LH-T-PMYFFLTNLSFVDLCLTTTVAPQLLFTM-RSK-DK----TMSY
NGCVAQLYVAM-GLGSTECILLVVMAYDRYAAVCRPLHYAVIMHPQLCLLLAATAW----
--------LSGLITSLIQC-SLTIQLPLC-GHN-KLD--HIFCEVPVL-IKLA--CVD-T
T--FNEDELFVASVVFLVVPVSLILISYGYITQAILRIKSAAGR--RKAFG-------TC
SSHLVVVIIFYGTIT--FMYL-QPA---KS-KS------K-DQ--GKFVSLFYT--VVTP
LLNPLIYTLRNKDVKGAL-RKLI----------------LEK------------------
-----------------------------TIRSE----KL.
>M.domestica or213 complete cds.
----------------M--------------KQN--NN------SQ--------------
-------EG------FLLLGFSDK-P-QLET-ILF-VVILVFY-IL--------NLVGNT
TIILVSGLDPK-LH-T-PMYFFLTNLSFLDLCFTTSVAPQLLVTM-RSK-DK----SMSY
GGCIAQLYVAM-GLGSTECILLAVMAYDRYAAVCRPLHYAVIMHPQLCLTLASIAW----
--------LSGLVTSLIQC-SLTIQLPLC-GHN-RLD--HIFCEVPVL-IKLA--CVD-T
T--FNEAQLFVASVVFLVVPVSLILISYGYITQAILKIKSSAGR--RKAFG-------TC
SSHLVVVIIFYGTII--FMYL-QPV---KS-RS------N-DQ--GKFVSLFYT--IVTP
LLNPLIYTLRNKDVKGAL-KKLI----------------LGK------------------
-----------------------------VIG--------.
>M.domestica or902 complete cds.
----------------M--------------GGT--NM------SS--------------
--F----KG------FILKGVSDH-P-QLEM-IFF-VVILFSY-LL--------TLMGNL
TIILISRLDAR-LH-T-PMYFFLSNLSSLDLAFTTSSVPQMLMNL-WGP-DK----TISY
GGCITQLYVFL-WLGATEALLLLVMAFDRYIAICRPLHYVTTMIPRLCWQLAAIAW----
--------LGGLGNSLIQS-TFTLQLPLC-GHQ-EVD--NFLCEVPAL-IKLA--CGD-T
N--LNQALLNGVCAFFTAVPLSIILISYGYIARAVLKIPSAAGR--RKAFN-------TC
GSHLIVVFLFYGSAI--YAYL-LPA---KS-SS------Q-DR--GKFISLFYS--VVTP
MVNPLIYTLRNKEVKGAL-RR-L----------------LGK------------------
--------------------------G-----REQG----.
>M.domestica or1010 complete cds.
----------------M--------------KVM--ND------ST--------------
--G----GD------FILVGFSDQ-P-KLEK-ILF-VVVLISY-LL--------TLLGNT
AIILVSRLDSK-LH-T-PMYYFLTNLSLIDLCFTTSIVPQLLWNL-RGP-AK----TITP
IGCAIQLYVSL-ALGSTECVLLAVMAFDRYAAVCRPLHYATFMHPRLCQTLAGVAW----
--------VSGLGNTLIQG-TITLQLPLC-GHR-RLY--HFICEVPAM-IKLA--CVD-I
H--ANEIQLFVASLVLLLLPLGLILISYALIAQQVLRIRSAQAW--QKAMR-------TC
GSHLLVVTLFYGTIT--AVYI-QPN---SS-YA------H-RQ--GKFITLLYT--VVTP
TLNPLIYTLRNKDMKGAL-KR-L----------------LGK------------------
-----------------------------E--------PR.
>M.domestica or1304 complete cds.
----------------M----------------M--ND------ST--------------
--G----GD------FILVGFSDQ-P-KLEK-ILF-VVILISY-LL--------TLLGNT
AIILVSHLDPK-LH-T-PMYYFLTNLSLVDLCLTTSIVPQLLWNL-RGP-AK----TITP
IGCAIQLCVSL-ALGSTECVLLAVMAFDRYAAVCRPLHYATFMHPRLCQTLVGVAW----
--------VSGLGNTLIQG-TITLQLPLC-GHR-RLY--HFMCEVPAM-IKLA--CVD-I
H--ANEIQLFVASLVLLLLPLGLILISYAVIAQQVLRIRSSQAW--QKAMR-------TC
GSHILVVTLFYSTIT--AVYI-QPN---NS-YA------H-SQ--GKFITLLYT--VVTP
TLNPLIYTLRNKDMKGAL-KR-L----------------LGK------------------
-----------------------------D--------PR.
>M.domestica or233 complete cds.
----------------M--------------NNA--S--------S--------------
--R----GY------FILIGFSDQ-P-QLEN-ILF-WIILIFY-CL--------TIVGNM
TIILISCLEPR-LH-T-PMYFFLSNLSLLELCFTTSCIPQMLVNL-WGP-EK----TISY
IGCAIQLYVFL-WLGATECILLVIMAVDRSVAICRPLHYVSIMHPHLCLQLVILAW----
--------GSGLIQSMIQV-PSTLHLPFC-LHH-RVD--DFVCEVPAM-IRLS--CGD-T
A--YNEIQLSISSIILLVVPLVFILISYGAITKAILKVKSTAGQ--RKAFG-------IC
GSHLLVVSLFYCTVT--AVYL-QPK---GQ-YS------H-KQ--GKVFTLFYT--VVTP
TMNPLIYTLRNKEVKVAL-KR-L----------------GER------------------
------------------------------NWVSWENCRK.
>M.domestica or225 complete cds.
----------------M--------------ERT--NE------SS--------------
--P----VG------FILLGFSDQ-P-QLEM-VLL-FVISIFY-IL--------ILVGNT
TIILVSYLDPK-LH-T-PMYFFLSNLSFLDLCFTTSIIPQMLWNL-RGP-DK----TITY
IGCVIQLYVAL-GLGSTECVLLTVMAYDRYIAICRPLHYAIIMHPRLLKQLAAVIW----
--------ASGFIESLVQS-ILTFQLPLC-SHH-RLD--DFMCEEPAV-IKIA--AVD-T
T--FMENELCIAIILYVVIPLGLILISYGCIARTTLRIKSAEGR--KKVFG-------TC
GSHLVVVALFFGTII--AVYI-QPK---NK-YT------E-NQ--GKFLTLFYT--VVTP
TLNPMIYTLRNKDVKGAL-RR-L----------------LGQ------------------
-----------------------------NQGSG----ET.
>M.domestica or224 complete cds.
----------------M-------------------------------------------
--------G------FILLGFSDQ-P-QMER-VLL-FIIAIFY-VL--------TLMGNT
TIILVSFLDPK-LH-S-PMYFFLSNLSFLDICFTTSIIPQMLWNL-SGT-DK----TITY
IGCIIQLYIFL-GVGSTECILLTVMAYDRYIAICRPLHYNVIMHPRCLKQLAAVIW----
--------VSGFVGPLIQS-ILTFQLPLC-SHH-RVE--HFMCEAPAL-IKIA--AVD-T
T--FIETELSIASILYVVIPLVLILVSYGCIARTTLRMNSAEGR--WKLFG-------TC
GSHLMVVALYFGPII--AVYI-QPK---NE-YT------Q-KR--TKFLALFYT--VVTP
TLNPMIYTLRNKDVKGSL-RR-L----------------LGS------------------
-----------------------------NKGSE----HT.
>M.domestica or230 complete cds.
----------------M--------------RRH--ND------TLPH------------
--P----TG------FILVGFSEW-P-RLEM-VLF-VAISIFY-IM--------TLLGNT
AIIILSYLDPR-LH-T-PMYFFLANLSFLDLCYTTSTVPQMLVNI-QSK-ER----SITF
VGCVAQLLIFL-GLGSTECVLLSVMAFDRYVAICRPLRYTVIMHSRLCHQLAIVAW----
--------VTGFSNSLIQT-VLTLHLPRC-GHY-RLE--NFFCEVPAM-LLLS--CAD-T
W--VNEVEMYAAVVVIKVIPVGLILFSYANIAWAVLKIQSSEGR--KKAFN-------TC
GSHLLVVIMFYGSAISGYAYM-APK---SK-SA------K-LK--GKLLALFYG--LITP
MLNPLIYTLRNKDVKAAT-KR-L----------------LGR------------------
--------------------------E-----QEHGWSMT.
>M.domestica or221 complete cds.
----------------M-------------------EI------ANDS-S----------
--D-----D------FILVGFSER-P-ELEL-ILS-LFVSLFY-II--------TLTGNT
AIILLSLLDSR-LH-T-PMYFFLRNLSFLDLCFTTSIVPQMLVNI-WGG-SK----KISY
SGCMVQYWVAL-ALGSTECVLLAVMAVDRYVAVCWPLRYAMIMHPRLCHLLGAASW----
--------SSGFANSVLQS-SLAMVLPLC-GNR-RVD--HFFCELLII-VKLS--CVD-T
G--PTESKMFIARLIILAMPVSIILTSYGCIAWAVMKIRSAEGR--KKAFG-------TC
ASHLLVVSLFYGTIM--FVYL-QPK---NN-YS------Q-DQ--GKILAVLYT--ILAP
TLNPLIYTLRNKDVKKAV-KK-L----------------IGK------------------
---------------------------EQA----------.
>M.domestica or1012 complete cds.
----------------M-------------------EV------NDSS-G----------
--G-----Y------FILMSFSDR-P-QLEL-VLS-LFFFVLY-TI--------TLMGNM
TIIILSFLDSR-LH-T-PMYFFLRNLSFLDIGFITSVVPQMLINI-WGH-NK----RISY
IGCLVQYSVAL-ALGSTECVLLAVMAVDRYFAVCWPLRYATIMHQRLCHLLAATSW----
--------FSGFANSVLQS-SLAMVLPLC-GHR-QVD--HFVCELLVI-VRLS--CVD-T
R--SMESKMFIARLIILAIPVSIILTSYAHIAWAVAKIHSAEGQ--RKAFK-------TC
ASHLMVVSLYFGTIM--FIYL-QPR---NN-YS------Q-VQ--GKVLALIYT--IIAP
SLNPLIYTLRNKDINRAM-KK-V----------------MGK------------------
---------------------------QDT----------.
>M.domestica or1013 complete cds.
----------------M-------------------EV------NDSS-G----------
--G-----Y------FILMGFSDR-P-QLEL-VLS-LFFFVLY-TI--------TLMGNM
TIIILSFLDSR-LH-T-PMYFFLRNLSFLDIGFTTSVVPQMLINI-WGH-NK----RISY
VGCLVQYSVAL-ALGSTECVLLAVMAVDRYFAVCWPLRYATIMHQRLCHLLAATSW----
--------FSGFANSVLQS-SLAMVLPLC-GHR-QVD--HFICELLVI-ISLS--CVD-T
R--SMESKMFIARLIILAIPVSIILTSYAHIAWAVAKIRSAEGQ--RKAFG-------TC
ASHLMVVSLYFGTIM--FMYL-QPK---NN-YS------Q-DQ--GKVLALIYT--IIAP
TLNPLIYTLRNKDINRAM-KK-V----------------MG-------------------
----------------------------DT----------.
>M.domestica or215 complete cds.
----------------M--------------RSNNQSL------LGTF------------
--T----GN------FFLLGVSDR-P-WLEL-PLF-VILLISY-VL--------AVLGNI
AIILVSRLDPL-LS-S-PMYIFLSHLSFLDLCYTTTTVPQMLFNM-GSS-KK----TISY
SGCTVQYAIFH-WLGCTECVVLAAMALDRYVAICKPLRYAVIMNRPLCQQLVGTAW----
--------ISGFGNSLVQV-VLTVQLPFC-GRR-VLN--NFFCEVPAM-IKLS--CAN-T
S--INDATLAVLVAFFVLVPLVLILISYGFIAQAVMRIKSSKGR--SKAFG-------TC
SSHLIVVSLFYLPAI--YMYL-QPP---SS-YS------Q-DQ--GKFISLFYS--IITP
TLNPFIYTLRNKDVKGAL-RR-L----------------WER------------------
---------------------------------SWRLFQR.
>M.domestica or219 complete cds.
----------------M--------------DGT--NE------SI--------------
--Q----DD------FILLGFSDR-P-QLEV-VLF-VVILIAY-LL--------TVVGNT
TIILLCHIDPR-LS-S-PMYFFLTHLSFLDLCFTTSSIPQLLYNL-NGP-DK----TISY
TGCAFQLFLFL-ALGGVECLLLAVMAYDRFVAVCKPLHYMVIMYPKLCLGLVSIAW----
--------FGGVLNSLTMS-PITLKLPRC-GHN-KVD--HFLCEMPAL-IRLA--CVN-T
A--IIEGTVFVLAVIIVLTPLVLILVSYGYITQAVVQIKSAVGR--RKAIN-------TC
SSHLIVVSLFYGNII--YMYM-QPG---NN-AS------Q-DQ--GKFLTLFYN--IVTP
LFNPLIYTLRNKEVKGAL-RR-L----------------LGE-------------KKGRR
E--------------------------------------K.
>M.domestica or1305 complete cds.
----------------M--------------I----NK------SF--------------
--Q----DH------FILLGFSDR-P-KLEH-ILF-VIVLIFY-LI--------TLVGNI
TIILVSLLDTR-LH-T-PMYYFLTNLSFLDLCFTTSSIPQLLFNL-KGP-NK----TISY
LGCAIQLFMFL-GLGGTECILLSVMAYDRFIAICKPLHYTVIMHPQLCVQLVAVSW----
--------GIGLLNSLVMS-PITMKLPRC-GRC-QVK--HFLCEMPAL-IKMA--CVD-T
V--VMESTVFILSVIIVLVPLSLILISYGYIAQTVLRIKSVAGR--RKAFN-------TC
GSHLTVVSLFYGNII--YIYM-QPG---NN-SS------Q-DQ--GKFLTLFYN--LVTP
MLNPLIYTLRNKEVKSAL-KK-L----------------FWK-------------EAGSH
D--------------------------------------K.
>M.domestica or1011 complete cds.
----------------M--------------IIMQGIE------SS--------------
--L----QG------FILLGFSDR-P-RLEL-VLF-VMVLIFY-LM--------TLVGNA
IIILVSRLDPH-LQ-T-PMYFFLTNLSFLDICFTTSSIPQLLFNL-GGS-DK----SISY
TGCAIQLFMFL-ALGGTECILLAVMAYDRFTAICKPLHYTVIMHPQLCLQLVAVAW----
--------LSGIANSLAMS-PVTLTLPRC-GRH-QVD--HFLCEMPAM-IKMA--CVD-T
T--LIESTVFVLASCFTLLPLSLILVSYGYITRTVLRIKSAAGR--RKAFN-------TC
GSHITVVSLFYGNII--YMYM-QPG---NN-SS------Q-DQ--GKFLTLFYN--LLTP
SLNPLIYTLRNKEVKGAL-RR-L----------------VKK-------------ERG--
----------------------------------------.
>M.domestica or218 complete cds.
-------------MRAM--------------EKI--ND------SS--------------
--E----YG------FILVGFSDR-P-KLEL-ILF-TINLTLY-SV--------AVLGNT
TIILVSILDPR-LH-T-PMYFFLANLSFLDLCFSTSCIPQMLVNL-WGP-DK----TISY
AGCAVQLFSFL-SVGGIECILLAVMAYDRYAAVCKPLHYMVIMHPRLCLQLVAVAW----
--------GSGLVNAIVMS-PLTMTLSRC-GRR-HVN--HFLCEMPAL-IKMA--CVD-A
R--AVEMLAFTFAIPIVLMPLFFILVSYGYIAAAVIRIKSAAGR--KKAFN-------TC
SSHLTVVSLFYGSII--YMYM-QPG---NS-SS------Q-DK--GKFLTLFYN--LVTP
MLNPLIYTLRNKEVKGAL-KK-V----------------FGR-------------QKEAR
E--------------------------------------R.
>M.domestica or234 complete cds.
----------------M--------------GRG--ND------SS--------------
--L----GG------FILVGFSDR-P-WLEM-ILF-AFVLVFY-IL--------TLLGNT
TIIVLSIADSR-LH-T-PMYFFLGNLSFLDLCFTTSIVPQLLWNL-WGP-KK----TISY
NGCVAQLYIYM-VLGSTECVLLCVMSYDRYVAVCRPLHYTVVMNPRLCLQLTIVSW----
--------FCGFLNSFVMC-PQTMQLARC-GHH-QVD--HFLCEMPAL-IAMA--CED-T
T--LVEAFAFIFGVILLLVPLSLILTSYGLIAVAVLRIKSAAGR--KKAFN-------TC
SSHLAVVSLFYGTII--YMYL-QPA---NT-YS------Q-DQ--GKFLTLFYT--VLTP
SINPLIYTLRNKDVKGAM-KK-L----------------LGW-------------EQRTR
E--------------------------------------A.
>M.domestica or220 complete cds.
----------------M--------------RHH--NY------SS--------------
--P----DG------FILLGFSDH-P-ELEM-VLS-GIVTVFY-LI--------TLIGNT
AVILVSLLYPQ-LH-T-PMYFFLRNLSFLDLCFTTSIIPQMLVNL-WGQ-DK----AISY
VGCAIQLYGYM-WFGSVECLLLAVMSYDRFTAVCKPLHYLVIMNPQICLQMVSAAW----
--------GISLANSVVLC-TMTLKLPRC-GNH-ILD--HFLCELPAL-VKIA--CID-T
T--AIEMTVFALGIIIILIPLSFILISYALIAKAVIRMKSAVGR--KKAIN-------TC
GSHLTVVSIFYGTII--YMYM-QPG---NS-AS------K-DQ--GKFLTPLYT--IITP
SPSPYIYTLRNKDMKGGM-KK-T----------------VKG------------------
---------------------------------------R.
>M.domestica or1009 complete cds.
----------------M--------------AK----Y------NQTW-V----------
-------NE------FILLGLSND-Q-KTQL-YLF-VLFLVMY-LV--------TMLGNF
LIIHLIRLDTR-LH-T-PMYFFLSVLSIVDICYMNSTVPQMLIHF-LSS-RK----SIPF
CSCVFQFYISL-GLAGTEFFLLGAMAYDRYVAVCYPLHYTVIMHGGLCIALAAACW----
--------TAGFLNSLMET-IITFRLPLC--KN-TIN--HFVCETLAV-VRLA--CVD-I
S--FNKIMVTFSVFVVLMLPCSLVLFSYAQIVKAILRIRSAQGR--RKAFG-------TC
ASHLTVVSLCFGATI--FTYM-WPR---AT-ST------V-EL--EKMISIFYT--VVAP
MLNPLIYSLRNKEVMNAM-KK-A----------------LGR------------------
-----------------------------FSEEK------.
>M.domestica or209 complete cds.
----------------M--------------ET----D------NQTW-V----------
--S----SS------FILLGLSSD-W-GTQI-FLF-ILFLSIY-LL--------AVLGNI
LIIILIRLDTR-LH-T-PMYFFLTNLNLVDVSYATSIVPQMLAHF-LEE-QK----TIPY
VSCAAQLFFSL-GLGGIEFVLLATMAYDRYVAVCNPLRYSAIMHVGLCARLVTASW----
--------VSGSLNSLMQT-AITFQLPMC-TNR-VID--HISCELLAL-VRLA--CVD-T
S--SNEVAIMASSIVLLMTPFLLVLLSYVKIISTILKIQSTEGR--KKAFQ-------TC
ASHLTVVILCYGMTI--FTYI-QPH---SS-PN------I-LQ--EKMISLFYA--LLIP
MLNPLIYSVRNKEVKGAW-QK-L----------------LGQ------------------
-----------------------------FYELKSKLTSS.
>M.domestica or1374 complete cds.
----------------M--------------GT----G------NQTW-V----------
-------SS------FILLGLSSD-W-KTQV-LLF-VLFLAMY-LV--------TVLGNI
LIIILICLDSH-LH-T-PMYFFLTNLSLVDVSYATTIVPQLLVHF-LEE-EK----LIPY
LSCATQLFFSL-GLGGIEFVLLATMAYDRYVAVCNPLRYSAIMHGGLCVRLVTASW----
--------VGGSLNSLMQT-AITFQLPMC-TNR-VID--HISCELLAL-VRLA--CVD-T
S--SNEVAIMASSIVLLMTPFLLVLLSYIKIISTILKIQSTEGR--KKAFQ-------TC
ASHLTVVALCYGMAI--FTYI-QPH---SS-PN------I-LQ--EKMISLFYA--LLTP
MLNPLIYSVRNKEVKGAW-QK-L----------------LGQ------------------
-----------------------------FYELXSKLTSS.
>M.domestica or210 complete cds.
----------------M--------------ET----N------NETW-M----------
-------NE------FILLGLSSE-W-DTQV-LLF-VLFLSMY-LL--------TVLGNF
LIILLIRLDTR-LH-T-PMYFFLTNLSLVDVSYATSIVPQLLTHF-LQE-QK----SIPY
VSCAVQLFISL-AMGGIEFVLLAVMSYDRYVAVCDPLRYSAIMHGGLCARLMAASW----
--------VGGSLNSLVHT-VFTFQLPMC-TNN-VID--HIACEILAL-VRLA--CVD-T
S--SNELAITISSIILLMTPFCLVLLSYIQIITIILKIQSTEGR--KKAFH-------TC
ASHLTVVALCYGMAI--FIYI-QPH---SS-PN------I-LQ--EKMITLFYA--LLTP
MLNPMIYSLRNKEVKGSW-QK-L----------------LGQ------------------
-----------------------------FSELKLKLAFS.
>M.domestica or1293 complete cds.
----------------M--------------EGV----------NWTS------------
--R----KE------FVLLGFSDY-P-KTEM-LIF-ILCLIMY-LV--------ILMGNS
IIIVLTILDCH-LH-T-PMYFFLSNLSFLDICFTSFFVPKMLTNF-LSE-SK----TISF
CGCMIQMYITL-SMGATECVLLATMAYDRYVAICNPLRYPIIMNKRLCVQLVVTSW----
--------VIGFLDSAMET-ALIIGLPFC-GKN-IIN--HFACELLAI-LKLV--CVD-I
S--LNEIILLIDSITFVFSPLLLIITSYIFILSAILRINSAEGR--KKAFS-------TC
SSHLTVVTVFYGTIL--FMYM-KPR---SK-NS--------IA--DKFITLFYS--LVTP
MLNPIIYTLRNKEVNRAM-RN-V----------------LKR------------------
----------------------------LIFVRGL-----.
>M.domestica or188 complete cds.
----------------M--------------EGV----------NWTS------------
--R----KE------FVLLGFSDY-P-KTEM-LIF-ILCLIMY-LV--------ILMGNS
IIIVLTILDCH-LH-T-PMYFFLSNLSFLDICFTSFFVPKMLTNF-LSE-NK----TISF
YGCMIQMYITL-SMGSTECVLLATMAYDRYVAICNPLRYPIIMNKRLCVQLVITSW----
--------VIGFLDSAMET-ALVIGLPFC-GKN-IIN--HFVCELLAI-LKLV--CVD-I
S--LNEIILLIDSMTFAFSPLLLIITSYIFILSAILRINSAEGR--KKAFS-------TC
SSHLTVVTVFYGTIL--FIYM-KPR---SK-NS--------IA--DKFITLFYS--VMTP
MLNPIIYTLRNKEVNRAM-RN-V----------------LKR------------------
----------------------------LTFVRGL-----.
>M.domestica or184 complete cds.
----------------M--------------EKQ----------NKTS------------
--V----TI------FFLHGLDGY-P-VFYF-IFF-LLCLIMY-IV--------ILLGNS
FLITVSILDSH-LH-T-PMYFFLSNLSFLDICYTSASIPMLLVNF-LSE-EK----SISF
IGCGIQMFFSF-AMGSTECVLLAIMAYDRYLAICKPLRYPIIMNKGLGVTLVTSCW----
--------MAGGLTSVIQT-TLTMKLSFC-G-N-IID--YLTCEILAV-LKLS--CDD-I
S--LNVTVMMISNIFIIVIPVAFVFISYFFILITILRISSVEGR--KKSFS-------TC
SSHLTVVIMFYGTIF--FMYM-KPE---SK-DS------H-AT--DEMIALFYA--VVIP
MLNPIIYSLRNKDVKAAV-KK------------------LSK------------------
----------------------------NIFSQST-----.
>M.domestica or185 complete cds.
----------------M--------------ERQ----------NKTS------------
--V----TI------FLLHGLDGY-P-VFYF-IFF-LLCLIMY-IV--------ILLGNS
FLITVSILDSH-LH-T-PMYFFLSNLSFLDICYTSASIPMLLVNF-LSE-EK----SISF
IGCGIQMFFSF-AMGSTECVLLAIMAYDRYLAICKPLRYPIIMNKGLGVTLVTSCW----
--------MAGGLTSVIQT-TLTMKLSFC-G-N-IID--YLTCEILAV-LKLS--CDD-I
S--LNVTVLMISNIFIILIPGAFIIISYFFILITILRINSVEGR--KKSFS-------TC
SSHLTVVIMFYGTAL--FMYM-KPE---SK-DS------H-AT--DELIALFYA--VVIP
MLNPIIYSLRNKDVKAAV-KK------------------LSK------------------
----------------------------NIFSQST-----.
>M.domestica or1295 complete cds.
----------------M--------------EHQ----------NQTL------------
--M----TI------FFLHGLAAH-P-IFHF-VFF-LLSLVMY-II--------ILLGNS
FLITIIILDSH-LH-T-PMYFFLSNLSFLDICYTSSSVPLILANF-LSD-EK----SISF
VACGAQMFFSL-ALGSTECVLLTVMSYDRYVAICRPLRYPIIMNKGLCGWMAASSW----
--------MTGVLNSLVQT-ILAMGLPFC-GNN-VID--YLTCEILAV-LKLA--CTD-I
S--LNVIIMVISNVILLVIPVLLIIISYLFILFTILRINSTEGR--KKAFS-------TC
SAHLTVVTMFYGTIL--FMYM-KPK---SK-DS------H-AT--DELIALFYA--VVIP
MLNPIIYSLRNKDVKAAV-KK------------------LSK------------------
----------------------------NVFSQKT-----.
>M.domestica or1296 complete cds.
----------------M--------------ARQ----------NQTL------------
--V----TM------FFLHGLAAY-P-NFHF-IFF-LLCLIMY-IV--------ILLGNS
FLITISILDSH-LH-T-PMYFFLSNLSFLDICYTSASVPLLLVNF-ISG-QK----NISF
VGCGVQMFFSL-GLGSTECVLLTVMAYDRYVAICRPLRYPVIMNKGLCGWMAASSW----
--------MTGGLNSLIQT-ILAMRLPFC-GNN-VID--YLTCEILAV-WKLA--CTD-I
F--LNKIIMLISNVFFLVIPVVLIFISYSFILFTILRINSATGR--QKAFS-------TC
SAHLTVVIIFYGSIL--FMYM-KPK---SK-DS------H-GT--DELIALFYA--VVIP
MLNPIIYSLRNKDVKEAV-KR------------------LSK------------------
----------------------------NIFLQETSIC--.
>M.domestica or186 complete cds.
----------------M--------------DKE----------NYTA------------
--V----TE------FFLIGLSHY-P-SLQI-SLY-ALCLVMY-LV--------IILGNS
ILIIISIQDPR-LH-T-PMYFFLGNLSFLDICYTSSSIPPMLVNF-MSV-RK----SISF
TGCALQMVISL-GMGCTECVLLAVMAFDRYVAICNPLRYTIIMNKGLCVQMATWTW----
--------ASGFLYSLLLT-LLAMMRPFC-N-N-IID--HLTCEILAL-LKLI--CGD-I
S--LNVFVMTVGNFFFLVFPLLLIFFSYVFILSTILRINSSEGR--KKAFS-------TC
SAHLTVVILFYGSAL--FMYM-KPQ---SK-DT------K-TS--DELIGLSYW--VVTP
MLNPIIYSLRNNDVKQGV-EK-V----------------LMK------------------
----------------------------NLYLRRK-----.
>M.domestica or181 complete cds.
----------------M--------------NEE----------NHTT------------
--V----TE------FFLVGLSHY-P-GLLL-SLY-VLCLVMY-LV--------ILLGNS
ILIIISILDPR-LH-T-PMYFFLGNLSFLDICYTSSSIPQMLIIV-MSE-RK----SISF
TGCALQMVISL-GLGCTECILLAVMAYDRYVAICNPLRYTIIMNKGLCAQMAAWTW----
--------ITGFLVSLVQT-VLALLKPFC-G-N-VID--HLTCEILAL-LKLL--CGD-I
S--LNVFIMTVASIVILIIPLTLIFFSYIFILSTILRINSSEGR--KKAFS-------TC
SAHLTVVVLFYGSAL--FIYM-KPK---SK-DT------K-TS--DELIGLSYG--VITP
MMNSIIYSLRNKEVKNAV-EK-F----------------LIK------------------
----------------------------NLYLKKI-----.
>M.domestica or182 complete cds.
----------------M--------------DKR----------NNTA------------
--V----TE------FFLIGLSKY-P-SLQM-FLY-MICLVMY-LV--------ILWGNS
ILIIISILDLR-LH-T-PMYFFLGNLSFLDICYTSTSVPQILANF-MSE-RK----SISF
TRCALQMFMSL-GLGSTECLLLAVMAYDRYVAICNPLRYTIIMNKLLCVQMAAWTW----
--------IIGCLNSLLQT-MLAMMMPFC-G-N-IID--HITCEILAL-LKLI--CVD-I
S--LNVFIMTIASIIFLISPLLFIFFSYVFILSTILRIKSSEGR--KKAFS-------TC
SAHLTVVILFYGSAL--FMYM-KPK---SK-DT------K-TS--DEIIALSYG--VVTP
MLNPIIYSLRNKEVKGAM-KK-V----------------LFR------------------
----------------------------NLFSRKI-----.
>M.domestica or1299 complete cds.
----------------M--------------DKG----------NYTA------------
--V----TE------FFLVGLSHY-P-GLQI-SLY-VLCLLMY-LV--------ILLGNS
ILIIISILDSH-LH-T-PMYFFLGNLSFLDICYTSSFIPKILINF-TSE-RK----SISF
LGCTLQMVISL-GLGSTECILLAVMAYDRYVAICNPLRYTIIMNKRLCAQMAAWTW----
--------VAGFLIALIQT-VLAMIKPFC-G-N-IID--HITCEILAL-LKLI--CVD-I
S--LNVFIMTVGSIVLLITPLMLIFFSYIFILATILRINSSEGR--KKAFS-------TC
SAHLTVVILFYGSAL--FMYM-KPK---SK-DT------K-TS--DEIIVLSYG--VVTP
MLNPIIYSLRNKEVKGAV-KK-V----------------LFR------------------
----------------------------TLFLQKT-----.
>M.domestica or178 complete cds.
----------------M--------------EKG----------NYTP------------
--V----TE------FLMMGLSNY-P-ELQI-FFY-VLCLLMY-LV--------ILLGNG
TLIIISILDPR-LH-T-PMYFFLGNLSFLDICYTSSSIPQMLVNF-TSE-RK----SITF
IGCALQMVLSL-GLASTECLLLAVMGFDRYVAICNPLRYTIIMNKGLCVQMAAWTW----
--------ILGFLIASVQS-VLALRLPFC-D-N-IID--HLFCEIVAL-LKLI--CVD-I
S--LNIFVMIIASIILLITPLLLISFSYVFILLTILKINSTEGR--KKAFS-------TC
SAHLTVVILFYGSAL--FMYM-KPK---SK-ET------K-LF--DEIFGLSYW--VITP
MLNPIIYSLRNKEVKGAV-EK-V----------------IIR------------------
----------------------------KLHLRRI-----.
>M.domestica or179 complete cds.
----------------M--------------EKG----------NYTP------------
--V----TE------FFMMGLSNY-P-EIQV-FLY-VLCLLMY-LV--------ILLGNG
TLLTITILDSR-LH-T-PMYFFLGNLSFIDICYTSSSIPQMLVNF-TSK-RK----SMTF
IGCALQLVISL-GLGSTECLLLAIMAFDRYVAICSPLRYTIIMNRGICIHMAAWTW----
--------ILGFLIALVQS-VLALILPFC-E-N-IID--HVACEILAL-LKLI--CVD-I
S--LNIFIMIIASIILLITPLVFIFFSYVFILSTILRINSTEGR--KKAFS-------TC
SAHLTVVILFYGSAL--FMYM-KPK---SK-DT------K-LF--DEIFGLSYW--VITP
MLNPIIYSLRNKEVKEAV-EK-V----------------LIR------------------
----------------------------NLYLRKM-----.
>M.domestica or1407 complete cds.
----------------M----------------G----------NFTA------------
--V----TE------FFLVGLSNY-P-GLQM-SLY-VLCLLMY-LV--------ILVGNG
ILIIISILDPH-LH-T-PMYFFLGNLSFLDICYTSSLIPQMLFNF-ASE-RK----SITF
IGCGLQMVLSL-GLGSTECLLLAVMAFDRYVAICSPLRYTIIMNKGLCVQMASWTW----
--------IVGFMNSLVQS-VLTLILPFC-Q-N-IID--HLVCEILAL-LKLI--CVD-I
S--LNVFIMIIASIILLITPLVLIFFSYVFILLTILKINSTEGR--KKAFS-------TC
SAHLTVVILFYGSAL--FMYM-KPK---SK-DT------K-LF--DEIFGLSYW--VFTP
MLNPIIYSLRNKEVKEAV-EK-V----------------LIR------------------
----------------------------NLYLRRM-----.
>M.domestica or1131 complete cds.
----------------M--------------EVT----------NKTI------------
--L----TE------FILLGLSKY-P-KLEI-FFF-VLCMIIY-MI--------VLFGNS
VIILLSILDSH-LH-T-PMYFFLSNLSFLDICYTSSFVPKMLVNF-LST-RK----SMSV
LGCAAQMSISF-AMGTTECVLLAVMAYDRYVAICNPLRYPIIMKRTVYVYLTALCW----
--------LIGSLNSLFQT-ILTMQLPFC-GKN-VID--HFTCEILAV-MHLA--CVD-I
S--LNELIMLVATIILTLTPLLLIFVSYVFILSTILKIRSAEGR--SKAFS-------TC
SAHLTVVIIFYGTIL--FMYM-KPK---SK-ASL-------TT--DKLIAMFYG--IFTP
MLNPIIYSLRNKDVNAAV-KK-M----------------LSR------------------
----------------------------KLYLQKM-----.
>M.domestica or1302 complete cds.
----------------M--------------NGG----------NESI------------
--V----LE------FLLLGLSKH-P-KIEI-FLF-VLCLGIY-LV--------ILLGNS
YLIILSIVDSN-LH-T-PMYFFLSNLSFIDIFGTSSCVPLMLVNF-LSV-RK----TISF
AGCALQMYLTH-ALGTTECVLLAMMAYDRYVAICNPLRYTIIMNTRVCVQLAAVSW----
--------IVGTINSLVQT-ILALRLSFC-GNN-IID--HFFCEILAL-LKLA--CVD-I
S--LNNFVMMVAVVLVTMTPVLLILISYMFILATILRLNSAEGR--KKAFS-------TC
SAHLAVVIIFYGTLL--FMYS-KPK---AK-DS------D--S--DKVIALFYA--AVTS
MLNPIIYSLRNNEVKAAV-KK-L----------------I--------------------
------------------------------FSIRT-----.
>M.domestica or190 complete cds.
----------------M--------------DGT----------NQTI------------
--V----ME------FILLGLSKH-H-NVEI-ILF-VLCLGIY-LV--------ILLGNS
FLIVLNILDSN-LH-T-PMYFFLSNLSFMDIFGTSSFVPLMLVNF-LSV-RK----IVSL
QGCALQMYLTL-ALGTSESVLLAMMAYDRYVAICNPLRYTIIMNMRVCVQLAALSW----
--------IIGGINSLVQT-TLAWRISFC-GNN-IID--HFFCEILAV-LKLA--CVD-I
S--LNAFVMMIALVLVTLTPVLLIFISYVFILATILRLNSAEGR--KKAFS-------TC
SAHLAVVIIFFGTIT--FMYS-KPK---AK-DP------D--S--DKLIALFYG--AVTS
MLNPIIYSLRNKEVKAAL-KK-V----------------I--------------------
------------------------------DSSRT-----.
>M.domestica or1488 complete cds.
----------------M--------------NGV----------NQTI------------
--V----LE------FFLLGLSKH-H-NVEI-FLF-VLCLVIY-LV--------ILLGNS
SLIILSIVDSN-LH-T-PMYFFLSNLSFMDIFGTSSFVPLMLVNF-LEV-RK----TVSF
PGCALQMYLTL-SMGTSECVLLALMAYDRYVAICNPLRYTIIMNTRVCVQLAALSW----
--------LIGSINSLVQT-ILALRLSFC-GNN-IID--HFFCEILAV-LKLA--CID-I
S--LNAFVMIVAVLLVTLTPVLLIFISYVFILATILRLNSTEGR--KKAFS-------TC
SAHLAVVIIYFGTIL--FMYL-KPK---AK-DP------D--S--DKLIALFYG--AVTS
MLNPIIYSLRNKEVKAAV-KK-L----------------M--------------------
------------------------------FSDRT-----.
>M.domestica or1008 complete cds.
----------------M--------------EKI----------NETS------------
--V----TE------FFLKGLSGY-P-RLEI-IFF-VLILVMY-VV--------ILLGNG
ILILISILDPH-LH-T-PMYFFLSNLSFLDICYTSTSIPPTLVSF-LSQ-RK----TISF
SGCTVQMFLGL-AMGTTECVLLAMMAFDRYVAICNPLRYPIIMSKIVYVQMAAGSW----
--------AAGGVNSLVQT-ILVVQLPFC-RNN-VIN--HFSCEILAV-MKLA--CAD-I
S--GNEFIMLVATTVFTLTPLLLIVVSYTLIISSILKIHSAEGR--SKAFS-------TC
SAHLTVVIIFYGTIL--FMYM-KPK---SK-PSLNSDKLQ-TT--DKLISMFYG--VMTP
MMNPLIYSLRNKDVKEAV-K--L----------------LGR------------------
----------------------------KIFSK-------.
>M.domestica or176 complete cds.
----------------M--------------EKT----------NETS------------
--V----TE------FFLKGLSGY-P-RLEI-IFF-VLILVMY-VV--------ILLGNG
ILIVISILDPH-LH-T-PMYFFLSNLSFLDICYTSTSIPSALVSF-LSE-RK----TISF
SGCAVQMFLGL-AMGTTECVLLGMMAFDRYVAICKPLRYPTIMSKAAYVPMAAGSW----
--------VVGGVNSLVQT-VLVVRLPFC-RNN-VIN--HFTCEILAV-MKLA--CAD-I
S--GNEFTMLVATTLFILTPLLLIFVSYTLIIFSILKIHSAEGR--SKAFS-------TC
SAHLTVVIIFYGTIL--FMYM-KPK---SK-ESLNSDKLQ-AT--DKLISMFYG--VMTP
MMNPLIYSLRNKDVKQSV-KH-V----------------LGR------------------
----------------------------KFFSKQM-----.
>M.domestica or175 complete cds.
----------------M--------------EEV----------NQTT-Y----------
--V----TR------FVLLGLSAH-P-KLEK-IFF-VLILVMY-LV--------ILLGNG
VLIIITIYDSH-LH-T-PMYFFLGNLSFLDICYTTSSVPLILDSF-LTP-RK----TISF
SGCAVQMFLSF-AMGATECVLLSMMAFDRYVAICNPLRYPIIMSKSAYVPMAMGSW----
--------IAGAVNSIVQT-SLAMQLPFC-GDN-VIN--HFTCEILAV-LKLA--CAD-I
I--TNVISMVVANMIFLVMPVLFIFVSYVFIISTILRIPSAEGK--RKAFS-------TC
SAHLTVVIIFYGTIL--FMYA-KPK---SK-DSLGVDKQQ-IA--DKLISLFYG--VVTP
MLNPLIYSLRNKDVKTAV-KN-M----------------LTQ------------------
----------------------------KLFTE-------.
>M.domestica or1373 complete cds.
----------------M--------------EGA----------NQTT------------
--V----TE------FVLLGLSGH-P-MLET-VFF-VLVLWMY-LV--------ILLGNG
ILIIVTVYDSH-LH-T-PMYFFLGNLSFLDICYTTSSVPLVLDSF-LTQ-RK----TISF
SGCTVQMFLSF-AMGATECVLLSMMAFDRYVAICKPLRYPVIMSKGTYVSMATGSW----
--------IAGAITSTVQT-SLAMKLPFC-GDN-VIN--HFTCEILAV-LKLA--CAD-I
L--PNVISMTVADIIFLVFPVLFIFTSYVFILSTILRIPSAEGR--RKAFS-------TC
SAHLTVVIIFYGTIF--FMYV-KPK---SK-DSLGVTKED-VT--DKFISMFYG--LVTP
MLNPLIYSLRNKDVKTAV-KR-L----------------LGQ------------------
----------------------------KIFTK-------.
>M.domestica or177 complete cds.
----------------M--------------EGT----------NQTI------------
--V----TE------FVLLGLSNY-P-KIKI-IFF-VLVLWMY-LI--------ILLGNG
VLIIVSIYDSH-LH-T-PMYFFLGNLSFLDICYTTFTVPLTLDSF-LTL-RK----TISF
SSCAIQMFLAF-AMGATECVLLSMMAFDRYVAICKPLRYPVIMSKGTYVAMASVSW----
--------VAGVLNSVVQT-SLAVRLPFC-ADN-VID--HFICEILAV-LKLA--CGD-I
S--INVLSMAGSNFIFLVIPLISITISYIFILNAILRIPSTEGR--HKAFS-------TC
SAHLTVVIIFYGTIF--FMYA-KPK---SK-NSIRADN-D-IT--DKFITLFYS--VVTP
MLNPIIYSLRNKDVKAAV-KN-I----------------LKS------------------
----------------------------KTF-H-------.
>M.domestica or1294 complete cds.
----------------M--------------NET----------NHPT------------
--V----KE------FILLSLSDY-P-KLET-ILF-VLILWMY-LI--------ILLGNG
VLITATIYDSH-LH-T-PMYFFLSNLSFLDICYTTSSVPLILDSF-LTP-KK----TISF
SSCAVQMFLSF-AMGATECMLLSMMAFDRYVAICNPLRYPAIMSKTTYVSMAAGSW----
--------MAGAIDSIVQT-SLAVQVPFC-DAN-VID--HFVCEILAV-LKLA--CGD-I
T--INVLSMMGSNLIFLVIPLISISISYIFILATILRIPSAEGR--RKAFS-------TC
SAHLTVVIIFYGTIF--FMYA-KPK---AK-DSFNSNKQD-II--DKFISLFYG--VVTP
MLNPIIYSLRNKDVKTAV-KT-M----------------LSQ------------------
----------------------------KCFTKKI-----.
>M.domestica or1415 complete cds.
----------------M--------------TKGENHT------IWTH------------
---------------FFLEGFSKY-P-KLEM-ILF-AFSLVMY-LI--------TLLGNS
TLIVISILDVR-LH-T-PMYFFLGNLSFMDICYTSSSIPTLLVNL-LAT-EK----TIIF
SGCVLQMYLSL-AMGSTECVLLAMMAYDRYVAICNPLRYSIVMNQRVCVQMAAGSW----
--------ITGCLTALLET-SSALQVPLC-GN--VID--HFTCEILAM-LKLA--CST-S
L--LIDMVMLVVSVLLLPIPMLLICISYFFILSTIWKINSAEGR--NKAFS-------TC
GAHLTVVVLYYGAAL--SMYL-KPS---SA-SS------Q-ET--DKVISLLYG--VLTP
MLNPIIYSLRNKEVKEAA-KK-F----------------LRR------------------
----------------------------NSPLSET-----.
>M.domestica or1297 complete cds.
----------------M---------------------------IWST------------
--V----AE------FTLEGFSQY-P-KLEI-ILF-ILCLLMY-LI--------TLLGNS
ILITISILDIH-LH-T-PMYFFLSNLSFMDICYTTSSVSPLVVKI-IGK-RN----TVPF
IGCALQMYLSL-AMGSTECLLLAVMAYDRYVAICHPLRYPIIMNKRVCLQMAAGSW----
--------ITGCLTALLET-SSALQLPLC-GS--AIN--HFTCEILAL-LKLA--CTS-S
L--VMDMIMLVVSVLLLPIPMFLICISYSFILFTILRINSADGR--NKAFS-------TC
SAHLTVVILYYGTAL--SMYL-KPS---SV-DS------Q-ET--DKFITLFYG--VVTP
MLNPIIYSLRNKEVKGAV-KK-L----------------LRR------------------
----------------------------NVFSQRL-----.
>M.domestica or417 complete cds.
----------------M-------------------ES------SNLT-S----------
--V----TD------FILLGLSSR-P-ELQV-YLF-FLFLMVY-LM--------ILLANL
LIVLLILVDSC-LH-T-PMYFFLTNLSILEVSYTSCVIPQMLGHF-LAE-RR----SLSF
SRCAIQFYMFL-FFGIAECYILSVMAYDRYVAIRDPLRYTVIMSWKVCGGLAAGCW----
--------VGGFIASTVDT-AATFQLLFC-REN-VIN--HFMCEMPAL-LHLS--CTD-T
S--HVEMVMNILCIFTLLCPVTFITFSYIHIIHVVLHIRSAQGR--RKAFS-------TC
SSHLLVVMVLYGTVL--SLYI-RPR---SL-SS------P-KY--DKIIAIFYV--AFTP
IFNPLIYSLRNNEVKMAL-RKLL-------------------------------------
----------------------------------GKIRNT.
>M.domestica or1021 complete cds.
----------------M-------------------ES------LHLS-S----------
--V----TE------FILLGLSSR-P-ELQV-HLF-LLFFMIY-LM--------ILLGNL
LIVLLTLRDSR-LH-T-PMYFFLTNLSIIEVCFTSCAFPQMLVHF-LAK-KK----SISF
SCCVIQFYTFL-SFGIAECYILSVMAYDRYVAIRDPLRYSVIMNWGVCGRLAAASW----
--------LGGFVFSAVDT-VTTFQLSFC-RDN-IIN--HFVCEMPAL-LHLS--CSD-T
T--QAELVMHVLCIFTLFCPITLVIISYAQIIIAVLRVRSAQGR--RKAFS-------TC
SSHLLVVTLFYGTII--SLYT-KPR---SL-SS------P-EY--NKIVSVFYA--AFTP
TLNPLIYSLRNKEVKMAF-RRLL-------------------------------------
----------------------------------GKPESA.
>M.domestica or1307 complete cds.
----------------M-------------------ES------PNLT-S----------
--V----TE------FILLGLSSW-P-ELQV-HLF-LLFLMIY-LM--------ILLGNL
LIVLLILRDSR-LH-T-PMYFFLINLSILEVCYTSCVFPQMLVHF-FAE-RK----SISY
SCCVIQVYTFL-SFGIAECYILSVMAYDRYVAIRDPLRYTVIMNWGVCGRLAAASW----
--------LGGFMASTVAT-VTTFQLSFC-WDN-VIN--HFLCEMPAL-LHLS--CSD-T
N--HAELIMQVLCIFTLLSPVTFIILSYTQIIIAVLRIRSAQGR--RKAFS-------TC
SSHLLIVTLFFGTVI--SLYM-NPH---SL-ST------P-EY--NKIVSVFYI--AFTP
TLNPLIYSLRNKDVKMAL-RRLL-------------------------------------
----------------------------------GKPEDA.
>M.domestica or1306 complete cds.
----------------M-------------------ES------PNLT-S----------
--V----TE------FILLGLSSR-P-ELQV-HLF-LLFLMIY-LM--------ILLGNL
LIVLLILRDSR-LH-T-PMYFFLINLSVLEVCYTSCVFPQMLVHF-FAE-RK----SISY
SCCVIQVYTFL-SFGIAECYILSVMAYDRYVAIRDPLRYTVIMNWGVCGRLAAASW----
--------LGGFMASTVDT-VTTFQLSFC-RDN-VIN--HFLCEMPAL-LHLS--CSD-T
N--HAELIMQVLCMFTLLSPVTFIILSYTQIIIAVLRIRSAQGR--RKAFS-------TC
SSHLLIVTLFFGTVM--SLYM-KPH---SL-ST------P-EY--NKIVSVFYI--AFTP
TLNPLIYSLRNKDVKMAL-RRLL-------------------------------------
----------------------------------GKPEDA.
>M.domestica or201 complete cds.
----------------M--------------NNL--ET------ENYT-K----------
--I----TK------FILVGVSEQ-P-MLQI-ILF-MLGLTMY-LI--------TIIGNS
LIIVVIILDAR-LH-T-PMYFFLSNLSLLDICGSTTTAPQSLINC-LQD-YP----SISY
NACYAEMGISL-CFAVTECFLLAIMAYDRFIAISNPLRYMVIMNKAVCIGLTMTSW----
--------LISFLVSVI-P-LLVTPVSFC-GQN-VVN--HFACEMQAV-MKLV--CSD-T
S--TSLVLIFIGSIFTLIFPFGLIIISYLRIIVAVLRIRSAEGR--RKAFS-------TC
GSHLMVVTIYYGTLI--YMYV-KPQ---SK-ES------E-DK--DKIISIFYG--AVTP
MLNPLIYTLRNKDVKGAL-KK-I----------------TGQ------------------
-------------------------------------AKA.
>M.domestica or203 complete cds.
----------------M--------------DGL--QR------TNYS-E----------
--V----TE------FILVGFSQK-P-HVQV-AFF-TGLLCFY-IF--------TVWGNS
LIITVIQRDTQ-LH-T-PMYFFLSNLSFLDICYTTSWEPYVLAQC-FKD-FP----TISY
TSCYAQMTISL-FLGMTECLLLAIMAYDRFVAISNPLRYTVIMSNQVCLQMAVGTW----
--------AGAFLLSVM-P-IVAIPAQYC-GHN-VIN--HFTCEIQAL-LKLV--CSD-T
P--MSLILGLVISTFTLPLPFTFILISYIRIVAAVLRIRSTEAR--LKAFS-------TC
GSHLTVVTIFYGTAI--YMYL-KPQ---SK-ES------Q-DQ--DKVISILYG--AVTP
MLNPLIYTLRNKDVKGAL-RK-L----------------IGG------------------
------------------------------------KEKS.
>M.domestica or204 complete cds.
----------------M--------------DGL--QR------TNYS-E----------
--V----TE------FILVGFSQK-P-HVQV-AFF-TGLLCFY-LF--------TVWGNS
LIITVIQRDTQ-LH-T-PMYFFLSNLSFLDICYTTSWEPYVLAQC-FKD-FP----TISY
TSCYAQMTISL-FLGMTECLLLAIMAYDRFVAISNPLRYTVIMSNQVCLQMAVGTW----
--------ASAFLLSVM-P-IVAIPAQYC-GHN-VIN--HFTCEIQAL-LKLV--CSD-T
P--MSLILGLVISTFTLPLPFTFILISYIRIVAAVLRIRSTEAK--LKAFS-------TC
GSHLTVVTIFYGTAI--YMYL-KPQ---SK-ES------P-DQ--DKVIFIFYG--AVTP
MLNPLIYTLRNKDVKGAL-RK-L----------------AGG------------------
------------------------------------KEKS.
>M.domestica or207 complete cds.
----------------M--------------DG-----------RNDT-A----------
--V----TY------FILLGLSEY-P-RAQA-IFF-CLLLVSY-LT--------TVLGNS
LILFLIHYDSR-LH-T-PMYFFLSNLSFLDICYTSSSLPQVLVNC-LVR-IP----AISL
GQCLAQMCAGL-YLGVVECLLLAVMAYDRCVAIGDPLRYPVRMSAQLCAQLAVASW----
--------VSAFLLTVI-P-TLTTPLEFC-GHH-IIN--HFSCELLAV-LKLA--CND-L
R--LNELFMMASSSLTLLAPFAFILASYGRILRAVLKMRSAEGR--KKAFS-------TC
SSHLTVVIVFYGTAI--SMYM-MPQ---DK-AS------R-DR--DKIISILYG--VLPP
MLNPLIYSLRNKDVKGAL-KK-L----------------MGK------------------
------------------------------------KDVS.
>M.domestica or1020 complete cds.
----------------M--------------DG-----------RNNT-P----------
--V----TY------FILIGLSEY-P-RAQA-IFF-CLLLVCY-LV--------ILLGNS
LILFLIHYDSR-LH-T-PMYFFLSNLSFLDICYTSVTVPQMIIYC-LVT-IP----IISL
GECLVQMSASL-YLGVVECLLLAIMAYDRCIAIGDPLHYSVRMGPQLCAQLAGAAW----
--------VSAFFLTVV-P-VLTMPLEFC-GNH-IIN--HFFCELLVI-FKSA--CND-L
R--VYELLTVAISSLILLVPFTFILASYGRILGAVLKMRSTKGR--KKAFS-------TC
SSHLTVVIIFYGTTI--SMYM-MPQ---DK-AS------S-DR--DKIISMLYV--VVTP
MLNPLIYSLRNKDVKGAL-QK-L----------------LGE------------------
------------------------------------KNVP.
>M.domestica or1019 complete cds.
----------------M--------------DG-----------RNNT-P----------
--V----TY------FILIGLSEY-P-RAQA-IFF-CLLLVCY-LV--------ILLGNV
LILFLIHYDSR-LH-T-PMYFFLSNLSFLDICYTSASVPQMIINC-LVT-IP----IISL
GECLVQMCASL-YLGVVECLLLAIMAYDRCIAIGDPLRYSVRMGPQLCAQLAGAAW----
--------VSAFLLTVI-P-TLTTPLEFC-GHH-IIN--HFSCELLAV-IKLA--CND-L
R--YNEYFMMASSFLTLLLPFAFILASYGRILRAVLKMHSTKGR--KKAFS-------TC
SSHLTVVVIFYGTAI--SMYM-MPQ---DK-AS------R-DR--DKIISMLYG--VVTP
MLNPLIYSLRNKDVKGAL-QK-L----------------CGE------------------
------------------------------------KTTT.
>M.domestica or208 complete cds.
----------------M--------------DG-----------GNET-D----------
--V----TY------FILVGFSEH-P-KAQV-IFF-CFLLMSY-LI--------ILIGNS
LILFLIHYDSR-LH-T-PMYFFLSNLSFLDICYTSSSVPQILINC-LVK-IP----SISL
GQCLAQMCAGL-YLGVAECLLLAVMAYDRCIAIGDPLRYSVRMSFQLCIKLAVASW----
--------VTAFLLTVV-P-TLTMPLEFC-GHH-MIN--LFSCELLAI-LKRA--CND-L
K--FYEWLMMATSSLTLLAPFTFILSSYGRILGAVLKMHSAEGR--KKAFS-------TC
SSHITVVVIFYGTAI--SAYM-IPQ---GK-AS------Q-DQ--DKIISMLYG--ILPP
MLNPLIYSLRNKDVKEAL-KK-L----------------MGE------------------
------------------------------------EDVS.
>M.domestica or1433 complete cds.
----------------M--------------DR-----------RNGT-D----------
--V----TY------FILIGLSEY-P-RAQL-IFF-CILLVAY-IV--------TLLGNS
LILLLIHYDPQ-LH-T-PMYFFLSNLSFLDICYTSSTVPQMLINC-LVR-TP----IISL
TECLAQMCVLL-YLGVVECLFLAIMAYDRFVAISNPLHYAVKMGPQLCLQLAVVPW----
--------FVSFIIAVV-P-ILTMPLDFC-GHY-IIN--HFSCELLAI-IKLA--CND-L
K--FFELLIMATCSLTLLLPFTFILVSYGHILVAVLKMRSADGR--KKAFS-------TC
SSHLTVVVIFYGTAI--SMYM-MPQ---DK-VS------R-DK--DKIISMMYC--IVTP
MLNPIIYSLRNKDVKXAL-RK-L----------------IGK------------------
------------------------------------KSDS.
>M.domestica or1375 complete cds.
----------------M----------------QELIW------RNQS-S----------
--V----SE------FILLGFSKE-P-QSRL-ILF-TFFFLLY-LS--------TLLGNG
LIITLIYLDSR-LH-T-PMYFFLSVLSLLDMSYVTTTVPQMLANL-VHP-KK----TISY
TGCVAQMFIFL-VLGIAECILYAIMAYDRYVAICHPLHYTLIMNRLTCAVMAAICW----
--------AIGLLGALVYT-VFTMHLPYC-GPN-EIN--HFFCEVPAV-LKLA--CAD-T
S--LNDQVDFFLGFILLLVPLSLILASYTRIFAAILRIRSTQGK--LKSFS-------TC
ASHITVVIMFYGPAM--VMYM-RPG---SK-SS------P-EH--DKKLALFYN--VVSA
FLNPIIYSLRNKDVKGAF-LK-II----------------IK------------------
-------------------------KD----IPQ------.
>M.domestica or1015 complete cds.
----------------M------------------LPA------SNHS-S----------
--V----TE------FILLGFSSD-S-TSNR-ILF-IIFLLLY-LC--------SVLGNG
LIILLISLDSH-LH-T-PMYFFLSVLSLLDLGYVTNTVPQMLVHL-LSS-SK----FISF
GGCWLQMYIFS-ALGLSECIIFVVMAYDRYVAICFPLRYTLILNWNLCVRLVVGTC----
--------TCGFFLSLPHT-YFTMSLPFC-GPN-MVN--HYFCEGPSV-RSLA--CMD-T
H--LIEVVDFIISVFIVLVPLSLILASYVRITMSILKIKSTQGR--FKAFS-------TC
ASHLTVVTLFYGPAI--YIYM-RPN---SN-YS------P-ER--DKQVSLFYN--VFTA
LFNPVVYSLRNKDIKAAF-IK-VV----------------MR------------------
-------------------------NR-----IA------.
>M.domestica or1016 complete cds.
----------------M------------------FPA------SNHS-S----------
--I----SE------FLLLGFSSD-S-TSNR-ILF-IIFLLLY-LC--------SVLGNG
LIIILISLDSH-LH-T-PMYFFLSVLSLLDMGYVTTTVPQMLVHL-LSS-SK----LISF
GGCWLQMYVFG-ALGLSECIIFVVMAYDRYVAICFPLRYTLILNWDLCVRLVLGTC----
--------TCGFFFSLPHT-YFTMSLPFC-GPN-MVN--HYFCEGPSV-RSLA--CMD-T
H--LIEVVDFVISIFMVLVPLSLILASYVRITMSILKIKSTQGR--FKAFS-------TC
ASHLTVVTLFYGPAI--YIYM-RPN---SN-YS------P-ER--DKQISLFYN--VFTA
LFNPVVYSLRNKDIKAAF-IK-VV----------------VR------------------
-------------------------NR-----IA------.
>M.domestica or194 complete cds.
----------------M--------------ADA----------NITF------------
--V----TE------FFFLGLSSK-P-RDQF-ILF-IMFLFFY-LL--------TVLGNL
IIITVIQIEPR-LQ-T-PMYFFLTNLSFLDICYTSTNVPQMLSNM-VGK-KK----TISF
TGCAIQMYFSL-SFGMIECVLLGVMAYDRYVAICVPLHYTIIMNRRSCIHMAAISW----
--------ASSFLSSMVIN-VLTLSLPYC-GPN-VLN--HFFCEVPSV-LRLA--CTD-T
S--VTELVVFIFSIIIVFIPFLLIVISYARILLSVLRMHSAEGR--LKALS-------TC
ASHLTVVALFYGTAI--FMYM-RPQ---SK-SS------R-SG--GKIIAVFYT--IITP
MLNPLIYSLRNKDVKGAL-KK-A----------------ISK------------------
----------------------------HSLA--------.
>M.domestica or241 complete cds.
----------------M----------------------------NQT-L----------
--V----KE------FILMGFPVK-H-DIQM-FLF-GLFSLLY-AF--------TLMGNG
VIFGLICLDSR-LR-T-PMYFFLSHLAIVDISYACNTVPQMLANL-LDP-IK----PISY
AGCITQTFLFL-TFAHTECLLLVVMSYDRYVAICHPLRYSVIMSWRVCITLALTSW----
--------VLGCLLALVHL-FLLLPLPFC-GSQ-KIN--HFFCEIIAV-LRLA--CAD-T
H--INEILVLAGAASVLVGPLSSIVISYIRIISAILHMQSKEGR--QKAFS-------TC
SSHLCVVGLFYGTAI--IMYI-GPK---HG-SH------K-GQ--KKYLLLFHS--LFNP
MLNSLIYSLRNNEVKGAL-KR-VL----------------GK------------------
-------------------------TRSS-----------.
>M.domestica or1017 complete cds.
----------------M--------------------W------ENQT-M----------
--I----TE------FILLGFSIG-S-EIQI-FLF-VLFSLFY-VL--------TLLGNG
IILGLICLDSH-LH-I-PMYFFLSHLSIVDISYASNNVPKMLVIL-LNK-GK----TISF
APCIMQIFLYL-AFAHVECLILVVMSYDRYVAICHPLRYTVIMSWRLCTTLTIISW----
--------AFSFLLALVHV-VLILRLPFC-GPQ-EVN--HFFCEILSV-LKLA--CAD-T
Q--LNQLVIFTACVFILVGPLCLVLISYMRILSAILRIQSGEGR--KKAFS-------TC
SSHLCVVGLFFGSAI--IMYM-TPK---SS-HP------E-EQ--QKILSLFYS--LFNP
MLNPLIYSLRNAEVKGAL-RR-ML----------------KK------------------
-------------------------ENHSSKM--------.
>M.domestica or242 complete cds.
----------------M--------------------E------NNQT-L----------
--I----TE------FILLGFPIG-P-EMQL-FLC-VIFSLLY-IL--------TLLGNA
VILGLICLDSR-LH-T-PMYFFLSHLAIVDISYASNNVPKMLANF-LSQ-TS----TISF
VPCITQTFLYM-AFAHTECLILVVMSYDRYVAICHPLRYTVIMSWRLCTTLTIISW----
--------IFGSHLALVHV-LLLLRLPFC-GPQ-EVN--HFFCELLSV-LKLA--CAD-T
R--LNQLVIFVASVFILVGPLLLVLVSYMYILRAILRIQSGEGR--KKAFS-------TC
SSHLCVVGLFFGSAI--VMYM-TPN---TS-HP------E-EQ--QKILSLFYS--LFNP
TLNPLIYSLRNSEVKGAL-RR-AL----------------GK------------------
-------------------------DRPR-----------.
>M.domestica or769 complete cds.
----------------M--------------KVL----------NH---T----------
--T----TD------FILLELFAS-T-KTDL-LLL-LLVILIF-LI--------AFLGNS
TMILLIYVDHH-LH-T-PMYFLLSQLSLMDLVYICSTIPKMAFNF-LSE-DN----SISI
VACGFQSFCFL-VIEGGEGLLLASMAYDRYVAICRPLHYPVLMNKRMCLLMITGSW----
--------VSSSINSIFHT-VYALSMPYC-KSR-IIN--HFFCDIPAM-VPLA--CMN-I
W--AYEYTVFFSTNLFLLVPFLGIMTSYGRVLYAVHHMRSSQGK--EKAFT-------TC
STHLTVVTFYYAPFV--YTYL-RPS---SL-CS------P-EE--DKNMAVFYT--ILTP
VLNPIIYSLRNKEVLGAL-KR-V----------------SRK------------------
------------------------------ILSQKE----.
>M.domestica or1028 complete cds.
----------------M--------------EEW----------NH---T----------
--T----TG------FILLGLFAP-T-KTGL-LLF-LLVVLIF-LV--------AFLGNS
TMILLIYVDHH-LH-T-PMYFLLSQLSLKDLVYICSTVPKMAFNF-LSG-DN----SISI
VACGFQSFCFL-VIAGGEGLLLASMAYDRYVAICRPLHYPVLMNKRMCLLMITGSW----
--------VSSSINSIFHT-VYALSMPYC-KSR-IIN--HFFCDIPAM-VPLS--CMN-I
W--AYEYTVFFSTNLFLLVPFLGIMTSYGRVLYAVHRMRSSQGK--KKAFT-------TC
SMHLTVVTFYYAPFV--YTYL-RPS---SL-CS------P-EE--DKNMAVFYA--ILTP
VLNPIIYSLRNKEVLGAL-KR-V----------------SRK------------------
------------------------------ILSQKE----.
>M.domestica or1376 complete cds.
----------------M--------------EEW----------NH---T----------
--T----TG------FILLGLFAP-T-KTGL-LLL-LLVVLIF-LV--------AFLGNS
TMILLIYVDHH-LH-T-PMYFLLSQLSLMDLVYICSTVPKMAFNF-LSG-DN----SISI
VACGFQSFCFL-VIAGGEGLLLASMAYDRYVAICRPLHYPVLMNKRMCLLMITGSW----
--------VSSSINSIFHT-VYALSMPYC-KSR-IIN--HFFCDIPAM-VPLA--CMN-I
W--AYEYTVFFSTNLFLLVPFLGIMASYGRVLYTVHHMRSSQGK--KKAFT-------TC
STHLTVVTFYYAPFV--YTYL-RPP---SL-RS------P-EE--DKNLAVFYT--ILTP
MLNPIIYSLRNKEVLGAL-QR-V----------------SGR------------------
------------------------------ILSKKE----.
>M.domestica or770 complete cds.
----------------M--------------EEW----------NH---T----------
--T----TG------FILLGLFAP-T-KTGL-LLF-LLVILIF-LI--------ALLGNS
TMILLIWMDGH-LH-T-PMYFLLSQLSLMDLMYICCTVPKMVVNY-LSG-DN----SISF
VGCGFQSVCFL-IMACAEGLLLASMAYDRYVAICRPLHYPVLMNKRMCLLMITGSW----
--------VSSSINSISHT-VYALSMPYC-KSR-IIN--HFFCDIPAM-VPLA--CMD-T
W--AYEYTMFFSTNLFLLVPFLGIMASYGRVLYAVHHMRSSQGK--KKAFT-------TC
STHLTVVTFYYAPFV--YTYL-RPP---SL-RS------P-EE--DKNLAVFYT--ILTP
MLNPIIYSLRNKEVLGAL-QR-V----------------SGR------------------
------------------------------FLPQKE----.
>M.domestica or771 complete cds.
----------------M--------------EEW----------NQ---T----------
--T----TG------FFLRGLFPP-T-SARL-FLF-LLVFLIF-LI--------AFLGNS
IMILLISVDRH-LH-T-PMYFLLSHLSLMDLMYICSTVPKMTVNF-LSG-NN----SISF
VGCGFQSVCFL-LTGGVEALLLVGMAYDRYVAICRPLHYPILMSKRICLLMIAGSW----
--------VFSSANAISHT-VYAFHIPYC-KSR-VIN--HFFCDIPAM-LPLA--CMD-T
Q--TYEYTVFFSTNIFLLVPFIGIMTSYGRVLFAIYHMHSSQGK--KKAFT-------TC
STHLTVVTFYYAPFT--YTYL-RPP---AF-RY------P-EE--DKNLAVFYT--ILTP
MLNPIIYSLRNKEVLGAL-RR-V----------------FGK------------------
------------------------------ALPKKEDLGL.
>M.domestica or761 complete cds.
----------------M------------------LEE------KNHTFS----------
-------KD------FILLGILDP-N-KYGF-LFL-SFLLIIF-MV--------AIMGNS
ILILLIRLDIR-LH-T-PMYFLLSHLSFMDILHISNIFPKMANNF-ISG-RK----SITF
TGCGFQVFFSL-IFLGAECLLLTVMSYDRYVAICHPLRYPILMSHRISVIMAASCW----
--------LVAIINSTIHT-TYVLYIPFC-GTR-AID--HFFCEVPAM-LKLS--CVD-T
S--HYERGVYVSAVFFLLIPFSIILASYGQILRTVLHIKSMEAQ--KKAFS-------TC
SSHLTVVVMYYGPFI--FTYM-RPK---SY-HT------P-GQ--DKILAVLYT--ILTP
MLNPMIYSLRNKDVLCAM-KKVLG-------SVLMHRN----------------------
----------------------------------------.
>M.domestica or774 complete cds.
----------------M--------------ELW-----------NTT-L----------
--V----NS------FFLIGILQD-S-KSPE-VVC-AVITLLY-LI--------AMASNG
LLLLLITLDNR-LH-M-PMYFLLSQLSLMDLLFTSVVAPKTLVDY-LCG-QN----TISF
IGCGLQMFLAL-TLGGAEDILLAFMAYDRYVAIRYPLNYMVLMRPAVCWSMVAISW----
--------LLASLSALVYT-IYTMHFPFC-RTQ-EIH--HLLCEILPL-LKLA--CAD-T
S--QYELMVYTMGVTFLLIPLSAIVASYTLVLSAVFHMPSAQGR--QKALL-------TC
SSHLTVVGLYYGAAI--FMYV-LPS---AY-HS------P-RQ--DNILSVFYT--IITP
ALNPLIYSLRNKDVVGAL-KK-V----------------LGK------------------
----------------------------NSSEQR-----W.
>M.domestica or775 complete cds.
----------------M--------------ELW-----------NTT-L----------
--V----NS------FFLIGILQD-S-RSPE-VVC-AVITLLY-LV--------AMASNG
LLLLLITLDNR-LH-M-PMYFLLSQLSLMDLLLTSVVAPKTLADY-LCG-QN----TISF
IGCGLQMFSEL-TLGGAEDILLAFMAYDRYVAIRYPLNYMVLMRPAVCWSMVAISW----
--------LLASLSALVYT-IYTMHFPFC-KTQ-EIY--HLFCEILPL-LKLA--CAD-T
S--QYELMVYTMGVTFLLIPLSAIVASYTLVLSAVFHMPSAQGR--QKALL-------TC
SSHLTVVGLYYGPAT--FMYV-LPS---AY-HS------P-RQ--DNILSVFYT--IVTP
ALNPLIYSLRNKDVVGAL-KK-V----------------LGK------------------
----------------------------NSSEQR-----W.
>M.domestica or1031 complete cds.
----------------M--------------EFW-----------NTT-L----------
--V----NG------FFLIGIIQD-S-RSPQ-LVC-VIIIFFY-LV--------AMATNS
LLLLLIIMDNR-LH-V-PMYFLLSQLSLMDLLFTSVVAPKTLVNY-LCG-QN----TISF
TGCGLQMFLAL-TLGGAEDILLAFMAYDRYVAIRHPLTYMVIMRPKICWSMVATSW----
--------LLASLNALVHT-IYTMHFPFC-KSR-EIH--HLLCEIPPL-LKLA--CAE-T
S--QYKFILYTTGVTFLLMPLSAIFASYALVLTAVFHMPPTQGK--EKALL-------TC
SSHLTVVGLYYGAAM--FMYV-LPT---AY-HS------P-HQ--DNILSVFYT--IVTP
ALNPLIYSLRNKDVLGAL-KK-V----------------LGK------------------
----------------------------GPSVQR-----F.
>M.domestica or764 complete cds.
----------------M--------------EWG----------NYSM-Y----------
-------AD------FVLLGFFSN-T-KFPW-LFF-SLIFLVF-VI--------SVVSNV
IMIILIHIDPR-LH-T-PMYFLLSQLSIMDILYISTIVPKMLVDQ-LMG-QK----TISF
AGCTAQHFLYL-TLAGAEFFLLGLMSYDRYVAICNPLRYPVLMNRKVCLLIVTAAW----
--------LGGSVDGFLLT-PVTMQFPFC-ASR-EIN--HFFCEVPAL-LKLS--CTD-T
S--TYETAMYVCCIMMLLIPFSVISASYTRILITVYRMSEAEGR--RKAVT-------TC
SSHMVVVSLFYGAAM--YTYV-LPH---SY-HT------P-EQ--DKAVSAFYT--ILTP
MLNPLIYSLRNKDVTGAL-KK-A----------------LGQ------------------
-------------------------C-FSRRIRVF-----.
>M.domestica or766 complete cds.
----------------M--------------E-T----------LYQN-S----------
-------TD------FIFLGLFAN-S-KIPG-LIF-TILLSIF-VV--------AIMANV
VMILLIHVDSK-LH-T-PMYFLLSQLSVMDTVYICITVPKMLADI-LSE-EK----NISF
LGCAVQIFLYL-TLFGSESFFLGLMAYDRYVAVCNPLHYPLLMNHRVCLLMVIGSW----
--------IGGSLDGFMLT-PVTMSFPYC-GSR-KIN--HFFCEIPAV-LKLS--CAD-T
S--LYETLMYACCVLMLVVPISLISFSYIRILITVTQMKSAEGR--HKALT-------TC
SSHIMVVSIFYGAAF--YSNV-LPR---SF-HT------P-EK--DKIVSAFYT--ILTP
MLNPLIYSLRNKDVSAAL-KK-A----------------LRK------------------
-------------------------CASSQEIQVR-D---.
>M.domestica or765 complete cds.
----------------M--------------DGY----------NTTS-S----------
-------TD------FTLVGLFSN-R-ETSG-LLF-AIICAIF-FT--------ALLANG
IMIFLIYTDLH-LH-T-PMYFLLSHLSFIDMMYISTIVPKMLVDY-LLG-QR----TISF
VGCTAQHFLYL-TLVGAEFFLLGLMAYDRYVAICNPLRYPILMNRRVCLMIIAGSW----
--------FGGSLDGFLLT-PITMSFPFC-DSR-KIN--HFFCEAPAV-LKLA--CAD-T
A--LYETVMYVCCVLMLLIPFSVVIASYARILTTVHQMSSVEGR--KKAFA-------TC
SSHMTVVTLFYGAAM--YTYM-LPH---SY-HT------P-AQ--DKILSVFYT--ILTP
MLNPLIYSLRNKDVAGAM-KR-V----------------LGK------------------
-------------------------CKASHRVAGT-F---.
>M.domestica or1310 complete cds.
----------------M--------------DGD----------NRTN-P----------
-------IN------FFLMGFFSH-N-VASG-FIY-IIIFIIF-FI--------ALIANG
AMIFLINTDTQ-LQ-T-PMYFLLSHLSFIDIIYISTIVPKMLVSY-FSA-QE----TISF
VACTAQYFLYQ-TFVGAEFFLLGLMAYDRYVAICHPLHYSVLMSRQICLIILASSW----
--------FGGSLDSFLLT-PITMSLPFC-ASN-KIN--HFFCEAPTM-LRLA--CGD-K
A--IYEMVMYICCVMMLLIPFSVVIISYTKILITVHQMNSPEGR--KKALA-------TC
SSHIIVVTLFYGAAL--YTYM-LPQ---LY-HT------P-VK--DKIFSAFYT--ILTP
MINPLIYSLRNKDVTNAM-KR-V----------------LGR------------------
-------------------------CKRIPRVTGDEF---.
>M.domestica or1030 complete cds.
----------------M--------------KQTIWLE------NHTL-G----------
-------TD------FILIGLLSQ-S-KYPT-VSS-SVIFIVF-IV--------AVTGNA
TLILLIYCEPH-LH-T-PMYFFISQLSLMDMMYSFIIVPKMLLDQ-VTG-IH----NILI
PSCGMQMFLYL-TLVGAEFFLLAAMSYDRFVAICHPLRYPILMNHRVCKFLIIGCW----
--------FLGSIDGFMIT-SITMTFPFC-KSR-EIQ--HFFCETPAL-TKLS--CSD-T
S--FYKIAMYLCCFLMILIPVIVILGSYSLILLTVYRMNSVTGY--KKAFS-------TC
SSHMIVVILLYGAAA--YNYM-LPP---SY-HT------A-KK--DMMVSVFYT--IITP
ALNPFIYSFRNKDITGSL-RK-L----------------LAV------------------
-------------------------KRVTGTYGE------.
>M.domestica or763 complete cds.
----------------M--------------KQTMWLE------NHTL-G----------
-------TD------FILMGLFSQ-S-KHPT-LLC-SVIFIIF-MV--------ALIGNA
TLILLIQRDSH-LH-T-PMYFFISQLSLMDMMYISVTVPKMLLDQ-VTG-TH----SIST
PSCGIQMFLYV-TLVGTEFFLLAAMSYDRFVAICHPLRYPILMNHRVCILLVTVCW----
--------FLGSIDGFMLT-PITMNFPFC-KSR-EIQ--HFFCEVPAL-MKLS--CSD-T
S--VYETVMYLCCVLMLLIPITVISGSYSLILLTVHRMNSATGR--RKAFA-------TC
SSHMAVVILFYGAAI--YTYM-LPS---SY-HT------T-EK--DMIVSVVYT--ILTP
VLNPLIYSLRNKDVTAAL-KK-V----------------LWE------------------
-------------------------ELVLANLQK------.
>M.domestica or773 complete cds.
-----------------------------------------MNLGNQTSK----------
-------TD------FFLLGLFNT-S-ELHY-FLF-SLAFISF-LL--------TLLSNG
LMVFLIYVEVQ-LH-T-PMYFFLGQLSFMDMLLACTTVPKMATNF-LSG-RK----SISF
VGCGFQIFFFL-TLGGGECFLLAFMAYDRYVAITKPLRYPTIMTNCVCWLMAATSW----
--------LLGVLDGLIQG-LVTLTFPFC-GLR-VID--HFFCEVPAV-LALA--CAD-T
T--TFETVMYVCCVGMLLIPFLIILASYAQILVAVLQMTSTKGK--KKAFS-------TC
SSHLAVVILFYGTVI--SIYM-VPH---SHRSP--------GV--DKTVAAFYT--FFIP
TLNPFIYSLRNKDVMGAL-GKLLGKIRLCRNETVQVV-----------------------
----------------------------------------.
>M.domestica or1308 complete cds.
----------------M--------------EWSG---------NQTF-I----------
-------TH------FVLLGLFSH-T-PLHH-FLF-SLIMIMF-LV--------ALTGNG
LMILLINIDSR-LH-S-PMYFFLSWLSCMDLMLISTIVPRMAVDF-LSD-GG----YISF
TGCGLQILFFL-TLLGDECFLLAFMAYDRYVAISNPLRYSLVMNQRICWLMVAFSW----
--------LFGLIDGLIQA-VFTLHFPYC-GSK-EID--HFFCEVPAI-LKLA--CAD-T
S--LYESMIYVCCVLMLLLPFSVISASYLRILVAVLQMRSTEGR--KKAFA-------TC
SSHMTVVTLFYGAAM--VTYI-RPQ---AY-HS------S-KQ--DKVVSAFYT--MITP
MLNPMIYSLRNKEVTGAL-KK-L----------------LGR------------------
-------------------------CSCGQREDSQ-----.
>M.domestica or772 complete cds.
----------------M--------------GPW----------LNHS-L----------
--V----GD------FILLGIFSH-S-QTDL-VLF-SAVLVVF-TV--------ALAGNI
LLLFLIYSDAQ-LH-T-PMYFFLSHLSFMDLTLICTIVPKMADNF-IHE-RK----SISF
IGCGLQIGLFV-TLVGSEGLLLGLMAYDRYVAINHPLRYHVLMSQRVCLQIVGSSW----
--------AFGILDGLIQV-VAAMTFPYC-GSR-EVD--HFFCELLSL-LKLA--CAD-T
S--FFDTLIFSCCVFMLFLPFSIIVASYAKILRAVISMNSAQAQ--QKALT-------TC
SSHLAAVSLFYGAAM--FIYL-RPK---HY-RA------P-GH--DKIVSLFYT--VLTP
MLNPLIYSLRNREVMGAL-RK-K----------------LNR------------------
----------------------------WVTDCQK-----.
>M.domestica or1029 complete cds.
----------------M--------------GPW----------LNHS-L----------
--V----GD------FILLGIFSH-S-QTDL-VLF-SAVLVVF-TV--------ALAGNI
LLLFLIYSDAQ-LH-T-PMYFFLSHLSFMDLTLICTIVPKMADNF-IHE-RK----SISF
IGCGLQIGLFV-TLVGSEGLLLGLMAYDRYVAINHPLRYHVLMSQRVCLQIVGSSW----
--------AFGTLDGLIQV-VAAMTFPYC-GSR-EVD--HFFCEVPAL-LKLA--CAD-T
S--LFDTLLFSCCVFMLLLPFSIIVASYAKILRAVISMNSAQAR--QKALT-------TC
SSHLAAVSLFYGAAM--FIYL-RPK---RY-RA------P-GH--DKIVSLFYT--VLTP
MLNPLIYSLRNREVMGAL-RK-K----------------LNR------------------
----------------------------WVTDCQK-----.
>M.domestica or757 complete cds.
----------------M--------------RRN-----------NET-S----------
--M----ED------FILLGLFPE-F-RHSG-ILI-YILLMIY-II--------AFLGNS
LLILLIWGDSR-LH-T-PMYILLSQLSLIDLTLTSTIVPKMVTNF-CSG-TK----TISW
IGCGTQSFFFL-TLGMSECLLLTLMAYDRYVAVCNPLHYPVIMNFTVCLQMAIGCW----
--------IGGALSSLVHT-VYPMNFPIC-GSR-EIH--HFFCEVPVI-LKLS--CED-T
S--TYELVVMVTSIVLLVVPFSLITASYIAIFLTVLQMNSVKGR--RKALA-------IC
SSHLTVVSLFFGPNI--FIYM-TLS---SS-HS------P-EQ--DQALSVFSN--ILTP
MLNPVIYSLRNKEVVAAL-KK-V----------------LGK------------------
-----------------------------------CTLSL.
>M.domestica or760 complete cds.
----------------M--------------DKS-----------NET-S----------
--T----TD------FILLGLFPE-F-KYSG-FLV-SIIISFY-II--------AFTGNS
ILILLIWVDSR-LH-T-PMYFLLSQLSIIDVAYISSSVPKMALNY-YLG-KR----NISR
VGCGTQMFFCL-TLGGSECLLLTFMSYDRYVAICKPLHYPIIMCPRICLHMAVVSW----
--------VGGALNSLIQT-IYTMHFPVC-GSR-EIH--HFFCEMPAI-LKLS--CED-T
T--DYEMGIFVVSIVFILLPFSLIVTSYTLIFLTILHMNSPEGR--NKALA-------TC
SSHLTVVSLYLGPGI--VVYM-TPG---SS-HT------P-EL--TQGLSVFYT--ILTP
MLNPLIYSLRNKDVLASL-RK-T----------------MTK------------------
-----------------------------------NLISK.
>M.domestica or758 complete cds.
----------------M--------------GRV-----------NQT-T----------
--D------------FILLGLFPE-I-KHLA-VLI-SIIFLIY-MI--------AITGNA
VLIFLILGDSQ-LH-T-PMYLLLSQLSLIDLALISTVVPNMVTSF-FTG-RK----NISQ
TGCGTQIFFIL-TLGISEFLLLTFMSYDRYVAICNPLRYSVIMSPTVCMQMVIGSW----
--------LGGTLTSLVHT-TYVMHFSIC-GSR-EIL--HFFCEVMAL-LKLT--CEN-T
S--AYEKSVVISSFLVVFIPLSLILLSYTFIFLTILRMNSPEGR--SKALT-------TC
SSHLSVVSLYFGPAI--LIYM-RPG---SS-QT------P-KL--NQALFLFDS--ILTP
MLNPIIYGLRNKDVLAAI-RK-I----------------LRT------------------
-----------IFSRGKIQRHLGCI--------------T.
>M.domestica or777 complete cds.
----------------M------------TPGEIALAS------GNFT-P----------
--V----TQ------FILLGFSEY-Q-DLQM-LFF-LIFLLIY-AM--------TVLGNV
GMMTLIYIDAR-LH-S-PMYFFLSVLSFLDICYSSVVTPKLLVNF-LAN-DK----SISF
TGCVVQLTFFV-IHVTTESFLLAAMAYDRFMAICQPLHYSSVMTKVTCLQLVAASY----
--------GFGGINSIIQT-GNVFVLPFC-GPN-EIT--HYFCDIPPL-LRLV--CAD-T
A--TAGNILYIFSALVTLLPAAVIFISYGLVLVAIGRMGSSSGR--EKALS-------TC
ASHFLAIAIFYGTVV--FTYV-QPH---GR-EG------G-KD--GQIVSVFYT--IIIP
MLNPFIYSLRNKEVKDAF-RRRLQ-------ANVFPR-----------------------
----------------------------------------.
>M.domestica or776 complete cds.
----------------M--------------------G------DRGTNN---------H
SEV----TD------FIFAGFRVH-P-ELHI-FLF-LAFLFVY-SM--------VLLGNI
SMLAIILIDPR-LN-T-PMYFFLGNLSFIDLSYSSAVAPKAMANF-LSS-SK----SISF
AGCVAQYFFFV-LFMVAEGFVLAAMAYDRFVAICSPLQYSIRMSRRLCTQLMVGSY----
--------FCGWVTSILLV-SITFTLSFC-ASR-VID--HFYCDSHSI-EKIS--CSN-I
V--INRMVSLTLAGIIILPTLIVIMVSYVYIVSTVLKIRSAEGR--TKAFS-------TC
GSHLGVVSLLYGTAF--FVYL---I---PP-NN------P-EL--RKVASVCYT--LITP
MLNPLIYSLRNKDVKESL-KRILG-------KTK-------TLL----------------
----------------------------------------.
>M.domestica or529 complete cds.
-------------------------------------M------GNST-E----------
--V----TE------FILLGLTDD-P-KLHL-PLF-LVFLFIY-LF--------TLVGNL
GMMVLIHSDSR-LH-T-PMYFFLSNLSFVDLGYSSAVAPKVAAAL-FSG-NR----VISY
SECAAQFFFFV-GFATVECYLLASMAYDRHAAVCKPLHYTTTMTASVCICLVAGSY----
--------ICGFLNASIHA-GDTFSLSFC-RSN-VVH--HFFCDIPPL-LALS--CSD-T
H--ISELVVFFVVGFNVFFTLLVILISYLFIFIAILRMKSAEGR--QKAIS-------TC
ASHLTAVSIFYGTII--FMYL-QPG---SS-HS------M-DS--DKIASVFYT--VVIP
MLNPVIYSLRNKEVKNAF-SKMIK-------Q---V-------RFS-RNT----------
----------------------------------------.
>M.domestica or955 complete cds.
----------------M---------------------------ENDS-E----------
--V----NE------FIFLGLTDA-P-ELQI-PLF-LIFTLIY-II--------TLVGNL
GMVALIFWDSH-LH-T-PMYFFLCNLSLVDFGYSSAITPKVMVGL-LTG-DK----VITY
NGCATQLFFFA-TFTTVESFFLASMAYDRHVAVCKPLYYTMTMTSGVCIRLAVGSY----
--------ICGFLTSSVSV-GDTFSLSFC-SSN-IIH--HFFCDIPPL-LALS--CSD-I
H--INEWVLFILGGFNISFALMVIFTSYLFVLIAILRIRSVEGR--KKAFS-------TC
ASHLTAVSIFYGTII--FMYL-QPS---SS-HS------M-DT--DKMASVFYT--MVIP
MLNPLVYTLRNKEVKNAF------------------------------------------
-----------------------------------------
>M.domestica or518 complete cds.
----------------M---------------------------ENRT-Y----------
--V----NE------FILLGLTDA-T-EVQV-PFF-ILFTLIY-LI--------TLVGNL
GMIALISCDSR-LH-T-PMYFFLSNLSLVDFGYSSVITPKVMTGF-LQE-NK----VISY
NGCAAQLFFFV-AFGSIENYLLAIMAYDRHAAVCRPLHYTTIMTSSVCAGLAIGSY----
--------ICGFLHSTIHT-IDTFSLSFC-RSN-VIH--HFFCDIPPL-LALS--CSD-T
H--MIQWVVFIIGGFSVFCALLVIMMSYLFIFITILSIHSAEGR--QKAFS-------TC
ASHLSAVCILYGTII--FMYF-HPN---SS-HH------I-NI--DKMVSVFYT--MVIP
MLNPVVYSLRNKEVKNAF-RKAMR-------G-QRV-------S----------------
----------------------------------------.
>M.domestica or525 complete cds.
----------------M---------------------------ENNS-E----------
--V----KE------FILMGLTDV-P-KLKI-PLS-IIFTIIY-LF--------TLVGNL
GLIVLISWDSC-LH-T-PMYFFLSNLSLVDFGYSSAVTPKVMAGL-LIG-DK----IISY
NGCAAQMFFFV-AFAIVESFLLVAMAYDRHAAICNPLHYTTTMTSKVCLGLAIGSY----
--------VCGFLQSCIHT-GCTFRLSFC-SSN-VVH--HFFCEIPAL-LALS--CSD-I
H--TNETILFTIAGLDVLFALLVILTSYLFIFVAILRIRSSEGR--KKAFS-------TC
VSHLSAVSIFYGTII--FMYL-QPN---SS-HS------M-DT--DKMASVFYT--MVIP
MLNPLVYSLRNKDVKNAF-WKAIR-------Q---------------QTH----------
----------------------------------------.
>M.domestica or527 complete cds.
----------------M---------------------------ENNS-E----------
--V----KE------FTLVGLTDV-A-KLQI-PFF-MIFTAIY-LI--------TLVGNL
GMVVLISWDSH-LH-T-PMYFFLSNLSLVDFGYSSAITPKVMAEF-LTG-DK----IISY
NGCAAQMFFSI-AFPVIESYLLASMAYDRHAAICHPLHYTTTMTVNVCASLAVGSY----
--------ACGLLQSWILT-DGTFRLSFC-NSN-VVH--HFFCDMPAL-LALS--CSD-I
H--TSEMVLILLAGFNVVFGFLVILTSYLFIFVAILRIRSSEGR--QKAFS-------TC
ISHLSAVSIFYGTIV--FMYL-QPN---SS-HS------M-DT--DKMASVFYT--MVIP
MLNPLVYSLRNKDVKSAF-RKIIG-------------------------C----------
----------------------------------------.
>M.domestica or491 complete cds.
----------------M---------------------------ENSS-E----------
--V----KE------FILVGLTDA-P-ELQV-PLF-MMFMVIY-VI--------TVVGNL
GMVVIISWDSR-LH-T-PMYFFLSNLSLVDFGYSTAITPKVMAGF-LTG-NN----IISY
NGCAAQMFFFA-VFATAESYLLAVMAYDRHAAVCKPLHYTTTMTSSVCVRLVIGSY----
--------ICGFVNSSIHT-GDIFSLHFC-NSN-VIP--HFFCDFPPL-LALS--CSD-T
H--ITELVIFFVVGFNVFFAIFTILVSYLFIFVAILRMRSAEGR--QKAFS-------TC
ASHLTAVSIFYGTII--FMYL-QPS---SS-HS------M-DT--DKMASVFYT--MVIP
MLNPLVYSLRNKDVKSAF-SKLSH-------G-AKS-------SLGLSS-----------
----------------------------------------.
>M.domestica or493 complete cds.
----------------M---------------------------ENSS-E----------
--V----KE------FILVGLTDA-P-ELQV-PLF-MMFMVIY-VI--------TVVGNL
GMVVIISWDSR-LH-T-PMYFFLSNLSLVDFGYSTAITPKVMAGF-LTG-NN----IISY
NGCAAQMFFIA-VFATAESYLLAAMAYDRHAAVCKPLHYTTTMTSSVCVRLVIGSY----
--------ICGFVNSSIHT-GDIFSLHFC-NSN-VIP--HFFCDFPAL-VALS--CSD-T
H--ITELVIFFVVAFNVFFAIFTILVSYLFIFVAILRMRSAEGR--QKAFS-------TC
ASHLTAVSIFYGTII--FMYL-QPS---SS-HS------M-DT--DKMASVFYT--MVIP
MLNPLVYSLRNKDVKSAF-IKLSQ-------G-AKS-------SLGLSS-----------
----------------------------------------.
>M.domestica or1357 complete cds.
----------------M---------------------------ENSS-E----------
--V----KE------FILVGLTDA-P-ELQV-PLF-MMFMVIY-VI--------TVVGNL
GMVVIISWDSR-LH-T-PMYFFLSNLSLVDFGYSTAITPKVMAGF-LTG-NK----IISY
NGCAAQIFFFA-AFATVESYLLAAMAYDRHVAVCKPLHYTTTMTSSVCARLVIGSY----
--------VCGFLNSSIHT-GDTFSLHFC-NSN-VIP--HFFCDFPPL-LALS--CSD-T
H--ITELVIFFVVAFNVFFAIFTILVSYLFIFVAILRMHSAEGR--QKAFS-------TC
ASHLTAVSIFYGTII--FMYL-QPS---SS-HS------M-DT--DKMASVFYT--MVIP
MLNPLVYSLRNKDVKSAF-SKLSQ-------G-AKS-------SLGLSF-----------
----------------------------------------.
>M.domestica or954 complete cds.
----------------M---------------------------ENSS-E----------
--V----KE------FILVGLTDA-P-ELQV-PLF-LMFMVIY-VI--------TVVGNL
GMVVIISWDSP-LH-T-PMYFFLSNLSLVDFGYSTAITPKVMAGF-LTG-NK----IISF
NECAVQVFFFG-AFATVESYLLAAMAFDRHAAVCKPLHYTTTMTSSVCASLVIGSY----
--------VCGFLNSSIHT-GDTFSLHFC-NSN-VIP--HFFCDIPPL-LALS--CSD-T
H--ITELVIFFAVGFNVFFAIFTILVSYLFIFVAILRMRSAEGR--QKAFS-------TC
ASHLTAVSIFYGTII--FMYL-QPS---AS-HS------M-DT--DKMASVFYT--MVIP
MLNPLVYSLRNKDVKSAF-IKLSQ-------G-AKS-------SLGLSF-----------
----------------------------------------.
>M.domestica or962 complete cds.
----------------M---------------------------ENSS-E----------
--V----KE------FILVGLTDA-P-ELQV-PLF-IMFTVIY-VI--------TVVGNL
GMVVIISWDSR-LH-T-PMYFFLSNLSLVDFGYSTAITPKVMAGF-LTG-NK----IISF
NECAVQIFFFG-AFATVENYLLAVMAYDRHAAVCKPLHYTTTMTSSVCASLVIGSY----
--------VCGFVNSSIHT-GDIFSLHFC-NSN-VIP--HFFCDIPPL-LALS--CSD-T
H--ITELVIFFVVGFNVFFAIFTILVSYLFIFVAILRMRSAEGR--QKAFS-------TC
ASHLTAVSIFYGTVI--FMYL-QPS---SS-HS------M-DT--DKMASVFYT--MVIP
MLNPLVYSLRNKDVKSAF-TKIFQ-------G-AKS-------SLGLSF-----------
----------------------------------------.
>M.domestica or531 complete cds.
----------------M---------------------------ENGS-E----------
--V----KE------FILVGLTDV-P-EFQV-PLF-IIFTIIY-LI--------TFVGNL
GIVALIFCDSR-LH-T-PMYFFLSNLSLVDFSYSSAIAPKVMSGL-LPG-NK----LISF
NGCATQMFFFT-GLATVENYLLATMAYDRHAAVCKPLHYTTLMTPSLCAFLAIGSY----
--------FCGFLSSSIHT-GNTFSIHFC-KSN-VVH--HFFCDIPPL-MVLS--CSD-T
A--INEMIVFFVVGFNVFFALFIILISYLFIFIAILRMRSVEGR--QKAFS-------TC
ASHLTAVSIFYGTVI--FMYL-QPS---SS-HS------M-DI--DKIASVFYT--MVIP
MLNPLVYSLRNKEVKSAF-KKIID-------G-TKL----------FRLS----------
----------------------------------------.
>M.domestica or1438 complete cds.
----------------M---------------------------ENGS-E----------
--V----KE------FILVGLTDA-P-ELQV-PLF-IIFTVIY-LI--------TLVGNL
GMIVLILWDSR-LH-T-PMYLFLSNLSLSDLGYSSAITPKVMAGF-FPG-DK----TISY
NGCAAQMFFFL-YFAVIESYLLAAMAYDRQVAVCKPLHYATTMTPNVCARLVIGSY----
--------ICGFLFSSLYT-GNTFSLYFC-NSN-VIR--HFFCDIPPL-FAIS--CSL-T
Y--IHELIVFFAVTFNTSFALFFIVKSYFSIFMAILRMRSAEGR--QKAFS-------TC
ASHLTAVSLFYGTVL--FMYL-QPS---SS-HS------M-DT--DKVASVFYT--MVIP
MLNPLVYSLRNKEVSSAF-RKIMG-------R-QSL-------RIAIPY-----------
----------------------------------------.
>M.domestica or516 complete cds.
----------------M---------------------------ENGS-E----------
--V----KE------FILVGLTDA-P-ELQV-PLF-IIFTIIY-LI--------TLVGNL
GMIVLILWDSR-LH-T-PMYFFLSNLSLTDLGYSSAITPKVIAGF-LPG-NK----IISY
SECVAQMFFFV-HFVTIESYLLAVMAYDRQVAVCKPLHYTTTMTSSVCVRLVIGCC----
--------IFGFLCSSLHT-GNTFTLYFC-NSN-VIH--HFFCDVPPL-FVLS--CSL-T
Y--VHELVLFFGVSFNASLTLFFIVKSYFSIFIAILRMRSAEGR--QKAFS-------TC
ASHLIAVSLFYGTII--FMYL-QPS---SS-HS------M-DT--DKVASVFYT--MVIP
MLNPLVYSLRNKEVSNAF-RKIMG-------R-QNL-------S----------------
----------------------------------------.
>M.domestica or521 complete cds.
----------------M---------------------------ENCS-E----------
--V----KE------FILAGLTDT-P-ELQV-PLF-IIFTIIY-LL--------TLVGNV
GMIVLILWDSH-LH-T-PMYFFLSILSLSDLGYSSTITPKVMAGF-LPG-DK----TISY
NGCATQMFFFG-LFATVESYLLAAMAYDRQAAVCKPLHYNTTMTANVCAYLAIGSY----
--------FCGFLTSSIHT-GNIFSLHFY-NSN-MIH--HFFCDVPPL-LVIS--CSI-T
Y--INELVVFFAVGFDVFFALFFILKSYFSIFIAILRMRSAEGL--QKAFS-------TC
ASHLTAVSIFYGTII--FMYL-RPS---SS-HS------M-DT--EKVVSVFYT--IIIP
MLNPLVYSLRNKEVSNAF-RKIIG-------R-QSL-------H----------------
----------------------------------------.
>M.domestica or1281 complete cds.
----------------M---------------------------ENRT-Q----------
--V----NE------FILLGLTDA-P-ELQV-PFF-LLFTLIY-LI--------TLVGNL
GMVAMISWDSH-LH-T-PMYFFLSNLSLVDFGYSSAITPKVMAGF-LMG-NK----VISY
NGCAAQMLFFL-AFASTENFLLATMAYDRHAAVCRPLHYTTTMTTSVCAGLAIASY----
--------ICGFLNSAIHT-GDTFSLFFC-NSN-VIH--HFFCDIPPL-LDLS--CSD-S
H--TAEWVLFIVGGFTAFFAILVILASYLFIFITILKIRSSEGR--QKAFS-------TC
ATHLTAVSIFYGSTI--FMYL-QPS---TN-HS------M-DT--DKTASVFYT--MIIP
MLNPLIYSLRNKEVKRAL-QKAAR-------R-QRC-------S----------------
----------------------------------------.
>M.domestica or1393 complete cds.
----------------M---------------------------ENLS-E----------
--V----NE------FILVGLTDA-P-ELQI-PLF-IMFTLIY-LI--------TLVGNL
GIIVLISSDSH-LH-T-PMYFFLSNLSLVDFGYSSAVTPKVMVGL-LTG-DK----VISY
NGCATQIFFFV-SFATVESFLLASMSYDRHAAVCKPLHYTTTMTSTVCAHLASGAY----
--------ICGFLNSSIVT-GDTFSLSFC-RSN-VVH--HFFCDIPPL-LVIT--CSD-I
H--STEIVIFILGIFTVFFPFLVILTSYLFIFIAILRIHSAEGC--QKAFS-------TC
TSHLTAVSIFYGTII--FMYF-QPS---SS-HS------M-DT--DKMASVFYT--MVIP
MLNPLVYSLRNKDVKTAF-QKVVR-------R-QRL-------QLDHSLS----------
----------------------------------------.
>M.domestica or508 complete cds.
----------------M---------------------------ENRS-E----------
--I----NE------FILLGLTDV-P-ELQT-PLF-IMFTLIY-LI--------TIVGNL
TIVALISLDTH-LH-T-PMYFFLSNLSLVDFAYSSTVTPKVISGL-LTG-DK----VISY
NGCATQMLFVA-AFAATESFLLASMAYDRHAAVCKPLHYTTTMTSTVCAYLASGSY----
--------IFGFLNSSIVI-GNTFSLFFC-RSN-VVH--HFFCDLPPL-LALS--CSD-V
H--IVELVIFISGPFTVFFPFLVIFASYLLIFITILKIRSAEGR--QKAFS-------TC
ASHLTIVVIYYGTII--FMYF-QPS---ST-HS------K-HI--DKIVSVFYT--IIIP
MLNPLVYSLRNKEVKNAF-RKVVT-------G-QKL------------------------
----------------------------------------.
>M.domestica or507 complete cds.
----------------M---------------------------ENRS-E----------
--I----NE------FILLGLTDV-P-ELQT-PLF-IMFTLIY-LI--------TIVGNL
TIVALISLDTH-LH-T-PMYFFLSNLSLVDFAYSSTVTPKVISGL-LTG-DK----VISY
NGCATQMLFVA-AFAATESFLLASMAYDRHAAVCKPLHYTTTMTSTVCAYLASGSH----
--------LFGFLYSSILI-GHTFSLFFC-RSN-VVH--HFFCDLPPL-LALS--CSD-V
H--IVELIIFISGPFTIFFPILVILASYLLIFITILKIRSAEGR--QKAFS-------TC
ASHLTIVVIYYGTII--FMYF-QPS---ST-HS------K-HI--DKIVSVFYT--IIIP
MLNPLVYSLRNKEVKNAF-RKVVT-------G-QKL------------------------
----------------------------------------.
>M.domestica or509 complete cds.
----------------M------------IS------T------ENSS-E----------
--V----NE------FILIGLTDA-P-ELQI-PLF-IIFILIY-LI--------TLVGNL
GIIALISWDSS-LH-T-PMYFFLSNLSLVDFGYSSTITPKVMTGL-LTG-DK----AISH
NGCATQLFFFG-AFATIESFLLGSMAYDRYAAVCRPLHYTTTMTSTVCAYLVSGSY----
--------ICGFLTSSIVI-GNIFSLSFC-RSN-VVH--HFFCDIPPL-LVLS--CSE-I
H--IIESIIFILGSFNAIFPFFVIFTSYLFIFITILKIHSAEGR--QKAFS-------TC
ASHLTAVSIFYGTCT--FMYF-RPN---SI-HS------M-DS--DKIVSVFYS--MVIP
MLNPLVYSLRNKDVKNSF-RXAMR-------G-QQL------------------------
----------------------------------------.
>M.domestica or511 complete cds.
----------------M---------------------------ENSS-E----------
--V----NQ------FILIGLTDA-S-ELQI-PLF-IIFVLIY-LI--------TLVGNL
GIVALISWDSC-LH-T-PMYFFLSNLSLVDFGYSSAITPKVMTGL-LTG-DK----AISH
NGCATQLFFFG-AFVIIESFLLASMAYDRHAAVCRPLHYTTTMTSTVCAYLVSGSY----
--------ICGFLTSSIVI-GNIFTLSFC-RSN-VVH--HFFCDIPPL-LVLS--CSE-I
H--IIESIIFILGSFNAFFPFLVIFTSYLFIFITILKIRSAEGR--QKAFS-------TC
ASHLTAVSIFYGTCT--FMYF-RPS---SS-HS------M-DS--DKIVSVFYS--MVIP
MLNPLVYSLRNKDVKNAF-RKAMR-------G-QQL------------------------
----------------------------------------.
>M.domestica or510 complete cds.
----------------M---------------------------ENRS-E----------
--V----NE------FILIGLTDA-P-ELQI-PLF-IMITLIY-LI--------TLVGNL
GIIALISLDPC-LH-T-PMYFFLSNLSLVDFGYSSAVTPKVISGL-LTG-NK----VISY
NGCATQLFFAA-AFAATEIFLLASMAYDRHAAVCKPLHYTTTMTSAVCAYLASGSH----
--------ICGFLASCIII-GNTFSLSFC-RSN-VVH--HFFCDLPAL-LPLS--CSD-I
H--ITESVILIFGPLTAIFPFIVISTSYLLIFITILKIHSVEGR--QKAFS-------TC
ASHLTAVSIFYGTII--FMYF-RPS---SS-HS------M-DS--DKMASVFYS--MVIP
MLNPLVYSLRNKEVKNAF-RKAMR-------G-QWF-------KLDHSFP----------
----------------------------------------.
>M.domestica or524 complete cds.
----------------M---------------------------ENKS-E----------
--M----NE------FILVGLTDV-P-ELQV-PLF-LMVTLIY-LI--------TLVGNL
GIVALISWDSR-LH-T-PMYFFLSNLSLVDFGYSSAVTPKVMAGL-LTG-DK----VISY
NGCAAQLFFFG-AFATTESFLLASMAYDRHAAVCKPLHYTTTMTSTVCAYLLSGAY----
--------ICGFLNSSIVT-GNTFSLSFC-RSN-VVH--HFFCDLPPL-LVLS--CSD-I
H--IIELVIFISGLLSAFFPFLVIFTSYLFIFITILKIRSAEGF--QKAFS-------TC
ASHLTAVFIFYGTII--FMYF-QPS---SS-HS------M-DS--DKMVSVFYT--MVIP
MLNPLIYSLRNKEVKNAF-RKAVR-------G-QWL-------QLDYPFP----------
----------------------------------------.
>M.domestica or499 complete cds.
----------------M---------------------------ENTS-E----------
--V----NV------FIFTGLTDD-P-ELYI-PLF-IMVTLIY-LI--------TLVGNL
GIVALISWDSC-LH-T-PMYFFLRNLSLVDFGLSSTIIPKVMTGL-LTR-DM----VISY
NGCATQLFFFG-GFAAIESYMLAFMAYDRHAAVCRPLHYTTIMTSKIGAYMASGGY----
--------IWGFLSSSIFI-GSIFSLSFC-RSN-VVH--HFFCDIPPL-LVLS--CSE-I
H--ITESIIFIIGSLNVSLPFLIIFFSYLFIFITVLKIHSANGR--QKAFS-------TC
ASHLTAVFIFYGTVI--FMYF-RPS---SS-HS------M-DS--DKMVSLFYT--TVIP
MLNPIIYSLRNKEVKNAF-RKAVR-------G-QRL-------QFDQPF-----------
----------------------------------------.
>M.domestica or956 complete cds.
----------------M---------------------------ENTS-E----------
--V----NV------FILTGLTDD-P-GLYI-PLF-IMVTLIY-LI--------TLIGNL
GLVALISWDSC-LH-T-PMYFSLRNLSLVDFGLSSTIIPKVMAGL-LTG-DM----VISY
NGCATQLFFLG-GFATIESYMLAFMAYDRHAAVCRPLHYNTIMTSKMCAYVISGGH----
--------IWGFLSSSIFI-GSIFSLSFC-RSN-VVN--HFFCDSPPL-LILS--CSE-I
H--ITESIIFILGSLNISLPFLVIFFSYLFIFITVLKIHSANGR--QKAFS-------TC
ASHLTAVFIFYGTII--FMYF-RPS---SS-HS------M-DS--DKMASVFYT--MVIP
MLNPLIYSLRNKEVKNSF-RKAMR-------G-HQL-------QFDHPF-----------
----------------------------------------.
>M.domestica or496 complete cds.
----------------M---------------------------ENTS-E----------
--V----NE------FILTGLTDD-P-GLYI-PLF-IMFTLIY-LI--------TLVGNL
GIVALISWDSC-LH-T-PMYFFLRNLSLVDFGLSSTIIPKVMTGL-LTG-DM----VISY
NGCATQMFFFG-GFAAIESYILAFMAYDRHAAVCRPLHYNTIMTSKMCAYMISGGH----
--------IWGLMSSSIFI-GSIFSLSFC-RSN-VVH--HFFCDSPPL-LVLS--CSE-I
H--ITESILFILGSLNISFPFLVIFFSYLFIFITVLKIHSADGR--QKAFS-------TC
ASHLTAVFIFYGTII--FMYF-RPT---ST-HS------M-DS--DKMASVFYT--MVIP
MLNPIIYSLRNKEVKNSF-RKAMR-------G-QQL-------QFDHSF-----------
----------------------------------------.
>M.domestica or957 complete cds.
----------------M---------------------------ENIS-E----------
--V----NE------FILTGLTDD-P-ELHI-PIF-IMVTLIY-LI--------TLVGNL
GMVALISHDSC-LH-T-PMYFFLRNLSLVDFGLSSTIIPKVMTGL-LTG-DM----VISY
NGCATQLFFFG-GFAATESYILAFMAYDRHAAVCRPLHYTTIMTSKMCAYMLSGGH----
--------IWGFLSSSIFI-GSIFSLSFC-RSN-VVH--HFFCDIPPL-LVLS--CSE-I
H--ITESIIFIFGSLNGSFPFLVIFFSYLFIFITVLKIRSADGR--QKAFS-------TC
ASHLTAVFIFYGTII--FMYF-RPS---SS-HS------M-DS--DKIVSLFYT--TVIP
MLNPIIYSLRNKEVKNAF-RKAVR-------G-QRL-------QFDHPFN----------
----------------------------------------.
>M.domestica or497 complete cds.
----------------M---------------------------ENTS-E----------
--V----NA------FILTGLTDD-P-GLCI-PLF-IMFTLIY-LI--------TLVGNL
GIVALISWDSC-LH-T-PMYFFLRNLSLVDFGLSSTIIPKVMTGL-LTG-DM----VISY
NGCATQLFFFA-GFAAIEFYVLAFMAYDRHAAVCRPLHYTTIMTSKMYAYMVSGGH----
--------FWGFLSSSIFT-GSIFSLSFC-RSN-VVH--HFFCDIPPL-LVLS--CSE-I
H--ITESINFILGSLNVFFPFLVIFFSYLFIFLTVLKIRSNDGR--QKAFS-------TC
ASHLTAVFIFYGTII--FMYF-RPS---SS-HS------M-DS--DKMVSVFYT--MVIP
MLNPLIYSLRNKEVKNSF-RKALR-------G-QQL-------RFDHPF-----------
----------------------------------------.
>M.domestica or963 complete cds.
----------------M------------TF------I------ENTS-E----------
--V----NA------FILTGLTDD-P-GLHI-PLF-IMFTIIY-LI--------TLIGNL
GMVALISWDSC-LH-T-PMYFFLRNLSLVDFGLSSTIIPKVMTGL-LTG-DM----IISY
NGCATQVFFFA-GFTGIESFLLAFMAYDRHAAVCRPLHYTTIMTSKMCAYMLTGGH----
--------IWGFLSSTIFI-ENVFSLSFC-RSN-VIH--HFFCDIPPL-LVLS--CSE-I
H--ITESIIFIFGSLNVSFPFLVIFFSYLFIFITVLKIRSAGGC--QKAFS-------TC
ASHLTAVFIFYGTII--FMYF-RPT---ST-HS------M-DS--DKIVSVFYT--MIIP
MLNPIIYSLRNKEVKNAF-RKAVK-------E-RRL-------QFHHPF-----------
----------------------------------------.
>M.domestica or1284 complete cds.
----------------M---------------------------ENTS-E----------
--V----NE------FILIGLTDD-P-WLQI-PLF-IMVTLIY-LI--------TLVGNL
GIVTLISWDSC-LH-T-PMYFFLRNLSLVDFGLSSTVIPKVMTGL-LTG-DK----VISY
NGCATQLFFFV-AFANIESLLLGFMAYDRHAAVCRPLHYTTIMTSRMCTYIASGAH----
--------IWAFLTSTIFI-ENVFSLSFC-RSN-VIH--HYFCDIPPL-LVLS--CSE-I
H--ITESMIFIFGSLNASFPFLVIFFSYLFIFITVLKIRSADGR--QKAFS-------TC
ASHLTAVFLFYGTSI--FMYF-FPS---SS-HS------M-DS--DKMVSVFYT--MIIP
MLNPLIYSLRNKEVKNSF-KKAVK-------G-QRL-------QLDHTFN----------
----------------------------------------.
>M.domestica or1283 complete cds.
----------------M---------------------------GNTS-E----------
--V----NA------FIFVGLTDV-P-MLQV-PLF-IMVTLIY-LI--------TLVGNL
GIVAVISHDSC-LH-T-PMYFFLRNLSLVDFGLSSTVIPKVMTGL-LTG-DK----VISY
NGCATQLFFFL-AFANIESLLLAFMAYDRHAAVCRPLHYTTTMTSKVCVYLASGAH----
--------IWGFLTSSIFT-GNIFSLSFC-RSY-VVH--HFFCDIPPL-LILS--CTE-I
H--TTESIIFTFGSFNASFSFLVIFFSYLLIFITILKIRSNDGR--QKAFS-------TC
ASHLTAVFIFYGTST--FMYF-QPS---SS-HS------M-DS--DKMVSVFYT--MVIP
MLNPLIYSLRNKEVKNAF-RKAVR-------G-QSL-------QFDHPFN----------
----------------------------------------.
>M.domestica or505 complete cds.
----------------M---------------------------DNRS-E----------
--V----NA------FILLGLTEA-P-VFQV-PLF-IMVTLIY-LI--------TLVGNL
GMVALISHDSY-LH-T-PMYFFLRNLSLVDFGLSSTIIPKVMTGL-LTG-NK----IISY
NGCATQLFFFV-TFATIESLLLAFMAYDRHAAVCRPLHYTTIMTSKICVYLVSGAH----
--------IWGFLTSAIFI-GNIFSLSFC-RSN-VVH--HFFCDIPPL-LVLS--CSE-I
H--TTETVVFIFGSLNASFPFLIIFFSYLLIFITVLKIRSADGR--QKAFS-------TC
GSHLTAVFLFYGTIT--FMYF-QPS---SS-HS------M-DS--DKMVSVFYT--MIIP
MLNPLIYSLRNKEVKNAS-EKL--------------------------------------
----------------------------------------.
>M.domestica or958 complete cds.
----------------M---------------------------GNRS-A----------
--V----NE------FILVGLTDA-P-GLQV-LFF-IMVTLIY-LI--------ILAGNL
GIVALISHDSC-LH-T-PMYFFLRNLSLVDFGLSSTIIPKVMTGL-LTG-DM----VISY
DGCATQLFFFV-AFAAIESFLLAFMAYDRHAAVCRPLHYASTMTSKMYVFLASGAH----
--------IWGVLTASIFI-GSIFSLSFC-RSN-IVH--HFLCDIPPL-LVLS--CSE-I
H--ITESIIFILGSLNGSFTFLVIFVSYLFIFITVLKIRSADGR--QKAFS-------TC
ASHLTAVFIFYGTCT--FMYF-RPS---SS-HS------M-DS--DKMVSVFYT--MVIP
MLNPLIYSLRNKDVKNSF-RKVMR-------R-QQL-------QFDHPF-----------
----------------------------------------.
>M.domestica or1406 complete cds.
----------------M---------------------------ENRS-E----------
--V----NE------FILVGLTDA-P-VLQV-LFF-IMVTLIY-LI--------ILVGNL
GIVALISRDSC-LH-T-PMYFFLRNLSLVDFGLSSTIIPKVMTGL-LTG-DM----VISY
NACATQMFFFV-AFAAIESFLLAFMAYDRHAAVCRPLHYTTIMTSKMCAYMLSGGH----
--------IWGFLSSSIVI-GSIFSLSFC-RSN-VVH--HFFCDIPPL-LVLS--CSE-I
H--ITESIVFILGSLNGSLSFLIIFFSYLLIFNTVLKIRSADGR--QKAFS-------TC
ASHLTAVFIFYGTCT--FMYF-RPT---SS-HS------M-DS--DKMVSVFYT--MVIP
MLHPLIYSLRYKEVKNAF-RPAMR-------R-QRL-------QVDHPC-----------
----------------------------------------X
>M.domestica or520 complete cds.
----------------M------------AC------I------ENST-E----------
--V----NE------FILVGLTDI-P-ELQV-FLC-IIFLLIY-LF--------TLIGNL
GLVALILEDSS-LH-T-PMYIFLSGLSLIDLGASTTIIPKVIAGI-LTR-DK----TISY
NSCATQMFFFA-NFATIENFLLASMAYDRYVAVCKPLHYSTIMTSKMCFGLIIGSY----
--------FCGLLNASIHI-GFIFSLSFC-GSN-VVN--HFFCDIPPI-LTLS--CSD-I
H--FTELLVCIIGAFNMSFAILVIVTSYLSIFIAILRIRSTEGR--QKAFF-------TC
ASHIFAVFLFFGATI--YMYL-QPS---SV-HS------M-DT--DKMASVFYT--MIIP
MLNPLVYSLRNKDVKNAF-RKATR-------G-KNH------------------------
----------------------------------------.
>M.domestica or542 complete cds.
----------------M------------SS------P------NH-T-R----------
--V----SE------FILLGLTED-P-KLQK-ILF-VVFLVIY-II--------TLVGNL
GMIILIHNSPQ-LH-I-PMYFFLSHLSFVDLCYSSNVTPQMLVHF-LSE-RK----VISY
AGCFTQCLSFI-ALVITEFYILASMAIDRYVAISSPLQYSTKMNQNVCLCLVIVPY----
--------VYGFLNGLSQA-LLTFHLSFC-GPN-EIN--HFYCADPPL-ILLA--CSD-A
Y--VKKMAMFIVAGFTLSSSLFTILCSYVFIFAAILRIRSAEGR--QKAFS-------TC
ASHLTAVTLFYGTLF--CMYL-RPP---SE-QS------V-EE--SKTIAVFYT--FVSP
MLNPLIYSLRNKDVIGAM-KKMFQ-------RKLFTKMAECIT-----------------
----------------------------------------.
>M.domestica or1435 complete cds.
----------------M------------PH------Q------NH-T-K----------
--V----TE------FILRGLTED-P-GLQK-ILF-VVFLVIY-II--------TLVGNL
GLIMLIHNCPR-LH-T-PMYFFLSHLSFVDLCYSSNITPQMLVHF-LSE-RK----VISY
AGCFMQCLSFI-ALVITEFYILASMAIDRYVAISSPLQYSTKMNQNVCLCLVIVPY----
--------VYGFLNGLSQA-LLTFHLSFC-GPN-EIN--HFYCADPPL-LLLA--CSD-V
Y--VKKLAMFIVAGFTLLSSLLIILCSYVFIFAAILRIRSAEGR--KKAFS-------TC
GSHLTSVILFYGTLF--CMYL-RPP---SE-QS------V-EE--SKTVAVFYT--FVSP
MLNPLIYSLRNKDVIEAM-KKLFQ-------GNMFTKMAG--------------------
----------------------------------------.
>M.domestica or535 complete cds.
----------------M------------SK------T------NQ-T-M----------
--V----TE------FILLGLTDR-P-ELQP-ALF-VIFLVIY-LI--------TVVGNV
GMIALIRSDSK-LH-T-PMYFFLSHLSFVDLCYSTNVTPQMLVNF-LSE-RK----TITF
AGCFIQFNFFI-ALVIIDYYMLSVMAYDRYVAICNPLLYSSKMSKNICISLVTAPY----
--------VYGFVNGLIQT-ILMLHLSFC-GPN-EIN--HFYCADPPL-MVLA--CSD-T
Y--IKETAMFVGAGSNLICSLIIILISYMFIFMAILRIRSTEGR--RKAFS-------TC
GSHLTAVTVFYGTLF--CMYL-NPP---SE-TS------I-EQ--GKIVAVFYI--FVSP
MLNPMIYSLRNKDVKDAV-KRIIK-------RKLQTK-----------------------
----------------------------------------.
>M.domestica or536 complete cds.
----------------M------------SK------T------NQ-T-M----------
--V----TE------FILLGLTDR-P-ELQP-ALF-VIFLVIY-FI--------TVVGNV
GMIVLIRIDST-LH-T-PMYFFLSHLSFVDLCYSTNVTPQMLVNF-LSQ-RK----NISF
VGCFIQFNFFI-SLVITDYYMLTVMAYDRYMAICNPLLYSSKMSKNICISLVTAPY----
--------VYGFANGLIQT-ILMLRLSFC-GPN-EIN--HFYCADPPL-MVLA--CSD-T
Y--IKETAMFVVAGSNLTCSLTIILISYMFIFISILRMHSTEGR--RKAFS-------TC
GSHLTAVTVFYGTLF--CMYL-RPP---SE-SS------V-EQ--GKIVAVFYI--FVSP
MLNPLIYSLRNKDVKNAV-KKIIR-------SNLQVK-----------------------
----------------------------------------.
>M.domestica or537 complete cds.
----------------M------------AK------T------NH-T-V----------
--V----TE------FILLGLTDR-P-ESQP-ALF-VIFLVIY-LI--------TVVGNV
GMIALIRIDSK-LH-T-PMYFFLSHLSFVDLCYSTNITPQMLVNF-LSS-RK----TISF
CGCLVQFHVFI-TLVITEYYMLTAMAYDRYVAICNPLLYSSKMSKSICLSLVTANY----
--------IYGFANGLIQT-ILMLRLTFC-GPN-EIN--HFYCSDPPL-MVLA--CSD-T
Y--IKKTAMFVVAGFNLTCSLTIILISYIFIFMTILHIHSTEGR--RKAFS-------TC
GSHLTVVTIFYGTLF--CMHL-RPP---SE-KA------V-EQ--GKIIAVFYI--FVSP
MLNPLIYSLRNKDVKDAV-KRIIK-------NKLQTK-----------------------
----------------------------------------.
>M.domestica or538 complete cds.
----------------M------------KR------G------NH-T-L----------
--V----TE------FILLGLTDR-P-ELQP-ILF-VLFLVIY-LI--------TVGGNL
GMMVLIWIDSR-LH-T-PMYFFLASLSCLDLCYSTNVTPKMLVNF-LSE-KK----TISY
PACLVQCYFFI-AMVITEYYMLAVMAYDRYMAICNPLLYSSKMSKAVCIRLIAGPY----
--------IYGFLSGLMET-MWTYRLTFC-GSN-IIN--HFYCADPPL-IRLS--CSD-T
F--IKETSMFVVAGFNLSNSLLIILISYIFILIAILRMRSAEGR--RKAFS-------TC
GSHLVAVTVFYGTLF--CMYV-RPP---TD-KS------V-EQ--SKIIAVFYT--FVSP
MLNPIIYSLRNKDVKEAF-RKLVR-------KNVLSK-----------------------
----------------------------------------.
>M.domestica or540 complete cds.
----------------M-------L----NQ------N------GS-T-R----------
--I----TE------FILLGLTNR-P-ELQH-ILF-VVFLGIY-IV--------TLLGNF
GMIMLIKLEPR-LH-T-PMYFFLTNLAFVDLCYSTNATPKLLEIF-LSE-RK----TISF
AACFVQCYIFI-ALLLTEFYMLAAMAYDRYVAICSPLHYNVKMSRRVCICLATFPY----
--------VYGFSDGLLQS-ILTFRLSFC-RSN-VIN--HFYCADPPL-IKLS--CSD-T
Y--VKEHAMFISAGFNLSNSLAIILVSYAFILAAILRIRSADGR--RKAFS-------TC
GSHMMAVTLFYGTLF--CMYV-RPP---TD-KS------V-EE--SKIIAVFYT--FVSP
VLNPLIYSLRNRDVKVAL-RNVLR-------RNVLKKMVSNMP-----------------
----------------------------------------.
>M.domestica or1278 complete cds.
----------------M------------SQ------N------GS-T-K----------
--I----TE------FILLGLTDR-P-ELQH-ILF-VVFLGIY-IV--------TLLGNF
GMIMLIKLEPR-LH-T-PMYFFLTNLAFVDLCYSTNATPKMLANF-LSE-KK----TISF
AACFVQCYIFI-ALLLTEYYMLAAMAYDRYVAICSPLHYNVKMSRRVCICLATFPY----
--------VYGFSDGLLQS-ILTFRLSFC-RSN-VIN--HFYCADPPL-IKLS--CSD-T
Y--VKEHAMFISAGFNLSNSLAIILVSYAFILAAILRIRSADGR--RKAFS-------TC
GSHMMAVTLFYGTLF--CMYV-RPP---TD-KS------V-EE--SKIIAVFYT--FVSP
VLNPLIYSLRNRDVKVAL-RNVLR-------RNVLKKMVSNIS-----------------
----------------------------------------.
>M.domestica or541 complete cds.
----------------M-------L----NQ------N------GS-T-R----------
--I----TE------FILLGLTNR-P-DLQH-ILF-VVFLGIY-IV--------TLLGNF
GMIMLIKLEPR-LH-T-PMYFFLTNLAFVDLCYSTNATPKLLENF-LSE-RK----TISF
AACFVQCYIFI-ALLLTEFYMLAAMAYDRYVAICSPLHYNVKMSRRVCICLATFPY----
--------IYGFSDGLLQS-ILTFHLSFC-RSN-VIN--HFYCADPPI-IKLS--CSD-T
Y--IKEYAMLISAAFNLSNSLSIILISYAFILAAILRIHSAEGR--WKAFS-------TC
GSHMMAVTLFYGTLF--CMYL-RPP---TD-KN------V-EE--SKIIAVFYT--FVSP
VLNPLIYSLRNRDVKVAL-RNVLR-------KK---------H-----------------
----------------------------------------.
>M.domestica or782 complete cds.
----------------M-------------S------G------NV-T-I----------
--N----PK------FVLLGLTRR-L-ELQV-LFF-VVFLTIY-II--------TVVGNM
GMIILVRITPQ-LH-T-PMYFFLSHLSFVDLCFSSNVSPKMLETF-IME-KA----TISY
SACLVQCYLFI-ALVHVEMYILSVMAFDRYMAIHNPLLYGSKMSPTVCTTLASVPY----
--------VYGSLTGLMET-MWTYSLSFC-GPN-EIN--HFYCADPPL-IKLA--CSS-T
Y--RKETSMFVVAGFNLTFSLLIILISYLYIFPAIFRIRSADSR--RKAFS-------TC
GSHLTAVTIFYATLF--FMYL-TPP---SE-TS------V-ER--GKMVAVFYT--TVIP
MLNPMIYSLRNKDVKEAL-SKQLF-------R----------------I-----------
----------------------------------------.
>M.domestica or1279 complete cds.
----------------M-------------S------G------NV-T-T----------
--K----PE------FVLLGLTCR-V-ELQV-LFF-VLFLTIY-II--------TVVGNM
GMMVLVRITPQ-LH-T-PMYFFLSHLSFADLCFSSTVSPKMLETL-VVE-KA----TISY
SACLVQCYFFI-ALAHVEMYILAVMAFDRYMAIHNPLLYGSKMSPTVCTFLISVTY----
--------VYGSLMGLMET-MWTYSLSFC-GPN-EIN--HFYCADPPL-IKLA--CSS-T
Y--RKETSMFVVAGFNLTFSLLIILISYLYIFPAIFRIRSADSR--RKAFS-------TC
GSHLTAVTIFYATLF--FMYL-TPP---SE-TS------V-ER--GKMVAVFYT--TVIP
MLNPMIYSLRNKDVKEAL-SKQLF-------RKEFC---KQISVLSCIK-----------
----------------------------------------.
>M.domestica or1280 complete cds.
----------------M------------LS------R------NV-T-T----------
--N----PQ------FILLGLTSR-L-ELQV-LFF-VLFLTIY-II--------TVVGNL
GMMVLVRITPK-LH-T-PMYFFLSHLSFADLCFSSNVSPKMLETF-IVK-KA----TISY
SACLVQCYLFI-ALVHVEIYILAVMAFDRYMAICNPLLYGSKMSPTVCASLISVPY----
--------VYGSLTGLMET-MWTYSLSFC-DLH-EIN--HFYCADPPL-IKLA--CSS-T
Y--NKELSMFVVAGFNFTFSLLIILISYVYIFPAIFRLRSADSR--RKAFS-------TC
GSHLTAVTIFYAALF--FMYL-RPP---SE-TS------V-EQ--GKMMAVFYT--TVIP
MLNPMIYSLRNKDVKEAL-SKGLF-------RKELS------------K-----------
----------------------------------------.
>M.domestica or543 complete cds.
----------------M--------------------L------NF-T-D----------
--V----TE------FILLGLTNR-W-ELQV-LFF-IVFLIVY-II--------TLIGNI
GMIILIRISPQ-LS-S-PMYFFLSHLSFADVWFSSNVTPKMLENL-LSE-TK----TISY
AGCLVQCFFFI-FLVHVEVFILAVMAFDRYMAIGNPLLYGSKMSRNVCMGLISFPY----
--------LYGFFISLIST-LWTYGLYFC-GNI-EIN--HFYCADPPL-IKMA--CAG-T
H--IKEYTMHTLAGLNFSYSLSVIFVSYIFILIAIIRMRSAEGR--RKAFS-------TC
GSHLTAVIIFYGTLF--FMYL-RTP---TE-ES------V-EQ--GKMVAVFYT--TVIP
MLNPMIYSLRNKDVKEAI-GKAIS-------KICQT------------T-----------
----------------------------------------.
>M.domestica or544 complete cds.
----------------M--------------------L------NF-T-D----------
--V----TE------FILLGLTSH-R-ELQV-VFF-VIFLMVY-II--------TIFGNI
GMIILIKVSPQ-LS-S-PMYFFLSHLSFVDVWFSTNVTPKMLENL-ISE-TK----TISY
ASCLVQCFFFI-ALVHVEIFILAVMAFDRYMAIGNPLLYGSKMSRTVCIRLISFPY----
--------TYGFLTSLAAT-LWTYGLYFC-GNI-EIN--HFYCADPPL-IKMA--CGG-T
Y--VKEYTMIILAGINFTYSLSVIIISYLFILIAILRMRSAEGR--RKAFS-------TC
GSHLTAVVIFYGTLI--FMYL-RRP---TE-ES------V-EQ--GKMVAVFYT--TVIP
MLNPMIYSLRNKDVKEAM-IRLIS-------KTCSA------------K-----------
----------------------------------------.
>M.domestica or545 complete cds.
----------------M------------PS------P------NY-T-D----------
--V----TE------CILLGLTSQ-Q-ELQI-LFF-VIFLFVY-VI--------TLVGNL
GMIILINVSPK-LQ-S-PMYFFLSHLSFVDAWFSSNVTPKMLENL-LSK-TK----TISY
VGCLIQCYFFI-ALVYMEINILAVMAFDRFMAIWNPLLYGSKMSRIVCIWLITVPY----
--------VYAFSISIICT-WWTHGLHFC-GNV-EIN--HFYCADPPL-IKIA--CGG-V
H--IKEYTMLVLAGISITCSLAVVLISYTCIVVAILRIRSAEGR--RKAFS-------TC
SSHLTAVTIFYGTLI--FMYL-RHP---TN-ES------V-QQ--SKMVAVFYT--TIIP
MLNPMIYSLRNKDVKEAM-NKAIQ-------RSCLM------------K-----------
----------------------------------------.
>M.domestica or570 complete cds.
----------------M------------AK------F------NF-T-Q----------
--V----TE------FILKGITDH-P-ELQV-PLF-LVFPAIY-PD--------TVV---
GLIILIRMDSR-LH-T-PMYFFLSHLIFVDFCYSSAITPKMVANF-VVE-KN----TISF
NACAAQVGCFV-TFVITESYILPSIAYDHYVAICNQLLYLVIMSPKLCLLLVVIAY----
--------VYSFLVSLSNI-IVTFRLSYC-GSN-VIN--HFYCDDVSL-MPLS--CSN-T
H--TKQMLIFAFAGFNTISSLSIILISYIFIIAAILRIRSAEGR--FKAFS-------TC
GSHMVTITVLYGTLI--FMYL-QPK---SK-DS------L-ET--DKIAVMIYT--VVIP
MLNPVIYSLRNKDVKEAL-MKTLD-------KRYKTLKMLRSRM----------------
----------------------------------------.
>M.domestica or1265 complete cds.
----------------M------------AN------F------NF-T-Q----------
--A----TE------FILKGITDR-P-ELQA-PLF-IIFLAIY-TV--------TVVGNL
GLIILIRMDSR-LH-T-PMYFFLSHLAFVDFCYSSAITPKMVVHF-VVK-KN----TISF
NACAAQVGCFV-TFVITEFYILASMAYDRYVAICNPLLYSVIMSPKLCLLLVVIPY----
--------VYSFLVALPNT-ILTFHLSYC-GSN-VIN--HFYCDDVAL-LPLS--CSN-T
H--TKHMLIFVFAGFNTISSLSIILISYSFIIAAILRIRSAEGR--FKAFS-------TC
GSHMVTITVLYGTLI--FMYL-QPK---SK-DS------L-ET--DKISAVIYT--VVIP
MLNPLIYSLRNKDVKEAL-KKVLI-------KGCKTLKMFQSRM----------------
----------------------------------------.
>M.domestica or1264 complete cds.
----------------M------------AK------F------NF-T-Q----------
--V----TE------FILKGITDR-P-ELQA-PLF-VIFLAIY-IV--------TVVGNL
GLIILIRMDSR-LH-T-PTYFFLSHLAFVDFCYSSVITPKMMANF-VVE-KN----TISF
NACATQLGCFI-SSIIAESYILASMAYDRYVAICHPLLYSVIMSPKLCLLIVVILY----
--------VYSFLVSLSNT-IVTFCLVYC-GSN-VIN--HFYCDDVSL-MPLS--CSN-T
H--TKQMLIFAFAGFNTISSLSIILISYIFIIAAILRIRSAEGR--FKAFS-------TC
GSHMVTITILYGTII--FMYL-QPK---SK-DS------L-ET--DKIAPVIYT--VVIP
MLNPVIYSLRNKDVKEAL-KKTVV-------KGCNTLKMLQSRM----------------
----------------------------------------.
>M.domestica or1266 complete cds.
----------------M------------AK------F------NF-T-Q----------
--V----TE------FILKGITDS-P-ELQA-PLF-LIFLAIY-TV--------TVVGNL
GLITLIRMDSR-LH-T-PMYFFLSHLAFVDFSYASTVTPKMLVHF-VVD-KN----TISF
NACAAQVGCFV-TFVIAECFILASMAYDRYVAICNPLLYLVVMSQKLCIQIVAVAY----
--------TYSFLGALTNT-IVTFRLSYC-GSN-VIN--NFYCDDVAL-LPLS--CSN-T
Y--TKQMMIFVFAGFNIISSSMIIIISYIFIIASILRIHSAEGR--LKAFS-------TC
GSHMVAVTIFYGTLI--FMYL-LPK---SK-DS------L-DT--DKITSVFYT--MVIP
MLNPLIYSLRNKDVKEAL-KKAGG-------KGCEKLKKLQARK----------------
----------------------------------------.
>M.domestica or571 complete cds.
----------------M------------AK------F------NF-T-Q----------
--V----TE------FILKGITDR-P-ELQA-PLF-IIFSAIY-IV--------TVVGNL
GLIILIRIDSR-LH-T-PMYFFLSHLAFVDFCYSSAITPKMVANF-VVE-KN----TISF
NACATQLGCFL-TFMITECFLLASMAYDRYAAICNPLLYSVIMSQKVCIQLVAVPY----
--------IYSFLVALFHT-IVTFRLSYC-GPN-VIN--HFYCDDIPL-LALS--CSD-T
H--TKELLIFAFAGFDMICSSSIVLISYIFIIAAILRIRSAEGR--LKAFS-------TC
GSHMVAVTIFYGTLI--FMYL-QPK---SN-HS------L-DT--DKMASVFYT--VVIP
MLNPLIYSLRNKEVKEAL-KKTRG-------KGSEILKILQSRK----------------
----------------------------------------.
>M.domestica or1270 complete cds.
----------------M------------AA------I------NF-T-R----------
--V----TE------FILLGITEK-T-ELKM-PLF-VIFLFIY-VF--------TVVGNL
GLITVIRMDSR-LK-T-PMYFFLSHLAFVDFCYSSSITPKMLGNF-LYE-KN----IISF
YACATQLGCFI-NFMNAECLLLASMAYDRYVAICNPLLYMVLMPPKVCIQLVAAPY----
--------IYSFVVALYHV-ILTFRLSFC-GSN-IIN--HFYCDDMPL-LRLS--CSD-T
H--FKQIWIFACAGIMLIASFLVVFVSYMYIISAILKIKSAEGR--RKAFS-------TC
GSHMVAVTIFYGTLI--FMYL-QPS---SN-HS------L-DT--DKMASVFYT--VIIP
MLNPLIYSLRNTEVKDAL-KKALS-------NSNYVLILIQSKK----------------
----------------------------------------.
>M.domestica or1271 complete cds.
----------------M------------AV------I------NF-T-Q----------
--V----TE------FILLGITEK-Q-ELKM-PLF-VVFFSIY-VF--------TVVGNL
GLITVIRMDSR-LK-T-PMYFFLSHLAFVDFCYSSSITPKMLESF-LYE-EN----TISF
NACATQLGCFI-AFMDAECLLLASMAYDRYVAICNPLLYMVLMTPKICIQLVAIPY----
--------IYSFLVALYHV-ILTFRLSFC-GSN-IIN--HFYCDDMPL-LRLS--CSD-T
H--SKQIWIFVCAGVMLIASFLVVFVSYMYIISAILKMQSAEGR--HKAFS-------TC
GSHMVAVTIFYGTLI--FMYL-QPS---SN-HS------L-DT--DKMASVFYT--VIIP
MLNPLIYSLRNKEVKDAL-KKILR-------NSNHGF----RKT----------------
----------------------------------------.
>M.domestica or979 complete cds.
----------------M------------AE------I------NF-T-Q----------
--V----TE------FILLGITDK-L-ELKM-PLF-VVFLSIY-VF--------TVVGNL
GLITIIRMDSR-LK-T-PMYFFLSHLAFVDFCYSSSIAPKMLGNF-LYE-KN----TISF
NACAAQLGCFL-AFMTAECLLLASMAYDRYVAICNPLLYMVLMSPKICIQLVAVPY----
--------SYSFLVALFHV-ILTFRLSYC-GSN-IIN--HFYCDDMPL-LRLS--CSD-T
H--SKQMWIFACAGIMFISSLMIVFISYMYIISAILKMQSADGR--QKAFS-------TC
GSHMVAVTIFYGTLI--FMYL-QPS---SN-HS------L-DT--DKMASVFYT--VIIP
MLNPLIYSLRNKEVKDAL-KRALS-------NSSHGLIVIKLTN----------------
----------------------------------------.
>M.domestica or567  complete cds.
----------------M------------AR------G------NL-S-E----------
--V----TE------FILLGLTTH-P-ELKV-VLF-IIFLVIY-SV--------SAVGNL
GLILLIQVSSH-LH-T-PMYFFLSHLAFVDFCLTSAITPNMLVNF-VQE-IN----VISF
HACVIQVYCFI-TFVNMEMFLLAVMAYDRYVAIGNPLLYTVAMSGKLCWQLVTVPY----
--------VYCFSGALFHT-IYTFQFSYC-ASN-VIN--HFYCDDIPL-LLLS--CSD-T
H--VKEMLVFVFAGLDMICSLLIVIISYVFIIAAILRIRSTEGR--LKAFS-------TC
GSHMVAVTIFYGTLI--FMYL-QPQ---SD-RS------M-DT--NKMTSLFYT--TLIP
MLNPLIYSLRNKEVKEAV-RKILG-------NTWSVVHFKLLHK----------------
----------------------------------------.
>M.domestica or569 complete cds.
----------------M------------AR------G------NH-S-E----------
--V----TE------FILLGLTTH-P-ELKF-VFF-FIFLIIY-SV--------SVVGNL
GLILLIQVSSH-LH-T-PMYFFLSHLAFVDFCLTSAITPNMLVNF-VQK-IN----VISF
YACAIQVYCFI-SFVTSEMFLLAVMAYDRYVAIGNPLLYTVAMSGKLCWQLVIVPY----
--------VYCFSVAVFQT-IITFQFSYC-ASN-VIN--HFYCDDVPL-LALS--CSD-T
H--VKEILIFAFAGFDMICSLLIVIISYVFIIAAILRIHSTKGR--LKAFS-------TC
SSHMMAVTIFYGTLI--FMYL-QPR---SN-HS------L-DT--DKMTSVLYT--TLIP
MLNPLIYSLRNKEVKEAV-RKILG-------NSWSVVYFKLLDK----------------
----------------------------------------.
>M.domestica or568 complete cds.
----------------M------------AK------G------NH-S-E----------
--V----TE------FILLGLTTR-P-ELQV-VLL-ILFLIIY-SV--------SVVGNF
SLILLIQVSAH-LH-T-PMYFFLSHLAFVDFCLTSAITPNMLVNF-VQK-IN----VISF
HACAIQVFCFI-SLVNMEMFLLAVMAYDRYVAIGNPLLYTVAMSGKLCWQLVTVPY----
--------IYCFSMALFQT-IITFQFSYC-ASN-VIN--HFYCDDIPL-LVLS--CSD-I
H--VKEILIFIFAGFDMMCSLLIVIISYVFIIAAILRIRSTEGK--LKAFS-------TC
SSHMVAVTIFYGTLI--FMYL-QPH---SK-QS------L-DT--DKMTSVFYT--IVIP
MLNPLIYSLRNKEVKEAV-TKILE-------NSWSVIHFRLLQK----------------
----------------------------------------.
>M.domestica or1262 complete cds.
----------------M------------AR------S------NH-S-E----------
--V----TE------FLLLGLTTR-P-ELQV-ILF-LMFLIIY-SV--------SVVGNL
GLILLIQVSSH-LH-T-PMYFFLSHLAFVDFCFTSTITPKMLVNF-VQE-TN----VISF
HACAIQVFCFI-SFVALEMFLLAVMAYDRFVAIGNPLLYTVTMSRRHCLQLVSVPY----
--------VYCFSVALFHT-IITFHFSYC-ASN-VIN--HFYCDEVPL-LALS--CSD-T
H--VKEILIFAFAGFDMICSLLIIIISYVFIIAAILRIRSTKGQ--LKAFS-------TC
GSHMMAVTIFYGTLM--FMYL-QPR---SN-HS------L-DT--DKMTSVFYT--TMIP
MLNPLIYSLRNKEVKEAV-RKILG-------NTFSVVYLRVIGK----------------
----------------------------------------.
>M.domestica or1261 complete cds.
----------------M------------AR------G------TI-S-Q----------
--F----TE------FILLGLTNR-P-ELQV-LLF-IIFLIIY-SV--------SVVGNL
GLILLIQVSSH-LH-T-PMYFFLSHLAFVDFCFTSTITPNMLVNF-VQE-TN----VISF
HACAIQVCCFI-SFVNMEMFLLAVMAYDRYVAIGNPLLYTVAMSRRLCWQLVTLPY----
--------IYCFSVALFHT-IITFQFSYC-ASN-VIN--HFYCDDIPL-LALS--CSD-T
H--VKEILIFAFAGFDMICSLLIVMISYVFIIAAILRIRSTEGR--LKAFS-------TC
GSHMVAVTIFYGTLI--FMYL-QPR---SN-HS------L-DT--DKMTSVLYT--TVIP
MLNPLIYSLRNKEVKEAV-RKILG-------NTWSLVHFRLLGK----------------
----------------------------------------.
>M.domestica or665 complete cds.
----------------M------------AT------G------NN-S-V----------
--L----TE------FILLGLTDR-K-DLQA-IFL-VVFLVIY-MI--------SVVGNL
GLIVIIQISPQ-LH-T-PMYFFLSHLAFVDFCYTSSITPNMLVNF-MQE-VK----RITF
FACAIQVACFI-TFVVCEMFLLSVMAYDRYVAICNPLLYTVVMSQKTCIPMVASTY----
--------TYGIFIGILQT-TVTFHLSFC-SSN-VIN--HFYCDDVPL-VALA--CSD-T
H--VKEMMLFVIAGFNTLLSLLIVLISYVFILISILRINSAKGR--QKAFS-------TC
SSHLLSITIFYGTII--FMYL-QPK---SS-HS------L-DT--DKIASVFYT--VVIP
MLNPLIYSLRNKEVKNAL-QKVIR-------KVSSTT---PHSS----------------
----------------------------------------.
>M.domestica or572 complete cds.
----------------M------------AE------R------NF-T-L----------
--V----TE------FILQGFLLS-R-ELEI-VLF-VLVFVVY-SL--------TMVGNI
GMISLIRLDSR-LH-T-PMYFFLSNLAFVDLCYSSSIAPKFLSTL-LTE-DN----RISF
NACAIQLGFFL-TFLISEMFLLAVMAYDRYVAICNPLLYMVIMSQRVCVQLVIAPY----
--------LYSFSVAFFHT-VVTFRLIYC-GPN-IIN--HFYCDDVPL-IALA--CSD-T
S--LKEILLFIFAGFNMISSLSTVLISYLYIVIAILKIQSTEGR--LKAFS-------TC
ASHLTAVTVFYGTLI--FMYL-QPK---SS-HS------L-DT--DKMASVFYT--MVIP
MLNPMIYSLRNKEVKNAL-RKVYE-------K-LHLLPLAYLKK----------------
----------------------------------------.
>M.domestica or1268 complete cds.
----------------M------------VP------E------NL-S-H----------
--V----NT------FILIGVSDD-P-YLQV-PLF-FIFLVIY-GV--------TVTGNM
GIITLTNIDSR-LQ-T-PMYFFLRHLAIINLGNSTVIAPQMMVNF-LAE-KK----TISY
YGCATQMGAFL-VFIIAETFMLAAMAYDRYVAICNPLLYMVVVSRKVCILLVFLTY----
--------IYSFSTSATVT-PYVFSMSYC-SSN-VIN--HFCCDTVPL-LALS--CSD-T
S--IPQTVIFISAAINMFFSITIVLVSYFYIILAILRIRSAEGR--KKAFS-------TC
ASHMMAITIFYGTLL--FMYL-QPG---SK-HS------L-DT--DKMASVFYT--LVIP
MLNPMIYSLRNKDVKEAL-KRFLT-------SPHQFHTYSSHKR-DS-------------
----------------------------------------.
>M.domestica or1269 complete cds.
----------------M------------IP------G------NF-S-H----------
--V----TA------FILIGVSEN-P-ELQV-PLF-FIFLVIY-GV--------TVTGNV
GIITLTTIDSR-LQ-T-PMYFFLRHLAIINLGNSTVIAPQMLVNF-LVE-KK----TISY
YGCATQLGGFL-VFIVAEIFMLAAMAYDRYVAICNPLLYMVVVSRKVCILLVVLTY----
--------TYSLTTALTVT-SCVFSVSYC-SSN-IIN--HFYCDNVPL-LALS--CSD-T
Y--VPETAVFTFSGTNLFFSMIIVIVSYFYIILTILRMRSAEGR--RKAFS-------TC
ASHMMAVTVFYGTLL--FMYL-QPR---SN-HS------L-DT--DKMASVFYT--LVIP
MLNPMIYSLRNKDVKDAL-KKLLS-------NPCQ----TLRKHINS-------------
----------------------------------------.
>M.domestica or575 complete cds.
----------------M------------DN------W------NE-T-K---------W
TRV----TE------FILRGITDF-P-ELQI-PLF-IVFLIIY-TV--------TALGNL
GLIILTKIDSR-LK-T-PMYFFLRNLAFIDLGYSTAIGPKMLGNF-VME-RN----TISY
AGCATQLVVFI-TFIISELFMLSVMAYDRYVAICNPLLYMVIMSDRLCCLLVAIPY----
--------LYSTSLALVTT-IKIFNSSSW-KSN-VIS--HFYCDSLPL-LSIL--WND-A
K--DVELIILSLSAVNLVSSLLVVLLSYALILVAILRMNSAEGR--RKAFS-------TC
GSHLTVVVVFYSTLT--FMYL-QPK---SS-HS------F-DT--DKMASVFYT--LVIP
MLNPLIYSLRNKEVKGAL-KKALE-------NRLKCVL----------------------
----------------------------------------.
>M.domestica or576 complete cds.
----------------M------------DK------R------NE-T-K---------W
TRV----TE------FILRGITDF-P-ELQI-PLF-ILFLIIY-TV--------TALGNL
GLIILTKIDSR-LK-T-PMYFFLRNLAFIDLGYSTAIGPKMLGNF-LVE-RN----TISY
VGCATQLVVFI-TLIISELFMLSVMAYDRYVAICNPLLYMVIMSDRLCCLLVAIPY----
--------LYSSSVALVIT-IKIFNSSSW-KSN-VIS--HFYCDSLPL-LSIL--WND-T
K--DVELIILSLSAFNLISSLLAILLSYALILVAILRMNSAEGR--RKAFS-------TC
GSHLTVVVVFYATLT--FMYM-QPK---SS-HS------F-DT--DKMASVFYT--LVIP
MLNPLIYSLRNKEVKGAL-KKALE-------NRFKCVL----------------------
----------------------------------------.
>M.domestica or581 complete cds.
----------------M------------IK------V------ND-T-K---------G
NQV----TE------FILMGITSH-V-ELQG-MLF-ALFFLNY-LA--------IALWNL
GLITLTSIDSH-LR-T-PMYFFIRHLAYVDLGYSTVVGPKMLVSF-IVE-KN----SISY
NGCAVQLAFFG-TFITSEVFILSAMAYDRYVAICKPLLYMVIMSDRVCYTLVAIPY----
--------IYSITISLLVT-IKIFHLSFC-YSN-IIR--HFYCDSLPL-LSIV--CSD-T
S--EIELIIMSFSAFNLFYSLLIILVSYLLILMAIIKMHSTEGR--HKAFS-------TC
GSHLTVVVLFYATLL--FMYL-QPQ---SN-HS------F-DT--DKMASVFYT--LVIP
MLNPLIYSLRNNEVKGAL-KRLFN-------KLI--------------------------
----------------------------------------.
>M.domestica or588 complete cds.
----------------M------------IK------V------NH-T-K---------G
NQV----TE------FILTGITNH-L-KLQG-ILF-ALFFLDY-MT--------IVLWNL
GLIILTSVDSH-LQ-T-PMYFFLRHLAYVDLGYSTVIGPKMLVSF-VVK-KN----SISY
NECALQLIFFG-IFINSEVFILSAMAYDRYVAICKPLLYTVIMSDKVCYILVTVTY----
--------IYSIIVSSLVT-IKIFQLSFC-CSN-VIQ--HFYCESLPL-MAIA--CSD-T
S--EIELIIMTFAAFNLVSSLVIILVTYMLILFAILQMNSSQGR--HKAFS-------TC
GSHLTVVIVFFGTLV--FMYL-QPQ---SS-HS------F-ST--DKMASVFYT--LVIP
MLNPLIYSLRNNEVKGAL-KRVFR-------NLM--------------------------
----------------------------------------.
>M.domestica or980 complete cds.
----------------M------------S------------------------------
--------------------ITNR-P-ELQH-PLF-AVFFLNY-MA--------TALGNL
GLIILTSVDSH-LQ-T-PMYFFLRHLALVDLGYSTAIGPKMLVSF-IEE-KN----IISY
NGCAVQLAFFV-IFINSELFILSAMAYDRYVAICKPLLYTIIMSDRACWILVASSY----
--------LYSIMVDLVMT-INIFKSSFC-KSN-VLR--HFYCDSLSL-LSIM--CSD-T
S--EIELIIMTFGVLNLIPSLLIILFSYLLILVAILRMNSPEGR--HKAFS-------TC
GSHLTVVIVFYGTLF--FMYL-QPQ---SN-HS------F-DT--DKMASVFYT--LVIP
MLNPLIYSLRNKEVTGAL-KRLFK-------KLI--------------------------
----------------------------------------.
>M.domestica or578 complete cds.
----------------M------------IK------L------NE-S-K---------G
SQV----TE------FILMGITNN-P-EMKG-PLF-VVFLLNY-MA--------TALGNL
GLIILTSVDSH-LQ-N-PMYFFLRHLAYVDLGYSTAIGPKMLVSF-IVE-KN----TISY
NECATQLVFFG-VFITSELFILSAMAYDRYVAICKPLLYIIIMSNRVCWVLVVIPY----
--------LYSIMVSLLVT-IKIFNSSFC-ASN-VIR--QFYCDSVPP-LYII--CSD-I
S--EIKLIIMIFSALNLISSLSIVLVSYLLIIVAILRMSSSEGR--YKAFS-------TC
GSHLTVVIVFYATLL--FMYL-QPR---SR-NS------F-DT--EKIATVFYT--LVIP
MLNPLIYSLRNKEVKGAL-KRVFQ-------KLK--------------------------
----------------------------------------.
>M.domestica or585 complete cds.
----------------M------------TN------L------NE-T-I---------G
SQV----TE------FILIGITNN-P-ELQS-PLF-GVFFLNY-MA--------IALGNL
GLIILTSVDLH-LQ-T-PMYFFLRHLAYVDLGYSTAIGPKMLVSF-IEE-KN----IISY
NGCAIQICFIS-VLITCEFFILSAMAYDRYVAICKPLLYMVIMSDRVCWVLLAISY----
--------VHSLIVSLVIT-IKLFNLSFC-ESN-VIR--HFYCDSLPL-LSIV--CSD-T
S--ETELIIMIISAFNLISSVSIILASYMIILVTILRMNSAEGR--QKAFS-------TC
GSHLTVVTVFYGTLI--FMYL-QPQ---SS-HS------L-DT--DKIASVFYT--LVMP
MLNPLIYSLRNKEVKGAV-KRLFK-------KLM--------------------------
----------------------------------------.
>M.domestica or780 complete cds.
----------------M-------------A------R------GNRT-T----------
--V----TE------FVLMGFTDR-P-ELQV-PLF-VVFLAIY-LI--------TLIGNL
GMILLIKLDSR-LH-V-PMYYFLSHLAFIDLCYSSSIGPKMLQNL-IVK-KK----TISF
SGCFAQLYFSS-AFATTECFLLATMAYDRYMAICNPLIYTAIMTKRVCSELVIGVY----
--------TYGFLNSVIQT-ILTFQLSFC-DSN-IIH--HFYCADPPL-LALS--CSD-T
H--SKEKQLLIFSALNLTSSLLTVLVSYICILVSILKIRSSEGK--CKAFS-------TC
ASHLTVVIIFYGTLF--FMYLWQPK---AG-NS------W-KY--NKVVSVFYS--LVIP
MLNPLIYSLRNTEVKDTL-RKILE-------GKRSQ------------------------
----------------------------------------.
>M.domestica or779 complete cds.
----------------M-------------------TQ------GNGT-R----------
--V----TE------FILLGFEVR-Q-ELQY-ILF-LVFLVIY-IT--------SLVGNV
GMILLIKCDAR-LH-T-PMYFFLQNLAFVDLCYTSAITPKMLLNF-LVS-DK----SISF
LGCVIQLYIYS-TFATTECYLLAVMAVDRYVAICNPLRYPVVMSQRACILLVTGSG----
--------VMGFLNTTTHI-GLLLSLSFC-NSN-IIN--HFFCDGPPI-LALS--CSN-I
D--VNIMVVVIFVGFNLSSTLLVVFFSYVYILAAILRMSSTSGR--HKAFS-------TC
ASHLTAVTIFYGTLS--YMYL-QPS---SS-ES------Q-EN--DKIASVFYG--IVIP
MLNPLIYSLRNKEVKEAV-KVLIK-------GC----S----------------------
----------------------------------------.
>M.domestica or1276 complete cds.
----------------M-------------------IQ------GNGT-R----------
--V----TE------FILVGFAVR-Q-ELQY-VLF-IVFLVIY-MT--------SLVGNV
GMILLIKGDAR-LH-T-PMYFFLQNLAFADLCYTSAITPKMLLNF-LVL-DK----SISF
AGCVMQLYVYG-IFATSECYLLAAMAVDHYVAICNPLRYPVVMSQKVCILLVTGSY----
--------VMGFLNATTHT-GFLFSLSFC-NSN-IIN--HFFCDAPPI-LVLS--CSN-I
D--VNVMLLVIFVGFNLSNTLLVVFFSYVYILAAILRMSSDSGR--HKAFS-------TC
ASHLTAVTIFYGTLF--YMYL-QPS---SS-ES------Q-EN--DKVASVFYG--IVIP
MLNPLIYSLRNKEVKEAM-NIITK-------KF----S----------------------
----------------------------------------.
>M.domestica or985 complete cds.
----------------M-------------------TH------RNNT-R----------
--I----TE------FILLGFAVR-Q-ELQY-VLF-LVFLVIY-MT--------SLVGNV
GMILLIKFDAR-LH-T-PMYFFLQNLAVADLFYTSSITPKTLLNF-LVS-DK----SISF
SGCVMQLYVYG-IFVTSELYLLAAMAVDRYVAICNPLRYSVVMSQRVCIFLVTGSF----
--------LMGSLNATTNI-GFLFSLSFC-NSN-IIN--HFFCDLPPI-LTLS--CSN-I
Y--FNAMLLIIFVGFNLSSTLLVVFFSYIYILAAILRIPSATGR--RKAFS-------TC
ASHFIAVTIFYGTLS--YMYL-QPS---SS-ET------E-EN--DKLSSVFYG--IVIP
MLNPLIYSLRNKEVKEAV-KVLLK-------RG----S----------------------
----------------------------------------.
>M.domestica or1277 complete cds.
----------------M-------------------TQ------KNST-M----------
--I----TE------FILLGFNIR-Q-DLQN-VLF-LMFFFVY-IT--------SLVGNV
GMILLIKFDSH-LH-T-PMYFFLQHLAFVDLCYTSAITPKMLQNF-LIS-HK----SISF
SGCLIQLLVYA-TFSTVDCYLLAAMALDRYVAICNPLHYQVVMSQRACIQLVVGSY----
--------VIGTLNASIHT-GFTFSLFFC-NSN-TIN--HFFCDVPPL-LALS--CSR-I
N--INVLLLIVCVGFNLISTVMVVFFSYVYILSAILRMRSATGK--HKAFS-------TC
ASHLTAVTIFYGTLA--YMYL-QPS---SS-ES------E-EN--DKIASLFYG--IIIP
MLNPLIYSLRNKEVKEAL-KMMGK-------TYLICKF----------------------
----------------------------------------.
>M.domestica or1509 complete cds.
----------------M-------------------TQ------GNGT-T----------
--V----TE------FILLGFFVH-Q-EVQY-ALF-LVFLIIY-VI--------SLVGNV
GMILLINIDSH-LH-T-PMYFFLQHLSFADLCYTSAITPQMLLNF-LVS-HK----SISF
AGCVLQLEVYG-IFASTECYLLAAMAIDRYVAICNPLRYPVIMSRKACILLVVGSY----
--------FMGSVTASIQI-GFLFSLSFC-NSN-IIN--HFFCDAPPL-LALS--CSS-I
D--TNVMMLIIISVFNLSSTVMTVFFSYMYILSAILKMTSATGR--HKAFS-------TC
ASHMTAVTILYGTLF--YMYL-HPS---SN-ES------Q-EN--DKIASVFYG--IIIP
MLNPLIYSLRNKEVKEAM-KVLLK--------C----S----------------------
----------------------------------------.
>M.domestica or487 complete cds.
----------------M------------DK-------------NYSS------------
--P----TG------FIFLGITND-P-ELNV-AFF-VLLLVIY-LV--------ILITNI
GMIILIWVDPQ-LH-L-PMYFFLSNMSFCDLCYSTAIGPKMLVDF-FAE-DK----SISF
IGCALQFYFFC-SFGDSECLLLAVMAFDRYMAISNPLLYTVNMSSRVCCLLIAGVY----
--------MVGMIDALLHT-ILTFTLSFC-RSN-EIN--HFFCDIPPL-LLIS--CSD-T
H--VNELMIFIVFGFIEVVSISAVLISYCYIILSVLKIHSTEGR--WKTFS-------TC
TSHLTVVTIFQGTVL--FMYF-RPS---SA-YS------L-YQ--DKMTSLFYT--LVIP
MLNPLIYSLRNKDVKGAL-EK-LK-------NKICS------------------------
----------------------------------------.
>M.domestica or488 complete cds.
----------------M------------DK-------------NYST------------
--P----TE------FVLLGITND-P-ELNV-AFF-VLLLIIY-LV--------ILITNI
GMIILIWVDPQ-LH-L-PMYFFLSHMSFCDLCYSTAICPKMLVDF-FAE-DK----SIPF
IGCALQFYFFC-TFTDSECLLLAVMAFDRYMAISNPLLYTVNMSSRVCYLLIAGVY----
--------MVGMMDALLHT-TLTFTLNFC-RSN-EIN--HFFCDIPPL-LLIS--CSD-T
H--VNELVIFTFDGFIEMVTVSAVLISYCYIILSVLKIHSTEGR--WKTFS-------TC
TSHLAVVTIFQGTIL--FMYF-RPS---ST-YS------L-DQ--DKITSLFYT--TVIP
MLNPLIYSLRNKDVKGAL-EK-VK-------NKIFP------------------------
----------------------------------------.
>M.domestica or1254 complete cds.
----------------M------------DK-------------NYST------------
--P----TE------FVLLGITND-P-ELNV-AFF-VLFLIIY-LG--------ILITNI
GMIILICVDPQ-LH-L-PMYFFLSHMSFCDLCYSTAIGRKMLVDF-FAE-DK----SISF
IGCALQFYFFC-TFTDAECLLLAVMAFDRYMAISNPLLYTVNMSSRVCYLLITGVY----
--------VVGMIDALIHT-TLTFTLSFC-RSN-EIN--HFFCDVPPL-LLIS--CSD-T
Y--INELVIFTVYGFIEMVTTTAVLISYCYIILSVLKIHSTEGR--WKTFS-------TC
TSHLAVVTIFQGTML--FMYF-RPS---SA-YS------L-DQ--DKMASLFYT--IVIP
MLNPLIYSLRNKDVKGAL-EK-VK-------NKICS------------------------
----------------------------------------.
>M.domestica or489 complete cds.
----------------M------------------LEG------NYTL------------
--V----TE------FILLGFPTS-P-GLQV-VLF-LVFLFMY-SV--------ILLGNI
GLMMLIRLDPR-LQ-T-PMYFFLSNLSFVDLCYSSVIVPKMLVNF-LSE-NK----SISY
YGCALQFYFFC-TFADTESFILAAMAYDRYVAICNPLLYTIVMSRGICVWLIVLSY----
--------IGGNLSSLVHT-SFAFILTYC-DKN-IIN--HFFCDLPPL-LKLS--CTD-T
S--INELLLSTYGSSVEIICFIIIIVSYFFILLSVLKIRSSSGR--KKTFS-------TC
ASHLTSVVIYQGTLL--FIYS-RPS---YL-YS------P-NS--DKVISVFYT--IVIP
VLNPLIYSLRNKDVKDAA-KKVLS-------IKVSSS-----------------------
----------------------------------------.
>M.domestica or950 complete cds.
----------------MD-------------------R------GNHS-V----------
--V----TE------FIFMGITQD-P-QLQI-IFF-AVFLAVY-LI--------NVVGNV
GMIILIVMDAQ-LH-T-PMYFFLCNLSLVDLGYSSAIAPRMLADF-LTQ-HK----IISF
SSCATQFAFFV-GFVDAECYVLAAMAYDRFVAICRPLHYSTMMSNRVCLVLTVGSY----
--------FAGLVSLVAHT-SLTFSLDYC-GSN-IIN--HFFCEIPPL-LALS--CSD-T
Y--VSEILLFSLCGFIEFSTILIIFISYTFILVAILRISSNEGR--LKAFS-------TC
GSHLTGVTLFYGTVM--FMYL-RPT---ST-YS------L-DQ--DKWASVFYT--IIIP
MLNPIIYSLRNKDVKAAF-KRVII-------RKS-----------------Q--------
----------------------------------------.
>M.domestica or598 complete cds.
----------------M-------------------ED------GNMT-T----------
--V----RD------FVLWGISED-P-EQQK-LLF-SLFSLMY-TI--------TLVGNL
GLIFLIRIYPK-LH-T-PMYFFLSNLSFLDSCYSSVTAPRMLADL-LSK-DK----VISF
SGCMTQLGLFI-VFATAELYLLASMAYDRYVAICNPLLYPVLMSSWACTTLVIACY----
--------IAGIINSLTVT-SSISRLSFC-RAS-MVK--SFFCDIRPL-LALS--CSD-T
E--VCNILVFAFGAFIQMSSLLVIVVSYTFIITAIMRIRLAEGK--RKAFS-------TC
ASHLTAVSLFYGTLI--FMYL-RPT---SN-SA------S-NQ--DQVVSIFYT--MVIP
MLNPIIYSLRNQEVKQAL-KKILY-------KDSP-IQA---------------------
----------------------------------------.
>M.domestica or547 complete cds.
----------------ME-------------------A------KNQT-V----------
--V----TE------FVFVGFTEH-L-QQQV-LLF-LMFLFFY-LI--------TVFGNL
GMIVLIWIDSQ-LH-T-PMYFFLRHLSFVDICSSSTIAPKMLADF-FVE-KK----TISF
LGCSAQMWFFG-LFVTTECFLLAAMAYDRYIAICNPLLYTVVMSQSVCIHLVVGPY----
--------IMGLLNSMTHT-VLTFQLPFC-GQN-VIN--HFFCDISPL-LSLA--CTD-T
H--LNELVLLIMAGGVGVFSGLTILISYIYILLAILRIRSAEGR--SKAFS-------TC
SSHLTAVSIMYGTLF--FIYV-RPS---AS-FS------L-DL--NKVVSVFYT--AVIP
MLNPLIYSLRNKEVKNAF-KRTLE-------RKKK------FF--------G--------
----------------------------------------.
>M.domestica or1275 complete cds.
----------------ME-------------------A------KNQT-V----------
--V----TE------FVFVGFTEH-L-QQQV-LLF-LMFLFFY-LI--------TVFGNL
GMIVLIWIDSQ-LY-T-PMYFFLSHLSFVDICFSSTIAPKMLADF-FVE-KK----TISF
LGCSAQMWFFG-IFVTTECFLLAAMAYDRYIAICNSLLYTVVMSRSVCIHLVVGPY----
--------IMGLLNAMTNT-VLTFQLPFC-GQN-VIN--HFFCDISPL-LSLA--CTD-T
H--LNELVLLIMAGGVGVFSGLTILISYIYILLAILRIRSAEGR--SKAFS-------TC
SSHLTAVSIMYGTLF--FIYV-RPS---AS-FS------L-DL--NKVVSVFYT--AVIP
MLNPLIYSLRNKEVKNAF-RRTLE-------RKKK------FF--------G--------
----------------------------------------.
>M.domestica or549 complete cds.
----------------ME-------------------A------KNQT-M----------
--V----TE------FVFVGFTEH-L-QQQV-LLF-LMFLFFY-LI--------TVFGNL
GMIVLIWIDSQ-LH-T-PMYFFLSHLSFVDICSSSTIAPKMLADF-FVE-KK----TISF
LGCSAQMWFFG-LFVTTECFLLAAMAYDRYIAICNPLLYTVVMSQSVCIHLVVGPY----
--------IMGLLTSMTHT-VLTFQLPFC-GQN-VIN--HFFCDISPL-LSLA--CTD-T
H--LNKLVLLIMAGGVGVFSGLTILISYIYILLAILRIRSAEGR--SKAFS-------TC
SSHLTAVSILYGTLF--FIYV-RPS---AS-FS------L-DL--NKVVSVFYT--AVIP
MLNPLIYSLRNKEVKNTF-RRTLE-------RKKK------ILWVNKNELHS--------
----------------------------------------.
>M.domestica or550 complete cds.
----------------MA-------------------S------ENYT-R----------
--I----TE------FIFVGLKYE-P-KLQV-MFF-LLLLCFY-LI--------NMTGNL
GIIILIQIDSR-LH-T-PMYFFLSHLSFVDMGFSSTVAPKMLRDF-FEE-RK----TISF
LGCALQQWFSG-FFLAIECFLLASMAYDRYVAICNPLLYSISMSQQHCNQLVAISY----
--------AAGFIDAMIHT-AAAFRLPFC-GPN-FIN--HFFCDIFPL-LSLI--CTD-T
S--LNKLFVFVIAGIVGIFSGLIILVSYIYILIAIFKIQSIEGR--QKAFS-------TC
SSHLTAVTILYGTLF--FVYV-RPN---SS-FT------M-DT--NKLISVFYT--LVTP
MLNPLIYSLRNKEVKDAI-YRTIA-------KRKF------CIR-------I--------
----------------------------------------.
>M.domestica or1135 complete cds.
----------------MG-------------------S------ENYT-R----------
--V----TE------FIFVGLKYD-P-KLQV-ILY-LIVLLFY-FI--------NMTGNL
GIIILIWFDAR-LH-T-PMYFFLSHLSFVDMSFSSIVIPKMLRDF-FKE-RK----TITF
LGCALQQWFFG-FFVAIECSLLASMAYDRYVAICNPLLYSIAMSQKHCNQLVAIPY----
--------AIGFMDAMIHT-PAAFRLPFC-GPN-VIN--HFFCDIFPL-LSLI--CTD-T
S--MNKLLVFVIAGIIGVVSGLIILVSYIYILIAILKIQSAEGR--KKAFS-------TC
SSHLTAVTILYGTLF--FVYV-RPN---SR-FS------M-GT--NKLVSVFYT--SVTP
MLNPLIYSLRNKEVKDAI-YRTIA-------KRKF------CIR-------I--------
----------------------------------------.
>M.domestica or574 complete cds.
----------------MA-------------------N------GNYT-R----------
--V----TE------FIFVGLKYH-P-KLQV-ALF-VLFLSFY-LC--------NLTGNL
GMIFLIRIDAR-LH-T-PMYFFLSHLSFVDISFSSVVAPKMLRDF-FEE-RK----TISF
LGCALQQWFFG-FFVATECFLLASMAYDRYVAICNPLLYSVAMSQRLCIQLVSGPY----
--------AAGFTSTMTHT-TAAFRLPFC-GPN-VIN--HFFCDISPL-FTLI--CAD-I
S--VNKIVLFILAGLVLVFSGLIILVSYIYILIAILRIRSAEGR--RKAFS-------TC
SSHLTAVSILYGTLF--FIYV-RPS---AS-FS------L-DL--NKVVSVFYT--AVIP
MLNPLIYSLRNKEVKDAI-HRTVA-------KIKF-------------------------
----------------------------------------.
>M.domestica or636 complete cds.
----------------M------------AV------W------NHTG-F----------
--V----KE------FLLVGLTEI-P-ELQI-PLF-LLFFVIY-MV--------TLVGNW
GMIIIIWMNIQ-LH-T-PMYFFLSNLSLCDICYSTVFAPKMLVNF-LVE-NK----ASSF
VGCVLQSFFFA-VYVTTEGILLSMMAYDRYVAIANPLLYTVIMTQRVCILMVLGSY----
--------LGGLINSLTHT-IGLLRLNFC-GPN-VVN--HYFCDIPPL-LKLS--CSD-A
H--TNEMLLLVFSGVIAMFTFMIIMVSYIHIIIAILRIRSAEGR--RKAFS-------TC
ASHLTAVTLFYGSVT--FSYI-QPS---SQ-YS------M-EQ--EKVSAVFYT--LIIP
MLNPLIYSLRNKEVKDAA-KRSII-------WKHSHN-----------------------
----------------------------------------.
>M.domestica or1367 complete cds.
----------------M------------AK------E------NSTV------------
--V----TE------FFLLGLTDR-E-ELKL-ILF-IFFLIIY-II--------SLMGNL
GMIVLIQITPK-LH-T-PMYFFLTCLSFVDACYSSVAGPKMLWHF-IVE-KA----TISF
TACMLQYFLLA-TFITTEGFFLAVMAYDRYVAIAKPLLYMVAMTKRVCIMLVIGSC----
--------IGGLFNSLTHT-IGLVQLTFC-GPN-VIS--HFFCDLPPL-LKLS--CSD-T
S--LNELLVIIYTGVISIITLLTVIISYIFIVVAIFRIRSAAGM--RKAFS-------TC
ASHLTAVTLFYGSIS--FNYI-QPS---SK-YS------L-EQ--EKVVSVFYI--MVIP
MLNPLIYSLRNKEVQDAV-KKVIE-------LKTSFS-----------------------
----------------------------------------.
>M.domestica or922 complete cds.
----------------M------------AK------E------NATE------------
--V----TE------FLLLGLTDR-E-ELKV-FLF-VLILLIY-II--------SLVENL
GMFILIQITPK-LH-T-PMYFFLSCLSLVDACYCSVFGPEMLVSF-F-E-KT----TISF
SACILQGYLFG-VFVTTEGFFLAVMAYDRYVAIVNPLLYMVVMTKRVCALLVIGSF----
--------IGGISNALIHT-IGLVRLSFC-GSN-IIH--HFFCDVPAM-LKIS--CSE-T
S--RNELLLLIFSGIIAILTFLIVIISYIFIVVSILRIRSAAGT--NKAFS-------TC
ASHLTAVTLFYGSLS--FSYI-QPS---SQ-YS------L-EQ--EKVVSVFYT--MVIP
MLNPLIYSLRNKEVKDAA-KRAIE-------LKPSFC-----------------------
----------------------------------------.
>M.domestica or973 complete cds.
----------------M------------KKTLEMAIK------NSTV------------
--X----TE------FXLLGLTDR-E-KLKV-FLF-ILFCEIY-II--------SLVGNL
GMFILIQITPK-LH-T-PMYFFLSCLSFVDACYCSVSGPKMLMNF-F-K-QA----TISF
SACILQGFLFG-VFVTTEGFFLAVMAYDRYVAIANPLLYMVVMTKRVCIMLVFGSC----
--------IGGMINSLTHS-IGLVKLSFC-GPN-IIS--HFFCDVPAM-LKLS--CSD-T
S--RNELLLLIFSGVIAIITFLTVIISYVFIVVAILRIRSAAGK--RKAFS-------TC
ASHMIAVTLFYGSIS--FSYI-QPS---SQ-YS------M-EQ--EKVVSVFYT--LVIP
MLNPLIYSLRNKEVKDAV-KRARE-------LKPSFC-----------------------
----------------------------------------.
>M.domestica or1260 complete cds.
----------------M----------RKAD------R------NE-S-D----------
--M----II------FILLGFSDY-P-EIQM-PLF-LVFLVIY-MI--------TVVGNL
GMIVIIRTNPK-LH-I-PMYFFLSHLSFLDFCYSTVVTPKLLQIL-IVE-DR----TISF
APCITQYSFAV-LCVVTEAFLLAAMAYDRFVAICNPLLYIVVMSQKRCILILTGVY----
--------AWGLISSLIFI-YSLLILSFS-GIN-ILN--NFLCEYSAI-LSAS--ISD-K
H--VTELIFFILANFNTFSTLIVVLTSYLFIFITVLKMQSASGR--YKAFS-------TC
ASHLTGVTIFFGTIL--FLYC-LPS---SK-SS------W-LL--VRVNTIFYT--VVIP
MLNPLIYSLRNKDVKECI-XKLID-------VQIFLTIIWY-------------------
----------------------------------------.
>M.domestica or651 complete cds.
----------------M----------VTAE------Q------NQ-N-D----------
--S----VI------FILLGFSDY-P-KLQV-PLF-LLFLIIY-VV--------TVVGNL
GMIVIIRINPK-LH-T-PMYFFLSHLSFVDFSYSTIITPKLLDIL-VVE-DR----SISF
EGCIAQFSFAA-TCLVMETFLLAVMAYDRFVAICNPLLYTVAMSQKRCALLISGTY----
--------TWGIISSLIFT-YTLLVLSFC-GTN-IIN--NFLCEYSAI-LSAS--FSD-K
H--VTQIILFILANFNTFFTLIIVLTSYIFIFVTVLKMHSASGR--HKAFS-------TC
ASHLTAVTIFYGTIL--FLYC-VPS---SK-NS------W-LI--IRMGTVFCT--VVIP
MLNPLIYSLRNKDVKETI-KKLLD-------TKILHFLNGYIKHMSPI------------
----------------------------------------.
>M.domestica or652 complete cds.
----------------M----------VSAN------R------NQ-S-A----------
--T----VM------FILLGFSDF-P-DLQV-LLF-MVFLAIY-VV--------TIVGNL
GMIVIIRYNPK-LH-T-PMYFFLSHLSFVDFSYSTIITPKLLEIL-VVE-DR----TISF
VGCIMQFSFAV-TCVVTEMFMLAVMAYDRFVAICNPLLYTVSMSQKLCAILVTISY----
--------SWGLISCGVFT-YSLLILSFC-GIN-TIN--NFLCEYSAI-LSAS--FSD-K
H--LTEVILFSLSNFNTLCTLGIILTSYIFIFITVMKMPSTSGR--RKAFS-------TC
ASHLTAVTIFFGTIL--CLYC-VPS---SK-SS------W-LM--IRVSTAFYT--VVIP
MLNPLIYSLRNKDVKETF-RKLMD-------IKVFSH-----------------------
----------------------------------------.
>M.domestica or655 complete cds.
----------------M----------VSPD------R------NQ-S-G----------
--A----VI------FILLGFSDY-P-DLKV-PLF-LLFLMIY-VV--------TVLGNL
GMIVIIRINLK-LH-T-PMYFFLSHLSFVDFCYSTGVTPKLLENL-VVE-DR----KISF
GNCITQYFFTA-TSVLTEAFLLAVMAYDRFMAICNPLLYMVNMSQKRCTLLVTGAY----
--------TWGIASSLIFT-YSLIILSFC-GTN-IIN--NFVCEYSVI-LSAS--CSD-R
H--ISEMILFILANFNVLSTLLTILTSYILIFVTIIKMHSASGR--YKAFS-------TC
ASHLTAISIFYGTLL--FLYC-VPN---SK-SS------W-LI--IKVTSVFYT--MVIP
MLNPLIYSLRNNDVKEAV-RKIMD-------SKIFSS-----------------------
----------------------------------------.
>M.domestica or1425 complete cds.
----------------M----------VNTD------Q------NQ-S-T----------
--T----IM------FILLGFSDY-P-ELQV-PLF-LLFFTIY-SI--------TVVGNV
GMIVIIRTNPK-LH-T-PMYFFLGHLSFVDFCYSTIVTPKLLENL-VVE-DR----TISI
KGCISQFTIGV-IFVVTEMVMLAVMAYDRFVAICYPFLYSVFMSPKFCALLVTIAY----
--------TWGTISSIMLT-YSLLILSFC-ETK-IIN--NFACEYSVI-LSAS--CSD-K
H--FSEVILFIFANLSAFCTLIIILISYLFIFVTILKIHSASGR--CKAFS-------TC
ASHLTAVSIFYGTIL--FLYC-IPH---SK-NS------W-LV--VKVGSVFYT--VVIP
MLNPIIYSLRNNDVKETF-RKLKD-------LRIISQ-----------------------
----------------------------------------.
>M.domestica or969 complete cds.
----------------M----------VTPD------R------NQ-S-S----------
--L----VI------FVLWGFSDY-P-EFKI-FFF-LVFLAIY-VI--------TVMGNL
GMLIIIIMNPK-LH-T-PMYFFLKHLSFVDFCYSTSVTPKLLENL-FAE-DR----TISI
TACMTQFFFTA-NCALTDTFILAVMAYDRFVAICNPLLYMTIMSQKRGSLLMAAAY----
--------SWGIFFSLLFT-YSLLVLSFC-GTN-IIN--NFLCEYSVI-ISVS--CSD-R
H--FSEVMLFIVSNVSMLSTLIIIFTSYIFIFVTVMKMKSARGR--QKAFS-------TC
ASHLTAVGIFYGAVL--FLYC-IPN---NK-KS------S-VT--VKLGSVFYT--VIIP
MLNPLIYSARNSDVKETI-KKLMN-------LK---------------------------
----------------------------------------.
>M.domestica or650 complete cds.
----------------M----------VTSK------G------NH-S-S----------
--V----AT------FVLLGFTDY-P-DLQV-PLF-LIFLIIY-SI--------TVVGNL
GMIGIIRINPK-LH-T-PMYFFLSHLSFVDFCYSSIIAPKMLIDL-LIE-DR----SISF
SGCLVQFSFFC-TFVVTEAFLLAVMAYDRFVAICNPLLYTVVMSQKICALLVAGSY----
--------TWGTVCSLLLT-CSAIHLSFY-GSN-TIN--HFFCEFSTL-LTLS--CSD-T
H--FNQMLLFISATFNGMSTLLIILASYVIIFVTVLRMNSSSGR--RKAFS-------TC
ASHLMAITIFHGTIL--VLYC-VPN---SQ-NS------K-VM--FKVASVFYT--VIIP
MLNPIIYSLRNKEVKETV-IKLMD-------INIKIRDILHVHINT--------------
----------------------------------------.
>M.domestica or656 complete cds.
----------------M----------LNTD------Y------NK-S-S----------
--V----IT------FMLLGFTDY-P-ELQV-PLF-LVFLAMY-VI--------TTVGNL
GMILIIRINPK-FH-T-PMYYFLSHLSFVDFCYSSIVTPKLLENL-VMD-DK----RIFY
SSCMLQYFLSC-TAVVTESFLLAVMAYDRFVAICNPLLYTVIMSQKLCGFLVAASY----
--------LWGMFGPFVLL-CFALQLTFT-GYR-IIN--HFFCEYTAL-ISVS--SSD-I
H--IPHLLLFGFATFNEVSTLIIILASYAFIFVTILKMNSTSGR--RKAFS-------TC
ASHLTAITIFHGTIL--SLYC-VPN---SK-NS------R-HT--VKVASVFYT--VVNP
MLNPLIYSLRNKDVKEAF-RKLIF-------R--NTF-------SQ--------------
----------------------------------------.
>M.domestica or970 complete cds.
----------------M-----------EEE------E------NC-T-S----------
--V----TE------FMLLGFSDH-P-ELHV-FLF-LIFLVIY-TI--------TVWGNL
GMIILIKISPR-LH-T-PMYYFLSHLAFVDLCYSTIIVPKTLVNI-LTE-NQ----VISF
LSCIIQFYLFS-TCVITEVILLAVMAYDRFVAICNPLLYMIAMSQKLCVQLVCGSY----
--------ICGTVCSLIHT-CSALKISSY-RSN-IIN--HFFCDLPPL-LSLS--CSD-V
S--INELLLFIVACFNEIGTIMIILTSYIFILITILRIPSSEGR--RKAFS-------TC
ASHFTAIVVFHGTIL--FIYC-RPG---SG-NT------L-DS--DKVATIFYT--VVIP
MLNPLIYSLRNKDVKDAF-RKVID-------SKKMSLCPKLGGIREH-------------
----------------------------------------.
>M.domestica or971  complete cds.
----------------M-----------EEE------E------NC-T-S----------
--V----TE------FMLLGFSDH-P-ELHV-FLF-LIFLLIY-SI--------TVLGNL
GMIILIKISPR-LH-T-PMYFFLSHLSFVDLCYSTIIVPKMLVDI-STE-NK----VISF
LSCIIQFFLFC-TCVVTEVILLAVMAYDRFVAICNPLLYMIAMSQKLCVQLVCGSY----
--------ICGTVCSLIHT-CSALKISSY-RSN-IIN--HFFCDLPPL-LSLS--CSD-V
S--INELLLFIVACFNEIGTIMIILTSYIFILITILRIPSSEGR--RKAFS-------TC
ASHFTAIVVFHGTIL--FIYC-RPE---SG-NT------L-DS--DKVATIFYT--VVIP
MLNPLIYSLRNKDVKDAF-RKVIG-------SEKLSLCPKLDGMREH-------------
----------------------------------------.
>M.domestica or1273 complete cds.
----------------M-------------------AG------GNLT-T----------
--I----TS------FTLSGFANQ-P-ELQV-GLF-LIFLFIY-FF--------TIWGNL
GLIILIQMDSQ-LH-T-PMYFFLSNLAFIDISYSSTITPKALDNF-LSD-QK----DISF
VGCFVQMYFFV-GLVCSECFLLGSMAYDRYVAICNPLLYSVVMSQKVCIWLAIIPY----
--------VVGFNNSLITV-CVISSLAFC-NST--ID--HFFCDTTAL-LALS--CHD-S
F--NTEMVIFLLAGFTLLSSLIIITISYFAIISAILKIRSSEGQ--RKAFS-------TC
ASHLMGVTIFYGSLI--FTYL-QPD---NT-LF------L-TE--AQVASVFYT--IVIP
MLNPLIYSLRNKDVKNAL-IRVIQ-------KKLFPQ-----------------------
----------------------------------------.
>M.domestica or658 complete cds.
----------------M-------------------SR------GNHT-T----------
--V----TE------FILLGLTDS-T-ELQI-ILF-VLFLLIY-TL--------TMIGNA
GMIMLIKTDSQ-LH-T-PMYFFLTSLSLTDIVYSSTITPKMLTDL-LSE-RK----IISF
AGCFLQMYVFI-ALITTECILFGLMAYDRYVAICNPLLYTVIMSKTVCLKMATGAF----
--------TAGFLNSIIHT-SYISSLSFC-GSN-VIH--HFFCDSPPI-LKLS--CSD-T
Q--MNEMIIFICAGINMLGTLLIILTSYIYILFSILRLHSVDGR--RKAFS-------TC
ASHLTAIVIFYGTEI--VTYL-CPS---SS-YS------P-TQ--GKVLSVFYT--VVIP
MLNPLIYSLRNEEVKRAL-KNVIF-------RKRSLIII---------------------
----------------------------------------.
>M.domestica or1253 complete cds.
----------------M-------------------DK------ENSS-V----------
--E----TN------FFLLGFRDH-P-KLQV-LLF-LVFFFIY-IM--------TLLGNL
GMITLITTSSH-LH-T-PMYFFLGVLSFIDACYSSVIAPKLLADL-FSE-KK----AISY
NGCATQLYFFC-SLVDTESFLLAAMAYDRYVAICNPLLYTVIMSKRVCCQLVFGAF----
--------LGGTMSSIIHT-TNTFNLSFC--SK-EIN--HFFCDISPL-FSLS--CFD-T
Y--IHDIVLVVFASLVEAICLLTVLLSYAYIIVAILKTGSAEGR--KKGFS-------TC
ASHLTVVTIYHGTLI--FIYL-RPS---TD-HS------L-DI--DKVTSVFYT--LIIP
MLNPLIYSLRNNDVKNAL-RKIIH-------QKIL--SQ---------------------
----------------------------------------.
>M.domestica or546 complete cds.
----------------M------VW-------------------RNHS-T----------
--V----TQ------FILLGFTNH-P-ELRH-ILF-VVFFLIY-VV--------SVVGNL
GMILLIVIDSQ-LH-T-PMYFFLGNLSFVDFCYSSVITPNMLINF-WVE-KQ----SISW
SGCATQFFFFG-SFAGIEGFLLAVMAYDRYVAICIPLLYTTTMSQRFNIILVSGTY----
--------LAGFANAAIHT-ALTFKLSFC-HSN-VIN--HFFCDTPPL-LKLS--CSD-T
H--VNELVIFAFASFNELSCLLTIIVSYLYVIVAILRIRSAEGR--YKAFS-------TC
ASHLMAVTIFFGTIL--FMYL-RPS---SS-YS------M-DQ--DKVVSVFYT--VVIP
MLNPLIYSLRNKEVKASF-RKVFI-------HKPLSSF----------------------
----------------------------------------.
>M.domestica or952 complete cds.
----------------MP---------------------------NDT-E----------
--V----AI------FVLMGFTDH-L-ELQV-ILF-LLFLAIY-LF--------TLVGNL
GLVVLVVVDSR-LH-T-PMYHFLSVLSFLDACYSSVVTPKMLVNF-LAE-SK----AISF
SGCVVQMLLFV-TFGTTECFLLAAMAYDRYIAICNPLLYTAIMSPQVYVPLIIGSY----
--------VGGISHAIIHT-VATFRLSFC-ASN-EIR--HIFCDIPPL-LAIS--CSD-T
H--VNELLLFTFVSSIEIFTILIVLVSYGFILAAILRIHSAEGR--RKVFS-------TC
GSHLTGVSIYHGTIL--FMYL-RPT---SS-YA------L-NH--DMVVSVFYT--IVIP
MLNPIIYSLRNKDVKEAI-KKVLG-------RTTF---------S----FQK--------
----------------------------------------.
>M.domestica or953 complete cds.
----------------MS---------------------------NHT-E----------
--V----IM------FVFIGFTNH-L-EIQI-SLF-LMFLLIY-IF--------TMVGNL
GLVLLVAMDSR-LH-T-PMYHFLSVLSFLDACYSSVITPKMLVNF-LAE-NK----TISF
SGCVTQMLISI-TFGTTECFLLAVMAYDRYIAICNPLLYTAIMSPQVYVPLIIGSY----
--------VAGVLHAIIHT-VATFHLSFC-ASN-EIR--HIFCDIPPL-LAIS--CSD-T
H--VNELLLFTFVSSIEIFTILIVLVSYGFILAAILRIRSTEGR--KKVFS-------TC
GSHLTGVSIYHGTIL--FMYL-RPT---AS-YS------L-QH--DMIVSVFYT--IVIP
MLNPIIYSLRNKDVKDAI-KKVLG-------RNKC---------TDTL-LNA--------
----------------------------------------.
>M.domestica or671 complete cds.
------------M------------------------E------ENMT-L----------
--V----TE------FVLTGLTDR-P-EIQL-LLF-PIFLVTY-VT--------TMVGNI
GLVMLVWMDSH-LQ-T-PMYIFLSSLAFADAWSSSSVTPKMLMNF-LSQ-DK----SISI
LECMAQFYFFG-ASTTAECFLLAVMAYDRYAAICKPLLYPVRMSNRLCSQLVIASY----
--------TLGFLHLMIHV-GLLFRLTFC-RSN-LIH--HFYCEILPL-FKIS--CID-A
S--LNALVLFIFALSIQSFTLMTTLVSYTYVFLAILRIKSENGR--RKAFS-------TC
SAHLLSVSLFYGTLL--IMYV-FPG---SG-GA------K-DQ--DIMFSLFYT--TIIP
LLNPFIYSLRNKEVLAAL-RKVIK--------------------K---------------
----------------------------------------.
>M.domestica or1257 complete cds.
------------M------------------------E------ENMT-L----------
--V----TE------FVLTGLTDR-P-EIQL-VLF-PIFLVIY-VT--------TMVGNI
GLVVLVWMDSH-LH-T-PMYILLSSLAFADAWTSSSVTPKMLMNF-LSQ-EK----SISI
SECMAQFYFFG-VSASTECFLLAVMAYDRYAAICKPLLYPVRMSNRLCIQLVIASY----
--------TIGCLYVMIHV-GLLFRLTFC-RSN-IIH--HFYCEILPL-FKIS--CTD-P
S--VNAIVLFICALSIQSFSVMTILISYTYVFLAILRIKSETGR--RKAFS-------TC
SAHLLSVSLFYGTLL--IMYV-FPG---SG-GA------K-DQ--DIMYSLFYT--IIIP
LLNPFIYSLRNKEVLAAL-RKVIK-------KI--------KFLK---------------
----------------------------------------.
>M.domestica or1418 complete cds.
------------M------------------------E------ENMT-L----------
--V----TE------FVLTGLTDR-P-EIQL-LLF-PIFLVIY-VT--------TMVGNI
GLVVLVWVDSH-LH-T-PMYILLSSLAFADAWTSSSVTPKMLMNF-LSQ-DK----SISI
SECMAQFYFFG-VSATAECFLLAVMAYDRYAAICKPLLYPVRMSNSLCIQLVIASY----
--------TLGFLHLMIHV-GLLFRLTFC-RPN-LIH--HFYCEILPL-FKIS--CID-P
S--LNAIVLFIFALSIQSFTVIIILVSYTYVFLAILRIKSENGR--RKAFS-------TC
SAHLLSVSLFYGTLL--IMYV-CPG---SG-VA------K-NQ--DIMYSLFYT--IIIP
LLNPFIYSLRNKEVLAAL-RKVIK-------KV--------KFLK---------------
----------------------------------------.
>M.domestica or1256 complete cds.
------------M------------------------E------ENMT-L----------
--V----TE------FILTGLTDR-P-EFQL-LLF-SIFLVIY-LT--------TMVGNI
GLVVLVWTDSH-LH-T-PMYIFLSSLAFADAWSSSSVTPKMLMNF-LSQ-DK----SISI
LECLAQFYFFG-VSATAECFLLAVMAYDRYAAICKPLLYPVRMSNRLCSQLVIASY----
--------TIGFLHLMIHV-GLLFRLTFC-RSN-IIH--HFYCEILPL-LKIS--CTD-S
S--LNALVLFIFSVFIQSFTLLTTLVSYLYVLFAILRIKSEKGR--RKAFS-------TC
SAHLFSVSLFYGTLL--IMYV-CPG---SG-VT------K-NE--DIMYSLFYT--IIIP
LLNPFIYSLRNKEVLGAL-RKVIK--------------------K---------------
----------------------------------------.
>M.domestica or1366 complete cds.
------------M------------------------A------EENK-T----------
--V----TA------FILTGLTDL-P-ELQI-PLF-LVFLLIY-LT--------TMVGNI
GLILLVWMDSH-LH-T-PMYLFLSSLAFSDALTSSSVTPKMLVNF-CTK-SK----IISL
FECMAQFYFFG-ASATTECFLLAMMAYDRYVAICNPLLYPVRMSNRLCSQLVITSN----
--------IVGFLHSMIHV-SLLFRLTFC-KST-RIH--YFYCEILQL-FKIS--CTD-S
S--INTLVVFVFSAFIQTFTFMIIIISYVYVLSAILRIKSENGR--SKAFS-------TC
SAHLLSVSLFYGTLF--FMYV-RPG---SG-AA------K-DQ--DVMYSLFYT--IIIP
LLNPFIYSLRNKEVLSSL-KKVIK--------------------K---------------
----------------------------------------.
>M.domestica or983 complete cds.
------------M---T--------------------E------ENET-L----------
--V----ID------FVLMGFTNH-P-GLQV-LFF-LVFLGIY-II--------TMVGNI
GLIVLIWMDSH-LH-T-PMYLFLGNLALADACTSTTVSPKMLVGF-ITQ-NQ----MISV
PECMAQLYFFS-FSATTECCLLAAMAYDRYVAICNPLLYPVVMTNRLCSQLSIFSY----
--------IVGVLHSMFHV-GLLFRLSFC-HSN-KIQ--HFFCDIMPL-YKIS--CTD-P
S--INVLMVFIFSGSIQAFTILTILISYTCILFAILKKKSQKGR--SKAFS-------TC
GAHLFSVSLYFGSLL--FMYV-RPR---SL-QA------D-NQ--DMMDSLFYT--IVIP
LLNPFIYSLRNKEVIEAL-RTVLK-------RT--------IFSR---------------
----------------------------------------.
>M.domestica or673 complete cds.
------------M---A---------------------------ENNT-L----------
--T----TE------FILTGFTNH-Q-ELKI-LLF-ILFLIIY-LI--------TMIGNI
GLVILISIEPQ-LH-S-PMYLFLGNLALMDAFSSCAVTPKMLINF-FSK-DR----LISL
HECMAQFYFLC-FSESSDCFLLAAMAYDRYVAICNPLHYPIMMSKKLCIQMIIGSL----
--------IAGNLHSMIHV-GFLFRLTFC-KSH-QVN--HFFCDVLPL-YRLS--CTD-P
Y--INELMIFIFSGSIQVFTIGVVLVSYVYIIYTILRMKSKEGR--GKAFS-------TC
ASHFISVSIFYGSLL--IMYI-RPG---AV-NE------G-AI--DIPVAIFYT--IVIP
FLNPFIYSLRNKEVISIL-RKIME-------KN----------SGKFGTKFVH-------
----------------------------------------.
>M.domestica or1259 complete cds.
------------M---A--------------------G------ENYT-W----------
--S----QE------FILTGFTDH-S-EMKI-ILF-VSFFTIY-LI--------TIVGNL
GLVVLISTESR-LH-T-PMYFFLGNLALMDACCSCAITPKMLVNF-FSK-DR----MISF
YECVAQFYFLC-LAETSVCFILAAMAYDRYVAICNPLHYPILMSKKFCTQIIIGVY----
--------VAGNLTSIIHV-GFLFRLTFC-RSH-QIN--HFFCDIVPL-YRLS--CTD-P
Y--INEWIMFIFSGSIVVFTVATVLVSYLYIVFSILRMKSQKGQ--GKAFS-------TC
ASHFVSVSIFYGSIL--FMYI-QPG---SV-EQ------G-NK--DIPVSIFYT--IVIP
FLNPFIYSLRNKEVIRTL-KKTIK---------------------NLSWNTLK-------
----------------------------------------.
>M.domestica or629 complete cds.
-----M------A---S---------------------------LNHS-T----------
--V----TL------FILEGLTDQ-P-ELQV-FLF-VLFLGIY-VV--------TVVGNL
GMILLIGIGPQ-LK-S-PMYYFLSNLSFVDLCYSSAITPKLLVNF-IED-KN----IISY
NECMTQLFFFC-FFIVSEFYMLTAMAYDRYVAICSPLLYNVIMSQRVCCFLATAVY----
--------TMGTFAALVHT-SSMVRLSFC-GPN-IIK--HYFCDIIPL-LKLS--CSS-T
Y--LDELLLVVVGTFNVFSTTIAIFISYAFILSSILSIQSAEGR--SKAFS-------TC
SSHLAAVAILYGTVI--FMYL-KPP---SS-SN------M-TQ--EKVASVFYT--TVIP
MLNPLIYSLRNKDVKDVL-KKIMG-------CT--------MHNRSM-------------
----------------------------------------.
>M.domestica or1242 complete cds.
-----M------A---S---------------------------LNHS-T----------
--V----TL------FILEGLTDQ-P-ELQV-FLF-ILFLGIY-VV--------TVVGNL
GMILLIGIGPQ-LK-S-PMYYFLSNLSFVDLCYSSAITPKLLVNF-IED-KN----IICY
NECMTQLFFFC-FFIVSECFMLTAMAYDRYVAICNPLLYNVIMSPRVCSFLATGVY----
--------SMGAFTTLVHT-SCMVRLSFC-GPN-VIK--HYFCDIIPL-LKLS--CSS-T
Y--LNELLLLVIGTFNVFSTTIAIFISYAFILSSILSIQSAEGR--SKAFS-------TC
SSHLAAVAIFYGTII--FMYL-KPP---SS-SN------M-TQ--EKIASVFYT--TVIP
MLNPLIYSLRNKDVKDVL-KKIMR-------CT--------MHNTSM-------------
----------------------------------------.
>M.domestica or1362 complete cds.
-----M------A---S---------------------------LNHS-T----------
--V----TM------FILEGLTDQ-P-GLQV-FLF-ILFLGIY-VV--------TVVGNL
GMILLIAIGPQ-LK-S-PMYYFLSNLSFVDLCYSSAITPKLLVNF-IED-KN----IISY
MGCMTQLFFFC-FFIVSECFMLTAMAYDRYVAICNPLLYNVIMSPRVCSFLATGVY----
--------SMGSVTTLVHA-SCMVRLSFC-GPN-IIK--HYFCDIVPI-LKLS--CSS-T
Y--LNELLLVVIGISNVFSTAIAIFISYAFILSSILSIQSAEGR--SKAFS-------TC
SSHLAAVAIFYGTII--FMYL-KPP---SS-SN------M-TQ--EKVASVFYT--TVIP
MLNPLIYSLRNKDVKDVL-KKIMR-------CT--------MHNRSM-------------
----------------------------------------.
>M.domestica or916 complete cds.
-----M------A---S---------------------------ENKS-T----------
--V----SE------FYLEGLTDQ-P-ELQF-PLF-LLFLWVY-VV--------TMLGNM
AMIFLIAVSSQ-LK-S-PMYYFLSNLSFIDICYSSVVTPKLLVNF-IEN-QN----IISY
PGCMTQLFFFC-FFAIDECYMLTAMASDRYVAICNPLLYNVVMNPRVCSLLATGVY----
--------MMGIVGALAHT-TCMARLSFC-GPN-LIN--HYLCDILPL-LKLS--CSS-T
Y--INELLVMFVLGFNVLATSLTILISYAFILSSIFCIHSAQGR--YKAFS-------TC
GSHLAAVAIFYGSIM--FMYF-KPA---SS-SN------M-TQ--EKVASVFYT--TVIP
MLNPLIYSLRNKDVKEAL-KKVIE-------RR--------FC--CI-------------
----------------------------------------.
>M.domestica or633 complete cds.
-----M------T---V---------------------------GNHS-I----------
--V----TE------FILMGLTDK-P-ELQL-PLF-LLFFGVY-AV--------SMVGNL
GLVLLIKISSQ-LH-T-PMYYFLSNLSFIDLCYSSVIIPKMMVNF-VSE-EN----IISF
PGCLTQFFFFG-YFAVSECYMLAAMAYDRYVAICHPLLYHITMSRRVCFLLVAGVH----
--------IIGIFGALIHT-SFLVGLTFC-GGK-VIN--HYFCDILPL-LKIS--CSN-T
H--INEFLLVFNTGINVLVTTLAIFVSYAFILSNIFQIHSAEGR--AKAFK-------TC
GSHIVAVAIFYGSII--FMYF-KPS---SS-DN------N-AQ--GKVASVFYT--IVNP
MLNPLIYSFRNKDVKDSL-RKVMK-------DN-------------------RF------
----------------------------------------.
>M.domestica or623 complete cds.
-----M------A---S---------------------------ENNF-T----------
--V----TE------FIIMGLSDR-Q-ELQL-PLF-ILFLGIY-IV--------SMVGNL
VLILVIRISSQ-LH-T-PMYYFLSNLSFIDLCYSSVITPKMLVNF-LSK-KN----IISY
SGCLTQFFFFC-SFAVSECYMLTAMAYDRYVAICSPLHYTVTMSQKICSLLVSGVY----
--------TMGTFSGLVQT-VYLAKLFFC-QGN-VIS--NYFCDILPL-LKLS--CSS-T
Y--INELLMMFLVGFNSLVTTLPIFISYAFIFSSILSIHTAKGR--SKAFS-------TC
GSHLTGVIIFYGSII--FMYY-KPV---SS-YN------V-IQ--EKVASVIYT--MVIP
MLNPLIYSLRNKDVKDSL-RKVMK-------SR--------ALP----------------
----------------------------------------.
>M.domestica or990 complete cds.
-----M------D---K---------------------------RNHS-M----------
--V----TN------FILMGLTDQ-P-ELQL-PLF-ILFLEIY-II--------SIVGNM
GLLLLIRISSQ-LH-T-PMYYFLSNLSFIDLCYSSVITPKMLVSF-VSE-QN----IISY
SGCLTQFFFFC-TFGIADCYMLTAMAYDRYVAICCPLLYNSTMSQTLCSMLVVGVY----
--------TMGIFGAITHT-SCLARLSFC-GNN-VIS--HYYCDIPPL-LKLS--CSS-T
Y--INELLVMFLVVVNSLVTTLPILISYAFILSNILSIHSSKGR--SKAFS-------TC
GSHLASVAVLYGSVI--FMYC-QPS---SS-SN------I-TQ--QKVSSVIYT--TVIP
MLNPLIYSLRNKDVKDAL-KKIRK-------DW--------IVS----------------
----------------------------------------.
>M.domestica or622 complete cds.
-----M------D---K---------------------------GNHS-I----------
--V----AD------FILMGLTDK-P-EFQI-PLF-LLFLEIY-II--------SFMGNM
GLILLIWINSQ-LH-T-PMYYFLSNLSFIDLCYSSIITPKMLVSF-LSE-KN----IISY
SGCLTQFFFFC-TFGIADWYMLTAMAYDRYVAICSPLHYHSTMSQKIRYLLVLGVY----
--------VMGTLGAITHT-SGLSRLSFC-GNI-FIS--HYFCDIPPL-LKLS--CSS-T
Y--INELLVMLLVVVNSLVTTIPIVISYAFILSSILSIHSVKGR--YKAFS-------TC
GSHMVTVAVLYGSII--FMYC-WPE---SS-NN------I-TQ--QKVASVIYT--TVIP
MLNPFIYSLRNKDVKDAL-KKIKK-------DW--------IVSWCN-------------
----------------------------------------.
>M.domestica or619 complete cds.
-----M------A---I---------------------------GNNT-L----------
--V----TE------FIILGLTEE-V-DLQI-PLF-LVFLGIY-MV--------SVVGNL
GLILLIWISSP-LH-V-PMYYFLCNLSFIDLCYSSVIVPKMLVNF-ISE-KN----IISY
TGCMTQLFFFC-FFAIDECYMLTAMAYDRYVAICSPLLYHRTMSPWICSLLVLVVY----
--------LMGASGAIAHT-HGMTRLFFC-EKN-AVN--NYFCDILPL-LKLA--CSS-T
N--INELLVVFIGGFNVLATILPILISYTFIILSILRIQSAKGR--YKAFS-------TC
GSHLASVAIFYGSII--FVYY-TPA---SS-SK------T-NQ--EKVASVFYT--IVNP
MLNPLIYSLRNKDVKNAL-WKVMR-------GR--------MLSKSN-------------
----------------------------------------.
>M.domestica or620 complete cds.
-----M------A---I---------------------------GNNT-L----------
--V----TE------FILLGLTEE-V-DLQI-PLF-LVFLGIY-MV--------SVVGNL
GLILLIWISSP-LH-I-PMYYFLCNLSFIDLCYSSVIVPKMLVNF-ISE-KN----IISY
TGCMTQIFFFC-FFAIDECYMLTAMAYDRYVAICSPLLYHSTMSPWICSLLVLVVY----
--------LMGASGAIALT-HGMTRLFFC-GEN-VVD--NYFCDILPL-LKLA--CSS-T
N--INELLLVFIGGFNVLATILPILISYTFIILSILRIQSAKGR--YKAFS-------TC
GSHLASVAIFYGSII--FVYY-TPA---SS-SK------T-NQ--EKVASVFYT--IVNP
MLNPLIYSLRNKDVKNAL-WKVMQ-------GR--------MSSKSN-------------
----------------------------------------.
>M.domestica or1363 complete cds.
-----M------G---R---------------------------GNQS-E----------
--V----TE------FILAGLTDE-P-ELQL-PFF-FMFLVIY-MV--------TVVGNM
GMIILIGISSH-LH-T-PMYYFLSSLSVLDVCYSSVVTPQMLVGF-LFE-DK----TISY
PRCMTQLFFFC-IFVISECYMLAAMAYDRYVAICSPLLYNTIMSPQVCSLLVVFVF----
--------SVGLIDAVIHT-GCILRLPFC-GSN-IIS--HYFCDIVPL-IKLS--CAS-T
Y--LDELLIFVIGGFNMIATSLTIIISYAFILSSILRINSKEGR--SKAFS-------TC
SSHIMAVTVFYGSLM--SMYL-KPA---SS-SN------L-AQ--EKVSSVFYT--TVIP
MLNPLIYSLRNKDVKNAL-KKLIQ-------KK--------I---SS-------------
----------------------------------------.
>M.domestica or613 complete cds.
-----M------A---A---------------------------ENHS-T----------
--A----TE------FILAGLTDL-P-EVQL-PLF-FLFLGIY-TI--------TMVGNL
GMITLIGLNSN-LH-T-PMYYFLSNLSFVDLCYSSVITPKMLGNF-VLE-KN----TISY
PGCMTQLYFFL-VFVIAECYMLTVMAYDRYVAICNPLLYNVIMSHQVCFLLVAIVY----
--------IMGFIGSTIET-VLMSKLSYC-K-F-LIS--HYFCDILPL-MKLS--CSS-T
Y--DIEMLIFFLAGFNIIATSLTVLVSYAFILSSILRIRSTEGR--SKAFS-------TC
SSHIAAVGLFYGSTA--FMYL-KPS---TA-SS------L-AQ--ENVASIFYT--TVIP
MLNPLIYSLRNKEVKAAL-QKTLR-------IN--------MS-----------------
----------------------------------------.
>M.domestica or1437 complete cds.
-----M------T---A---------------------------ENHS-T----------
--A----TE------FILAGLTDL-P-EVQL-PLF-FLFLGIY-TI--------TMVGNL
GMITLIGLNSN-LH-T-PMYYFLSNLSFVDLCYSSVITPKMLGNF-VLE-KN----IISY
PGCMTQLYFFL-VFVVAESYMLTVMAYDRYVAICNPLLYNVIMSHQVCFLLVAIVY----
--------IMSFIGSTIET-VLMSKLSYC-K-F-LIS--HYFCDILPL-MKLS--CSS-T
Y--DIEMVAFFLAGFDIIATSLTILVSYAFILSSILRIRSTEGR--SKAFS-------TC
SSHIAAVGLFYGSTA--FMYL-KPS---TA-SS------L-AQ--ENVASIFYT--TVIP
MLNPLIYSLRNKEVKAAL-QKTLR-------IN--------MS-----------------
----------------------------------------.
>M.domestica or614 complete cds.
-----M------A---T---------------------------GNRS-T----------
--V----ME------FILAGLTDQ-P-ELQL-PLF-LLFLGIY-VV--------TVVGNL
GMILLIAISSQ-LH-S-PMYYFLSHLSFIDLCYSSVITPKMLVNF-VSE-KN----FISF
LECMTQLYFFL-IFVIAEGYLLTAMAYDRYVAICSPLLYNVLMSQRMCSVMMFVVY----
--------SLGFFGATVHT-SRMAMLSFC-GSH-IVR--HYFCDILPL-LTLS--CSS-T
H--INEVLLFIIGGVNTLAPTLAVLVSYTFILSSILRIRSTEGR--SKAFG-------TC
SSHLMAVGIFFGSIT--FMYF-KPP---SS-NS------M-EQ--EKISSVFYT--TVIP
MLNPLIYSLRNKDVKNAI-RKVMG----------------------N-------------
----------------------------------------.
>M.domestica or634 complete cds.
-----M------T---A---------------------------GNFS-T----------
--E----IE------FVLVGLTNR-P-ELQL-PLF-FLFLCIY-IV--------TMVGNV
GMILLIIASPP-LH-T-PMYYFLSSLSFVDFCYSSAITPKMLVNF-LGK-RN----TIPY
FKCMAQLFFFV-VFVVAEGYLLTVMAYDRYVAICNPLLYNTIMSYQVCSLMVAAAF----
--------TLGFISAMAHT-SFMMKLSFC-KSH-NIS--HYFCDVLPL-LNLS--CSS-T
K--INELLLHVIAGFNTLVPTLAVLISYAFILASILRIHSTEGR--SKAFG-------TC
SSHLMAVVIFFGSIT--FMYF-KPP---SS-KS------M-EQ--EKVSSVFYT--TVIP
MLNPLIYSLRNKDVKKAL-RNSFR-------ER--------E---F--------------
----------------------------------------.
>M.domestica or1419 complete cds.
-----M------A---S---------------------------KNDS-L----------
--V----TE------FILAGLTDQ-P-ELQI-PLF-LLFLGVY-VI--------TEVGNL
GLIILIMTNSH-LH-T-PMYYFLFNLSFIDFCYSSVFTPKMSMNF-ILE-KN----IISY
SGCMAQLYFFC-FFVISECCMLTIMAYDRYVAICNPLLYHVTMSHQVCSWLLGGAY----
--------VMGFAGAMAHT-GCMLRLSFC-DAN-IIN--HYMCDILPL-LQLS--CTS-T
Y--VNELVVFIVVGINIIVPSVTIFTSYALILSNILSMSSTEGR--SKAFS-------TC
SSHLIAVALFFGSGS--FMYL-KPS---SS-GY------I-DH--SKIYSIIYT--NVGP
MLNPFIYSLRNKDVQLAL-RKTLR-------RRMFSRTGAGF-----------S------
----------------------------------------.
>M.domestica or1245 complete cds.
-----M------A---S---------------------------KNDS-S----------
--V----TE------FILAGLTDQ-P-ELQL-PLF-LLFLAAY-MI--------TIIGNL
GLIILIKMNSH-LH-T-PMYYFLFNLSFIDLCYSSVVTPKMLMNF-VLK-KN----IISY
SGCMAQLYFYC-FFVISECYMLTIMAYDRYVAICNPLLYHVTMSHQVCTCLMGGAY----
--------VMGFAGAMAHT-GCMLRLSFC-DAN-IIN--HYMCDILPL-LQLS--CTS-T
Y--VNELVVFIVVGINIIVPSVTIFTSYALILSSILSMSSTEGR--SKSFS-------TC
SSHIIAVTLFFGSGS--FMFL-KPS---SS-GS------M-DQ--GKVSSVFYT--NIGS
MLNPLIYSLRNKDVQIAL-RKTLR-------KRFFSRAKAGF-----------S------
----------------------------------------.
>M.domestica or618 complete cds.
-----M------D---L---------------------------ENDS-S----------
--V----TE------FILAGLTNQ-P-ELQF-PLF-LLFLGIY-VI--------TIVGNL
GLITLISMNSQ-LH-T-PMYYFLFNLSFIDFCYSSVFSPKMLMNF-VSK-EN----IISY
SGCMAQLSFFCFFFFISECCMLTIMAYDHYVAICNPLLYHVTMSHQVCSWLLGGAY----
--------VMGFAGAMAHT-GCMLRLSFC-DAN-IIN--HYMCDILPL-LQLS--CTS-T
Y--VNELVVFIVVGINIIVPSVTIFTSYALILSSILSMSSTEGR--SKAFS-------TC
SSHLIAVALFFGSGS--FMYL-KPS---SS-GS------A-DQ--DKVSSVFYT--NVGP
MLNPLIYSLRNKDVQLSL-RKTVR-------RM--------F-----------S------
----------------------------------------.
>M.domestica or616 complete cds.
-----M------A---L---------------------------ENDS-L----------
--V----TE------FILVGLTDQ-P-DLQL-PLF-LLFLGVY-VI--------TIVGNL
GLIILILMNSH-LH-T-PMYYFLFNLSFIDLWYSTVFTPKMLMNF-VLE-KN----IISY
SGCMAQLYFFC-FFVISECYMLTIMAYDRYVAICNPLLYNVIMSYRVSSCLLGWAY----
--------VMGFAGAMAHT-VCMLKLSFC-DDN-IIN--HYMCDILPL-LQLS--CTS-T
Y--ANELVIFISVGINVIVTSVTIFTSYALILSSILSISSSEGR--SKAFS-------TC
SSHIIVVALFFGSAS--FMYL-NPA---SS-EA------V-DQ--GKVSSIFYT--NMGP
MLNPLIYSLRNKDVQIAL-KKTLR-------KM-FSRTGVGF-----------S------
----------------------------------------.
>M.domestica or615 complete cds.
-----M------A---L---------------------------GNDS-S----------
--V----TE------FILAGLTDQ-P-DLQL-PLF-LLFLGVY-VI--------TLVGNL
GLIILIMTNSH-LH-T-PMYYFLFNLSFIDFWYSSVFTPKMLMNF-ILA-KN----IISY
SGCMAQLFFFC-FFVISECYVLTIMAYDRYVAICNPLLYNVVMSHQVCSCLLGWAY----
--------VMGFAGAMAQT-GFMLKVSFC-DDN-IIN--HYMCHASAL-LPLS--CTS-T
Y--VNELVVLIVVGTNVIVPSVTIFTSYVLILSSILNISSSEGR--SKAFS-------TC
SSHVMVVAIFFGSAS--FTYL-KPF---YS-QT------V-DQ--GKVSSVFYT--NIVP
MLNPLIYSLRNKDVQIAL-TNTLR-------KM-FSRTEAEF-----------S------
----------------------------------------.
>M.domestica or914 complete cds.
-----M------G---R---------------------------ENDS-F----------
--V----SE------FILFGLTDQ-P-ELQI-PLF-FLFLGIY-VI--------TVVGNL
GLIVLIGLNSH-LH-T-PMYYFLFNLSFIDLCYSSSIIPKMLVNF-VSA-KN----TISY
SGCMAQLYFFC-FFVVSESFLLSAMAYDRYVAICKPLLYNITMSYQVCCLLAVCAY----
--------VMRFSGAMPHT-GSMLRLSFC-NNN-IIN--HYMCDILPL-LELS--CTS-T
Y--VNELVVFILVGIDIGVPTITIFISYALILSSILHINSTEGR--YKAFS-------TC
SSHMMAVSLFFGSGA--FMYL-KPS---SL-LS------M-SQ--GKVSSVFYT--IVVP
MLNPLIYSLRNKDVKLAM-KKILS-------RKI-------F------------------
----------------------------------------.
>M.domestica or626 complete cds.
-----M------G---R---------------------------ENDS-S----------
--I----SE------FILFGLTDQ-P-ELQI-PLF-FLFLGIY-VI--------TVVGNL
GLIVLIGLNSH-LH-T-PMYYFLFNLSFVDLCYSSSIIPKMLVNF-VSA-KN----TISY
SGCMAQLYFFC-FFVVSESFLLSAMAYDRYVAICKPLLYNITMSYQVCCLLAVSAY----
--------VMGFSGAMPHT-GSMLRLSFC-NNN-IIN--HYMCDILPL-LELS--CTS-T
Y--VNELVVFIVVGIDIGVPTITIFISYALILSSILHINSTEGR--YKAFS-------TC
SSHMMAVSLFFGSGA--FMYL-KPS---SL-LS------M-SQ--GKVSSVFYT--IVVP
MLNPLIYSLRNKDVKLAM-KKIVS-------KII-------F------------------
----------------------------------------.
>M.domestica or1243 complete cds.
-----M------A---T---------------------------GNDS-S----------
--V----TE------FFLAGLTDQ-P-ELQL-FLF-FLFLGIY-VV--------TVLGNL
GLIILIRLNSH-LH-T-PMYYFLFNLSFIDLCYSSVITPKMLMNF-VSE-KN----VISY
SGCMAQLYFFC-FFGLSESLLLSAMAYDRYIAICNPLLYTITMSSKVCFLLVTGVY----
--------VLGFAGAMAHT-GCMLRLSFC-DNN-IIN--HYMCDILPI-LELS--CTS-T
Y--VNELVAFIVASIDIGMISSTIFTSYAFIFSNILRISSSGGR--SKAFS-------TC
SSHIVTVSLFFGSGA--FMYL-KPS---SV-GS------M-DQ--GKVSSVFYT--IVVP
MLNPLIYSLRNKDVKLAM-RKTMR-------PRM-------I-----------F------
----------------------------------------.
>M.domestica or635P complete cds. (start without M)
------------------------------------------------------------
-------SE------TYFCGQLYS-PSLISI-TIYIFHYFNHY-SLRPQPFKSHTIVGNL
LLMILIKINPH-LH-T-PMYFFLFNMSLIDLCYSSVIIPKMLMNF-VSE-KN----IISY
SGCMAQLYFFC-VFVNSESLLLSAMAYDQYVAICYPLLYNIKMSSQICSFLVSGVF----
--------VMGFAVALAHT-GCMLRLSFC-ASN-IIN--HYMCDIPPLPPELS--CTS-T
Y--VNELVVFIVTSIELAVIGSAIFPSYALIFSTILRINSNSDR--SKAFS-------TC
SSHLTAIFLFFGSGI--FVYL-KPS---SS-KS------M-NQ--RKVSSVFYT--IVIP
MLSPMIYSLRNKDVKLAM-QKTLR-------PR------------------MIS------
----------------------------------------.
>M.domestica or599 complete cds.
-----M------D---S---------------------------RNNS-A----------
--M----TE------FILAGLTYW-P-GLQI-PLF-LLFLSIY-VV--------TMVGNL
SMITLIGVSSH-LH-T-PMYYLLSSLSFIDLCHSTVIIPKMLVNF-VSE-KN----IISY
KGCMTQLYFFL-IFVIAECHMLAAMAYDRYVAICRPLLYNVIMSNQVCIWLVIGVY----
--------IMAFVGATAHT-GCMLRVFFC-KDN-VIN--HYFCDLNPL-LELS--CSS-I
Y--INEMMVVCLSAFNILTPIVTILSSYIFIIASILRIRSTEGR--FKAFS-------TC
SSHMAAVGVFFGSGS--FMYL-QPS---SV-SS------M-EQ--GKVSSLFYS--IIVP
MLNPLIYSLRNKDVKVAM-KKFIE-------RR--------IFW----------------
----------------------------------------.
>M.domestica or988 complete cds.
-----M------D---K---------------------------ENNS-A----------
--V----TN------FILEGLTDR-P-ELQI-PLL-LLFLSIY-VV--------TIMGNL
GMVTLIGISSH-LH-T-PMYYLLSSLSFIDVCHSTVITPKMLVNF-VSE-KN----IISY
NGCMTQLYFFL-IFVIAECHMLAAMAYDRYVAICSPLLYNVIMSHQVCIWLVAGVY----
--------IMAFIGATAHT-GCMLRVFFC-KD--LVN--HYFCDLNPL-LEIS--CSS-T
Y--VNEVLVLCFSAFNILTPTLTILSSYVFIITSILRIRSTDGR--SKAFS-------TC
SSHMTAVGIFFGSAA--FMYL-QPS---SV-SS------M-EQ--AKVSSVFYT--ILVP
MLNPLIYSLRNKDVKVAM-KKFVE-------RR--------WFQ----------------
----------------------------------------.
>M.domestica or631 complete cds.
-----M------F---T---------------------------GNNS-T----------
--V----TE------FILAGLTNQ-P-ELQL-PLF-LLFLGIY-LF--------TVVGNL
GMIILIGLSSH-LH-T-PMYYFLSCLSFIDFCHSTVITPKMLVNF-VVE-KN----IISY
PECMTQLYFFL-IFVIADCYMLAVMAYDRYVAICRPLLYNVIMSPQICSGLVSVVY----
--------IMAFLGATTHT-ACMLKVFFC-KKN-VIN--HYFCDLLPL-LKLS--CSS-T
Y--INEAMILFFGSLNIFAPVLTIVSSYIYIIASILRIQSTEGR--SKAFS-------TC
SSHIMAVSLFYGSTA--FMYL-QPS---SV-GS------M-DQ--GKVSSVFYT--IVIP
MLNPLIYSLRNKDVKVAL-RKILQ-------RR--------KFW----------------
----------------------------------------.
>M.domestica or625P complete cds.(start without M)
------------E---N---------------------------GNQT-S----------
--V----TE------FIIAGLSDQ-P-ELQI-PLF-LLFFGIY-VV--------TVLGNL
GIIILIGLSSN-LH-T-PMYYFLSCLSFIDFCQSTVITPKMFVNF-VSE-KN----IISY
SECMVQLYFFL-IFIISECHMLAVMAYDRYVAICSPLLYNVIMSYHMCSQLLGGVV----
--------AMGVIGATVHT-GCILRVYFC-KDN-IVN--NFFCDLLPL-FKLS--CSD-T
Y--INEVVLLAFCSFNLFLPTVTIVSSYVFILFSILRIQSTAGR--SKAFS-------TC
SSHIMAVSLFFGSTA--YMYL-QPS---T--NS------K-DQ--RKVSSVFYT--IVIP
MLNPLIYSLRNKDVKIAL-KKILG-------KR--------VFS----------------
----------------------------------------.
>M.domestica or632 complete cds.
-----M------E---T---------------------------GNHS-T----------
--V----TD------FILAGLTDQ-P-KLKF-LLF-FLFLCIY-VT--------TVVGNL
GMITLIGFSSH-LH-T-PMYYLLSCLSFIDLCHSTVITPKMLVNF-MSK-KN----IISY
NECMTQLYFFI-IFIVSECHLLTVMAYDRYVAICSPLLYNVIMSYQVCSWLLGGVS----
--------MIGLLAATAQT-GCILRSFFC-KDN-IIN--HYFCDLNPL-LELS--CYS-T
Y--ACEVVILLFGVINIIFPILTILSSYFFIIASILRIQSTEGR--FKAFS-------TC
SSHIIVVSIFYGSAA--FMYL-QPS---SV-SS------M-DQ--GKVSSVFYT--ILVP
MLNPLIYSLRNKDVKVAL-IKILE-------RK--------KFW----------------
----------------------------------------.
>M.domestica or1511 complete cds.
-----M------A---M---------------------------RNNS-P----------
--V----TE------FMLSGLTDW-P-EIQL-PLF-FLFLGIY-VI--------TVVGNL
GMIILIVLSSH-LH-T-PMYYFLSSLSFIDLCHSTIITPKMLVKF-VSE-YN----IISY
PECITQLYFFL-IFAIAECHMLAVMAYDRYVAVCSPLLYNVIMPHKVCFCLVGGVG----
--------IIAVFGATVHT-GCVLRVYFC-KDN-IVN--NFFCDLLPL-LKLA--CSS-T
Y--INELVILAFTLFNFFIPTLTIFSSYAVILFRIFRIQSIEGR--SKAFG-------TC
SSHIMGVALFFGSAG--IMYL-QPS---AS-NS------M-EQ--GKVSSVFYT--VVMP
MLNPLIYSLRNKDVKVAL-KKMLE-------RR--------KFS----------------
----------------------------------------.
>M.domestica or1252 complete cds.
-----M------T---M---------------------------RNNS-P----------
--V----TE------FILSGLTDW-P-EIQL-PLF-FLFLGIY-VI--------TVVGNL
GMIILIVLSSH-LH-T-PMYYFLSSLSFIDLCHSTIITPKMLVKF-VSE-YN----IISY
PECITQLYFFL-IFAIAECHMLAVMAYDRYVAVCNPLLYTVTMSHQVCLWLVGGVY----
--------LLGLVGATAHT-GCILRVFFC-KNH-I-S--HYFCEILSL-FKIS--CSS-T
Y--INEVVLLSFGAFNILIPSIIIVSSYICIINSILHIQSLEGR--SKAFS-------TC
SSHMAAVALFYGSAA--FIYL-QPS---SE-NS------T-DQ--EKVSSVFYT--IFVP
MLNPLIYSLRNKDVKVAM-RKIME-------KR--------NLV----------------
----------------------------------------.
>M.domestica or604 complete cds.
-----M------T---M---------------------------RNNS-P----------
--V----TE------FMLSGLTDW-P-EIQL-PLF-FLFLGVY-VV--------TVVGNL
GMIILIGLSSN-LH-T-PMYYFLSSLSFIDLCHSTIITPKMLVKF-VSE-YN----VISY
PECITQLYFFL-IFAIAECHMLAVMAYDRYVAICNPLLYNVTMSHQVCSWLVGGVY----
--------LLGFIGATAHT-SCILRVLLC-KNH-I-S--HYFCDLLSL-LKLS--CSS-T
Y--VNEVVILCFSAFNILIPSITIICSYICIIASILRIRSPEGR--SKAFS-------TC
SSHMSAVALFYGSAA--FIYL-QPS---SE-NS------T-DQ--EKVSSVFYT--IFVP
MLNPLIYSLRNKDVKVAM-RKILE-------RR--------RLI----------------
----------------------------------------.
>M.domestica or987 complete cds.
-----M------D---K---------------------------GNHS-L----------
--V----TE------FILIGLTDH-S-ELQL-PLF-FLFLGIY-LV--------TLVGNL
GMIILIGLSSH-LH-N-PMYFFLCSLSFIDLCQSTVITPKMLVNF-ISE-KN----TISY
PECMTQFYIFA-FFTISECQMLAVMAYDRYVAICRPLLYSLIMSYQMCSWLVVGVY----
--------SLGLLGATAHT-SCMLRVYFC-KEN-IID--HYFCDLLPL-LKLS--CSS-I
Y--VNKLVSLVSSTFNIFFPTLTIICSYVFIISSILKIQSSEGR--YKAFS-------TC
SSHMVAVGVFFGSLT--FMYL-KPS---SL-TS------M-DQ--GKVSSVFYT--IIVP
MLNPLIYSLRNKDVKIAL-RKVIE-------KR--------TL-----------------
----------------------------------------.
>M.domestica or986 complete cds.
-----M------V---R---------------------------ENGS-L----------
--V----TE------FILIGLTDQ-P-DLQL-PLF-LLFLCIY-VV--------SVVGNL
GMIILIRLSSH-LH-T-PMYYFLCSLSFIDVCQSTVITPKMLVNF-MWK-KN----TITY
SECMTQFYFFV-IFVICECQMLAVMAYDRYVAICHPLLYSLIMSYQMCSWLVGGVY----
--------AFGLVGATAHT-GCLLRVLFC-KEN-VIN--HYFCDLLPL-LKLS--CSS-T
Y--VNEMVSLAFSTFNILFPTLAIICSYVFIIASILQIQSTEGR--SKVFS-------TC
SSHITAVGVFFGSAA--FMYL-QPS---SM-SS------M-DQ--AKVSSVFYT--IIVP
MLNPLIYSLRNKDVKISL-KKVTD-------RI--------TL-----------------
----------------------------------------.
>M.domestica or605 complete cds.
-----M------E---K---------------------------GNYS-V----------
--V----IE------FILIGLTDQ-P-EIQL-PFF-FLFLGIF-MI--------SVWGNL
GMIILIGLSSH-LH-K-PMYYFLLNLSFIDLCQSTVITPKMLLNF-VSE-KN----TISY
PDCMTQFYFFA-FFGISECQILAVMAYDRYVAICHPLLYNVIMSYQKCSWLVGGVY----
--------AFGLMGATAHT-GCLLRVLFC-KEN-AIN--HYFCDLLPL-LKLS--CSS-T
Y--VNEMVSLAFSTFNILFPTLAIICSYVFIIASILKIQSTEGR--SKAFS-------TC
SSHIAAVGVFYGSVA--FMYL-QPS---SV-RS------M-DQ--GKVSSVFYT--IIVP
MLNPLIYSMRNKDVKIAL-RKVIV-------GR--------TS-----------------
----------------------------------------.
>M.domestica or608 complete cds.
-----M------A---K---------------------------GNYS-L----------
--V----TE------FILKGLTDQ-P-ELQL-PLF-LLFLGIY-MV--------TVVGNL
GMIILIRLSSY-LH-N-PMYYFLSSLSFIDLCQSNIIIPKMLMNF-LSK-KN----TISY
PECLTQFYFFV-FFGISECQMLAVMAYDRYVAICNPLVYSLVMSYQVCLWLVGGVY----
--------ALGLAGATTNT-GCLFRVLFC-KKN-VIE--HYFCDLLPL-LKLS--CSS-T
F--INEVVALAFSAFNIIFPTLIIICSYILIIASILKIQSSEGR--YKAFS-------TC
SSHIAAVGIFFGSLA--FMYL-QPS---SV-SS------M-DQ--VKVSSVFYS--IIVP
MLNPLIYSLRNKDVKIAL-KKVIE-------RI--------FK-----------------
----------------------------------------.
>M.domestica or1246 complete cds.
-----M------D---T---------------------------NNHS-T----------
--V----TQ------FFLKGLTDE-P-GFQL-PLF-ILFLLVY-SA--------SVLGNL
GMIILIVLNPH-LH-T-PMYYFISNLSFIDLCHTTIITPKMLVNF-VSE-KN----IISY
SECMSQLYFFL-IFVTAESHALAVMAYDRYVAICSPLLYNVLMNYQVCSWLMGGVY----
--------FLGIVDSTIHI-GFMQRLLFC-KAN-VID--HYFCDLHPL-LSLS--CSS-T
Y--VNELLVLYLSAFNIFTPVLTIFSSYIFIIASILRIRSTEGR--FKAFT-------TC
SSHIAAVTLAFGSGM--VVYL-QPL---SA-HS------M-TQ--GKVSSVFYT--IILP
MLNPLIYSLRNKDVKIAL-KKTLE-------KI--------RFS----------------
----------------------------------------.
>M.domestica or649 complete cds.
----------------M----------------EFKPS------ENYT-A----------
--V----ID------FLILGLTDD-P-FLCV-ILF-LLFMGIY-LF--------TVMGNF
CTIILIRLSPQ-LH-T-PMYLFLSHLAFVDVGYSTSVTPNLLVNF-MVE-KN----IITY
PGCVTQLCSLV-TFGATESFLLTFMAYDRYMAICNPLLYSVKMSDQVCSLLIMTSY----
--------AGGCLNGVTYT-GCLLNLFFC-GPN-VIN--HFFCDFSPL-VKLS--CHH-V
F--IAEILPAIYSAIIIAIALITITISYLYIFFTILNMNSTEGR--HKAFS-------TC
TSHLTAVTLFYGTII--FIYV-MPT---SS-YS------T-DQ--NKVVSIFYI--VVIP
MLNPMIYSLRNKEIKDAL-KRLVS-------NKR-HS-----------------------
----------------------------------------.
>M.domestica or640 complete cds.
----------------M----------------S---F------KNHT-D----------
--V----TE------FIILGLTAA-P-TLQA-ILF-VIFLGVY-IF--------TLIGNL
SIIILIRNSSQ-LH-T-PMYLFLSHLAFVDIGYSSSVTPIMLMNF-LGE-IP----SLPL
AGCAFQLCSVV-TFGTAECFLLSVMAYDRYVAICNPLLYSTNMSTRVCTLLVIASY----
--------LGGCLNAWAFT-GCLLSLTFC-GPN-KVN--HFFCDYSPL-LKLS--CSH-D
F--LAEIIPAVTSGSIIVVTVLIIVISYAYILFSVLKMHSTEGR--HKAFS-------TC
TSHLTAVTLFYGTIT--FIYV-MPK---SS-YS------T-DQ--NKVVSVFYT--VMIP
MLNPLIYSLRNKEVKGAI-RKMIN-------RKHLLS-----------------------
----------------------------------------.
>M.domestica or642 complete cds.
----------------M----------------S---G------NNCT-V----------
--V----TD------FIILGLTDD-P-ILCV-ILF-VIFLGVY-VV--------TVVGNL
SIIIVIRNSSQ-LH-I-PMYLFLSHLAFVDILISSSITPLMLMNY-LED-IT----LIPL
GGCLAQMCCGC-SLGPTSCFLLAVMAYDRYVAICSPLLYSTNMSARVCTLLLTTSY----
--------LAGCINGCIFT-GCLLNRSFC-GSN-KIN--HFFCDYSPL-MKLS--YSQ-D
D--LTEILPIISSASILMITVLVIIISYVYILFSVLKISSTEGR--SKAFS-------TC
TSHLTAVTLFYGTLT--FIYA-MPK---SS-YS------T-DQ--NKVVSVFYS--VMIP
MLNPLIYSLRNNEVKGAL-RKLLS-------RKQLFS-----------------------
----------------------------------------.
>M.domestica or645 complete cds.
----------------M----------------S---S------NNCT-A----------
--V----TD------FIILGLTDD-P-ILCV-ILF-VIFLGVF-IV--------TVVGNL
SIIIVIKNSSQ-LH-T-PMYLFLSHLAFVDILISSSVTPLMLMNY-LED-IT----LIPL
GGCLAQMFCGC-TFGTSECFLLAVMAYDRYVAICSPLLYSTNMSTRVCTLLLTTSY----
--------LGSCINACIFT-GCLLNRSFC-GSN-KIN--HFFCDYSPL-LKLS--YSQ-D
D--LAEVLPAASAATILMVTVLVIIISYVYILFSVLKISSTKGR--SKAFS-------TC
TSHLTAVTLYYGTLT--FIYA-MPK---ST-YS------T-DQ--NKVVSVFYI--VMIP
MLNPLIYSLRNNEVKGAM-KKLMN-------RKYFFS-----------------------
----------------------------------------.
>M.domestica or644 complete cds.
----------------M----------------S---G------NNCT-P----------
--V----TD------FIILGLTDD-P-VLCD-ILF-VIFLGVY-VV--------TVVGNL
SIIILIKNSSQ-LH-T-PMYLFLSHLAFVDILISSSVTPLMLMNY-IED-II----LIPL
GGCLAQMFCGC-TFGTSECFLLAVMAYDRYVAICSPLLYSTNMSTSVCTMLLTTSY----
--------LGSCINACIFT-GCLLNRSFC-GSN-EIN--HFFCDYSPL-LKLS--YSQ-D
D--LAEVLPAASAATILMVTVLVIVISYVYILFSVLKISSTKGR--SKAFS-------TC
TSHLTAVILFYGTLT--FIYA-MPK---SS-YS------T-DQ--NKVVSVFYS--VMIP
MLNPLIYSLRNNEVKGAM-KKLMS-------RKYFLS-----------------------
----------------------------------------.
>M.domestica or641 complete cds.
----------------M----------------F---G------NNCT-S----------
--V----TE------FIILGLTDD-P-VLCV-ILF-VIFLGVY-IV--------TVVGNL
SIIIVIRKSSQ-LQ-T-PMYLFLSHLAFLDFGVSSFVTPVMLMSY-LED-TT----VISF
GGCLAQLCCGC-AFGTTECFLLAVMAYDRYVAICSPLLYSTNMSTRVCTLLLTTCY----
--------LGGCINACIFT-GCLLNRSFC-GSN-EIN--HFFCDYSPL-LELS--YSQ-D
E--IAEVLPAVSDASILMVTVLVIVISYVYILFSVLKISSTEGR--SKAFS-------TC
TSHLTAVTLFYGSLT--FIYA-MPK---ST-YS------T-DQ--NKVVSLFYS--VMIP
MLNPLIYSLRNNEIKGAL-RKLMI-------RRHLFS-----------------------
----------------------------------------.
>M.domestica or1365 complete cds.
----------------M----------------S---G------NNCT-A----------
--V----TE------FIILGLTDD-P-VLCV-ILF-MIFLGVY-VV--------TVVGNL
SIIIVIRKSSQ-LH-T-PMYLFLSHLAFLDLGFSSFVTPLMLMSY-VRE-IT----LISF
GGCLAQLCFMS-TFGSTECYLLAVMAYDRYVAICNPLLYSTNMSTSICTLLLITSY----
--------LGGCINSWTFI-GCLLNRSFC-GPN-KIN--HFFCDYSPL-LKIS--YSQ-D
D--LAEVLPAASAATLLMITVLVIVISYVYILFSVLTINSTKGR--SKAFS-------TC
TSHLTAVTLFYGSLT--FIYA-MPK---ST-YS------T-DQ--NKVVSIFYT--VMIP
MLNPLIYSLRNNEVKGAL-RKLLR-------RK---I-----------------------
----------------------------------------.
>M.domestica or976 complete cds.
----------------M----------------S---G------NNCT-A----------
--V----TE------FIILGLTDD-P-SLRI-ILF-VIFLGVY-IV--------TVVGNL
SIIILIRKSSQ-LQ-T-PMYLFLSHLAFLDLGFSSLVTPQMLTSY-VRE-IT----LISF
GGCLTQFCFTS-TFGSTECCLLAVMAYDRYVAICSPLLYSTNMSARVCTLLLTTSY----
--------LSGFINAWTFT-GCLLNRSFC-RPN-KIS--HFFCDYSPL-LKLS--YYQ-D
D--LAEVLPAVSAGLVLMITAFIIIISYVYIVFSVLKISSSKGK--SKAFS-------TC
TSHLTAVTLYYGTIT--FMYA-MPK---ST-YS------T-EQ--NKIVSLFYS--MMIP
MLNPIIYSLRNNEVKGAL-RKLML-------RRHFFS-----------------------
----------------------------------------.
>M.domestica or1364 complete cds.
----------------M----------------F---G------NNCT-A----------
--V----TE------FIILGLTDD-P-SLRI-ILF-VIFLGVY-IV--------TVVGNL
SIIILIRKSSQ-LQ-T-PMYLFLSHLAFLDLGFSSFVTPLMLTSY-VRE-IT----LISF
GGCLTQFCFTS-TFGSTECFLLAVMAYDRYVAICSPLLYSTNMSTRVCTLLLTTSY----
--------LSGFINAWTFT-GCLLNRSFC-GPN-KIS--HFFCDYSPL-LKLS--YYQ-D
D--LAEVLPAVSAGLVLMITAFIIIISYVYIVFSVLKISSSKGK--SKAFS-------TC
TSHLTAVTLYYGTIT--FMYA-MPK---ST-YS------T-EQ--NKIVSLFYS--MMIP
MLNPIIYSLRNNEVKGAL-RKLML-------RRHFFS-----------------------
----------------------------------------.
>M.domestica or646 complete cds.
----------------M----------------S---G------NNCT-F----------
--V----TE------FIILGLTDD-P-TICV-ILS-VIFLSVY-TI--------TLVGNF
SIIILIRNSPL-LD-I-PMYIFLSHLAFVDIGFSSSVTPLMLMNY-LVG-KT----SIPL
GGCVAEMCSTA-IFGTTECFLLAVMAYDRYVAICSPLLYSTNMSSMVCTLLLITSY----
--------LGGCINAWIFT-GCILNRSFC-GPN-KIN--HFFCDYSPL-LRLS--SYQ-D
D--LAEILPAASAGSVMVTTLLIIIISYVYILFSVLKINSTEGR--SKAFS-------TC
TSHLTAVTLFYGTSI--FIYM-MPQ---ST-YT------T-DQ--NKVVSVFYT--VMIP
MLNPLIYSLRNNEVKGAL-RKLKN-------RKHLFS-----------------------
----------------------------------------.
>M.domestica or647 complete cds.
----------------M----------------S---G------NNCT-A----------
--V----NE------FIILGLTDD-P-TLRV-ILF-VLFLGVY-AA--------TLLGNL
SIIILIRNSPQ-LH-T-PMYLFLSHLAFVDAAYSSSVTPVMLKNF-LED-KS----TIPL
GGCVAQFFCGC-TFGTAECFLLAVMAYDRYVAICSPLLYSTQMSTSVCTLLGITSY----
--------LGGCTNACILI-GCLLNRSFC-GPN-KIN--HFFCDYAPL-LKLS--SYQ-D
D--LAEILPAASSGSIIVITVLIIIISYVYILFSVLNISSTEGR--SKAFS-------TC
TSHLTAVTLFYGTLT--FIYV-MPK---SI-YS------T-DQ--NKVVSVFYI--VMIP
MLNPLIYSLRNNEVKGAL-RKMMS-------RKHLFS-----------------------
----------------------------------------.
>M.domestica or648 complete cds.
----------------M----------------S---G------NNCT-A----------
--V----NE------FIILGLTDD-P-TLRV-ILF-VLFLGVY-AA--------TLLGNL
SIIILIRNSPQ-LH-T-PMYLFLSHLAFVDAAYSSSVTPVMLKNF-LED-KS----TIPL
GGCVAQLFCGC-TFGTVECFLLAVMAYDRYVAICSPLLYSTQMSTSVCTLLGISSY----
--------LGGCINAFIVF-GCLLNRSFC-GPN-KIN--HFFCDYAPL-LKLS--SYQ-D
D--LAEILPAASSGAIIVITVLIIIISYVYILFSVLNISSTEGR--SKAFS-------TC
TSHLTAVTLFYGTLT--FIYV-MPK---SI-YS------T-DQ--NKVVSVFYI--VMIP
MLNPLIYSLRNNEVKGAL-RKIMS-------RKHLFS-----------------------
----------------------------------------.
>M.domestica or974 complete cds.
----------------M----------------S---G------NNCT-A----------
--V----TE------FILLGLTDD-P-NLCV-ILF-IIFLGVY-AI--------TLIGNL
TIIILIRKSSQ-LH-T-PMYLFLSHLASVDTAYSSSVTPVMLRNF-LAD-KT----SIPL
GGCVAQMFCGA-IFGTTECFLLAVMAYDRYVAICSPLLYSTNMSTKVCSLLLIISY----
--------VGGCVTAWIFT-GCLLNQSFC-GPN-EIN--HFFCDYSPV-LELS--SYH-D
D--LAEILPAVFAGSVMMTTVLIIIISYIYILFSVLKINSTEGR--SKAFS-------TC
TSHLTAVTLFYGTTT--FIYL-MPK---SS-YS------T-DE--NKVVSVFYI--VMIP
MLNPLIYSLRNNEVKGAL-RKLMS-------QKHLFS-----------------------
----------------------------------------.
>M.domestica or975 complete cds.
----------------M----------------S---G------NNCT-A----------
--V----TE------FILLGLTDD-P-NLCV-ILF-IIFLGVY-AV--------TLIGNL
TIIILIRKSSQ-LH-T-PMYLFLSHLAFVDTAYSSSVTPVMLRNF-LAD-KT----SIPL
GGCVAQMFCGA-IFGTTECFLLAVMAYDRYVAICSPLLYSTNMSTKVCSLLLIASY----
--------LCGFVTAWIFI-GCLLNQSFC-GPN-EIN--HFFCDYSPV-LKLS--SYK-D
D--FATIFPAASSGSIIMITVLIIIISYVYILFSVLRISSTEGR--SKAFS-------TC
TSHLTAVILFYGTLT--FIYV-MPK---SS-YS------T-DE--NKVVSVFYI--VMIP
MLNPLIYSLRNNEVKGAL-RKMMS-------RKQLFS-----------------------
----------------------------------------.
>M.domestica or991 complete cds.
-----------------------------------------M------------------
--------E------FVLLGFTES-P-HLQY-ALF-VIFLLIY-LI--------TVVGNL
WLILLIGSSSQ-LH-S-PKYFFLGHLAFLDFCYSSVCIPKLLVNF-LAD-RK----VISY
AGCILQFALFN-MFLTTEFFLLAAMAYDRYMAICKPLRYQVVMTANFCLRLVAGSY----
--------VFGCVTSLTHM-GSLLSLSFC-GRH-VIN--HYFCDIPVL-IHLA--CSD-I
Q--KNEILLLIFSGVTSVTTFLIVVSSYFSILLTILRIPCPQGR--YKTFS-------TC
ASHLTVVTLFYATVI--FTHL-CSS---PT---------H-PSGWAKIVSVFYT--LLLP
VLNLLIYSIRNREAKEAL-RKMVQRKILVQ------------------------------
----------------------------------------.
>M.domestica or596 complete cds.
----------------M------------EE------N------G-TS------------
--V----KE------FVLMGFTVG-A-KLQM-VLF-LTFLALY-LI--------TMGGNL
GMIFLIQSSIH-LQ-T-PMYFFLSHLSFLDVCYSSVIIPQMLETL-RPG-GA----TIAY
ERCATQFFFFT-LYASTECFLLAVMAYDRYVAVCNPLLYVTAMTPQTRVGLVMGAY----
--------SGAMVNTVIRT-GLTFSISFC-KSN-HVN--FFFCDLPPL-LKLS--CME-T
G--PRELVIYLLAFTVITTSISIILISYLFIIRAILRIRSAGGR--AKTFS-------TC
ASHMTAVALFFGTLI--FMYL-RGN---MG-KS------L-GE--DKIVSVFYT--VAIP
MLNPLIYSLRNKEVKEAL-KKVFN-------RVKISQA--V-------------------
----------------------------------------.
>M.domestica or593 complete cds.
----------------M------------AE------Q------NHTT------------
--V----TE------FILIGFTDH-P-KLVV-ILF-LVFLSFY-LI--------TLMGNM
GMVLLIRLDSR-LH-T-PMYFFLSHLSLLDACYSSVIVPQILVIL-VTG-RT----SISY
NSCATQFFFFT-VCAGTECFMLAVMAYDRYVAISNPLLYSSSMTLGTRWGLVAGAY----
--------GGGVSGAILRT-ACTFTLSFC-GPN-QIN--FFFCDLPPL-LQLS--CSD-T
T--TSQILIIFFGNFVILANALVILVSYLFIIRAILNVKSVGGR--AKTFS-------TC
ASHLTAVMLFFGTLT--FMYL-RSN---SG-KS------L-EE--DKVVSVFYT--VVIP
MLNPIIYSLRNKEVHAAF-RKIIN-------RFQVSQEM---------------------
----------------------------------------.
>M.domestica or595 complete cds.
----------------M------------AE------Q------NHTT------------
--V----TE------FILIGFTDH-P-KLVV-ILF-LVFLSFY-LI--------TLMGNM
GMVLLIRLDSR-LH-T-PMYFFLSHLSLLDACYSSVIVPQILVTL-VTG-RT----RISY
NSCATQFFFFT-VCASTECFMLAVMAYDRYVAISNPLLYSSAMTLGTRWCLVAGAY----
--------GGGVSGAIIRT-ACTFTLSFC-GPN-QIN--FFFCDLPPL-LHLS--CSD-T
T--TSQILIIFIGNIVILANALVILVSYLFIIRAILNIKSVGGR--AKTFS-------TC
ASHLTAVMLFFGTLT--FMYL-RSN---SG-KS------L-EE--DKVVSVFYT--VVIP
MLNPIIYSLRNKEVNAAF-QKIIN-------RFQISPDM---------------------
----------------------------------------.
>M.domestica or594 complete cds.
----------------M------------AE------Q------NHTT------------
--V----TE------FILIGFTDH-P-KLVV-ILF-LVFLSFY-LI--------TLMGNM
GMVLLIRLDSR-LH-T-PMYFFLSHLSLLDACYSSVIVPQILVTL-VTG-RT----SISY
NSCATQFFFFT-VCAGTECFMLAVMAYDRYVAVSNPLLYSSAMTLGTRWGLVAGAY----
--------GGGLSGAILRT-ACTFTLSFC-GPN-QIN--FFFCDLPPL-LQLS--CSD-T
T--TSQTLILF-GSFLILINAVIILVSYLFIIRAILRIKTVGGR--AKTFS-------TC
ASHLTAVMLFFGTIV--FMYW-RSN---SG-KS------P-EE--EKVVSVFYT--VVIP
MLNPIIYSLRNKEVNAAF-RKVIG-------RFQVSQEM---------------------
----------------------------------------.
>M.domestica or1475 complete cds.
----------------M------------AM------G------NGTT------------
--V----KE------FILLGFTNH-S-ELGT-LLL-LVFLTFY-LL--------MLLGNL
GMITLIWTNPG-LH-T-PMYFLLRQLSFLDVCFSTTVLPQLLVTL-ANG-RA----VMSY
EQCATQFFMFT-FFGSTDCYLLALMAYDRYVAVCQPLLYVTIMTPRKRLKLVTGAY----
--------IGGLANAILRT-SCTFSLSFC-GDN-QID--FIFCDLPPL-LELS--CGD-T
F--LQELLILLFACFVILASLAMILVSYLFIIRAILQIRSAGGR--AKTFS-------TC
ASHMTAVGLFFGTLA--FMYV-RSK---SG-KS------L-EE--DKVVSVFYT--AVIP
MLNPLIYSLRNKEVKEAL-KKLLN-------RLRLS------------------------
----------------------------------------.
>M.domestica or659 complete cds.
----------------M------ER-------------------VNHT------------
--V----TE------FILLGFTQD-P-LMQL-VLF-LLFLLVY-SV--------TVVGNI
TLVVLICMDSL-LH-T-PMYFFIGNLSFLDLWYSSVYTPNNIVTY-ISE-DR----SISF
AGCLTQFFFSA-GLGYSECYLLTAMAYDRYMAISNPLLYAQVMSSRLCVGMVVASY----
--------LGGFINSTIIT-TETFTLTFC-GDN-VID--DFFCDLPPL-VKLA--CNV-K
D--SYHIVLYFLLASNVLTPIVLILTSYIFIIAAILRICSTQGQ--LKAFS-------TC
SSHLISVTLYYGSIL--YIYY-RPS---SS-YS------L-QQ--DKIVSLFYT--VVFP
MLNPMIYSLRNKDVKEAM-KKLFK-------KTA-S------------------------
----------------------------------------.
>M.domestica or1285 complete cds.
----------------M------EK-------------------FNHT------------
--V----TE------FILVGFTQD-P-VMQL-VLF-FLFLMVY-SV--------TVVGNI
TLIVLICTDTR-LH-T-PMYFFIGNLSFLDLWYSTVYTPKIMVNC-VSE-DK----SISF
AGCVAQFLFSG-GLAYSECYLLAAMAYDRYMAISKPLLYAQVMTGGICVGLVAASY----
--------LGAFVICGIFT-HKTFTMTFC-GDN-VIN--DFFCDLPPL-VKLA--CDV-Q
A--NYHIFLYIALTLNVLTPIVFILASYLFIILAILRIRSTQGQ--LKAFS-------TC
SSHLISVTLYFGSLL--YIYY-RPS---SS-YS------L-QQ--DKIIALSYT--VVFP
MLNPMIYSLRNKDVKEAL-KKLLK-------MSA-S------------------------
----------------------------------------.
>M.domestica or661 complete cds.
----------------M------EK-------------------FNHT------------
--V----TE------FILVGFTQD-P-AMQL-VLF-VFFLMVY-SM--------TVVGNI
TLLVLICTDSQ-LH-T-PMYFFIGNLSFLDLWYSTVYTPKIMVTC-VSK-DK----SISF
AGCVAQFFFSG-ALAYSECYLLAAMAYDRYMAISQPLLYTQAMSPRVCIGLVAASY----
--------LGAFTNCAIIT-RETFIMTFC-GDN-VID--DFFCDLPPL-VKLA--CDV-K
D--SYHILLYFLLASNVITPTVFILASYLFIISAILRIRSTQGR--QKAFS-------TC
SSHLISVTLYYGSIL--YIYS-RPS---SS-YS------L-NR--DKIVSSFYT--VVFP
MLNPMIYSLRNKDVKEAL-KKLFM-------KMT-S------------------------
----------------------------------------.
>M.domestica or660 complete cds.
----------------M------EK-------------------GNHT------------
--V----TE------FILVGFTQD-P-VMQL-VLF-VLFVMVY-SV--------TVVGNI
SLIILIYTDSR-LH-T-PMYFFIGNLSFLDLWYSSVYTPKIMVTC-VSE-DK----SISF
AGCVAQFFFSA-GLAYSECYLLAAMAYDRYVAISNPLLYAQAMSRWLCICLVGISY----
--------IGGFVNAIILT-SNTFTLNFC-GDN-IID--DFFCDVPPL-VKLA--CNV-K
D--SYQEVLYFLLASNVITPTVLILASYLFIIAAILRIQSTQGR--QKAFS-------TC
SSHLISVTLYYGSIL--YIYS-RPS---SS-YS------L-ER--DKIVSSFYT--VVFP
MLNPMIYSLRNKDVKEAL-KKLCK-------ITT-S------------------------
----------------------------------------.
>M.domestica or1286 complete cds.
----------------M------KK-------------------VNHT------------
--V----SD------FILVGFTKD-P-IIQL-VLF-VVFLLMY-CT--------TVLGNI
TLITLICTDSR-LY-T-AMYFFIGNLSFLDIWYSTVYTPKIMLTC-ISD-DK----SISF
AGCLAQFFFSA-GLAYSECYLLAAMAYDRYVAISKPLLYAQSMSPRLSSYLVAASY----
--------TGGFINSIIIT-SETFTLNFC-GDN-VID--DFFCDLPPL-VKLA--CGV-K
D--SYQTVLYFILASNVITPTLLILASYLFIIAAILRIQSNQGR--LKAFS-------TC
GSHLTAVTLYYGSIL--FIYS-RPS---SS-YS------L-ER--DKMVSLFYT--VAMP
MLNPMIYSFRNKDVKDAL-KKMRD-------RIR-VS-----------------------
----------------------------------------.
>M.domestica or1287 complete cds.
----------------M----SVEV-------------------GNRT-T----------
--L----NE------FILIGVSAN-P-QMQL-VFF-IIFLALY-LV--------TLAGNM
TLVILIRIDSR-LH-T-PMYFFIGNLSFLDFWYTSVYTPKILATC-ISE-DK----RISL
AGCGAQLFFSC-VVAYTECYLLAAMSYDRYVAICNPLLYSAAMSKPLCVGLVAGSY----
--------IGGFMNAIAHT-ANTFRLKFC-GKN-IID--HFFCDAPPL-VKMS--CTD-T
K--VYEKVLLGVVGFTVLSSILAILISYFNILLAILRIRSATGR--WKAFS-------TC
ASHMISVMLFYGSLL--FMYS-RPS---ST-YS------L-EK--DKLAALFYT--VVNP
LLNPMIYSFRNKDVKEAF-KKAIQ-------NIQ-TPR----------------------
----------------------------------------.
>M.domestica or1288 complete cds.
----------------M----SVEV-------------------GNRT-T----------
--L----NE------FILVGFLAD-S-QMQV-VFF-VVFLALY-LV--------TLAGNM
TLVVLIRSDSR-LH-T-PMYFFIGNLSFLDFWYTSVYIPKILVTC-ISE-DK----RISL
AGCGAQFFFSA-FVAYTECYLLAAMSYDRYVAICNPLLYSATMSKSLCVVLVAGSY----
--------IGGFLNGTVHT-ANTFRLKFC-GKN-IIN--HFFCDAPPL-VKMS--CTD-T
K--VYEKVLLGVVGFTVLSNILVILISYFNIVLAILRIRSASGR--WKAFS-------TC
ASHMISVILFYGSIL--FIYS-RPS---ST-YS------L-EK--DKLASLFYT--VVNP
LLNPMIYSFRNKDVKEAF-KKAIQ-------SIQ-TPR----------------------
----------------------------------------.
>M.domestica or1369 complete cds.
----------------M----SMEV-------------------GNRT-T----------
--L----NE------FILVGFSAD-S-QMQL-VFF-VVFLALY-LV--------TLAGNM
TLVVLIRSDSH-LH-T-PMYFFIGNLSFLDFWYTSVYIPKILATC-ISE-DK----RISL
AGCGAQFFFSA-FVAYTECYLLAAMSYDRYVAICNPLLYSATMSKSLCVGLVAGSY----
--------IGGFMNAIAHT-ANTFRLKFC-GKN-IIN--HFFCDAPPL-VKMS--CTD-T
K--VYEKVLLGMVGFTVLSSILAILISYFNILLAILRIRSASGR--WKAFS-------TC
ASHMISVMLFYGSLL--FTYS-RPS---ST-YS------L-EK--DKLASLFYT--VVNP
LLNPMIYSFRNKDVKEAF-KKAIQ-------SIQ-TPR----------------------
----------------------------------------.
>M.domestica or565 complete cds.
----------------M----------------FIAKE------KNST-S----------
--V----SI------FFFLGFSDH-P-KLQV-ILF-VTFLGIY-LV--------TLFWNL
SLILLIKIDTH-LH-T-PMYFFLSNLSFIDICYSSSVAPKMLSDF-FKG-QK----TISF
VGCATQFFFFV-GTGLTECCLLAAMAYDRYAAISNPLLYTVIMSPNLCTKMVAGAY----
--------VGGFLSSLIQT-SSIFQLYFC-GPN-LIN--HFFCDLPPV-LALS--CSD-T
F--LSQMVNFLVVVAVGGTSFLILLISYGYIVAAVLKIKSVEGR--YKAFN-------TC
ASHLIVVTLLYGTAL--FMYL-RPS---SS-YS------L-SR--DKVVSVFYS--IVIP
MLNPLIYSLRNREIKAAL-KKVLE-------KKRFS------------------------
----------------------------------------.
>M.domestica or992 complete cds.
----------------M------------------AGG------KNST-A----------
--V----TR------FILLGFSDY-P-KLNA-ILF-VIFLVIY-LV--------TLTWNL
CLITLIKVDSH-LH-T-PMYFFLSNLSFLDICYVSSTAPKMLSDF-FKE-KK----TISF
GGCTAQYFIFS-GMGLTECCLLAAMAYDRYAAICNPLLYTSIMSPTLCVWMVVGSY----
--------LSGFFGSMIQL-CSLLQLYFC-GPN-VID--HFFCDLPQL-LVLS--CSD-T
L--ALQILKFVIAVVFGLLSVLIIMVSYGHIVEAILKISSAQGR--SKAFN-------TC
ASHLMAVTLFYGSGL--FVYM-RPS---SN-DS------F-SY--DKVVSVFYT--MVIP
MLNPLIYSLRNKEIKDAL-KRWEK-------RVFV-------------------------
----------------------------------------.
>M.domestica or566 complete cds.
----------------M------------------AGS------RNTT-T----------
--V----TV------FILLGFSDH-P-KIQI-ALF-VVFLGIY-FT--------TLTWNL
GLIALIRMDSH-LH-T-PMYFFLSNLSFVDICYSSSTTPKMLADT-IAN-QK----SISF
LGCAVQYFVFC-GMGLTECFLLAAMAYDRYAAVCNPLLYTAIMSHTLCVKMVGGAF----
--------IGGFVSSLIET-YSIYSHQFC-GPN-IIN--HFFCDLPPV-LALS--CSD-I
F--LSQIVNFLVGVIVGIMSVLVVLISYGYIVAAVLKISSTKGR--SKAFS-------TC
ASHLTAVTLFYGSGL--FMYM-RPQ---SS-YA------L-SR--DKMVSVFYA--VVIP
MVNPMIYSLRNKEIKNAM-KKVIG-------SKCIISHHLTYF-----------------
----------------------------------------.
>M.domestica or921 complete cds.
----------------M------------------ATG------RNTT-T----------
--V----TK------FILLGFIEH-P-ELQV-FLF-MLFLGIY-LM--------TLAWNL
FLIIIIRIDSH-LH-S-PMYFFLSNLSFVDIVYTSSIAPKMLYDF-FKE-QK----TISF
VGCAAQLFVFI-EMGGAECCLLAAMAYDRYIAIANPLLYAAVMPPSICVKMAVAAH----
--------VGGVFTGLVQT-SSVFQLHFC-GPD-VIN--HFFCDIPPL-LTLS--CSS-T
L--PSQVVNYTVVCMVGGTSATIVLVSYAYIIATVMKIHSARGR--AKAFN-------TC
ASHLIAVVLFYGSGL--FAYL-HPS---SR-SS------L-NQ--DKVVSMFYG--AVIP
MLNPIIYSLRNKEIKDAL-EKLKE-------RRRQMSRCALFP-----------------
----------------------------------------.
>M.domestica or554 complete cds.
----------------M--------------------G------RNET-Y----------
--V----TM------FILLGFSDQ-P-DLQI-ILF-VIFLVLY-LM--------TVAWNL
VLIILIRSDSH-LH-S-PMYFFLSFLAFIDICYSSAITPKMLSDF-FHE-EK----TISF
LGCATQYFFMA-LMGLTECLLFTIMAYDRYVAICSPLRYPTIMDLQVCKKMVAGAY----
--------IGGFFSSLIET-VAGFHHHFC-GPN-IIN--HFFCDVPQI-MALS--CSN-T
F--IGQIMLLVMVVLVGFFSFPIIIMSYGYITVTVLKMPSAKGR--MKAFN-------TC
ASHLTVVTLFYGTAF--VVYF-QSG---SG-HS------P-NV--DKMLSVFYV--ILIP
MLNPQIYSLRNKEIKDAL-KRLVK-------KDISP------------------------
----------------------------------------.
>M.domestica or558 complete cds.
----------------M--------------------G------GNDT-S----------
--V----II------FILQGISDQ-P-EMQV-IFF-LLFLGIY-VM--------TLTWNL
GLTVLIRSDSQ-LH-S-PMYFFLSFLSFVDICYSSSISPRMLSDF-FLE-EK----TISF
LACATQYFFVA-WMALAECCLLAIMAYDRYVAIYSPLKYSTIIHLPICGKLVAGAY----
--------MAGCLGSLVQT-TAGFHIHFC-GPN-IIN--HFFCDIPQI-IALS--CSN-P
F--INQIMVFVAAVCIGLFSFLFVIMSYVYITVTILKMPSAKGR--AKAFN-------TC
ASHLTAVTLFFGTAF--SVYL-HPN---SG-HS------Q-HL--DKVLSVFYA--ILIP
MLNPLIYSLRNKEIKDAL-KRLMK-------RRKFP------Q-----------------
----------------------------------------.
>M.domestica or1370 complete cds.
----------------M--------------------G------RNDT-S----------
--V----TL------FILQGISDQ-P-ELQV-ILF-VLFLGIY-VM--------TLTWNL
GLTILIRSDSQ-LH-S-PMYFFLSFLSFVDICYSSSISPRMLSDF-FLE-EK----IISL
LACATQYFFVA-WMALAECCLLAVMAYDRYVAIYSPLRYSTIMHLPICGKLVAGAY----
--------MAACLGSLVQT-TAGFHIHFC-GPN-IIN--HFFCDIPQI-IALS--CSN-P
F--INQIMVFVVAVCIGLFSFLFIIMSYVYITVIILKMPSAKGR--AKAFN-------TC
ASHLTAVTLSFGTAF--CVYL-RPK---SG-HS------Q-HL--DKVLSVFYA--ILIP
VLNPLIYSLRNKEIKDSL------------------------------------------
----------------------------------------.
>M.domestica or1371 complete cds.
----------------M--------------------E------RNET-S----------
--V----IV------FILQGISDQ-P-EMQV-IFF-VLFLGIY-VM--------ALTWNL
GLIILIRSDPH-LH-S-PMYFFLNFLSFIDICYSSSISPRMLSDF-FLE-EK----TISF
LACAAQFFFAA-WMALVECCLLAIMAYDRYVAIYSPLRYSTIMHLPICGKLVAGAY----
--------VVGGLGSLVQT-TAGFHLHFC-GPK-RIN--HFFCDLPQI-IALS--CSN-P
F--INQIMVFLVALCIALLSFLFIIMSYVYITVTILKMPSAKGR--AKAFN-------TC
ASHLTAVTLFFGTSF--CVYL-SPN---SG-HS------Q-HL--DKVLSVFYA--ILIP
VLNPLIYSLRNKEIKDAL-KRLLK-------RENFP------------------------
----------------------------------------.
>M.domestica or561 complete cds.
----------------M------------------TIG------RNET-S----------
--V----AM------FTLQGISDE-P-ELQV-IFF-LLFLGIY-IM--------TLTWNL
GLIILIRSDSH-LH-S-PMYFFLSFLSFIDICYSSSISPRMLSDF-FLE-EK----TISF
LACAAQYFFAA-WMALAECCLLAVMAYDRYVAIYSPLRYSIIMHLPICGKLVAGAY----
--------VAGCLGSLVQT-TAGFQLHIC-GPK-IIN--HFFCDIPKI-IALS--CSN-P
F--INQFMVFLVALCIGLFSFLFIIMSYVYITVTILKMPSAKGR--AKAFN-------TC
ASHLTAVTLFFGTAF--CVYL-RPN---SG-HS------A-HL--DKVLSVFYA--ILIP
VLNPMIYSLRNKEIKDAL-KRLMN-------RGKLS------------------------
----------------------------------------.
>M.domestica or556 complete cds.
----------------M--------------------G------RNET-S----------
--V----TI------FTLQGISDE-P-ELQV-IFF-VLFLGIY-IM--------TLTWNL
GLIILIRSDSH-LH-S-PMYFFLSFLSFIDICYSSSITPRMLSDF-FLV-EK----TISF
LACATQYFFFA-WMGLAECCLLAVMAYDRSVAIYSPLRYSTIMHLPICGKLVAGAY----
--------VAGGLGSLVQT-TAGFHLHIC-GPK-IIN--HFFCDIPQI-IALS--CSN-P
F--INQIMVFVVSICIGVFSFLFIIMSYVYITVIILKMPSAKGR--AKAFN-------TC
ASHLTAVTLFFGTAL--SVYL-RPS---SG-HS------K-HL--DKVLSVFYT--ILIP
MLNPMIYSLRNKEIKDAL-KRLMK-------RGKFP------Q-----------------
----------------------------------------.
>M.domestica or557 complete cds.
----------------M--------------------G------RNET-S----------
--V----TI------FTLQGISDQ-P-EMQV-IIF-VPFLGIY-IM--------TLTWNL
GLIILIRTDSH-LH-S-PMYFFLSFLSFIDICYSSSITPRMLSDF-FLV-EK----TISF
LACATQYFFMA-WMGLAECCLLAIMAYDRYVAIYSPLRYSTIMHLPICGKLVAGAY----
--------VTGCLGSLVQT-TAGFRLHFC-GPK-IIN--HFFCDIPQI-ITLS--CSN-P
F--INQIIVFVVALCIGLFSFLFIIMSYVYITVTILKMPSAKGK--SKAFN-------TC
ASHLTAVTLFFGTAL--SVYL-RPS---SA-HS------K-HL--DKVLSVFYA--IIIP
VLNPLIYSLRNKEIKDAL-KRLMK-------RGKFP------------------------
----------------------------------------.
>M.domestica or563 complete cds.
----------------M--------------------G------RNET-S----------
--V----TI------FTLQGISDQ-P-EMQV-IIF-FPFLGIY-MM--------TLIWNL
GLIILIRTDSH-LH-S-PMYFFLSFLSFIDICYSSSISPRMLSDF-FLV-EK----TISF
LACATESFFMA-WMGLTECCLLAIMAYDRYVAIYNPLRYTTIMHLPICGKLVAGAY----
--------VAGCLGSLVQT-IAGFHLHFC-GPN-IIN--HFFCDIPQI-IALS--CSN-T
F--INQIMVFVVALFFGLFSFLFIIMTYVYITVTILKMPSAKGR--AKAFN-------TC
ASHLIAVTLFFGTAL--SVYL-HPS---SA-NS------K-PL--DKVLSVFYA--IIIP
VLNPLIYSLRNKEIKDAL-KRLMK-------RGKFP------Q-----------------
----------------------------------------.
>M.domestica or993 complete cds.
------------------------------------------MSDNQTIX----------
-------IG------FILLPFPSS-L-NVHY-TLV-FIFLLIY-FL--------TLAGNL
FIMVIIKMDSH-LH-T-PMYFFLVNLSCCDIFYSSVMVPKLVQIL-LTK-NK----TISF
SGCLAQIGLTF-FIASSESFILSAMAYDRYSAICNPLFYMMVMSKRFCVFLTCGSC----
--------LLGIASSLLNT-LPLLRLNFC-GPH-LIY--HYSCEMPEL-LTLS--CTD-L
F--LNKIILFSTLVIVGFGCFFPIVFSYTRIISAILRISSASGK--SKAFS-------TC
SSHVIVVSLFFLTGV--GRYL-SPA---TG---------S-IL--EQVISLQYS--IVTP
LLNPFIYSLKNVEVKIAI-KKMWEKKSILYNRTD--------------------------
----------------------------------------.
>M.domestica or943 complete cds.
----------------M---------------KDIKER------GNQT-L----------
--V----TE------FIFLGFSNH-P-ELRG-LFF-LIFLLIY-LV--------TLLGNL
LILTAIRINPA-LH-T-PMYYFLSNLSFLDICYTSTTVPIMLVNF-FRE-KK----TIAY
EGCLSQLFFLV-TFAGSECVLLAAMAYDRFIAICHPLRYPVLMSKKVCAYLAAGSL----
--------LCGLVNSMTHT-GLTAILTFC-GPN-QIS--HFLCDIPLL-LKLS--CSD-T
S--VNELALYVASATIGLSPCLFTAVSYMLIISAILKIQSAQGR--HKAFS-------TC
ASHLTVVIIYYGTGN--FNYD-QPS---SG-YS------L-DV--DILVSVLFC--IVTP
MLNPLIYSLRNKEVKVAL-RK-L----------CEGYILSRD------------------
-----------SFVQISL----------------------.
>M.domestica or425 complete cds.
----------------M---------------KDIKER------GNQT-L----------
--V----TE------FIFLGFSNH-P-ELRG-LFF-LIFLLIY-LV--------TLLGNL
LILTAIRINPA-LH-T-PMYYFLSNLSFLDICYTSTTVPIMLVNF-FRE-KK----TIAY
EGCLSQLFFLV-TFAGSECVLLAAMAYDGFIAICHPLRYPVLMSKKVCAYLAAGSL----
--------LCGLVNSMIQT-GLTAILTFC-GPN-QIS--HFLCDIPLL-LKLS--CSD-T
S--VNEFALYVSSATIALSPCLFIIVSYMFIISAILKIQSTQGR--HKAFS-------TC
ASHFTVVIIFYGTGT--FNYD-QPS---SD-YS------L-DV--DVLVSVLFC--IFTP
MLNPLIYSLRNKEVKVAL-RK-L----------CEGYILSRD------------------
-----------SFVQISF----------------------.
>M.domestica or392 complete cds.
----------------M-------------------AA------ENWT-T----------
--V----TE------FVLLSFSTL-QPKVQA-LLF-LLFLTIE-LI--------TLMGNA
LIILVTTVDSG-LH-S-PMYFFLRNLSFLEIGFNLVIVPKMLGTL-LAH-DT----NISF
LNCAIQMYFFF-FFGASECFLLATMAYDRYVAICDPLRYPVIMSHKACVQLAAASW----
--------LSGLPVATVQT-TWLFSFPFC-GSN-QVN--HFFCDSPPV-LKLV--CAD-T
A--LFEIYAIVGTILVVMAPCLLILGSYVCIGSTIIRMPSVEGK--RKAFS-------TC
SSHLLVVSLFYGSAS--LTYF-RPK---SN-NS------P-ES--KKLLSLSYT--VVTP
MLNPIIYSLRNKEVKTTL-YH-IL-------HRVLGCLK--I------------------
----------------------------------------.
>M.domestica or1321 complete cds.
----------------M-------------------AK------GNWT-T----------
--V----NE------FVLLSFSSL-QPELQV-LLF-LLFLSIE-LV--------TLLGNT
IIIVVTSADSA-LN-S-PMYFFLRNLSVLEVGFNMVIVPKMLATL-LAH-DT----TISF
LSCATQMYFFF-FFGVSECCLLTTMAYDRYVAICDPLRYPVIMSHRACVHLAAASW----
--------FSGLPVATVQA-TWLFSFSFC-HSN-KVN--HFFCDSPPV-LSLV--CGD-T
T--LFEIYAIIGTIVFVMIPCLFILSSYARIVAAILRMPSAEGK--RKAFS-------TC
SSHLVVVSLFYGSLS--LLYF-RPK---SN-NS------P-ES--KKVLSLSYT--VVTP
MLNPIIYSLRNNEVKAAL-SR-TF-------LRAISFCK--L------------------
----------------------------------------.
>M.domestica or393 complete cds.
----------------M-------------------DW------ENWI-T----------
--V----DE------FFLVSFPAL-HPELQI-LLF-LLFLFIY-FV--------TFMGNV
LIILVTTADSA-LH-S-PMYFFLRNLFFLEISFNMVIVPKMLSTL-LPK-NT----TISF
VGFATQMYFFF-FFGAAECCLLATMAYDHYVAICNPLRYPVIMDQQACVQLAAASW----
--------FSGFPVATVQT-SWIFSFPFC-GPN-KVN--HFFCDSPPV-IALV--CAD-T
S--LFELEALTATILFILFPFLLILGSYVRILSTIFRMPSAEGK--QKAFS-------TC
SSNLVVVSLFYSTAI--LTYF-RPR---SN-TS------P-ET--KKLLSLFYT--VVTP
MLNPIIYSLRNSEVKAAL-HR-TL-------QKALGAQK--L------------------
----------------------------------------.
>M.domestica or395 complete cds.
----------------M-------------------DW------GNWS-I----------
--V----NE------FVLVSFTAL-HPELQI-LLF-LLFLFIY-FV--------TFMGNV
LIILVTTADSA-LH-S-PMYFFLRNLSFLEISFNMVIVPKMLSTL-LTK-NT----TISF
VGCATQMYFFF-FFGAAECCLLATMAYDRYVAICNPLRYPVIMDQQACVQLAAASW----
--------FSGFPVATVQT-SWIFSFPFC-GPN-KVN--HFFCDSPPV-IALV--CAD-T
S--LFELEALTATILFILFPFLLILGSYVRILSTIFRMPSAEGK--QKAFS-------TC
SSHLVVVSLFYSTAI--LTYF-RPR---SN-TS------P-ET--KKLLSLFYT--VVTP
MLNPIIYSLRNSEVKAAL-HR-TL-------RKALGAQK--L------------------
----------------------------------------.
>M.domestica or1005 complete cds.
----------------M-------------------TC------ENQT-R----------
--V----TE------FLLLGFTN--NPEMQV-SLF-VLFLTIY-TV--------TLMGNF
LIITVTSVDPT-LH-T-PMYFFLRNLSLLEVCFTLVMVPKMLVDL-VST-KK----SISF
IGCGIQMYFFF-FFGSSECFLLSMMAYDRYVAICNPLRYTVIMNQGLCNFMAVGSW----
--------MSGVPVSMLQT-AWMMALPFC-GQN-AVD--HFFCDGPPV-LKLV--SQD-T
T--MYEMQALASTLLFIMFPFTLILVSYTHIITTILKMPSATGR--QKAFS-------TC
SSHLIVVSLFYGTAS--LTYL-RPK---ST-QS------P-ES--KKMVSLSYT--VITP
MLNPIIYSLRNNEVKGAV-RR-TF-------SREVLQKLEIF------------------
----------------------------------------.
>M.domestica or923 complete cds.
----------------M-------------------PA------NTSG-V----------
--V----TD------FILVGFSRL--VGFQG-LLF-TLFLTIY-LL--------TVVGNL
LIVTLVSVDAK-LQ-S-PMYFFLRLLSALEIGYTSVTVPLVLHHL-RTG-QR----RIPR
VGCAVQMFFFL-FFGATECCFLAAMAYDRYAAICTPLRYPILLNRRVCLQLAAGAW----
--------TSGALVGLGHT-SFIFSLNFC-GPN-AIP--HFFCEIQPV-LQLV--CGD-T
Y--LNELQIILAAALIILCPFGLILVSYAKILATIIRIPSATGR--RKAFS-------TC
SSHLVVVSLFYSTAI--FIYI-RPK---DS-YD------S-AT--DPLLSLFYS--VVTP
ILNPVIYSLRNADVKAAL-KR-TL-------QKMSSKE---I------------------
----------------------------------------.
> M.domestica or409 complete cds.
----------------M-------------------DE------DNGT-R----------
--V----TG------FILLGFSDL--GTYQL-SLF-WGVFFVY-LI--------ILLGNS
LIITLTLLDSA-LS-T-PMYFFLRHLSLLEIFCTTTIVPRMLGDL-LSL-HP----FISL
ASCFTQMYFFI-LFAIAECCLLTAMAYDRFAAICRPLHYATLMNRQVCVSMVGVSY----
--------IVGITTGTSNA-MLIFTLPFH-GSN-IVH--NFFCDNLPI-LQLA--SAD-T
F--WAELGNFIFTLIVIIIPFALIVFSYVRILITILGLASAQGR--QKVFS-------TC
SSHLLVVTLFFGTGI--IAHV-KLG---GN-VS------K-DM--DQILSLFYT--VVTP
MFNPFIYTLRNKEVMGAL-RR-KI-------TKHL-------------------------
----------------------------------------.
>M.domestica or1320 complete cds.
----------------M-------------------DN------DNGT-A----------
--V----TK------FILLGFSDL--GAYQL-PLF-WGVLFIY-LV--------TILGNS
LIITLTLLDSA-LN-T-PMYFFLRHLSVIEILYTTTIVPRMLSDL-LSS-YP----VISP
AGCFTQMYFFA-LFGIAECCLLTAMAYDRYAAICRPLHYATLVNRQVCVGMVVASY----
--------LMGITSGTTHS-MFIFTLPFN-GIN-IVH--HFLCDILPV-LRLA--SGD-T
F--WGEVGNLAVTLLFIITPFALILFSYVRILITILGVASAQGR--QKVFS-------TC
SSHLLVVTLFFGTGT--IAYM-RPQ---AN-AT------Q-DM--DQILSLFYT--VVTP
MFNPFIYTLRNKEVMGAL-RR-KL-------TKHL-------------------------
----------------------------------------.
>M.domestica or413 complete cds.
----------------M-------------------DD------DNGT-S----------
--G----TE------FILLGFSHL--GAYKL-PLF-WGVLFVY-LV--------TLLGNS
LIITLTLLDSA-LS-T-PMYFFLRHLSMIEILYTTTIVPRMLSDL-LSS-HP----VISH
ASCFTQMYFFI-LFGIAECCLLTAMAYDRFAAICQPLHYATLMNRQVCVGMVGASY----
--------LMGITSGTTDA-LLIFTLPFH-GSN-IVH--HFYCDNLPV-LRLA--SAD-T
F--WGEVGNLAITLLFIITPFALILFSYVRILITILGVASAQGR--QKVFS-------TC
SSHLMVVILFFGTGT--IVYM-KPR---GN-VP------Q-DM--DQIFSLFYT--VVTP
MFNPFIYTLRNKEVMGAL-RR-KI-------TKHL-------------------------
----------------------------------------.
>M.domestica or410 complete cds.
----------------M-------------------DD------DNGT-A----------
--V----TE------FILLGFSHL--GAYKL-PLF-WGVLFVY-LV--------TLLGNS
LIIILTLLDLA-LS-T-PMYFFLRHLSMLEILYTTSIVPRMLSDL-LSS-YP----VISF
AGCFTQVYFFT-LFGITECCLLTAMAYDRFAAICHPLHYATLMNRQVCVGMVGASY----
--------LMGITMGTVHT-MLVFALPFH-GTN-IIH--QFFCDNLAV-LKLA--SGD-K
F--WAKLGNLGGTLIFIVTPFALILFSYVRIVITILGVASAQGR--QKVFS-------TC
SSHLLVVTLFYGTAT--IAYT-RPG---AN-AT------E-DT--DQIISLFYT--VVTP
MLNPFIYTLRNKEVMGAL-RR-KI-------RKHL-------------------------
----------------------------------------.
>M.domestica or412 complete cds.
----------------M-------------------DD------DNGT-A----------
--V----TE------FILLGFSHL--GAYKL-PLF-WGVLFVY-LV--------TLLGNS
LIIILTLLDLA-LS-T-PMYFFLRHLSMLEILYTTTIVPRMLSDL-FSS-HP----VISP
AGCFTQVYFFA-LFGIAECCLLTAMAYDRFAAICQPLHYSTLMNRQVCVGMVGASY----
--------LMGITTGTINT-MLVFALPFH-GTN-IIH--QFFCDNLAV-LRLA--SGD-T
F--WAEVGNLVGTLVFIVTPFALILFSYVRIVITIIGLASAQGR--QKVFS-------TC
SSHLLVVTLFYGTAS--IAYM-RPG---AN-AS------E-DM--DQIISLFYT--VVTP
MLNPFIYTLRNKEVMGAL-RR-KL-------TKHL-------------------------
----------------------------------------.
>M.domestica or1007 complete cds.
----------------M-------------------GD------DNGT-T----------
--V----TE------FILLGFSHL--GIYKL-PLF-GGVLFIY-LV--------TLLGNS
LIITLTLLDSA-LG-T-PMYFFLRHLSILEILYTTTIVPRMLSDL-LSS-HP----VISP
ASCFIQMYFFA-LFGGTECCLLCAMAYDRFAAICRPLHYATLMNRQVCVGMVGTSY----
--------LMGIMTGSTDA-LVIFTLPFH-GTN-IIH--HYFCDVLPV-VKLA--SGD-T
F--WAEVGNFIVSFLFIIAPFVLIIFSYARIVITILGLASAQGR--QKVFS-------TC
SSHLLVVLLFYGTAS--IAYM-RPG---TN-AN------Q-DM--DQIISLFYT--VVTP
MFNPFIYTLRNKEVMGAL-RR-KL-------TKHL-------------------------
----------------------------------------.
>M.domestica or897 complete cds.
-----------------------------------------------MRE-NQTLCTT--
---------------FIFVAFSSL-G-ELQP-VLF-VVFLAIY-TF--------TVLGNL
VIIFLIWVSPS-LH-T-PMYFFLTNLSFLEMCYITSVVPQLLVHL-LVE-PK----TMSV
SRCAAQMYIFT-ILGLTECCLLAAMAYDRFVAICYPLRYTLLMGPRVCLQLAVASW----
--------TIGMVVEIAQT-TWIFTLPFC-GTG-KIQ--HFFCDIMPV-VKLA--CVD-T
S--QNEIVMFSVSVLFIMSPCLLILCSYARILIAILRMPSAAGR--HKAFS-------TC
SSHLLVVSLFYGTAL--FTYL-QPK---AA-HT------P-DT--DKATALMYT--VVTP
ALNPVIYTLRNKEVKGAF-WR-IARRHPLNQAA---------------------------
----------------------------------------.
>M.domestica or191 complete cds.
----------------M-------------------LG------PNHT-S----------
--V----SE------FILIGFSTF-P-HLQL-MFF-VLFLLMY-LF--------TLLGNL
LIMMTIRNERS-LH-T-PMYFFLCALSISEIFYTFAIIPRLLTDL-LST-HH----AISF
LGCANQMFFSF-TFGFTHSFLLTVMGYDRYVAICHPLRYNVLMSSRGCTWLVASSW----
--------LGGMVMGLVVT-LAIFHLYFC-GPN-EIH--HFACHVPPL-VKLA--CGD-I
W--AVAMGVGMVCITALLGCFLLILISYAFIVATILRIPSAEGR--HKAFS-------TC
ASHLTVVVVHYGFAS--VIYL-KPK---TP-ES------L-GG--DTLMGITYT--ILTP
FLSPIIFSLRNKELKNAI-NK-V----------FFSIFCPSK------------------
-----------------L----------------------.
>M.domestica or192 complete cds.
----------------M-------------------LG------QNHT-M----------
--V----TE------FILIGFSTF-P-QLQL-MFF-VILLMMY-LF--------TLLGNL
LIMLTIWNERS-LH-T-PMYFFLCALSISEIFYTFAIIPRMLIDL-VST-HH----NISF
LACANQMFFSF-TFGFTHSFLLTVMGYDRYVAICHPLRYNVLMNPQGCAWLVASAW----
--------LGGIVMGLVVT-LAIFHLTFC-GPN-KIH--HFFCHVPPL-VKLA--CGD-V
S--IVAMGVGMVCITALWGCFLLILLSYAFIVATVLRIPSAEGQ--HKAFS-------TC
ASHLTVVVVHYGFAS--VIYL-KPK---AL-ES------L-EG--DTLMGITYT--ALTP
FLSPIIFSLRNKELKNAL-KK-V----------YLSKLCPLN------------------
-----------------L----------------------.
>M.domestica or996 complete cds.
----------------M-------------------LG------PNQT-T----------
--V----SE------FILIGFSPF-P-QLQL-LFF-VLFLLMY-LF--------TLLGNL
LIMLTVWHERN-LH-K-PMYFFLCTLSISEIAYTLAINPRMLADL-IST-HH----TISL
WGCANQMFFTF-SCGLAHAFLLTIMGYDRYVAICHPLRYGVLMSSQGCAWLVASSW----
--------LSGIVMGLVIT-LPIFSLTFC-GPN-EIH--HFFCQVPPL-VKLA--CGD-V
S--AVALGIGVVYIIVLLVCFLLILLSYIFIVATILKIPSAEGR--HKAFS-------TC
ASHLIVVVIHYSFAS--VAHL-KAK---AL-EA------L-EG--DTLMGISYS--VLTP
FLSPIIFSLRNKELKDAL-KK-V----------FLRNLCPSR------------------
-----------------L----------------------.
>M.domestica or997 complete cds.
----------------M-------------------S-------INKT-L----------
--L----EE------FILVGFSVY-P-DWQV-VLF-VTFLFLY-LL--------TLTGNL
AIMALTWVDHT-LH-T-PMYLFLSALSFSETCYTLTIIPKMLVDL-LAK-DR----SISI
PGCGLQMCFFL-GLGGTNCIILTVMGLDRFLAICNPLRYPIFMTNKVCGQLVASAW----
--------IGGFFISLTET-TLIFWGSFC-GPN-FIK--HFFCHMRAV-VKLS--CRN-R
D--ITEVVVTIISVSGLLGTFLFIVLTYVFILSTVLKIPSAEGR--KKAFS-------TC
ASHLTVVIIHFGFAS--IVYL-KPE---AE-EG---------D--DTLTAVPYT--VVTP
FLSPLIFTLRNKDMKNAL-KK-V----------LDKKFSLTK------------------
----------------------------------------.
>M.domestica or260 complete cds.
----------------M------------------KLR------NETW-I----------
--V----KE------FVLVEFSNF-P-DLKP-TLF-SLFLLMY-LI--------TLSGNI
TIITIIYLDHT-LH-T-PMYCFLGVLSLSETCYTLVTIPNMLVHL-LME-NQ----VISI
SSCRAQMFFFL-GLGCSNCFLLTLMGYDRYVAICHPLRYPMIMSPSVCIRLGALVF----
--------CSGFLVAIIET-CLIFSSSFC-NDN-RVV--HFFCDIAPV-LKLS--CTQ-S
I--AKALAIFFLSVIVVLFSFLLILLSYAFIVAAILRIPSAEGR--RKAFS-------TC
VSHLTVVIVHFGCAS--IIYL-RPE---SG-SN------P-EK--DLMVAVFYT--VVTP
LLNPVVYTLRNKEVRVAL-KR-T----------LGRR-LRTQ------------------
----------------SL----------------------.
>M.domestica or998 complete cds.
----------------M------------------KRQ------NQ-S-G----------
--I----TE------FILVGFSSL-G-DLQI-LLF-FIFLLVY-LT--------TLMANV
TIMTVIRLDRT-LH-T-PMYFFLFVLSCSETCYTLVIIPKMLTNL-LST-DK----TISF
SGCAAQLYFFV-GLACTNCFLIAVMGYDRYVAICNPLNYMLIVSRATCIQLVLASA----
--------LCGFMISVIVN-ILVFSLPFC-ASN-RVN--HFFCDISPV-IKLG--CTD-T
N--MKEMIIFFLSILVLLVPFVLIFISYVFIVSTILKISSAEGQ--RKAFA-------TC
ISHLTVVIVHYGCAS--FIYL-RPT---SL-YS------S-DK--DRLVAVTYT--VITP
MLNPLVYTLRNKEVKTAL-RR-V----------L-SRYSLPK------------------
----------------SI----------------------.
>M.domestica or272 complete cds.
----------------M------------------KRI------NQTT-R----------
--V----TK------FILVGFSSL-G-ELQM-LLF-VIFLLLY-MT--------ILLANA
TIMTVIRCSRS-LH-T-PMYGFLFILSFSETCYTFVIIPQLLAHL-LSI-TK----TISF
VACATQLFFFL-GFACTNCFLIAVMGYDRYVAICYPLRYMIIMNKRLGLGLISVSG----
--------ATGFFIALVAT-NLICEMPFC-GPN-RVN--HYFCDMAPV-IKLA--CTD-T
H--VKELALFSLSILVIMVPFLLILISYGFIVKTILKIPSAEGK--RKAFA-------TC
ASHLTVVIVHYGCAS--IIYL-RPK---SK-SA------S-DK--DQLVAVTYT--VVTP
LLNPLVYSLRNQEVKEAL-KK-V----------F-WRPVSAK------------------
----------------LI----------------------.
>M.domestica or193 complete cds.
----------------M-------------------GL------CNET-T----------
--W----RD------FVFLGFSSF-G-NLQF-LLF-AIFLSLY-LI--------TLASNV
FIIIIIRLDSH-LH-T-PMYLFLSVLSFSETCYTLGIIPKMLSNL-AVG-SQ----AISY
VGCAVQMDFSA-SWACTNCFLLAVMGFDRYVAICAPLHYASRMHPTLCTQLVGTSF----
--------LSGYLIGMGMT-LVIFQLPFC-GSH-EIH--HFFCDTPPV-LSLA--CGD-T
S--MSELEILILSLLVLLVSFSLITISYANILVTILRIPSAKGK--QKAFS-------TC
ASHLTVVIVHYGCAS--FMYL-RPK---AS-YS------L-ER--DQLIAVTYT--VVTP
LLNPIVYSLRNRAVQAAF-KN-V----------FQGKLLGKR------------------
----------------------------------------.
>M.domestica or266 complete cds.
----------------M-------------------------------------------
--V----TE------FLLLGFSNL-Q-EMQF-VLF-AVFLCLY-LV--------ILGGNI
TIITTVHLEHS-LH-T-PMYFFLSVLSVSETCYTFAILPKMLLNL-LSV-LR----TISF
TRCVTQMFFFL-GFAITNCLLLGVMGYDRYTAICHPLRYPVLMSWWICKLMVAACG----
--------VSGFLVSMLGT-FLVFSLPFC-NSN-RVN--HYFCDVAPV-IHLA--CGD-T
Y--MNELVIFIGGVVVLMVPFAFICISYGFIVRTILRIPSTEGK--KKAFS-------TC
ASHLTVVIVHYGCAS--SVYL-RPS---SR-HI------S-DK--DKLVTVTYT--IVTP
LLNPMVYSLRNRDVQLAI-RK-V----------MSWKRFSPK------------------
----------------NI----------------------.
>M.domestica or267 complete cds.
----------------M-------------------------------------------
--V----TE------FLLLGFSNL-N-KMQF-VLF-GVILCLY-LV--------ILSGNI
TVITTICLEHS-LH-T-PMYFFLSVLSVSETSYTLVVLPKMLLNL-LSV-LR----TISF
TSCVAQMFFLL-GFGTTNCLLLGVMGYDRYTAICHPLRYPVLMSWWICKLMATTCG----
--------ISGFLVSIFGT-FLVFSLPFC-NSN-RIN--HYYCDIAPV-IRLA--CGD-P
Y--INEAIILIAGIVVLVVPWMFICITYGFIIRTILRIPTTEGK--KKAFS-------TC
ASHLTVVVFHYGCAS--FVYL-RPS---SK-HT------T-DK--DKLVTVTYT--IVTP
LLNPMVYTLRNREFQVAI-QK-V----------MNWRRFSPK------------------
----------------II----------------------.
>M.domestica or1325 complete cds.
----------------M-------------------------------------------
--V----TE------FLLLGFSNL-N-KMQF-VLF-GVILCLY-LI--------ILSGNI
TVITTICLENS-LH-T-PMYFFLSVLSVSETGYTLVVLPKMLLNL-LSV-LR----TISF
TSCVAQMFFLL-GFGTTNCLLLGVMGYDRYTAICHPLRYPVLMSWWICKLMATTCG----
--------VSGILVSIFVT-FLVFSLPFC-NSN-RIN--HYYCDIAPV-IRLA--CGD-R
Y--INEAIILIAGIVVLVVPWMFICITYGFIIRTILRIPTTEGK--KKAFS-------TC
ASHLIVVVFHYGCAS--FVYL-RPS---SK-HT------S-DK--DKLVTVTYT--IVTP
LLNPMVYTLRNREFRVAI-QK-V----------MNWRGFSPK------------------
----------------IL----------------------.
>M.domestica or1326 complete cds.
----------------M-------------------------------------------
--V----TE------FLLLGFSNL-N-KMQF-VLF-GVILCLY-LI--------ILSGNI
TVITTICLEHS-LH-T-PMYFFLSVLSVSETGYTLVVLPKMLLNL-LSV-LR----TISF
TSCVAQMFFLL-GFGTTNCLLLGVMGYDRYTAICHPLRYPVLMSWWICKLMATTCG----
--------VSGILVSIFVT-FLVFSLPFC-NSN-RIN--HYYCDIAPV-IRLA--CGD-P
Y--INEAIILIAGIVVLVVPWMFICITYGFIIRTILRIPTTEGK--KKAFS-------TC
ASHLIVVVFHYGCAS--FVYL-RPS---SK-HT------S-DK--DKLVTVTYT--IVTP
LLNPMVYTLRNREFRVAI-QK-V----------MHWRGFSPK------------------
----------------II----------------------.
>M.domestica or1459 complete cds.
----------------M-------------------------------------------
--V----TE------FLLLGFSNL-N-KMQF-VLF-GVILCLY-LI--------ILSGNI
TVITTICLEHS-LH-T-PMYFFLSVLSVSETLYTFVILPKMLLNL-LSV-LR----TISF
TSCAAQMFFLL-GFATTNCLLLGVMGYDRYTAICHPLRYPVLMSWWICKLMATTCG----
--------VSGFLFSMIGT-FLVFTLPFC-NSN-KIN--HYFCDIAPV-IHLA--CGD-P
Y--INEAIIFVGGVVALVVPWMFICITYGFIIRTILRIPSTEGR--KKAFS-------TC
ASHLTVVVFHYGCAS--FVYL-RPS---SK-HT------S-DK--DKLVTVTYT--IFTP
LLNPMVYTLRNREVRVAI-QK-V----------MHWRGFSPK------------------
----------------VI----------------------.
>M.domestica or1324 complete cds.
----------------M-------------------------------------------
--V----TE------FLLLGFSNL-N-KMQF-VLF-GVILCLY-LI--------ILSGNI
TVITTICLEHS-LH-T-PMYFFLSVLSVSETFYTFVILPKMLLNL-LSV-LR----TISF
TSCAVQMFFFL-GFATTNCLLLGVMGYDRYTAICHPLRYPVLMSWWICKLMATTCG----
--------VSGFLFSMIGT-FLVFTLPFC-NSN-KIN--HYFCDIAPV-IRLA--CGD-P
Y--INEAIIFFGGVVALVVPWMFICITYGFIIRTILRIPSTEGK--KKAFS-------TC
ASHLTVVVVHYGCAS--FVYL-RPS---SR-HT------S-DK--DKLVTVTYT--IFTP
LLNPMVYTLRNREVRVAI-QK-V----------MNWRGFSPK------------------
----------------VI----------------------.
>M.domestica or1416 complete cds.
----------------M-------------------------------------------
--V----TE------FLLLGFSNL-N-KMQF-VLF-GVILCLY-LI--------ILSGNI
TVITTICLEHS-LH-T-PMYFFLSVLSVSETFYTFVILPKMLLNL-LSV-LR----TISF
TSCAVQMFFFL-GFATTNCLLLGVMGYDRYTAICHPLRYPVLMSWWICKLMATTCG----
--------VSGFLFSMIGT-FLVFTLPFC-NSN-KIN--HYFCDIAPV-IHLA--CGD-P
Y--INEAIIFFGGVVVLVVPWMFICITYGFIIRTILRIPSTEGK--KKAFS-------TC
ASHLTVVVVHYGCAS--FVYL-RPS---SR-HT------S-DK--DKLVTVTYT--IFTP
LLNPMVYTLRNREVRVAI-QK-V----------MNWRGFSPK------------------
----------------II----------------------.
>M.domestica or269 complete cds.
----------------M-------------VSWEELPL------KNLT-T----------
--V----TE------FLLLGFSNL-Q-DLQL-VLF-AIFLCLY-II--------ILCGNI
TIVTVILLEHS-LH-I-PMYFFLGVLSVSETCYTFVILPKMLLNL-LSV-LR----TISF
TSCAIQMFFFL-SFAINNCLLLGVMGYDRYAAICHPLRYPILMNWRACRLLAATCG----
--------LSGFLISMVGT-TLVFILPFC-NSN-KIR--HYFCDISPV-IHLA--CGN-T
Y--INEMIIFICGVLVLVVPLIFICFSYVFIVSTILRIPSTEGK--RKAFS-------TC
ASHLTVVIVHYGCAS--FVYL-RPS---SK-VS------S-GK--DQLVTVTYT--IVTP
LLNPMVYSLRNRDVQMAI-RK-V----------IGFGKFSQK------------------
----------------TT----------------------.
>M.domestica or270 complete cds.
----------------M-------------------------------------------
--V----TE------FFLLGFSNL-Q-EMQF-LLF-VIFLCLY-LA--------ILSGNV
TIVSVIILEHS-LH-T-PMYFFLGVLSVSETCYTFVILPKMLTNL-LSV-LR----TISF
TGCAVQMFFFL-GFAANNCLLLVVMGYDRYAAICRPLRYPILMNWRTCRILVATCG----
--------VRGFLISMVIT-DLVFSLPFC-KSN-KIN--HYFCDISPV-MNLA--CGV-T
Y--VNELFIFISSAFVLMVPFVFICISYGFIVSTIVKIPSAEGK--LKAFS-------TC
ISHLTVVVVHYGCAS--FVYL-RPS---SR-VT------S-VK--DQLLTVTYT--IITP
LLNPMVYSLRNRAVQVAI-QK-M----------FNWGEFSHK------------------
----------------AI----------------------.
>M.domestica or1000 complete cds.
----------------M-------------------------------------------
--V----TE------FLLLGFSNL-Q-EKQL-MLF-PVFLCLY-LL--------ILSGNI
TTVTAIRLEHR-LH-T-PMYYFLSVLSLSETCYTFDILPKMLLNL-LSV-LR----TISF
IGCAVQMFFFV-GFAVNNCLLLMVMGYDRYVAICHPLRYPILMSWRVCGQLTVSCG----
--------IAGVIIALIMI-NMVFSLPFC-NSN-KVN--HYFCDISPV-IRLA--CTD-S
E--TREFVNFICGVLVLVVPFSFICISYLYILRTILKIPSTEGK--KKAFS-------TC
ASHLTVVLIHYGCAS--FIYL-RPT---AS-YI------S-DK--DLLVTLTYT--ILTP
LLNPIVYSLRNKDVQLAI-RK-V----------L-----SRK------------------
----------------FC----------------------.
>M.domestica or264 complete cds.
----------------M-------------------QR------KNYT-Q----------
--V----TE------FTLQGFSSF-H-EHQI-TLF-AIFLTLY-IL--------TLVSNV
IIVTIICIDRH-LH-T-PMYFFLSILSTSETVYTLVIIPRMLSSL-VGQ-NE----SISL
EGCATQMFFFA-TLAINNCFLLTAMGYDRYVAICNPLRYMIIMNKKMCVLLVGGAC----
--------AIGLIMASIHV-TSIFNLPFC-GT--EVA--HFYCDIRPV-MKLA--CID-T
T--INEIISFVISSLVILVPMGLVFISYILIISSILKIASAEGR--KKTFA-------TC
ASHLTVVIVHYGCAS--IAYL-KPK---SE-NS------M-EQ--DRLLSITYT--LITP
LLNPVVYSLRNKEVKDAL-RR-A----------MGKK-L-P-------------------
----------------------------------------.
>M.domestica or265 complete cds.
----------------M-------------------------------------------
--V----TM------FTFQGFSSF-H-EHQI-TLF-AVFLTLY-II--------TLASNV
IIVAVICIDRY-LH-T-PMYFFLSILSTSETLYTLVIIPRMLSSL-IGW-NQ----PISL
EGCATQMFFFV-TLAINNCFLLTAMGYDRYVAICNPLRYMIVMNKKVCAHLVGGAC----
--------VIGLTMASVQV-TSIFSLTFC-EA--EVA--HFYCDILPM-MKLA--CID-T
T--INEIINFVVSLGVILVPMGLIFISYILIISAILKIASAEGR--KKTFA-------TC
ASHLTVVIVHYGCAS--IAYL-KPK---SE-NS------M-EQ--DRLLSITYT--LITP
LLNPVVYSLRNKEVKDAL-RR-V----------IGKK-F-S-------------------
----------------------------------------.
>M.domestica or999 complete cds.
----------------M-------------------KI------QNHT-E----------
--V----NE------FYFQGFSSF-Q-EHQI-TLF-LIFLALY-IL--------TLAGNV
IIVIIIQIDRH-LH-T-PMYFFLSMLSTSETLYSLVIIPRMLSSL-VCR-DK----SISL
AGCATQMFFFV-TFGINNCFLLTAMGYDRYVAICNPLRYTVIMNKKVCALLVWGAF----
--------SIGLVVAMTQV-TSVFRLPFC-DI--EVA--HFFCDIRPV-MKLS--CTD-T
T--INEILTLIISILVLLVPMGLVFISYVLIISTILKIASAEGR--QKAFA-------TC
ASHLTVVIVHYGCAA--IAYL-KPK---SE-NT------K-DQ--DQLISVTYT--VITP
LLNPVVYSLRNKEVKDAL-LR-A----------IGKKHL---------------------
----------------------------------------.
>M.domestica or1323 complete cds.
----------------M-------------------KR------ENYS-E----------
--V----NE------FIFQGFSSF-Q-EHQI-VLF-VVFLALY-IL--------TLAGNT
IIVTIISMDRH-LH-T-PMYFFLSMLSISETLYTLVIVPRMLASL-TGL-NQ----PISK
AGCATQMFFFI-TLAINNCFLLTAMGYDRYVAICNPLRYTVIMDKKMCAKLLCGAC----
--------SIGLTVATVQI-ASVFRLSFC-ET--KVP--HYFCDILQV-MKLS--CAD-T
T--IHDIINLIISSLVIVVPMGLVFISYVLIIATILKIASAEGR--QKAFA-------TC
ASHITVVIIHYGCAS--IAYL-KPK---SE-NT------R-DQ--DQLISVTYT--VFTP
LLNPVVYTLRNKEVKDAL-CR-A----------VGRKPL-S-------------------
----------------------------------------.
>M.domestica or263 complete cds.
----------------M-------------------KT------KNHS-E----------
--V----SA------FVFQGFSNF-Q-EHQI-TLF-VVFLALY-IL--------TLAGNV
IIVTIIRIDHH-LH-T-PMYFFLSILSTSETFYSLVIIPRMLSSL-VGL-SQ----SISF
IGCATQMFFFL-GFAITNCLLLAVMGYDRYVAICNPLRYSVIMNWRVCTLMVSSVG----
--------ITGFSLSLVQA-VAIFRLPFC-DP--LIE--HFFCDVRPI-LDLA--CAS-T
F--INDILTLIISLLAISAPATFLLITYILIISTILHIASAEGQ--RKAFA-------TC
ASHLTVVIIHYGCAS--IAYF-KPK---SE-NT------K-DQ--DQLISVTYT--VITP
LLNPVVYSLRNKEVKDAL-SR-A----------LRRKSL-S-------------------
----------------------------------------.
>M.domestica or1428 complete cds.
----------------M-------------------PR------PNYT-V----------
--V----NE------FTFEGFSSF-RWQNRL-ILF-VVFLGLY-LM--------TLTGNG
IIVTIIRLDRH-LH-I-PMYFFLSVLSISETCYTLAIIPRMLADL-LSP-QQ----PIAI
PECATQLFFYL-TFGINNCFVLTAMGYDRYVAICNPLRYSIIMRKSVCAQLACGSW----
--------GIGLGMAIIQV-TSVFGLPFC-DAT-VIS--HFFCDVRPL-LKLA--CVD-T
T--INEIINFVVSVCVLVLPMGLVFISYVLIISTILKIASAEGR--KKAFA-------TC
ASHLTVVIIHYGCAS--IIYL-KPK---SQ-SS------L-EQ--DRLISVTYT--VITP
LLNPVVYSLRNKEVKDAL-HR-A----------LGKKTLSS-------------------
----------------------------------------.
>M.domestica or1322 complete cds.
----------------M-------------------PK------ANIT-T----------
--V----SE------FTLEGFSSF-GWNHRL-ILF-VIFLVLY-LL--------TLASNA
LILTLIQLNRQ-LH-T-PMYFFLSVLSISETCYTVAIIPRMLTGL-LHP-YR----PITI
PGCATQLFFYL-TFGVNNCFLLAAMGYDRYVAICNPLRYSVLMGKTTCAQLACGSW----
--------SMGLGTAVIQV-PSVFSLPFC-GVS-IVS--HFFCDIRPL-LKLA--CAD-T
T--IKELVTLLISLGVIVLPMVLVFISYVLIFSTILKIASAEGR--RKAFA-------TC
ASHLTVVIVHYGCTS--FVYL-KPK---SQ-NS------L-E---DRLISVTYT--VITP
LLNPVVYSLRNKEIKEAL-RR-S----------LGWKSL-T-------------------
----------------------------------------.
>M.domestica or419 complete cds.
----------------M-------------------ER------TNET-A----------
--V----NE------FIFLGFSSL-A-GFQW-LLF-VLFLLLY-LF--------TLGTNA
VILSTILLERA-LH-T-PMYFFLGILSCFETCYTFVIVPKMLVDL-LAQ-KK----TISF
WGCVVQMLTFL-FLGCSHSFLLAAMGYDRYVAICNPLRYTVLMSHRTCLGLVASAC----
--------VCGFTVALIIT-TLVFHLPFH-SSN-QLH--HFFCDISPV-LKLA--SHH-T
S--LSQMIIFLLSVLVLVIPLLLILISYIYIISAILKIPSTVGR--YKAFS-------TC
ASHLIVVTVHYGCAS--FIYL-RPK---TN-YT------S-SQ--DALISVSYT--ILTP
LFNPMIYSLRNKEFKTAL-WR-A----------MGQNLCPKL------------------
-----------AGTTSFP----------------------.
>M.domestica or1001 complete cds.
----------------M-------------------ER------SNET-S----------
--V----SE------FIFLGFSSL-A-EFQW-LLF-VVFLLLY-LF--------TLGTNA
VILSTILLERA-LH-T-PMYFFLGILSSFETCYTFVIVPKMLVDL-LAQ-EK----TISF
VGCAIQMLIFL-FLGCSHSFLLAAMGYDRYVAICNPLRYTVLMGYGTCLGLVAAAC----
--------ACGFTVALVTT-SLVFHLPFH-SSN-QLH--HFFCDISPV-LKLA--SHH-T
R--LSQMVIFMLGVFVLVIPLLLILASYIRIISAILKIPSTVGR--YKAFS-------TC
ASHLIVVTVHYGCAS--FIYL-RPK---TN-YT------S-SQ--DALISVSYT--ILTP
LFNPMIYSLRNKEFKAAL-WR-A----------MGQNMCPKH------------------
-----------SRTCSST----------------------.
>M.domestica or1378 complete cds.
----------------M-------------------ER------ANET-A----------
--V----SE------FVFLGFSSL-V-GLQR-LLF-VIFLLLY-LF--------TLGTNA
VILSTILLDRA-LH-T-PMYFFLAVLSCSETSYTFVIVPKMLVDL-LSQ-KR----TISF
MGCAIQMFTFL-FLGCSHSFLLAAMGYDRYVAICNPLRYAMLMSHGVCLGLVAMAC----
--------ACGFTVSIIIT-SLVFHLPFH-SSN-QLL--HFFCDISPV-LKLA--SYH-S
H--LVQMIIFMLCALVLVIPLLLILVSYIHIIFAILQFPSSVGR--YKAFS-------TC
ASHLIVVTVHYGCAS--FIYL-RPK---TN-YT------S-SQ--DTLISVSYT--ILTP
LFNPMIYSLRNKEFKSAF-RR-V----------MGRTFF---------------------
---------------STQ----------------------.
>M.domestica or898 complete cds.
-----------------------------------MTPGRWSELGNYSEG----------
-------TE------FILMGITDL-R-GLQL-LLF-AVLLPTY-LL--------TLLGNL
FIVVLSLADRR-LQ-T-PMYYLLRNFSLLEMGFTSAVTPQFLSHL-LTG-QK----TISL
PRCFSQMVLYF-ILGTAESFLLAIMSVDRYLAICYPLRYPALMTSRTCLGLVLGCW----
--------AGSFLFLSGPC-IWLLLLPLC-GPK-VLN--HFFCDSTPL-LALV--CTD-T
R--LLQLFAFLVAVCTLAGALAVTAASYTCIIWTLLHLPSAQGR--HKAFS-------TC
SSHLLVVSITYGSCI--IMYL-NPT---LT-GR------L-DL--NKGVAFFNT--TVAP
LLNPFIYCLRNKLVQQVS-RDMLVRGRGLXRTQS--------------------------
----------------------------------------.
>M.domestica or1222 complete cds.
--------------------------M-----------------WNST-T----------
--I----TE------IILLGLTDA-C-EFQM-LIF-VGLLLTY-LI--------TLLGNL
LIIVVTLMDHR-LY-T-PMYYFLRNFAVLEIWFTSVIFPKMLNNI-LTG-NK----TISL
VGCFLQFFFYF-FLGSTEFLLLAVMSFDRYVAICNPLRYATIMSKRVCVQLVLSSW----
--------LGGFLLIVIPS-GITFQQPFC-GPN-VIN--HFFCDNFPL-LELV--CAD-T
S--LVELIGFGVANISLLGTLSVTASCYGHILYTILRIPSAKER--QKAFS-------TC
SSHIIVVSLFYGSCI--FMYV-RAGKG-SEG--------E-NL--NKVVAILNT--VVTP
MLNPFIYTLRNKQVKLVI-REKVG-------N----W--ISQT.----------------
-----------------------------------------
>M.domestica or391 complete cds.
--------------------------M-----------------GNST-T----------
--I----TE------IILQGLTDA-C-EFQM-LIF-VGLLLTY-II--------TLLGNF
LIIVVTLMDHR-LH-T-PMYYFLRNFAVLEIWFTSVIFPKMLNNI-LTG-NK----TISL
LGCFLQCFLYF-FLGTTEFLLLAVMSFDRYVAICNPLRYATIMSKRVCVQLVLSSW----
--------LGGFLLIIVPS-CITFQQPFC-GPN-VIN--HFFCDNFPL-LELI--CAD-T
S--LVELIGFLGANVSLLGTLSVTASCYGHILYTILRIPSAKER--QKAFS-------TC
SSHIIVVSLFYGSCI--XMYV-RAGKG-SEG--------E-DL--NKVVAILNT--VVTX
MLNPFIYTLRNKQVKLVI-SEKVG-------K----W--ISQV.----------------
-----------------------------------------
>M.domestica or1091 complete cds.
--------------------------M-----------------GNET-R----------
--I----TE------FILQGLTDI-E-DLQM-VVF-LLLLLAY-LI--------TISGNL
TIITLTLLDSR-LQ-T-PMYFFLRNLSCLEIWFQTVIVPKMLINI-ATG-TK----TISF
AGCITQDFFHI-FLGATEFFLLTAMSYDRYVAICKPLHYPTLMSPKICTQLTLTCW----
--------LAGFSFIIVPL-VLTSQLPFC-DSH--IN--HFFCDYTPL-MEVV--CSG-P
K--VLEMVDFTLALVALLSTLVLITLSYVQIIRTIIKIPSAQER--RKAFS-------TC
SSHAIVVSMCYGSCF--FMYV-KPS-P-GKG--------V-DL--NKGVSLINT--IIAP
LMNPFIYTLRNQQVKQVV-KDLLK-------K----FTRLQNR.----------------
-----------------------------------------
>M.domestica or379 complete cds.
--------------------------M-----------------RNHT-T----------
--V----TT------FILLGLTDD-P-DLQI-VSC-FFLFLIY-IL--------SIGGNL
TIILLTLLDPH-LK-A-PMYYFLRNFSFLEISFTSVCIPRFLVST-MTM-DK----RISY
NACVTQLFFAI-FLGSSEFYLLAAMSYDRYVAICKPLHYASIINSRVCTKLILSSW----
--------LAGLLTISPGL-IMGLQLDFC-DAN-VID--HFACDYSPI-LQLS--CTD-T
Q--VIELCGFFLALLTLLVTLTMVLLSYANIIRTILRFPSREQK--KKAFS-------TC
SSHIIVVSITYGSCI--FMYI-KPS-A-KER--------V-AL--NKGVAILTT--SVAP
LLNPFIYTLRNKQVKQAF-KTITR-------K----M-FFSVK---------.-------
-----------------------------------------
>M.domestica or374 complete cds.
--------------------------M-----------------NNYT-M----------
--L----TE------FILLGLTDD-P-LCLV-VIF-IFLFLTY-IL--------SMSGNI
TIIILTLLDSR-LK-T-PMYFFLRNFSFLEILFTTVCIPRFLVSI-ITK-DK----TISY
MGCLTQLFFFI-FLGVTEFYLLAAMSYDRYVAICKPLHYTTIMNNRVCYQLVLSSW----
--------ITSFLIIFPPV-IMGLKLEFC-ASN-VID--HFICDSSPI-LQIS--CSD-T
H--ILELMSFTLAVITLMVTLVLVILSYTYIIRTILKFPSAQQR--TKAFS-------TC
SSHMIVVSISYGSCI--FMYI-KPS-A-NER--------V-AL--SKGIAVLNT--SVAP
LLNPFIYTLRNQQVKQAF-KDIIQ-------K----TMFATKK---------.-------
-----------------------------------------
>M.domestica or385 complete cds.
--------------------------M-----------------RNST-V----------
--I----TE------FILLGLSDD-P-DMQV-VIF-LFLFITY-IL--------SITGNL
TIITLTLVDSH-LQ-T-PMYFFLRNFAFLEISFTTVCIPRFLNTI-ITG-NK----TISF
NSCAAQLFFFI-FMGVTEFYLLTAMSYDRYVAICKPLHYMTIMNNKVCILLVLCAW----
--------MGGFLTIFPPL-MLLLQLDYC-DSN-VID--HFSCDFFPL-LQLS--CSD-T
Q--FLEVISFYFALVTLLFTLALVILSYMYIIRTILRIPSASQR--KKAFS-------TC
SSHMIVISISYGSCI--FMYV-NPS-A-KER--------A-SL--TKGVAILNT--SVAP
MLNPFIYTLRNQQVKQAF-KDFVQ-------K----AVHFSRK-------.---------
-----------------------------------------
>M.domestica or1231 complete cds.
--------------------------M-----------------RNST-V----------
--I----TE------FILLGLSDD-P-DMQV-VIF-LFLFIAY-IL--------SITGNL
TIITLTLVDSH-LQ-T-PMYFFLRNFAFLEISFTTVCIPRFLNTI-ITG-NK----TISF
NSCAAQLFFFI-FMGVTEFYLLTVMSYDRYVAICKPLHYMTIMNNKVCILLVLCAW----
--------LGSFLSIFPPF-LLLLQLDYC-DSN-VID--HFSCDFFPL-LQLS--CSD-T
Q--FLEVISFYFALVTLLFTLALVILSYMYIIRTILRIPSASQR--KKAFS-------TC
SSHMIVISISYGSCI--FMYV-NPS-A-KER--------A-SL--TKGVAILNT--SVAP
MLNPFIYTLRNQQVKQAF-KDIVQ-------K----VVHFSRK-------.---------
-----------------------------------------
>M.domestica or1230 complete cds.
--------------------------M-----------------RNST-V----------
--I----TE------FILLGLSDD-P-DLQV-VIF-LFLFIAY-IL--------SITGNL
TIITLTLVDSH-LQ-T-PMYFFLRNFAFLEVSFTTVCIPRFLNTI-ITG-NK----TISF
NSCAAQLFFFI-FMGVTEFYLLTAMSYDRYVAICKPLHYMTIMNNKVCTMLVLCAW----
--------LGGFMIIFPPL-MLIVQLDYC-GSN-VID--HFACDYFPL-LQLS--CSD-T
R--ILEVIGFYCALVTLLFTLALVILSYMYIIRTILRIPSASQR--KKAFS-------TC
SSHMIVISISYGSCI--FMYV-NPS-A-KER--------A-SL--TKGVAILNT--SVAP
MLNPFIYTLRNQQVKQAF-KDIVQ-------K----VVHFSRK-------.---------
-----------------------------------------
>M.domestica or377 complete cds.
--------------------------M-----------------KNHT-Q----------
--M----TE------FILLGLSDD-P-KFQM-VIF-FFLLLAY-IL--------SIAGNL
TIILLTLLDSN-LQ-T-PMYFFLRNFSFLEISFTTVSIPRFLATI-ITE-DK----TISY
NGCMAQLFFFI-LLGVTEFYLLAAMSYDRYVAICKPLHYTTIMSGRVCTLLVFYSW----
--------FISFMIIFPAL-IIMQQLDYC-AEK-IID--HFVCDYSPL-LQLS--CTD-T
Q--FLEILGFSWAVITLMFTLALIILSYIYIIQTILRIPSVNQR--KKAFS-------TC
SSHMIVISISYGSCI--FMYI-KPS-A-KDR--------V-SL--SKGVAVLNT--SVAP
MLNPFIYSLRNKQVKQAF-MDMLQ-------K----IVFSTKK.----------------
-----------------------------------------
>M.domestica or384 complete cds.
--------------------------M-----------------KNHT-Q----------
--V----TE------FILLGLSDD-P-EIQI-VIF-FFLLLAY-IL--------SIAGNS
TIIILTLFDSH-LQ-T-PMYFFLRNFSFIEISFTTVCIPRFLSTI-ITG-DK----TISY
NCCMSQLFFVI-LFGVTEFYLLAAMSYDRYVAICKPLHYTTIMSSRVCTLLVFCSW----
--------FISFVVIFPAL-IMMQELDYC-AGN-IVD--HFTCDYSPL-LQLS--CTD-P
Q--LLEKIGFSWAVVTLMLTLILVVLSYSYIIQTILRIPSVSQR--KKAFS-------TC
SSHMIVTSISYGSCI--FMYI-KSS-A-KER--------V-SL--IKGVAVLNT--SVAP
MLNPFIYSLRNKQVKQAF-MDMTW-------K----IVFSNKK.----------------
-----------------------------------------
>M.domestica or1235 complete cds.
--------------------------M-----------------KNHT-T----------
--V----TT------FILLGLTDD-P-DLQV-VIF-LLLFFTY-VL--------SVTGNL
TIISLTLLDSH-LK-T-PMYYFLRNFSFLEISFTTVCIPKFLVSM-TTG-DK----TISY
NSCAAQLFFTI-FLGATEFFLLAAMSYDRYVAICKPLHYTTIMSPRVCTLLVLSSW----
--------LAGFLIIFPPI-IMGLQLDFC-AAN-MVD--HFFCDVSPL-LQLS--CTD-T
K--LLELLTLALATLTLLVTLVLVILSYMNIIRTILRIPSPQQR--KKAFS-------TC
SSHMVVVSISYGSCI--FMYV-KPS-A-KER--------V-AL--NKGVAVLST--SVAP
MLNPFIYTLRNKQVKEAL-KNMAK-------K----IEVFSIK---------.-------
-----------------------------------------
>M.domestica or372 complete cds.
--------------------------M-----------------RNHT-S----------
--V----TE------FILLGLTDD-P-ELQI-LIF-VFLFLTY-IL--------SVTGNL
TIITLTLLDSH-LK-T-PMYFFLRNFSFLEISFTTVCIPRFLVSI-ITK-EK----AISY
NSCLVQVFFFI-LFGATEFFLLAAMSYDRYVAICKPLHYTTIMSSKVCSQFVISSW----
--------LAGFLVIFPPV-IMGLQLDFC-DSN-VID--HFTCDTSPM-LSLS--CTD-T
T--VLEIMSFWVAVFTLLVTLALVILSYAYILRTILRFPSAQQR--KKAFS-------TC
SSHMIVVSISYGSCI--FMYA-KPS-P-KEG--------V-AM--TKGVAVLNT--SVAP
MLNPFIYTLRNQQVKQAF-KDTIR-------K----I-FSSPK---------.-------
-----------------------------------------
>M.domestica or1089 complete cds.
--------------------------M-----------------RNQT-S----------
--V----TE------FILLGLTDD-P-ELQI-LIF-VFLFFTY-IL--------SVIGNL
TIITLTLLNSH-LK-T-PMYFFLRNFSFLEISYTTVCIPRFLVSI-ITK-EK----AISY
NSCMAQVFFFI-LFGATEFFLLAAMSYDRYVAICKPLHYTTIMSSKVCSQLVISSW----
--------LAGFLIIFPPV-IMGLQLEFC-DSN-VIE--HFTCDTSPI-LSLS--CTD-T
T--VLEIMSFWIAVFTLLVTLALVILSYAYILRTILKIPPAQQR--KKAFS-------TC
SSHMIVVSISYGSCI--FMYV-KPS-P-KEG--------V-AM--TKGVAVLNT--SVAP
MLNPFIYTLRNQQVKHAF-KDTIR-------K----I-FSSHK---------.-------
-----------------------------------------
>M.domestica or1090 complete cds.
--------------------------M-----------------RNQT-S----------
--V----SE------FILLGLTDD-P-ELQV-LIF-LFLFLTY-IL--------SVAGNL
TIITLTLLDSR-LK-T-PMYFFLRNFSFLEISFTSVSIPRFLVSI-LTG-DR----TISY
NFCAAQLFFFI-LLGTTEFFLLAAMSYDRYVAICKPLHYSTIMSSKVCSQLVISSW----
--------LAGFLIIFPPV-IMGLQLDYC-DSN-VID--HFTCDSSPM-LMIS--CTD-T
K--VLEVMSFCLATFTLIFTLALVILSYAYIIRTILKLPSAQQR--KKAFS-------TC
SSHMIVVSISYGSCI--FMYA-KPS-A-KEG--------V-AM--TKGVAVLNI--SVAP
MLNPFIYTLRNQQVKQVF-KDMVR-------K----M-FNSXK---------.-------
-----------------------------------------
>M.domestica or1503 complete cds.
--------------------------M-----------------RNHT-A----------
--V----TE------FILLGLTDD-P-EIKV-LIF-LFLFLTY-LL--------SVTGNL
TIIALTLLDYR-LK-T-PMYFFLRNFSFLEISFTSVCIPRFLVTI-LTG-DR----TISY
NSCIAQLFFLI-LFGATEFFLLAAMSYDRYVAICKPLHYTTIMSSKVCSQLVISSW----
--------LAGFLIIFPPV-IMGLQLDFC-DSN-VID--HFTCDSSPM-LMIS--CTD-T
K--VLEVMSFCLATFTLIFTLALVILSYAYILRTILKLPSAQQR--KKAFS-------TC
SSHIIVVSISYGSCI--FIYI-KPP-A-KEG--------V-SL--NKGVAILNS--SVAP
MLNPFIYTLRNQQVKQVF-KDIVK-------K----I-FFFKK---------.-------
-----------------------------------------
>M.domestica or1224 complete cds.
--------------------------M-----------------KNLT-T----------
--L----TE------FILLGLTDA-S-EFQI-VIF-LFLFLTY-MF--------SIMGNL
IIIILTLVDSH-LQ-T-PMYFFLRNFSILEILFTSVFTPRLLFSI-TTG-SK----TISF
VACFIQYFFAI-FLGATEFYLLTAMSYDRYVAICKPLHYTTIMNSKVCILLIFFSW----
--------LAGFLIAAPAI-IMASHLNFC-SSN-TMN--HYYCDTAPL-LKLS--CSD-T
G--LVELVDSLLAIVTLLVTLTLVILSYANIIQTILRFPSAQQR--KKAFS-------TC
SSHMIVISLSYGSCM--FMYI-KPS-A-KED--------V-TF--HKGVGILQT--SIAP
LLNPFIYTLRNKQVIQAF-KDLVQ-------K----ITSH-.------------------
-----------------------------------------
>M.domestica or346P complete cds. (start without M)
--------------------------V-----------------KNLT-T----------
--L----TD------FILLGLTDA-P-ELQV-VLF-LFLFLTY-ML--------SIFGNL
TIITLTLMDSH-LQ-T-PMYFFLRNFSILEIFFTSVFTPRLLYSI-STG-SK----TISF
LLCFSQYFFAI-FLGATEFYLLAAMSYDRYVAICKPLHYTTIMSSKVCILLVLCSW----
--------LTGFFISLSAV-LMANGLNFC-SSN-IIN--HYYCDTTPL-LKLS--CSD-T
S--LTELVDSLLAVLTLLITLVFVLLSYANIISTILRFPSAQQR--KKAFS-------TC
SSHMIVISLSYGSCI--FMYI-KPS-A-KDD--------V-SF--NKGVAVLNT--SISP
LLNPFIYTLRNKQVIQAF-KDLVQ-------K----IMSH-.------------------
-----------------------------------------
>M.domestica or345 complete cds.
--------------------------M-----------------ENIT-T----------
--X----TD------FVLLGLTDA-P-DFQV-VLF-LFLFLIY-VF--------SVISNL
TIITLTIMDAH-LQ-T-PMYFFLRSFSILEIFNTTVFTPRLLHSI-ATG-NK----TISF
AGCFIQYFFAI-FLGATEFYLLAAMSYDRYVAIKKPLHYTTIMNNRVCLLLVLCSW----
--------LAGFLIALPAV-IMLSLLDFC-SSN-IIN--HYYCDTTPI-LKLS--CSE-T
D--LVELVDSLFAIVTLMATLGLVIFSYSNIIQTILRFPSAQQR--KKAFS-------TC
SSHMIVISLSYGSCI--FIYI-KPS-A-KED--------F-SF--QKEVSLLPI--VITP
LLNPFIYTLRNKQVIQAF-KDLIQ-------K----ILSHG.------------------
-----------------------------------------
>M.domestica or1225 complete cds.
--------------------------M-----------------RNHS------------
--L----TL------FILRGLTDD-P-QLQV-LLF-IFLLLTY-LL--------SITGNL
TIITLTLVDPH-LK-T-PMYFFLRNFSLLEVSFTTVCIPRYLYSM-STG-DN----TVTY
NACAAQLFFGI-LLGSTELFLLSAMSYDRYVAICKPLHYTTIMSSKVCNQLLLSSW----
--------VAGLLIILPPL-LMGLQLEFC-DSN-VID--HFGCDASPI-LKIS--CSD-T
K--LIEKLVIICAVLTLIITLLLVIVSYAYIIKTIMRFPSVQQR--KKAFS-------TC
SSHMIVVSMTYGTCI--FIYI-KPP-G-KEQ--------L-DL--NKVVSVLVT--SVAP
VMNPFIYTLRNKQVVQAF-KDFVK-------R----ITFVTKA-------.---------
-----------------------------------------
>M.domestica or1226 complete cds.
--------------------------M-----------------KTHS-G----------
--I----TL------FILRGLTDD-P-QLQV-LLF-IFLFLTY-ML--------SVTGNL
TIITLTLVDPH-LK-T-PMYFFLRNFSFLEVSFTTACIPRYLYSM-STG-DN----TVTY
NACATQLFFIT-FFGASELFLLSSMSYDRYVAICKPLHYTTIMSSKVCYQLILSSW----
--------LAGLLLILPPL-SLGLQLEFC-SSN-VID--HFGCDASPV-LKIS--CSD-T
T--FIKKIIVIFAVLLLIITLILVVLSYGYIVRTILRFPSAQQR--KKAFS-------TC
SSHMIVVSMTYGTCI--FIYI-KPP-G-KEE--------L-AL--NKVVSVLVT--SVAP
VMNPFIYTLRNKQVVQAF-KDFVK-------R----VTFVAKV-------.---------
-----------------------------------------
>M.domestica or387 complete cds.
--------------------------M-----------------QNHT-R----------
--I----TI------FIIRGLTDD-P-QLQV-FLF-VFMCLTY-IL--------CITGNL
TIITLTLVDPH-LK-T-PMYFFLRNFSFLELLFTTTCIPRYLYNI-STG-DN----SVTY
NACITQIFFVT-FLASTEFFLLTVMSYDRYVAICKPLHYTTIMSSKVYNFLLLSCW----
--------VSGLIVVLPPL-SICLQLEFC-DSN-VID--HFGCDPSPL-LKIS--CSD-T
S--FLDRMILIFAAVLLIITLVLVVLSYGHIIHTILRFPSVQQR--KKAFS-------TC
SSHMIVVSMTYGTCI--FIYI-KPP-G-EEH--------L-AL--NKIVSVLVT--SVAP
VMNPFIYALRNKQVIQAF-KNLVK-------R----ITHISKI-------.---------
-----------------------------------------
>M.domestica or368 complete cds.
--------------------------M-----------------QNHT-R----------
--I----KI------FILRGLTDD-P-QLQI-FLF-VFMLLTY-II--------CITGNL
TIITLTLMDSH-LK-T-PMYFFLRNFSFLELFFTTACIPRYLYSI-STG-DN----TIMY
NACIAQIFFIT-FLASTEFFLLSAMSYDRYVAICKPLHYTTIMNSKVYNFLLLSCW----
--------VSGLITILPPL-CFCLDLEFC-DSN-VID--HFGCDLSPL-LKIS--CSD-T
R--FLDRILLIFATLLFIITLMLIIVSYTYIVRTILRLPSAQQR--KKAFS-------TC
SSHMIVVSMTYGTCI--FIYI-KPP-G-EEH--------L-TL--NKIVSVLMT--SVAP
VMNPFIYTLRNKQVILAF-KGLSQ-------KNHISFKDIKGF-------.---------
-----------------------------------------
>M.domestica or361 complete cds.
--------------------------M-----------------RNHS-G----------
--I----TL------FILRGLTDD-P-QLQV-MLF-VFLFFTY-ML--------SITGNL
TIITLTLVDPH-LK-T-PMYFFLRNFSFLELSFTSACIPRFLYSM-SSG-DN----TITY
NGCATQIFFVI-LFGSTEFFLLAAMSYDRYVAICKPLHYTTIMNNKVCNQLLLSCW----
--------VAGLMIILPPL-SLGLELEFC-DSN-VID--HFGCDASPM-LEIT--CSD-T
E--FIERMILAFAVLTLIITLVLVILSYGYIIRTILRFPSSQQR--KKAFS-------TC
SSHMIVVSISYGSCI--FIYI-KPS-V-KEG--------V-AL--NKVVSVLTT--SVAP
VMNPFIYTLRNKQVIQAF-KDSVK-------R----IAFLSKQ-------.---------
-----------------------------------------
>M.domestica or366 complete cds.
--------------------------M-----------------RNHT-G----------
--I----TL------FILRGLTDD-P-RLQV-LLF-IFLFLTY-ML--------SVTGNV
TIITLTLVDPH-LQ-T-PMYFFLRNFSFLELSFTTVCIPRFLYNM-STG-DY----TVTY
NECATQLFFGI-LLGAAEFFLLAAMSYDRYVAICKPLHYTTIMNNRVCNRLLVGSW----
--------LAGLMIILPPL-SLGLQLEFC-DSN-VIN--HFVCDASPL-LEIT--CSD-T
E--FIERMVLVFAVLTLIITLVLVVLSYAFIIRTILRFPSAQQR--KKAFS-------TC
SSHMIVVSMTYGTCI--FIYM-KPS-A-KEG--------V-AL--NKVVSVLAT--SVAP
VMNPFIYTLRNKQVIQAF-RDSFK-------R----FM------------.---------
-----------------------------------------
>M.domestica or350 complete cds.
--------------------------M-----------------RNHT-G----------
--I----TL------FILRGLTDD-P-QLQV-LIF-IFLFLTY-ML--------SITGNL
TIITLTLVDPR-LK-T-PMYFFLRNFSFLELSFTTVCIPRFLYNM-STG-DF----TVTY
NACFTQLFFGI-LVGASEFFLLAAMSYDRYVAICKPLHYATIINNRVCNQLLAGCW----
--------LSGLMIILPPL-GVGLKLEFC-DSN-VID--HFVCDASPL-LEIT--CSD-T
E--LIERMVLASAVLTLIITLILVVLSYAFIIRTILRFPSAQQR--KKAFS-------TC
SSHMIVVSMTYGTCI--FIYI-KPS-A-KEG--------V-AM--NKVVSVLAT--SVAP
VMNPFIYTLRNKQVIQAF-KDSFK-------R----ILLM----------.---------
-----------------------------------------
>M.domestica or351 complete cds.
--------------------------M-----------------RNHT-R----------
--I----TI------FILQGLTDD-P-QLQV-LLF-VFLFLTY-ML--------SVTGNL
TIITLTLVDPH-LK-T-PMYFFLRNFSFLELSFTTVCIPRFLYNM-STG-DY----TVTY
NACVTQLFFGI-LVGATEFFLLAAMSYDRYVAICKPLHYATIMNNKVCHQFLAGCW----
--------LSGLMIIIPPL-GVGLELEFC-DDN-VID--HFVCDASPM-LEIT--CSD-T
E--LIDKLILASAVLTLIITLVLVVLSYAYIVRTILRFPSAQQR--KKAFS-------TC
SSHMIVVSMTYGTCI--FIYI-KPS-S-KEG--------V-AA--NKVVSILAT--SVAP
VMNPFIYTLRNKQVIQAF-RNTFK-------R----IILISKL-------.---------
-----------------------------------------
>M.domestica or1088 complete cds.
--------------------------M-----------------RNHT-R----------
--I----TI------FILQGLTDD-P-QLQV-LLF-VFLFLTY-ML--------SVTGNL
TIITLTLVDPH-LR-T-PMYFFLRNFSFLELSFTTVCIPRFLYNM-STG-DY----TVTY
NACVTQLFFGI-LLGATEFFLLAAMSYDRYVAICKPLHYATIMNNKVCHQFLAGCW----
--------LSGLMIIIPPL-GVGLELEFC-DDN-VID--HFVCDASPM-LEIT--CSD-T
E--LIDKLILASAVLTLIITLLLVVLSYAYIVRTILRFPSAQQR--KKAFS-------TC
SSHMIVVSMTYGTCI--FIYI-KPS-A-KEG--------V-AA--NKVVSILAT--SVAP
VMNPFIYTLRNKQVIQAF-RNSFK-------R----IILISKL-------.---------
-----------------------------------------
>M.domestica or1228 complete cds.
--------------------------M-----------------KNHT-K----------
--I----TL------FILQGLTDD-P-QLQV-LIF-IFLFLTY-ML--------SVTGNL
TIITLTLVDPH-LK-T-PMYFFLRNFSFLELLYTTFTVPMFLYNI-SSG-DY----TVTY
NACFTQLFFGF-LIAASEFFLLAVMSYDRYVAICKPLHYATIINSRVCHQLMVGCW----
--------LSGLMITLPPL-SLFFELEYC-DSN-VIN--HFACDVSPM-LEIT--CSD-T
K--LIELMTIASAGFTLIITLVSVVLSYASIIRTILGFPSAQQR--KKAFS-------TC
SSHMIVLCITYGTCI--FIYI-QPS-A-KER--------M-SL--NKVLSLLVT--SVAP
VMNPFIYTLRNKQVIQAF-RDLLK-------S----IIYCSQSC------KMQFRCK---
----------------------------------------.
>M.domestica or1229 complete cds.
--------------------------M-----------------RNHT-R----------
--I----TL------FILQGLTDD-P-QWQV-LLF-IFLFLTY-IL--------NLTGNL
TIITLTLLDPH-LK-T-PMYFFLRNFSFLELSFTTVCIPRFLYNM-STG-DY----TVTY
TACFTQLFFVI-FLGASGFFLLAAMSYDRYVAICKPLHYAAIINNRVCNQLLIGCW----
--------MSGLMIILPPL-GLAFQLEFC-DSN-VID--HFFCDALPL-LEIT--CSD-T
E--LIEKMILFSAVLILIITLVLVILSYSSIARTILGFPSAQQR--KKAFS-------TC
SSHMIVLSMTYGTCI--FVYI-KPS-A-NEG--------V-AL--NKLVTVLAT--SVSP
VMNPFIYTQRNKQVIQAF-KDSFK-------R----IALISKL-------.---------
-----------------------------------------
>M.domestica or365 complete cds.
--------------------------M-----------------RNYT-G----------
--I----TL------FILKGLTDD-P-QLQV-LLF-VFLFFTY-IL--------SIIGNL
TIIALTLLDPH-LK-T-PMYFFLRNFSFLEVSFTTVCIPKFLYSM-STG-DN----TVTY
NACATQLFFVI-LLGATEFFLLAAMSYDRYVAICKPLHYTTIMNNKVCTTFVLCCW----
--------FAGLMIILPPL-SLGLQLEFC-DSN-VID--HFGCDASPI-LQIT--CSD-T
Q--FIEKMILIFAILTLIITLVCVVLSYTYILKTILRFPSAQQR--KKAFS-------TC
SSHMIVVSITYGSCI--FIYI-KPS-A-KEG--------V-AL--NKVVSVLTT--SVAP
VMNPFIYTLRNKQVKQAF-RDSVK-------R----IVFLSKK-------.---------
-----------------------------------------
>M.domestica or352 complete cds.
--------------------------M-----------------RNHT-G----------
--I----T-------FILQGLTDD-P-QLQV-LLF-IFLFLNY-LL--------SIIGNL
TIIILTLVDPH-LK-T-PMYFFLRNFSFLEVSLTTSCIPRYLYSI-STG-DN----TISL
NACFAQIFFVI-FLGATEFFLLATMSYDRYVAICKPLHYTTIMNSKVCNQLLLSSW----
--------MSGLMIILPPL-SLGLQVEFC-DYN-VID--HFGCDAFPL-LKIV--CSD-T
E--LIERMVLIFAVLTLIITLFLVVLSYAYILKTVLRFPSAQQR--QKAFS-------TC
SSHMIVVSITYGSCI--FMYM-KPS-A-KEE--------V-TL--NKMVSILTT--SVTP
VMNPFIYTLRNKQVIEAF-KNLVK-------K----IVFLLKQ-------.---------
-----------------------------------------
>M.domestica or355 complete cds.
--------------------------M-----------------RNHT-G----------
--I----TL------FFLRGLTDD-P-QLKV-LLF-IFLFLNY-ML--------SIIGNL
TIIALTLVDPH-LK-T-PMYFFLRNFSFLEISFTTSCIPRYLYSI-STG-DN----TVSY
NACATQLFSVI-FLGAAEFFLLATMSYDRYVAICKPLHYTTIMNNKVCNRLLLSSW----
--------LSGLLIILPPL-ILGLQLEFC-DSN-VID--HFTCDAFPV-LEIS--CTD-T
T--FIEKIALIDAILTLIITLLFVIWSYASIVRTILRFPSAQQR--QKAFS-------TC
SSHMIVVSISYGSCI--FMYV-KSS-A-NEM--------V-AL--NKVVSVLMT--SVAP
LMNPFIYTLRNKQVIQAF-KDLVK-------K----IAILLKQ-------.---------
-----------------------------------------
>M.domestica or363 complete cds.
--------------------------M-----------------RNHT-G----------
--I----TL------YFLRGLTDD-P-QLKV-LLF-IFLFLNY-FL--------SLTGNL
TIIILTLVDPH-LK-T-PMYFFLRNFSFLEVSFTTSCIPRYLYSI-STG-DN----SVTY
SACAIQLFLVI-FLGAAEFFLLATMSYDRYVAICKPLHYTTIMNNKVCYRLLLSSW----
--------LSGLLIILPPL-LMGLQLEFC-DSN-VID--HFSCDVFPV-LELS--CSD-T
T--FIEKIVLTDAILTLIITLLFVIWSYASIIRTILRFPSAQQR--QKAFS-------TC
SSHMIVVAISYGSCI--FMYV-KSS-A-NEM--------V-AL--NKVVSVLIA--SVAP
VMNPFIYTLRNKQVIQAF-KDLVK-------K----ITILLKQ-------.---------
-----------------------------------------
>M.domestica or1086 complete cds.
--------------------------M-----------------RNHT-E----------
--L----TL------FILRGLTDD-P-QLQV-LLF-IVLFFNY-ML--------SIIGNL
TIITLTLVDPH-LK-T-PMYFFLRNFSFLEISFTTSCIPRYLYSI-STG-DN----TVTY
NACATQLFLVI-FLGAAEFFLLATMSYDRYVAICKPLHYTTIMNNKVCNRLLLSSW----
--------LSGLLIILPPL-IMGLQLEFC-DSN-VID--HFACDAFPV-LEIS--CTD-T
T--FIEKIVLIDAILTLIITLLFVIGSYASILRTILKFPSSQQR--QKAFS-------TC
SSHMIVVSISYGSCI--FMYV-KSS-A-NEM--------V-AL--NKVVSVLMG--SVAP
VMNPFIYTLRNKQVIRSF-KDLVK-------K----IAILSKQ-------.---------
-----------------------------------------
>M.domestica or1087 complete cds.
--------------------------M-----------------RNHT-G----------
--I----TL------FILKGLTDD-P-QLQV-LLL-IFLFLNY-LL--------SVTGNL
TIITLTLVDPH-LK-T-PMYFFLRNFSFLEVSLTTSCIPRYLYSL-STG-DK----MISY
NACATQIFFII-FFGAAEFFLLATMSYDRYVAICKPLHYTTIMNTKVSNQLLFSSW----
--------LAGLMIILPPL-SLGLYLDFC-DSN-IID--HFYCDTFPL-LDIS--CTD-T
Q--LIEKITLIDAILTLIITLFLVVLSYASIVRTILRFPSAQQR--KKAFS-------TC
SSHMIVVCISYGSCI--FMYI-KSS-G-NEM--------V-AL--NKVVSVLVA--SVAP
VMNPFIYTLRNKQVIQAF-KDSVK-------K----IAILKKQ-------.---------
-----------------------------------------
>M.domestica or386 complete cds.
--------------------------M-----------------RNHT-A----------
--I----TV------FILRGLTDD-P-QLQV-LLF-IFLFFNY-FL--------SLTGNL
TIITLTLVDPH-LK-T-PMYFFLRNFSFLEVSLTTSCIPTYLYSL-STG-DK----MVSY
NACFTQVFFVI-FLGAAEFFLLATMSYDRYVAICKPLHYTTIMNSKVSNQLLLSSW----
--------LAGLMIILPPL-GMGLELEFC-DP--IID--DFYCDVFPM-LEIS--CTD-T
Q--LLEEVILINAILTLIITLFLVVLSYASILRTILRFPSAQQR--KKAFS-------TC
SSHIIVVSISYGSCI--FMYV-KPP-G-NEQ--------V-DL--NKVVSVLMA--SVAP
VMNPFIYALRNKQVIQAF-KNSVK-------K----ITIFTKQ-------.---------
-----------------------------------------
>M.domestica or1372 complete cds.
--------------------------M-----------------RNHT-A----------
--I----TV------FILRGLTDD-P-QLQV-LLF-IFLFLNY-FL--------SLTGNL
TIIILTLVDPH-LK-T-PMYFFLRNFSFLEVSLTTSCIPRYLYSL-STG-DK----MVSY
NACATQVFFVI-FLGAAEFFLLATMSYDRYVAICKPLHYTTIMNSKVSNQLLLSSW----
--------LAGLMIILPPL-GMGLELEFC-DP--IID--HFSCDAFPM-LKIS--CTD-T
Q--LIEGVVLIDAILTLIITLFLVVLSYASILRTILRFPSAQQR--KKAFS-------TC
SSHIIVVSISYGSCI--FMYV-KSS-G-NEQ--------V-DL--NKVVSVLMG--SVAP
VMNPFIYALRNKQVIQAF-KNSIK-------K----ITIFTNK-------.---------
-----------------------------------------
>M.domestica or354 complete cds.
--------------------------M-----------------RNHT-A----------
--I----TV------FILRGLTDD-P-QLQV-LLF-IFLFLNY-FL--------SLTGNL
TIITLTLVDPH-LK-T-PMYFFLRNFSFLEVSLTTSCIPRYLYSL-STG-DR----MISY
NACATQVFFVI-FLGAAEFFLLATMSYDRYVAICKPLHYTSIMNRKICNQLLLSSW----
--------LAGLMIILPPL-GMGLELEFC-DS--NID--HFSCDTFPL-LEIS--CTD-T
Q--LIESIVLIDAILTLIITLLLVILSYASILRTILRFPSAQQR--KKAFS-------TC
SSHIIVVSISYGSCI--FMYI-KPS-G-NEK--------V-NF--NKVVSVLMA--SVAP
VMNPFIYTLRNKQVIQAF-KKSVK-------K----IVIFTKQ-------.---------
-----------------------------------------
>M.domestica or380 complete cds.
--------------------------M-----------------GNQT-A----------
--L----TE------FFLVGLTDD-P-EIQV-ILF-IFLLLTY-LL--------SFTGNM
TIIILTLLDSQ-LQ-T-PMYFFLRNFSFLEISFTTVFVPKMLVNI-GTG-NK----TISF
PGCFTQYFFAI-LLGATEFYLLAAMSYDRYVAICKPLHYTMMMNKKLCLQLVLSSW----
--------FSGFMVVIGPH-IMTTMLPFC-ASN-VIN--HYCCDYTIL-LQLA--CAD-T
H--IIEMIEFVLAVVTLLFTLVLVIISYVYIMGTIMRIPSAQKR--KKAFS-------TC
SSHMIVVSLSYGSCI--FMYV-NPS-L-KEA--------A-TF--YKGVAVLNT--SVAP
LLNPFIYTLRNQQVKRAF-YDMVR-------R----IKFFSVK.----------------
-----------------------------------------
>M.domestica or939 complete cds.
--------------------------M-------GR--------NQSS-G----------
--V----TE------FILAGFPTL-H-SMQA-ELG-SIFLLVY-LL--------TLMGNM
VIISVVGVDPR-LQ-T-PMYFFLGNLSCLEILITSVIIPKMLTNF-FSG-RH----TISF
NACIVQFYFYF-CLGASEFLLLAIMSVDRYLAVCHPLRYPILMRGAICIRLALICW----
--------AGGLLPVLGPT-VVVALLPFC-GQDVVIQ--HFFCDSGPL-LRLA--CTN-T
K--QLEEVDFALASVVIMISLLLTATSYGHIVLAVFRIPSASGR--QKAFS-------TC
TSHLMAVTLFYGSAI--FLYV-RPS-Q-SSS--------V-GT--NWAVTVVTT--FVTP
LMNPVIYTLRNERVKEAL-RDMLK-------K----GLAACSGH------------H---
----------------------------------------.
>M.domestica or396 complete cds.
--------------------------M-------YS--------ENWT-Q----------
--V----TE------FLLMGFPGN-W-GLQL-LLF-FGLLITY-VV--------TVMGNL
IIIVLSWSDHR-LQ-T-QMYFFLRNLSLLELVLVSVVVPKILISI-LTG-DY----TISF
TGCIMQSYFYF-LLGTTDFFLLAVMSLDRYLAICHPLHYETLMNRPICVRLVITSW----
--------IAGFLWVLCPT-ILMARLPFC-GPN-VID--HFFCDSWPL-MRLS--CGS-T
Q--LLELVAFILSTAVLLSSLALTSVSYTCILATVLRTPTATER--KKAFS-------TC
ASHLTMVVIVYGSSI--FVYI-RTS-E-TQS--------R-LL--NKGVSALGC--IVTP
LLNPFIFSLRNDKVKQAL-GDALR-------W----HKNITTRR------------I---
----------------------------------------.
>M.domestica or1080 complete cds.
--------------------------M-------YS--------ENWT-Q----------
--V----TE------FVLIGFPGS-W-GLQL-ILF-LGLLVTY-VV--------TIMGNV
LIIVLSWSDHR-LQ-T-QMYFFLRNLSLLELGWVSVVVPKMLVSL-LTR-DY----SISF
AACIMQSYFYF-LLATTDYFLLAVMSLDRYLAVCRPLHYETLMSGPICVRLVIASW----
--------ISGFLWVLSPT-ILMANLPFC-SSN-VID--HFFCDSWPL-MQLS--CGD-T
Q--LLKLLAFILSTTVLLGSLALTAISYVYIFLTVFRAPTATER--RKAFS-------TC
ASHLTVVIIAYGGSI--FLYI-RTS-E-TQS--------L-FL--KKGASALVC--IITP
LLNPFIFSLRNDKVKQAL-GDALK-------W----HRNIGTRK------------L---
----------------------------------------.
>M.domestica or1223 complete cds.
--------------------------M-------YS--------ENWT-Q----------
--V----TE------FVLIGFPGS-W-GLQL-ILF-LGLLVTY-VV--------TIMGNV
LIIVLSWSDHR-LQ-T-QMYFFLRNLSLLELAWVSVVVPKMMASL-LTR-DY----SISF
AACIMQSYLYF-LFGTTDFFLLAVMSLDRYLAICRPLHYETLMNGPICVRLVIASW----
--------ISGFLWVLSPT-ILMASLPFC-GPN-VID--HFFCDSWPL-MRLS--CAN-T
Q--LLELVAFILSTTVLLGSLALTSVSYGCIFLTVFRAPTAAER--RKAFS-------TC
ASHLAVVIIAYGSSI--FLYI-RIS-E-TQS--------L-FL--KKGASALAC--IITP
LLNPFIFSLRNDKVKQAL-RDALR-------C----HRNIGIRR------------L---
----------------------------------------.
>M.domestica or1081 complete cds.
--------------------------M-------KT--------ENWT-Q----------
--V----TE------FVLLGFPKS-W-ALQV-MLF-LGLLVTY-MV--------TVTGNL
LIIVLSWSDRR-LH-T-QMYFFLRNLSLLEMMLVSVVVPKMLVSL-LTR-DY----TISF
AGCILQSYIYF-LLGTTDFFLLAVMSLDRYLAICRPLHYETLMSGPICSRLVLASW----
--------LAGFLWILWPT-ILMASLPFC-GPN-GID--HFFCDSWPL-MELS--CGD-T
Q--LLELVAFLLSAALLLGSLTLTSSSYAFILATIFRAPTATER--KKAFS-------TC
ASHLTVVVIFYGSSI--FLYI-RTS-E-AQS--------M-LL--NKAVSALNC--IISP
LLNPFIFSLRNDKVKQAL-RDAMR-------W----HRTMGTRS----------------
----------------------------------------.
>M.domestica or1083 complete cds.
--------------------------M---------EN------Q--S-M----------
--V----TE------FVLVSFPVL-QE-LQT-FLF-VVLLLTY-ML--------TIAGNI
VIISLIWTDYR-LH-T-PMYFFLSNLSFLDILFTTVIAPKLLSCL-LND-RK----TISF
AGCITQTYFYF-FLGTVEFILLAVMSFDRYVAICNPLRYTIIMNSRVCLLLVLGCW----
--------VGAFLSVLCPT-IVVSRLPYC-NKE--IS--HFFCDIAPL-LQVA--CID-T
H--LIEIINFLLSSMVVLSSLVLTIVSYSYIISTILRIPSAQGR--QKAFS-------TC
VSHITVVSIAYGSSI--FMYV-RPN-Q-SYS--------L-DF--DKVTAVFTT--VVTP
LLNPFIYSLRNEKVKEVL-REAIS-------K---------------------IISLLPR
RT--------------------------------------.
>M.domestica or398 complete cds.
--------------------------M---------KN------QT-T-T----------
--V----AE------FILLGFPIS-RE-VEL-LFF-ILLLPTY-LL--------TLLGNI
LIICTVVSYSR-LY-T-PMYFFLCNLSILDILFTSVISPRVLTNL-ATG-NK----TISF
AGCITQCYFYF-FLGTVEFLLLTSMSYDRYAAICNPLRYSTIMSPSVCIGLVLFSW----
--------VGGFLSVLFPT-ILISRLPFC-GSNI-IN--HFFCDSGPL-LALA--CTD-T
T--AIELMDFLLSSTVILLSLILIGYSYTYIIMTILRIPSASGR--KKAFN-------TC
ASHLTVVGIAGGITV--FIYV-TLS-Q-KET--------L-EI--NKILSVLSS--VVAP
FLNPFIYTLRNDTVHGIL-WK---------------------------------FGLDSE
LH--------------------------------------.
>M.domestica or1082 complete cds.
--------------------------M---------EK------RNWT-M----------
--V----TE------IILVGIPTT-HAVLGG-LLF-LLFLLAY-LV--------TVLGNF
LIIILIWVDYR-LH-S-PMYFFLSHLSFSEILTTTCAVPKMLVDF-LSE-KK----TISF
AGCFSQSYFYF-LSGCTEFILFAIMSYDRYIAICNPLQYPTIMTCPLCIRLVVLSW----
--------LGGFLLIFPST-VLKGGLPYC-GPNV-ID--HFFCDSAPL-LHLA--CTD-I
R--AIELLDFLSSLVLLISSLTLTVVSYVYIISTILKIPSGQGQ--RKTFA-------TC
ASHFTVVSLGYGISI--FVYV-RPS-Q-KSN--------L-HF--NKILFILSS--IVTP
LLNPFIFSLRNETMKEAL-KD--------------------------------------I
SA--------------------------------------.
>M.domestica or1084 complete cds.
--------------------------M----------V------GNYT-G----------
--V----IK------FYIEGFSGS-P-EFRH-TFF-AIFFFSF-FV--------TIMGNV
IIIVVVCADHR-LH-S-PMYFFLGHLSFLDILITSTIIPSMLGSL-LMS-ETL---TMSF
SACITQLFLYL-SLGTIEFVLLGAMAVDRYVAVCNPLRYSIIMNNQVCISVVILAW----
--------VFGFLFQIWPI-YATFQLSFC-RSTL-VN--HFFCERGLL-LKLS--CDD-T
A--FLEFILFLMATVILLGSLFPTIISYTYIISTILKIPSNSGR--RKAFS-------TC
ASHFTVVVIGYGTCL--FLYV-KPK-Q-TQA--------A-EY--NKIVSLMIS--VVTP
FLTPFIFTLRNNQVKEAL-KHVI---------------------------FLRFSPSQGS
SQ--------------------------------------.
>M.domestica or399 complete cds.
--------------------------M---------N--------NHT-V----------
--V----RD------FVLWGFSHL-Q-EFQI-LLF-LFFLLVY-VL--------IILGNS
FVITITFLDSR-LH-S-PMYFFLCNFSLMEMLVTSTVVPRLLADL-FST-HK----TISL
TECLIQSFFYF-SLGSTDFLILTAMAFDRYVAICRPLHYPTIMSGQVCVKMVIACW----
--------VVGFFSIISPT-IQKSRLWFC-GPNV-ID--HFFCDSAPL-LKLS--CSE-T
H--HIERMDFFLSLLFVLTTMLLIMISYIFIVASVLRIPSSSGR--QKAFS-------TC
ASHLTVVVLGYGSAI--FIYV-RPS-K-GHS--------T-DL--NKVVALMTA--LVTP
FLNPFIFTFRNEKVKEVI-EDIVK-------K----ILSKDSEG----------------
FR--------------------------------------.
>M.domestica or1025 complete cds.
-------------------------------------M------TNCTTL----------
-------PG------FILQGXSVI-P-EVQT-XSA-TIFLFIY-VF--------SVLGNI
SIIIAVNLDSH-LH-T-PMYFFLKHLSLIDMCSTSTTLPRALFAA-LAG-SE----VISL
PGCAAQLFVFV-FCGATECFIITIMAYDRCLAIYQPLTYGATMTQQLCCTLVCVAW----
--------VCGLLFSSFHT-ANTFTLSFC-DPT--VE--HFFCDIPPL-LRLA--CTD-P
Q--NHETAGFLVSGCVIMSCFALTILSYIRILVTVAHIRSAQGR--QKALS-------TC
SSHLITVVLFYGTGS--SAYM-RPA---NG---------F-SPLQGRLAAIFYS--ILTP
TLNPIIYSMRNRDMKAAL-RKLFAFMNSTT.-----------------------------
-----------------------------------------
>M.domestica or406 complete cds.
--------------------------M------R--GE-------NVT-I----------
--I----SE------FILVGFPTA-P-WLQA-LLF-VLFLLAY-LF--------VLAENS
SIILVVWASRA-LH-K-PMYYFLASLSFLEVWYVSDILPKMLDGL-LLG-RK----RISF
AGCMTQLYFFS-SLVCTECVLLASMAYDRYVAISQPLRYSILMTTGLCVRLVAFSY----
--------ASGFTVSMIKV-YFISSATFC-GSNV-MN--HFFCDISPI-LKLA--CTD-F
S--RAELVDFILAFIILVFPLISTVLSYGHICSAVLRIPSSTGR--WKAFS-------TC
ASHLTVVVIFYMAMI--FMYV-RPQ-A-IDS--------R-SS--NKLISAVYT--VLTP
IVNPLIYCLRNKEFKGSL-RRSLG-------L----GQAPGEEPTVLSLAYLQQXTWDAW
PH--------------------------------------.
>M.domestica or405 complete cds.
--------------------------M------R--GK-------NIS-N----------
--I----RE------FILLGFPTA-L-WLQY-LLF-ILFLFVY-LF--------VLVENF
IIIFTIWANSS-LH-K-PMYYFLGNMSFLEVWYVSDIIPKMLSGF-LFQ-QK----SISF
VGCMTQLYFFI-SLICTECVLLASMAYDRYVAICFPLRYGVIMTTGLCVQLVAFSY----
--------VIAFAISVIKV-YFISHATFC-GSSI-IN--HFFCDVSPI-LKLA--CTD-F
S--TAELVDFVLGFIILVFPLISTMLSYGYISSTVIRIPSSIGR--WKAFS-------TC
ASHLIVVIIFYTALI--FMYV-RPQ-A-IDQ--------R-SS--NKLISVIYT--VVTP
IVNPLIYCLRNNEFKNSL-KKTMA-------V----AHTP--------------------
EK--------------------------------------.
>M.domestica or1291 complete cds.
--------------------------M------R--EE-------NIT-N----------
--L----TE------FILVGFPTT-V-WVQI-LLF-ILFLGTY-LF--------VLIENL
VIILTVWVNVS-LH-K-PMYYFLATMSFLEIWYISVTVPKMLAGF-LLS-PN----TISF
LGCMTQLYFFI-SLVCTECVLLASMAYDRYVAICHPLHYPVIMTTELCIQLTSGSW----
--------VCGFSIAVAKV-YFISRVSFC-SNNV-LN--HFFCDVSPV-LKLA--CKN-F
S--LAETVDFSLAIVILVFPFSATVLSYGFIISTVLHIPSAAGQ--RKAFS-------TC
ASHLTVVVIYYTAVI--FMYV-RPR-A-IAS--------F-NS--NKLISAIYA--VFTP
MLNPIIYCLRNQEVKDAI-RKTIA-------G----GWGLFLRDS---------------
SF--------------------------------------.
>M.domestica or946 complete cds.
--------------------------M------W--EE-------NIT-N----------
--V----TE------FILVGFPTT-F-WLQI-LLF-FLFLGTY-LF--------VLMENL
VIIFTVWINGI-LH-K-PMYYFLGIMSFLEIWYITVTVPKMLTGF-LLH-PN----TISF
LGCMTQLYFFL-SLACTECVLLAAMAYDRYVAICHPLHYPVIMTIELCIQLTASSW----
--------VCGFSIGIVKV-YFISRVFFC-GNNV-LN--HFFCDVSPI-LKLA--CKN-F
S--MAEVVDFALAIVILLFPFSVTVLSYGFIINTVLNIPSAAGQ--RKAFS-------TC
ASHLTVVIIFYTAVI--FMYV-RPR-A-IAS--------F-NS--NKLISVIYA--VFTP
MLNPIIYCLRNQEVKDAI-RKTLS-------S----GWALFLRDS---------------
SF--------------------------------------.
>M.domestica or418 complete cds.
--------------------------M------F--SW------DNYT-Q----------
--V----TE------FILLGFPGS-L-GLHL-SLF-MLFLFVY-SL--------TVIENI
IIITLIRVNPS-LH-K-PMYLFLSNLSFLEVWYISVTVPKMLLTF-MAP-EFG---RISF
MGCMAQLYFFL-GLACTECALLGVMAYDRYVAICNPLRYPAIMGPGVCLRLAASSW----
--------LSGFTISLGKV-FFISRLGYC-GPNV-MN--HFFCDVSPL-LNLA--CTD-M
S--MAELIDFLLALLILIVPLLVTIFSYVCIISTVLRIPSASGQ--QKAFS-------TC
ASHLAVVVIFYSASL--FIYA-RPR-A-IYS--------F-DY--NKLVSVVYT--VLTP
LLNPIIYCLRNTEVKVAL-KKTV-----------------QRMTKKMDA-----------
VA--------------------------------------.
>M.domestica or945 complete cds.
--------------------------M--------------------T-R----------
--V----QE------FILLGLSPR-P-GLRG-VLF-AVFLTLY-LL--------TLLENT
IIILLIRSHTE-LH-K-PMYFFLGNLSCLEMCYVSVTMPTLLLGL-WSG-SC----HVPF
TSCMTQLFFFI-TLICAECTLLASMAYDRYVAICRPLHYPVLMRPQVCLLLAAASW----
--------MGSLSVSVIKT-ACIAGLSYC-GPNV-LN--HFFCDVSPL-LNLS--CTH-V
A--LTELVDFISAIVILWGSLLVALASYIAIGASVIRMPSAAAR--LKAFS-------TC
ASHLIVVGIFYSATI--FIYA-RPS-R-IEA--------M-DL--NKVLSVIYT--VLTP
MCNPIIYCLRNKEVQGAL-RKTLH-------K----VGFSQNS-----------------
DS--------------------------------------.
>M.domestica or402P complete cds. (frame shifts)
--------------------------A------RPQRE------DNWT-A----------
--T----TQ------FILLGFPTQ-P-EIQL-LLF-SLFLIAY-LL--------TLLENF
MIIVAIHSDGQ-LH-K-PMYFSLSHLSFLEMWYVTVISPKMLVDF-LSH-DK----SISF
AGCMTQLYFFV-TFVCTEYILLAVMAFDRYVAICNPLRYPAIMSNQLCSILAGGCW----
--------ICGLMTAMIKM-VFIARLHYC-GMPH-IN--HYFCDISPL-LNVS--CED-S
S--QAELVDFFLALMVIAVPLCVVVASYAAIIATILRIPSAQGR--YKAFS-------TC
ASHLTVVTLFYSTTL--FTYA-RPK-L-MYA--------Y-NS--NKVVSVLYT--VIVP
LLNPVIYCLRNREVKVAL-KKTIL-------C----RAGGNGEDRAS-------------
HA--------------------------------------.
>M.domestica or401 complete cds.
--------------------------M------G--NW-------SGI-H----------
--V----EN------FILVGFPTS-Q-PLQL-FLF-VLFLIFY-LM--------TLLENA
LIISTVWLTPA-LH-R-PMYFFLSHLSFLELWYINVTVPRLLGAF-LTQ-NL----WISF
VGCMTQLYFFV-ALACTECVLLAVMAYDRYLAICEPLRYPSLMSPSLATRLATASW----
--------VSGFFSSMMKL-LFIGRLSYC-GPNV-IN--HFFCDISPL-LNLT--CSD-K
E--QAELVDFLLALVMILLPLLAVVSSYVAIIVAILRIPTSQGR--QKAFS-------TC
ASHLAVVVIFYSSTL--FTYA-RPR-A-MYA--------F-NY--NKVISVLYT--VIVP
LLNPAIYCLRNKEVKDAL-RKTV----------------LDRSHHCGDS-----------
QD--------------------------------------.
>M.domestica or1292 complete cds.
--------------------------M------E--WR------NQSG-P----------
--V----TE------FVLLGFPAP-A-PVRA-LLF-SLSLLAY-LL--------VLTENS
LIIIAVKSHST-LH-K-PMYFFLANMSFLENWYVTVTIPKMLAGF-ATG-ESGAGQRISF
SGCMTQLYFFL-GLGCTECVLLAVMAYDRYVAICHPLRYPVIVSGRLCVHLAAGSW----
--------AGGFGISMVKV-FLISRLSYC-GPNL-IN--HFLCDVSPL-LNLS--CTD-M
S--TAELTDFVLAIFILLGPLSVTGASYVAIAGAVMRIPSATGR--QKAFS-------TC
ASHLTVVIIFYAASI--FIYA-RPK-A-LSA--------F-DT--NKLVSVLYA--VIVP
LLNPIIYCLRNREVKQAL-SQTLH-------L----HHNWGESSRKSGR-----------
----------------------------------------.
>M.domestica or1432 complete cds.
--------------------------M-------LPYS------RNWT-L----------
--V----TE------FVMVGFAGV-Q-EVRH-LVF-LLFLIMY-LF--------TVAENL
AIILVVGLDHR-LQ-R-PMYFFLTHLSCLEIWYTSVTVPKMLSGF-IGI-AGGK--TISY
AGCLSQLFIFT-FLGATECFLLAAMAYDRYVAICEPLRYAALVSWGTCIRLAAASW----
--------LLGFLTPILPI-YLMTQLTFC-SSNV-ID--HFFCDASPL-LALS--CSD-V
T--LKETVDFLISLAVLQDSSVVIAVSYGNIVWTLLHINSAAER--WKAFS-------TC
AAHLTVVSLFYGTLF--FMYV-RTK-M-ASS--------M-NF--NKVVSVFYS--IVTP
MLNPLIYSLRNKEVKGAL-GRTFS-------L----KLFK--------------------
GS--------------------------------------.
>M.domestica or400 complete cds.
--------------------------M------K--YT------NGTS-S----------
--V----KE------FILLGFPSL-N-HLQA-LLF-LLFCIIY-VM--------TLIENL
VIIVIVQVNRQ-LH-T-PMYFFLANLSVLEALYTSVTIPKMLANF-LTE-KK----TISF
AGCFTQLFFFL-SLASSECFLLAAMAYDRYLAICLPLRYPTLMNPTVCLVLALSAW----
--------LSGFLASFVSI-VLISQLSFC-GPNV-LN--HFFCDISPL-LKLS--CSN-T
E--AIETLDFVAALAVLMTSLCVTAFSYICILATVIQIPSGTGR--RKAFS-------TC
ASHLVVVTVFYTTTI--FMYA-RPR-A-IST--------F-DF--NKLVSIIYS--VVTP
LLNPIIYCLRNREVWEAL-AKLTR-------M----LRFFVAAQFSSSVREK--------
FI--------------------------------------.
>M.domestica or783 complete cds.
--------------------------M------EK---------ANHT-L----------
--V----NE------FVFLKFSNS-P-QIQM-LFF-ILFLLIY-LL--------SLAANT
LILLLVVLDER-LH-T-PMYFFIGNLSLVEIWYTTVTVPKMLANF-IST-RG----VISV
PSCIAQYYFFF-SLAATELFILTTMAFDRYVAICRPLHYTLLLSPKTCKMLAWICW----
--------SLGFLCPMFPS-FLLTQISFC-TPNQ-IN--HFFCDADQI-FRLS--CTD-T
Y--AIQAVGYAFSTVIILGALLFTLLSYAQILATILAMASATAR--GKAFS-------TC
TAHLSVVTIYFGTLI--FMYV-RPA-V-KYE--------S-SI--NKVVAIFYS--VITP
LLNPLIYTLRNKDVKDAL-RIIAA-------Q-------IQGHHPISL------------
ET--------------------------------------.
>M.domestica or1238 complete cds.
----------------MV--------------------------NS--------------
--V----SH------FILLGFPSS-R-EIQM-VYF-VVFSTTY-IL--------TLMGNA
AIICAVHWDRH-LH-T-PMYILLGNFSFLEICYVTTTVPNMLANF-LSE-TN----TITF
VGCFVQFYFFF-SFGCDEGFYLCIMAFDRYLAICRPLHYPNIMTTHLCTDLVIFGW----
--------SSGFILFVIPV-VLISQLYYC-GPN-IIN--HFICDPVPL-MALS--CSK-A
H--TTKLIYSTFNTIFMVGTFIFVLISYALVIFSVLRIPSAAGK--RKAFS-------TC
ASHLAIVILFFGSVM--TMYV-GPG---SE-QP------V-EF--QKVMTLFYS--VITP
LFNPLIYSLRNKDMKAAL-RKVLV------------ATRTSHKT----------------
----------------------------------------.
>M.domestica or742 complete cds.
----------------MTFSNT------------YNGS------KS--------------
--I----TG------FILLGFTYT-G-EIQK-LLF-MLLFTIY-IL--------TLLGNG
SIICAVYCDER-IH-T-PMYILLANFSFLEICYASTTVPNMLVNF-FSE-TK----VISF
SGCFLQFYFFF-SLGAVECFFLAIMAFDRYLAICRPLHYHTIMTRHLRTSLVVSCW----
--------IFGFLWFPIPI-IFISKLSFC-GPK-IID--HILCDPSPI-LVLT--CTP-A
P--MMEFACSFLSSMILVIPFFFIIGTYALVLKAVLKIPSGRGQ--RKAFS-------TC
GSHLVVVSLFYGSAM--VIYM-RPR---SG-QK------T-DT--QKVVTLFYS--MVTP
FLNPFIYSLRNKEMKDAL-KKVLG-------YENESICKRYLLRSS--------------
----------------------------------------.
>M.domestica or747 complete cds.
----------------MKISYM------------ENNS------NG--------------
--T----AG------FILLGFPCS-K-EVQI-LLF-IFFLFIY-IL--------TLIGNG
SIICVVHGNKR-LH-T-PMYILLANFSFLEIWYVTSTVPNMLANF-LSK-TK----TISF
SGCFLQFYFFF-SLGGTECFFLAIMAFDRYLAICWPLRYPTIMTGRLCINLVVTCW----
--------VSGFLWFLVPI-ILISQLSFC-GSK-IID--HFLCDPGPL-LALT--CTR-A
P--LIEFACSIVNSLPLFIPFLFIMGTYALVLKAVLRVPSAAGR--RKAFS-------TC
GSHLAVVSLFYGSVM--VMYV-KPT---SG-HE------A-GT--QKIVTLFYS--VVTP
FLNPLIYSLRNKDMKDAL-KKILS-------------------I----------------
----------------------------------------.
>M.domestica or1094 complete cds.
----------------MNIYSI------------YNIS------SN--------------
--M----AG------FILLGFPCH-R-ENQL-LLF-SLFFIIY-IL--------TLLWNG
AIICAVVWDQK-LQ-T-PMYILLANFSFLEIWYVTTIIPNMLVNI-LSK-TK----VISF
SGCFIQFYFFF-SFGVTECFFLAIMAFDRYLAICRPLHYPTIMTGRLCTNLIISCW----
--------VLGFLWFLVPI-IIISQMSFC-DPK-IID--HFVCDPGPL-LALM--CTR-A
P--MMELTCSTLSCLNLFAPFGFIMGSYALVLRAVLRVPSVAGR--RKAFS-------TC
GSHLAVVSLFYGSVM--VMYV-KPA---SG-ND------S-GT--QKIVTLFYS--VVTP
FLNPMIYSLRNREMKEAL-RKVLG--------------KRELES----------------
----------------------------------------.
>M.domestica or743 complete cds.
----------------M------------------SGG------NR--------------
--V----TE------FILLSFPCP-R-EMQI-LLF-GVFSLTY-VL--------TLMGNG
SIIWAVRLDHQ-LH-T-PMYILLAHFSFLEICYVNTTVPNMLANF-LSE-TK----TISF
TACFLQFYFFF-STGITEPFFLSLMAFDRYLAICQPLHYPTIMTGHFCIKLVLFCW----
--------VTGFLCFPLPI-YFMTQLPFC-GPN-VID--HFICDPGPL-LALT--CVH-S
P--KLELSFSIIPSLAIFLTFPFILGSYALVFRAVLQVPSAAGR--KKAFS-------TC
GSHLTVVSLFFGTVL--VMYI-TPT---SG-HI------T-TT--QKIVTLFYS--VFTP
LVNPLIYSLRNKEMKTAL-KKVQL------------AMKILPNKWDSVSKPALKS-----
----------------------------------------.
>M.domestica or739 complete cds.
----------------M------------------SGG------NR--------------
--V----TE------FILLSFPCP-R-EMQI-LLX-GVFSLTY-VL--------TLMGNG
SIIWAVRLDHQ-LH-T-PMYILLAHFSFLEICYVNTTVPNMLANF-LSE-TK----TISF
TACFLQFYFFF-STGITEPFFLSLMAFDRYLAICQPLHYPTIMTGRFCIKLVLFCW----
--------VTGFLCFPLPI-YFMTQLPFC-GPN-VID--HFICDPGPL-LALT--CVH-S
P--KLELSFSIISSLAIFLTFPFILGSYTLVFRAVLRVPSAAGR--KKAFS-------TC
GSHLTVVSLFFGTVL--VMYI-TPT---SG-HI------T-TT--QKIVTLFYS--VFTP
LVNPLIYSLRNKEMKTAL-KKVQL------------AMKILPNK----------------
----------------------------------------.
>M.domestica or741 complete cds.
----------------M------------------SVG------NR--------------
--V----TD------FILLSFRCS-R-EMQI-LLF-GVFSLTY-VL--------TLMGNV
SIICAVRLDHH-LH-T-PMYIILAHFSFLEICYVNTTVPNMLANF-LSE-TK----TISF
TACFLQFYFFF-STGTTEPFFLSLMAFDRYLAICQPLHYPTIMTGHFCIKLVLFCW----
--------VMGFLCFPLPI-YFMTQLPFC-GPN-VID--HFICDPGPL-LALT--CVH-S
P--KLELSFSIIPALVIFLTFPFILGSYALVFRAVLRVPSAAGR--KKAFS-------TC
GSHLTVVSLFFGTIL--FMYI-TPT---SG-HI------T-ST--QKIVTLFYS--VFTP
LVNPLIYSLRNKEMKTAL-KKVQL------------AMKILPNE----------------
----------------------------------------.
>M.domestica or744 complete cds.
----------------MN----------------ISGG------NS--------------
--V----TE------FILLSFPCP-R-DIQI-LLF-GIFSLAY-IL--------TLMGNG
SIICAVRLDHH-LH-T-PMYFLLANFSFLEICYINTTVPNMLANF-LSE-TK----TISF
IACFVQFYFFF-STGATETFFLSLMAFDRYLAICQPLHYPTIMTGHFCIKLVFLCW----
--------VSGFLYFPVPI-CFMTQLPFC-GPN-IID--HFVCDPGPL-LALS--CAP-T
P--GIELSYSILNCLLIFVTFPFILGSYTLVIRAVLNVPSAAGR--KKAFS-------TC
GSHLIVVSLFYGTLM--VMYI-SPN---SG-NS------S-GS--QKIFTLFYS--VVTP
LVNPLIYSLRNKEMKTAL-RKVQM------------SIKTI-------------------
----------------------------------------H
>M.domestica or737 complete cds.
----------------MN----------------KSRT------T---------------
--V----TE------FVLLGFPGS-W-ETQV-VLF-SLLLVIY-IL--------TLLGNG
AIICAVTWDQR-LH-T-PMYILLGNFSFLEIWYVSSTVPNMLASF-LSK-TK----TISF
SGCFLQFYFFF-SLGTTECLFLAIMAYDRYLAICCPLHYPTIMTGRHCATLVSLCW----
--------LAGFLGYPVLI-FLISQLPYC-SSN-IID--HFLCDMDPL-MALS--CAP-A
P--ITELVFYTQSSLVLFLSITYILTSYALVLRAVFQVPSAAGR--RKAFS-------TC
GSHLTVVSLFYGTVM--VMYV-SPT---YG-IP------T-LM--QKIVTLVYS--VMTP
FVNPLIYSLRNKDMRCAL-KAVLY------------GMRSSQHS----------------
----------------------------------------.
>M.domestica or730 complete cds.
----------------MN----------------KSRP------YI--------------
--V----TE------FILLGFPGL-W-EIQI-LLF-VLFFIVY-IL--------TMVGNG
AIICAVRWDQR-LH-T-PMYILLGNFAFLEFWYINSTLPSMLENF-LSE-TK----TISF
AGCFLQLYFFS-SLGTTEIYFLCIMAYDRYLAICHPLHYPTIMTLKYCNTLMSVCW----
--------VLGFLTYSLST-IQLSQLPFC-GPN-IID--HIICDMDPL-ISLS--CVP-A
P--TTEILFYIISSLIIFLPILYILGSYFLLLRTVLQIPSAAGR--RKAFS-------TC
GSHLAVVCLFFGSLM--IMYV-SPT---SE-NS------G-DV--QKIISLFYL--VVTP
FLNPLIYSLRNKEMKAAL-RKVI----------------GIASE----------------
----------------------------------------.
>M.domestica or736 complete cds.
----------------MN----------------KSEA------HT--------------
--V----TE------FVLLGFPGD-W-EIQI-LLF-SLFLIVY-IL--------TMIGNG
AIICAVKWDQR-LH-T-PMYILLGNFAFLEIWYITSTVPSMLENF-LSE-TK----AISF
TGCFLQFYFFT-SLAATEVYFLCIMAYDRYLAICHPLHYPIKMTLQRCYTLISVCW----
--------VLGFLSYSLTT-VQLSQLTFC-GPN-IID--HFICDLDPL-MALS--CAP-A
P--TTEILFYIINSLIIILTAIYLLGSYILLLRAVLRVPSAAGR--RKAFS-------TC
GSHLAVVCLFFGSLM--IMYV-SPT---SE-NS------G-EA--QKIITLFYT--VVTP
FLNPLIYSLRNKEMKAAL-RKLI----------------RISSE----------------
----------------------------------------.
>M.domestica or1237 complete cds.
----------------MN----------------KSEA------HT--------------
--V----TE------FVLLGFPGD-W-EIQI-LLF-SLFLIVY-IL--------TMIGNG
AIICAVKWDQR-LH-T-PMYILLGNFAFLEIWYITSTVPSMLENF-LSE-TK----TISF
AGCFLQFYFFT-SLGTTEAYFLCIMAYDRYLAICHPLHYPTKMTLQHCYTLISVCW----
--------MLGFLSYFLST-VQISQLTFC-GPN-IID--HFICDLDPL-MALS--CAP-D
P--TTEILFYVISSLIIILTAIYLLGSYILLLRAVLRVPSAAGR--RKAFS-------TC
GSHLAVVCLFFGSLM--IMYV-SPT---SD-NS------G-EA--QKIITLFYS--VVTP
FLNPLIYSLRNKEMKAAL-RKVI----------------GISSE----------------
----------------------------------------.
>M.domestica or731 complete cds.
----------------MN----------------KSEA------HT--------------
--V----TE------FILLGFPGD-W-EIQI-LLF-SLFLIVY-IL--------TMIGNG
AIICAVKWDQR-LH-T-PMYILLGNFAFLEIWYITSTVPSMLENF-LSE-TK----TISF
AGCFLQFYFFT-SLGTTEAYFLCIMAYDRYLAICHPLHYPTKMTLQHCYTLISVCW----
--------VLGFLSYFLST-VQISQLTFC-GPN-IID--HFICDLDPL-MALS--CAP-D
P--TTEILSYIISSLIIILTAIYILGSYILLLRAVLQVPSAAGR--RKAFS-------TC
GSHLAVVCHFFGSLM--IMYV-SPT---SD-NS------G-EA--QKIITLFYS--VVTP
FLNPLIYSLRNKEMKTAL-RKVI----------------GISSE----------------
----------------------------------------.
>M.domestica or733 complete cds.
----------------MN----------------KSGA------HT--------------
--V----IE------FVLLGFPGD-W-EIQI-LLF-SLFLIVY-IL--------TLIGNG
AIICAVKWDQR-LH-T-PMYILLGNFAFLEIWYITSTVPRMLENF-LSE-TK----AISF
AGCFLQFYFFT-SLAANEIYFLCIMAYDRYLAICHPLHYPIKMTLQLCYSLISVCW----
--------VLGFLSYSLTT-VQLSQLTFC-GPN-IID--HFVCDIDPL-MALS--CAP-A
P--TTENLFYIISSLILFLSIIYLLGSYILLLRAVLQVPSAAGR--RKAFS-------TC
GSHLAVVCLFFGSLM--IMYV-SPT---SE-NS------G-EV--QKIITLFYS--IVTP
FLNPLIYSLRNKEMKAAL-RKFI----------------GISSE----------------
----------------------------------------.
>M.domestica or1092 complete cds.
----------------MPSEA-------------RNIS------YT--------------
--V----TE------FILLGFPSR-W-EIQV-LLF-CLFSVTY-IL--------TILGNM
AIVCAVYWDLR-LH-T-PMYLLLANFSFLEICYVNSDVPNMLANF-LSK-TK----AVSF
TRCLLQLYFFF-SLGTTECLFLSIMAYDRFLAICRPLHYPTIMTTKFCSHLVIFCW----
--------VYGFLWFLVPV-VLVTQLPFC-GPN-VID--DFLCDLGPL-LDLASACVP-I
P--GTVLICGTMSSLLIFATFFYIIGSYTLVLRAVLWVPSASGR--RKAFS-------TC
SSHLAVVLLFYGSVM--MTYV-SPG---SG-QA------E-GM--QKFTTLFYS--VMTP
LFNPLIYSLRNKEMKEAL-KKVLG-------RA---------------------------
----------------------------------------.
>M.domestica or1093 complete cds.
----------------MKNSER------------SNHS------GS--------------
--V----SE------FVLLGFPGP-W-EIQI-FLF-SFFSGTY-IL--------TLIGNL
SIICAVNLDQK-LH-T-PMYIFLANFSFLEICYVTSTVPNMLANF-FSE-NK----IISF
TGCFLQFYFFF-SMGTTETFFLSAMAYDRYLAICQPLHYPTVMTLLKCKKMVACCW----
--------VCGFSSYLLPV-YLISQLPFC-DHN-TID--HFICDPGPL-IGLS--CVP-A
P--ATEIIFSVFNSVLIFSTFLFITSSYTLVIRVVLKIPSAEGR--RKAFS-------TC
GSHLAVVSLFYGSIM--VMYV-SPT---SG-NP------A-GI--QKIVALFYS--VLTP
LFNPLIYSLRNKEMKASL-KKVFG------------SMKFGQHV----------------
----------------------------------------.
>M.domestica or927 complete cds.
--------------------------M---------R--------NGT-L----------
--I----TE------FILLGFPDI-Q-GLQV-PLF-IVIFFIY-IL--------TIFGNG
LIIAIVWTEQR-LQ-T-PMYFFLSNLSFLEIWYTTTVIPKLLETF-VVE-RT----IICV
PCCLLQSFFHF-FLGTTEFFILTAMSFDRYIAICKPLHYTTLMTSSLCLQLALSSW----
--------IIGFTIVFCQT-VLIFQLPFC-GNNI-IN--HFYCDVGPI-LKVA--CVD-T
S--LLEILGLLATILIIPGSLAFTVVSYIYIVSTILKIPSATGR--QKAFS-------TC
ASHLTVVSLLYGAVL--FMYL-RPT-A-HSS--------F-KI--NKVVSVLNT--IITP
LLNPFIYTIRNKEVKEAL-W---K-------A----MACQKTSH----------------
HW--------------------------------------.
>M.domestica or910 complete cds.
--------------------------M---------------------------------
--------K------FQLLGFQNI-S-EWQN-FLF-AIFLFFY-IL--------TIIGNI
LIIVVVSQDQR-LH-L-PMYSFLKHLSFLEIWYTTTIVPLLLTNL-LSQ-GL----SISF
SACMIQLYFFV-FFGATECFLLAMMAYDRYLAVCNPLHYTTLMSSEVCIKLIFGSW----
--------ITGIGTGFLPA-LMISELNFC-GPNQ-IN--HFFCDLPPL-MQLS--CSS-T
F--ITEITIFILSIAVLCICFLLTLVSYVFIVSSVLRIPSASGR--IKTFS-------TC
GSHLAVVTIYYGTMI--SMYV-RPN-A-HKS--------P-EL--NKIISIFYT--VVTP
LLNPVIYSLRNKDFKEAV-RKVIK-------R----KCSMY-------------------
SV--------------------------------------.
>M.domestica or755 complete cds.
--------------------------M---------DT------GNWS-K----------
--V----TE------FIILGFPHL-Q-GVQT-YLF-LLLLLIY-LV--------TVLGNL
LIFLVVRLDAK-LH-T-PMYQFVSVLSLLELGYTAATIPKMLANL-LSK-KK----TISF
SGCLLQIYFFH-SLGASECYLLTAMAYDRYLAICRPLHYPTLMTPTLCTKMAAGCC----
--------LGGLAGPIVEI-SLVSRLPFC-GPNH-IQ--HIFCDFPPV-LSLA--CTD-T
S--INVMVDFIINSCKILATFLLILTSYVQIIRTVLRIPSAEGK--RKAFS-------TC
ASHLTVVLIFFGSIL--FMYV-RLK-K-SYS--------L-DY--DRALAVVYS--ILTP
FLNPFIYSLRNKEIKDAV-RRLL---------------QR--TRMLHI------------
----------------------------------------.
>M.domestica or750 complete cds.
--------------------------M----SFFDVES------RNWS-T----------
--A----QE------FIFSAFPHD-W-GDSV-ICF-VPLLFIY-AF--------IIVGNL
VIVIVVQTDTH-LH-T-PMYFFISSLSFLELWYTTSTIPLMLSNL-LSE-KK----SISL
NGCMVQLYFFH-STGISEVCLLTAMAFDRYLAICKPLHYPTIMTPKLCVQLTLVCC----
--------ICGFITPLPEV-VWISTLPFC-GSNH-LE--HVFCDFLPL-LRLA--CTD-T
RAIVMIQVVDVVHAAEIVTAVLLIFLSYAGIVAVILRIRSAEGR--RKAFS-------TC
ASHLIVFLLFFGSVA--LMYL-RFS-A-TYS--------L-FW--DTVIALSFT--VLSP
FFNPIIYSLRNKEIKEAV-KKTYK-------S----AKNL------FL------------
----------------------------------------.
>M.domestica or752 complete cds.
--------------------------M----TQ-GPEI------VNQT-A----------
--V----TE------FFFSEFPNL-E-EGGL-LFF-IPLLLIY-VF--------IITGNL
VIFIVIQLDVA-LH-T-PMYFFISVLSFLEIWYTTTTIPKMLTNL-VSV-QK----TISI
AGCLLQMYFFH-SLGISEGCLLTAMAIDRYVAICKPLHYPTIVTPQLCSQLTAGSC----
--------LCGFLLVLPEI-VWISTLPFC-GPNQ-IH--QIFCDFTPV-LNLA--CTD-T
S---LIVIVDAIHAVEILASFLVIALSYIRIILVILRIPSVEGR--HKAFS-------TC
AAHIAVFLLFFGSVA--LMYL-RFS-A-TYS--------M-FW--DTAIAITFV--VLAP
FLNPIIYSLRNKDMKEAI-KRFLC-------P----QKWD--NRAEG-------------
----------------------------------------.
>M.domestica or753 complete cds.
--------------------------M---------ET------KNQT-G----------
--I----SE------FFFSGFPRF-Q-EGGF-LFF-IPLLLIY-MF--------VVIGNL
MIFIAIRLDVR-LH-N-PMYNFIGIFSFLEIWYTTTTIPKMLSNL-IND-QK----TISF
TGCLLQMYFFH-SLGNSEGILLTTMAIDRYIAICNPLRYPTIMTPRLCDQLIMGSC----
--------VFGFLVLLPEI-IWISTLPFC-GSNQ-IH--QLFCDFAPV-LSLA--CTD-T
S---MILVEDVVHAIAILIAVLIIILSYIQIIAVILGIPSVEGR--QKAFS-------TC
ASHLTVFIMFYGSVS--LMYL-RFS-A-TFP--------P-FL--DRTIALMFA--VLAP
FCNPFIYSLRNKDMKEAI-RKILS-------S----QKVF--SMSEN-------------
----------------------------------------.
>M.domestica or1239 complete cds.
--------------------------M---------------------------------
--V----TE------FFFSVFPQF-Q-EGGF-LFF-IPLLLIY-LF--------IVTGNL
MIFIAVRLDTR-LH-N-PMYNFISIFSFLEIWYTTATIPKMLSNL-VSD-QK----TISF
TGCLLQMYFFH-SLGNTEGILLMTMAIDRYIAICNPLRYPTIMTPRLCAQLNIVSC----
--------VFGFLILLPEI-AWISTLPFC-GSNQ-IH--QIFCDFAPV-LNLA--CKD-T
S---MLLVQDIFHAIAILSTALIITLSYIRIIIVILRIPSKEGR--QKAFS-------TC
ASHLAVFLLFFGSVG--LMYL-RFS-A-TYP--------P-IW--DTTIAVMFA--VLAP
FFNPIIYSLRNKDMKEAI-KKLLC------------------PKETQ-------------
----------------------------------------.
>M.domestica or876 complete cds.
--------------------------M------ASPPW------ENQT-V----------
--I----VE------FVLLGFSTI-W-QLNI-ALF-TTFLASY-IF--------TVTGNG
LIVLLVVLDHH-LH-I-PMYFFLVNLSFLEIGYTSNIIPRMLASI-LAG-RK----TISV
ASCLTQFYFFG-SLAATECLLLAAMSYDRYVAICQPLRYTVLMNGQVCVGLAASSW----
--------VCCFLLTALTI-ILLSRLTFC-GPNE-ID--HFFCDFTPL-VQLS--CTD-T
S--LMETIAFATSSAVTLVPFLLITASYSCILTTILRIPSGAGR--RKAFS-------TC
SSHFTVVTMFYGTLI--ATYL-APS-A-HSS--------Q-FL--RKVFSLLYT--ILTP
MFNPIIYSLRNRDIHEAL-KRYLS-------R-------NDGSFPVMR------------
WK--------------------------------------.
>M.domestica or894 complete cds.
--------------------------M------EITFT------GNQS-T----------
--I----TE------FILLGFSEL-P-DLHL-LFF-IFSTIIY-IT--------IILGNM
LIIVAVVSSSG-LH-T-PMYFFLVNLSFLEILYTSTVVPKMLAGF-LRK-KE----AISL
AGCLLQFFIFG-SLATSECFLLAIMAYDRYLAICYPLHYTLLMGSKQCVCLVVTAW----
--------LTGFVVDGLVV-VLMAQLKFC-GSNH-IN--HFYCDFMPI-VGLA--CSD-P
Q--VAQATTFILSVICLTIPFGLILISYARILMAVLKVPTGASR--KKAFS-------TC
SSHLAVVSTFYGTLM--VMYI-APS-A-IHS--------Q-LL--SKVFALLYT--VVTP
IFNPVIYTLRNKEVHQAL-KKLLC-------N-------K----QQGN------------
SA--------------------------------------.
>M.domestica or949 complete cds.
------------------------------------M--------NHS-T----------
--V----TE------FVVMGLSGQ-P-ELQG-IFF-IIFFFIY-LV--------ALLGNV
IIVIAIIYNTT-LH-S-PMYLFLLALGVVDVICTSTIIPKMLENM-LVL-DK----TISY
EGCMSQLFFFT-WSLGAEMVLFTVMAYDRYVAICFPLRYSTIMNRNMCMALLCTVM----
--------AIAIANSWVHT-GLILRLTFC-GPN-TIN--HFFCEIPPL-LALS--CSP-V
R--TNEVMVFAADIALAMGDFILTCISYGFIIAAILRIRTTEGK--RKAFS-------TC
SSHLLVVSLYYSPVI--YTYI-RPA---ST-YN------F-ER--DKVVAALYT--LVTP
TLNPLVYSFRNKEIQGGI-KK-V----------FSFL-----------------------
---------------KCH----------------------.
>M.domestica or790 complete cds.
----------------M-------------------N--------NQT-F----------
--V----TE------FILKGLTEI-P-QFQV-LFF-ILFLFLY-TI--------ALIGNS
LIVAAISLSLG-LH-T-PMYFFLVNLALLDVICTCTSVPKLLQIL-GGE-DK----TISF
GGCMTQLYFLT-WSVAAELLLFTAMAYDRYVAICQPLHYSKMMSKQVCVSLAVAVW----
--------GISAFGATTNT-SLLLRLSFC-GPN-VID--HFLCEIPSL-LPLS--CSS-T
Y--VNDIMTIVADIFFAVLNFLLTMLSYGFIIFSIMAIQTTEGK--KRAFS-------TC
SSHLIVVTMYYSTVI--YVYL-SPG---SS-YS------P-DK--GKIMAVLYS--TVSP
TLNPLIYTLRNKDVKRAL-KK-L----------FIFL-----------------------
---------------KEK----------------------.
>M.domestica or1150 complete cds.
----------------M-----------------LLR--------NQT-L----------
--V----TE------FILQGFSDS-I-PIRI-LLF-GTFFFLY-TI--------ALTGNI
LIIVLVIRSSS-LH-T-PMYFFLVNLAMLDMMCTTSVLPKVLENL-VTE-KK----TISY
GGCMAQVYFLI-WSVSGELLLFTAMAYDRYVAICHPLHYSTMMSKKICVLLAVGVW----
--------SICGLNTTINT-GLMIRLSFC-GPN-IIN--QFFCEIPPV-LLLS--CTS-T
Y--VNNIMTVLADVFFSVLNFLLTIVSYCFIISSIMRIQTTEGK--KRAFS-------TC
SSHLIVVTMYYCTVF--YAYV-SPI---SS-YS------P-EN--GKVVAVLYT--AVSP
TLNPLIYTLRNKDVREAL-RK-G----------FRFV-----------------------
---------------SEGL---------------------.
>M.domestica or785 complete cds.
----------------M-----------------I----------NET-Q----------
--T----FQ------FILQGFSEH-P-ELRI-LLF-ICFFFLY-MV--------ALAGNV
LIITAIVFNSS-LH-S-PMYFFLFNLATMDIICTSSILPKVLEGL-VSE-EN----AISF
GGCMAQLYFLT-WSASSELLLLTVMGYDRYVAICHPLHYNTMMSKTLCSVLASGVW----
--------GLCAFNTAIHT-GLMIRLDFC-GPN-VVT--HFFCEVPPL-LLLS--CSP-T
Y--VNTIMIVLADAFYGILNFAMTLVSYSLIISSILKIRTTEGK--KKAFS-------TC
SSHLIVVSMYYTAVF--YAYI-SPV---SS-YS------P-EK--SKLAGVLYT--MLSP
TLNPLIYTLRNKEVKQAL-RK-I----------LPFT-----------------------
---------------KK-----------------------.
>M.domestica or1103 complete cds.
----------------M-----------------AKR--------NQT-Q----------
--V----TE------FILQGFSEH-P-ELQI-PLF-SCFLSLY-VV--------ALTGNV
LIIIAIVLNTN-LH-S-PMYFFLFNLAIMDIICTSSILPKVLDGL-LSE-KN----IISY
VSCLAQLYFLT-WALSSELLLFTAMAYDRYVAICHPLHYSTMMSKTLCSMLAAGVW----
--------GICAFNSSIHT-GLMTRLSFC-GPN-VIT--HFFCEIPPL-LLLS--CTS-T
Y--INSVMTVLADAFYGVFNFLLTLVSYGFIISSILKIRSVEGK--KKAFS-------TC
SSHLIVASMYYTAVF--YAYI-SPV---AS-YN------P-EK--SKLAGVLYS--VLSP
TLNPLIYTLRNKEVKQAL-RK-L----------FPFY-----------------------
---------------RN-----------------------.
>M.domestica or787 complete cds.
----------------M-----------------AIS--------NHS-Q----------
--V----TE------FILQGFSEH-P-SLRI-PLF-GCFLSLY-LV--------ALTGNV
LIITAITLNSS-LQ-S-PMYFFLFNLAIMDIICTSSVLPKVLQGL-LSE-EN----TISY
GGCMTQLYFLI-WSGSSELLLFTVMAYDRYVAICHPLHYSTRMTKMLCNVLAASVW----
--------LICAFNSSVNT-GLMTQLSFC-GPN-VIT--HFFCEIPPL-LLLS--CTS-T
Y--INRVMTVLADAFYGFINFVLTLVSYGFIISSILKIQTAEGK--KRAFS-------TC
SSHLIVVSMYYTAVF--YAYI-SPI---CG-YN------P-ER--SKLAGVLYT--MLSP
TLNPLIYTLRNKEVKMAL-RK-L----------FPCF-----------------------
---------------RN-----------------------.
>M.domestica or1148 complete cds.
----------------M-----------------AIS--------NHS-Q----------
--V----TE------FILQGFSEH-P-SLRI-PLF-GCFLSLY-LV--------ALTGNV
LIITAITLNSS-LH-S-PMYFFLFNLATMDIICTSSVLPKVLQGL-LSE-EN----TISY
GGCMTQLYFLI-WSASSELLLFTVMAYDRYVAICHPLHYSTRMSKMLCNVLAASVW----
--------LICAFNSSIHT-GLMTQLSFC-GPN-VIT--HYFCEIPPL-LLLS--CTS-T
Y--INRVMTVLADAFYGFINFVLTLVSYGFIISSILKIQTTEGK--KRAFS-------TC
SSHLIVVSMYYTAVF--YAYI-SPI---CG-YN------P-ER--SKLAGVLYT--MLSP
TLNPLIYTLRNKEVKMAL-RK-L----------FPCF-----------------------
---------------RN-----------------------.
>M.domestica or800 complete cds.
------------------------------------M--------NQT-L----------
--V----TE------FFVQGFSEA-P-HLRF-LFF-FLFLSLY-TV--------ALSGNI
LIFVTISFNST-LH-T-PMYFFLVNLAVVDVLCTSTILPKLLENM-MG--RK----TISF
AGCMAQLYFFT-WSLGAELLLFTAMAYDRYVAICHPLHYSTMMSKKVCLLLSTGVW----
--------SISILNTSINS-SLMFRLSFC-HSN-VVN--HFFCEIPPL-LKLS--CTP-T
Y--LNETMAFTADVFLAVGNFIITMLSYACIISSILKIRTTEGK--KRAFS-------TC
SSHLIVVSMYYSTVI--YTYI-RPS---SS-YS------L-DK--DKIVSVIYT--SVAP
TLNPLIYTLRNKEVKAGL-KK-V----------FSFF-----------------------
---------------KR-----------------------.
>M.domestica or1461 complete cds.
----------------M-----------------ATM--------NQT-L----------
--V----TE------FFIKGFSEA-P-HLQS-LFF-VLFLSLY-TV--------ALSGNV
LIFVTISFNPA-LH-T-PMYFFLINLAMVDVLCTSTILPKLLENM-VS--VK----TISY
EGCMAQLFFFT-WSLGAELLLFTAMAYDRYVAICHPLHYSTMMSKGVCMLLATGVW----
--------IISIINTSVHT-CLMMKLTFC-HSN-VVN--HFFCEIPPL-LKLS--CTP-T
Y--LNETMAFTADVFLAVGNFMITMLSYACIISSILKIRTTEGK--KRAFS-------TC
SSHLIVVSMYYSTVI--YTYI-RPS---SS-YS------L-DK--DKVVSVIYT--SVAP
TLNPLIYTLRNKEVKVGL-KK-V----------FLFF-----------------------
---------------RR-----------------------.
>M.domestica or1104 complete cds.
----------------M-----------------AVS--------NQS-I----------
--V----TE------FFLQGFSET-P-PLQL-ALF-FIFFFLY-IM--------ALIGNA
LIVLAISIDSG-LH-T-PMYFFLANLAILDIGCTSTVLPKLLE-I-LVD-KK----SISY
DGCMTQLYFFT-WFLGAELLLFTAMAYDRYVAICHPLHYTTMMSRMVCIFLAGSVW----
--------AISVINSSIHT-GLMVQLTFC-GPN-KIK--HFLCEIPTL-LLLS--CTS-T
Y--LNNMMIVIADVYFGVINFGFTMVSYGFIISSILKIRTKEGK--KKAFS-------TC
SSHLIVVTIYYTTIT--YTYF-LPG---SG-SS------M-DN--GKIVAVLYT--TISP
TLNPLIYTLRNKDFKTAV-KK-M----------FPFI-----------------------
---------------Q------------------------.
>M.domestica or799 complete cds.
----------------M-----------------ALS--------NQT-L----------
--V----AE------FVLQGFSEI-P-QLQP-FLF-TAFLLLY-LM--------ALTGNL
VIVMAICLDSN-LH-T-PMYFFLANLAIIDIGCTSTVLPKLLENL-VVE-KK----SISF
NGCMTQLFFFS-WFLGTELLLFTAMAYDRYVAICHPLHYSAMMNKMVCTFLVGSVW----
--------TTGTLSSSLQT-GLMVRLTFC-GPN-QIN--HFLCEVPTL-LLLS--CTS-T
Y--LNDIMIVIADIYFGVVSFVLTMVSYGFIISNILKIRTTEGK--KKAFS-------TC
SSHLIVVTIYYTTIT--YTYM-LPG---SS-SS------M-DN--GKVVALLYT--TVSP
TLNPLIYTLRNKDFKTAL-KK-L----------FPSV-----------------------
---------------L------------------------.
>M.domestica or1106 complete cds.
----------------M-----------------ASN--------NQT-L----------
--V----TE------FILQVFSET-P-QLQL-FLF-ISFLFLY-LT--------AFTGNI
LIVMAISLDSG-LH-T-PMYFFLANLAILDIGCTCTVLPKLLENL-VVE-KK----SISY
KGCMTQLYFLT-CFLGTELLLFTAMAYDRYVAICHPLHYSTMMNRMVCMLLVSSVW----
--------ATGSLSSLLHT-GLMVRLTFC-GPN-EIQ--HFLCEIPSL-LLLS--CSP-T
Y--LNNIMIVIADVYFGVINFVLTMVSYGFIISNILKIRTTEGK--KKAFS-------TC
SSHLMVVSMYYTTII--YTYI-FPG---SG-SS------M-DN--GKVVALLYT--TVGP
TLNPLIYTLRNKDFKTAL-KK-M----------FLFI-----------------------
---------------Y------------------------.
>M.domestica or1149 complete cds.
----------------M-----------------ALH--------NQT-L----------
--V----TE------FILQGFSET-P-QVQI-LLF-ISLLFLY-LI--------ALTGNI
LIVMAIGLNSG-LR-T-PMYFFLANLAILDIGCTCTVLPKLLENL-VVE-KK----SISY
EGCMTQVFFLT-CFLGSELLLFTAMAYDRYVAICHPLRYSTMMSRMVCMLLVSSVW----
--------VTGVFSSLINT-GLMVRLTFC-GPN-EIQ--HFLCEIPSL-LVLS--CSS-T
Y--LNNIMVVIADVYFGVINFVLTMVSYGFIISNILKIRTTEGK--KKAFS-------TC
SSHLMVVSMYYTTII--YAYI-FPG---SD-SS------V-DN--SKVVTLLYT--AVDP
ALNPFIYTLRNKDFKTAL-KK-L----------FSFI-----------------------
---------------H------------------------.
>M.domestica or798 complete cds.
----------------M-----------------ASN--------NQT-S----------
--V----TE------FILKSFSEN-P-QFQI-FLF-SLFLGLF-IV--------AFTGNS
LIIVVISLNPG-LH-T-PMYFFLINLALMDILSTFTVVLKLLQNL-MT--EN----TISY
GGCIAQIYFLT-LCIGAELLLFTAMAYDRYAAICQPLHYNKMMNKTVCCLLASVVW----
--------SVSGINTTIHT-IITVRLSFC-GPN-AID--HFFCEIPPL-LPLS--CSS-T
Y--INNIMTFVSDMFFAIINFLFILLSYGFIISSILKIQTTEGK--KKAFS-------TC
SSHLIVVTMYYCTII--YIYI-LPA---LG-QS------L-KE--GKIASVFYA--IVSP
AVNPLIYSLRNKDVKVAL-NK-L----------CPFF-----------------------
---------------QK-----------------------.
>M.domestica or794 complete cds.
----------------M-----------------ASN--------NQT-S----------
--V----TE------FILKSFSEN-P-QFQI-FLF-SLFLGLF-IV--------AFTGNS
LIIVVISLNPG-LH-T-PMYFFLINLALLDILSTCTVVLKLLQNL-MT--EN----TISY
GGCIAQIYFLT-WFLGSELSLFTAMAYDRYAAICQPLHYNTMMNKTVCCLLASVVW----
--------SVSGINTTIHT-IITVRLSFC-GPN-AID--HFFCEIPPL-LPLS--CSS-T
Y--INNIMVFVADMFFAIINFLFILISYGFIISSILKIQTTEGK--KKAFS-------TC
SSHLIVVTMYYCTII--YIYI-LPA---LG-QS------L-NE--GKIASVFYA--IVSP
AANPLIYSLRNKDVKVAL-NK-L----------CPFF-----------------------
---------------RK-----------------------.
>M.domestica or791 complete cds.
----------------M-----------------ASN--------NQT-S----------
--V----TE------FILKSFSEN-P-QFQI-FLF-SLFLGLF-IV--------AFTGNS
LIIVVISLNPG-LH-T-PMYFFLINLALLDILSTCTVVPKLLQNL-MT--EN----TISY
GGCIAQIYFLT-WFLGSELLLFTAMAYDRYAAICQPLHYNTMMNKTVCCLLASAVW----
--------AFSGTNSMIQT-IVTVRLSFC-GPN-AID--HFFCEIPPL-LPLS--CSP-T
Y--INNIMAFVADMFFAIINLLFILISYGFIISSILKIQTTEGK--KKAFS-------TC
SSHLIVVTMYYCTII--YIYI-LPA---FS-QS------L-KE--GKIASVFYA--IVSP
AVNPLIYSLRNKDVKIAL-NK-L----------CPFF-----------------------
---------------KK-----------------------.
>M.domestica or793 complete cds.
----------------M-----------------ASN--------NQT-S----------
--V----TE------FILKSFSEN-P-QFQM-FLF-SLFLGLF-IV--------AFTGNS
LIIVVISLNPG-LH-T-PMYFFLINLALLDILSTCTVVPKLLQNL-MT--EN----TISY
GGCIAQIYFLT-WCLGAELLLFTAMAYDRYAAICQPLHYNTMMNKTVCCLLASAVW----
--------AFSGTNITINI-IMTVRLSFC-GPN-AID--HFFCEIPPL-LPLS--CSS-T
Y--INNIMTFVADMFFAIINLLFILLSYGFIISSILKIQTTEGK--KKAFS-------TC
SSHLIVVTMYYCTII--YIYI-LPA---LG-QS------L-KE--GKIASMFYA--IVSP
AVNPLIYSLRNKDVKIAL-KK-L----------CPFF-----------------------
---------------RK-----------------------.
>M.domestica or1360 complete cds.
----------------M-----------------ASN--------NQT-S----------
--V----TE------FILKSFSEN-P-QFQI-FLF-SLFLGLF-IV--------AFTGNS
LIIVVISLNPG-LH-T-PMYFFLRNLALMDILSTCTVVPKLLQNL-MT--EN----TISY
GGCIAQIYFLS-WCLGAELLLFTAMAYDRYAAICQPLHYNTMMNKTVCCLLASAVW----
--------AFSGTNTTINT-LMTVRLSFC-GPN-AID--HFFCEIPPL-LPLS--CSP-T
Y--INNIMTFVADMFFAIINLLFILLSYGFIISSILKIQTTEGK--KKAFS-------TC
SSHLIVVTMYYCTII--YIYI-LPA---FG-QS------L-KE--GKIASVFYA--IVSP
AVNPLIYSLRNKDVKVAF-KK-L----------CPFF-----------------------
---------------RK-----------------------.
>M.domestica or1151 complete cds.
----------------M-------------------K--------NQS-M----------
--E----IE------FMLVGISSL-P-ELQL-FLL-VSFLCIY-VT--------ALVGNS
LIFFTICASQQ-LH-T-PMYFFLGNLSVIDVLCTSTIMPKMLANL-YFQ-RA----DISF
LGCMAQMYLFT-WALVSEVLLLALMAFDRYVAICHPLHYSMVMRSHVCIGMAGSIW----
--------AIGICNSAVHT-SLAIPLSFC-SSF-IID--HFFCELPPI-LKLS--CSD-T
S--LNEALAFCADVIFGVGSCSLILVSYGCIIRTILKIRSSEGK--KKAFS-------TC
SSHLTVVSFYYSTVI--YTYI-RPT---SN-LS------L-GR--DKVITALYS--VIIP
MLNPMIYSFRNREVKGAL-RR-L----------LGWT----L------------------
-----------FFPLGRTL---------------------.
>M.domestica or895 complete cds.
----------------M---------------------------THCSNQ----------
-------SIPSHKTVFILLGFPAL-QETP-L-PLF-FTFLALY-TF--------IVVGNV
LILVAVVGDPR-LH-K-PMYFFLCNLSAVDILFTTTTVPKMLAMF-LFQ-HN----TISF
EGCFLQMYSFH-SLGVMESFILVVMAYDRYEAICHPLHYPVRMTPQANARLAASAW----
--------AMALIIPAPVM-VETSQLEYT-ARA-TVE--HCFCDHLAV-VRAA--CQD-A
GTEQQTFIGFCIAMTVSLVPLFLVLFSYGKILASILRIASQEGR--AKAFS-------TC
TSHLMVVGTYYSSIA--VAYV-SYQ---ME---------M-AIDLHVLSNVICA--ILAP
MLNPLIYTLRNKDVKEAI--KTVFQHVISHLKNL--------------------------
----------------------------------------.
>M.domestica or1071 complete cds.
----------------M---------------------------AHCSNQ----------
-------SIPPHVTVFLLLGFPAL-QEAP-L-PLF-FTFLALY-TL--------IVVGNV
LILVAVVGDPR-LH-K-PMYFFLCNLSVLDILFTTTTVPKMLAMF-LFQ-HN----TISF
EGCFLQMYSFH-TLTVMESFILVVMAYDRYEAICHPLHYPVRMTPQANARLAASAW----
--------AMALVIPAPVM-VETSQLEYT-ARA-TVE--HCFCDHLAV-VRAA--CQD-A
GTEQQTFIGFCIAMTVSLVPLFLVLFSYGKILASVLRIASQEGR--AKAFS-------TC
TSHLLVVGTYYSSIA--VAYV-SYQ---ME---------M-AIDLHVLSNVIFA--ILTP
MLNPLIYTLRNKDVKEAI--KTVFQHVFSHLKNH--------------------------
----------------------------------------.
>M.domestica or1152 complete cds.
----------------M---------------------------DTKACN----------
-------SSDGSPIFFYLMGIPSL-PKSLFL-PVF-FIFLILY-LL--------VIIGNF
LLLVAVVVDSK-LH-K-PMYFFLTNLSALDILFTTTTIPRMLSLF-LLG-DR----ILSF
PACFLQMYFFH-SFSCTEAFILVVMAYDRYEAICHPLHYTVRMTPQVNVKLAASAW----
--------LAALLLPIPAV-VQSSQMAFG-TLV-QVL--HCFCDHLAV-VQAS--CSD-P
NF--QTFLGFCCAMAVSFTPLLLVVLSYARILISILKISSKEGR--AKAFS-------TC
TSHLLVVGTYYTSIA--VSYV-AYR---AD---------L-PVDFHIMGNVVYA--ILTP
VVNPLIYTLRNKDVKAAI-TKFMI---------P--------------------------
----------------------------------------.
>M.domestica or1153 complete cds.
----------------M---------------------------DAWTCN----------
-------NSDGSPISFYLMGIPSL-SKSLFL-PIF-FIFLILY-LI--------VIAGNF
LILVAVMSDSN-LH-K-PMYFFLTNLSVLDILFTTTTIPKMLSLY-LLG-DR----ILSF
PACFLQMYFFH-SFSCSEAFMLVVMAYDRYEAICHPLHYTVRMTPQVNAGLAASAW----
--------LAALLLPIPAV-VQSSQMAFG-TLV-QVL--HCFCDHLAV-VQAS--CSD-P
TF--QTFLGFCCAMAVSFTPLLLVVLSYARILISILKISSKEGR--AKAFS-------TC
TSHLLVVGTYYTSII--VSYV-VYR---AN---------L-PVDFHIMGNVVHS--IFTP
IVNPLIYTLRNKDVKAAI-TKFMSLWRR---GYP--------------------------
----------------------------------------.
>M.domestica or666 complete cds.
-------------------------------------M------TNYTSM----------
-------NE------FLLLGITDC-Q-ELEP-FLF-AVFLTIY-IL--------ILIGNG
AILAIVISEPR-LH-S-PMYFFLGNLSCLDICYSTVTLPKVLDDL-FSN-QK----TISF
MGCIIQLHFFH-FLGSTEAILMDVMAFDRFVAICNPLRYTILMNHQVCLCLAATSW----
--------ITGFSYALLHS-IMTSRLTFC-GSN-HIH--HFFCDIKPL-LELA--CGN-T
E--LNQWMVETVTGTIAMGSFFFILLSYFYIISFLL-FKSRSCSMLQKALS-------TC
ASHFMVVILLYVPVV--FTYI-RP--SSGSS--------M-NQ--DRIVAIMYS--VVTP
VLNPLIYTLRNKDVKGAL-NKAMRKKLCSKQF----------------------------
----------------------------------------.
>M.domestica or667 complete cds.
-------------------------------------M------PNHTSV----------
-------NE------FLLLGITDI-R-ELEP-FLF-AVFLIIY-IL--------ILIGNG
AILVIVISDSR-LH-S-PMYFFLGNLSCLDICYSTVTLPKMLDNF-LST-HK----TISF
VGCIIQLHFFH-FLGSTEAILLGVMAFDRFMAICNPLRYTILMNHEVCLCLAAATW----
--------ITGFFHALLHS-IMTSRLTFC-GSN-HIH--HFFCDIKPL-LDLA--CGN-T
E--LNQWMLETVTGTIAMSPFFFILLSYFYIISFLL-FKSRSCSMLQKALP-------TC
ASHFIVVILFYAPVV--FIYI-RP--TSDSS--------M-DQ--DRIAAIMYS--VVTP
VLNPLIYTLRNKDVKGAL-SKVIRKKL--SDT----------------------------
----------------------------------------.
>M.domestica or668 complete cds.
-------------------------------------M------FNHTSV----------
-------NE------FLLLGITDI-R-ELEP-FLF-AVFLIIY-IL--------ILIGNG
AILVIVISDSR-LH-S-PMYFFLGNLSCLDICYSTVTLPKMLDNF-LST-HK----TISF
VGCIIQLHFFH-FLGSTEAILLGVMAFDRFMAICNPLRYTILMNHEVCLCLAAATW----
--------ITGFFHALLHS-IMTSRLTFC-GSN-HIH--HFFCDIKPL-LELA--CGN-T
E--LNQWMLETVTGTIAMSSSFFILLSYFYIISFLL-FKSRSCSMLQKALS-------TC
ASHFIVVILFYAPVV--FIYI-RP--TSDSS--------M-DQ--DRIAAIMYS--VVTP
VLNPLIYTLRNKDVKGAL-SKVIRKKL--SVT----------------------------
----------------------------------------.
>M.domestica or1072 complete cds.
-------------------------------------M------PNHTSV----------
-------NE------FLLLGITDI-R-ELEP-FLF-AVFLIIY-IL--------ILIGNG
AILVIVISDPR-LH-S-PMYFFLGNLSCLDICYSTVTLPKMLDNF-LST-HK----TISF
VGCIIQLHFFH-FLGSTEAILLGVMAFDRFMAICNPLRYTILMNHEVCLCLAAATW----
--------ITGFFHALLHS-IMTSRLTFC-GSN-HIH--HFFCDIKPL-LDLA--CGN-T
E--LNQWMLETVTGTIAMSPFFFILLSYFYIISFLL-FKSRSCSMLQKALS-------TC
ASHFIVVILLYVPVV--FTYI-RP--SSGSS--------M-NH--DRIVAIMYS--VVTP
VLNPLIYTLRNKDVKGAL-NKAMRKKLWSKQL----------------------------
----------------------------------------.
>M.domestica or907P complete cds. (start without M)
--------------------------I---------TA------RNQT-S----------
--S----SD------FLLLAFSTH-----QE-LWF-PLFLALY-LA--------ALLGNL
MILIAVGSDPH-LH-T-PMFVLLVNLSLADLCFTSTTVPRLLHAL-LTG-DQ----TITH
SACLSQVFFFQ-MAGNVDSYVLAAMAWDRYVAICRPLHYATVVTLPRCLVLLGAVW----
--------VGTALHSLLHT-ALTAHLTFC-SNRA-LP--YFYCDLHPL-LHLA--CSD-T
S--LNYMMIIVEGGLDIIMPAVCIIVSYAFIVAAVCKIRAPGGF--QKAFS-------TC
GSHLTVVLLFYGTIL--CVYM-QPP-SQAEGQE------R-YR--DLVATVLFS--VVAP
TLNPYIYSLQNREIKASL-VKMFV-------G----N-----------------------
----------------------------------------.
>M.domestica or908P complete cds. (start without M)
--------------------------I---------TA------RNQT-S----------
--S----SD------FLLLAFSTH-----QE-LWF-PLFLALY-LA--------ALLGNL
MILIAVGSDPH-LH-T-PMFVFLVNLSLADLCFTSTTVPRLLHAL-LTG-DQ----TITH
SACLSQVFFFL-MAGNVDSYVLAAMAWDRYVAICRPLHYATVVTLPRCLVLLGAVW----
--------VGTSLHSLLHT-VLIAHLTFC-SNRA-LP--YFFCDLHPL-LHLA--CSD-T
S--LNYMMIIVEGGLVIIMPAVCIMASYVFIVVAVCKIRAPGGF--QKAFS-------TC
GSHLTVVLLFYGTVL--CVYL-QPP-SQAEGQE------R-YR--DLVATVMFS--VVAP
TLNPYIYSLQNREIKASL-VKMFV-------G----N-----------------------
----------------------------------------.
>M.domestica or1211P complete cds. (start without M)
--------------------------V---------TA------RNQT-S----------
--S----SE------FLLLAFSTH-----QE-LWF-PLFLALY-LA--------ALLGNL
MILVAVGSDPH-LH-T-PMFVLLVNLSLADLCFTSTTVPRLLHAL-LTG-DQ----TITH
SACLSQVFFFL-MAGNVDSYVLAAMAWDRYVAICRPLHYATVVTLPRCLVLLGAVW----
--------VGTALHSLLHT-ALLARLTFC-SNRA-LP--YFYCDVHPL-LHLA--CSD-T
S--LNYLVAVFEGGLVILMPAVCIVVSYIFIVAAVCKIRAPGGF--QKAFS-------TC
GSHLTVVLLFYGTVL--GVYL-QPP-SQAKGQK------E-GR--NLATTVMFS--VVAP
TLNPYIYSLQNREIKAAL-VKAFM-------G----NWG---------------------
----------------------------------------.
>M.domestica or899 complete cds.
-----------------------------------MDT------RNWTEV----------
-------TE------FLLLGLSDR-P-EMQP-VIF-GVILSMY-LV--------AVTGNI
MLIVVASTDSK-LQ-T-PMYFLLRQLSFIDVLLTTVVVPQMLVHT-VTG-FK----TIPF
ENCIVQLFFFM-AIGSMEGHLLAAMAYDRYVAICKPLQYYAIVTRSLCLRITLSSW----
--------VVVSLNSLLYS-VLAARLTFC-GNR--VT--HFFCDITPL-LKLS--CTR-P
L--LNEMLIFTEGAAIVISPFFFILASYVRIGVAIGRLHSAAAL--KKALS-------TC
SSHILVVLLLYGSVI--RMYL-RPS---SS---------Y-DLDQDRQVAVFYT--VVTP
MLNPLIYSLRNQEVKNAL-WRLLKKIQNVYASGDFQPNSPSRGTQDHIS-----------
----------------------------------------.
>M.domestica or900 complete cds.
-----------------------------------MAT------KNWTEV----------
-------TE------FLLLGLSDR-P-EMQP-VIF-GVILSMY-LV--------AVTGNT
MLIVVASTDSK-LQ-T-PMYFLLRQLSFIDVLLTTIVVPQMLVHT-GTG-FK----TIPF
ENCIVQLFFFM-AIGSMEGHLLAAMAYDRYVAICKPLQYYAIVTRSLCLRITLSSW----
--------VVVSLNSLLYS-VLAARLTFC-GNR--VT--HFFCDITPL-LKLS--CTR-P
L--LNEMLIFTEGAAIILSPFFFILASYVRIGVAIGRLHSAAAL--KKALS-------TC
SSHILVVLLLYGSVI--RMYQ-RPS---SR---------Y-DLDQDRXVAVFYT--VVTP
MLDPPIYSLRNQEVXDAL-WEALE------------------------------------
----------------------------------------.
>M.domestica or1209 complete cds.
--------------------------MKQIHDEK---G-------NQT-I----------
--I----SE------FLLLVLPIQ-P-EMKV-PLY-TLFLAMY-LI--------TVLGNL
IIIFLILVDSH-LH-T-PMYLFLSNLSFSDMCFSSVTIPKMLINM-QNK-KP----AISY
TGCLTQMYFFF-FFGDLESFLLVAMAFDRYVAICDPLHYTVIMNPKLCSALVLLSW----
--------VLTTFHALLHT-LLMSQVTFS-SNNI-IP--HFFCDTSAL-LKLA--SSD-V
H--INELMIFIFGGLVLVVPFLLIVASYARILSSILRVPSVRGI--RKAFS-------TC
GSHLSVVSLFYGTII--GLYL-CPS-S-NNS--------T-VK--EIVMSIMYT--VVTP
MLNPFIYSLRNQDIKGAI-KKLLT-------G----R-----------KLPFP--G----
----------------------------------------.
>M.domestica or925 complete cds.
--------------------------MKQVHGEK---G-------NQT-I----------
--F----SE------FLLLGLPIQ-P-EMKV-PFY-AFFLTMY-LT--------TVLGNL
LIILLILVDSR-LH-T-PMYLFLSNLSFSDMCFSSVTIPKLLVNM-QSS-KP----AITY
TDCLAQLYFFL-LFADVESFLLVAMAYDRYVAICYPLHYTVMMSPKLCNSLLALSW----
--------VLTFSISLLHT-ILVSRVAFC-ASNI-IP--HFFCDMSAL-LKLA--CSD-I
H--INELMIFIFGGLVLVVPFLLIVASYTRILSSILRVPSVRGI--RKAFS-------TC
GSHLSVVSLFYGTVI--GLYL-CPS-T-NNS--------T-VK--ETIMSIMYT--MVTP
MLNPFIYSLRNKDMKEAI-KKLLS-------G----R-----------KLPFSLGL----
----------------------------------------.
>M.domestica or459 complete cds.
--------------------------M-----ER---E-------NKT-S----------
--I----SE------FLLLGLPIR-P-QQQV-LFY-ILFLSMY-LT--------TVLGNL
LIIFLIRLDSH-LH-T-PMYFFLSHLAFTDVCFSSVTTPKMLMDM-QTG-SQ----TIPY
GGCISQMYFFI-LFTDLDSFLLTAMAYDRYIAICYPLHYTTIMNQSLCSLLVVGSW----
--------ILSCASSFTHT-LLLVQLSFC-AENV-VS--HFFCDLDAL-LKLS--CSD-T
S--LNKLVMFTVGTTVIMLPLICVLVSYIHIVATILRMPSSKGT--CKALS-------TC
GSHLSVVSLYYGTIF--GQYL-FPS-S-RNS--------N-IK--DIVSAMMYT--VVTP
MLNPFIYCLRNRDMKDAL-RRILN-------K----TIF-------------SQRR----
----------------------------------------.
>M.domestica or460 complete cds.
--------------------------M-----GT---D------NNKT-S----------
--V----SE------FLLLGLPIR-P-QQQV-LFY-ILFLSMY-LT--------TVLGNL
LIIFLIRLDSH-LH-T-PMYFFLSHLAFTDVCFSSVTTPKMLMDM-QTG-SQ----TIPY
GGCISQMYFFI-LFTDLDSFLLTAMAYDRYIAICHPLHYTTIMSQSLCSLLVVGSW----
--------ILSCASSLTHT-LLLARLSFC-EEHT-IA--HYFCDLAAL-LKLS--CSD-T
F--LNELVIFTVGVAIITLPLICILVSYIHIIATILKIPSTKGI--CKALS-------TC
GSHLSVVSLYYGTII--GQYF-FPS-S-SNS--------N-FK--DIISAMMYT--VVTP
MLNPFIYSLRNRDIHGAL-KKVFH-------K----RMF---------FFSSQSDP----
----------------------------------------.
>M.domestica or451P complete cds.
--------------------------C---------SK------EITP-G----------
--S----LN------SSFWDFLNN-L-SISS---F-SLYL-VY-LV--------TMVGNL
LIILVISLDSY-LH-T-PMYVFLANLSLADISSISTLVPKMLVNI-QTK-SQ----SISF
GECVTQMYFSI-VFVVIDNFLLGVMVYDRFVAICYPLNYITVMRPRLCTLLMATSW----
--------LFSNLVALTHT-LLLVQLTFY-DANT-IP--HFFCDLAPL-LHLS--CSG-T
V--LNQLVMFILGSSVIAVPFGLILFSYICIVSTVLKISSAEGK--WKTFS-------TC
GSHLLVVTLFYGTIV--GVYF-LPS-S-AQS--------V-NN--EKIGAVLFI--VVTP
MVNPFIYSLRNKDIKGAL-KKIVN-------K----KMSLR-------------------
----------------------------------------.
>M.domestica or452 complete cds.
--------------------------M---------FQ------GNHT-R----------
--V----SE------FLLLGLSEQ-L-EHQQ-LLF-VLFLGMY-LV--------TVVGNL
LIILAISLDSY-LH-T-PMYVFLANLSLADISSISTSVPKMLVNI-QTK-SQ----SISF
GECVTQMYFSI-VFVVIDNFLLGVMAYDRFVAICYPLNYITVMRPRLCTLLMATSW----
--------LFSNLVALTHT-LLLVQLTFC-DANT-IP--HFFCDLAPL-LHLS--CSD-T
V--LNQLVMFILGSSVIAVPFGLILFSYICIVSTVLKISSAEGK--WKTFS-------TC
GSHLSVVTLFYGTII--GVYF-LPS-S-AQS--------V-NN--EKIGAMLFT--VVTP
MVNPFIYSLRNKDIKGAL-KKIIN-------K----KIFFL-------------------
----------------------------------------.
>M.domestica or1100 complete cds.
--------------------------M---------FQ------ANHT-R----------
--V----SE------FLLLGLSEQ-L-EHQQ-LLF-VLFLGMY-LV--------TMVGNL
LIILVISLDSY-LH-T-PMYVFLANLSLADISSISTSVPKMLVNI-QTK-SQ----SISF
AECVTQMYFSI-VFVVIDNFLLGVMAYDRFV------NYITVMRPRLCTLLMATSW----
--------LFSNLVALTHT-LLLVQLTFC-DANT-IP--HFFCDLAPL-LHLS--CSD-T
V--LNQLVMFILGSSVIAVPFGLILFSYICIVSTVLKISSAEGK--WKTFS-------TC
GSHLSVVTLFYGTIV--GVYF-LPS-S-AQS--------V-NT--DKIGAVLFI--VVTP
MVNPFIYSLRNKDIKGAL-KKIIS-------K----KMFFL-------------------
----------------------------------------.
>M.domestica or483 complete cds.
--------------------------M-----G---QE-------NRT-S----------
--I----SE------FILLGLSEQ-P-DQQR-LLF-GLFLTMY-LI--------TVVGNL
LIILAIGSDSH-LQ-S-PMYFFLANLSFADICFTSASIPKMLVNI-ETQ-HQ----TISY
VGCITQLYFLL-ALGGLDNLLLAAMAYDRYVAICRPLHYATTMSPQNCVLIMSMCW----
--------ALTNIPALTHS-ILLAHLFFC-TQHA-IP--HFYCDISAL-LKLA--CSD-T
H--LNELMVIILGAIFLTVPLALIILSYACITSAVLGFSSPEGR--WKAFS-------TC
GSHLTVVLLFYGSLM--GVYL-FPS-S-SDS--------V-RR--DSATSVLYI--VVTP
MLNPFIYSLRNRDMKGAL-RRLLG-------N----------------GKTLS-SS----
----------------------------------------.
>M.domestica or1413 complete cds.
--------------------------M---------DR------GNQM-R----------
--V----SE------FLLLGLSHP-L-EQQL-ILS-GLFLIIY-LV--------TAVGNL
LIMLAICSDSH-LH-T-PMYFFLANFSFTDVCVSSTTVLKMF-NI-QTH-SQ----TICY
GGCLTQIFFFL-SFIGLDVFLLGIMAYDQLVAICHPLHYTILMSPQHCYLLVAVSL----
--------VMAHLFSLTHT-NLLAQLPFC-AANT-IP--HFFCELLPL-MKLS--CSE-P
Y--TNQHVLIYWGGALTILIPLMILISYVPIMNPILCIPSVKGK--CKAFS-------TY
GSHLSAVCLFYVAAI--GVYF-IPF-E-ADS--------A-GK--DRLAAVMYA--VVTP
MLNPFIYTLRNTDMKAAL-GRILN-------R----RSLLFL------------------
----------------------------------------.
>M.domestica or447 complete cds.
--------------------------M---------QK------GNTT-G----------
--I----SE------FLLLGLSEQ-P-NHQL-ILF-GIFLTMY-LV--------TILGNL
LIILAIASNSH-LH-S-PMYFFLANLSLVDTCFTSTTVPKMLLNI-WTH-RQ----NISY
AGCLTQMYFFM-AFALLDDFLLAAMAYDRYVAICLPLHYTTVMSPTRCVLLVTISW----
--------LCSHLIALSLT-LFMAQFSFC-GSYV-IP--HFFCDLLPL-LKLS--CSD-T
S--IFQVVMFIDASLAGFIPFACILFSYVHIILTIFRVPSDDGK--HKVFS-------TC
GSHLSMVILFYGTLI--LVYL-QPS-S-SYS--------A-ET--GIIASVMYT--VVTP
MMNPFIYSLRNKDMKRAL-RKLLS-------K----GMTPSW------------------
----------------------------------------.
>M.domestica or448 complete cds.
--------------------------M---------GR------GNTT-S----------
--I----SE------FLLLGLSEQ-P-DYQL-ILF-GLFLIMY-LV--------TMLGNL
FIILAIASNSH-LH-S-PMYFFLANLSFIDNCFTSTTVPKMLMNI-WTH-HQ----SISY
AGCLTQMYFFM-TFALLDDFLLAAMAYDRYVAICLPLHYTTVMSPTRCVLLVTISW----
--------LCSHLIALSLT-LFMTQFSFC-GSHV-IP--HFFCDLLPL-LKLS--CSD-T
D--TFQVVMFIDAALAGLVPFTCILFSYVHIISTIFRVPSADGK--RKVFS-------TC
GSHLSVVILFYGTVI--LVYL-RPS-S-SYS--------A-ET--GTIASVMYT--VVTP
MLNPFIYSLRNRDIKGTL-RRLLS-------K----GMISFW------------------
----------------------------------------.
>M.domestica or1431 complete cds.
--------------------------M---------ER------ENQS-S----------
--I----SE------FLLLGLSSQ-P-EEQQ-IIF-WLFLFVY-LV--------TVIGNL
LIILAIGLDAR-LH-S-PMYFFLANLSFTDICTSSVTIPKMLVSH-IIG-SS----SISF
VECMMQMYFFI-TFVNMDGFLLMVMAYDRYMAICRPLHYTTVMRPGLCILLVAISW----
--------VITNLHALLHT-LLMAGLSFC-ADNA-IP--NFYCDPYAV-RKLS--CSD-T
Y--ISDLVVFTEGGVVFVTPFTCIAISYFFIFSNVLKIPSTQGI--QKALS-------TC
GSHLTVVFLFYGAVM--GVYL-RPS-T-TYS--------A--V--DTVASVIFT--VVTP
MLNPFIYSLRNHDMKVAL-QRLIL-------T----KAIL--------------------
----------------------------------------.
>M.domestica or454 complete cds.
--------------------------M---------ER------ENQS-S----------
--I----SE------FHFLGLSNQ-P-EQQK-FLF-WLFLCVY-LI--------TVTGNL
LIMLAIGLDAR-LH-S-PMYFFLANLSFTDICTSSVTIPKMLVSH-IIG-SS----SISF
VECMMQMYFFI-TFVNMDGFLLMVMAYDRYMAICRPLHYTTVMRPGLCILLVAISW----
--------VITNLHALLHT-LLMAGLSFC-ADNA-IP--NFYCDPYAV-RKVS--CSD-T
F--ISDLMVFTVGGVVFVTPFTCIAISYVFIFSNVMKIPSTQGI--QKALS-------TC
GSHLTVVSLFYGAIL--GVYL-RPS-S-TYS--------A--M--DTVATVIFT--VMAP
VLNPFIYSLRNQDIKIAL-RRLIL-------I----KAIL--------------------
----------------------------------------.
>M.domestica or456 complete cds.
--------------------------M---------ER------ENQS-S----------
--I----SE------FLLLGLSSQ-P-EEQQ-IIF-WLFLFVY-LV--------TVIGNL
LIILAIGLDAR-LH-S-PMYFFLANLSFADICFPSITIPKMLVNH-MIG-RN----SISY
VECMMQMYFFI-SFGNMDGFLLMVMAYDRYMAICRPLHYTTVMRPGICILLVAISW----
--------VVPNLHALLHT-LLMAQLSFC-DDNT-IP--HFLCDPYAV-RKLS--CSD-T
Y--ISDLVVFTEGGVVLVTPFTCIAISYVFIFSNVMKIPSTQGI--QKALS-------TC
GSHLTVVFLYYGALM--GIYL-RPS-S-TYT--------G--V--DTVASVIFT--VMTP
MFNPFIYSLRNQDMKVAL-QRLII-------S----KTIL--------------------
----------------------------------------.
>M.domestica or1409 complete cds.
--------------------------M---------NK------ENQT-S----------
--I----SG------FLLLGFSEL-P-EEQI-IIS-WLFLCVY-LV--------TIVGNV
LILLAIGLDAH-LH-T-PMYFFLANLSFVDICFSSVTIPKVLVNH-ILE-SK----SISY
KECMTQIYFFI-TFINMDGFLLGVMAYDRYVAICQPLHYTTIMCPRLCIILVMVSW----
--------VITHLHALLHT-LLMVQLSFC-ANNI-IP--HFFCDPYPI-LKLS--CSD-T
Y--LNDLMVFTVGGIVFMTPFTCITISYAYIFSKVLKIPSTRGI--QKALS-------TC
GSHLTVVSLFYGAIM--GIYL-RPS-S-SYS--------A--Q--DMVATVIFT--IVTP
MLNPFIYSLRNRDIKTAL-QKIKR-------G----LFKGSRIPQF--------------
----------------------------------------.
>M.domestica or478 complete cds.
--------------------------M-----G---LK-------NQT-R----------
--S----SE------FLLLGLFEG-S-EYQQ-LFF-WLFLLMY-LV--------TMIGNL
LIIVAVGSSTH-LH-T-PMYFFLANLSFADISFISTTVPKMLVNI-KTQ-NN----AISY
SDCLTQLYFFI-MFGMVDEFLLATMAYDRYVAICCPLHYTLVMSPQLCFLFISITW----
--------AFNVLYSLLHT-LLMNELDFC-AKNE-IP--HFFCDLKPL-LKLS--CSD-I
F--INELMILTIGSLVGLIPFLCVIISYVYIVLAILRIPSAKGK--QKAFS-------TC
SSHLSVVSLFFGTVF--GVYF-SPS-S-NHS--------A-QR--DLIASVMYT--VVTP
MLNPFIYSLRNRDMKAAL-VRLF-------------------------------------
----------------------------------------.
>M.domestica or479 complete cds.
--------------------------M-----G---WK-------NQT-T----------
--V----SE------FFLLGLFEG-S-EHQQ-LLF-WLFLLMY-LI--------TVIGNL
LIIVAVGSNTH-LH-T-PMYFFLANLSFADINFISTIVPKVLMNS-QTQ-NN----AISY
SDCLAQLYFFI-MFGTIDEFLLATMAYDRYVAICHPLHYTIVMTHKLCLLLISIIW----
--------VVNVLHALLHT-LLMNELIFC-AKNE-IP--HFFCDLNPL-LKLS--CSD-I
F--INELMILTIGGLAGLIPFLCVIISYVYIVLAILRIPSAKGK--QKAFS-------TC
SSHLSVVSLFFGTVF--GVYF-SPS-S-NRS--------A-HR--NIIASIMYT--VVTP
MLNPFIYSLRNREMKAAL-RKLF-------------------------------------
----------------------------------------.
>M.domestica or482 complete cds.
--------------------------M---------TR------ENLT-S----------
--I----SE------FLLMGISKW-P-EHQQ-LLF-SLFLGMY-LV--------TVSGNL
IIILAIYSSIH-LH-S-PMYFFLTNLSFTDICFISTTVPKMLVNI-CTQ-DH----TISY
VKCLTQMYFFT-LFVGLDDFLLGVMAYDRYIAICRPLHYSKAMSHRFCFLLVSGSW----
--------IITNSCSLLHT-LLVNKLSFC-AENR-IP--HFFCDLSAL-LKLS--CSD-T
H--INDLEIVIVGGILVGAPFVLIMVSYIHIILAILRIPSTGGK--YKAFS-------TC
[truncated: 589,192 more chars]
