# Supplementary material for: Pattern of the Divergence of Olfactory Receptor Genes during Tetrapod Evolution
Source: PLoS One. 2008 Jun 11;3(6):e2385. doi: 10.1371/journal.pone.0002385 (PMC2435047; doi:10.1371/journal.pone.0002385)
Supplement: Text S9 — The class I OR sequences aligned between dog and mouse (0.14 MB TXT) [file pone.0002385.s013.txt]

>OR2T4 NM_001004696
----------------------------------------------------MDNITWMA
SHTGWSDFILMGLFRQSKHPMANIT---------------------------WM------
--AN-------------H-T-GWSDFILLGLFRQSK-HPALLCVVIFVVFLMALSGNAVL
ILLIHCDAHL-HTPMYFFISQLSLMDMAYISVTVPKMLLDQVMGVNKISAPECGMQMFFY
VTLAGSEFFLLATMAYDRYVAICHPLRYPVLMNHRVCLFLSSGCWFLGSVDGFTFTPITM
-TFPFRGS-RE-IHHFFCEVPAVLNLSCSDTSLYEIFMYLCCVLMLLIPVVIISSSYLLI
LLTIHGMNSAEGRKKAFATCSSHLTVVILFYGAAIYTYMLP--S-SYHTPEKDMMVSVFY
TILTPVVNP-LIYSLRNKDVMGALKK---MLTVEPAFQKAME------------------
----------------------------------------------
>GA_x6K02T2PBJ9-7994144-7995106
------------------------------------------------------------
--------------------MAESS---------------------------QS------
--NS-------------T-FQHPAFFILTGIPALGD-GQAWLSLVFGLMYLLALLGNATL
LTVIRIDSTL-HQPMFLLLATLAATDLGLATSIAPELLAVLWLGPQPVQYTACLIQMFFV
HALTAMESGVLLAMACDRAVAVGRPLHYPILVTKARVGYAVLALTLKVLAVIVPFPLLVV
-RFKHFHA-KI-IHHAYCAHMAVVELVVGNTWVNNMYGLALSLAVSGVDILGIAGSYGLI
AHAVLRLPTQEARVKAFGTCSSHICVILAFYVPGLFSFLTHRFGRHTVPKPVHILLSIIY
LLLPPALNP-LIYGVRTKQIRDRFLE---MFKFRKKQF.---------------------
----------------------------------------------
>GA_x6K02T2PBJ9-7966695-7965727
-----M------------------------------------------------------
------------------------I---------------------------HS------
--NI-------------T-PIHPAFFVLVGIPGLEA-YHTWLSIPLCLMYVTAVLGNSIL
IMVIITERNL-HEPMYFFLSMLAITDILLSTTTVPKALTIFWLHAHNIAFDACVTQVFFV
HTMFVGESAILLAMAFDRFIAICAPLRYATVLTWSTVGRIALAIVIRSICIIFPVIFLLK
-RLPFCRT-NI-VPHSYCEHIGVARLACADITVNIWYGFSVPIVMVIVDVILIAVSYSLI
LRAVFRLPSQDARHKALSTCGSHLCVILMFYVPSFFTLLTHRFG-RNIPRHVHILLANLY
VVVPPMLNP-IVYGVKTKQIREGVVH---WFLDIKTLCCSSPLG.---------------
----------------------------------------------
>GA_x6K02T2PBJ9-7959171-7958224
-----M------------------------------------------------------
------------------------L---------------------------GT------
--NF-------------T-IIHPTVFILLGIPGLEQ-YHTWLSIPFCLMYIAAVLGNGAL
ILVVLSERTL-HEPMYVFLSMLAGTDILLSTTTVPKTLAIFWFHAGEIPFDACIAQMFFI
HVAFVAESGILLAMAFDRYVAICTPLRYSAVLTPMAIGKMTLAIWGRSIGTIFPIIFLLK
-RLSYCRT-NV-IPHSYCEHIGVARLACADITVNIWYGFSVPMASVLVDVALIGISYTLI
LQAVFRLPSQDARHKALNTCGSHIGVILLFFIPSFFTFLTHRFG-KNIPHHVHILLANLY
VLVPPMLNP-IIYGAKTKQIRDSMTR---MLSVVWKS.----------------------
----------------------------------------------
>GA_x6K02T2PBJ9-7942985-7943947
------------------------------------------------------------
--------------------------------------------------------MGTK
HATN-------------SSEFQVSEFILLGFPGIHE-FQIWLSLPMALLYIIALGANFLI
LITIYLEPNL-HQSMYQFLGILAVVDIGLATTSMPKILAILWFDAKTISLPECFAQIYAI
HTFMSMESGVFLCMAIDRYVAICYPLQYPSIVTEAFVIKATLSMMLRSGLLTIPVPVLAA
-QRQYCSR-NE-IDHCLCSNLGVISLACDDITVNRNCQLTLAWLILGIDMILVCVSYALI
IRSVLRLNSTEAVSKALSTCSSHLILIMFYYTAIVILSVTHLAG-RRVPL-IPVLLNVMH
IVIPPSLNP-MVYALRTQELKVGFRK---VFDLSHYVSRK.-------------------
----------------------------------------------
>GA_x6K02T2PBJ9-7904484-7905449
------------------------------------------------------------
-------------------------------------------------------ELDTK
RATN-------------SSEFQVSEFILLGFPGIHE-FQIWLSLPMALLYIVALGANLLI
LITIYLEPTL-HQPMYQFLGILAAVDIGLATTSMPKILAILWFDAKTISLPECFAQIYAI
HTFMCMESGVFLCMAIDRYVAICYPLQYPSIVTEAFVIKATLSMLLRNGLLTIPVPVLAA
-QRQYCSR-NE-IDHCLCSNLGVISLACDDITVNRFYQLALAWLVVGSDMILVYASYALI
IRSVLRLNSTEAASKALSTCSSHLILIMFYYTAIVIVSVTHLAG-RRVPL-IPVLLNVMH
IVIPPSLNP-MVYALRTQELKVGFRK---VFESLCVQKVN.-------------------
----------------------------------------------
>GA_x6K02T2PBJ9-7832633-7831680
------------------------------------------------------------
-----------------------MI---------------------------FS------
--NN-------------S-HLLPHTFFLTGIPGLTA-AHVWISLPFCFMFVLSLTGNAVL
LSLIWIEHRL-HQPMFLFLAMLSFVDLVLSLSTLPKMLAIFWFGATAISSYACLSQMFLI
HAFSAMESGVLVAMALDRFVAICNPLHYATILTPEVVAKIGGLVALRGVGLTIFFPSLAC
-RLSYCGS-HT-IAYTYCEHMSVVKLACGAITVDSLYAFAVAIFLGVGDMAFIAYSYGQI
VKTVMRFPSPEARGKAGSTCTAHVCVILFFYGPGFLSVVMQRFG-PSTASAAKVILANLY
LLFPPALDP-IVYGVKTKQIRECLFT---IIGSKKIEPT.--------------------
----------------------------------------------
>GA_x6K02T2PBJ9-7810071-7809121
------------------------------------------------------------
-----------------------MA---------------------------LS------
--NS-------------SWRQPQPPFFLVGVPGLEE-SQHWIALPLGILYLFALVGNVTI
IFIIWTDSSL-HQPMYLFLAMLAAIDLVLASSTAPKALTVLLAHAHEIGYIVCLTQMFFI
HAFSSMESGILVAMALDRYVAICHPLRHSTILHPGIIGRIGLVVLVRGLVLLFPFPILLQ
-NVVFCRA-TV-ISHAYCEHMAVVKLACSETTVNRAYGLSVALLVVGLDVLAIGISYALI
LQAVLKVPGGEARLKAFSTCGSHVCVILIFYVPGMFSFLTHRFG-HHVPHHVHVLLATLY
LLVPPALNP-LVYGVKTRQIRQRVLR---VFYTKASI.----------------------
----------------------------------------------
>GA_x6K02T2PBJ9-7786441-7785503
------------------------------------------------------------
----------------------------------------------------------MA
LSND--------------SEAPISEFLLICFPNYQT-WQHWLSLPLSLLFLLAMGANATL
LITIRLEASL-HEPMYYLLSLLSLLDIVLCLTVIPKVLAIFWFDNKSIGFSSCFLQMFVM
NSFLTMESCTFMVMAYDRYVAICKPLQYPTVITDQFVVRAAIFIISRNALISLPVPILSA
-RLKYCAQ-NI-IKNCICTNLSVSRLSCDDITLNKLYQLVAGWTLLGSDLILIVLSYSFI
FRVVLRIKAEGAVAKALSTCGSHFILILFFSTVLLVLVITNLAR-ERIPPDIPILLNILH
HLIPPALNP-IVYGVRTREIKQGIQN---LLRRL.-------------------------
----------------------------------------------
>GA_x6K02T2PBJ9-7773007-7772066
------------------------------------------------------------
----------------------------------------------------------ME
AQSN-------------TSSILAPDFLLICFPNYQT-WQHWLSLPLSLLFLLAMGANATL
LITIRMEASL-HEPMYYLLSLLSLLDIVLCLTVIPKVLAIFWFDNKSIGFSSCFLQMFVM
NSFLTMESCTFMVMAYDRYVAICKPLQYPSIITDQFVVRAAIFVAARNGILTMPIPILSS
-QLRYCAR--I-IRNCICTNMSVSKLSCDDITFNKLYQFVIGWTLLGSDLILIVLSYSFI
LKAVLRIKAEGAVAKALSTCGSHFILILFFSTVLLVLVITNLAR-ERIPPDVPILLNILH
HLIPPALNP-IVYGVRTREIKQGIRN---LLRRRL.------------------------
----------------------------------------------
>GA_x6K02T2PBJ9-7750163-7751110
------------------------------------------------------------
---------------------------------------------------------MTA
HKND-------------TNPTGVSDFLLNCFVRSPS-WQLWLSLPLSLLFLLAMGANAIL
LITIRMEASL-HEPMYYLLSLLSMLDIILCLTVIPKVLAIFWFDLRAIGFPACFLQMYIM
NSFLAMESCTFMIMAFDRYIAICHPLRYPSIITDQFVVKAATFILVRNVLIPLPIPILSG
-RLHYCGR-NV-IENCICANMSVSRLSCDDVTVNRLYQFAGGWTLLGSDLFLIFLSYTLI
LRAVLRLKAEGAVAKALSTCGSHFILILFFSTILLVFILTHVAK-RKVSSDVPILLNVLH
HVIPAALNP-IVYGVRTQEIKQGIKK---LLKRGW.------------------------
----------------------------------------------
>GA_x6K02T2PBJ9-7714499-7715446
------------------------------------------------------------
---------------------------------------------------------MTA
HKND-------------TNPTGVSDFLLNCFVRSPS-WQLWLSLPLSLLFLLAMGANAIL
LITIRMEASL-HEPMYYLLSLLSMLDIILCLTVIPKVLAIFWFDLRAIGFPACFLQMYIM
NSFLAMESCTFMIMAFDRYIAICHPLRYPSIITDQFVVKAATFILVRNVLITLPIPILSA
-RLHYCGR-NV-IENCICANMSVSRLSCNDVNVNRLYQFAIGWTLLGSDLFLIFLSYTLI
LRAVLRLKAEGAVAKALSTCGSHFILILFFSTILLVFILTHVAK-RKVSSDVPILLNVLH
HVIPAALNP-IVYGVRTQEIKQGIKK---LLKKGW.------------------------
----------------------------------------------
>GA_x6K02T2PBJ9-7698491-7699432
-----M------------------------------------------------------
------------------------L---------------------------HS------
--NK-------------T-QFHPSSFLLIGIPGLEE-LHLWIGFPFFAVYLIAVLGNIII
LFVIQTERSL-HQPMFYFLAMLACTDLGLSTATIPKMLGIFWFNLREIAFGACITQMYII
HTCTGLESVVLTIMAIDRYIAICYPLRYSMILTNKVIAILGIIIIVRTLIFVTPFIFLIL
-RLPFCGV-RI-IPHTYCEHMGLAKLACANIKVNVIYGLVAFSVGY-IDLSVIGFSYIRI
LQAVFRLPSWDARLKALSTCGSHVSVMLAFYLPALFSFMTHRFG-HNIPHYIHILLANLY
VVVPPALNP-VIYGVRTKQIRERVLR---MLNPKMH.-----------------------
----------------------------------------------
>GA_x6K02T2PBJ9-7685262-7686200
-----M------------------------------------------------------
------------------------S---------------------------SI------
--NS-------------T-QFHPSFFILVGIPGLEI-FHIWIAFPFCLVYLTSLVGNITI
LFVIKTEHSL-HQPMFYFLATLSIIDLCLSTSTIPKMLGIFWFNLREISFGGCLAQMFFI
HVFTGMETVLLVVMAYDRFVAICKPLQYTTILTNKTISLLLSVVIGRNLILVTPFVFLIL
-RLPFCGH-HI-MPHTYCEHMGLARLACAPIKINIIYGLVVISHIL-VDMILIASSYVLI
LRAVFRIPSQDARLKALNTCGSHVCIMLCFYTPALFSFMTHRFG-QNIPHYIHILLANLY
VVIPPALNP-VIYGVRTKQIREKIIK---IVVQKE.------------------------
----------------------------------------------
>GA_x6K02T2PBJ9-7664016-7664969
-----M------------------------------------------------------
------------------------P---------------------------NINLLQNA
PSNI-------------T-EAHPLSFLLLGIPGLEA-TQFWLGFPFCVVYLTALVGNLII
LFVIWTDRTF-HQPMFYFLAMLSVIDLSLSTATIPKMLGIFWFSLQELCFACCVAQVFFI
HFFTVMESIVLLAMGFDRYVAICNPLRYTTILTNRIIVVIAVLVVIRSLCMIVPIIFLLL
-RLPYCGH-RI-IPHTYCEHMGVARLACASIRANIYFGLGNISILF-LDVFLIIVSYARI
LYAVFHLPSQDARLKALNTCSSHICVILAFFGPALFSFLTHRFG-HNIPQYIHILLANLY
VVIPPALNP-VIYGIRTKQIQQRVKN---LFV.---------------------------
----------------------------------------------
>GA_x6K02T2PBJ9-7653782-7652841
-----M------------------------------------------------------
------------------------S---------------------------LY------
--NI-------------T-EVHPSSFLLLGIPGLEY-AHIWIGFPFCFLYLIAILGNAAV
LFVIQTEHSL-HEPMYYFLAMLDSIDLGLTTATIPKMLGIFWFNLREISFGGCLSQMFFI
HFFTVMESIMLLAMGFDRYVAICKPLQYTVILTNKVIGVIAGIAVLRSLYMVLPVVFLLL
-RLPYCGH-HI-IPHTYCEHMGIARLACASIKVNIMFGLSNIALLL-LDVVLIILSYVRI
LYAVFCLPSREARLKALNTCGSHIGVILTFFTPAFFSFLTHRFG-HNVPQCIHIFLANLY
VVVPPALNP-VIYGVRTKQIREQVMR---ILFRKDH.-----------------------
----------------------------------------------
>GA_x6K02T2PBJ9-7625746-7624808
-----M------------------------------------------------------
------------------------S---------------------------PG------
--NS-------------S-WIHPSSFLLLGIPGLEE-LQFWLGLPFGTVYLIAVLGNVII
LFVIYLEHSL-HQPMFYLLAILAVTDLGLSTATVPRALGIFWFGFHKIAFRDCVAQMFFI
HLFTGIETFMLVAMAFDRYIAICNPLRYNTILTNRTICIIVGVGLFKNFILVFPLIFLIL
-RLSFCGH-NI-IPHTYCEHMGIARLACVSIKVNVLFGLILISMIL-LDVVLIALSYAKI
LHAVFKLPSWEARLKALNTCGSHVCVILAFFTPAFFSFLTHRFG-HNIPRYIHILLANLY
VIIPPALNP-LIYGVRTKQIRDRVVI---FFCKEV.------------------------
----------------------------------------------
>GA_x6K02T2PBJ9-7604826-7603885
-----M------------------------------------------------------
------------------------S---------------------------LY------
--NV-------------T-EVHPSSFLLLGIPGLEN-AHIWIGFPFCLLYLIAVLGNGAV
LFVIQAEHSL-HEPMYYFLAMLDSIDLGLTTATIPKMLGIFWFNLREISFGGCLSQMFFI
HFFTAMESIMLLAMGFDRYIAICKPLQYTVILTNKVIGVIAGIAVLRSLYMVLPLVFLLL
-RLPYCGH-QS-IPHTYCEHMGIARLACASIKVNIMFGLSNIALLL-LDVVLIILSYVRI
LYAVFCLPSREARLKALNTCGSHIGVILTFFTPAFFSFLTHRFG-HNVPQYIHIFLANLY
VVVPPALNP-VIYGVRTKQIRERVMR---ILFHKDH.-----------------------
----------------------------------------------
>GA_x6K02T2PBJ9-7589577-7588639
-----M------------------------------------------------------
------------------------S---------------------------SS------
--NG-------------T-EFHPSFFLLLGVPGLEK-LHVWIGFPFCFVYLIALVGNIII
LFVIKSEHSL-HQPMFYFLAMLGSIDLGLSTSTIPKMLGIFWFNLREISFGGCVTQMFFI
HIFTAMETVVLVAMAFDRYVAICNPLRYSQILTNRTIGLILVVVFGVNFILLIPLVFLIL
-RLPFCGH-HI-IPHTYCEHMGIARLACANIKVNMIFGLILISMVL-ADVLLIAISYMRI
LRAVFCLPSRDARLKALNTCGSHICVILAFFTPAFFSFMTHRFG-RNVPAYIHILLANLY
VVVPPALNP-VIYGVRTKQIRDQVLS---IFWKKT.------------------------
----------------------------------------------
>GA_x6K02T2PBJ9-7567376-7568329
-----M------------------------------------------------------
------------------------L---------------------------IS------
--NN-------------S-YEAPQSFILNGIPGLEA-VHIWISLPLCTMYIISLVGNLGL
VYLIYYEESL-HRPMYFFLAMLSLIDLFTCTTTVPNALFIFWFKLKEINFTACLVQMFFV
HGFTGVESGVLMLMALDRYVAICYPLRYATILTNPVIAKAGLATFLRGVLLMIPFPFLVK
-RLPFCRS-NV-ISHTYCDHMSVVKLSCASIKINVIYGLMVALLIGVFDICCISVSYTMI
LRAVVSLSSADARQKAFSTCTAHISAIIITYVPAFFTFFTHRFGGHTIPPSLHIIVANLY
LLLPPTLNP-IVYGMKTKQIRDSIIK---FFHGEKGSR.---------------------
----------------------------------------------
>GA_x6K02T2PBJ9-7554614-7553658
-----M------------------------------------------------------
------------------------S---------------------------GA------
--NS-------------S-SLTPEFFILNGVPGLED-AHVWISLPFCFMYMIAVVGNCGL
IYLIGHEEAL-HRPMFYFLALLSFTDVTWCTTTVPNMLCIFWFNFKKIGFNSCLAQMFFV
HMLTGMESGVLMLMALDRYVAICNPLRYTTILTNPVIAKACLATFLRSVMLIFPFTLLTK
-RLPYCRS-IL-IPHTYCDHMSVAKVSCGNAKVNAIYGLMVALLIGVFDICCISVSYTMI
LRAVVSLSSADARHKAFSTCTSHICAIVITYVPAFFTFFTHRFGGHTIPHHVHIIVANLY
LLLPPTMNP-IVYGVKTKQIRESVIK---FLLGDKMGFT.--------------------
----------------------------------------------
>GA_x6K02T2PBJ9-7546146-7545166
-----M------------------------------------------------------
------------------------S---------------------------EA------
--NS-------------S-SLTPEFFILNGIRGLED-AHVWISLPFCFMYMIAVVGNCGL
IYLIGHEEAL-HRPMYYFLTLLSFTDITLCTTTVPNMLCIFWFNLKKIGFKACLAQMFFV
HTFTATESGMLMLMALDRYVAICYPLRYGTILTNPVIAKASLATFLRSVAFILPFTFLTK
-RLPYCRG-NL-IPHAYCDHMSVAKISCGNVKINAVYGLLVALVVCAFDIFCITVSYTMI
LRAVMNLSSADARHKAFSTCTSHICAIVITYVPAFFNFFTHRFGAHTIPHHIHIIVANLY
LLLPATMNP-IVYGVKTKQIRESVIK---FFSGDKSDIVDIKGLKNK.------------
----------------------------------------------
>GA_x6K02T2PBJ9-7522449-7521493
-----M------------------------------------------------------
------------------------S---------------------------GA------
--NS-------------S-SLTPEFFILNGVPGLED-AHVWISLPFCFMYMIAVVGNCGL
IYLIGHEEAL-HRPMYYFLALLSFTDVTLCTTTVPNMLCIFWFNFKKIGFNSCLVQMFFV
HMLTGMESGVLMLMALDRYVAICYPLRYTTILTNPVIAKAGLATFLRSVMLIFPFTLLTK
-RLPYCRG-SL-IPHTYCDHMSVAKVSCGNAKVNAIYGLMVALLIGVFDICCISVSYTMI
LRAVVSLSSADARHKAFSTCTSHICAIVITYVPAFFTFFTHRFGGHTIPHHVHIIVANLY
LLLPPTMNP-IVYGVKTKQIRESVIK---FLLGDKMGIT.--------------------
----------------------------------------------
>GA_x6K02T2PBJ9-7509539-7510489
-----M------------------------------------------------------
------------------------P---------------------------GV------
--NT-------------S-SLTPRYFILNGIPGLEA-AHIWISLPFFIMYLIAVTGNCGL
IYLISHEEAL-HRPMYYFLAMLSATDISGCNTIVPSMLCIFWFSVKEIDFNACLVQMFFI
HMLTGMESGVLMLMALDRYVAICYPLRYTTILTNTMITKIGLAALVRSVLLMVPFAFLIK
-RLPYCRG-NL-IQHTYCDHMAVAKLSCGNIKINAIYGLIIAIFIGGFDIFCISMSYAMI
IHAVVKLSSADARHKAFSTCTSHICAIVITYVPAFFNFFTHRFGRTTIPHHIHIIIANLY
LLLPPTLNP-IVYGVKTKQIREGVIK---LFARQKVV.----------------------
----------------------------------------------
>GA_x6K02T2PBJ9-7361631-7360711
------------------------------------------------------------
-------------------PTLIIS---------------------------LL------
--NA-------------S-SLTPASFILNGIPGLEE-VHLWISFPLFTMYSIALTGKFGL
IYLIYSEEVL-HRPMYIFLALLSFTDVLMCTSTLPNTLCILWFNVKKIDFKACLAQMFFV
HTFTGMESGVLMLMALDRYVAICYPLRYATILTNVVIAKAGMLTFLRGVILVIPFIFLTK
-RLPYCKG-NV-IPHTYCDHMSVAKISCGNVQINAIYGLMVALLIGGFDILCITVSYTMI
LRAVVSLSSADARQKAFSTCTAHICAIVITYVPAFFTFFTHRFGRHTIPPHIHIIMANLY
LLMPPTMNP-IVYGVKTKQI.---------------------------------------
----------------------------------------------
>GA_x6K02T2PBJ9-7331927-7332961
------------------------------------------------------------
-------------------------------------------------------MFQIL
RDSS-------------SSRFQVSEFILMGFPGIHS-WQHWLSLPLALLYVLALIANILI
VTFIYQEASL-HQPMYHFLGILAIVDMGLATTIMPKILAILWFNAKAISFNECFAQMYAI
HCFVAMESDIFVCMAIDRYVAIRRPLRYSSIVTESFVVKATVIMAFRNFVAPMSVPVLAA
-QRNYCSR-NQ-INHCFCPNPGVTSLACDDRKIDSINQLFLAWAVMGSDLGLIIVSYALI
LPSVLRLNSPKAASQTLSTCTSHLILIFFFYTVIIVMPITHSAK-MTVPV-ILLLLNVPH
NVIPPALNP-MVYALKNKELKEGFYL---CSGWMPKEPKKGENSSHLYYFKTRLSDFLSD
LVS.------------------------------------------
>GA_x6K02T2PBJ9-7316375-7317334
------------------------------------------------------------
-------------------------------------------------------MFQIL
RDSN-------------SSRFQVSEFILMGFPGIHS-WQHWLSLPLALLYVLALIANILI
VTVIYQEASL-HQPMYHFLGILAIVDVGLATTIMPKILAILWFNDNNISLPECFAQMYAI
HCFVAMESGIFVCMAIDRYVAICKPLRYSSIVTESFVVKATVIMAIRNFVAPMSVPVLAA
-QRNYCFQ-NK-IEHCLCSNLGVTSLACDDRKINSINQLFLAWTLMGSDLALIMISYALI
LRSVLRLNSAEAASKALSTCTSHLILIFFFYTVIVVISITHSVG-IKIPL-IPVLLNVLH
NVIPPALNP-MVYALKNKELKQGLYK---VLRLDVKEG.---------------------
----------------------------------------------
>GA_x6K02T2PBJ9-7298889-7299857
-----M------------------------------------------------------
------------------------L---------------------------LL------
--NQ-------------T-EVTPVSFILNGIPGLEE-MHIWISFPFCSMYVIAVVGNCGL
LYLIFFEDSL-HRSMYYFLAMLSLTDLVMCSASIPKTLCIFWFYIKEISFTDCLVQMFFI
HTFTAMESGVLMLMALDRYVAICYPLHYSTILTNPVIAKAGLATFLRAVVLIIPLIFITK
-HLPFCRS-NILIHHTYCDQLSVAKVSCGNIKVNIVYGLMIALFIGGFDILCITVSYTMI
LKAVVSLSSADARQKAFSTCTAHICAIVFSYSPAFFCFFSHRFGGHIIPPSCLIIVANLY
LLLPPTMNP-VVYGVKTKQIRDCVIR---IFSGSKDIKSHSI.-----------------
----------------------------------------------
>GA_x6K02T2PBJ9-7273558-7272587
-----M------------------------------------------------------
----------------------VMS---------------------------VQ------
--NS-------------T-DLTPASFVLNGIPGLED-MHIWISFPFCSMYAVAMMGNCGL
LYLIFFEDSL-HRPMYYFLAMLSLTDLVMCSSTIPKTLCIFWFHLKEIGFDDCLVQMFFI
HTFTGMESGVLMLMALDRYVAICYPLRYSTILTNPIIAKIGLATFLRGVLLIIPFTFLTK
-RLPYCRG-NI-INHTYCDHMSVAKLSCGNVKVNAIYGLMVALLIGGFDILCITISYTMI
LRAVVSLSSADARQKAFSTCTAHICAIVFSYSPAFFSFFSHRFGGHTIPPSCHIIVANIY
LLLPPTMNP-VVYGVKTKQIRDCVIR---ILSGSKDSKAHGI.-----------------
----------------------------------------------
>GA_x6K02T2PBJ9-7263864-7264823
------------------------------------------------------------
-------------------------------------------------------MSASL
KAFN-------------SSKSQVSEFILLGFPGIHS-WQHWLSLPFTLLYLSAIGTNVLI
LIIICQDPSL-KQPMYLFLGILSVVDMGLATTIMPKILAIFWFDAKVISLPECFAQIYAI
HCFVGMESGIFLCMAFDRYVAICYPLRYSSIITNSLILKATLFMVLRNGLCVIPVPVLAA
-QRNYCSR-NE-IDHCLCSNLGVTSLACDDRRPNSICQLILAWVGMGSDLGLIILSYTLI
LRSVLRLNSAEAVSKALNTCSSHLILILFFYTVVVVISVTHLAE-TKATL-IPVLLNVMH
NIIPPSLNP-IVYALRTRELRRGFQK---VFCRSLQEK.---------------------
----------------------------------------------
>GA_x6K02T2PBJ9-7245486-7246451
-----M------------------------------------------------------
------------------------E---------------------------SP------
--NH-------------T-DLDPSIFFLLGIPGLEQ-FHMWLSLPVCCLGTATIVGNITI
LVVVATEPTL-HRPVYLFLCMLSTIDLAASFSTVPKLLAILWCGAGHISASACLTQMFFI
HAFCMMESTVLLAMAFDRYVAICHPLRYSTILTDTIIARIGVVAMMRGSLLMLPCPFLIG
-RLSFCQS-HV-IPHTYCEHMAVVKLACGDTRPNRVYGLTAALLVIGVDLFCIGLSYALI
AQAVFRLSSQEARSKALGTCGSHVCVILISYTPALFSFFTHRFG-HHVPLHIHILLANVY
LLFPPALNP-VVYGVKTREIRERVAK---VFQWGQGTRLKISK.----------------
----------------------------------------------
>GA_x6K02T2PBJ9-7224628-7223702
------------------------------------------------------------
----------------------------------------------------ML------
--IF-------------N-HSSFMTFTLLGVPGLES-QHLWLSVPFTSMLLAILIGNGAI
LFLVITEPTL-HTPMYLLLALLMVADLISTLALVPKVLCLFWFDDRVIAIYACFTQMFFI
HGASVVRSALLVAMAFDRFVAVCEPLRYNTILSHSLVGRLGLVALAKGVILILPMPLLLQ
-RLTFCHR--V-IPHTYCDHMAVVKMACSNTRPNRIYGLFVILLVVGLNLLLIGFSYVFI
LQSVVRLNSRDATFKALNTCSAHLFVILITYVPALFSSITHRIG-HHIPPHAHIILANLY
LLIPSVFNP-IIYGIKMKEIRDRVAK---CLCR.--------------------------
----------------------------------------------
>GA_x6K02T2PBJ9-7215221-7216195
------------------------------------------------------------
-----------------------MM---------------------------PC------
--NS---------------TSHPSFFILQGIPGMED-KHKWISIPFSSMYFITVMGNCTI
LLTISMERSL-HKPMFLLLFFLALTDLGMSTTTIPKVLCIFWFGQSQISYEGCLVQLFFI
HSISAMQSSVLMTMAFDRYVAICKPLRYSTILSNSRIGLIGLASLVRAILFILPMPILLQ
-RMPFHAN-RV-IPTTYCEHMAVVKMVCVDTTFNRIYGLVVAMLVVGVDISAIASSYALI
LRAIMHLSSKEAHHKAVNTCTTHICVMLVSYTPSLFSFLTHRFG-RGIPPHVHTILGNLY
FLVPPMLNP-IIYGVKTKEFRDKITK---YLYRRKEPIIFSHNQKLV.------------
----------------------------------------------
>GA_x6K02T2PBJ9-7206970-7207923
-----M------------------------------------------------------
--------------------MLSAA---------------------------IP------
--NG-------------T-AFHPPTFVLLGIPGMQD-QHVWIAIPFCSMYILALVGNGTI
LYIIITDRAL-HEPMYLFLCLLSITDLVLCSTTLPKMLAIFWLRSHVISYHGCLTQMFFV
HAVFATESAVLLAMAFDRYVAICRPLHYTSILNAVVIGKIGLACVTRGLLFVFPFVILIE
-RLPFCGH-HI-IPHTYCEHMGIAKLACASIKPNTIYGLTVALSVTGMDVVLIATSYILI
LQAVLRLPSKDAQFRAFSTCGAHICVILVFYIPAFFSFFTHRFG-HHVPPQVHIILANLY
LLVPPVLNP-LVYGINTKQIRLRILD---FFVKRR.------------------------
----------------------------------------------
>GA_x6K02T2PBJ9-7191524-7192471
-----M------------------------------------------------------
------------------------A---------------------------TF------
--NL-------------S-SFNPGFFILLGIPGLEQ-FHVWIGIPFFIIYLVAFAGNSIL
LYLIFMERSL-HEPMFFFLSLLDGTDLILCNTCVPKTFSIFWLGPQHITFPGCLTQMFFL
HFSFAMDSAILLSMAFDRYVAICFPLRYTTILTHQIVIKIVVAIISRSFCIIFPCVFLLK
-RLPFCRE-LV-IPHTYCEHIGIARLACADISINIWYGFAVPIMTVMSDLILIGISYTVI
LRAVFNLPSQDARKKALSTCGSHVCVILIFYTPAIFSVLVHRFG-HNIPHSFHILFANLY
VSIPPAINP-VIYGVKTKQIRDKINL---LFFPKDNH.----------------------
----------------------------------------------
>GA_x6K02T2PBJ9-7179540-7180481
-----M------------------------------------------------------
-----------------------------------------------------Y------
--NL-------------S-CYNPASFTLVGIPGLEK-FHIWIGIPFCVIYVVAIVGNCIL
LYLIAVEQSL-HEPMFIFLSMLASTDLILSTATVPKLLSNLWFGSQEITFSGCLTQMFFL
HFSFVVDSAILLAMAFDRYVAICLPLRYSTILTPQVIVKIMVSIIVRSFSVILPDVFLLR
-RLPFCKT-RV-IPHTYCEHIGVARLSSADISINIWYGFSVPLMTVISDVILIAVSYIFI
LRAVFLLSSQGARQKALSTCGSHICVILMFYTPAFFSILAHRFG-HSVPRNVLILFANFY
VAIPPALNP-VVYGVKTKQIQDKFLL---FFSLRKTQ.----------------------
----------------------------------------------
>GA_x6K02T2PBJ9-6924585-6923647
-----M------------------------------------------------------
------------------------V---------------------------MH------
--NV-------------S-SYNTGPFTLSGIPGLEQ-YHVWISIPFCFIYLVAILGNSIL
LYLIAVEHSL-HSPMFFFLSMLAMTDLILSTTCVPKTLSIFWFGPQEISFPGCLTQLFFL
HYSFVLDSAILLAMAFDRYVAICSPLRYTTILTPKTIVKIAVGISFRSFCVFVPCVFLVN
-RLPFCRT-HI-IAHTYCEHIGVARLACADISINIWYGFCVPIMTVIIDVILIAISYTLI
LCAVFRLPSRDARQKALSTCGSHVCVILMFYIPAFFSILAHRFG-RNVPRTFHIMFANLY
VIIPPALNP-IVYGVKTKQIRDKAIL---LLFPK.-------------------------
----------------------------------------------
>GA_x6K02T2PBJ9-6914780-6913830
-----M------------------------------------------------------
------------------------I---------------------------TS------
--NV-------------S-SYNPGPFLLVGIPGLEH-FHVWIGIPFCVIYIIAVVGNCIL
LYLITVERSL-HEPMFFFLSMLAMTDLILSTDGVPKTLSIFWMGAREITFPGCLTQMFFL
HYSFVLDSAILMAMAFDRYVAICSPLRYATILTPKTIVKIAVGISFRSFCIILPVVFLLT
-RLPFCRT-RI-IPHTYCEHIGVARLACADISINIWYGFCVPIMTVISDVVLIAVSYTLI
LCAVFRLPSRDARQKALGTCGSHVCVILMFYTPAFFSILAHRFG-HNVSLTFHIMFANLY
IVIPPAMNP-IVYGVKTKQIREKVIL---LFSVKSIDG.---------------------
----------------------------------------------
>GA_x6K02T2PBJ9-6841330-6842268
-----M------------------------------------------------------
------------------------------------------------------------
-----------------S-ESLPVTLFLTGIPGLEF-AHLWIAIPFCVMYVVALLGNAAL
ILIIGTESVL-HTPMYLFLCLLSLTDLALSSTTVPKMLAILWLHSNEISFGGCLAQMFCV
HSIYALESSVLLAMAFDRYVAICNPLRYTTILNHTVIAQIIFAGIVRSVAIVSPFIFLLR
-RLPYCGH-RV-MTHTYCEHMGIARLACANITVNIVYGLTVALLAMGLDSILIAISYGFI
LRAVFRLPSRDAQHKALSTCGSHLGVILVFYIPAFFSFLTHRFGHNRVPKHVHIFLANLY
VLVPPVLNP-IIYGARTKEIRSRLLK---LLHLGKDLV.---------------------
----------------------------------------------
>GA_x6K02T2PBJ9-6819097-6818150
---------------------------------------M-----------G-NF-----
-----------------------------------------------------R------
--IN-------------A-S-QVPSFILTGFPGMEA-MEPWLSLPFLLFYAISIIGNSLI
LLIIKEEQSL-HQPMYYFLSLLSVNDLGVSFSTLPTVLTTLCFHARVINFNACLAQMFFI
HLFSWTESGILLAMSFDHYVAICNPLRYATVLTNARIVAMGLGTVLRSFVLIVVFPVLLH
-RLPFCHPQNI-LSHAYCLHVDMIKLACTDVSLNSHYGLSIVLLTFGLDSALILISYVLI
LRSVLAIASREERLKTLNTCVSHILAVLIFYVPMVSVSIVHRFG-AGLPHAVHILMSILY
LFVPPMLNP-IIYSIKTKEIRRRLLK---MLFRVKL.-----------------------
----------------------------------------------
>GA_x6K02T2PBJ9-6803062-6802118
---------------------------------------M-----------G-GE-----
-----------------------------------------------------A------
--HN-------------S-S-GLPPFILTGLPGMET-SQHWLFLLLGVLYSVSIVGNALI
LFIIKEEESL-HQPMYYFLSLLSGNDLGVSFSTLPTVLGVFCFHLREISFNSCMSQMFFI
HLFSFMESGILLAMSFDRYVAICNPLRYSTVLTDARVMWMGVCVFLRSFCMIFPLPFLLK
-RLPFCKA-NV-LSHAYCLHPDLIRLPCGDTSINNIFGLSIVISTFGLDSALIFLSYVLI
LRSVLAIASREERMKTLNTCVSHLCAVLIFYVPKVGVSMFARYG-RHAPHYVHTLLSLIY
LFVPPMLNP-VIYSIKTKEIRRRFCK---ILLGNKF.-----------------------
----------------------------------------------
>GA_x6K02T2PBJ9-6793628-6792684
---------------------------------------M-----------G-GE-----
-----------------------------------------------------A------
--HN-------------S-S-GLPPFILTGLPGMET-SQHWLFLLLGVLYTVSIVGNALI
LFIIKEEESL-HQPMYYFLSLLSLNDLGVSFSTLTTVLGVFCFLLREISFNSCMSQMFFI
HLFSFMESGILLAMSFDRYVAICNPLHYSTVLTDARVMWMGVCVFFRSFCMIFPLPFLLK
-RLPFCKA-NV-LSHAYCLHPDMIRLPCGDITINNIFGLFIVISTFGLDSALILLSYVLI
LRSVLAIASREERLKTLNTCVSHLCAVLIFYVPMVGVSMAARYG-RHAPRYVHTLLSLVY
LFVPPMLNP-VIYSIKTKEIRRRLHK---ILLGTKI.-----------------------
----------------------------------------------
>GA_x6K02T2PBJ9-6784380-6783436
---------------------------------------M-----------R-TL-----
-----------------------------------------------------Y------
--SN-------------T-S-STLSFMLTGFPEMQS-LEHWLAALLLLLYVISIVGNALI
LFIIKEEQSL-HHPMYYFLSLLSVNDLGVSFSTLPTVLASMCFHIPETAFDACLAQMFFI
HFFSWTESGILLAMSFDRYVAICNPLHYSSVLTDARVAHMGMSIIIRSFCMVFPLPFLLK
-RLPFCKA-NV-LTHSYCLHPDLIRLPCGDTTINSMYGLFIVISAFGVDSVLILLSYVLI
LRSVLAIASREERLKTLNTCVSHISAVLIFYVPMISVSMVHRFV-KHAPEYVHKFTSLVY
LFVPPMLNP-IIYSIKTKEIRRRLHK---MLLGTKF.-----------------------
----------------------------------------------
>GA_x6K02T2PBJ9-6773690-6774628
---------------------------------------M-----------A--------
-----------------------------------------------------L------
--FN-------------V-T-HPASFLLTGIPGLES-LHPWLAGPLCVMYAVALGANTVI
LQAVRVEPIL-HAPMYYFLSMLSFSDVAMSMATLPTVLRTFCFDARSIAFDACLVQMFLI
HSFSMMESGILLAMSFDRYVAICNPLHYATVLTNEFIAGMGLAVTARSFITLFPLPFLIK
-RLPICKS-NV-LSHSYCLHPDMMKLACADITINSIYGLFVLVSTFGMDLLFIFLSYVLI
LRSVMAIASHEERLKALNTCVSHILAVLAFYVPMIGVSTVHRFG-KHAPRYIHVLMSNVY
LFVPPVLNP-LIYSAKTKEIRRAIFR---MFRRIKL.-----------------------
----------------------------------------------
>GA_x6K02T2PBJ9-6756759-6755815
------------------------------------------------------------
-----------------------ML---------------------------GL------
--NG-------------T-PFQPATLQLTGIPGMNI-GQAWIALIFCFLYFISIAGNLSI
LALVIREPPL-HQPMYYFLSMLSLNDLGVSLSTLPTVLATFCFNYRHVDFDACLVQMFFI
HTFSFMESGILLAMSFDRFVAICDPLRYSTVLTNSRILAMGLGILAKSFTTLFPFPFLVK
-RLPFCKG-NV-LHHSYCLHPDLMKVACGDIHVNNIYGLFVVIFTYGVDSVFILLSYALI
LRAVLVIASHEQRLKALNTCISHICAVLAFYVPIIAVSMIHRFW-KSAPAVVHVMMSNVY
LFVPPMLNP-IIYSVKTKEIRKGMLK---VFHKSQT.-----------------------
----------------------------------------------
>GA_x6K02T2PBJ9-6747143-6746193
---------------------------------------M-------------------G
A----------------------------------------------------E------
--NN-------------E-SLDLLSIFLTGIPGLEA-QHGWLSIPFFIMYIVAIVGNSLI
MIAVQQESAL-HEPMYLFLSMLAITEVGVSVSTLPTVMGILWFNAYRIDFDGCLAQMFFI
HTFSGMESGVLLAMSYDRFVAIYNPLRYTAILTLPRIISMGLGITLKSVALMAPLPILLK
-QLPYCHI-NI-LSHSYCLHSDLIQLPCADTRLNSILGLAIVLATFGLDSLLIVVSYGLI
LYTVMGIASGEGRKKTLNTCVSHICAVLIYYVPMIGVSVMHRVA-KHASPVVHTLMSSIY
LFVPPVLNP-IIYSVKTRPIQQGIAN---LFSCKKGSI.---------------------
----------------------------------------------
>GA_x6K02T2PBJ9-6737723-6738670
------------------------------------------------------------
-----------------------MS---------------------------EV------
--TN-------------T-THGPFYFILTGIPGFED-IHLWISIPFFCLYTISIMGNTTI
LTVIRTEPSL-HEPMYLFLSMLALTDLGLTLTTLPTVMQVLWFNIREISFEACFAQVFFL
HGFSFMESSVLLAMSFDRYVAICRPLHYASILTSEVIARIGLAIICRCVLAVLPSLFLLK
-RLPFCHS-HL-LSHSYCLHQDMIHLVCADIRVNRWYGFALVLLIIVLDPLLIVLSYALI
LKSVLNTATWTERLRALNNCLSHMLAVLVLYVPMVGVSMTHRFA-KHASPLVHVLMANIY
LLAPPVMNP-IIYSVKTKQIRQGITR---LLLQRKVH.----------------------
----------------------------------------------
>GA_x6K02T2PBJ9-6713641-6714588
------------------------------------------------------------
-----------------------MS---------------------------EV------
--TN-------------T-THDPFYFILTGIPGFED-IHLWISIPLFCLYTISIMGNTTI
LTVIRTEPSL-HQPMYLFLSMLALTDLGLTLTTLPTVMQLLWFNIREISFEACFAQFFFL
HGFSFMESSVLLAMSFDRYVAICRPLHYASILTSEVIARIGLAIICRCVLAVLPSLFLLK
-RLPFCHS-HL-LSHSYCLHQDMIHLVCADIRVNSWYGFALVLLIIVLDPLLIVLSYALI
LKSVLNTATWTERLRALNNCLSHMLAVLVLYVPMVGVSMTHRFA-KHASPLVHVLMANIY
LLAPPVMNP-IIYSVKTKQIRQGITR---LLLQRKVH.----------------------
----------------------------------------------
>GA_x6K02T2PBJ9-6691078-6692032
---------------------------------------M---------------KNYNS
S-----------------------------------------------------------
-----------------L-GFLPTTFILVGIPGLET-EHIWISIPFCLMYFIIFLGNGTI
LHVIRTDASL-HQPMYLFLAMLALAEVGVSASTLPTVLGIFLFDTSEITFEACLLQMFFI
HSFSIMESAVLLAMSVDRFVAIYSPLRYTTILTLPRIFGTGAVIGLKSVILMAPLPILLR
-RLPFCGH-NA-LSHSYCLHPNLIHLPCGDISIDNIYGLFIVTSTFGLDSLLIVVSYGLI
LHTVLGIATGDGRRKALNTCGSHVCAVLAYYVPMIGLSMVHRFA-HHVSPLLQTMMANAY
LFFPPSHQP---HCLQHQNQGDPSWHCSNAVREEVQSL----------------------
----------------------------------------------
>GA_x6K02T2PBJ9-6681230-6682168
------------------------------------------------------------
-----------------------------------------------------------M
-FNS-------------S-QFTPKYFLLTGFPGLEA-WYPWLIFPFCFTYTIGIMGNTLI
LAVIRKNSSL-HQPMFLFLAMLAFSELGVSASTLPTVLSIFLLGANKICFEACLLQMFSI
HSFSIMESGVLLAMSVDRFVAIYNPLRYTAILTLPRIAGTSLTLGLKSLLLMFPLPFLLK
-RLPFCGH-NV-LSHSYCLHSDLIQLPCGDTRPNSILGLCIVTSTFGLDSLLIVVSYVLI
LYTVLNITSGEGRRKALNTCVSHMCAVLVYYVPMISVALVHRFM-KHAVPAVRLLLANIY
LLVPPMLNP-IIYSAKNRQIRQGLIQ---LFLQRKY.-----------------------
----------------------------------------------
>GA_x6K02T2PBJ9-6671256-6672209
---------------------------------------M--------------------
----------------------KVS---------------------------IP------
--PR-------------A-NFSYAIFLLTGFPGLEW-AHHWISLPIFMGYFVAIMGNATI
LHLVRTDPSL-HQPMYYFLAILAVTDLGLCMSTLPSVLGVLWFDARMVGLVPCVLQQHFL
HSFSFMESAVLFAMALDRLIAIRFPLRYASVLTGPRVALIGTVLGMRSAAITAAPSLHLL
-TFDYCHP-GA-LSHAYCLHQDMIRLACSDTRFNRLYGLCIIMLAMGSDVLFILLSYAVI
LRTVLAIASAGERLKALNTCVSHILAVLCFYVPVLGLSIVHRFG-QHTSPLVHILMGTVS
VLFPPVMNP-VIYSIKTQQIRRAIVK---VISLGKIQ.----------------------
----------------------------------------------
>GA_x6K02T2PBJ9-6662699-6663658
------------------------------------------------------------
------------------------M---------------------------VL------
--SN-------------I-THFSPMFYLSGFPGLEA-IEHWIFIPFFLMYLVAISGNCLI
LIIIKTSPRL-HTPMYYLLSLLALTDLGLSVSTLPTMVGIFWFNYHGIYFGACQIQMFCI
HSFSFMESAVLLVMSFDRFVAICHPLRYSSIITVQRVMRAGLCVILRGPVALIPIVLLLK
-DFPYCGP-LV-LSHSFCLHQEVIHLACVDTTFNNLYGLSLVVFTVMLDLVLIALSYGFI
LYTVAGLASQEEQIRAFQTCTSHLCAVLVFFVPMMGLSLVHRFG-KHAPPAVHLLMANIY
LFVPPMLNP-VIYSIKTKEIRKAIIR---FLGFRKVNSESWG.-----------------
----------------------------------------------
>GA_x6K02T2PBJ9-6648196-6649143
------------------------------------------------------------
-----------------------MP---------------------------SM------
--WL-------------N--ISSSPFLLTGFPGLEK-AHHLISLPLLMAYISILLGNGTL
LFLIKDDHNL-HEPMYYFLGMLAATDLGVTLTTMPTVLSVLWLNHREIGHGACFSQAYFI
HTLSIVESGVLLAMAYDRFIAIRNPLRYTTILTDTKVIKIGIGVVMRAGLSIMPIIIRLH
-WFPYCRS-HV-LSHAFCLHQDVIKLACADITFNRLYPVVVVFAMVLLDFLIIFFSYVLI
LKTVMGIASTDERAKALNTCVSHICCILVFYVTVVGLTFIHRFG-KNVPHVVHITMSYIY
FLFPPFMNP-VIYSIKTKQIQSGLLR---LFSLPCSKT.---------------------
----------------------------------------------
>GA_x6K02T2PBJ9-6634906-6633983
------------------------------------------------------------
-----------------------------------------------------M------
--WS-------------N--ISAAPFLLTGFPGLEA-AHHWISIPFFAIYISVLLGNGTL
LYLIKDDHNL-HEPMYYFLAMLAGTDLTVTLTTMPTVMAVLWVNHREIRHGACFLQAYII
HSLSIVESGVLLAMSYDRFVAICTPLHYNSILTNSRVIAIGLGVVLRGFLSLVPPILPLF
-WFSYCRS-HV-LSHAFCLHQDVMKLACADITFNRIYPVVLVALTFFLDALIIVFSYVLI
LKTVMGIASGEERAKALNTCVSHISCVLVFYITVIGLTFIHRFG-KNAPHVVHITMSYVY
FLFPPFMNP-IIYSIKTKQIQRSVLH---LLSV.--------------------------
----------------------------------------------
>GA_x6K02T2PBJ9-6620959-6620024
------------------------------------------------------------
-----------------------------------------------------M------
--WP-------------N--SSDAPFLLTGFLGLEM-IHHWISIPFFVIYFSIIVGNGTL
LFIIWSDHSL-HEPMYYFLAVLASMDLGMTLTTMPTVLGVLVLNQREIVHGACFIQSYFI
HSLAIVESGVLLAMSYDRFVAICTPLHYNSILTNSRVMKMALGALLRGFVSIVPPIMPLF
-WFPYCHS-HV-LSHAFCLHQDVMKLACADITFNLIYPVVLVALTFFLDALIIIFSYVLI
LKKVMGIASGEERKKSLNTCVSHISCVLVFYITVIGLTFIHRFG-KNAPHVVHITMSYVY
FLFPPFMNP-IIYSIKTKQIQRSILR---LLSKHSRT.----------------------
----------------------------------------------
>GA_x6K02T2PBJ9-6515150-6514170
-----M------------------------------------------------------
--------------------KVASS---------------------------FH------
--ND-------------T-NPQDVWYVLIGIPGLED-LHSWIAIPICSMYIVAVIGNVLL
IFLIVTERSL-HEPMYFFLSMLALADLLLSTATAPKMLAIFWFHSRGISFGSCVSQMFFI
HFIFVAESAILLAMAFDRYVAICYPLRYTTILTSSVIGKIGTAAVVRSFLICFPFIFLVY
-RLLYCGK-HI-IPHSYCEHMGIARLACDNITVNIIYGLTMALLSTGLDILLIIISYTMI
LRTVFQIPSWAARYKALNTCGSHICVILLFYTPAFFSFFAHRFGGKTVPRHIHILVANLY
VVVPPMLNP-IIYGVKTKQIQDRVVF---LFSSVSTCQHDSRC.----------------
----------------------------------------------
>GA_x6K02T2PBJ9-6504436-6503489
------------------------------------------------------------
------------------------M--------------------------IKF------
--NG-------------S-VFMPSVLTLVGIPGLES-VQCWIGIPFCVMYIIAMIGNSLI
LVIIKSEKSL-HIPMYIFLAILAVTDIALSTCILPKMLGIFWFHMPQISFDACLLQMELI
HSFQATESGILLAMALDRYVAICNPLRHATIFSPQLTTCLGAGALLRAFILVSPSILLIK
CRLKYFRT-TI-ISHSYCEHMAIVKLAAQDIRINKICGLLVAFAILGFDIVFITFSYVRI
FITVFQLPQKEARFKAFNTCIAHICVFLQFYLLAFFSFFTHRFG-AHIPPYVHILLSDLY
LLVPPFLNP-IVYGVKTKQIRDQVLK---MLFSKKH.-----------------------
----------------------------------------------
>GA_x6K02T2PBJ9-6494485-6493535
------------------------------------------------------------
------------------------M--------------------------IKF------
--NG-------------S-VFMPSVLTLVGIPGLES-VQCWIGIPFCVMYIIAMIGNSLI
LVIIKSEKSL-HIPMYIFLAILAVTDIALSTCILPKMLGIFWFHMPQISFDACLLQMELI
HSFQATESGILLAMALDRYVAICNPLRHATIFSPQLTTCLGAGALLRSLITTFPLILLIK
FCLKYFRT-TI-ISHSYCEHMAIVKLAAQDIRINKICGLLVAFAILGFDIVFITFSYVRI
FITVFQLPQKEARFKAFNTCIAHICVFLQFYLLAFFSFFTHRFG-AHIPPYVHILLSDLY
LLVPPFLNP-IVYGIKTKQIRDQVLK---MFFSKKPL.----------------------
----------------------------------------------
>GA_x6K02T2PBJ9-6483085-6482126
------------------------------------------------------------
-----------------------MA---------------------------TS------
--NS-------------S-TIVSSTFYLTGIPGYEE-FHHWISIPFCFLYLVGITGNCMI
LHIVRTDPRL-HEPMYYFLAMLSLTDMAMSLPTMMSLFRVLWSISREIQFNICVVQMFLI
HTFSFTESSVLLAMALDRYVAICHPLRYATILTPKLIAKIGTAALLRSSILIIPLIARLA
-FFPFCGS-HV-LSHSYCLHQDMIRLACADIRFNVIYGLVLITLLWGMDSLGIFVSYVLI
LHSVLKIASREGRLKALNTCASHICAVLILYVPMIGLSIVHRFA-KHSSPLIHIFMAHIY
LLVPPVLNP-IIYSVKTKQIREGILH---LLCSPKISSITM.------------------
----------------------------------------------
>GA_x6K02T2PBJ9-6466772-6465828
------------------------------------------------------------
------------------------M---------------------------AG------
--NA-------------T-H-HIASFFLVGIPGLEN-FHCWIGIPVCLLFALTLLGNSII
LTTVKLEPSL-HQPMYFFLCMLAMNDMCLTCSTALKMLGIFWFDEHWINFDACLTQMFFI
HTLCIMESAILVAMAFDRFVAICIPLHYTSILTMPMVIKIGLVGLGRAILMIMPCPLLIK
-RLLYYTK-YV-IHHAYCEHMAVVKMASGNTQVNRIYGILVALSVTIFDLGLIVTSYIKI
LQAVFRLSSQNARSKALGTCVAHVCTILAFYTPALFSFLTHRFG-KNVPASIHIIFAILY
LLVSPTVNP-LVYGAKTKQIRDRVVS---LLFSQKQKF.---------------------
----------------------------------------------
>GA_x6K02T2PBJ9-6457667-6458617
------------------------------------------------------------
------------------------M--------------------------PHL------
--NS-------------T-IFRPSVLTLTGIPGLES-VQFWIGIPFCIMYIIALLGNSLL
LVVIKVERSL-HEPMYLFLAMLGATDISLSTSILPKMLGIFWFHLSTIYFDACLLQMWLI
HTFQGIESGILFAMAMDRYVAICDPLRHASIFTQRLLTQIGVGVTLRAALFVAPCLFLIK
CRLKFYWT-TV-VSHSYCEHMAIVKLAAEDVHVNKIYGLFVAFSILGLDIIFITLSYIRI
FITVFKLPQKEARLKAFNTCVAHICVFLEFYLLAFFSFFTHRFG-YHVPSYIHILLSNLY
LLVPPLLNP-IVYGVKTKQIRDQVSK---ILYCNYSY.----------------------
----------------------------------------------
>GA_x6K02T2PBJ9-6394126-6393197
---------------------------------------M--------------------
------------------------------------------------------------
-----------------S-NLSTSRFVLTGFPGLEV-YYFFFAIPFSTIYAMVFLGNCMI
LHVIRTESSL-HQPMFYFLAMLALTDLCMGLSTVHTVLGILWGFLQEISLDACIAQSYFI
HGLSFMESSVLLAMSFDRYIAICNPLRYSSILTNDRILKIGVAILCRSSMLIPPVIIRLK
-FLNYCRP-HF-LSHSFCLHQDLIRMACSDIRFNSFYALSLVICTLLLDAVLILASYVMI
LHTVLSIASREERIKSLQTCVSHISAVLVFYIPIIGLTMVHRFG-KHLSPLVQVLMGNIY
ILFPPLMNP-IIYSIKTQQIRVRIQR---LFSLNGI.-----------------------
----------------------------------------------
>GA_x6K02T2PBJ9-6384836-6383883
------------------------------------------------------------
-----------------------MP---------------------------VI------
--WL-------------N--TSTYPFLLTGFPGLEK-SHHLISLPLLMAYIFILLGNGTL
LFLIKDDHNL-HEPMYYFLGMLAATDLGVTLTTMPTVLGVLWFNHREIGHGACFSQAYFI
HSFSIVESGVLLAMAYDRFIAIRNPLRYTTILTDIKVIKIGIGVVMRAGLSIMPIIIRLH
-WFPYCRS-HV-LSHAFCLHQDVIKLACADITFNRLYPIVVVFCMGLLDFLIICFSYILI
LKTVMGIASTDERAKALNTCVSHICCILVFYVTVVGLTFIHRFG-KNIPHIVHITMSYIC
FLFPPFMNP-VIFSIKTKQIQSGLLR---LFSLPYSRTRL.-------------------
----------------------------------------------
>GA_x6K02T2PBJ9-6362863-6361910
------------------------------------------------------------
------------------------M---------------------------VG------
--NI-------------T-HQQIASFFLVGIPGLEN-VHCWIGISVCLLFVLTLLGNSIV
IATIKLEPSL-HQPMYFFLCMLAMNDMCLSSSAALKMLGIFWFDAHWINFDACLTQMYFI
HTLCIMESAILVAMAFDRFVAICIPLHYASILTTSMVIKLGLVGLMRCVLMVLPCPILIK
-RLPYYTK-YV-IPHTYCEHMAVVKLASANTLINRAYGISVALSVITVDLGLIATSYVKI
LQSVFRLSSQNARSKALGTCAAHVCTILVSYIPALFSFLSHRIG-KKVPPSVHIIFASMY
LLVPSAVNP-VVYGVKTKQIRDRVID---LFFTHKKFSEK.-------------------
----------------------------------------------
>GA_x6K02T2PBJ9-6335095-6334154
---------------------------------------M-----------TAL------
------------------------------------------------------------
--SV-------------T-NYTSSRFALTGFPGLEI-YYFWISVPFFIIYVTVFLGNCMV
LHVIRTELSL-HQPMFYFLAMLALTDLCMGLSTVHTVMGILWGFLQEISLDACIAQSYFI
HGLSFMESSVLLTMSFDRYIAICNPLRYSSILTNDRILKIGVAILCRSSMLIPPVIIRLK
-FLNYCRP-HF-LSHSFCLHQDLIRMACGDIRFNSIYGLALVISNLLVDSVLILISYIMI
LYTVLSIASREERIKSLQTCVSHISAVLVFYIPIIGLTMVHRFG-KHLSPLVHVLMGNVY
ILFPPLMNP-IIYSIKTQQIRVRIQR---LFLKGT.------------------------
----------------------------------------------
>GA_x6K02T2PBJ9-6326488-6327450
-----M------------------------------------------------------
---------------------TSST---------------------------YL------
--NH-------------T-NLRDIWYTMIGIPGLED-AHIWLSIPIFSMYIVAVIGNTFL
ILLISIEHSL-HEPMYFFLTMLALADIFLSTVTIPKVLAIFWFQDRSISFASCVSQMFFL
HFIFVTESGILLSMAFDRYVAICYPLRYTTILTPSVIIKMGIAAVTRSFFICFPLIFLVY
-RLTYCGK-SI-IRHSYCEHMGIARLACDSIKVNIYYGLIVALFSIFLDVVLIIVSYARI
LCAVYRIPSQDTRLKALSTCGSHVCVILLFYMPVFFSSLGHRFGGDSIPLHVHILLANLY
VVLPPSLNP-IIYGVKTKQIQERVVQ---LFSLNKVIC.---------------------
----------------------------------------------
>GA_x6K02T2PBJ9-6320148-6321104
-----M------------------------------------------------------
-----------------------TM---------------------------SS------
--NH-------------T-NLRDIWYTMIGIPGLED-AHVWLSIPICSMYIVALIGNTLL
IFLIFTEHSL-HEPMYLFLSMLALADIILSTVTTPKVLAIFWFQAGGISFTSCVSQMFFL
HFMFVTESAILLAMAIDRYIAICFPLRYTTILTPSVICRMGIASVTRSFLIIFPLVFLVY
-RLNYCGR-NI-IRHSYCEHMGIARLACDSIKVNIYYGMTVPLFSIGLDIMLIIISYTLI
LHTVFRIPSQNARRKALGTCGSHVCVILLFYTPSLFTFFAHRFGGHTIPRHMHILFANLY
VVVPPALNP-IIYGVKTKQIQDRFFQ---LFSFTKACF.---------------------
----------------------------------------------
>GA_x6K02T2PBJ9-6306819-6307775
-----M------------------------------------------------------
--------------------ATSST---------------------------TL------
--NY-------------T-NVRDIWYTMIGIPGLEY-AHIWISIPICSMYIVAIAGNALL
LFLIITERSL-HEPMYLFLSMLALADIFLSTVTTPKMLAIFWFRAGGISFASCVSQMFFL
HFIFVAESAILLAMAFDRYVAICYPLRYTTILTTSVIIKMGIAAVIRSFFICFPLIFLVY
-RLTYCGK-ST-IRHSYCEHMGIARLACDSIKVNIYYGVIVALFSTCLDAVLIIVSYALI
LCAVFRIPSRDARLKALGTCGSHVCVILLFYTPAFFSFFAHRFGGHSIPLHVHILLANLY
VVVPPSVNP-IIYGVKTKQIQERVIQ---VFSLGK.------------------------
----------------------------------------------
>GA_x6K02T2PBJ9-6289676-6288723
---------------------------------------M-----E---------I----
-----------------------------------------------------T------
--NS-------------S-WFQPPTLLLTGIPGLED-VQIWFCIPLCVMYLIALLGNCTI
LFVIRTTSSL-HEPQYIFLSMLAATDVGLSVSTLPTVLNVFLLNHRDIEFHSCLTQMFFI
HTFSSMESAILLAMAFDRFVAIRNSLHYTAVLTPTRIIKIGLAAVVRGVMLMIPLPILLK
-RLPFCKG-VI-LSHCYCYHPDIMKLACGPVRVNIIYGLSLVLCSFGVDSVFIVISYILI
LKTVLGIASGDGKLKALNTCVSHIFTVFIFYVPLIVLALIHRFG-TFASPLLHVTMANLF
LFLTPVLNP-LVYSLKTKQIRSAVCK---IFKVWGNLLK.--------------------
----------------------------------------------
>GA_x6K02T2PBJ9-6284902-6285843
------------------------------------------------------------
-----------------------MS---------------------------EF------
--NT---------------TFQPSVFILTGLRGLVG-ARLWLGPLLSLMYITTLAGNCTV
IYLVRTERSL-QEPQYQFLSMLAGADIVLSVSTLFSVLKVFIFDLYEIAFDSCLAQLFFI
HTSSSMGSGILLAMAFDRFVAISHPLQYTTILTNSRVTRMGLAAFLRGVALMMPLPILLK
-RLPFCKG-QL-LSYSYCIHPNVMKLACGQVKINIFYGLVLVIFSFGVDFLLIAISYALI
FQAVMGIASREGQMKALNTCLSHIFIVFIYYGPLLAITVMHRIS-RRSSPIAHAVLGNIY
LFMPPMLNP-IVYSLKTKQIRSALRK---SLKIQRR.-----------------------
----------------------------------------------
>GA_x6K02T2PBJ9-6275524-6276477
------------------------------------------------------------
-----------------------MS---------------------------DV------
--NT---------------TSNWPTFSFIGIPGLEA-AHMWISIPFCLLYLVALGGNVLL
LLLVRAEQNL-HEPQFYFLAMLALTDLGLSLSTMPSVLAIFWFDVHNVGLDACLTQMFFI
HTLSSVESGVLVAMAFDRLVAICAPLTYTRILNHQTVLCLSGAALIRGATLLAPLPFFLR
-TFPFCGA-NI-LSHSYCYYPDMLNLACGDVTFSSVYGLVCVLCTFAVDVIFILVSYMKI
LGTVMKLGIQDRNWKSLQTCVCHLCTVLVFYLPLISLAVLHRYT-QETSPILYTTMSNAY
LLMTPLLNP-LVYSLKSRQIQAALRK---RFGVQRVVAGE.-------------------
----------------------------------------------
>GA_x6K02T2PBJ9-6251685-6250741
------------------------------------------------------------
-----------------------ML---------------------------HV------
--NI-------------T-NTIFSTFLVTGIPGLEA-VYIWIAIPFCAMFLITMVGNMTI
IIVIWHEQTL-HVPMYLFLAMLASSDLGLSLFTFPTLLRIFLLNDRELTTTACFTQMFFI
HTFQDLESAIILAMAFDRYVAISHPLHYHSILTDTVIAKIGLAIVVRTLTVQVPLPILLK
-RLYFCHS-NV-LSHSYCLHPDIIKLSCSSTTVNSIFGLFVVLSTMGLDFLLILLSYALI
LKTVLNMASHSGRLKALNTCISHLCAVVLFFTPMICLSMLHRFG-PRLPSHVYVTLANMH
FLIPPVMNP-IVYVVKTKQIRDKIQK---LFIRKATK-----------------------
----------------------------------------------
>GA_x6K02T2PBJ9-6236637-6235666
------------------------------------------------------------
-----------------------ML---------------------------HV------
--NI-------------T-NPIFSTFLVTGIPGLEA-VYIWIAIPFCAMFLITMVGNMTI
IIVIWHEQTL-HVPMYLFLAMLASSDLGLSLFTFPTLLRIFLLNDRELTTTACFTQMFFI
HTFQLLESAIILAMAFDWYVAISHPLHYHSILTDTVIGKIGLTIVGRTLTLQVPAPILLR
-RLYFCSS-NV-LSHSYCLHPDIIKLSCSSTTVNSIFGLFVVLSTLGLDFLLILLSYALI
LKTVLNMASHSGRLKALNTCISHLCAVVLFFTPMICLSMLHRFG-PRLPSHVYVTLANMH
FLIPPVMNP-IVYVVKTKQIRDKIQK---LFIRKATKKAQAASIT.--------------
----------------------------------------------
>GA_x6K02T2PBJ9-6221839-6220892
------------------------------------------------------------
------------------------M---------------------------AI------
--SK-------------HSNASSFFFILMDLPGLET-SHCWTAIPICLIYVLSVLGNITI
MHIVKSVPSL-HTPMYLFLSMLSMADLGLSASTLPSMVAVFLLGQRMIGAVACFMQLFFI
HTFSVIESAVLLAMAFDRCVAIREPLRYATILTTRRIGAIGLAVVIRSAALHLPLPVLLG
-RLTFQPV-SA-LSHSYCVHPDVLRLSCSSTLVNSGFGLFVMLSTLGMDAVLILLSYVLI
LKTVLSIASNAERLKAFNTCISHICAVLLFYTPLVSLSMIHRFGKKKLPAQVYMLLSYLH
FLMPPMLNP-IVYSVKTKEIRVRILK---MLHPKKH.-----------------------
----------------------------------------------
>GA_x6K02T2PBJ9-6207735-6206776
------------------------------------------------------------
-----------------------------------------------------M------
--SY-------------S-NHSSTSFFLTGLPGLET-VYLWLSIPLCTMYIASLAGNGLI
LWVVKSEPSL-HQPMYYFLSMLAVTDLGLSVSTLPTMLTIYMMGVSEVALDMCLAQLFFI
HTFSIMESSVLLTMAFDRVVAISSPLHYATILTNPRVASLGMVILVRSIGLHIPAPIMLK
-KLPYCQK-RH-LSHSYCLHPDVMKLACTDTRINSAYGLFVVLSTLGVDSVLIVLSYGLI
LYTVLSIASKTERLKALNTCVSHICSVLLFYTPMIGLSMIHRFG-KWASPCSRVLLSYLH
FLTPPVLNP-VVYTIKTKQIRQRIWC---IFRCGGRSIGHIQGH.---------------
----------------------------------------------
>GA_x6K02T2PBJ9-6191595-6192545
------------------------------------------------------------
------------------------M---------------------------VN------
--DT-------------T-HHYISFFYLVGIPGFEN-FHYLISIPVCLLFVLTLLGNSVV
IATIKLEPSL-HQPMYFFLCMLAMNDILLTCSTSLKMLGIFWFNEHWIEFDVCLTQMYFI
HTLCIFESAILVAMAFDRFVAICIPLHYATILTTAMVIKLGVVGLSRALLMVLPCPLLIK
-RLPYYTG-YI-IPHTYCEHMAVVKLASANTFINRAYGISAALSVITLDVWLIAASYIKI
LQAVFRLSSQNARSKALGTCAAHVCTILAFYTPALFSFLTHRIG-KNVPPSVHIILASMY
LLVPPTVNP-LVYGVKTKQIRDRVLS---LFSHLKIAEY.--------------------
----------------------------------------------
>GA_x6K02T2PBJ9-6182881-6181898
------------------------------------------------------------
-------------------PHLSFI---------------------------EL------
--NT-------------T-PTQLTFFLLTGVPGLED-IQIWMSIPFSFMYVLAVLGNVLV
MAVVVYDRSL-HEPMYLFLAMLAFNDVLLCTVTVPQMLLIFWQGPLEATFPACLTQMFFV
HALFLSESAVLLAMAFDRYVAICIPLHYTSLLTSSIIGKVGLVLIARSVAVVTPGVLLIL
-RLDFCRS-NI-IHHTYCENMGIAKLACNSFTLNSIYGLSAALLTTGLDFVFISLSYWLI
LKTVLQLPSKEARTKAFGTCGAHICVILIFYTLAFFSFFTHRFG-HHVSRHTLILLANLY
LLIPPTMNP-IVYGIKTKEIRMRVVG---TCSQTLFKSNETAKNR.--------------
----------------------------------------------
>GA_x6K02T2PBJ9-6173009-6173968
------------------------------------------------------------
-----------------------MA---------------------------PS------
--NS-------------S-VSVSSTFYLTGIPGYEE-FHHWISIPFCLIYIIGVTGNCSI
LHIVRTDPKL-HEPMYYFLAMLSLTDMAMSLPAMVSLFRVLWSISREIQFNICVVQMFLI
HTFSFTESSVLLAMALDRYVAICHPLRYATILTPKLIAKIGIAALLRSAIPLIPLLVRLA
-FFSFCRS-HV-LSHSYCLHQDIIRLACADIRFNVIYGMVVILMLWGMDSLGILITYVFI
LHSVLRIASREGRLKALNTCASHICAVLILYVPMIGLSIVHRFA-KHSSPFVHIFMAHIY
LMVPPVLNP-IIYSVKTKQIRQGIFH---LICPHKINSSAM.------------------
----------------------------------------------
>GA_x6K02T2PBJ9-6164792-6163848
-----M------------------------------------------------------
------------------------G---------------------------PA------
--NK-------------S-QLSPSTFWLMGIPGLEH-LHVWIGIPFCSMYMVALMGNVTI
LAVVRAERTL-HEPMFLFLCMLSVTDLVLSTSTLPRMLCLFWMEAHDITFDACLAQMFFI
HSFTAMESGFFLAMAIDRYVAICDPLRHTTILTNSRIAKMGAVVVLRGVGFFSPHPILLK
-QLPYCRT-RI-IAHTYCEFIAVVKLACVDTGATKRYSLSVASVIGSCDGFFIALSYVLI
LRAVFRLPSREASLKALGTCGSHVCVILVFYSTAVFTFLTHRFG-HNVAPQIHIFIANMY
LLVPPFLNP-IVYGIRTKKIREYVLS---FLRVKFS.-----------------------
----------------------------------------------
>GA_x6K02T2PBJ9-6096387-6095449
-----M------------------------------------------------------
------------------------P---------------------------SN------
--NE-------------T-ASHPSLFHLLGIPGLEA-FHIWIAFPFFVVYLIALVGNFTI
LCVIKNEQSL-HQPMFYFLALLSFIDLGLSTSTIPKMLGIFWFNLREISFEGCLIQMFFI
HTYTGMESVVLLAMAIDRFVAICYPLRYTSVLTNKVVAVMASVVIGRPVLLVIPFCPLLK
-RLPFCGH-YI-IPHTYCEHMGIARLACANIRINIIYGLFTIAALI-FDLILIAFSYAWI
LQAVFRLPSRDARHKALSTCGSHVCVILAFYTPAFFSFMTHRFG-RNVPRYIHILLANLY
VVVPPCLNP-VIYGVRTKQIREGVLK---IFVKKE.------------------------
----------------------------------------------
>GA_x6K02T2PBJ9-6068534-6067590
-----M------------------------------------------------------
------------------------G---------------------------PA------
--NK-------------S-QLSPSTFWLMGIPGLEH-LHVWIGIPFCSMYMVALMGNVTI
LAVVRAERTL-HEPMFLFLCMLSVTDLVLSTSTLPRMLCLFWMAAHDITFDACLAQMFFI
HSFTAMESGFFLAMAIDRYVAICDPLRHATILTHSRIAVMGAVVVLRGVGFFSPHPILLK
-QLPYCRT-RI-IAHTYCEFMAVVKLACLEIGATKRYSLGVAFGIGSCDCFFIAISYVLI
LRAVFRLPSREASLKALGTCGSHVCVIVVFYSTAGFTFLTHRFG-HSVAPRTHILIANMY
LLVPPFLNP-IVYGVRTKKIRDYVLN---TLKVKGS.-----------------------
----------------------------------------------
>GA_x6K02T2PBJ9-6056235-6055291
------------------------------------------------------------
-----------------------MP---------------------------SC------
--NN-------------S-IPQPLIFILAGIPGLES-SHGWFSISFFLIFVVTIIGNVTI
LHIIWIEKTL-HEPMFLLLATLSVVDLCLVTVTVPRMLGIFWLNAKEISLEACLTQMFFI
PSFYVMESGILLAMAFDRFAAIWYPLRYTTILDSNMLVKMALAILARAVAVVTPAPILTK
-RLERFQT-QV-ISYSYCAYMAVVMIACGDISNHIVYGLMVIVASVGIDLLLVILSYTLI
LRAVFHIPSWQARSKALSTCGSHLCVIGLFYSPVVFSVLSQILG-YHMAPYLQIIIDNLY
FLVPPMVNP-LIYAVRTKQIRERVLR---ILNCERK.-----------------------
----------------------------------------------
>GA_x6K02T2PBJ9-6047402-6048349
------------------------------------------------------------
------------------------M--------------------------GYT------
--NL-------------S-YLNPGTVILIGIPGLEH-VQFWIGFPFFVVCLVALLGNLFL
LIIIPTERSL-HQPMYIFLAVLAATDLGLCLAIAPKMLAIFWFGSCSMAFDACLTQLFFI
HALQGMESGVLLAMAFDRYVAICDPLRHTAVLTPLFLLRVVLVVAIRATVLVGVLPILLK
-RLQWFHS-VV-IVHSYCEHMAVVKLAAEDVRINKSYGLFVAFAILGFDMIFVFISYILI
FRAVFRLPQKEARSKAFNTCTAHIVVFLEFYILAFFSFFSHRFG--HVSPYVHILLSTIY
LLLPPALNP-IVYGVKTKEIRKWVVQ---IFVLKSNTQ.---------------------
----------------------------------------------
>GA_x6K02T2PBJ9-6037823-6038782
------------------------------------------------------------
------------------------M----------------------LSSLKTN------
--NV-------------T-YLNPGTVILIGIPGLEH-VQFWIGFPFFTVCLVALLGNIIL
LIIIPAEHSL-HQPMYIFLAVLAATDIGLCAAIAPKMLAIFWFRAYSMAFDACLAQLFFI
HTLQGMESGILLAMAFDRYIAICDPLRHTSILTPSILGRMIVVVVIRAVVLVGLLPILIK
-RLHHFRS-IQ-IAHSYCEHMAVVKLAADDVQVNKICGLFVGFSVLGFDMVFIIISYALI
FQAVFRLKQKEARLKAFNTCTAHIFVFLEFYILAFFSFFSHRLG--HVVPSTHILLSTIY
LLLPPALNP-IVYGVKNMVIRKRVAQ---IFFLDHAHQ.---------------------
----------------------------------------------
>GA_x6K02T2PBJ9-6029614-6030561
------------------------------------------------------------
------------------------M--------------------------NTN------
--NV-------------T-YLNPGTVILIGIPGLEH-VQFWIGFPFFTVCLVALLGNIIL
LIIIPAERSL-HQPMYIFLAVLAGTDIGLCAAIAPKMLAIFWFRAYSMAFDACLAQLFFI
HTLQCMESGILLAMAFDRYIAICDPLRHTSILTPSILGRMIVVVVIGAVVLVGLLPILIK
-RLHHFWS-IQ-IAHSYCEHMAVVKLAADDVQVNKICGLFVGFSILGFDMVFIIISYALI
FQAVFRLKQKEARLKAFNTCTAHIFVFLEFYILAFFSFFSHRFG--HVVPSTHILLSTIY
LLLPPALNP-IVYGVKNMVIRKRVAQ---IFFLDHAHQ.---------------------
----------------------------------------------
>GA_x6K02T2PBJ9-5935234-5936169
-----M------------------------------------------------------
------------------------L---------------------------LS------
--ND-------------T-QFHPSSFLLLGIPGLES-HHTWIGFPFCAVYLIALLGNFTI
LLVIKTESSL-HQPMFYFLAMLATIDLGLSTATIPKMLGIFWFSFRVILFGACLTQMFFI
HNFTGMESAVLLAMAYDRYVAICNPLRYSTILTNKAVFMIGLGVLVRSFLSVIPFVFLIL
-RLPFCGN-NV-IPHTYCEHMGLARLSCANIKVNIIYGLGAISILF-FDIIAIALSYAQI
LRAVFRLPSREARIKSLSTCGSHVCVILAFYTPALFSFMTHRFG-RNVPRYIHILLANLY
VVVPPMLNP-VIYGVRTKQIYDRVKK---IFLQK.-------------------------
----------------------------------------------
>GA_x6K02T2PBJ9-5927412-5928362
-----M------------------------------------------------------
------------------------S---------------------------IY------
--NK-------------S-DVHPSTFILIGIPGLEA-AHMWISIPFCMVYVLALMGNSSL
LFIIKTDSSL-HEPMYLFLCMLAVADLVVCTTAVPKLLSLFWFHDGEIRFEACLTQIFLI
HSCSTMESGFFLAMAFDRYVAICNPLRHSAILTHTVTGGIGLAVVIRGIALLSPHPFLLR
-WLPYCKT-NI-ISHTYCEFMALIKIACAETSIRRAYSLIVAFLTGGVDFILIICSYVLI
LNTVFHLPTKDARLKTLGTCGSHVCVILVSYTPAFFSFLTHRFG-HKVAPQVHIFVANIY
LLVPPMVNP-IIYGVRTKKIRNRFLK---VFRFSKHTN.---------------------
----------------------------------------------
>GA_x6K02T2PBJ9-5902266-5903204
-----M------------------------------------------------------
------------------------T---------------------------IH------
--NN-------------RSVSHPDTFFLIGIPGLEE-IHAWISLPFCCIYLVALMVNTMI
LVVIKTERSL-REPMFYFLAILSSVDLALSTTSVPRMLGIFWFDAHEINFGGCVAQMFLI
HAFTGMEAEVLMAMAFDRYVAICAPLHYTTILTSRVLMGISICVVIRPALFICPMVYLIY
-RLPFCQA-HV-IAHSYCEHMGIAKLSCGDIHINAVYGLFVVSLFL-LNLVLIGISYGYI
LRAVFRLPSQDARLKALSTCGSHVAVLCVFYIPSVFSFLTHRFG-HNIPHYIHILVANLY
LVIPPSLNP-IIYSVRTKQIREHVLH---IFTKR.-------------------------
----------------------------------------------
>GA_x6K02T2PBJ9-5889409-5888465
-----M------------------------------------------------------
------------------------L---------------------------TY------
--NK-------------T-NVHPSTFILIGIPGLEA-AHMWISIPFCMGYILALVGNSSL
LFIIKTDSSL-HEPMYLFLCMLAVADLVVCTTAVPKLLSLFWFHDGEIRFEACLTQVFLI
HSCSTMESGFLVGMAFDRYVAICNPLRHSAILTRTVTGAMGLAIVLRGAAFLSLHPFLLR
-WLPYCKT-NI-ISHTYCEFMALIKIACAETSIRRAYSLIVAFLTGGVDFILIICSYVLI
LNTVFHLPSKDARLKTLGTCGSHVCVILVFYTPAFFSFLTHRFG-HKVAPHVHILVANMY
LLVPPMLDP-IIYGVRTKKIRDRFLK---LFLFQRV.-----------------------
----------------------------------------------
>GA_x6K02T2PBJ9-5871256-5870303
-----M------------------------------------------------------
------------------------I---------------------------LP------
--ND-------------T-QFHPSTFLLLGIPGLES-LHIWIGFPFCVVYMIALLGNLTI
LFVIKTESSL-HQPMFYFLAMLATIDLGLSTATIPKMLGIFWINLREILFEDCLIQMFFI
HKFTLMESTVLLAMAYDHYVAICIPLRYSTILTNKVVSMIGIAVLVRAIIFVIPFIFLIL
-RLPFCGH-HI-IPHTYCEHMGLARLSCASVKANVIYGLCAICNLL-FDIVAIVLSYIQI
LRVVFHLPSREARLKSLNTCGSHVCVILAFYTPALFSFMTHRFG-RNVPRYIHILLANLY
VVVPPMLNP-VIYGVRTKQIYDRVKK---ILLQVRGKEKE.-------------------
----------------------------------------------
>GA_x6K02T2PBJ9-5836380-5835439
---------------------------------------M----S------I--------
-----------------------------------------------------F------
--NL-------------S-VTEVSTFHLVGFPGMES-AHIWIFIPICLLYTVAILGNCTI
LFFIKSEPSL-HEPMYYFLSMLALSDLGLSISSLPTMLKVFLFNSPDISPNECFAQEFFI
HEFSAMESSVLLIMSFDRYIAICNPLRYTSILTSARVLQIGLAFSLKNVLLILPFPVTLV
-RLRYCKK-NL-LSHSYCLHQDVMKLACSDNKFNVIYGLFVALTGI-LDITFIFMSYALI
LRAVLGIASQRERLKVLSTCVSHICAVLIFYVPVISLAVIYRLA-SRSSPISKILMADIF
LLVPPVMNP-IIYCVKSQQIRNVILE---KLCQKQS.-----------------------
----------------------------------------------
>GA_x6K02T2PBJ9-5809085-5810035
------------------------------------------------------------
----M---QDN-----------TEF---------------------------LS------
--NF-------------T-SK-LSTFLLTGIPGLES-AHGWISIPFCCLYATALSGNSMI
LFIIVTQHSL-HEPMYYFLSVLSATDLGLTFSTMSTTLRILWFQANEISLDLCIVQMFFL
HGFTCTESGVLVAMAFDRYVAICKPLRYTMILTNSRIIQIGFLVIMRTLLLIIPLLLLLK
-PVSFCKR-NT-LSHSYCYYPDVIKLACSDTRANNICGLVDLILTTGLDIPCIVLSYILI
IRSVLNIASSEERHKAFSTCVSHIAAVAVFYIPMFSLSLVHRYG-RSVPKVVHTMMANVY
LLLPPVLNP-IIYSVKTKQIRKAILS---LLFAK.-------------------------
----------------------------------------------
>GA_x6K02T2PBJ9-5796876-5797820
------------------------------------------------------------
------------------------M---------------------------LA------
--SR-------------NSSSHSTFFILLGIPGLEN-YQFWVAFPFCVMYIVAVTGNITI
LHIIRIDHTL-HEPMYLFLAMLATTDLVLSSSTQPKMLAILWFHDHKIEYHACLIQVFFI
HAFSSVESGVLMTMALDRYVAICFPLRHSSILTTSAVIKLGAVVMVRGLLWVSPFCFMVS
-RMPFCPN-KI-IPQSYCEHMAVLKLVCADTRVNRGYGLFVAFSVVGFDIIVISVSYVMI
LRAVLRLPSGEARLKAFGTCASHIGVILTLYIPALFTFLTHRFG-HHVPRVVHIMFANVY
LLVPPMLNP-IIYGVRTKQIRDRVTR---GFCVKGS.-----------------------
----------------------------------------------
>GA_x6K02T2PBJ9-5762668-5763618
------------------------------------------------------------
----M---QDN-----------TEF---------------------------LS------
--NF-------------T-SK-LPTFLLTGIPGLES-AHGWISIPFCCLYATALSGNSMI
LFIIVTQHSL-HEPMYYFLSVLSATDLGLTFSTMSTTLRILWFQANEISLDFCIVQMFFL
HGFTCTESGVLVAMAFDRYVAIYKPLRYTMILMNSRIIQIGFLVIMHTLLLTVPLLLLLK
-PVSFCKR-NT-LSHSYCYHPDVIKLACSDTRANSICGLVDLILTTGVDIPCIVLSYILI
IRSVLNIAFSEERHKAFSTCVSHIAAVAVFYIPTFSLSLVHRYG-RSVPKVVHTMMANVY
LLLPPVLNP-IIYSVKTKQIRKAILS---LLFAK.-------------------------
----------------------------------------------
>GA_x6K02T2PBJ9-5752857-5753801
------------------------------------------------------------
------------------------M---------------------------LA------
--SR-------------NNSSHSTFFILLGIPGLEN-YQFWVAFPFCVMYIVAVTGNITI
LHIIRIDHTL-HEPMYLFLAMLATTDLVLSSSTQPKMLAILWFHDHKIEYHACLIQVFFI
HAFSSVESGVLMDMALDRYVAICFPLRHSSILTTSVVIKLGVAVMVRGLLWVSPFCFMVS
-RMPFCPN-KV-IPQSYCEHMAVLKLVCADTRVNRGYGLFVAFSVAVFDLAVISVSYAMI
LRAVLRLPSGEARLKAFGTCASHIGVILTLYIPALFTFLTHRFG-HHVPRIVHIMFANVY
LLVPPMLNP-IIYGVRTKQIRDRVTQ---AFCGKGS.-----------------------
----------------------------------------------
>GA_x6K02T2PBJ9-5696486-5695545
---------------------------------------M-----------AI-------
-----------------------------------------------------L------
--YN-------------S-SLQKATFFLTGFQGLEE-FHGWISIPFCSIYLIVILGNLTI
LHVIRTDATL-HEPMYYFLAMLALTDLGLCLSTLPTVLGIFWFDAREIGIPACFTQLFFI
HTLSLVESSVLLSMSFDRYVAICNPLRYSTILTPRRIVKMGLSSVLRSALLILPLPFLLK
-RFHYCRS-HV-LAHAYCLHLEIMKLACSSIIVNHIYGLFVVACTVGVDSLLIFLSYTLI
LHAVLGKASRQERLRALNTCISHICAVLLFYIPMIGLSLVHRFG-EHLPRIVHLLMSYVY
LLVPPLMNP-IVYSIKTKQIRQRIIK---KFEFIK.------------------------
----------------------------------------------
>GA_x6K02T2PBJ9-5685322-5684384
---------------------------------------M-----------TPGP-----
-----------------------------------------------------L------
--GN-------------G-S-MSSTFLLSGIPGLEH-MHIWISLPLCLMYLVSILGNCTI
LFIIKTEPSL-HEPMYLFLSMLALTDLGLSLCTLPTVLGIFWVGARDISHDACFTQLFFI
HCLSFLESSVLLSMAFDRFVAICRPLHYASILTHTVIVRIGLASLGRSVALIFPLPFMLK
-RFPYCGS-LV-LSHSYCLHQEVMKLACADIKANSIYGMFVIVSTVGVDSLLILFSYALI
LRTVLSIASRAERLKALNTCVSHISAVLLFYTPMIGLSVIHRFG-KQAPHLVQVVMGFVY
LLFPPVMNP-IVYSVKTKQIRDRVAH---AFCN.--------------------------
----------------------------------------------
>GA_x6K02T2PBJ9-5666843-5665908
---------------------------------------M----S------V--------
-----------------------------------------------------L------
--NS-------------S-EIEITTFFLIGIPGLEY-AHAWISIPICLMYLVAILGNCTI
LFVIRTEPSL-HAPMYYFLSMLAISDLGLSLSSLPTMLRIFVFNATGISPNACFAQEFFI
HGFTDMESSVLLIMSFDRFLAIRNPLRYSSILTSARVAKMGLVFLIKSMLLVLPFPFTLK
-RLAYCQK-SL-LSHSYCLHQDVMKLACSDNTVNFFYGFFVALCMM-SDSMFIAVSYIFI
LKTVMGIGSHKERLKALNTCVSHICAVLIFYVPIIALASMHRFG-KHKSPMAMILIADIF
LLVPPLMNP-IVYCVKTRQIREKVLG---KLGLK.-------------------------
----------------------------------------------
>GA_x6K02T2PBJ9-5659738-5660748
------------------------------------------------------------
----------------------MLI---------------------------FN------
--NT-------------T-SPSSSSFLLTAFPGLEL-AHVWISIPVCGLYTIALLGNSII
LFVIIIERSL-HKPMYYFLSMLSVVDLGLTITTLPTVLGVLWFHAREISIKVCLIQMFFV
HGFSFLESSVLVAMAFDRYLAICSPLKYATFLTDMMSFVIGLIICIRQVVFMFPSVMAVK
-SVSFQGG-QE-LSHPFCFHPDIIKFTYTNPWISSFWGMFLQLYLNGTDLLFILFSYVLI
LRTVLNIVAPQKQQKALSTCVCHICAVTIFYVPMITLSVAHRLF-SSTPRVICSILGNMY
LLLPPVLNP-IIYSLKTKVIRQAIFQ---LFRFKDARGYSMRSLRGRWARRRQFSST.--
----------------------------------------------
>GA_x6K02T2PBJ9-5638785-5639741
------------------------------------------------------------
-----------------------MA---------------------------DH------
--NH-------------S-QSQHLYFILTGIPGLEQ-KYYWMAFPLGAIYVIALFGNGVI
ISTIKSESSL-HIPMYYFLCMLAFADMGLTLCTLPSMLGIFWFNYKFITFDGCLVQMYFI
HTFSAIESGVLVAMAIDRVIAIWSPLRYGTILTNGVVCKIGMLILSRAVCVVFPVPFLIK
-RLPFYRS-NI-LSHSFCLHQDVMRLACASTRVNSLYGLIAVIFTKGSDSLSILISYVFI
LRTVMAIASGEGRLKALNTCVSHICAVLIFYVPLIGVSVIHRFG-KHLSPLTHALMANAY
LLVPPVLNP-IVYTVKTKEIRKKIIQ---IFIRTKITTEG.-------------------
----------------------------------------------
>GA_x6K02T2PBJ9-5620890-5619922
------------------------------------------------------------
------------------MSPLSAQ---------------------------DT------
--SN-------------ISSLMAPTFLLVGLPGLEA-APSWWSVPLITIYLFSAFGNGTI
LWIIALEPTL-HRPMYFFLFLLSVSDVGLATVLMPTLLGLAFADAHTVPASACLLQMFFI
HVFSVMESSVLLAMAFDRAVAICRPLHYPVLLTNGVIRKIAVAIAFRCLSLHLPLPILLA
-RMPYCRP-QV-LTHSYCLHPDMARLACPEAW-GAVYSLVVVLSAMALDPLLIFFSYGLI
GRALQGVGSAEDRWKAGQTCAAHLSAVLLFYIPMILLALIDRFK-LPLPPPAHTLLSYVH
FLLPPLMNP-VLYSVKMKEIREKILK---RLLPTKVGCA.--------------------
----------------------------------------------
>GA_x6K02T2PBJ9-5611412-5612350
---------------------------------------M-----------I--------
-----------------------------------------------------L------
--NT-------------S-EVEISSFLLIGIPGFEH-MHIWISIPICLMYLTAILGNCTI
LCVIRTEPSL-HEPMYYFLSMLAFSDLGLSFSSIPTMLRIFLFNAMGISTDACIAQEFFI
HGFTDMESSVLLIMSFDRFVAIRHPLRYSAILTSSRVVQIGLAFSVKSILLVLPLPFTLK
-RLRYCNK-RL-LSHSYCLHQDVMKLACSDNRVNFYYGLFVALCMM-SDSVFIAVSYVFI
LKTVLGIASHGERLKALNTCVSHICAVLIFYVPIITLATMHRFA-KHKSPLAMILIADAF
LLVPPLMNP-IVYCVKTRQIRVKVLE---KLGLHSK.-----------------------
----------------------------------------------
>GA_x6K02T2PBJ9-5599295-5598351
------------------------------------------------------------
------------------------M---------------------------VA------
--SS-------------NSSSHPLFFMLLGIPGLEN-YQFWIAFPFCVMYIVALTGNITI
LYIIRIDHTL-HEPMYLFLALLAITDLVLSSSTQPKMLAILWFHSHEIEYNACLIQVFFI
HAFSSVESGVLMTMALDRYVAICFPLRHSSILTTSVVIKLGAAVMVRGLLWVSPFCFMVS
-RMPFCPN-KV-IPQSYCEHMAVLKLVCADTRVNRGYGLFVAFSVVGFDIIVISVSYVMI
LRAVLRLPSGEARLKAFGTCASHVCVILAFYIPALFTFLTHRFG-HHVPRVVHIMFANFY
LLVPPMLNP-IIYGVRTKQIRDRVIR---GFRRKDP.-----------------------
----------------------------------------------
>GA_x6K02T2PBJ9-5588278-5589228
------------------------------------------------------------
----------------------MLI---------------------------LN------
--NT-------------H-SQ-LPTFLLTGIPGLRA-AQVWISIPFCLLYVIALSGNSMI
LLVIVREQSL-HEPMYYFLSMLSITDLSLSLCTLSTTLGVLWFEAREINLNACIAQMFFL
HGFTFMESGVLLAMAFDRFVAICDPLRYTTILTNARIAQIGTIVLIRNVAVMLPVVLFVK
-RLSFCSS-LV-LSHSYCYHVDVIQLSCTDNRINSVLGLFALFSTTGFDCPCILLSYVLI
IRSVLSIASSDERQKAFNTCISHISAVAIFYIPLISLSLVHRYG-HSAPAFVHTVMANVF
LLIPPVLNP-IIYSVKTKQIRKAILK---VLNQKQNQL.---------------------
----------------------------------------------
>GA_x6K02T2PBJ9-5560696-5559746
------------------------------------------------------------
----M---QDN-----------TEF---------------------------LS------
--NF-------------T-SQ-LPTFLLTGIPGLES-AHSWISIPFCCLYATALSGNSMI
LFIIVTQHSL-HEPMYYFLSVLSATDLGLTFSTMSTTLRILWFQANEISLDFCIVQMFFL
HGFTFIESGVLVAMAFDRYVAICNPLRYTMILTNSRIIQMGFLVIMRALLLIVPLLLLLK
-PVSFCKR-NT-LSHSYCYHPDVIKLACSDTRANSICGLVDLILTTGIDTPCIVLSYILI
IRSVLSIASSEERHKTFSTCVSHIGAVAVFYIPMFSLSLVHRYG-RSAPKVVHTMMANVY
LLLPPVLNP-IIYSVKTKQIRKAILS---LLFAK.-------------------------
----------------------------------------------
>GA_x6K02T2PBJ9-5513635-5514627
------------------------------------------------------------
----------------------MST---------------------------FQ------
--NT-------------T-AS-SIIFLLTGVPGLEA-FHTWISIPFCFLYATALSGNSLI
LFVIITQPSL-HEPMCYFLSMLSTTDLGLSISTLATMLGIFWFNAREISFNACLSQMFFI
QLFTVMESSVLLAMAFDRYVAISNPLRYASVLTDLKIAQIGVAIVTRGTLILTPMVVLLK
-RLSYCSS-HV-LHHSYCFHPDVMKLSCTDTRINSAVGLTALISTAGVDSVFIILSYVLI
IRTVLSIASPEERKKAFSTCISHIGAVAVFYIPLISLSFVHRFG-KRAPPYVHTLIANAY
LLIPPVMNP-IIYSVKTKKIRKAVLK---VFHSSMTRASLLFHRFSTLSFYE.-------
----------------------------------------------
>GA_x6K02T2PBJ9-5491151-5492095
------------------------------------------------------------
----------------------MPS---------------------------FN------
--ES-------------T-AY-PPVFFLTGIPGLET-SHTWISIPFCCLYAIAISGNSMI
LFVIITESSL-HEPMYYFLSMLSFTDLGLCLSTLVTVLGIFWFNVREISFDACIGQMFFI
HGFTFMESSVLLVMAFDRFIAICNPLRYAMILTNSRIIAVGFAIIIRGTTALVPLLLLLK
-RLSFCRS-HV-LHHSYCFHPDVMKLSCSDTRINSAFGLAIVISTAGLDSVLILLSYVLI
IHSVLCIASKEERKKAFGTCVSHLSAVAIFYIPMISLSLVHRFG-KHAPPFVHTLIANVY
LLIPPVMNP-IIYSVKTKQIRKAMLK---VFFVKPS.-----------------------
----------------------------------------------
>GA_x6K02T2PBJ9-5470572-5469628
------------------------------------------------------------
----------------------MPT---------------------------FQ------
--NT-------------T-AS-SIIFLLTGVPGLEA-FHTWISIPFCFLYATALSGNSLI
LFVIITQPSL-HEPMYYFLSMLSTTDLGLSISTLATMLGIFWFNAREISFNACLSLMFFI
KLFTVMESSVLLAMAYDRYVAISNPLRYATILTDSRIAQIGVTIVIRGTVMLTPMVALLK
-RLTFCSS-RV-LHHSYCFHPDVMKLSCTDTRINNAVGLTAMISTVGVDSVLILLSYILI
IRTVLSIASPEERKKAFSTCISHIGAVAIFYIPLISLSFVHRFG-KRAPPYVHTMIANTY
LLIPPVMNP-IIYSVKTKQIRKAVIK---VFQSKEI.-----------------------
----------------------------------------------
>GA_x6K02T2PBJ9-5459657-5458695
------------------------------------------------------------
-----------------------------------------------------M------
--SS-------------C-NFTHATFLLIGIPGLEE-AHFWFGFPLLSMYAVALFGNCIV
VFIVRTERSL-HAPMYLFLCMLAAIDLALSTSTMPKILALFWFDSREITFDACLAQMFFI
HTLSAIESTILLAMAFDRYVAICHPLRHAAVLNNTVTVQIGMVALVRGSLFFFPLPLLIK
-RLAFCHS-NV-LSHSYCVHQDVMKLAYTDTLPNVVYGLTAILLVMGVDVMFISLSYFLI
IRTVLQLPSKSERAKAFGTCVSHISVVLAFYVPLIGLSVVHRFG-NSLDPIVHVLMGDVY
LLLPPVINP-IIYGAKTKQIRTRVLA---MFKISCDKDIEAGGNT.--------------
----------------------------------------------
>GA_x6K02T2PBJ9-5441154-5440198
-----------------------------------------------------MIPSGPF
-----------------------------------------------------I------
--NI-------------S-FFQPQSFLMIGIPGLEF-AHGWISIPFSFMYTVALTGNCLI
LLAVRRTHSL-HQPMYYFLSMLALSDVGLSLSTLPSTLAVLWFDYRSIDFNACLVQMFFL
HSFSVVESSVLLAMSFDRFVAISNPLRYASVLTNNVIIRIGVAIVARATLSLFPVPFLLK
-RLNYCPG-KILLSHSFCFHADVMKLACADITVNILYGLYVVLSTVGVDSLLIVMSYSLI
LHTVMGLASPRERVRTLNTCVSHILAVLVFYIPVIGVSMIHRFG-KHLPHIVHALVAYVY
LVVPPVLNP-IIYSVKSKPIRGAMFK---VLRGKD.------------------------
----------------------------------------------
>GA_x6K02T2PBJ9-5431102-5430146
-----------------------------------------------------MISSKAF
-----------------------------------------------------V------
--NI-------------T-FFQPQSFLMTGIPGLEF-AHGWISIPFSSMYTVALTGNCLI
LLAVRRTHSL-HQPMYYFLSMLALSDVGLSLSTLPSTLAVLWFDYRFIDFNACLIQMFFL
HFFSVVESSVLLAMSFDRFVAISNPLRYASVLTNNVIIRIGVAITTRATLSLLPLPFLLK
-RLNYCPG-KILLSHSFCFHADVMKLACADITVNILYGLYVVLSTVGIDSLLIVMSYSLI
LHTVMGLASPRERVRTLNTCVSHILAVLVFYIPVIGVSMIHRFG-KHLPHIVHALVAYVY
LVVPPVLNP-IIYSVKSKPIRGAMFR---VLSRKG.------------------------
----------------------------------------------
>GA_x6K02T2PBJ9-5425951-5426904
------------------------------------------------------------
-----------------------MV---------------------------GF------
--NS-------------N-ESSATYFILIGLPGLEE-VQFWLAFPLCSLYLIAVLGNLTI
IYIVRTEHSL-HEPMYIFLCMLSGLDILISTSSMPKMMAIFWFNSTTIQFDACLVQMFAI
HSLSGMESTVLLAMAFDRYVAICHPLRHATVLTLPRVAKIGMAAVVRGAVLMAPLPVFIK
-RLPFCRS-NI-LSHSYCLHQDVMKLACADIRVNIIYGLIVIISAIGLDSLLISFSYLLI
LKTVLGL-TREAQAKAFGTCVSHVCAVFIFYVPFIGLSMVHRFS-KRRDSLLPVIMANIY
LLVPPVLNP-IVYGVKTKEIRQRILR---LFLVTTHTSDH.-------------------
----------------------------------------------
>GA_x6K02T2PBJ9-5414934-5415902
------------------------------------------------------------
---------------MPQPLVPLIA---------------------------TP------
--NG-------------S-LAHPAYFLLVGIPGLGSKIHFWLAFPLCFMYAVATLGNLAI
IFIIRVERRL-HEPMYLFLAMLSTIDLVLSSVTMPKMASLFLTGIQEIEFNICLTQMFLI
HALSAMESAVLLAMAFDRFVAICYPLRHASVLTGTTVAKIGLASLARGFVFFFPLPFLLK
-RLSYCQT-HT-VTHSFCLHQDIMKLSCTDTKVNVVYGLFIILSVMGVDSLFIGFSYILI
LRAVLELSTRGAALKAFNTCISHLCAVLVFYVPLIGLSVVHRLG--GPTSLVHVIMANIY
LLLPPVVNP-IVYGAKTKEIRSRVIR---MFSQDGR.-----------------------
----------------------------------------------
>GA_x6K02T2PBJ9-5386601-5387575
MLGPSY------------------------------------------------------
------------------------------------------------------------
--NH-------------T-MESPGTFFLLGIPGFQS-SYLWLAISLSTMYSIALLGNMLI
IIVICMDSTL-QEPMYFFLCVLAAVDIVMASSVVPKMVSIFSSGDSSISFNACFTQMYFV
HAATAVETGLLLAMAFDRYVAICKPLHYMRILTRHVMLGISVTITVRAVIFMTPLSWMLS
-HLPFCAS-NV-VPHSYCEHMAVAKLACADPMPSSLYSLIFSSIIVGSDVAFISASYSLI
LKAVFGLSSRNAQWKALSTCGSHVGVMALYYLPGMASIYVAWLGQDRVPLHTQVLLADLY
LIIPPTLNP-IIYGIRTRQIRERIWS---LLTHCFFSQCTQGS.----------------
----------------------------------------------
>GA_x6K02T2PBJ9-5375442-5376389
------------------------------------------------------------
------------------------M---------------------------NS------
--NA-------------S-QTNHHSFILTGIPGMPD-KNPWMAFPLGFLYTLTLLGNGTI
LAVVKVEQSL-HEPMYYFLCILALTDVSLSMSTLPSMLSIFWFNAPEIPFDACITQMFFI
HGFGVVESGVLVSMAFDRFVAIRDPLRYASILTHGLIGKIGLVVLARAVCVVFPVPFLIK
-RLPFCRS-NV-LSHSYCLHQDAMRLACASTRVNSLYGLIVVILTLGLDALIILFSYVLI
LKTVLGIASRAERLKALNTCLSHICAVLLFYIPLIGATMIHRFG-KHLSPVVHMFMANIY
LLLPPVLNP-IVYSVKTKQIRRRIIQ---VFRGRKNMS.---------------------
----------------------------------------------
>GA_x6K02T2PBJ9-5356887-5357840
-----M------------------------------------------------------
------------------------S---------------------------TF------
--HN-------------V-CSVPSSLWLTGIPGLET-LHIWLSIPFGSMYLVAVVGNITI
LAVVRVERSL-HQPMYFFLCMLAVIDLVLSTSTMPKLLAIFWFGAGHIGLDACLCQMFLI
HCFATVESGIFLAMAFDRYVAICNPLRHSMVLTHTLVGRLGLAAVLRGVLYIGPLPLMIR
LRLPLYKT-RV-ISHSYCEHMAVVALTCGDSRVNNVYGLSIGFLVLILDSAAIAASYVMI
FRAVMGLATPEARLKALGTCGSHICAILIFYVPIAVSSLIHRFG-HQVPPPIHTLLANFY
LLIPPILNP-IVYAVRTKQIRDRLLQ---ILKTGTKIR.---------------------
----------------------------------------------
>GA_x6K02T2PBJ9-5333671-5332712
-----M------------------------------------------------------
------------------------F---------------------------VS------
--NN-------------A-CSVPSSFWLTGIPGLES-LHMWLSIPFGSMYLVAVVGNITI
LAVVKTERSL-HQPMYFFLCMLAVIDLVLSTSTMPKLLAIFWFGACSIGLDACLVQMFFV
HCFATVESGIFLAMAFDRYVAICDPLHHTSVLTHAVVGRLGLAALLRGVFYIGPLPLLIR
LRLPFFRT-QI-IAHSYCEHMAVVTLACGDTKVNNLYGMGIGFLVLILDSIAITASYIMI
FRAVLGLSTSDARFKTLGTCGSHICAILVFYIPIAVSSLTHRFG-HNVPSHIHILLANFY
LLIPPILNP-VVYAVRTKQIRERLLH---IIKSGTQHKDM.-------------------
----------------------------------------------
>GA_x6K02T2PBJ9-5323062-5324015
-----M------------------------------------------------------
------------------------L---------------------------VN------
--NI-------------T-STHPVAFLLMGIPGLEH-LHIWISIPFCSAYTLAVLGNCTL
LFIIRVDAAL-HETMYLFLAMLAAIDLVLSSSTLPKMLSLFWFRDREINFHACLIQMFFL
HSFAIMESAMLLAMAFDRYVAICKPLHYTTILTKPLIIKIGLAAVTRAVTLMTPLPFLLR
-RFHYCRG-TV-IAHCYCEHMAVVRLACGDTRFNNIYGIAVAMFIVVLDLLFVILSYIFI
LRAVLQLASQEARYKAFGTCVSHIGAILAFYTPVVISSVMHRVA-RRAAPHVHILLANFY
LLFPPMVNP-IIYGVKTKQIRERVLG---LFLRKDLKGE.--------------------
----------------------------------------------
>GA_x6K02T2PBJ9-5307445-5306498
-----M------------------------------------------------------
------------------------Q---------------------------HT------
--NH-------------S-HQNPSSFLLMGIPGLEA-SHFWIAFPFCSMYALAVLGNMAV
LLVVRSEPSL-HQPMYLFLCMLSTIDLILCTSTVPKLLALFWANAAEIAFGACATQMFFI
HGFSAVESGILLSMAFDRYLAICRPLHYGSLLSSESVSKLGAAALLRGLGLMTPLTCLLA
-RLSYCG--RV-VAHSYCEHMAVVKLACGGTQPNNIYGITAATLVVGTDSICIAISYALI
LRAVLGLSSKEARAKTFGTCGSHLGVILLFYTPGLFSFYTQRFG-QHVPRHVHILLADLY
LVVPPMLNP-IIYGMKTKQIRDGALR---LLKRGPAQS.---------------------
----------------------------------------------
>GA_x6K02T2PBJ9-5297243-5298193
------------------------------------------------------------
------------------------M---------------------------FC------
--NT-------------S-TPGHSTFLLTGFPGLEA-SHHWVSIPINLICVVSILGNSVI
LFLIRTDPAL-HEPMFIFLSMLAASDLGLCASTFPTMVRLFWLGTRELPFDFCAAQMFFI
HAFTYVESGVLLAMAFDRFIAIRNPLHYATILPHSAVAKVGAAVLVRAILLNLPGPILLR
-RLIFPQI-ST-LSHCYCLHCDLVGLACSDTRINSLVGLVSILLSLGLDSSLIMLSYALI
LRTVLGIASPGERLKALNTCVSHLCIVLIFYLPKLGLSVLHRVE-KHSYPALAVLMANLH
FLVPPFMNP-VVYCIKSKQIRQGFLR---RFQQKRVDIS.--------------------
----------------------------------------------
>GA_x6K02T2PBJ9-5274337-5275287
-----M------------------------------------------------------
------------------------A---------------------------PF------
--NY-------------T-GTSHSVFILLGIPGLEE-QHLWISLPFFISYLVALFGNITL
ILVIIAERSL-HEPMYLFLCMLAAADLILSTTTVPKALAIFWFRAGAISLDGCVTQIFFI
HATFIAESGILLAMAFDRYVAICDPLHYSTVLSHVIIVRIGLAVVLRSFCVILPDVFLVK
-RLPFCRS-NV-LPHTYCEHMAVARFACADIRVNVWYGLSVLLSTVVLDALLILVSYGLI
LHTVFRLPSRGARQKALGTCGSHLGVISMFYLPGIFTIITQRFG-QHVPLHTHILLANVC
MLAPPMLNP-IIYGIKTRQIRERVLS---SLSSQWKLR.---------------------
----------------------------------------------
>GA_x6K02T2PBJ9-5256044-5256988
-----M------------------------------------------------------
------------------------T---------------------------TL------
--NY-------------T-VVSHTVFHLLGIPGLED-QHMWISIPFFISYITALLGNSLL
IFIILTRPSL-HGPMYLFLCMLVGADIVLSTSTVPQALSIFWFHAGEISLDRCITQLFFI
HSTFISESGILLVMAFDRYIAICYPLRYTTVLTNSLIGKIGVGIFLRSYGTIFPIIFLLK
-RLTFCKN-NI-IPHTYCEHIGLAKYACNSIRVNIWYGFSVLILTVVLDVVLIFVSYVLI
LRAVFRMPSQDARHKALNTCGSHVCIIILFYGPGIFTTLTQRFG-RHIPPHIHILLANVC
ILAPPMLNP-IIYGIKTKQIQEQMVH---VLFTNHK.-----------------------
----------------------------------------------
>GA_x6K02T2PBJ9-5216160-5215210
------------------------------------------------------------
----------------------MLG---------------------------WS------
--NG-------------TYNESYTSFLLMGFPGMQE-ARALLVLPFLSLYLVILFTNALV
IHTVASQRSL-HQPMYLLIALLLAVNICAATTVLPPMLFSFSTRFNRISLPRCLGQMFCI
YFLVSMDCNILLVMALDRYVAICYPLRYPEIVTGQLLAGLVVLAVTRSTSIVAPVVVLAS
-RVRFCRS-DV-IRHFACEHMALMKLSCGDISLNKTAGLIIRTFNRVLDMLLLGTSYSRI
IHAAFRISSGGARSKALNTCGSHLLVIFTVYSSTMSSSIVYRVA-RTASQDVHNLLSAFY
LLLPCLVNP-IIYGARTKEIRQHLVR---SFLSAGP.-----------------------
----------------------------------------------
>GA_x6K02T2PBJ9-5206624-5205620
------------------------------------------------------------
----------------------MSG---------------------------WS------
--NG-------------TYNESYTSFLLMGFPGMQE-ARALLVLPFLSLYLVILFTNALV
IHTVASQRSL-HQPMYLLIALLLAVNICAATTVVPPMLFSFSTRFNRISLPRCLGQMFCI
YFLIVFDCNILLVMALDRYVAICYPLRYPEIVTGQLLAGLVVLAVTRSTSIVAPVVVLAS
-RVRFCRS-DV-IRHFACEHMALMKLSCGDISLNKTVGLTVRIFNRVLDMLLLGASYSRI
IHAAFRISSGGARSKALNTCGSHLLVIFTVYSSTMSSSIVYRVA-RTASQDVHNLLSAFY
LLLPCLVNP-IIYGARTKEIRQHLVA---LFQRTQQQVFTEKPQSLPSNRELPG.-----
----------------------------------------------
>GA_x6K02T2PBJ9-5199377-5198367
------------------------------------------------------------
---------------------MGED---------------------------GN------
--TS-------------IFNLSYSSFLLVGFPGLQE-GRPLLVLPLTFLYVSIVSANALV
IHTVVAQRSL-HQPMYVLIALLLAVNICASTAVMPKMLEGFVHYANPISLRGCLTQMFFI
YFTLLLDYNLLLAMALDRYVAICHPLRYTDLMTSHLLGLMATFAITRSLGVAVPLVVLTA
-KAQFCKT-SV-IRHFTCEYIALLSIACGDLTFNNRLGLAMRLVTVTFDLALLGTSYTRI
IYAAFRISSGGARAKALHTCGSHLLVILTIYLSGLSTSIVFRVA-KTVSQDVQNLLSAIY
LLLPGALNP-LIYGVRTKEIRQHIEK---MLCGMQSPQDSREKSQNVRGERDLPG.----
----------------------------------------------
>GA_x6K02T2PBJ9-10895499-10894543
------------------------------------------------------------
-------------------------------------------------------MSASL
KDFN-------------SSKFLVSEFILLGFPGIHS-WQHWLSLPLTLLYLSAIGTNVLI
LIIICQDPSL-KQPMYLFLGILSLVDMGLATTIMPKILAIFWFDAKVISLPECFAQIYAI
HCFVSMESGICLCMAFDRYVAICYPLHYSSIITNSLIFKATLFMVLRNGFCVISVPVLAS
-QWNYCSR-NE-IDHCLCSNLGITSLACDDRRPNSIFQLILAWVGMGSELGLIILSYTLL
LRSVLRLNSAEAVSKALNTCSSHLILTL-FYTVIVVISVTHLSE-TKATL-IPVLLNVMH
NITPPSLNP-IVYALRTRQLRQGFQK---VLCRSLQEK.---------------------
----------------------------------------------
>GA_x6K02T2PBJ9-10874315-10875286
-----M------------------------------------------------------
----------------------VMS---------------------------AR------
--NN-------------P-DLTPASFVLNGIPGLEH-MHIWISFPFCSMYAVAMMGNCGL
LYLIFFEDSL-HRPMYYFLAMLSLTDLVMCSSTIPKALCIFWFHLKEIGFDDCLVQMFFI
HTFMGMESGVLMLMALDHYVAICYPLHYSTILTNPIIAKIGLATFLRGVLLIIPFIFLSK
-CLPYFRG-NI-INHTYCDHMSVAKLPCGNVKVNAIYGLMVALLIGGFDILCITISYIMI
LRAVVSLSSADARQKAFSTCTAHICAIVFSYSPTFLSFFSHHFGGHTIPPSCHIIVANIY
LLLPPTMNP-VVYGVKTKQIQDCVIR---IFSESKDSKAHGI.-----------------
----------------------------------------------
>cOR51A16
---------------------------------------M----S------I--------
-----------------------------------------------------I------
--NT-------------S-NVEITTFFLVGMPGLEY-AHIWISIPICSMYLFAILGNCTI
LFVIKTEPSL-HEPMYYFLSMLAMSDMGLSLSSLPTVGRIFLFNAPEISANACFAQEFFI
HGFTAVESSVLLIMSFDRFLAIHSPLRYSSILTPVRVAKIGIVLSLKSVLLVLPFPFTLR
-SLKYCSK-SQ-LSHSYCLHQDVMKLACSDNRIDVIYGFFGALCLM-VDFMLIAISYILI
LKTVLGIASLNEQLKALNTCASHICAVIIFYLPIINLAIVHRFV-RHVSPLFNVLMANVL
LLVPPMMNP-IVYCVKTRQIRVRVLA---KLCQKQM------------------------
----------------------------------------------
>cOR51A18
---------------------------------------M----S------A--------
-----------------------------------------------------F------
--NT-------------S-EVEISTFFLIGIPGMKH-AHIWVSIPICLMYLLAILGNCTI
LFFIKTETSL-HEPMYYFLSMLAFSDLGLSISSLPTMLRIFLFNATGISPDACFAQEFFI
HGFSAMESSVLFIMSIDRLIAICNPLKYTSILNSVRVFKIGLVSAIKSLLLVFPFPFILK
-RLRFCKK-SL-LSHSYCLHQDVMKLACSDNRVNVIYGLLVALTAM-LDLVCIAVSYMLI
MKIVLGITSHKGCLKVLNTCISHICAVLIFYVPIITLAIIHRFA-KNVSPVVRVVIADTF
LLVPPLMNP-LVYSVKSHQIRNLILM---KLCEIKG------------------------
----------------------------------------------
>cOR51A19
---------------------------------------M-----------KSHHDIFNA
S-----------------------------------------------------------
-----------------I-AFTPATFTLAGIPGLEA-EHIWISIPFCLIYIIIFLGNGII
LHIIRIDPAL-HQPMYSFLATLAFVELGVSASTMPTVLGIFLCGINEISFGGCLFQMFSM
HSFTIMESGVLLTMSVDRFVAIYSPLRYTTILTIPRIIGMGVIIALRSVVLMFPLLFLLK
-GLPFCGH-NT-LTHSYCLHSDLIKLPCGDTRPNSILGLFVITSTFGLDSLLIVVSYMLI
LHTVLGIASGAGQWKALNTCVSHICAVLVYYVPMISLSLLHRFG-GHLPPLLQTVMANAY
LFFPPVVNP-IVYSMKTKEIRNSIVR---ILPRKRHEVSRQIIP----------------
----------------------------------------------
>cOR51A21
-----------------------------------------------------MLLSHSY
-----------------------------------------------------V------
--NI-------------S-FFQPHAFLMIGIPGLEA-VHGWISIPFSFMYTVALTGNCLI
LLAVRRTPSL-HQPMYYFLSMLALTDVGLTLSTLPTTLAVLWFDYRHIGFNACLVQMFFL
HSFSVVESSVLLAMSFDRFVAISNPLHYAAILTNNVIIRIGLAIVARATLSLFPVPFLLK
-RLNFCPD-KILLSHSFCFHPDVMRRACADITINIHYGLYVVLSTGGIDSLFIILSYVLI
LHTVLGLASPRERIRAFNTCVSHILAVFVFFIPGITMSMIHRFG-RHLPTVVHALVAYVY
LVVPPVLNP-IIYSVKSKPIREAMIR---MLKRKGQG-----------------------
----------------------------------------------
>cOR51A22
---------------------------------------M-----------G-SF-----
-----------------------------------------------------G------
--TN-------------I-S-STTSFSLTGFPEMEG-LQHSLAALLLLLYAISILGNILI
LVIIKEEQSL-HQPMYYFLSLLSVNDLGVSFSTLPTVLAALCFHAPEIAFDACLTQMFFI
HFFSWTESGILLAMSFDRYVAICNPLRYSSVLTDIRVAHMGISIIIRSFCMVFPLPFLLK
-RLPFCKA-NV-LTHSYCLHPDLIRLPCGDTTINSMYGLFIVISAFGVDSVLILLSYVLI
LHSILAIASQEERLKTLNTCVSHICAVLIFYVPMVSVSMVHRFG-KHAPEYMHKFMSLVY
LFVPPMLNP-IIYSIKTKEIRKRLYK---MFLKPNI------------------------
----------------------------------------------
>cOR51A23
---------------------------------------MIPSHS------V--------
-----------------------------------------------------F------
--NT-------------S-EVEISTFFLIGIPGMKH-AHIWVSIPICLMYLLAILGNCTI
LFFIKTETSL-HEPMYYFLSMLAFSDLGLSISSLPTMLRIFLFNVTGISPDACFAQEFFI
HGFSAMEASVLFIMSIDRLIAICNPLRYTSIPTSARVIKIGLIFAALCIMFVLPFPFILK
-RLKFCKK-SL-LSHSYCLHQDVMKQACSDNRVNVIYGLFVALISL-LYLVCIAVSYMLI
LKIVLGITSHKGRLKVLNTCISHICAVFIFYVPIVTLAALHRFA-KHVSSVVRVIIADIF
LLVPPLMNP-IVYSVKSQQIRNRILT---KLCEKQG------------------------
----------------------------------------------
>cOR51A24
---------------------------------------M-----------G-AF-----
-----------------------------------------------------G------
--IN-------------A-S-DAPTFILTGFPGMES-MESWLSFPLFLFYAVSIVGNTLI
LLIVKEEQSL-HQPMYYFLSLLSINDLGVSFSTLPTVLAALCFHARVISFNACLAQMFFI
HLFSWTESGILLAMSFDRYVAICNPLRYATVLTNACIVAMGLCIVLRSFALILVFPLLLH
-RLPFCHPQNI-LSHAYCLHVDMIKLACTDVSLNSHYGLSIVLFTFGLDSALIFISYVLI
LRSVIAIASREELIKTLNTCVSHILAVLIFYVLMVCVSIVHRFG-AGLPHAVHILMSILY
LFVPPMLNP-IIYSIKTKEIRRRLFK---MLFRLKS------------------------
----------------------------------------------
>cOR51A25
------MSPNIRAGIFSNDFILIFLPRLKRSRPSGDLNCF-----------PKMLLSHSY
-----------------------------------------------------V------
--NI-------------S-FFQPHAFLMIGIPGLEA-VHGWISIPFSFMYTVALTGNCLI
LLAVRRTPSL-HQPMYYFLSMLALTDVGLTLSTLPTTLAVLWFDYRHIGFNACLVQMFFL
HSFSVVESSVLLAMSFDRFVAISNPLRYAATLTNNVIIRIGLAIMARATVSLFPGPFLLK
-RLNFCPD-KILLSHSFCFHADVMKRACADITVNILYGLYVVLSTVGVDSLFIVLSYTLI
LHTVMGLASPRERVRALNTCVSHILAVLIFYIPVIGVSMIHRFG-RHLPHIVHALVAYVY
LVVPPVLNP-IIYSVKSKPIREAMLR---LLRKKRKG-----------------------
----------------------------------------------
>cOR51A26
---------------------------------------M----RDLFVMFA--------
-----------------------------------------------------L------
--NT-------------S-EVEISTFLLIGIPGLEH-VHIWISIPICFMYLLAILGNCTI
LFVIRTEPSL-HEPMYYFLSMLALSDLGLSFSSLPSMMRIFLFNAMEISADACIAQEFFI
HGFTDMESSVLLIMSFDRFLAIRNPLRYSSILTSSRVLHIGLTFAIKSILLVLPLPFTLK
-RLQYCNK-RL-LSHSYCLHQDVMKLACSDNRVNFYYGLFVALCMM-SDSVFIAVSYVFI
LKTVLGIASHGERLKALNTCVSHICAVLIFYVPIITLATMHRFA-KHKSPLAMILIADAF
LLVPPLMNP-IVYCVKTRQIRVKVLE---KLSLKSK------------------------
----------------------------------------------
>cOR51AA2
------------------------------------------------------------
----------MNFILGKVCSSGIML---------------------------SI------
--NS-------------T-KAVFSTFLVTGIPGLEA-VHIWISIPFSTMFFITLVGNVTI
LTVICRERTL-HVPMYLFLAMLAVSDLGLSLFTFPTMLRIFWLDTRELTFSACFTQMFFI
HTFQDFESAIILAMAFDRYVAISHPLRYSSILTSSAISRIGLAIVVRTLTVQVPLPILLR
-RLCFCHS-NV-LSHSYCLHPDIIKLSCSNTRINSIFGLFVVLSTMGLDFLLILFSYILI
LKTVLSIASSGGRLKALNTCISHICAVILFFTPMICLSILHRFG-PKLPSHIYVTMANMH
FLIPPVMNP-IVYVAKTKQIRDKILK---VFIKKEPESQVTFIT----------------
----------------------------------------------
>cOR51AF1
------------------------------------------------------------
-----------------------------------------------------M------
--SD-------------S-NHTGTFFFLAGLPGIEA-VHKWLFIPLCAMYVASLVGNSLI
LWVVRSEPSL-HQPMYYFLLMLAVTDLGLSASTLPTVLPIYLLGLRKVAMDMCLAQLFFI
HTFSIMESSVLLTMALDRFVAISNPLHYGTILTSPRVASLGLASVVRSVGLHIPAPIMLR
-KLPYCQN-RL-LSHSYCLHPDVMKLACVDTHINSAYGLFVVLSTLGVDSVLIVLSYVLI
LQTALSIASKAERLKALNTCVSHICAVLLFYTPMIGLSMIHRFG-RWASPSSRVLLSYVH
FLIPPVLNP-VVYTIKTKQIRLRMLR---LLGSGGAGIRDT-------------------
----------------------------------------------
>cOR51AF2
------------------------------------------------------------
-----------------------------------------------------M------
--SD-------------S-NHTGTFFFLAGLPGIEA-VHKWLFIPLCAMYVASLVGNSLI
LWVVRSEPSL-HQPMYYFLLMLAVTDLGLSASTLPTVLPIYLLGLRKVAMDMCLAQLFFI
HTFSIMESSVLLTMALDRFVAISNPLHYGTILTSPRVASLGLASVVRSVGLHIPAPIMLR
-KLPYCQN-RL-LSHSYCLHPDVMKLACVDTHINSAYGLFVVLSTLGVDSVLIVLSYVLI
LQTALSIASKAERLKALNTCVSHICAVLLFYTPMIGLSMIHRFG-RWASPSSRVLLSYVH
FLIPPVLNP-VVYTIKTKQIRLRMLR---LLGSGGAGIRDT-------------------
----------------------------------------------
>cOR51B10
------------------------------------------------------------
-----------------------------------------------------M------
--WP-------------N--ISAAPFLLTGFPGLEI-FHPWISISFFVIYVSILLSNGTL
LFLIREDHTL-HEPMYYFLAILAATDLGVTLTTMPTVLGVLWLDHRAISHEACYFQAYLI
HSLSIVESGVLLIMAYDRFIAIRNPLRYTSILTNAKVVKIGLGILMRGFILIVPIIITLS
-GFPYCKS-HV-LSHAFCLHQDVIKLACADITFNRIYPIVLVSLTGFLDSILILISYILI
LNTIMGIASGKERAKALNTCVSHISCVLVFYVTVTGLTLIHRFG-KYVPHIVHIIMSYIY
FLFPPFMNP-IIYSIKTKQIRNGINH---LLSFHRI------------------------
----------------------------------------------
>cOR51B7
------------------------------------------------------------
-----------------------------------------------------M------
--WP-------------N--SSSSSFLLTGFPGLEA-VHHWISTPFFFIYVSILLGNSTL
LLLIKEDHNL-HEPMYYFLAMLAATDLGLTLTTMPTVLGVLWLDHREIGKVACFSQAYFI
HSLAFVESGVLLAMAYDRFIAICNPLRYSSILTNNQVLKIGLGVLMRGFISVVPPILPLY
-FFPYCHS-HI-LSHAFCLHQDVIKLACADTTFNRLYPVVLVVLIFVLDSLIILISYVLI
LKRVLSIASKEERAKTLNTCVSHICCVLVFYVTVIGLSLIHRFG-KQVPHIVHLTMSYIY
FIFPPLMNP-IIYSVKTKQIQIGIFR---LFTTHRIKV----------------------
----------------------------------------------
>cOR51B8
------------------------------------------------------------
-----------------------------------------------------M------
--WL-------------N--TTVSPFLLTGFPGMEK-AHHWISIPLLVVYVSIILGNGTL
LFLIKDDHSL-HEPMYYFLAMLAATDLGVTLTTMPTVLGVLWLNHREIGHQVCFSQAYFI
HTLSIVESGVLLAMAYDRFIAIRNPLRYTSILTNTKVMKIGIGVLTRAGLSIMPIIIRLH
-WFPYCHS-HV-LSHAFCLHQDVIKLACADITFNRLYPVVVVFAMVLLDFLIIFFSYILI
LKTVMGIASGEERAKALNTCVSHICCILVFYVTVVGLTFIHRFG-KHAPHVVHITMSYIY
FLFPPFMNP-VIYSIKTKQIQSGIVR---LFSLPNSRA----------------------
----------------------------------------------
>cOR51B9
------------------------------------------------------------
---------------------MKMP---------------------------IM------
--EL-------------N--TSATPFLLTGFVGLEK-AHHWISIPLSVVYISILLGNGIL
LFLIRVDHNL-HEPMYYFLALLATTDLGMTLVTMPTVLCVMWINHREVSHGICFLQAYFI
HSLSMIESGILLAMAYDRFIAIRNPLRYTSIITNIQVLKIGVGVFMRGFVLILPPILPLY
-WFSYCRS-HV-LSHAFCLHQDVIKLACADITFNRLYPVVVVFSMVLMDCLIIFCSYILI
LQTVMSIASEEERSKALNTCVSHICCILVFYVTVFGLTFIHRFG-KNVPHLVHIIMSYIY
FLFPPFMNP-IIYSIKTKQIRGSILQ---LFSLSPPRT----------------------
----------------------------------------------
>cOR51C4
------------------------------------------------------------
----------------------MPN---------------------------FQ------
--NT-------------T-ST-SIIFLLTGVPGLEA-FHTWISIPFCFLYITALSGNSLI
LFAIVTQPSL-HEPMYYFLSMLSTTDLGLSISTLVTMLGIFWFNAREISFNACLSQMFFI
KLFTVMESSVLLAMAFDRFVAISNPLRYATILTDSRIAQIGVTIVIRGTLMLTPMVALLK
-RLSFCRS-HV-LHHSYCFHPDVMKLSCTDTRINNAVGLTAMISTVGVDSILILLSYILI
IKTVLSIASPEERKKAFSTCISHIGAVAIFYFPLISLSFVHRFG-KRAPAYVHTMIANTY
LLIPPVMNP-IIYSVKTKQIRRAVIK---ILYSKDM------------------------
----------------------------------------------
>cOR51C5
------------------------------------------------------------
----------------------MPI---------------------------FY------
--NS-------------T----FPTFLLTGVPGLEW-AHAWISIPFCCLYLTALSGNTLI
LFVVLTEPSL-HEPMYYFLSMLSTTDIGLCISTLVTVLGIFWLNAREISFNACLSQMFFI
HLFTFMESSVLLAMAFDRFVAISNPLRYATILTHARITQIGLAVIIRGTVILTPLVLLLK
-RLSFCRS-YV-LHHSYCFHPDVMKLSCSDTKINSAFGLTAIISTAGVDSIFILLSYVLI
IRSVLNIASPEERKKAFSTCISHILAVAIFYIPLISLSFVHRFG-KHSPPYVPTLIANIY
LLIPPVMNP-IIYSVKTKQIQKAVLK---LVCSKGTRI----------------------
----------------------------------------------
>cOR51D2
-----------------------------------------------------------M
VFLLFPFIDPGLGMQKPQLMVPVMA---------------------------TP------
--NG-------------T-LVHPAYFLLVGIPGLGPNIHFWLAFPLCFMYALATLGNLAI
VLIIRVERRL-HEPMYLFLAMLSTIDLVLSSVTMPKMASLFLTGIQEIGFNVCLAQMFLI
HALSAMESAVLLAMAFDRFVAICHPLRHASVLTGPTVAKIGLAALTRGFVFFFPLPFILK
-RLSYCQT-HT-VTHSFCLHQDIMKLSCTDTMVNVVYGLFIILSVMGVDSLFIGLSYILI
LKTVLDLSSRGAALKAFNTCVSHLCAVLVFYVPLIGLSVVHRLG--GPTSMLHVVMANIY
LLLPPVVNP-VVYGAKTKEIRSRVLH---IFSQGGR------------------------
----------------------------------------------
>cOR51E2
------------------------------------------------------------
-----------------------MP---------------------------AM------
--SS-------------C-NFTHTTFVLIGIPGLEE-AHFWIGFPLLSMYAVALFGNCIV
VFIVRTERSL-HAPMYLFLCMLAAIDLALSTSTMPKILALFWFDSREITFDACIAQMFFI
HALSAIESTILLAMAFDRYIAICHPLRHAAVLNNTVTAQIGMVAVARGSLFFIPLPLLIK
-RLAFCHS-NV-LSHSYCVHQDMMKLAYADTLPNVIYGLTAILLVMGVDVLFISLSYFLI
IRTVLQLPSKSERAKAFGTCVSHIGVVLAFYVPLIGLSVVHRFG-NSLDPIVHVLMGDVY
LLLPPVINP-IIYGAKTKQIRTRVLA---MFKISCDKDPQAVGSR---------------
----------------------------------------------
>cOR51F2
------------------------------------------------------------
----MCYVQFFKYSCPLTQSLIMLV---------------------------LN------
--NT-------------N-AQ-PLTFFLTGIPGLRA-AQVWISIPFCLLYVIALSGNSMI
LFVVFREQNL-HEPMYYFLSMLSATDLSLSLCTLSTTLGVFWFEAREITLSACIAQMFFL
HGFTFMESGVLLAMAFDRFVAICNPLRYTTILTNARITQIGVSMLIRNVAVMLPVVLFVK
-RLSFCGA-VV-LSHSYCYHVDLIQLSCTDNRINSILGLFALFSTTGFDCPCILLSYVLI
IRSVLSIASSEGRQKAFNTCISHISAVAIFYIPLVSLSLVHRYG-HSAPPFVHTIMANVF
LLIPPVLNP-IIYSVKTKQIRKAIVK---VLIQKQQ------------------------
----------------------------------------------
>cOR51F6
------------------------------------------------------------
----MLQIQEN-----------MQI---------------------------LS------
--NL-------------T-SK-FPTFLLAGIPGLES-AHVWISIPFCCLYTTALSGNSMI
LFVIITQKSL-HEPMYYFLSMLSAADLGLTVSTMSTTLSILWFDAIEINLDTCIIQMFFL
HGFTFIESGVLVAMAFDRYVAICDPLRYTTLLTNSRIIQMGLLMTIRTLVLVVPPLLLLK
-PLYFCRT-NV-LSHSYCYHPDVIKLACSDTWANSICGLIDLILTTGIDTPCIILSYILI
IHSVLSIASPEERHKVFNTCISHIGAVAVFYIPMMSLSLVHRYG-PSAPKIVHSMMANIY
LLLPPVLNP-IIYSVKTKQIRKAIYS---VFSLQNKQMIA--------------------
----------------------------------------------
>cOR51F7
------------------------------------------------------------
----MVLFLLGSWLPLLI----MPF---------------------------FN------
--QS-------------I-FH-PAVFLLTGIPGFES-YHAWLSIPFCCLYAIAISGNGMI
LFVILTESSL-HEPMYYFLSMLSFTDLGLCLSTLVTMLRIFWFNAQEISFDACISQMFFI
HGFTFMESSVLLVMAFDRFIAICNPLRYATILTNSRIIKVGFAIVIRGTTALVPLLLLLK
-RLSFCRS-HV-LHHSYCFHPDVMKLSCTDTKINSAFGLAIVISTAGIDSVLILLSYVLI
IHSVLSIASPKERKKAFGTCVSHISAVAIFYIPMISLSLVHRFG-KHAPPLVHTLIANVY
LLIPPVMNP-IIYSVKTKQIRKAVLK---IFLSKLI------------------------
----------------------------------------------
>cOR51G1
---------------------------------------M-----------TI-------
-----------------------------------------------------S------
--YN-------------S-SLQKATFFLTGFQGLED-LHGWISIPFCFIYLTVIVGNLTI
LHVIRTDVTL-HEPMYYFLAMLALTDLGLCLSTLPTVLGIFWFDAREISIPACFTQLFFI
HTLSLVESSVLLSMSIDRYVAICNPLRYSTVLTPTRIVRMGLTSMLRSALLILPLPFLLK
-RFQYCRS-HV-LAHAYCLHLEIMKLACSSIIVNRIYGLFVVACTVGVDSLLIFLSYALI
LRTVLSIASRQERLRALNTCVSHICAVLLFYIPMIGLSLVHRFG-EHLPRIVHLLMSYVY
LLVPPLMNP-IVYSIKTKQIRIRIAK---KCDFVKSLRCFR-------------------
----------------------------------------------
>cOR51G2
---------------------------------------M-----------TLGS-----
-----------------------------------------------------L------
--ES-------------S-SNISSTFLLSGIPGLEH-MHIWISIPLCFIYLVSILGNCTI
LFIIKTEPSL-HEPMYLFLSMLAVTDLGLSLCTLPTVLGIFWIGARDIGHDACFAQLFFI
HCLSFLESSVLLSMAFDRFVAICRPLHYASILTNTVIGRIGLASLGRSVALIFPLPFMLK
-RFPYCGS-PV-LSHSYCLHQEVMKLACADIKANSVYGMFVIVSTVGIDSLLILFSYALI
LRTVLSIASRAERFKALNTCVSHICAVLLFYTPMIGLSVIHRFG-KQGSHLVQVIMGFVY
LLFPPLMNP-IVYSVKTKQIRDRVTH---AFCC---------------------------
----------------------------------------------
>cOR51H3
------------------------------------------------------------
----------------------MTM---------------------------NS------
--NA-------------S-HVNHHSFILTGIPGMPD-KNAWMAFPLGFLYTLTLLGNGTI
LTVIKVDESL-HEPMYYFLSILALTDVSLSMSTLPSMLSIFWFNVPEIPFDACITQMFFI
HGFGVVESGVLVSMAFDRFVAIRDPLRYASILTHGIIGKIGIVVLTRAVCVVFPVPFLIK
-RLPFCHS-NV-LSHSYCLHQDAMRLACASTRINSLYGLIIVIFTLGLDAIIILFSYVLI
LKTVLGIASRDERLKALNTCLSHICAVLLFYIPLIGVTMIHRFG-KHLSPVVHTLMANIY
LLLPPVLNP-IVYSVKTKQIRRRIIH---MFQRRTNRA----------------------
----------------------------------------------
>cOR51H4
------------------------------------------------------------
-----------------------MS---------------------------PF------
--NQ-------------T-TDNHQNFILTGIPGMPE-KDFWMALPLCLLYSTTFLGNVII
LVVIKVDRSL-HEPMYYFLAMLAATDLSLSLSSMPTMISVHWFNWRSVTFDACITQMFFI
HTFGGVESGVLVAMAFDRFVAIRFPLRYATILTHGIMGKIGATVLLRSVGAVLPVPFLIK
-RLPFCHS-NI-LSHAYCLHQDAMRLACADTRVNSIYGLLAVIFIIVLDALILLISYFLI
LQAVLGIASREERLKALNTCFSHVCAVLLFYVPLIGMTLIHRFG-KHLSPIVHMLLANVY
LLLPPVLNP-VVYSVRTKQIRQRIVR---VFCGGRIGP----------------------
----------------------------------------------
>cOR51H5
------------------------------------------------------------
-----------------------MA---------------------------DN------
--NY-------------S-HFQHPYFVLTGIPGLEQ-KYYWMAFPLGAIYVIALFGNGVI
ISTIKSESSL-HIPMYYFLFMLALADMGLALCTLPSMLGIFWFNYKSIAFDACLVQMYFI
HTFSAIESGVLVAMAFDRVVAIWDPLRYGTILTNGVVGRTGAIILIRAVFVVFPVPFLIK
-RLPFYRS-NI-LSHSFCLHQDVMRLACASTRVNSLYGLIAVIFTKGSDSLSILFSYVFI
FRTVMAIASGKGRLKALNTCVSHICAVLIFYVPLIGVSVIHRFG-KHLSPLTHALMANAY
LLVPPVLNP-IVYTVKTKEIRKKIIQ---IFVQTKITAEG--------------------
----------------------------------------------
>cOR51I1
------------------------------------------------------------
-----------------------ML---------------------------SF------
--ND-------------T-PFHPATLQLTGIPGMQT-GHAWVALAFCILYLISIIGNLSI
LTLVIREPAL-HQPMYYFLSMLSLNDLGVSFSTLPTVLATFCFNYHHVGFDACLVQMFFI
HTFSFMESGILLAMSFDRFVAICDPLRYATVLTNSRILAMGLGILAKSFITLFPFPFLVK
-RLPFCKG-RI-LHHSYCLHPDLMKVACGDIHVNNIYGLFVVIFTYGIDSVFILLSYALI
LRAVLAIASQEQRLKALNTCMSHICAVLAFYVPIIAVSMIHRFW-KSAPSVVHVMMSNVY
LFVPPVLNP-IIYSVKTKEIRRGIFK---VLYKSQS------------------------
----------------------------------------------
>cOR51I2
---------------------------------------M-----------PCVSDSLAP
APQKGQLSKVLQVRTYKVPWLPPAM---------------------------GL------
--FN-------------V-S-HPASFLLTGIPGLES-SHSWLAGPLCVMYAVALGGNTVI
LQAVRVEPSL-HEPMYYFLSMLSFSDVAMSMATLPTVLRTFCLNARSIAFDACLIQMFLI
HSFSMMESGILLAMSFDRYVAICDPLHYATVLTNGVIAGIGVAVTARSFITLFPLPFLFK
-RLPVCRS-NV-LSHSYCLHPDMMKLACADITINSIYGFFVLISTFGMDMFFIFLSYVLI
LRSVMAIASRKERLKALNTCVSHILVVLAFYVPMIGVSVVHRFG-EHAPRYIHVFMSNVY
LFVPPVLNP-LIYSAKTKEIRRAIVR---MFHRIKM------------------------
----------------------------------------------
>cOR51I5
---------------------------------------M-----------PGVSDSLAP
APQKGQLSKVLQVRTYKVPWLPPAM---------------------------GL------
--FN-------------V-S-HPASFLLTGIPGLES-SHSWLAGPLCVMYAVALGGNTVI
LQAVRVEPSL-HEPMYYFLSMLSFSDVAMSMATLPTVLRTFCLNARSIAFDACLIQMFLI
HSFSMMESGILLAMSFDRYVAICDPLHYATVLTNGVIAGIGVAVTARSFITLFPLPFLFK
-RLPVCRS-NV-LSHSYCLHPDMMKLACADITINSIYGLFVLVSTFGMDMFFIFLSYVLI
LRSVMAIASRKERLKALNTCVSHILAVLAFYVPMIGVSVVHRFG-KHAPRYIHVLMSNVY
LFVPPVLNP-LIYSAKTKEIRRAIVR---MFRPIRM------------------------
----------------------------------------------
>cOR51J3
---------------------------------------M---------------KNSNS
S-----------------------------------------------------------
-----------------L-ESLPTTFILVGIPGLEA-EHIWISIPFCLMYIIIFLGNGTI
LHVIRTDPAL-HQPMYLFLAMLALAEVGVSATTLPTVLGIFLFGTTEINFDACLFQMFFI
HSFSIMESAVLLAMSVDRFVAIHNPLRYTAILTLPRIFGTGMIMGLKSIILMAPLPMLLR
-HLPFCGH-NV-LAHSYCLHPNLIHLPCGDVSINNIYGLFIVTSTFGLDSLLIVISYGLI
LHTVLSITTGKGRRKALNTCGSHICAVLTYYVPMIGLSMVHRLG-FHVSPLVHAMMANAY
LFFPPVVNP-IVYSIKTKEIHCGIVR---MLSQKKARI----------------------
----------------------------------------------
>cOR51K1
---------------------------------------M-------------------G
A----------------------------------------------------E------
--SN-------------E-SLDVLSVFLTGIPGLES-QHGWLSIPFSTMYVVAIVGNSLI
MIAVQEDPVL-HEPMYLFLSMLAVTEVGVSVSTLPTVMGILWFDAHQIDFDGCLAQMFFI
HTFSCMESGVLLAMSYDRFVAIYNPLRYTAILTLPRIICMGLGITLKSVTLMAPLPILLK
-QLPYCHT-NV-LSHSYCLHSDLIQLPCADTKLNSILGLAIVLATFGLDSLLIVVSYVLI
LYTVLGIASEEGRWKALNTCVSHMCAVLVYYVPMIGVSVMHRAA-KHASPLVHTLMSSIY
LFVPPVLNP-IIYSVKTKPIRQGIFT---LFSCKRK------------------------
----------------------------------------------
>cOR51K2
------------------------------------------------------------
-----------------------------------------------------------M
-FNS-------------S-QFNPKYFLLTGLPGLEA-LYPWFIVPFCSIYLVALVGNSLV
LAVIRKNTTL-HQPMYLFLAMLAFAELGVSASTLPTVLGIFLFGANEICFEACLLQMFSI
HCFSIMESGVLLAMSVDRFVAIYNPLRYTAILTRPRIAATGAALGLKSVMLMFPLPFLLK
-RLPFCGH-NV-LSHSYCLHSDLIQLPCGDTRPNSILGLCIVTSTFGLDSLLIILSYVLI
LYTVLGITSGEGRCKALNTCVSHMCAVLVYYVPMISVALVHRFM-KHTAPALRLLLANIY
LLVPPVLNP-IIYSVKTKQIRQGLIQ---LFLPRK-------------------------
----------------------------------------------
>cOR51L5
------------------------------------------------------------
-----------------------MA---------------------------TL------
--NS-------------S-NSLSSTFYLTGIPGYEE-FHHWISIPFCLLYLVGIMGNCTI
LHIVRTDPRL-HEPMYYFLAMLSLTDMGMSMPTMISLFRVLWSISREIQFNICVVQMFFI
HTFSFTESSVLLAMAFDRYVAICHPLRYATILTPRLIIKIGLAALLRSAFAMIPLLARLA
-FFPFCHS-HI-LSHSYCLHQDMIRLACADTMFNIIYGLILVIVLWGMDSLGIFVSYMYI
LHSILRIASREGRLKALNTCASHICVVLILYVPMIGLSIVHRFA-KHSSPLIHIFMAHIY
LLVPPVLNP-IIYSVKTKQIRQGVLH---LLFPTKISSTMM-------------------
----------------------------------------------
>cOR51M1
------------------------------------------------------------
-------------MPAQYPLSPQFM---------------------------LL------
--SN-------------I-TQFSPMLYLTGFPGLET-IEHWIFIPFFLMYLVAISGNCFI
LIIIKTNHRL-HTPMYYLLSFLAFTDLGLSVSTLPTTMGIFWFKSRGIYFSACQIQMFCI
HSFSFMESSVLLIMSFDRCLAICHPLRYSVIITSQRVVRAGLAVIFRGPVALVPLVVLLK
-TFPYCGP-RV-LSHSFCLHQEVIHLACTDTSFNNLYGLAVVVFTMMLDLVLIALSYGVI
LRTVARLASQEEQLRAFQTCTSHLCAVLIFFVPMVGLSLVHRFG-KHVPLAVHLLMANVY
LFVPPMLNP-IIYSIKTKEIRHVISK---LLGLRKVSAESWG------------------
----------------------------------------------
>cOR51P4
---------------------------------------M-----------S--------
-----------------------------------------------------V------
--FN-------------S-SVLYPRFLLTGLSGLES-RYSLISIPIFLVYATSIVGNITI
LVIIRTESSL-HQPMYYFLSMLALTDLGLSTTTLPTMFSVFWFHAREISFNACLVQMYFI
HVFSIIESAVLLAMAFDRFVAIREPLRYVTILTNGVIIGIGLAIAGRALALVFPASFLLK
-RLQYRPV-NI-LSYPFCLHQDLIKTTVSSRWVSSIYGLMVVICSMGLDSVLLLLSYILI
LGTVLSIASKTERIKALNTCISHICAVLTFYTPMIGLSMIRRYG-QNASPIVHVLMANVY
LLVPPLMNP-IVYSVKTKQIRDRILR---KFKQQKA------------------------
----------------------------------------------
>cOR51Q1
------------------------------------------------------------
-----------------------MS---------------------------KV------
--SN-------------S-TQVPFYFILTGIPGFEA-FHIWISIPFCCLYTISIVGNTTI
LAVIRTEPSL-HQPMYLFLSMLALTDLGLTLTTLPTVMQLLWFNIPKISFEACFAQVFFI
HTFSFMESSVLLAMSFDRYVAICRPLHYATILTSEVIGRIGLAIIGRCILAVLPSLFLLK
-RLPFCHS-HL-LSHSYCLHQDMIRLVCADIRVNSWYGFALVLLIIVMDPLLIILSYTFI
LKNILGTASWTERLRALNNCLSHILAVLVLYVPMIGVSMTHRFA-KHASPLVPCYHGQYL
PVGTSCDEP---HHLQCQD-----------------------------------------
----------------------------------------------
>cOR51Q3
------------------------------------------------------------
-----------------------MP---------------------------EV------
--TN-------------T-TQAPFYFILTGIPGFEA-FHIWISIPFCCLYTISIVGNTTI
LAVIRTEPSL-HQPMYLFLSMLALTDLGLTLTTLPTVMQLLWFNIPKISFEACFAQFFFL
HGFSFMESSVLLAMSFDRYVAICCPLHYATILTSEVIGRIGLAIIGRCILAVLPSLFLLK
-RLPFCHS-HL-LSHSYCLHQDMIRLVCADIRVNSWYGFALVLLIIVMDPLLIILSYTFI
LKNILGTASWTERLRALNNCLSHILAVLVLYVPMIGVSMTHRFA-KHASPLVHVIMANVY
LLAPPVMNP-IIYSVKTKQIRQGIFH---VLFQRKVY-----------------------
----------------------------------------------
>cOR51R2
------------------------------------------------------------
-----MDCLFSYMQSGQLPPGITMF---------------------------SC------
--NT-------------S-TSGHSTFLLTGFPGLEA-SHHWVSIPVNLTCVVSILGNSII
LLLIRTDPAL-HEPMYFFLSMLAASDLGLSASTFPTMMWLFWLNARELPFDICAAQMFFI
HAFTYVESGVLLAMAFDRFVAIREPLHYATILTHSAMARMGAAILVRAVLLNLPGPILLR
-RLLFPQI-SV-LSHCYCLHCDLVGLACSDTQINSLVGLVSILFSLGLDSFLIVLSYALI
LRTVVSIASPGERLKALNTCVSHLCIVLIFYLPKLGLSVLHRVE-KHNYPALAVLMANLH
FLVPPFMNP-IVYCIKSKQIRQGLLK---RFKRKRVDVS---------------------
----------------------------------------------
>cOR51T2
------------------------------------------------------------
----MTNTIFIVSLFRVCSQSTMII---------------------------FN------
--NT-------------T-S-SSPNFLLTAFPGLEL-AHIWISIPVCCLYTIALLGNSMI
LFVIIIERSL-HKPMYYFLSMLSAVDLCLTISTLPTVLGVLWFHAREISLKACLIQMFFV
HGFSFLESSVLVAMAFDRFMAICNPMKYAIIFTDMVILVIGLVICLRQVIFTFPMVLTLK
-NVSFYAG-KE-LSHPFCYHPDMIKYSYSNPWISSFLGMFLQLYLTGTDLLFILFSYILI
LRTVLSIVAPKKQQKALSTCVCHICAVTIFYVPMISLSLTHRLL-SSTPRVVCSILANVY
LLLPPVLNP-IIYSLKTKTIRHAMLQ---LFQFKGSRGPNVRGLRGQWD-----------
----------------------------------------------
>cOR52A14
------------------------------------------------------------
------------------------M--------------------------SKL------
--NG-------------T-IFMPPVLTLIGIPGLES-VQFWIGIPFCAMYIIALFGNSLL
LVIIKSERSL-HEPMYLFLAMLGVTDIALSTCILPKMLGIFWFHLPDIYFDACLFQMWLI
HTFQSIESGILLAMALDRYVAICDPLRHASIFTHKLLTQIGVGVTLRAALLVAPCLILIK
CRLKHFRT-TV-VSHSYCEHMAIVKLAAEDIRVNKIYGLFVAFTILGFDIIFITLSYILI
FITVFNLPQREARLKAFNTCIAHICVFLEFYLLGFFSFFTHRFG-FHIPPYIHILLSNLY
LLVPPLAQSYSVWGEDQTDSRSSVQG---FPLYKIHLDFSFNFFSNNKIQFEK-------
----------------------------------------------
>cOR52A15
------------------------------------------------------------
------------------------M--------------------------SIS------
--NI-------------T-IFMPSMLTLIGIPGLES-VQCWIGIPFCAMYLIAMIGNSLL
LFIIKSERRL-HEPMYIFVGLLGVTDIALATTIMPKMLGIFWFHVPQIYFDSCLLQMGLI
HMFQGIESGILLAMALDRYVAICYPLRHSGIFTHQLVAQIGAIITLRAAILVAPGLVLIK
CKFQFYHT-TT-ISHSYCEHMAIVKLAAENVRVNKIYGLFVAFAVAGFDLTFITLSYIQI
FFTVFRLPQKEARLKAFNTCIAHICVFLQFYLLAFFSFFTHRFG-AHVPPYIHILFSSLY
LLVPPFLNP-LVYGAKTKQIRIHVVK---MFCS---------------------------
----------------------------------------------
>cOR52A18
------------------------------------------------------------
------------------------M--------------------------FKL------
--NG-------------T-IFMPPVLTLIGIPSLES-VQFWIGIPFCDMYIIALFGNSLL
LIIIKSERSL-HEPMYLFLAMLGATDIALSTCILPKMLGIFWFHLPDIYFDACLFQMWLI
HTFQGTKSGILLAMALDRYVAICDPLRHATIFTHKLLTQIGVGVTLRAALLVAPCLILIK
CRLKHFRT-TV-VSHSYCEHMAIVKLAAEDIRVNKICGLFVAFTILGFDIIFITLSYILI
FITVFNLPQREARLKAVNTCIAHICVFLEFYLLGFFSFFTHRFG-FHIPPYIHILLSNLY
LLVPPLLNP-IVYGVKTKQIRDRVSK---VFHSKDSS-----------------------
----------------------------------------------
>cOR52A19
------------------------------------------------------------
------------------------M--------------------------FKL------
--NG-------------T-IFMPPVLTLIGIPGLES-VQFWIGIPFCAMYIIALFGNSLL
LVIIKSERSL-HEPMYLFLAMLGATDIALSTCILPKMLGIFWFHLPDIYFDACLFQMWLI
HTFQCIESGILLAMALDRYVAICDPLRHATIFTHKLLTQIGVGVMLRAALLGAPCLILIK
CRLKHFGT-TV-VSHSYCEHMAIVKLAAEDIRVNKIYGLFVAFTILGFDIIFITLSYIRI
FITVFNLPQREARLKAFNTYIAHICVFLEFYLPLVSSPSLHTGL-GSIFHPTFIFFCPTF
TCLSLLCSI-L-------------------------------------------------
----------------------------------------------
>cOR52A20
------------------------------------------------------------
------------------------M--------------------------FKL------
--NG-------------T-IFMPPVLTLIGIPGLES-VQFWIGIPFCAMYIIALFGNSLI
LVIIKSERSL-HEPMYLFLAMLGATDIALSTCILPKMLGIFWFHLPDIYFDACLFQMWLI
HTFQGIESGILLAMALDRYVAICDPLRHATIFTHKLLTQIGVGVMLRAALLGAPCLILIK
CRLKHFRT-TV-VSHSYCEHMAIVKLAAEDIRVNKIYGLFVAFIILGLDIIFITISYIRI
FITVFNLPQREARLKAFNTCIAHICVFLEFYLLGFFSFFTHRFG-FHIPPYIHILLSNLY
LLVPPLLNP-IVYGVKTKQIRDRVSK---IFHSKIPS-----------------------
----------------------------------------------
>cOR52A21
------------------------------------------------------------
------------------------M--------------------------FKL------
--NG-------------T-IFMPPVLTLIGIPSLES-VQFWIGIPFCDMYIIALFGNSLL
LIIIKSERSL-HEPMYLFLAMLGATDIALSTCILPKMLGIFWFHLPDIYFDACLFQMWLI
HTFQGTKSGILLAMALDRYVAICDPLRHATIFTHKLLTQIGVGVTLRAALLVAPCLILIK
CRLKHFRT-TV-VSHSYCEHMAIVKLAAEDIRVNKICGLFVAFTILGFDIIFITLSYILI
FITVFNLPQREARLKAVNTCIAHICVFLEFYLLGFFSFFTHRFG-FHIPPYIHILLSNLY
LLVPPLLNP-IVYGVKTKQIRDRVSK---VFHSKDSS-----------------------
----------------------------------------------
>cOR52A6
------------------------------------------------------------
------------------------M--------------------------PIT------
--NG-------------T-MFMPSVLIFIGIPGLES-IQCWIGIPFCAMYVIALVGNSLL
LIIIISEPSP-HEPMYIFLAMLGATDIALSTIFVPKMLGTFWFHLPEIFFDVCLFQMWLI
HTFQGIESGVLLAMALDRYVAICYPLRHATIFTRQLVTHIGVAVTLRPAILVIPCLLLIK
CRLTLYRT-KL-ISHTYCEHMAVVKLAAEDVYINKFYGLLGAFIVGGLDFMLIALSYVQI
FITVFRLPQKEARLKAFNTCIPHLCVFFQFYLLAFFSFFTHRSG-SYIPSYIHITLSNLY
LLVPPFFNP-LVYGVKTKHIREKVVK---MFHCKDQV-----------------------
----------------------------------------------
>cOR52AB2
------------------------------------------------------------
------------------------MKPFHFSLKFSSEGVRTCSKKTIPTSMASI------
--NT-------------S-YLNPETVILIGIPGLEH-VQFWIGFPFLAVCLVALLGNIVL
LIIIPTEHSL-HQPMYIFLAVLAATDIGLCAAIAPKMLAIFWFRSCSMAFDTCLTQLFFI
HALQCMESGILLAMAFDRYVAICDPLRHTSILTSSILCRMIVIVAIRATVLVGLLPILIK
-RLHVFHS-IV-IAHSYCEHMAVVKLAAEDAQVNKACGLFVGFTILGFDMIFILISYILI
FQAVFHLHQKEARLKAFNTCTAHIFVFLEFYILAFFSFFSHRFG--HVAPPTHILLSTIY
LLVPPALNP-IVYGVKNKVIRKRVAQ---IFLLSHISHQ---------------------
----------------------------------------------
>cOR52AB3
------------------------------------------------------------
------------------------M--------------------------ASI------
--NM-------------S-YLDPTTVMLIGIPGLEH-VQFWIGFSFFVVCVVAFLGNIIL
LIIIPAERSL-HQPMYIFLAVLAATDIGLCVAIAPKMLAIFWFGSRSMAFDACLAQLFFI
HSLQGMESGILLAMAFDRYVAICDPLRHTSILTPFILVTLVLVVAIRAMVLVGILPVLIK
-RLHFFHS-IV-IAHSYCEHMAVVKLAAEDIRVNKTCGLLVGFTILGFDMIFIIISYILI
FQAVFRLHQKEARLKAFNTCTAHIFVFLEFYILAFFSFFSHRFG--HVAPPTHILLSTIY
LLVPPALNP-IVYGVKNKVIRRRVAQ---IFFLNCQSRQ---------------------
----------------------------------------------
>cOR52AB4
------------------------------------------------------------
------------------------M--------------------------GSI------
--NM-------------S-YLNPKTVTLIGIPGLEH-VQFWIGFPFLGVCLVALLGNIFL
LIIIPIERCL-HQPMYIFLAVLAATDLGLCVAIAPKMLAIFWFGSYSMAFDACLTQLFFI
HALQGMESGILLAMAFDRYVAICDPLRHTSILTPLFLVQMVLMVAIRATVLVGILPILLK
-RLQLFHS-VV-IVHSYCEHMAVVKLVAEDVHINKSYGLFVAFAILGFDMIFVFISYILI
FQAVFRLPQKEARLKAFNTCTAHIAVFLEFYILAFFSFFSHRFG--HVSPYVHILLSTIY
LLVPPALNP-IIYGVKTKEIRMRVAQ---ICILRSDNE----------------------
----------------------------------------------
>cOR52AC1
------------------------------------------------------------
----------------------------------------------------ML------
--IF-------------N-HSSFLTFTLMGIPGLES-QHLWLSLPFSSMFLAILIGNGAI
LFLVAIEPTL-HSPMYLLLALLMVADLISTLALLPKLLCLFLFNDRDIAANACFTQMFFI
HGTSVVRSALFVAMAFDRFVAVCEPLRYNTILSHSLVGRLGLLALAKGVILILPMPLLLR
-RLTFCQM--V-IPHTYCDHMAVVKMACGHTRPNRIYGLFVILLVVGLDLLLIGFSYGLI
LQSVVRLNSRDATCKALNTCSAHFFVILVTYVPALFSSLTHRIG-HNIPPHAHVLLANLY
LLLPSVLNP-IIYGIKMKEIRHKVAK---CLCRGSA------------------------
----------------------------------------------
>cOR52AD1
------------------------------------------------------------
-----------------------MT---------------------------SC------
--NN-------------S-IPQPLIFVLAGIPGLES-SHGWFSVPFFLVFVVTIFGNTTI
LCIIRVEKSL-HEPMFLLLAMLSVVDLSLVSVTVPRMLDIFWMNAKEISFNACLTQMFFI
PSFYVMESGILLAMAFDRFVAIWFPLRYTTILANKVLVKMALTVLARAVAVLTPAPILAE
-RLERFQT-HI-ISYSYCAYMAVVKIACGDISNHIFYGLMVLVASVGLDLFFIILSYGLI
LHAVFQIPSWEARGKALNTCGSHLCVIALFYSPVVFSVLAQILG-YHMAPHLQIIIDNLY
FLVPPMVNP-LIYGARTKQMRERMLR---IFHCHRN------------------------
----------------------------------------------
>cOR52AE1
------------------------------------------------------------
------------------------M---------------------------AD------
--NA-------------T-HSYISSFFLVGIPGLQA-FHCWIGIPVCLLFALALLGNSVI
IITIKIEPSL-HLPVYFFLCMLAVNDMALVSSTAPKMLGIFWLDAHKFDFSICLAQMYFI
HTFCIIESALLVAMAFDRYVAICIPLRYTTILTTPMVTKMGLAGVIRATFMVLPCPLLIK
-RLPYYTK-YV-INHAYCEHMAVVKLASANTLINRAYGISVALSVMVLDLRLIATSYIKI
LQAVFRLSSQNARSKALGTCAAHVCTLLGFYTPALFSFLTHRIG-KKVPSSIHIIFASLY
LLVPPTVNP-LVYGVKTKQIRDRVVS---LFLSNKIISGN--------------------
----------------------------------------------
>cOR52AF1
------------------------------------------------------------
----MYFTHFLSMFHITDLAHLSVR---------------------------IS------
--NS-------------T-SAHFTAFLLTGVPGLED-FQIWISIPFSFMYLLAVIGNGLV
MAVVAWDRNL-HEPMYLFLAMLALNDVFLCTVTVPKMLLIFWQGPSPSTFPACLTQMFFV
HALFLSESAILLAMAFDRYVAICAPLHYATLLTGSLISKVGLALVARSVAVVTPGVLLIL
-RLHFCRS-NV-IHHTYCENMGIAKLACNNISLNSIYGLTAALLTTGLDFVLISLSYCLI
LRTVFQLPSREARTKAFGTCGAHICVILIFYTLAFFSFFTHRFG-NHIPRHVLILLANLY
LLVPPTMNP-IVYGVKTKEIRMRVLG---LCNQPK-------------------------
----------------------------------------------
>cOR52AF2
------------------------------------------------------------
----MYFTHFLSMFHITDLAHLSVR---------------------------IS------
--NS-------------T-SAHFTAFLLTGVPGLED-FQIWISIPFSFMYLLAVIGNGLV
MAVVAWDRNL-HEPMYLFLAMLALNDVFLCTVTVPKMLLIFWQGPSPSTFPACLTQMFFV
HALFLSESAILLAMAFDRYVAICAPLHYATLLTGSLISKVGLALVARSVAVVTPGVLLIL
-RLHFCRS-NV-IHHTYCENMGIAKLACNNISLNSIYGLTAALLTTGLDFVLISLSYCLI
LRTVFQLPSREARTKAFGTCGAHICVILIFYTLAFFSFFTHRFG-NHIPRHVLILLANLY
LLVPPTMNP-IVYGVKTKEIRMRVLG---LCNQPK-------------------------
----------------------------------------------
>cOR52B10
-----M------------------------------------------------------
------------------------A---------------------------TL------
--NH-------------T-IISHSFFILLGIPGLED-QHTWISLPFFISYLVAVLGNILL
VFIIITERSL-HEPMYFFLCMLAVADLILSTTTVPKALAIFWFHAGEISLDGCVTQIFFI
HATFIAESGILLAMAFDRYVAICDPLRYTMVLSHTVIIRVGLAVVLRSFSVILPDVFLVK
-RLSFCHS-NV-LPHTYCEHMAVAKFACADIRVNVWYGLSVLLSTVVVDALLILVSYTLI
LNAVFHLPSREARQKALGTCGCHLGVISMFYLPGIFTIITQRFG-QHVPLHTHILLANIC
MLAPPMLNP-IIYGVKTKQIRERVVS---TFHSGTMLSLCD-------------------
----------------------------------------------
>cOR52B6
-----M---------------------------------------------AL-------
------------------SSATSPA---------------------------AV------
--ND-------------S-DTRVAGCLLIGIPGLEH-LHIWLSIPFCTMYAAALAGNGIL
ICVILSQPSL-HEPMYIFLSMLASADILLSTSTMPKALANFWLGSSHISFDGCLTQMFFI
HFLFVADSAVLLAMAFDRFVAICYPLRYSTILTKTVIGKIVAATLTRSFIIMFPSVFLLK
-RLHYCRI-NI-IAHTFCEHMGIARLSCSDISINIWYGLAAALLSTGLDIILITVSYIHI
LQAVFHLPSQNARSKALSTCGSHVCVILLFYIPALFSVFAYRFGRKRIPRYVHILLANLY
VVIPPMLNP-IIYGVRTKQIWEGVKQ---MFSHLVQESK---------------------
----------------------------------------------
>cOR52B7
-----M------------------------------------------------------
------------------------T---------------------------AL------
--NH-------------T-AVSHTVFHLLGIPGLED-QHMWISIPFFISYVIALLGNSLL
ICIILTKRSL-HEPMYLFLCMLAGADIVLSTCTVPQALAIFWFHAGEISLDRCITQLFFI
HTTFISESGILLVMAFDRYIAICYPLRYTTILTGALIGKIGVTIFLRSYGTIFPIIFLLK
-RLTFCQN-NI-IPHTYCEHIGLAKYACNDIYANIWYGFSILMLTVVLDVVLIFVSYVMI
LRAVFCIPSRDARHKALNTCGSHVCIIILFYGPGIFTILTQRFG-CHIPPHTHILLANVC
MLAPPMLNP-IIYGIKTKQIREQVVH---VLFTRQKSLWFRN------------------
----------------------------------------------
>cOR52B9
-----M------------------------------------------------------
------------------------A---------------------------SF------
--NH-------------T-GVNHVVFYLLGIPGRED-LHIWISIPFLISYIFALLGNGLL
IFIILTKSSL-HEPMYLFLCMLAGVDIVFATTTEPKALAIFWCNSRKISLNSCIAQLYFQ
HSSFITESGILLIMAFDRYIAICYPLRYTMILTHSLIGKIGVAVFLRAHCTIFPMIFLLK
-RLTFCRN-NI-LPHTFCEHIGLAKYACDDIRVNIWYGFFVLMSTVILDIVLIFVSYALI
LHAVFLFPSRDARHKALNTCGSHVCVIILFYGPGIFSVLTQRFG-HHIPLHVHILLANVS
MLAPPMLNP-IIYGVKTKQIRDQVIY---VLFPKQK------------------------
----------------------------------------------
>cOR52D1
-----M------------------------------------------------------
------------------------S---------------------------TS------
--NL-------------SDDSLPAIMFLTGIPGLEW-AHAWIAIPFCAMYLVALAGNAAL
ILVIVTDSAL-HAPMYLFLCLLSFTDLALSSTTVPKMLAILWLHAGEISFGGCLAQMFCV
HSIYALESSVLLAMAFDRYVAICNPLRYTTILNHTVIGKIGLVGLLRSVAIVSPFIFLLR
-RLPYCDH-HV-MAHTYCEHMGIARLACGNITVNIVYGLTVALLAMGLDSILIAISYGFI
LHAVFRLPSQDARHKALSTCGSHLGVILVFYIPAFFSFLTHRFGQHRVPKNVHIFLANLY
VLVPPVLNP-IIYGARTKEIQSRLLR---FLHLGKILM----------------------
----------------------------------------------
>cOR52D3
-----M------------------------------------------------------
---------------------LSAS---------------------------VT------
--ND-------------T-AFHPSTFILLGIPGMQD-QHMWAAIPFCSMYILALVGNGTI
LYIIMTDRTL-HEPMYLFLCLLSITDLILCSTTLPKMLTIFWLRSHIISYHGCLTQMFFV
HTIFATESAVLLAMAFDRYVAICRPLHYTSILNATVIGKIGLACVVRGLLFVFPFVILIE
-RLPFCGH-HI-IPHTYCEHMGIAKLACASIKPNTIYGLTVALSVTGMDVVLIATSYGLI
LRAVLRLPSKDAQFRAFSTCGAHICVILVFYVPAFFSFFTHRFG-HQVPPHVHIVLANLY
LLVPPVLNP-LVYGINTKQIRLRIFG---FFMGRR-------------------------
----------------------------------------------
>cOR52D4
-----M------------------------------------------------------
------------------------S---------------------------TS------
--NL-------------SDDSLPAIMFLTGIPGLEW-AHAWIAIPFCAMYLVALAGNAAL
ILVIVTDSAL-HAPMYLFLCLLSLTDLALSSTTVPKTLAILWLHAGEISFGGCLAQMFCV
HSIYALESSVLLAMAFDRYVAICNPLRYMIILNRSIIGRIGLTGILRSIAVVSPFIFLLR
-RLPYCGH-HV-MAHTYCEHMGIARLACGNITVNIVYGLTVALLAVGLDSILIAISYGFI
LHAVFRLPSQDARHKALSTCGSHLGVILVFYIPAFFSFLTHRFGQHRVPKNVHIFLANLY
VLVPPVLNP-IIYGARTKEIRSRLLR---LLHLGKVSV----------------------
----------------------------------------------
>cOR52E10
-----M------------------------------------------------------
------------------------H---------------------------NR------
--IVQKLCQKEWLHLMIP-QFHPSSFLLLGIPELED-VQFWIGFPFFFVYLVALLGNAAV
LFVIQTEHSL-HEPMYYFLAMLDSIDLGLSTATIPKMLGIFWFSLRDISFESCLSQMFFI
HFFTVMESIVLVAMAFDRYIAICKPLRYTMILTSKIIIIIAGIAILRSLCMVIPLVFLLL
-RLPFCGH-HI-IPHTYCEHMGIARLACASIKVNILFGLGNISLLL-LDVLLIILSYVRI
LHAVFCLPSREARLKALNTCGSHIGVILAFFTPAFFSFLTHRFG-HNIPQYIHIFLANLY
VVVPPAFNP-VIYGVRTKQIRERVLR---VFFRTES------------------------
----------------------------------------------
>cOR52E13
-----M------------------------------------------------------
------------------------------------------------------------
----------------------------------------WIGFPFCAVYMIALLGNLTI
LFVIQAESSL-HQPMFYFLAMLATIDLGLSTTTIPKMLGIFWFSLREILFDACLTQMFFI
HNFTGMESAVLLAMAYDRYVAICNPLRYSTILTNRVVSVIGVGVLVRAFISVIPFVFLIL
-RLPFCGN-RV-IAHTYCEHMGLARLSCASIKINIIYGLCAICNLV-FDIIGIVLSYVQI
LRAVFRLPSREARLKSLSTCGSHVCVILAFYTPALFSFMTHRFG-RNVPRYIHILLANLY
VIVPPMLNP-VIYGVRTKQIYDRVKK---ILLQR--------------------------
----------------------------------------------
>cOR52E15
-----M------------------------------------------------------
------------------------S---------------------------PA------
--NT-------------S-CIHPSSFLLLGIPGLEN-MQFWLGIPFGTVYLIALLGNVII
LFVIQTEHSL-HQPMFYLLAMLALTDLGLSTATIPKMLSIFWFGFSEIAFGGCLAQMFFI
HLFTGFETFMLVAMAFDRYVAICHPLRYNTILTNRTICIIAGVGMLKNFALVLPLVFLLL
-RLSFCGN-NI-IPHSYCEHMGIARLACVSIKVNVLFGLILISMIL-LDVVLIALSYVKI
LHAVFRLPSWEARLKALNTCGSHGCVILAFFTPAFFSFMTHRFG-HNIPRYIHILLANLY
VIIPPALNP-IIYGVRTKQIREQVVM---IFLFKEV------------------------
----------------------------------------------
>cOR52E16
-----M------------------------------------------------------
------------------------S---------------------------TL------
--ND-------------T-QFHPSSFLLLGIPGLED-VHFWIGFPFFFVYLVALLGNTAV
LFVILTEHNL-HEPMYYFLAILDCIDLGLSTATIPKMLGIFWFSLRDISFESCLSQMFFI
HFFTAMESIVLVAMAFDRYIAICKPLRYTMILTNRIIIIIAGIAILRSLCMVIPLVFLLL
-RLPFCGH-HI-IPHTYCEHMGIARLACASIKVNIIFGLGDMSILL-LDVLLITLSYVRI
LHAVFCLPSKEARLKALNTCGSHIGVISAFFTPAFFSFLTHRFG-HNIPQYIHIFLANLY
IVVPPALNP-AIYGVRTKQIRERVLR---IFFKDI-------------------------
----------------------------------------------
>cOR52E19
-----M------------------------------------------------------
------------------------S---------------------------SV------
--ND-------------S-ASYPSAFLLLGIPGLEA-FHIWIAFPFFVVYLIALVGNVTI
LFVIKTDQSL-HQPMFYFLALLSFIDLGLSTSTIPKMLAIFWLNFREIRFEGCLIQMFFI
HTYTGMESVVLLAMAIDRFVAICYPLRYTTILTNRVVAIMASFVVGRPVLLVIPFCPLLK
-RLPFCGH-YI-IPHTYCEHMGIARLACANIRVNIIYGLFTIAALI-FDLILIALSYVQI
LRAVFCLPSRDARLKALSTCGSHVCVILAFYTPAFFSFMTHRFG-RNIPRYIHILLANLY
VVVPPCLNP-VIYGVRTKQIRDRVVK---IFVKKE-------------------------
----------------------------------------------
>cOR52E2
-----M------------------------------------------------------
------------------------F---------------------------PP------
--NN-------------T-QFHLFSFLLLGIPEMET-LHLWIGFPFCAVYTVALIGNFTI
LFVIQAESSL-HQPMFYFLAMLATIDLGLSTATIPKMLGIFWFNLREIIFGACLVQMFFI
HSFTLMESAVLLAMAYDRYVAICNPLRYSTILTNRVVSVIGVGVLVRAFIFVIPFVFLIL
-RLPFCGN-RV-IAHTYCEHMGLARLSCASIKINIIYGLCAICNLV-FDIIGIALSYVQI
LRAVFRLPSREARLKSLSTCGSHVCVILAFYTPALFSFMTHRFG-HNVPRYIHILLANLY
VIVPPMLNP-VIYGVRTKQIYDRVKK---LLLQKP-------------------------
----------------------------------------------
>cOR52E20
-----M------------------------------------------------------
-------DQHTSAMTHSYEIQSKMS---------------------------LS------
--NQ-------------T-QLHPSSFLLVGIPGLET-VHIWIGFPFCAMYLIALIGNFTI
LFIIQTEHSL-HQPMFYFLAILATIDLGLSTTTIPKMLGIFWFGLREITFDDCLTQMFFI
HIFTGMESGVLLAMAYDRYVAICNPLRYNTILTNKVVSLIGFGVVARSFFIVLPFVFLIL
-RLPFCEH-HV-ISHTYCEHMGLARLACASIRINIIYGLGTIAILG-LDIMAISLSYVQI
LCAVFHFPSHEARLKSLSTCGSHVCVILAFYTPALFSFLTHRFG-QNVPHYIHILLANLY
VVIPPMLNP-VIYGVRTKQIHERVLR---IFSQK--------------------------
----------------------------------------------
>cOR52E21
-----M------------------------------------------------------
------------------------S---------------------------SL------
--NV-------------T-EFHPSSFLLLGIPGLEI-AQIWLGFPFCAVYLIALIGNVII
LFVIWTDHSL-HQPMFYFLAMLSVIDLSLSTTTIPKMLGIFWFNLQELCFGCCVAQVFFV
HFFTVMESIVLLAMGFDRYVAICNPLRYNMILTNRVIGVIAVVVVLRSVFMIAPIIFLLL
-RLPYCGH-RI-IPHTYCEHMGVARLACASINANVYYGLGNISILF-LDVFLIIISYFKI
LYAVFHLSSQDARLKALNTCSSHICVIFAFFGPALFSFLTHRFG-HNVPQYIHILLANLY
VVIPPALNP-VIYGIRTKQIQERVQS---FFVEKKIE-----------------------
----------------------------------------------
>cOR52E22
------------------------------------------------------------
----------------------MVD---------------------------FN------
--ST-------------T-FTNPSTFFLMGIPGLED-LHIWISIPFCSMYIVALLGNIFI
LFIIKTETAL-HEPMFYFLSMLAITDLTLSTSTLPKMLGIFWFSDHEISFHACLTQMFFI
HAFSGVESGLLVAMALDRYVAICNPLRHSSILTNSVVAHVGMVALLRGLVLMTPHPFLVR
-RWPYCQS-NV-VPHTYCEHMAVVKLACADISINSLYSLAVIILIVGTDVTCISLSYVQI
LRTVFNLPSNDARLKTLSTCGSHVCVILTFYIPALFSFLTHRFS-KHIPLHTHTLLANMY
LLVPPMLNP-IIYGVRTRHIRECVLQ---LFMTKIN------------------------
----------------------------------------------
>cOR52E23
-----M------------------------------------------------------
------------------------T---------------------------SL------
--NT-------------T-LFHPYSFFLLGIPGLEY-IHIWIGFPFFAVYLTAVLGNIII
LSVIDTESSL-HQPMFYFLAILSSIDLGLSTSTIPKMLGIFWFNLREISFEGCLIQMFFI
HLYTGMESAVLVAMAYDRYVAICNPLQYTLVLTNRVVVVIALIILLRPLSFAIPFVLLIL
-RLPFCGH-QI-IPHTYCEHMGIARLSCASIRINIIYGLCAISILV-FDIIAIVISYVQI
LRAVFRLPSHDARLKALSTCGSHVCVMLAFYTPAFFSFMTHRFG-QNIPRYIHILLANFY
VVIPPALNP-VIYGVRTKQIREKVLK---VFSKKNT------------------------
----------------------------------------------
>cOR52E24
-----M------------------------------------------------------
------------------------T---------------------------SI------
--ND-------------T-QFHPPFFHLLGIPGLET-VHIWIAFPFCIVYLIALVGNITI
LFAIKTEHSL-HQPMFYFLAMLSMIDLGLSTSTIPKMLSIFWFNLQEISFRGCLTQMFFI
HMFTGMETVLLVAMAYDRFVAICNPLQYTMILTNKTIGILASVVVGRNLILVTPFVFLIL
-RLPFCGH-HV-IPHTYCEHMGLARLACAPIKVNIIYGLMVISNII-VDVILIASSYVLI
LQAVFRLPSRDARLKALNTCGSHVCVMLCFYTPAFFSFMTHRFG-RNIPRYIHILLANLY
VVVPPASQP-SHLWSQDQADPRDSCE---RYLYRNKSSVSTLEGIATYHPHFNSLTSPLF
----------------------------------------------
>cOR52E25
-----M------------------------------------------------------
------------------------L---------------------------HS------
--NN-------------T-QFHPPSFLLVGIPGLQD-VHIWIGFPFFAVYLIALLGNITI
LFVIQMEHSL-HQPMFYFLAMLACTDLGLSTATIPKMLGIFWFNLREIGFGACITQMYTI
HICTGLESVVLTVMAIDRYIAICNPLRYSMILTNKVIAILSIVIIVRTLVFVTPFIFLIL
-RLPFCGV-RV-ILHTYCEHMGLAKLACANIRVNVVYGLIAFSVGY-IDLSVIGFSYVQI
LRAVFHLPSWDARLKALNTCGSHVCVMLAFYLPALFSFMTHRFG-HNIPHYIHILLANLY
VVVPPALNP-VIYGVRTKQIRERVLR---ILIPKAY------------------------
----------------------------------------------
>cOR52E4
-----M------------------------------------------------------
------------------------T---------------------------SI------
--ND-------------T-QFHPPFFHLLGIPGLET-VRIWIAFPFCVVYLIALVGNISI
LFAIKTEHSL-HQPMFYFLAMLSMIDLGLSTSTIPKMLSIFWFNLQEISFRGCLTQMFFI
HMFTGMETVLLVAMAYDRFVAICNPLQYTMILTNKTIGILASVVVGRNLILVTPFVFLIL
-RLPFCGH-HV-IPHTYCEHMGLAWLACAPIKVNIIYGLMVISNII-VDVILIASSYVLI
LQAVFRLPSQDARLKALNTCGSHVCVMLYFYTPAFFSFMTHRFG-RNIPRYIHILLANLY
VVVPPALNP-VIYGVRTKQIRETVVK---IFVQK--------------------------
----------------------------------------------
>cOR52E8
-----M------------------------------------------------------
------------------------A---------------------------TP------
--ND-------------T-QFHPSSFLLLGIPGLED-VHFWIGFPFFFVYLVALLGNAAV
LFVIQTEHSL-HEPMYYFLAMLDSIDLGLSTATIPKMLGIFWFSLRDISFESCLSQMFFI
HFFTAMESIVLVAMAFDCYIAICKPLRYTMILTSKIIIIIAGIAILRSLCMVIPLVFLLL
-RLPFCGH-HI-IPHTYCEHMGIARLACASIKVNILFGLGNISLLL-LDVLLIILSYVRI
LHAVFCLPSREARLKALNTCGSHIGVILAFFTPAFFSFLTHRFG-HNIPQYIHIFLANLY
VVVPPAFNP-VIYGVRTKQIRERVLR---VFFRTDS------------------------
----------------------------------------------
>cOR52H1
-----M------------------------------------------------------
---------------------SAMI---------------------------IF------
--NL-------------S-NYNPGPFILVGIPGLEH-CHVWIGIPFCIIYVVALVGNCTL
LYLITVERSL-HEPMFFFLSMLAMTDLILSTAGVPKSLSIFWLGAREITFPGCLTQMFFH
HCSFVLDSAILMAMAFDRYVAICSPLRYATILTPRTITKIAVGISCRSFCIILPVVFLLT
-RLPFCRT-RI-IPHTYCEHIGVARLACADISINIWYGFCVPIMTVISDVILIAVSYTLI
LCAVFRLPSQDARQKALGTCGSHVCVILMFYIPAFFSILAHRFG-HNVPRTFHILFANLY
VVMPPALNP-IVYGVKTKSIWDKVVL---LLFPRGTQ-----------------------
----------------------------------------------
>cOR52H11
------------------------------------------------------------
----------------------------------------------------MY------
--NL-------------S-SYNTGDFTLLGIPGLEQ-YHVWISIPFCFIYLVAIVGNSIL
LYLIAVERSL-HAPMFFFLSMLAITDVILSTTCVPKSLTVFWLGPQKISFPGCLTQLFFL
HYSFVLDSAILLAMAFDRYVAICFPLRYTAILTSRTTVKIVVGISFRSFCIFAPCVFLVN
-RLPFCGT-RI-IPHTYCEHIGVARLACADISINIWYGFCVPIMTVISDVILIAVSYTLI
LCAVFRLPSQDARQKALGTCGSHVCVILMFYIPAFFSILAHRFG-HNVPRTFHILFANLY
VVMPPALNP-IVYGVKTKSIWDKVVL---LLFPRGTQ-----------------------
----------------------------------------------
>cOR52H2
------------------------------------------------------------
----------------------------------------------------MY------
--NL-------------S-SYNTGDFTLLGIPGLEQ-YHVWISIPFCFIYLVAIVGNGIL
LYLIAVERSL-HAPMFFFLSMLAITDVILSTTCVPKTLTVFWLGPQKISFPGCLTQLFFL
HYSFVLDSAILLAMAFDRYVAICSPLRYTTILNPRTTVKIVVGISFRSFCVIVPCVFLAN
-RLPFCGT-RI-IPHTYCEHIGVARLACADISINIWYGFCVPIMTVISDVILIAVSYTLI
LCVVFRLPSLDARQKALGTCGSHVCVILMFYIPAFFSILAHRFG-HNVPRTFHILFANLY
VVMPPALNP-IVYGVKTKQIRDKVIL---LLFPQKVAVI---------------------
----------------------------------------------
>cOR52H3
-----M------------------------------------------------------
---------------------SAMI---------------------------IF------
--NL-------------S-NYNPGPFILVGIPGLEH-CHVWIGIPFCIIYVVALVGNCTL
LYLITVERSL-HEPMFFFLSMLAMTDLILSTAGVPKTLSIFWLGAREITFPGCLTQMFFH
HCSFVLDSAILMAMAFDRYVAICSPLRYTTILTPRTITKIAVGISCRSFCIILPVVFLLT
-RLPFCRT-RI-IPHTYCEHIGVARLACADISINIWYGFCVPIMTVISDVILIAVSYTLI
LCAVFRLPSRDARQKALGTCGSHVCVILMFYIPAFFSILAHRFG-HNVPRTFHILFANLY
VVIPPALNP-IVYGVKTKQIRERVIL---LFSTKSSE-----------------------
----------------------------------------------
>cOR52H4
-----M------------------------------------------------------
-----------------------MS---------------------------TL------
--NL-------------T-SVNPSVFMLVGIPGLEQ-FHIWIGIPFFVIYLVALVGNGIL
LYLITMDHNL-HEPMFFFLSMLASADLILCTTCMPKTLGIFWLKSQKITFPGCLTQLFFL
HFSFFLDSAILLGMAFDRYMAICSPLRYRSVLTPRTIVKIMVGIVGRSFSVILPVVFLVK
-RLPFCRT-RI-IPHTYCEHIGVARLACADISINIWYGFAVPVMTIISDLILIGISYSLI
LHAVFHLPSRDARQKALSTCGSHVSVILIFYTPAMFSVLTHRFG-HNISLTFHIMFANLY
VAIPPALNP-IIYGVKTKQIRDKIIL---LFFPKGMQ-----------------------
----------------------------------------------
>cOR52H5
------------------------------------------------------------
----------------------------------------------------MY------
--NL-------------S-SYNTGDFTLLGIPGLEQ-YHVWISIPFCFIYLMAIVGNSIL
LYLIAMERSL-HTPMFFFLSMLAITDVILSTTCVPKTLTVFWLGPQKISFPGCLTQLFFL
HSSFVLDSAILLAMAFDRYVAICSPLRYTTILTPRTITKIAVGISCRSFCIILPVIFLLT
-RLPFCRT-RI-IPHTYCEHIGVARLACADISINIWYGFCVPIMTVISDVILIAVSYTLI
LCAVFRLPSRDARQKALGTCGSHVCVILMFYTPAFFSILAHRFG-HNVSRTFHIMFANLY
IVIPPALNP-IVYGVKTKQIRDKVIL---LFSTKGSE-----------------------
----------------------------------------------
>cOR52H7
-----M------------------------------------------------------
-----------------------VA---------------------------TF------
--NL-------------S-SFNPGPFILLGIPGLEE-FHVWIGILFFIIYLVALAGNSIL
LYLISMERTL-HEPMFFFLSMLAATDVILSNTCVPKTFSIFWLGPQEITFPACLTQMFFL
HYSFAMDSAILLAMAFDRYVAICFPLRYTNILTRQIITKIVVAIVSRSFCIIFPCVFLLK
-RLPFCRT-LF-IPHTYCEHIGIAQLACADISINIWYGLAVPIMTVTSDLILIGISYGLI
LRAVFNLPSRDARKKALNTCGSHVCVILIFYTPAMFSVLTHRFG-HNIPRSFHILTANLY
VAIPPALNP-IIYGVKTKQIREKIIL---PFFSKGN------------------------
----------------------------------------------
>cOR52H9
-----M------------------------------------------------------
-----------------------------------------------------Y------
--NL-------------S-CYDPGSFILVGIPGLEK-FHIWIGIPFCVIYVLALVGNCTL
LYLIAVEHSL-HEPMFFFLAMLATTDLILSTATVPKLLTNLWLHSQEITFSGCLTQMFFL
HFSFVVDSAILLAMAFDRYVAICFPLRYTTILTPQVIIKLAASIVVRSFSVILPDVFLLK
-RLPFCGT-RI-IPHTYCEHIGVARLASADISINIWYGFSVPLMTVISDVIIIAVSYTFI
LRAVFQLSSQGARQKALSTCGSHVCVILMFYTPAFFSILAHRFG-HSVPRNVLILFANLY
VAIPPALNP-IVYGVKTKQIQDKFIL---LFSLKKTQ-----------------------
----------------------------------------------
>cOR52I2
MLGIPY------------------------------------------------------
------------------------------------------------------------
--NH-------------T-METPATFFLVGIPGLQS-SHLWLAISLSATYIISLLGNTLI
MTVIWMDFTL-QEPMYCFLYVLAAVDIVMASSVVPKMVSIFFSGDGSISFNACFTQMYFV
HAATSVETGLLLAMAFDRYIAICKPLHYKRILTPKLMLVMSVAITIRAVIFMTPLSWMLS
-HLPFCGS-NV-VLHSYCEHIAVAKLACADPMPSSLYSVIGSSIIVGSDVALIAASYHLI
LRAVCGLASKNAQLKALSTCGSHVGVMALYYLPGMASIYVAWLGRDTVPLHTQVLLADLY
LIIPPTLNP-IIYGLRTKQIRKRTWN---LLMNCLFDHSKLGS-----------------
----------------------------------------------
>cOR52J5
-----M------------------------------------------------------
------------------------F---------------------------HT------
--NT-------------S-TFHPETFYLIGIPGLEG-SHGWISLPFCSIYLMALLGNATI
LLIIWSDRAL-RDPMFYFLAILSAIDLALSTSSVPRMLGIFWFDAHEIGFGTCVAQMFLI
HTFTGMESAVLLAMAFDRYVAICVPLLYTTILTPRVLAGIGVGIIMRPVLLMLPILYLTH
-RLPFCET-RI-IAHSYCEHMGIAKLACANIRVNAIYGLFVASFLI-LDVALVGISYAYI
LRAVFRLPSQDARHKALSTCGSHVGVMCVFYTPSLFSFLTHRFG-KKIPRYVHILVANLY
VVFPPALNP-IIYGVRTKQIRERVIH---TFTSK--------------------------
----------------------------------------------
>cOR52J7
-----M------------------------------------------------------
----------------------------------------------------IY------
--HN-------------RSIFHPATFFLVGIPGLEG-AHAWISLPFCSVYLVALLGNATI
LLVIKMEQTLRREPMFYFLALLSTIDLALSTTSVPRMLGIFWFDAHEINFGACVAQMFLI
HTFTGMEAEVLLAMAFDRYVAICAPLHYTTILTSRVLVGISMCIVIRPVVLTLPMVFLIY
-RLPFCQA-HV-IAHSYCEHMGIAKLSCGNIRVNAIYGLFVVSFFV-LNLVLIGISYMYI
LRAVFRLPSQDARLKALSTCGSHVGVICVFYIPSVFSFLTHRFG-HNIPRYIHILVANLY
LVIPPSLNP-IIYGVRTKQIRERVLH---VFIKK--------------------------
----------------------------------------------
>cOR52J8
-----M-----------------------------GKKQYHCLLLHCKKTKTNNLRVFLC
FFSSSSSSRNRPYISPPIPAKSRMT---------------------------HQ------
--NT-------------T-MFHPPTFFLLGIPGLAT-AHAWISLPFCCIYFIALIGNVTI
LIVIWTERTL-RDPMFFFLVILSAIDLALSTTSVPRMLGIFWFNAHEIGFGACVAQMFLI
HTFTGMESAVLLAMAFDRYVAICVPLHYTTILTVRVLSGIGVGVVLSTVVLTLPMIYLIY
-RLPFCNA-HI-IAHTYCEHMGIAKLACASIQINAIYGLFVASFLV-LVLVLVGISYGYI
LCAVFRLKSQEARHKTLSTCTSHAAVMFVFYTPSLFSFLTHRFG-RKISPYIHILVANIY
VVLPPALNP-IIYGVRTKQIRECVIR---VFTGK--------------------------
----------------------------------------------
>cOR52K5
-----M------------------------------------------------------
----------------------AMS---------------------------AS------
--NI-------------S-STYPALFMLMGIPGLEH-LHNWISIPFCFAYTLALLGNCTL
LFIIQADAAL-HEPMYFFLAMLAAIDLVLSSTTLPKMLAIFWFRDREISFYGCLVQMFFL
HSFSIMESAVLLAMAFDRYVAICKPLHYTTVLTRPLITKIGMAAVARAVTLMTPLPFLLR
-RFHYCRG-TM-IAHCYCEHMAVVRLACGDTRFNNIYGIAVAMFIVVLDLLFVILSYIFI
LRAVLRLASQEARYKAFGTCVSHIGAILAFYTPVVISSVMHRVA-RRAAPHVHILFANFY
LLFPPMINP-IIYGVKTKQIRERVLG---LFQRKDA------------------------
----------------------------------------------
>cOR52K6
-----M------------------------------------------------------
------------------------T---------------------------VF------
--NI-------------T-TTHPASFLLVGIPGLEQ-LHVWISIPFCFAYTLALLGNCTL
LFIIQADAAL-HEPMYFFLAMLAAIDLVLSSTTLPKMLAIFWFRDREISFYGCLVQMFFL
HSFSIMESAVLLAMAFDRYVAICKPLHYTTVLTRPLITKIGMAAVARAVTLMTPLPFLLR
-RFHYCRG-TM-IAHCYCEHMAVVRLACGDTRFNNIYGIAVAMFIVVLDLLFVILSYIFI
LRAVLQLASQEARYKAFGTCVSHIGAILSTYTPVVISSVMHRVA-RRAAPHVHILLAIFY
LLFPPMINP-IIYGVKTKQIRDHVLN---LFQRKKV------------------------
----------------------------------------------
>cOR52L4
------------------------------------------------------------
----------------------MMT---------------------------FN------
--NS-------------SWRLLQPSFFLMGIPGLEE-SQHWIALPLCVLYVLAVMGNVTI
IFIIWTDSSL-HQPMYLFLAMLSGIDLVLASSTAPKTLAVLLAHAHEIGYTFCLIQMFFI
HAFSSMESGVLVAMALDRYVAICHPLHHSTILHPGIIGRIGMAVLVRGLVLLLPFPILLQ
-RLLFCRA-TI-IGHAYCEHMAVVKLACSETTVNRAYGLAVALLVVGLDVVAIGISYAFI
LQTVLKVPGGEARLKAFSTCGSHICVILIFYVPGIFSFLTHRFG-HHVPHHVHVLLATLY
LLVPPALNP-LVYGVKTQQIRQRVLR---VFSLKG-------------------------
----------------------------------------------
>cOR52M1
-----M------------------------------------------------------
------------------------L---------------------------TS------
--HN-------------V-CSVPSSFQLTGIPGLES-LHIWLSIPFGSMYLVAVVGNVTI
LAVVKVEHSL-HQPMYFFLCMLAVIDLVLSTSTMPKLLGIFWFGAGDIGLDACLAQMFLI
HCFATVESGIFLAMAFDRYVAICNPLHHTTVLTHTVVGRLGLAALLRGVLYIGPLPLMIR
LRLPLYKS-RV-ISHSYCEHMAVVTLTCGDSRVNNVYGLSIGFLVLILDSTAIAASYVMI
FRAVMGLATPEARLKTLGTCGSHICAILIFYVPIAVSSLIHRFG-HQVPPPIHTLLANFY
LLIPPILNP-IVYAVRTKQIRERLLQ---ILKIETKIK----------------------
----------------------------------------------
>cOR52M5
-----M------------------------------------------------------
------------------------F---------------------------MS------
--NN-------------A-CLVPSSFWLTGIPGLQS-LHIWLSIPFSSMYLMAIVGNVTI
LAVIKVERSL-HQPMYFFLCMLAVIDLVLSTSTMPKLLAIFWFGAHNIDLDACLAQMFFI
HCFATVESGIFLAMAFDRYVAICDPLRHTLVLTHAAVGRLGLAALFRGVLYIGPLPLMIR
LRLPHYQT-QI-IAHSYCEHMAIVTLACGDTTVNNLYGMGIGFLVLILDSLAITASYVMI
FRAVMGLATPEARLKTLGTCSSHICAILVFYIPIAVSSLTHRFG-HHVPPHIHILLANFY
LLIPPILNP-VVYAVRTKQIRERLLY---ILKAGSQPK----------------------
----------------------------------------------
>cOR52N10
-----M------------------------------------------------------
------------------------I---------------------------IL------
--NE-------------T-DVTPVSFILNGIPGLED-MHMWISFPFCSMYIVAMVGNCGL
LYLICYEDSL-HRSMYYFLAMLSLTDLVMCSSTIPKALCIFWFHLKKIGFEECLVQMFFI
HTFTGMESGVLMLMALDRYVAICYPLRYATILTNSVIAKVGLATFLRAVLLIIPLIFFTK
-RLPYCKG-NI-IHHTYCDQLSVAKLSCGNIKANVIYGLIAALLIGGFDILCITISYTMI
LRAVVSLSSADARQKAFSTCTAHICAIVFSYSPAFFCFFFNRFGSRTIPPSCHIIVANIY
LLLPPTMNP-IVYGVKTKQIRDCIIK---IFSGSKNIKSHST------------------
----------------------------------------------
>cOR52N12
-----M------------------------------------------------------
---------------YHEIPTDVMS---------------------------FL------
--NG-------------T-YLTPASFILNGIPGLEE-VHLWISLPLCTMYSIAITGNFGL
MYLIYSEETL-HRPMYIFLALLSFTDVLMCTSTLPNTLCILWFNLKEIDFKACLAQMFFV
HTFTGMESGVLMLMALDRYVAICYPLRYATILTNSVIAKAGLLTFLRGVMLVIPFTYLTK
-RLPYCRG-NV-IPHTYCDHMSVAKVSCGNVRINAIYGLMVALLIGGFDILCITISYTMI
LRAVVSLSSADAQQKAFSTCTAHICAIVITYVPAFFTFFTHRFGGHTIPPHIHIIMANLY
LLMPPTMNP-IVYGVKTKQIRESVIR---FLLKGKGNSHSI-------------------
----------------------------------------------
>cOR52N2
-----M------------------------------------------------------
------------------------C---------------------------GE------
--NS-------------S-SLAPGFFVLNGIPGLEA-AHTWITLPFCFMYITAVLGNCGL
IYLISHEEAL-HRPMYYFLALLSFTDVTLCTTTVPNMLCIFWFNLKEIHFNACLAQMFFV
HMLTGMESGVLMLMALDRYVAICHPLRYSTILTNPVITKAGLATFLRGVLLILPFTFLTK
-RLPYCRS-NF-IPHTYCDHMSVAKVSCGNFKVNAIYGLMVALLIGVFDICCISVSYTMI
LRAVVSLSSADARHKAFSTCTSHICAIVITYVPAFFTFFAHRFGGHNIPHHIHVIVANIY
LLLPPTMNP-IVYGVKTKQIREGVIK---FLVGDRLSLPKTNKS----------------
----------------------------------------------
>cOR52N6
-----M------------------------------------------------------
------------------------I---------------------------IL------
--NK-------------T-NWTLVSFILNGVPGLED-MHVWISFPFFSMYIVAMVGNCGL
LYLIYYEDSL-HRPMYYFLAMLSLTDIVMCSSTIPKALCIFWFHLKDIGFNECLLQMFFI
HTFTGMESGVLMLMALDRYVAICYPLRYSTILTNHVIAKVGLATFLRGVLLIIPFTFLTK
-RLSYCRG-NI-IPHTYCDHMSVAKLSCGNVKVNAIYGLMVALLIGGFDILCITISYTMI
LRAVVSLSSADARQKAFSTCTAHICAIVFSYTPAFFSFFSHRFGGHTIPPSCHIIVANIY
LLLPPTMNP-IVYGVKTKQIRDRVIR---ILSGSKDIKSHGI------------------
----------------------------------------------
>cOR52N7
-----M------------------------------------------------------
------------------------H---------------------------GA------
--NS-------------S-SLTPRYFILNGIPELEA-LHTWISLPFCFMYIITVLGNCGL
IYLISHEEAL-HRPMYYFLALLSLTDVSVCTSFVPNMLCIFWFNLKEIDFDACLVQMFFI
HMLTGMESGVLMLMALDRYVAICYPLRYSTILTNMVITKVGFATFSRSVLLMIPFTFLIR
-RLPYCKG-NL-IHHTYCDHMSVAKLSCGNIKINAIYGLIAAILIGGFDMFCIFMSYTMI
IRAVVNLPSSDARHKAFSTCTSHICAIVITYVPAFFNFFTHRFGGRTIPHHIHIFIANLY
LLLPPTLNP-IVYGVKTKQIREGVIK---LFLERNILRMS--------------------
----------------------------------------------
>cOR52N8
-----M--------------------------------------------------TKYF
LHLSLSRRTHKFYNMINDHSSLMML---------------------------ML------
--NQ-------------T-DLTPGSFILNGIPGLED-MHMWISFPFCSMYIVAMVGNCGL
LYLIHYEDSL-HRPMYYFLAMLSLTDLFICSSTIPKALSILWFHFKEISFDGCLVQMFFV
HTFTGMESGVLMLMALDRYVAICYPLHYSTALTNSVIAKAGLSTFLRGVLLIIPFTFLTK
-RLPYCRG-NI-IPHTYCDHMSVAKLSCGDIKVNVVYGLTVALLIGGFDILCITISYTMI
LRAVVSLSSADARQKAFSTCTAHICAIVFSYSPAFFSFFSHRFGGHTIPPSCHIIVANIY
LLLPPAMNP-VVYGVKTKQIRDCIVK---ILLGSKDIKSQSI------------------
----------------------------------------------
>cOR52N9
-----M------------------------------------------------------
------------------------C---------------------------GE------
--NS-------------S-SLAPGFFVLNGIPGLEA-AHTWIALPFCFMYIITVLGNCGL
IYLISHEEAL-HQPMYYFLALLSFTDVTLCTTTVPNMLCIFWFNLKEIHFNACLAQMFFV
HMLTGMESGVLMLMALDRYVAICHPLRYSTILTNPVITKAGLATFLRGVLLILPFTFLTK
-RLPYCRS-NF-IPHTYCDHMSVAKVSCGNFKVNAIYGLLAALLIGGFDMFCISVSYTMI
LRAVVSLSSADARHKAFSTCTSHICAIVITYVPALFTIFTHRFGGQSIPHHVHILIANLY
LMLPPTLNP-IVYGVKTKQIQEGVIK---LFFKEKDVLVMK-------------------
----------------------------------------------
>cOR52P1
-----M------------------------------------------------------
-------------------PRAFVQ---------------------------SP------
--NH-------------T-NLDPSVFFLLGIPGLEQ-FHLWLSLPVCCLGTATIVGNITI
LVVVATEPAL-HKPVYLFLCMLSTIDLAASFSTVPKLLAILWCGAGHISASACLAQMFFI
HAFCMMESTVLLAMAFDRYVAICHPLRYATILTDTIIARIGVVAMVRGSMLMLPCPFLIG
-RLSFCQS-HV-IPHTYCEHMAVVKLACGDTRPNRVYGLTAALLVIGVDLFCIGLSYVFI
ARAVLRLSSHEARSKALGTCGSHVCVILISYTPALFSFFTHRFG-HHVPLHIHILLANVY
LLFPPALNP-MVYGVKTKEIRERVIR---VFQRGQGTGLKVPE-----------------
----------------------------------------------
>cOR52P4
-----M------------------------------------------------------
------------------------Q---------------------------FT------
--NY-------------S-QQNPNSFLLMGIPGLEA-SHFWIAFPFCSMYALAVFGNMAV
LLVVRSEPAL-HQPMYLFLCMLSIIDLVLCTSTVPKLLALFWTNDTEINFGACATQMFFI
HGFSAVESGILLAMAFDRYLAICQPLHYGSLLPPEAVGKLAAAAVFRGLGLMTPLTCLLA
-RLSYCS--RV-VAHSYCEHMAVVKLACGGTRPNNIYGITAATLVVGTDSICIAVSYALI
LRAVLGLSSKEARAKTFGTCGSHLGVILLFYTPGLFSFYTQRFG-QHVPRHIHILLADLY
LVVPPMLNP-IIYGMKTKQIRVGALR---LLKRGIVQS----------------------
----------------------------------------------
>cOR52R3
------------------------------------------------------------
------------------------M---------------------------LA------
--SG-------------NSSSHPVFFILLGIPGLEN-YQFWIAFPLCAMYLVAIVGNFIT
LHIIRTDHTL-HEPMYLFLAMLAITDLALSSSTQPKMLAILWFHAHEIEYHACLIQVFFI
HAFSSVESGLLMAMALDRYVAICFPLHHSTILTPTVVGKLGAVVMMRGLLWVSPFCIMVS
-RMPFCNN-HV-IAQSYCEHMAVLKLVCADTRVNRAYGLFAAFSVVGFDIIVISISYVMI
LRTVLGLPSDEAQFKAFGTCASHICVILAFYIPALFTFLTHRFG-HHVPRVVHIMFANFY
LLVPPMLNP-IIYGVRTKQIRDRGYS---KLLWKRSLSQGSPHHNNLIAPRIWEHKCKKF
ARPSHISTTSSCEQKAQRLAIPQSKRNNFQNVQNKSSLRHVTDHKC
>cOR52S2
-----M------------------------------------------------------
--------------------EYLLL---------------------------NY------
--NR-------------T-SLRPTTFLLLGIPGLEA-VHTWISVPFCLVYLVSLMGNIAL
LLIVKTDHKL-HEPMYLFLCMLSVADLMLTSSTLPKILSLFWFNYREIYFEACLLQMYLI
HSLSTMESGFILAMAFDRYIAICHPLRHSTILTPAVIVGLGLGIVFRGAILLSPHPFLLR
-WLSYCRT-NV-ISHTYCEFMALIKLVCTETKIRRAYSLIVAFLTGGLDFILIICSYVLI
LFTVFNLPSKAARLKTLSTCVSHVWVILVFYTPAFFSFLTHRFG-HHIAPHIHIFVANIY
LLIPPMMNP-IIYGVKTKRIRERFFK---FLTIKCV------------------------
----------------------------------------------
>cOR52S6
-----M------------------------------------------------------
------------------------G---------------------------LA------
--NK-------------S-QTSPDTFLLMGIPGLEH-LHVWIGIPFCSMYVVAVVGNVTI
LAVVRAERSL-HEPMFFFLCMLSITDLVLSTSTLPRMLCLFWLGAHDIAFDACLAQMFFI
HSFTAMESGFFLAMAFDRYVAICHPLRHTTILTHARIAKMGASVVLRGVAFFSPHPILLK
-QLPYCRT-RI-IAHTYCEFMAVVKLACVDTGATKRYSLSVASVIGSCDGFFIAVSYVLI
LRAVFRLPSREASFKALGTCGSHVCVILVFYSTAVFTFLTHRFG-HNVAPQIHIFIANMY
LLVPPFLNP-IVYGIRTKKIRDHVLS---SLKVKVT------------------------
----------------------------------------------
>cOR52U3
------------------------------------------------------------
-----------------------MT---------------------------VC------
--NV-------------S-LGHPPFFILQGIPGMED-KHRWISIPFCSMYFITILGNCTI
IFIICTERSL-HKPMFLLLCMLALTDLGMSTTTIPKVLCIFWFRHSEISYVGCLVQMFFI
HSISVMQSAILMTMAFDRYVAICEPLRYATILSNSRIGLIGLVGLVRAILFILPMPVLLQ
-KMPFHGN-HV-IPTTYCEHMAVVKMVCVDTTVNRIYGLVVALLVAGLDISAIASSYVLI
IQAVLRLSSKEAHHKAVNTCTAHIVVMLLYYTPSLFSFLTHRFG-RGIPLHVHTILGNLY
FLIPPMLNP-IIYAVKTKEFREKLTK---YGYWMKKHIISNHGQNPF-------------
----------------------------------------------
>cOR52U4
------------------------------------------------------------
-----------------------MT---------------------------VC------
--NV-------------S-LGHPPFFILQGIPGMED-KHRWISIPFCSMYFITILGNCTI
IFIICTERSL-HKPMFLLLCMLALTDLGMSTTTIPKVLCIFWFRHSEISYVGCLVQMFFI
HSISAMQSAILMTMAFDRYVAICEPLRYATILSNSRIGLIGLVSLVRAILFILPMPVLLQ
-KMPFHAN-HV-IPTTYCEHMAVVKMVCVDTTVNRIYGLVVALLVAGLDISAIASSYVLI
IKAVLRLSSKEAHHKAVNTCTTHICVMLISYTPSLFSFLTHRFG-RGIPLHVHTILGNLY
FLVPPMLNP-IIYAVKTKEFREKLIK---YGYWKKELKTVTHGPKPV-------------
----------------------------------------------
>cOR52U5
------------------------------------------------------------
-----------------------MT---------------------------VC------
--NV-------------S-LGHPPFFILQGIPGMED-KHRWISIPFCSMYFITILGNCTI
IFIICTERSL-HKPMFLLLCMLALTDLGMSTTTIPKVLCIFWFRHSEISYVGCLVQMFFI
HSISAMQSAILMTMAFDRYVAICEPLRYATILSNSRIGLIGLVGLVRAILFILPMPVLLQ
-KMPFHAN-HV-IPTTYCEHMAVVKMVCVDTTVNRIYGLVVALLVAGIDISAIASSYVLI
IQAVLRLSSKEAHHKAVNTCTAHIVVMLLYYTPSLFSFLTHRFG-RGIPPHVHTILGNLY
FLIPPMLNP-IIYAVKTKEFREKLTK---YGYWMKEHIISNHGQNPF-------------
----------------------------------------------
>cOR52V2
-----M------------------------------------------------------
-------------ELDPALPVLNQT---------------------------VL------
--T-----------------SGPGPFVLLGVPGLQT-LHAWLSVPVCLLYMAALAGNALL
LGLVATDKTL-QTPMYQLLGLLAAADLVLATSTVPKALAVLWGLSGEISFAACLAQLFVT
HVTFIAESSVLLAMAIDRYVAICQPLRYGALLTQRVVGIVAVAAVTRGACVMAPPVALLQ
-RLPYCGQ-RE-LPHTYCEHMGVARLACGDTRPNVWYGLATTLLSPALDLGLIAASYALI
LRAVCRLPSHGARCKALGTCGAHASVITLFYTPALFSFLAHRFGRHTVPSHIHILLANLY
VVVPPALNP-VVYGVRTQQIAQRLRY---LLRLWWARAVRDVGPERASRGSE--------
----------------------------------------------
>cOR52W2
------------------------------------------------------------
--------------------MAEGP---------------------------HP------
--NS-------------T-FPRPTFFILTGIPGLGG-TQTWLTLVFGPMYLLALLGNGTL
LALVQIDSTL-QQPMFLLLATLAATDLGLATSIAPGLLAVMWLGPRPVPYGVCLAQMFFV
HALTAVESGVLLAMACDRAVAVGRPLHYPLLITKARVGYAALALALKAVAIVVPFPLLVA
-RFEYFRA-KT-IDHAYCAHMAVVELVVGNTQANNLYGLALSLAVSGIDILGIAGSYGLI
AHTVLRLPTWEARAKAFGTCSSHICVILAFYVPGLFSYLTHRFGRHTIPKPVHILLSNIY
LLLPPALNP-LIYGVRTKQIRDRLLE---TFTFRKSQL----------------------
----------------------------------------------
>cOR52X2
------------------------------------------------------------
--------------------MITMI---------------------------LS------
--NN-------------S-H-FPHTFFLAGIPGLTA-AHIWISLPFCFMFFLAMTGNCVL
LFLIRTERSL-HHPMFFFLAMLSFVDLVLSLSTLPKMLAIFWFGATAISSHSCLSQMFFI
HAFSAMESGVLVAMAMDRFVAICNPLHYATILTPFVVAKIGGLVVLRGVGLTISFPTLAC
-RLPYCGS-HT-IAYTYCEHMAVVKLACGATTVDNLYAFAVAIFLGVGDVAFIAYSYGQI
VRTVINFPSPEARAKAGSTCTAHVCVILFFYGPGFLSVVMQRFG-PPTASAAKVILANLY
LLFPPALDP-IVYGVKTKQIRDQLFK---MLRPKQIDPT---------------------
----------------------------------------------
>cOR52X3
-----M------------------------------------------------------
------------------------P---------------------------PL------
--NT-------------S-RPFPVTFLLMGIPGLEH-LHVWIGIPFCSMYVVAVVGNVTI
LAVVRAERSL-HEPMFFFLCMLSITDLVLSTSTLPRMLCLFWLGAHDIAFDACLAQMFFI
HSFTTMESGFFLAMAFDRYVAICHPLHHTTILTHARITIMGIIVVIRGVAFFSPHPILLK
-QLPYCRT-RI-IAHTYCEFMAVVKLACVDTGATTRYSLSVASIIGSCDAILTVVSYAFI
LHSVFSLPSREAGFKALGTCGSHVCVILVFYSTAGFSIFTHRFG-KNVPAHIHIFIANMY
LLVPPFLNP-IVYGVRTKKIREHVLR---VLKVNVA------------------------
----------------------------------------------
>cOR52Z2
-----M------------------------------------------------------
------------------LQEMAPF---------------------------SY------
--NH-------------T-NTQDMWYVLIGIPGLED-SHPWISIPICSMYVLAVIGNSFL
IFLIVTERSL-HEPMYFFLSMLASADVLLSTATAPKMLAIFWFQSMDISFGSCVSQMFFI
HFIFVAESAILLAMAFDRYVAICHPLRYTTILTSSATGKIGIAAVVRSFFICLPFIFLVY
-RLRYCGR-NI-IPHSYCEHMGIARLACDSIKFNIIYGLTVALLSTGLDIVFIIMSYTMI
LCTVFQIPSWAARFKALNTCASHICVILMFYAPAFFSFFAHRFGGKTIPHHIHILVANLY
VVVPPMLNP-IIYGVKTKQIQDRVTL---LFSFISTCC----------------------
----------------------------------------------
>cOR52Z5
-----M------------------------------------------------------
------------------LQEMAPF---------------------------SY------
--NH-------------T-NTQDMWYVLIGIPGLED-SHPWISIPICSMYVLAVIGNSFL
IFLIVTERSL-HEPMYFFLSMLASADVLLSTATAPKMLAIFWFQSMDISFGSCVSQMFFI
HFIFATESAILLAMAFDRYVAICHPLRYTTILTSSATGKIGIAAVVRSFFICLPFIFLVY
-RLRYCGR-NI-IPHSYCEHMGIARLACDSIKVNIIYGLTVALLSTGLDIVFIIMSYIMI
LCTVFQIPSWAARFKALNTCASHICVILMFYAPAFFSFFAHRFGGKTIPHHIHILVANLY
VVVPPMLNP-IIYGVKTKQFQDRVMS---LFSPISTCC----------------------
----------------------------------------------
>cOR52Z6
-----M------------------------------------------------------
------------------LQEMAPF---------------------------SY------
--NH-------------T-NTQDMWYVLIGIPGLED-SHPWISIPICSMYVLAVIGNSFL
IFLIVTERSL-HEPMYFFLSMLASADVLLSTATAPKMLAIFWFQSMDISFGSCVSQMFFI
HFIFATESAILLAMAFDRYVAICHPLRYTTILTSSATGKIGIAAVVRSFFICLPFIFLVY
-RLRYCGR-NI-IPHSYCEHMGIARLACDSIKVNIIYGLTVALLSTGLDIVFIIMSYIMI
LCTVFQIPSWAARFKALNTCASHICVILMFYAPAFFSFFAHRFGGKTIPHHIHILVANLY
VVVPPMLNP-IIYGVKTKQFQDRVMS---LFSPISTCC----------------------
----------------------------------------------
>cOR56A11
------------------------------------------------------------
----------------------------------------------------------MT
SPSN-------------YSTAPVSEFLLICFPNYQS-WQHWLSLPLSLLFLLAMGANTTL
LITIWLEASL-HEPMYYLLSLLSLLDIVLCLTVIPKVLAIFWFDLRSISFSACFLQMFIM
NSFLPMESCTFMVMAYDRYVAICHPLRYPSIITDQFVAKASVFIVIRNALLLSPVPILTA
-QLHYCGK-NV-IENCICANLSVSKLSCDNFTLNRIYQFVVVWTLLGSDFILIFLSYTFI
LRAVLRFKDEGAAAKALSTCGSHFILILFFSTILLVVVLTNVAR-KSVPMDIPILLNVLH
HLIPPALNP-IVYGFRTKELKQGCQK---LLRWGL-------------------------
----------------------------------------------
>cOR56A13
------------------------------------------------------------
---------------------------------------------------------MTT
HQNG-------------TISIEISDFLLNCFVRSPG-WQLSFSLPLSLLFLLAMGANGVL
LITIWLEASL-HEPMYYLLSILSLLDIVLCLTVIPKVLTIFWFDLKSINFYACFIQMYIM
NCFLAMESCTFMVMAYDRYVAICHPLRYPSIITEQFVAKAAIFILARNAISTVPIPILSS
-RLHYCGG-NV-IENCICANMSVSKLSCDDVTINRLYQFAAGWTLLGSDLILIFLSYSLI
LRAVLRLKAEGAMAKALSTCGSHFILILFFSTILLVFVLTHVAK-KKVSPDVPVLLNVLH
HVIPAALNP-IVYGVRTQEIKQGIQR---LLNKG--------------------------
----------------------------------------------
>cOR56A15
------------------------------------------------------------
----------------------------------------------------------MA
PPSN-------------YSTAPVSEFLLICFPNYQS-WQHWLSLPLSLLFLLAMGANATL
LITIRLEASL-HEPMYYLLSLLSLLDIVLCLTVIPKVLAIFWFDLRSISFSACFLQMFIM
NCFLAMESCTFMVMAYDRYVAICHPLRYPSIITDQFVVRATIFIVVRNGLFFLPVPVLSS
-RLRYCAE-NI-IKNCICTNLSVSKLSCDDITFNRLYQFVAGWTLLGSDLILIILSYSFI
LKAVLRIKAEGATAKALSTCGSHFILILFFSTVLLVLVITNLAR-KRIPPDVPILLNILH
HLIPPALNP-IVYGVRTNEIKQGMQK---LLRRL--------------------------
----------------------------------------------
>cOR56A16
------------------------------------------------------------
---------------------------------------------------------MLP
YNSS-------------CLSTEVSDFILNCFVRSPS-WQHWLSLPLSILFLVAMGANAVL
LITIQLEASL-HEPMYYLLGLLSLLDIVLCLTVIPKVLAIFWFDLRSISFSACFLQMFIM
NSFLPMESCTFLAMAYDRYVAICKPLYYPTIITDQFVVKAVLFIVARSTFLTTPTPILSA
-RLHYCGK-NI-IENCICANLSVSKLSCDNVTLNKIYQLIVAWTLLSCDLILIFLSYILI
LKTVLRLKAKGAAAKALSTCGSHFILILFFSTILLVLVFTHIAK-KKVSPEIPILLNVLH
HVIPAALNP-IVYGIRTQEIKEGIRK---LLRRVVERCK---------------------
----------------------------------------------
>cOR56A18
------------------------------------------------------------
---------------------------------------------------------MTA
HQNG-------------TTSVVVSDFLLNCLVRSPS-WKFWLSLPLSFLFLLAMGANGVL
LVTIQLEASL-HEPMYYLLSILSLLDIILCLTVIPKVLAIFWFDLRSISFSACFIQMYIM
NCFLGMESCTFMVMAYDRYVAICHPLRYSSIITDQFVARAAMFILARNALLTMFIPILSA
-QLHYCGK-NI-IENCICANLSVSKLSCDNVFLNKIYQLIVAWTLLGSDLVLIFLSYLFI
LKTVLRLKAKGAAAKALSTCGSHFILILFFSTILLVLVFTHIAK-KKVSPDIPILLNVLH
HVIPAALNP-IVYGIRTQEIKEGIRK---LLRRVTERFK---------------------
----------------------------------------------
>cOR56A20
------------------------------------------------------------
---------------------------------------------------------MTP
HRNG---------------STGVSEFLLNCFVRSPT-WQLWLSLPLSILFLVAMGANAVL
LITIWLEASL-HQPMYYLLSLLSLLDIVLCLTVIPKVLVIFWFDLKSISFDACFLQMYII
NCFYAMESCTFMVMAYDRYVAICHPLRYPSIITERFVAKAAAFILARNGIVTVTLPILSS
-RLNYCGR-NI-IENCICANLSVSKLSCDDVTINRILQFAGGWTLLGSDLILIFLSYGLI
LRAVLRLKAEGAMAKALSTCGSHFILILFFSTVLLVFVLTHMMK-KKVSPDVPVLLNVLH
NVIPAALNP-IVYGVRTQEIKQGIQR---LLKKGW-------------------------
----------------------------------------------
>cOR56A25
------------------------------------------------------------
----------------------------------------------------------MA
SPSN-------------YSTAPVSEFLLICFPNYQS-WQHWLSLPLSLLFLLAMGANATL
LITIRLEASL-HEPMYYLLSLLSLLDIVLCLTVIPKVLAIFWFDLRSISFSACFLQMFIM
NSFLPMESCTFMVMAYDRYVAICHPLRYPSIITNQFVAKASAFIVTRNALLTAPIPILTA
-QLHYCGK-NV-IENCICANLSVSRLSCDNFTLNRIYQFVAGWTLLGSDFMLIFLSYTFI
LRAVLRFKAEGAAVKALSTCGSHFILILFFSTILLVVVLTNVAR-KSVPMDILILLNVLH
HLIPPALNP-IVYGVRTKEIKQGMNK---LLWKRM-------------------------
----------------------------------------------
>cOR56A4
------------------------------------------------------------
----------------------------------------------------------MA
SSSN-------------YSTAPVSEFLLICFPNYQS-WQHWLSLPLSLLFLLAMGANATL
LITILLEASL-HEPMYYLLGLLSLLDIVLCLTVIPKVLAIFWFDLRSISFSACFLQMFIM
NSFLTMESCTFMVMAYDRYVAICHPLRYPSIITDQFVVRAAIFIVARNSIFSLPVPVLSS
-RLRYCAE-NI-IKNCICTNLSVSKLSCDDITFNRLYQFVAGWTLLGSDLILIVLSYSFI
LKAVLRIKAEGATAKALSTCGSHFILILFFSTVLLVLVITNLAR-KRIPPDVPILLNILH
HLIPPALNP-IVYGVRTKEINQGIQK---LLRRL--------------------------
----------------------------------------------
>cOR56A8
------------------------------------------------------------
----------------------------------------------------MIRTLYMA
PPSN-------------YSTAPVSEFFLICFPNYQS-WQHWLSLPLSLLFLLAMGANATL
LITIRLEASL-HEPMYYLLGLLSLLDIVLSLTVIPKVLAIFWFDLRSISFSACFLQMFIM
NSFLPMESCTFMVMAYDRYVAICHPLRYSSIITDQFVVRAAIFVVARNGLLTMPIPILSS
-RLRYCAE-NI-IKNCICTNLSVSKLSCDDITFNQLYQFVAGWTLLGSDLILIILSYSFI
LKAVLRIKAEGAMAKALGTCGSHFILILFFSTVLLVLVITNLAR-KRIPPDVPILLNILH
HLIPPALNP-IVYGVRTKDIKQGIQK---LLRRL--------------------------
----------------------------------------------
>cOR56B10
------------------------------------------------------------
-------------------------------------------------------MLQDL
GHSN-------------ISKSQVSEFILLGFPGIHT-WQHWLSLPLALLYLLALTANILI
LIIIKQEATL-HQPMYYFLGILAVVDMGLATTIMPKILAILWFSAKAISLPECFAQMYVI
HCFVGMESGIFVCMAIDRYVAICQPLRYPSIVTDSFVVKATVFMALRNSLATIPVPMLAA
-QRHYCSK-NQ-IEHCLCSNLGVTRLSCDDRTINSIYQLFLAWTLMGSDLGLIFLSYALI
LHSVLKLNSAEAASKALSTCTSHLILILFFYTVVIVISITHSAT-MTLPL-IPVLLNVLH
NVIPPALNP-MVYALKNKELRQGFYK---ILKLDNKGN----------------------
----------------------------------------------
>cOR56B12
------------------------------------------------------------
-------------------------------------------------------MSAFL
KGSN-------------SSKLQVSEFILLGFPGIHS-WQHWLSLPLAMLYVSAIGANTLI
VVTICQDPAL-QQPMYYFLGILSVVDIGLATTIMPKILAIFWFDAKIISLPECFAQIYAI
HCFLGMESGTFLCMAFDRYIAICHPLRYPSIVTNGLILKATVFMVLRNGLFVIPVPVLAA
-QRNYCSR-NE-IEHCLCSNLGVTSLACDDRRPNSICQLILAWLGMGSDLGLIILSYTLI
LRSVLKLNSAEAASKALSTCSSHLILILFFYTAVVVVSVTHLAE-PKAPL-IPVLLNVLH
NIIPPSLNP-MVYALRTKELRTGFQK---VFRLSLEKKTRHQ------------------
----------------------------------------------
>cOR56B13
------------------------------------------------------------
-------------------------------------------------------MDITL
SITN-------------SSRFQVPEFILLGLPGIHE-WQHWLSLPLALLYILALCANILI
LITIQHEPSL-HQPMYWFLGVLAIVDIGLATTIIPKILAILWFDAKAISLPECFAQIYAI
HSFMGMESGIFLCMAIDRYVAISYPLRYPSILTEAFVIKVTLFMVLRNGLLTLPVPVLAA
-QRHYCSR-NE-IDHCLCSNLGVTSLACDDITINRFYQLALVWVMVGGDMGLVFASYALI
IRSVLRLNSAKATSKALSTCSSHLILILFFYTAVIVVSVTQLAG-RKVPL-IPALFNVLH
SIMPPAFNP-MVYALRTQELRVGFQR---VLGLGDNVSRK--------------------
----------------------------------------------
>cOR56B2
------------------------------------------------------------
-------------------------------------------------------MFQDL
RHSN-------------ISKFQVSEFILMGFPGIHT-WQHWLSLPLALLYLLALTANILI
LIIIKQEATL-HQPMYYFLGILAVVDMGLATTIMPKILAILWFSAKAISLPECFAQMYVI
HCFVAMESGIFVCMAIDRYVAICQPLRYPSIVTDSFVVKATVFMALRNSLATIPVPVLAA
-QRHYCSK-NQ-IEHCLCSNLGVTRLSCDDRTINSIYQVLLAWTLMGSDLGLIFLSYALI
LHSVLKLNSAEAASKALSTCTSHLILILFFYSVIIVISITHSAT-MTLPL-IPVLLNVLH
NVIPPALNP-MVYALKNKDLRQGFYK---VLNLYNKGN----------------------
----------------------------------------------
>cOR56B5
------------------------------------------------------------
-------------------------------------------------------MLQDL
GHSN-------------ISKSQVSEFILMGFPGIHT-WQHWLSLPLALLYLLALTANILI
LIIIKQEATL-HQPMYYFLGILAVVDMGLATTIMPKILAILWFSAKAIGLPECFAQMYVI
HCFVLMESGIFVCMAIDRYVAICQPLRYPSIVTDSFVAKATVFMALRNSLATIPVPVLAA
-ERHYCSK-NQ-IEHCLCSNLGVTRLSCDDRTINSIYQLFLAWTLMGSDLGLIFLSYALI
LHSVLKLNSAEAASKALSTCTSHLILILFFYTVIVVISITHSAT-MTLPL-IPVLLNVLH
NVIPPALNP-IVYAFKNKELRQGFYK---ALKLNIKGN----------------------
----------------------------------------------
>cOR56B6
------------------------------------------------------------
-------------------------------------------------------MDITL
SITN-------------SSRFQVPEFILLGLPGIHE-WQHWLSLPLALLYILALCANILI
LITIQHEPSL-HQPMYWFLGVLAIVDIGLATTIIPKILAILWFDAKAISLPECFAQIYAI
HSFMGMESGIFLCMAIDRYVAISYPLRYPSILTEAFMIKVTLSMVLRNGLLTLPVPVLAA
-QRHYCSR-NE-IDHCLCSNLGVTSLACDDITINRFYQLALAWVMFGGDMGLVFASYALI
IRSVLRLNSAKATSKALSTCSSHLILILFFYTAVIVVSVTQLAG-RKFPL-IPALFNVLH
SIMPPAFNP-MVYALRTQELRVGFQR---VLGLDDNVSRK--------------------
----------------------------------------------
