# Supplementary material for: Pattern of the Divergence of Olfactory Receptor Genes during Tetrapod Evolution
Source: PLoS One. 2008 Jun 11;3(6):e2385. doi: 10.1371/journal.pone.0002385 (PMC2435047; doi:10.1371/journal.pone.0002385)
Supplement: Text S10 — The class II OR sequences aligned between dog and mouse (1.24 MB TXT) [file pone.0002385.s014.txt]

>OR51M1 NM_001004756
------------------------------------------------------------
------------------------------------------------------------
------------------------------------------------------------
-MSVQ-YS--------L-------------------------------------------
---------------------------------------------------S-PQFMLLS
NITQFSPIFYLTSFPGL-E-G-I-KHW---I-----F-IPFFF-------MY-MVAI-SG
NCFILIIIKTNPR-L-H-T-PMYYLLSLLALTDLGLCVSTLPTTMGI-FWFN-S----Q-
SIY-FGAC-QIQMFC-IHSFSFMESSVLLMMSFDRFVAICHPLRYSVIITGQQVVRAGLI
VI------------FRGPVATIPIV-LLLKAFPYCGSV---V-LSHSFCLHQEVIQLA--
CT-DTT--FNNLYGLMVVVFTVMLDLVL-IALSYGLILHTVAGLASQEE-Q--RRAFQTC
TAHLCAVLVFFVPMM--GL--SL-VH--RFG------KHAPPAIHLLMANV----YL--F
VPPMLNPI-IYSIKTKEIHRAI------------IK---L-----LGLKKASK-------
------------------------------------------------------------
------
>GA_x6K02T2RJGY-959918-960853
------------------------------------------------------------
------------------------------------------------------------
------------------------------------------------------------
-----------------------------------------------MERTN--------
-----------------------------------------------VS-HE-MEFELL-
------------GLTSD-P-Q-L-QKL---L-----F-VVFLV-------MY-AITV-LG
NLVMFFLIHVSTT-L-H-T-PMYSLLKSLSLLDFCYSSTVVPQTLLN-FLVE-R----K-
VIS-YFGC-MAQMFF-FAGFATSECYLIAAMAYDRYVAVCSPLLYPTIVSPNVCASLIGG
SY------------GAGFLNSLIHT-SCIFSLNFCGAH---V-VTHFFCDGPPILSLS--
CV-DTS--LCEILLFIFAGFNLLSCTLT-ILISYLLIFIAILQMRSNQG-R--FKAFSTC
SSHLTAVCFFFGTTL--FM--YL-RP--KSS-Y-S------LTQDRTVAVI----YT--A
VIPMLNPL-IYSLRNKDVKEAL------------RR---VWGWKAMG.------------
------------------------------------------------------------
------
>GA_x6K02T2RJGY-644134-645075
------------------------------------------------------------
------------------------------------------------------------
------------------------------------------------------------
------------------------------------------------------------
-----MERVN-------------------------------------YT-VL-TEFILT-
------------GVPHP-P-G-L-RTF---L-----F-VFFLL-------IY-ILTQ-LG
NMIILITVCTDTQ-L-HAR-PMYIFLGALSVIDMGISTIIVPRLMMN-FTPG-I----K-
PIP-FGGC-VAQLYF-YHFLGSTVCYLYTTMAYDRYLAICQPLRYPVLMSAKLSTLLVAG
AW------------VAGLIHGAIQA-ILTFRLPYCGPN---Q-VDYFFCDIPAVLKLA--
CA-DTT--VNELFTFVDIGVVVASCFSL-ILLSYIYIIRAILRIRTADG-R--RRAFSTC
GAHVTMVTVYYVPCA--FT--YL-RP--DSH----------GILDGAAALF----PT--A
ITPFLNPL-IYTLRNQEVKMAL------------RR---M-VGSQSTKSG----G.----
------------------------------------------------------------
------
>GA_x6K02T2RJGY-622120-623061
------------------------------------------------------------
------------------------------------------------------------
------------------------------------------------------------
------------------------------------------------------------
-----MERIN-------------------------------------YT-VL-TEFILT-
------------GVPHP-P-R-L-RTF---L-----F-VFFLL-------IY-ILTQ-LG
NALILITVCADTQ-L-HAR-PMYIFLGALSVIDMGISTIIVPRLMMN-FTPG-I----K-
PIP-FGGC-VAQLYF-YHFLGSSQCFLYTTMAYDRYLAICQPLRYPVLMSAKLSILLVAG
AW------------VAGSIHGAIQA-ILTFRLPYCGPN---Q-VDYFFCDIPAVLKLA--
CA-DTT--VNELVTFVDIGVVVASCFSL-ILLSYIYIIRAILRIRTADG-R--RRAFSTC
GAHVTIVTVYYVPCA--FI--YL-RP--DSH----------SILDGAAALF----PT--A
ITPFLNPL-IYTLRNQEVKLAL------------RR---M-VGSQSTKSE----V.----
------------------------------------------------------------
------
>GA_x6K02T2RJGY-608749-609705
------------------------------------------------------------
------------------------------------------------------------
------------------------------------------------------------
------------------------------------------------------------
-----MRRNRNTSL---------------------------------DD-VV-TDFLLL-
------------GLAHP-P-N-L-RAF---L-----F-LVFFL-------IY-ILTQ-LG
NLLILLTVWADPK-L-HAR-PMYILLGVLSFLDMWLSSVIVPRIILN-FTPA-S----K-
VIA-FGGC-AAQLYF-FHFLGSTQCFLYTLMAYDRYLAICQPLRYPVLMNGKLCTILVAG
AW------------VAGSIHGSIQA-TLTFRLPYCGPK---E-VDYFFCDIPAVLRLA--
CA-DTT--VNELVTFVDIGVVAASCFML-ILLSYANIVHAILKIRTADG-R--KRAFSTC
GSHLTVVTVYYVPCI--FI--YL-RA--GSK----------SPFDGAVAVF----YT--V
VTPLLNPL-IYTLRNQEVKSAL------------KR---LRAGRRDVDGE----K.----
------------------------------------------------------------
------
>GA_x6K02T2RJGY-583652-584608
------------------------------------------------------------
------------------------------------------------------------
------------------------------------------------------------
------------------------------------------------------------
-----MRRTRNTSL---------------------------------DA-VV-TDFLLL-
------------GLAHP-P-N-L-RAF---L-----F-LVFFL-------IY-ILTQ-LG
NLLILLTVWADPK-L-HAR-PMYILLGVLSFLDMWLSSVIVPRLILN-FTPA-S----K-
AIP-FGGC-VAQLYF-FHFLGSTQCFLYTLMAYDRYLAICQPLRYPVLMNGKLCTILVSG
AW------------VAGSIHGSIQT-TLTFRLPYCGPN---Q-IDYFICDIPAVLRLA--
CA-DTT--VNELVTFVDIGVVAASCFML-ILLSYANIVHAILKIRTADG-R--KRAFSTC
GSHLTVVTVYYVPCI--FI--YL-RA--GSK----------SPFDGAVAVF----YT--V
VTPLLNPL-IYTLRNQEVKSAL------------KR---LTAGRRDVGGE----K.----
------------------------------------------------------------
------
>GA_x6K02T2RJGY-534312-533386
------------------------------------------------------------
------------------------------M------------------------GA---
LN----------------QT-----------------------------------R----
------------------------------------------------------------
---------------------------------------------------V-TEFIFL-
------------GLTDN-W-V-L-EIL---F-----F-VPFTV-------TY-MLTL-LG
NFLIVVTIVFTPR-L-H-N-PMYFFLSNLSFIDICHSSVTVPKMLEG-LLLE-R----K-
TIS-FDNC-IAQLFF-LHLFACSEIFLLTIMAYDRYVAICIPLHYSNVMNMKVCVQLVFA
LW------------LGGTIHSLVQT-FLTIRLPYCGPN---I-IDSYFCDVPPVIKLA--
CT-DTY--LTGILIVSNSGTISLVCFLA-LVTSYTVILFSLRKQ-SAEG-R--RKALSTC
SAHFMVVALFFGPCI--FL--YT-RP--DSS----------FSIDKVVSVF----YT--V
VTPLLNPL-IYTLRNEEVKTAM-------------KH--L--------------------
-------------------------------RQRRICS.---------------------
------
>GA_x6K02T2RJGY-520647-521579
------------------------------------------------------------
------------------------------M------------------------EKAVL
IN----------------ET-----------------------------------S----
------------------------------------------------------------
---------------------------------------------------V-MSFRLT-
------------GLSTN-P-L-V-QMA---V-----F-FIFLI-------FY-VLTL-VG
NILIVITIIYDRR-L-H-T-PMYFFLSNLSFIDVCHSTVTVPKMLSD-TFSE-E----K-
LIS-FDAC-VVQMFF-LHLFACTEIFLLTVMAYDRYVAICKPLQYMTIMNWKVCMMLAAA
LW------------TGGTIHSISLT-SLTIKLPYCGPD---E-IDNFFCDVPQVIKLA--
CT-DTH--IIEILIVSNSGLISVVCFVV-LVVSYAVILVSLRQQ-ISDG-K--RKALSTC
AAHLTVVTLFLGHCI--FI--YS-RP--STS----------LPEDKVVSVF----FT--A
VTPLLNPI-IYTLRNEDMKSAL-------------NK--LIKR-----------------
-------------------------------REK.-------------------------
------
>GA_x6K02T2RJGY-491851-492792
------------------------------------------------------------
------------------------------M------------------------EKAVL
IN----------------QT-----------------------------------S----
------------------------------------------------------------
---------------------------------------------------V-MSFRLT-
------------GLSTN-P-K-V-QMA---I-----F-FIFLI-------FY-VLTL-VG
NILIVVTIIHDHR-L-H-T-PMYFFLSNLSFIDVCHSTVTVPKMLSD-TFSE-E----K-
LIS-FDDC-VVQIFF-LHLFACTEIFLLTVMAYDRYVAICKPLRYMTIMNWKVCMVLGGA
MW------------TAGTIHSISFT-SLTIKLPYCGPN---E-LDSFFCDVPQVIELA--
CT-DTR--ITEILVVSNSGMISMVCFVI-IVVSYAVILVSLRQQ-ISDG-K--RKALSTC
AAHLTVVTLFLGHCI--FI--YS-RP--AIS----------LPEDKIVSAF----FT--A
ITPLLNPI-IYTFRNEDMKSAL-------------KK--LIRR-----------------
----------------------------KEGKEK.-------------------------
------
>GA_x6K02T2RJGU-1819-2748
------------------------------------------------------------
------------------------------M------------------------A----
-D----------------IH-----------------------------------N----
------------------------------------------------------------
---------------------------------------------------V-TEFFFL-
------------GLSSN-Q-E-V-QRV---C-----F-VIFLF-------LY-MAIV-LG
NLLMVVIVAVSRN-L-G-S-PMYFFLSSLSFVEICYSSTTAPKLIVD-LLAE-K----K-
SIS-VWGC-MAQLFF-MHFFGGIEMFLLMMMAYDRYVAICKPLHYTSIMNRQVCTVLVGM
AW------------MGGFVHSLAQV-LLIFRLPFCGPN---I-IDHYFCDVLPVLKLV--
CS-DTF--LIGLLIVVNGGTLSVISFVV-LLSSYAVILFHLRTQ-SAEG-R--RKALSTC
GSHVTVVVIFFAPCV--FI--YL-RP--TAT----------LPIDKMVTVF----YT--V
ITPLLNPI-IYSLRNAEVKKVI-------------KI--LCTR-----------------
----------------------------ATKVDKK--.----------------------
------
>GA_x6K02T2RE5P-4250267-4251217
------------------------------------------------------------
------------------------------------------------------------
------------------------------------------------------------
-----------------------------------------------MAKNN--------
-----------------------------------------------IT-TV-TEFILI-
------------GFNDH-P-K-W-EIP---L-----F-LVFLS-------FY-LVTM-LG
NLGMVILIHVDVQ-L-H-I-PMYFFLSHLSVLDACYTSVITPQILAT-LATG-K----T-
VVS-YGRC-AAQFFF-FTICAATECFLLSVMAYDRYVAISNPLLYTVAMGPRKCWSLVVG
AY------------VCGMCGAILRT-TCTFSLSFCENN---Q-INFFFCDLPPLLKLA--
CS-DTT--NIEIIIVFFGNFVISANALV-ILISYLLIIKAVMRMKSSGR-R--AKTFSTC
VSHLTAVALLFGTLI--FM--YI-RS--GSK-K-S------LEEDKVVSVF----YT--V
VIPMLNPL-VYSLRNKDVKAAF------------KK---VTG------------------
----------K---WQ----------------------VSHSIQY.--------------
------
>GA_x6K02T2RE5P-4223635-4222688
------------------------------------------------------------
------------------------------------------------------------
------------------------------------------------------------
------------------------------------------------MADN--------
-----------------------------------------------GT-RL-TEFILM-
------------GFQLQ-A-E-L-QLG---L-----F-FTFLT-------FY-LITI-AG
NLGMIMLIQSDPR-L-Q-T-PMYFFLSHLSFLDICYSSVIVPQLLEI-LGNN-K----M-
VIT-YEHC-ATQFFF-FTFYASTECFLLAVMAYDRYVAVCNPLLYAMAMTPQTRLGLVAA
AY------------SGAMVNTVVRT-GCTFSISFCKSN---Q-VDFLFCDLPPLMKLA--
CS-ETK--LQEQVIFLFAFLVIITSVSV-ILVSYLFIIWAILKIRTAGA-K--AKTFSTC
ASHMIAVALFFGTII--FM--YL-KG--NMG-K-S------LWEDKIVSVF----YT--V
VIPMLNPM-IYSLRNKEVKEAL------------KK---AFK------------------
----------R---IK----------------------SSQESKT.--------------
------
>GA_x6K02T2RE5P-4193992-4194942
------------------------------------------------------------
------------------------------------------------------------
------------------------------------------------------------
-----------------------------------------------MAKNN--------
-----------------------------------------------IT-TV-TEFILI-
------------GFNDH-P-K-W-EIP---L-----L-LVFLS-------FY-LVTM-LG
NLGMVILIHVDVQ-L-H-I-PMYFFLSHLSVLDACYTSVITPQILAT-LATG-K----T-
VIS-YRCC-AAQFFF-FTICAATECFLLSVMAYDRYVAISNPLLYTVAMGPRKCWSLVVG
AY------------ICGVCGAILRT-TCTFSLSFCENN---Q-INFFFCDLPPLLKLA--
CS-DTT--NIEIIIVFFGNFVILANALV-ILISYLLIIKAVMRMKSSGR-R--AKTFSTC
VSHLTAVALLFGTLI--FM--YI-RS--GSK-K-S------LDEDKVVSVF----YT--V
VIPMLNPL-IYSLRNKDVKAAF------------KK---VTG------------------
----------K---CQ----------------------VSQCTQH.--------------
------
>GA_x6K02T2RE5P-4171358-4170411
------------------------------------------------------------
------------------------------------------------------------
------------------------------------------------------------
------------------------------------------------MADN--------
-----------------------------------------------GT-RL-TEFILI-
------------GFQLQ-A-E-L-QLC---L-----F-FIFLA-------FY-LITI-VG
NLGMIMLIQSDPR-L-Q-T-PMYFFLSHLSFLDVCYSSVIVPQLLET-LGSN-K----M-
VIT-YERC-ATQFFF-FTLYASTECFLLAVMAYDRYVAVCNPLLYAMAMTPQTRLGLVAA
AY------------SGAMVNTVVRT-GCTFSISFCKSN---Q-VDFFFCDLPPLLKLS--
CS-ETK--LREQVIFLFAFLVITTSVSV-ILVSYLFIIWAILKIRTAGA-K--AKTFSTC
ASHMIAVALFFGTLI--FM--YL-KG--NMG-K-S------LWQDKIVSVF----YT--V
VIPMLNPM-IYSLRNKEVKEAL------------KK---AFK------------------
----------R---IK----------------------ASQESKT.--------------
------
>GA_x6K02T2RE5P-4160554-4159619
------------------------------------------------------------
------------------------------------------------------------
------------------------------------------------------------
-----------------------------------------------MAKVN--------
-----------------------------------------------LT-LV-TEFLLI-
------------AFTEH-P-E-W-GLP---L-----F-HLFLF-------IY-LFTL-LG
NSGMIVLIRMDRR-L-H-T-PMYFLLSHLSFMDICYSSVTVPQTMAV-LLEH-G----A-
ALS-YARC-VAQFFL-FTFFGSIDCYLLALMAYDRYVAVCQPLLYVTIMTQKALLSFVAG
AY------------IAGLLSALVRT-ISAFTLSFCGNN---E-IDFIFCDLPPLLKLT--
CG-ESY--IQELVIIVFAIFVIPACMVV-IVVSYLFIIVAILRIPSAGG-R--AKTFSTC
ASHLTAVSLFFGTLI--FM--YL-RD--NSG-Q-A------SEKDRVVSVF----YT--T
VIPMLNPL-IYSLRNKEVKEAL------------KN---FLN------------------
----------R---VK----------------------TF--.-----------------
------
>GA_x6K02T2RE5P-4147744-4146800
------------------------------------------------------------
------------------------------------------------------------
------------------------------------------------------------
-----------------------------------------------MDNNN--------
-----------------------------------------------LT-TV-TEFILV-
------------GFTDH-P-E-W-EVP---L-----F-LVFLC-------FY-LVTI-LG
NLGMVILIQMDVQ-L-Q-S-PMYFFLSHLSVLDACYTSVITPQILAM-LATG-K----T-
VIS-YNHC-AAQFFF-FTFCASTECFLLAVMSYDRYVAISNPLLYTVAMSPKKCWSLVLV
AY------------VCGLSGSIQRT-TCTFSLSFCEDN---K-INFFFCDLPPLLKLA--
CS-DTT--NAEIIIVLFGNFVILVNALV-ILTSYLLIIKTVMRIKSSGG-R--GKTFSTC
VSHLTAVALFFGTLT--FM--YI-RS--GSG-K-S------PEEDKVVSVF----YT--V
IIPMLNPL-IYSLRNKDVKAGF------------RK---LTS------------------
----------R---LQ----------------------VSQSV.----------------
------
>GA_x6K02T2RE5P-4127765-4126821
------------------------------------------------------------
------------------------------------------------------------
------------------------------------------------------------
-----------------------------------------------MAGRN--------
-----------------------------------------------YT-FV-TEFFLT-
------------AFTEH-P-E-W-GLP---L-----F-LLFLS-------FY-LATL-LG
NTGMIILIQKNRR-L-Q-T-PMYFFLSHLSFVDICYSSVIIPQMLAV-LWEH-G----S-
TIS-QVRC-AVQFFL-FTFFASIDCYLLAIMAYDRYVAVCQPLLYVTIMTEKARVGLVTG
AY------------VAGFSSGFIRT-VTAFTLSFCGNN---E-INFIFCDLPPLLKLV--
CG-DSY--IQEVVIIVFAIFVMPACIVV-ISVSYLFIIVAIMQIRSAGG-R--AKTFSTC
TSHLTAVALFFGTLI--FM--YL-RD--NTD-Q-F------SERDRVVSVF----YT--V
VTPLLNPL-IYSLRNKEVKEAI------------TK---SLR------------------
----------R---SK----------------------ISRAP.----------------
------
>GA_x6K02T2RE5P-4112771-4113718
------------------------------------------------------------
------------------------------------------------------------
------M----------------------------------D----------QENQ---T
----------------S-------------------------------------------
---------------------------------------------------I-SEFILL-
------------GLSNQ-A-E-K-QKL---I-----F-VIFLS-------MY-LVTV-IG
NSLIILAIGLDIH-L-H-T-PMYLFLANLSFADISSSSTSVPKMLMN-IQTN-S----Q-
SIS-YEGC-ITQMYF-SIVFVVIDNFLLGVMAYDRYVAICHPLNYTNIMHPRFCLLLSFC
PW------------ALSNIVALTHT-LLANQLIFCNHN---T-IQHFFCDLAPLIKLS--
CS-DAM--INELVKFVVGLSVITFPFAL-ILFSYVCIIRDVLRISSTEG-K--WKAFSTC
GSHLTIVFLFYGTIV--GV--YF-FP--SST-H-P------EDTDKIGAVL----FT--V
VTPMLNPF-IYSLRNKDMKGAL------------RK---LI------NKSHLLPLMS.--
------------------------------------------------------------
------
>GA_x6K02T2RE5P-4101369-4102328
------------------------------------------------------------
------------------------------------------------------------
------------------------------------------------------------
----------------M--------------------------VDRNPF-FN--------
-----------------------------------------------KS-GP-PEFVFR-
------------VLTNV-P-E-F-QAI---L-----F-TLFFL-------LY-LMIL-CG
NTTIIWVVCNHSS-L-H-T-PMYFFLGSLSFVEICYITDVVPLILSN-IFGD-Q----K-
PIS-LAGC-GTQMFF-FSVFGCTDCFLLTVMAYDRYVAICHPLHYNLIMTQKLCVQMVIG
SL------------SLALLLSLELT-AFTFTLPFCRHR--LE-INHFLCDVAPIMRLA--
CA-DIH--VNQAVLYVVSILVLTVPFLL-IFISYVFIASTILRMHSAEG-R--QRAFSTC
SSHLTVVLLQYGCCS--LV--YL-RP--RSS-T-S------EDEDRQIALV----YI--F
GTPLLNPL-IYTLRNKDIKDAL------------RN---SF-------------------
----FHVPASDTS.----------------------------------------------
------
>GA_x6K02T2RE5P-4082427-4083374
------------------------------------------------------------
------------------------------------------------------------
------------------------------------------------------------
----------------M--------------------------LTGKSV-LN--------
-----------------------------------------------QS-GT-TEFVFR-
------------VFTTV-P-E-F-QAL---L-----F-LLFLL-------LY-LMIL-CG
NAAIIWVVCTHSA-L-H-T-PMYFFLSSLSVLEIFYTTDVVPLMLSN-IFGA-Q----K-
PIS-LAGC-GTQMFF-FVTLGSTDCFLLAVMAYDRYVAICHPLHYSLIMTKKLCVQMVMG
SW------------SLALFLSLQLT-ALIFTLPFCGHD--QE-INHFLCDVPPVLRLA--
CA-DIH--VHQAVLYVVGILVLTVPFLL-ICISYVFIASTILRMRSAEG-R--QRAFSTC
SSHLTVVLLQYGCCS--LV--YL-RP--RSS-T-S------EDEDRQIALV----YT--F
VTPLLNPL-IYTLRNKDVKGAL------------KN---SI-------------------
----FHKAV----.----------------------------------------------
------
>GA_x6K02T2RE5P-4037809-4038768
------------------------------------------------------------
------------------------------------------------------------
------------------------------------------------------------
----------------M--------------------------LTGKLV-LN--------
-----------------------------------------------QS-GT-PEFVFR-
------------VFTNA-P-E-F-QAL---L-----F-TLFLL-------LY-LMIF-CG
NTAIIWVVCTHTS-L-H-T-PMYFFLSSLSFLEICYTTDVVPLMLSN-IFGT-Q----K-
PIS-LAGC-GTQMFF-FLTLGGTDCFLLAIMAYDRYVAICHPLHYNLIMTKKLCVQMVMG
SL------------SLALFLSLQLT-ALIFTLPFCGHY--LE-INHFLCDVPPVLRLA--
CA-DIH--VHQAVLYVVGILVLTVPFLL-IFISYVFIVSTILRMRSAEG-R--QRAFSTC
SSHLTVVLLQYGGCS--LV--YL-RP--RSS-S-S------DDEDRQIALV----YT--F
VTPLLNPL-IYTLRNKDVKGAL------------RN---SI-------------------
----FCKSASHCS.----------------------------------------------
------
>GA_x6K02T2RE5P-3987000-3987950
------------------------------------------------------------
------------------------------------------------------------
------------------------------------------------------------
-MTWKNHS--------L-------------------------------------------
---------------------------------------------------F-MEFVFL-
------------AYPKR-P-E-L-RML---C-----F-FGVSL-------AY-GLII-SG
NILIVVSIQTETR-L-H-T-PMYYFLGSLSGIELCYTAVVVPHILAN-NFQS-E----K-
TIS-LLSC-ATQMVF-LIGLGSADCFLLAIMAYDRYVAICHPLQYPLIMTITLCVRLVVA
SV------------VIGLFLSLQLV-VFIFCLPFCQDR---G-IEHFFCDAPPLMRLV--
CA-TSH--IHELSVLMAATLAIAVPFFF-IATTYALIVAAVLKLHSAAG-R--HRAFNTC
SSHLTVVLLQYGCCA--FM--YL-RP--VSS-Y-H------PKQDQFVSLV----YT--L
GTPFLNPL-IYTLRNSEMKGAI------------GK---VLTRKYLSWKMIG.-------
------------------------------------------------------------
------
>GA_x6K02T2RE5P-3965668-3966609
------------------------------------------------------------
----------------------------------------MHNISE--------------
------------------------------------------------------------
------------------------------------------------------------
---------------------------------------------------V-TEFILV-
------------GLTDA-P-G-L-QVP---L-----F-IIFTF-------IY-LTTL-FG
NLGMIVLILLDSS-L-H-T-PMYFFLSNLSLVDCVYASAVTPKVIEG-FLTE-K----K-
IIS-YNAC-ATQMFF-LIGFAIIEGFLLASMAYDRHAAVCKPLYYSTSMTTTICTLLIVG
SY------------ISGLLQSSIHV-AFTFHLSFCHSN---V-VNHFFCDIPPLLALS--
CS-SVY--INEIVLFILAALNIALTILV-IVNSYVLIFVAILRMRSTDG-Q--KKAISTC
ASHLTTVSIFYGTII--FM--YL-QP--SST-H-S------MDTDKVASVF----YT--M
IIPMLNPL-VYSLRNKEVKNAF------------KK---VTR------------------
----------K---VL----------------------FSLGLV------------.---
------
>GA_x6K02T2RE5P-3951719-3952666
-------------------------------------------------M----------
----------------------------------------IQNISE--------------
------------------------------------------------------------
------------------------------------------------------------
---------------------------------------------------L-SEFILV-
------------GLTDA-P-F-L-QIP---L-----F-IIFTL-------IY-LTTL-FG
NLGMILLILLDSR-L-H-T-PMYFFLSNLSLVDCVYASAVTPKVMEG-FLTG-N----K-
IIS-YNAC-AAQMFF-FAAFATVESFMLASMAYDRHAAVCKPLHYSTTMTTTICVLLLAG
SY------------VSGLLQSSIHV-SFTFQLSFCHSN---V-VNHFFCDIPPLLALS--
CS-SIH--TNEIILFMLAAFNVAFTLLV-ILSSYLLIFVAILRMRSAES-R--KKAISTC
ASHLTTVSIFYGTII--FM--YL-QP--SSN-H-S------MDTDKMASVF----YT--M
VIPMLNPL-VYSLRNKEVKNAF------------KK---VAG------------------
----------K---AV----------------------LSLGLVN-----------.---
------
>GA_x6K02T2RE5P-3917859-3918806
-------------------------------------------------M----------
----------------------------------------MQNISE--------------
------------------------------------------------------------
------------------------------------------------------------
---------------------------------------------------L-SEFILL-
------------GLTDA-P-F-L-QTP---L-----F-IIFTL-------IY-LTTL-FG
NLGMILLILLDSR-L-H-T-PMYFFLSNLSLVDCVYASAVTPKVIEG-FLTE-N----K-
IIS-YNAC-AAQMFF-FVAFAITECFILASMAYDRHAAVCKPLHYSTTMTTTICVLLLAG
SY------------LSGLLQSSIHV-SFTFHLSFCRSN---V-VNHFFCDIPPLLALS--
CS-SIH--INEIILFMLAGFNVVFSLLV-ILTSYLLISVAIVRMRSAES-R--KKAISTC
ASHLTTVSIFYGTII--FM--YL-QP--SSN-H-S------MDTDKMASVF----YT--M
VIPMLNPL-VYSLRNKEVKNAV------------RK---VAG------------------
----------K---AL----------------------FSLGLVN-----------.---
------
>GA_x6K02T2RE5P-3862389-3863336
-------------------------------------------------M----------
----------------------------------------IQNISE--------------
------------------------------------------------------------
------------------------------------------------------------
---------------------------------------------------L-SEFILV-
------------GLTDA-P-L-L-QTP---L-----F-IIFTL-------TY-LTTL-FG
NLGMILLILLDSR-L-H-T-PMYFFLSNLSLVDCVYASAVTPKVMEG-FLIE-N----K-
IIS-YNAC-AAQMFF-FVAFVITESFILASMAYDRYAAVCKPLHYSTTMTTMICVLLLAG
SY------------VSGLLQSSIHV-SFTFQLSFCHSN---V-VNHFFCDIPPLLALS--
CS-SIY--TNEIILFMLAAFNVAFTLLV-ILSSYLLIFVAILKMRSAES-R--KKTISTC
ASHLTTVSIFYGTII--FM--YL-QP--SSN-H-S------MDTDKLASVF----YT--M
VIPMLNPL-VYSLRNKEVKNAF------------KK---VAG------------------
----------K---AV----------------------LSLGLVN-----------.---
------
>GA_x6K02T2RE5P-3834960-3835907
-------------------------------------------------M----------
----------------------------------------MQNISE--------------
------------------------------------------------------------
------------------------------------------------------------
---------------------------------------------------L-SEFILV-
------------GLTDA-P-F-L-QTP---L-----F-IIFTL-------IY-LTTL-FG
NLGMIMLILLDSR-L-H-T-PMYFFLSNLSLVDCVYASAVTPKVMEG-FLTG-N----K-
IIS-YNAC-AAQMFF-FVAFAITENFILASMAYDRHAAVCKPLHYSTTMTTTICVLLLVG
SY------------LSGLLHSSIHV-SFTFHLSFCRSN---V-VNHFFCDIPPLLAVS--
CS-SIR--TNEIILFMLAGFDVAFSLLV-ILTSYLLISVAIVRMRSAES-R--KKAISTC
ASHLTTVSIFYGTII--FM--YL-QP--SSN-H-S------MDTDKMASVF----YT--M
VIPMLNPL-VYSLRNKEVKNAF------------KK---VAG------------------
----------K---AV----------------------LSLGLIN-----------.---
------
>GA_x6K02T2RE5P-3812807-3811863
------------------------------------------------------------
----------------------------------------MENISE--------------
------------------------------------------------------------
------------------------------------------------------------
---------------------------------------------------V-TEFILM-
------------GITDA-P-E-L-QIP---L-----F-IIFTL-------IY-LIAL-FG
NLGMIMLILLDSR-L-H-S-PMYFFLCNLSLVDCVYASAVTPKVMEG-FLTG-N----K-
IIS-YNAC-AAQMFF-FVAFGAIESLILASMAYDRHAAVCKPLHYTTIMTSTTCILIVTC
CY------------MCGILQSSIHV-ALAFCLSFCNSN---V-INHFFCDIPPLLDIS--
CS-DTY--TNEITVLILGTCDGILTLLV-ILNTYLLIFIAILRMRSAEA-Q--RKAFSTC
ASHLITVFIFFGSTL--FM--YL-QP--SSN-H-S------MDTDKIASVF----YT--M
VIPMLNPV-VYSLRNKEVKNAF------------KK---VVG------------------
----------K---LM----------------------TSLQLVN-----------.---
------
>GA_x6K02T2RE5P-3803583-3804527
------------------------------------------------------------
----------------------------------------MENISE--------------
------------------------------------------------------------
------------------------------------------------------------
---------------------------------------------------V-TEFILV-
------------GLTDA-P-E-L-QIP---L-----F-IIFTL-------IY-LIAL-FG
NLGMIILILLDSR-L-H-T-PMYFFLCNLSVVDCVYASAITPKVIEG-FLTG-S----K-
TIS-LNGC-AAQMFF-FVAFGAIESLILASMAYDRHAAVCKPLHYTTIMTSTTCILIVTW
CY------------TCGILQSSVHV-ALAFSLSFCHSN---V-INHFFCDIPPLLDIS--
CS-DTH--TNEITLLVLATLDLVFTLLV-ILNTYLLIFIAILRMRSAEA-Q--RKAFSTC
ASHLITVSIFFGSLI--FM--YL-QP--SSN-H-S------MDTDKIASVF----YT--M
VIPMLNPV-VYSLRNKEVKNAF------------KK---VVE------------------
----------R---LM----------------------SSFHLVH-----------.---
------
>GA_x6K02T2RE5P-3787124-3786180
------------------------------------------------------------
----------------------------------------MENISE--------------
------------------------------------------------------------
------------------------------------------------------------
---------------------------------------------------V-TEFILV-
------------GITDA-P-E-L-QIP---L-----F-IIFTL-------IY-LIAL-FG
NLGMIMLILLDSR-L-H-T-PMYFFLCNLSLVDCVYASAVTPKVMEG-FLTG-N----K-
IIS-YNAC-AAQMFF-FVAFIAIESLILASMAYDRHAAVCNPLHYTTIMTSTTCILIVTC
CY------------MCGILQSSIHV-ALAFCLSFCNSN---V-INHFFCDIPPLLEIS--
CS-DTY--TNEITVLILGTCDGILTLLV-ILNTYLLIFIAILRMRSVEA-Q--RKAFSTC
ASHLITVSIFFGSTL--FM--YL-QP--SSN-H-S------MNTDKIASVF----YT--M
VIPMLNPV-VYSLRNKEVKNAF------------KK---VVG------------------
----------K---LM----------------------TSLQLVN-----------.---
------
>GA_x6K02T2RE5P-3777626-3778570
------------------------------------------------------------
----------------------------------------MENISE--------------
------------------------------------------------------------
------------------------------------------------------------
---------------------------------------------------V-TEFILA-
------------GLTDA-P-E-L-QIP---L-----F-IIFTL-------IY-LIAL-FG
NLGMIMLILLDSR-L-H-T-PMYFFLCNLSLVDCVYASAITPKVIEG-FLTG-S----K-
TIS-LNGC-AAQMFF-FVAFIAIESLILASMAYDRHAAVCKPLHYTTIMTSTTCILIVTC
CY------------MCGILQSSVHV-ALAFCLSFCHSN---V-INHFFCDIPPLLDIS--
CS-DTH--TNEITLLVLATLDVVFTLLV-ILNTYLLIFIAILRMRSAEA-Q--RKAFSTC
ASHLITVSIFFGSLI--FM--YL-QP--SFN-H-S------MDTDKIASVF----YT--M
VIPMLNPV-VYSLRNKEVKNAF------------KK---VVE------------------
----------K---LM----------------------SSFHLVD-----------.---
------
>GA_x6K02T2RE5P-3743369-3744289
------------------------------------------------------------
----------------------------------------MENNTD--------------
------------------------------------------------------------
------------------------------------------------------------
---------------------------------------------------V-TQFLLL-
------------GLTDD-P-G-L-QFP---L-----F-ITFLL-------IY-TITL-VG
NLGMILLIVLDSR-L-H-T-PMYFFLGNLSLVDFCYSSAVTPTVMTG--LIG-E----K-
IIS-YNDC-AAQMFF-FVAFATVENYLLASMAYDRYAAVCKPLHYATTMTANVCICLCIG
SY------------TCGFLNASIHI-GDTFSLSFCRSN---V-VHHFFCDIPAVMVLS--
CS-DRH--VSELVLVYVVSFNIFFALSV-IWISYIFIFITICKMHSSSG-Y--RKAISTC
ASHFIAVSIFYGTII--FM--YL-QP--SSS-H-S------MDTDKIASVF----YT--M
IIPMLNPL-VYSMRNKEVKSAF------------TK---VLQ------------------
----------V---AK----------------------------------------.---
------
>GA_x6K02T2RE5P-3695694-3696620
------------------------------------------------------------
---------------------------------------MMENQTE--------------
------------------------------------------------------------
------------------------------------------------------------
---------------------------------------------------V-TEFILL-
------------GLTDD-P-E-L-QIP---L-----F-ITFLA-------IY-TITV-VG
NLGMILLILMDSR-L-H-T-PMYFFLGNLSLVDFCYSSAVTPKVMSG-FLIG-D----K-
VIS-YNDC-AAQMFI-FAAFITVENYLLASMAYDRYAAVCKPLHYTTTMTTSVCTWLIIG
SY------------VIGFMNASIHI-GDTFHLYFCESN---V-VHHFFCDIPAVMVLS--
CS-DRY--ASELVLVYIVSFHIFFAFIV-IWISYVFIFVTIVKMQSAAG-H--HKAISTC
ASHFTAVSIFYGTSI--FM--YV-QP--SSN-H-S------MDTDKIASVF----YT--M
VIPMLNPL-VYSLRNKEVKSAL------------KK---IIL------------------
----------Q---TT----------------------------------------.---
------
>GA_x6K02T2RE5P-3672907-3673839
------------------------------------------------------------
-------------------------------------MTSLNNLTE--------------
------------------------------------------------------------
------------------------------------------------------------
---------------------------------------------------V-THFLLL-
------------GLTDD-P-G-L-QLP---L-----F-IIFLL-------IY-IITL-VG
NLGMILLILLDSR-L-H-I-PMYFFLANLSLVDVIYSSAVTPKVMAG-LIIG-D----N-
LIS-YNEC-AAQMFF-FAAFATVENYLLTSMACDRYAAVCKPLYYATTMTPSVCMCFIMG
CY------------ALGFLNASVYL-GNTFSLSFCKSN---V-VHHFFCDMPAIMALS--
CS-DRH--VNELVLIYQASFIIFFALII-ILISYIIIFITILKMHSEAG-V--QKALSTC
ASHFTAVFIFYGTTI--FM--YL-QP--SSR-H-A------MDTDKIVSVF----YT--M
VIPMLNPL-VYSLRNKEVKSAF------------MK---VVL------------------
----------K---EK----------------------------------------.---
------
>GA_x6K02T2RE5P-3645346-3644423
------------------------------------------------------------
----------------------------------------MENNTE--------------
------------------------------------------------------------
------------------------------------------------------------
---------------------------------------------------V-THFLLL-
------------GLTDD-P-E-L-QLP---L-----F-MILLI-------IY-TITL-VG
NLGKILLIFLDSC-L-H-T-PMYFFLGNLSLVDFCYSSDVTPKVMSG-LLKG-D----K-
VIS-YNGC-AAQMFF-FVAFATVENFLLASMAYDRYAAVCKPLHYATTMTSGVCVCLSIG
SY------------ACGFLIASIHI-GDTFNLSFCRSN---V-VHHFFCDIPAVMILS--
CS-DRH--VSELVLFYVGSFSIFFSVLV-ICISYIFIFITIFKMHSDAG-Y--GKAVSTC
AAHFTAVSIFYGTGI--FM--YL-QP--SSS-H-S------MDTDKITSVF----YT--M
IIPMLNPL-VYSMRNKEVKRAF------------TN---VFH------------------
----------K---AK----------------------------------------.---
------
>GA_x6K02T2RE5P-3560863-3561795
------------------------------------------------------------
-------------------------------------MTPLKNWTE--------------
------------------------------------------------------------
------------------------------------------------------------
---------------------------------------------------V-THFLLL-
------------GLTDD-P-G-L-QLP---L-----F-IIFLL-------IY-IFTL-VG
NLGLILLILLDSR-L-H-T-PMYFFLGNLSLVDVFYSSAITPKVMAG-LLLG-D----K-
IIS-YNSC-AAQMFV-FATFATVENYLLASMAYDRYAAVCKPLHYATTMTPSVCMCLIMG
CY------------VLGFLSVSVYL-GDTFSLSFCKSN---V-VHHFFCDMPALMALS--
CS-DRH--INELVLIYLASFTLFFALII-ILVSYTIIFITILNMHTGAG-L--QKAISTC
ASHFIAVFIFYGTTI--FM--YL-QP--SSR-H-S------MDTDKIVSVF----YT--M
VIPMLNPL-VYSLRNKEVKSAF------------MK---WIL------------------
----------K---EK----------------------------------------.---
------
>GA_x6K02T2RE5P-3517488-3518411
------------------------------------------------------------
----------------------------------------MENTTE--------------
------------------------------------------------------------
------------------------------------------------------------
---------------------------------------------------V-TWFVLL-
------------GLTND-P-Q-L-QLP---L-----F-ITFLL-------IY-IITL-VG
NLGIILLILLDSR-L-H-T-PMYIFLSNLSLVDFCYSSTITPKVMAG-FLTG-D----R-
IIS-YNAC-ASQMFF-FAHFADVESYLLVSMAYDHYVAVCKPLHYATTMTTHLCVFLVIG
CY------------ICGFLNASIYT-VDVFSLSFCESN---V-IHHFFCDVLAVMIIS--
RS-DKY--INELVLISVASFNIIFSLIL-ILISYMFIFTNILKINSSEG-Y--RKALSTC
TSHFTAVFIYYGTVI--FM--YL-QP--TSS-H-S------MDTDKIVSVF----YS--I
VIPMLNPL-VYSMRNKEVKNAF------------TK---VVL------------------
----------R---SR----------------------------------------.---
------
>GA_x6K02T2RE5P-3491834-3492772
------------------------------------------------------------
-------------------------------------MTLVKNWTY--------------
------------------------------------------------------------
------------------------------------------------------------
---------------------------------------------------V-TEFILL-
------------GLTDD-P-G-L-QLP---L-----F-VIFLL-------IY-IITL-VG
NLGMILLIFLDSQ-L-H-I-PMYFFLGNLSLVDVCYSSAVTPKVIAG-LLIG-D----K-
FIS-YNDC-AAQMFF-FAAFATVENYLLASMAYDRYVAVCKPLHYTTTMTSNVCICLIMG
CY------------GFSFLNVSVYL-GDTFSLSFCNSN---V-VHHFFCDMPAIMALS--
CS-DKH--VNELVLIYLASFNIFVAFIM-IIVSYLIIFITILNMRSRAG-V--QKALSTC
VSHLTAVFIFYGTII--FM--YL-QP--SSR-H-A------MDTDKIVSVF----YT--M
VIPMLNPL-VYSLRNKEVKSAF------------MK---IVL------------------
----------K---EK----------------------SL----------------.---
------
>GA_x6K02T2RE5P-3473421-3472498
------------------------------------------------------------
----------------------------------------MENRTE--------------
------------------------------------------------------------
------------------------------------------------------------
---------------------------------------------------V-TWFILV-
------------GLTND-S-Q-L-QLP---L-----F-ITFLL-------IY-TVTF-VG
NLGLILLILLDSR-L-H-T-PMYIFLSNLSLVDFCYSSTITPKVIAG-ILTG-D----K-
IMS-YNAC-ASQMFF-FANFANVENYLLVSMAYDRYAAVCKPLHYATTMTKRVCASLVIG
CY------------ICGLLNASIYT-MDALSLSFCESN---V-VHHFFCDVLAIMTTS--
CS-DRH--VNELILVYLASFNVFFALIL-ILISYMFIFTNILKMHSASG-Y--CKAISTC
ASHLTAVFIFYGTII--FM--YL-QP--SSH-H-S------MDTDKIASVF----YT--M
IIPMLNPL-VYSLRNKDVKSAF------------TK---IVL------------------
----------R---SG----------------------------------------.---
------
>GA_x6K02T2RE5P-3430689-3429787
------------------------------------------------------------
------------------------------------------------------------
------------------------------------------------------------
------------------------------------------------------------
-----------------------------------------------------VRFILM-
------------GLTDD-P-D-L-QLP---L-----F-ITFLL-------IY-IITL-VG
NLGLILLILLDSQ-L-H-T-PMYIFLSNLSLVDFCYSSTVTPKVMAG-FIIG-D----K-
MMS-YNAC-ASQMFF-FANFANVENYLLASMAYDRYAAVCKPLHYATTMTTRVCACLVIS
CY------------ICGFLNASIYT-VNALYLTFCELN---V-VHHFFCDIPAVMIAS--
CS-HRH--ANDMVLISVASFNIFFALIL-ILISYTFIFTNILKMHSNSG-Y--RKALSTC
ASHFTAVSIFYGTII--FM--YL-QP--RSS-H-S------MDTDKIASVF----YT--M
VIPMLNPL-VYSLRNKDVKSAF------------TK---IVL------------------
----------R---SR----------------------------------------.---
------
>GA_x6K02T2RE5P-3423041-3422097
------------------------------------------------------------
----------------------------------------MENNTK--------------
------------------------------------------------------------
------------------------------------------------------------
---------------------------------------------------V-TEFLLL-
------------GLTND-P-E-L-QLP---L-----F-LIFLL-------IY-TITL-VG
NLGLILLIVLDSC-L-H-T-PMYIFLGNLSLVDFCYSSAVTPSVMTE-LLIG-K----K-
VIS-YNDC-AAQTFF-FVAFCTVENYLLASMAYDRYAAVCKPLHYASTMTTRVCIYLSIG
SY------------VCGFLNASINT-GNTFSLFFCRYN---M-IHHFFCDIPAVMVLS--
CS-DRY--FSELLLVYVVSFSIFFALLV-ICISYIFIFITIAKMHSSAG-Y--GKAAPTC
ASHFTAVSIFYGTVI--FM--YL-LP--SSS-H-S------MDTDQIASVF----YT--M
IIPMLNPL-VYSLRNKEVKSAF------------TK---IFQ------------------
----------V---AK----------------------QSVMLYF-----------.---
------
>GA_x6K02T2RE5P-3390804-3391727
------------------------------------------------------------
----------------------------------------MENRTE--------------
------------------------------------------------------------
------------------------------------------------------------
---------------------------------------------------V-RCFILV-
------------GLTND-P-G-L-QLP---L-----F-ITFLL-------IY-IITL-IG
NLGLILLILLDSR-L-H-T-PMYIFLGNLSLVDFCYSSTVTPKVIAG-FLMG-D----K-
IMS-YNAC-ASQMFF-FANFADVENYLLVSMAYDRYVAVCKPLHYATTMTTHMCVCLLIG
CY------------ICGFLNASIYT-VDALSLSFCESN---V-VHHFFCDVLAVMIIS--
CS-DRH--VNELIFVYVASFNIFFALIL-IIISYTFIFTNILKLQSAAG-Y--RKAFFTC
ASHFTAVSIFYGTII--FM--YL-QP--SSS-H-S------MDTDKIASVF----YT--M
VIPMLNPL-VYSLRNKDVKSAF------------TK---IIL------------------
----------R---SG----------------------------------------.---
------
>GA_x6K02T2RE5P-3357666-3356743
------------------------------------------------------------
----------------------------------------MENRTE--------------
------------------------------------------------------------
------------------------------------------------------------
---------------------------------------------------V-RCFILV-
------------GLTND-P-S-L-QLP---L-----S-ITFLL-------IY-IITL-IG
NLGLILMILLDSR-L-H-T-PMYIFLGNLSLVDFCYSSTVTPKVIAG-FLTG-D----K-
IMS-YNAC-ASQMFF-FANFGDVENYLLASMAYDRYVAVCKPLHYATTMTTHMCASLVIG
CY------------ICGFLSASIYT-MDALSLSFCESN---V-IHHFFCDVLAVMIVS--
CS-DSH--VNELILIYVVSFNMFFALII-ILISYMFIFTNILKIHSSAG-Y--HKAVSTC
ASHFTAVSIFYGTII--FM--YL-QP--SSS-H-T------MDTDKIASVF----YT--M
VICMLNPL-VYSLRSKDVKSAF------------TK---IVL------------------
----------R---SK----------------------------------------.---
------
>GA_x6K02T2RE5P-3328502-3329434
------------------------------------------------------------
----------------------------------------MENCTK--------------
------------------------------------------------------------
------------------------------------------------------------
---------------------------------------------------V-REFILL-
------------GLTDD-P-G-L-QVS---L-----C-IMFTL-------IY-LIDV-VG
NTGLIMLVLMDSH-L-H-T-PMYFFLCNLSFVDLGYSSAVTPMVISE-FFIV-S----K-
VVS-YNAC-AAQMFF-FVGFATGENYLLASMAYDRYVAVCKPLHYSTRMTTSVCICLNIV
SY------------ICGFLNAIFHV-GDIFSLSFCKSN---V-VHHFFCDVPAVLALS--
CS-DIH--LSEVILVFLSTFNVFFALLI-ISVSYLFIFITVLKMKSDQG-H--QKALSTC
ASHLTVVSIFYSTVI--FM--YL-QP--SSS-H-S------MDADKVASMF----YT--M
IIPTLNPL-VYSLRNKEVNNAF------------KK---VVE------------------
----------R---AK----------------------IFM---------------.---
------
>GA_x6K02T2RE5P-3283121-3284098
------------------------------------------------------------
-------------------------------------M-YVANSSR--------------
------------------------------------------------------------
------------------------------------------------------------
---------------------------------------------------M-NAFILL-
------------GLTDN-P-D-L-EAP---L-----F-IIFNL-------IY-LITL-IG
NLGMIVLIWFDSH-L-H-T-PMYIFLSHLSLADCVYSSAVTPKVMVG-LLTG-D----K-
VIS-YGGC-VAQMFF-FVTFASVDCFLLAVMAFDRHAAVCKPLHYTTNMTTSVCACMVIA
CY------------VFSLAESSVYT-GFIFDLSFCHSN---V-IHHFFCDIPPILNLS--
CS-DIY--TNEIVLFIITSFNVFFSLIV-ILTSYAFIFIAILRMHSAEG-R--KKASSTC
ASHLTAVTIFYGTII--FM--YL-QP--SSS-H-S------MDNDQMASVF----YT--T
VVPMLNPV-VYSLRNKEVHSAF------------KK---AIE------------------
----------K---------------------------LKSAQHQVLIRDLYSLCN.---
------
>GA_x6K02T2RE5P-3264213-3265157
------------------------------------------------------------
-------------------------------------MSYLENSTK--------------
------------------------------------------------------------
------------------------------------------------------------
---------------------------------------------------V-TTFILL-
------------GLTDI-P-E-L-QVP---L-----F-VTFSL-------IY-LITL-IG
NLGIIVLIWLDFR-L-H-T-PMYIFLSHLSLADCVYSSAVTPKVMVG-FLTG-D----K-
VIS-YGGC-VAQMFF-FVAFASVDCFLLAVMAFDRHAAVCKPLHYTTTMTTSVCARMVIA
CY------------SWGLFESAIHT-GFTFSLPYC-AN---V-VHHFFCDIPPILALS--
CS-DIY--VNEIVLFILASFNVFFALIV-ILTSYAFIFIAILRMHSAEG-R--KKAFSTC
ASHLTAVTIFYGTVI--FM--YL-QP--SSS-H-S------MDNDQMASVF----YT--T
IVPMLNPV-VYSLRNKEVHNAF------------KK---VVE------------------
----------K---------------------------MNTL-----------LNS.---
------
>GA_x6K02T2RE5P-3249780-3248836
------------------------------------------------------------
----------------------------------------MENSTE--------------
------------------------------------------------------------
------------------------------------------------------------
---------------------------------------------------V-TEFILA-
------------GLTDD-P-K-L-QIP---L-----F-IVFLL-------IY-LSTV-LG
NLGMVGLILLDSH-L-H-T-PMYLFLSHLSLVDFGYSSAVTPKVMSG-LLSI-D----K-
TIS-HNTC-GTQFFF-FVGFITTESFLLAAMAYDRYAAVCKPLHYTTTMTTNTCACLTIG
SY------------VCGFLNSSIHT-GNIFRLSFCKFN---V-IDHFFCDAPPLLALS--
CS-DTY--ISETVIFFVVGFNALFSIVV-ITISYLLIFITILRMRSSEG-R--HKAFSTC
ASHLTAVSIFYGTVI--FM--YL-QP--SSS-H-T------MGTDKMASVF----YT--M
VIPMLNPL-VYSLRNKEVKGAF------------KK---AVG------------------
----------N---AK----------------------SALTFLF-----------.---
------
>GA_x6K02T2RE5P-3231251-3230331
------------------------------------------------------------
----------------------------------------MKNRTE--------------
------------------------------------------------------------
------------------------------------------------------------
---------------------------------------------------V-TEFILL-
------------GLTND-P-G-L-QLP---L-----F-ITFLL-------IY-TITV-VG
NLGMILLIVLDSR-L-H-T-PMYIFLGNLSLVDFCYSTAVTPTVMNG-LLIG-N----K-
VIS-YNDC-AAQMFF-FGAFATVENYLLASMAYDRYAAVCKPLHYATIMTKSMYTWLITG
SY------------VISFTNSSIHI-ADIFTLSFCKSN---V-IHHFFCDVPAIMALT--
CF-DNQ--VREHVLLYIESLNVFFALIV-ICTSYMLIFVTILKMHSASG-H--HKAISTC
ASHFTAVSIFYGTVI--FM--YL-QP--SSN-H-S------MDTDKVTSVF----YT--M
VIPMLNPL-VYSLRNKEVKNAF------------IK---LIL------------------
----------H---Y-----------------------------------------.---
------
>GA_x6K02T2RE5P-3220047-3219130
------------------------------------------------------------
----------------------------------------MKNRTE--------------
------------------------------------------------------------
------------------------------------------------------------
---------------------------------------------------V-TEFILL-
------------GLTND-P-G-M-QLP---L-----F-ITFLL-------IY-TITV-VG
NLGMILLIVLDSR-L-H-T-PMYIFLGNLSLVDFCYSSAVTPTVMTE-LLIG-K----K-
VIS-YNDC-AAQMFF-FGAFATVENYLLASMAYDRYAAVCKPLHYATIMTKSVYTRIITA
SY------------GISFMSASIHI-ADIFTLSFCKSN---V-IHHFFCDVPAIMALT--
CF-DNQ--VRELVLLYIESLDVFFALIV-ICTSYMLIFVTILKMHSASG-H--HKAISTC
ASHFTAVSIFYGTVI--FM--YL-QP--SSN-H-S------MDIDKVTSVF----YT--M
VIPMLNPL-VYSMRNKEVKNAF------------IK---LIL------------------
----------H---------------------------------------------.---
------
>GA_x6K02T2RE5P-3213352-3214296
------------------------------------------------------------
----------------------------------------MENSTE--------------
------------------------------------------------------------
------------------------------------------------------------
---------------------------------------------------V-TEFILT-
------------GLTDN-P-E-L-QIP---L-----F-IVFLL-------IY-LSTV-LG
NLGMVGLILLDSH-L-H-T-PMYLFLSHLSLVDFGYSSAVTPKVMPG-LLSI-D----K-
TIT-HNAC-GTQFFF-FVSFITTESFLLAAMAYDRYAAVCKPLQYTTTMTTNTCACLTIG
SY------------VCGVLNSSIHT-GNIFRLSFCKFN---V-IDHFFCDAPPLLALS--
CS-DTS--VSEMVILFVVGFNDIFSIVV-IPISYLFIFITILRMRSSEG-R--QKAFSTC
ASHLTVVFIFYGSGI--FM--YL-QP--SSS-H-T------MGTDKMASVF----YT--M
IIPMLNPL-VYSLRNKEVKSAF------------KK---AVE------------------
----------K---AK----------------------ISLAFTF-----------.---
------
>GA_x6K02T2RE5P-3191201-3192160
------------------------------------------------------------
-------------------------------------MTSMENITE--------------
------------------------------------------------------------
------------------------------------------------------------
---------------------------------------------------V-TEFILL-
------------GLTDD-P-N-L-QVP---L-----L-LIFLF-------IY-LVTL-IG
NGGMMVIIFSDSH-L-H-T-PMYFFLSNLSFVDLGYSSAVAPKMVAA-LQSG-N----K-
VIS-YNGC-AAQFFF-FVGFATVECYLLASMAYDRHAAVCRPLHYTTTMTTGVCTILTIG
SY------------TCGFLNASIHA-ADTFKLSFCGSN---K-INHFFCDIPPLLALA--
CS-STH--ISKLVVFFVVGFNVFFTLLV-IIISYFFIYIAIQNMKSSEG-R--KKAFSTC
ASHLTAVSIFYGTII--FM--YL-QP--SSG-Q-S------MDTDKIASVF----YT--V
VIPMLNPL-IYSLRNREVKSAL------------WK---ILN------------------
----------RFYPAS----------------------FSVSRK.---------------
------
>GA_x6K02T2RE5P-3006492-3007430
------------------------------------------------------------
----------------------------------------MENRTE--------------
------------------------------------------------------------
------------------------------------------------------------
---------------------------------------------------V-TEFILL-
------------GVTNA-P-A-L-QTP---L-----F-ILFTL-------IY-FINM-TG
NLGMLVLILWDSR-L-H-T-PMYIFLGNLSLVDIFYSSAVTPTVVAG-LLVG-N----Q-
AIS-YNAC-AAQMFL-FVVFATAENFLLAAMAYDRYAAVCKPLHYTTTMTPTTCACLTMA
CY------------AGGFLNSSIHT-GDTFRLYFCKSN---V-VHHFFCDVPAVMVLS--
CS-DRH--ISEMVLLYGASFVICSALLV-ILISYIFIFITIFKMRSAAG-Y--QKAMSTC
VSHFTAVSIFYGTLI--FM--YL-QP--SSS-H-S------MDTDKIVSVF----YT--M
VIPMLNPV-VYSLRNKEVKSAF------------KK---VVE------------------
----------K---AK----------------------YTLGF-------------.---
------
>GA_x6K02T2RE5P-3000589-3001527
------------------------------------------------------------
----------------------------------------MENRTE--------------
------------------------------------------------------------
------------------------------------------------------------
---------------------------------------------------M-TGFILL-
------------GLTNA-P-E-L-RAP---L-----F-IIISF-------IY-FTNV-IG
NLGMIVLILWDSR-L-H-T-PMYCFLANLSLVDIFYSSAVAPTILAG-LLVG-N----I-
VVS-YNAC-VAQMIS-FSAFVTTEDLLLAAMAYDRYAAVCKPLHYTTIMTPTVCICLIMA
CY------------AGGFLNSSIHT-GDTFRLSFCGSN---A-VHHFFCDVPAVMTLS--
CS-DRH--VSEIVLIYGAGFIICSALLV-ILISYTFIFITIFRMRSAAG-Y--QKAMSTC
VSHFTAVSIFYGTVI--FM--YL-QP--TSS-H-S------MDTDKTVSVF----YT--M
VIPMLNPM-VYSLRNKEVKSAF------------KK---VVE------------------
----------K---AK----------------------YSLGF-------------.---
------
>GA_x6K02T2RE5P-2753221-2754177
------------------------------------------------------------
------------------------------------------------------------
------------------------------------------------------------
--------------------------M---------------------------------
---------AVGRN---------------------------------IS-VV-TNFILL-
------------GFLER-P-Q-L-QIV---L-----F-VLFLG-------IY-LVTL-AG
NLGLIVLIRMDSH-L-H-S-PMYFFLSNLSFVDVSYTSSIAPKMLCD-FFRE-Q----K-
SIT-FIGC-AIQLFF-FVGMGGTECCLLAAMAYDRYVAISNPLLYPSLMSPTICVGMAIT
VY------------TGGFLTGLIQT-SSIFRLHFCGPR---V-INHFFCDLPPLMSLS--
CS-STF--FSQVVNFLVVCVVGGASALV-VLVSYGYIIAAVMRIHSTHG-Q--MKAFNTC
ASYLTTVILFYGSGL--FS--YL-HS--NAG-Y-S------QDKNKVVSMF----YG--A
VIPMLNPI-IYSLRNKEIKEAL------------KK---LKK------------------
----------R---KKQMSCLC-AM.----------------------------------
------
>GA_x6K02T2RE5P-2725206-2726153
------------------------------------------------------------
------------------------------------------------------------
------------------------------------------------------------
--------------------------M---------------------------------
---------PGGRN---------------------------------ST-VI-TKFILV-
------------GFSDF-P-K-L-KLV---L-----F-VIFLG-------SY-LSTV-VW
NLGLIILIRIDPY-L-H-T-PMYFFLSNLSFLDFCYISSTTPKMLSG-FFQK-S----K-
SIS-FVGC-TMQYFI-FSSLGLSECCLLAAMAYDRYAAICNPLLYTAIMSPSLCVHMVVG
AY------------STGLLGSLIQL-CAILQLHFCGPN---I-INHFFCDLPQLLVLS--
CS-ETF--PLQVLKFVIAVIFGVASVIV-ILISYGYIIGTILNISSVEG-R--SKAFNTC
ASHLTAVTLFFGSGL--FV--YM-RP--SSN-S-S------QGYDKMASVF----YT--V
VIPMLNPL-IYSLRNKEIKDAL------------QR---CKN------------------
----------K---CFSQC--HC.------------------------------------
------
>GA_x6K02T2RE5P-2658227-2657289
------------------------------------------------------------
------------------------------------------------------------
------------------------------------------------------------
--------------------------M---------------------------------
---------IKERN---------------------------------FT-EI-TEFILL-
------------GFSDF-P-Q-I-TAL---L-----F-VMFLI-------LY-ITTL-TW
NLSLVVLIRMDSY-L-H-T-PMYFFLSNLSFIDICYISSTVPKMLSN-LFQE-K----Q-
TIS-FVGC-IVQYFM-FATMGLSESCLMTAMAYDRYAAICNPLLYSSVMSPTLCAQMVMG
SY------------TAGIMGSLSQV-CALLQLHFCGPN---V-IRHFFCDMPQLLNLS--
CT-DTF--FAQVVLLILTMLFCISNALV-IIISYGYIVLSILKITSAKG-R--SKAFNTC
ASHLTAVSLFYTSSA--FV--YL-SS--SSG-G-S------SSFDRFVSVF----YT--V
LIPMLNPL-VYSLRNKEIKDAG------------KR---LQK------------------
----------K---LGCC.-----------------------------------------
------
>GA_x6K02T2RE5P-2634596-2633658
------------------------------------------------------------
------------------------------------------------------------
------------------------------------------------------------
--------------------------M---------------------------------
---------IKGKN---------------------------------IT-EI-TEFILL-
------------GFSDF-P-Q-I-TAL---L-----F-VIFLT-------LY-ITAL-TW
NLSLVVLIRMDSY-L-H-T-PMYFFLSNLSFIDICYISSTVPKMLFN-FFQK-R----Q-
TIS-FVGC-IVQYFM-FSTMGLSESCLMTAMAYDRYAAICNPLLYSSVMSPTLCAQMVMG
SY------------TAGFIGSVSQV-FAMLQLHFCGPN---V-IRHFFCDIPQLLNLS--
CT-DTF--FAHVELLILTMLFCISNALV-IIISYGYIVLSILKITSAKG-R--SKAFNTC
ASHLTAVSLFYTSTA--FV--YF-SS--SSG-G-S------SSFDRFVSVF----YT--V
LITMLNPL-VYSLRNKEIKDAG------------KR---LQK------------------
----------K---LGCC.-----------------------------------------
------
>GA_x6K02T2RE5P-2618516-2619454
------------------------------------------------------------
------------------------------------------------------------
------------------------------------------------------------
--------------------------M---------------------------------
---------IGGRN---------------------------------IT-KI-TQFILL-
------------GFSDF-P-Q-I-TAL---L-----F-VMFLT-------LY-ITAL-TW
NLSLVVLIRMDSY-L-H-T-PMYFFLSNLSFIDFCYISSTVPKMLSN-LFQE-K----Q-
TIS-FVGC-IVQYFI-FSTMGLSESCLMTAMAYDRYAAICNPLLYSSVMSPTLCAQMVMG
SY------------TAGLVSSLSQI-CVLLQLHFCGSN---V-IRHFFCDMPQLLNLS--
CN-DTF--FAHVLLVILTMFFGLINALA-IMVSYGYIASSIMKITSANG-R--SKAFNTC
ASHLTAVSLFYSSGI--FV--YL-SS--SSG-G-S------SSFDRFASVF----YS--V
VIPMLNPL-IYSLRNKEIKDAM------------NR---LQK------------------
----------K---VICS.-----------------------------------------
------
>GA_x6K02T2RE5P-2573738-2574676
------------------------------------------------------------
------------------------------------------------------------
------------------------------------------------------------
--------------------------M---------------------------------
---------IGERN---------------------------------IT-TI-TQFILL-
------------GFSDF-P-R-I-TVL---L-----F-VIFLM-------IY-IMTM-TW
NLSLIALIRMDSH-L-H-T-PMYFFLSNLSFIDLCFVTSTAPKMLSN-FFQE-N----Q-
TIS-FVGC-IVQYFI-LSTMGLTECCLMTAMAYDRYAAICNPLLYSSVMSPTLCAQMVMG
SY------------TAGLTGSVSQI-CALLQLYFCGPN---V-IRHFFCDISQLLNLS--
CS-DAF--FVQVLLAILTMCFGIANALA-TMLSYGFIVLSILKITSAKG-R--SKAFNTC
ASHLTAVSLFYSTGI--FV--YL-RS--SSG-S-S------SSFDRFTSVF----YT--V
VIPMLNPL-IYSLRNKEIKDAM------------KR---LQK------------------
----------K---KICN.-----------------------------------------
------
>GA_x6K02T2RE5P-2479601-2478648
------------------------------------------------------------
------------------------------------------------------------
------------------------------------------------------------
--------------------------MA--------------------------------
--------LTNTWN---------------------------------SS-SV-TMFIFL-
------------GFSDH-P-E-L-RIF---L-----F-LTFLS-------IY-LVTL-TW
NLALIFLIRGDIH-L-H-T-PMYFFLSNLSFVDICYSSSVAPKMLSD-FFRE-Q----K-
TIS-FLGC-GAQFFF-FVGLGLTECFLLTAMAYDRYAAISNPLLYTTIMPQGLCMRMVAG
AY------------LGGFLSSFIQA-SSIFQLHFCGPN---V-INHFFCDLPPILALS--
CS-NTF--LSQVVNFLIVITVGGTSFLI-LLISYSYIVSAVLKIHSVRG-R--WKAFNTC
ASHLMAVTMLFGTAL--FM--YL-RP--SSS-Y-S------FSRDKVVSVF----YS--L
VIPMLNPL-IYSLRNKEIKDAL------------WK---VME------------------
----------R---KKV-FPNL.-------------------------------------
------
>GA_x6K02T2RE5P-2468394-2467450
------------------------------------------------------------
------------------------------------------------------------
------------------------------------------------------------
------------------------------------------------------------
---------MSQIN---------------------------------HT-NV-KEFVFL-
------------ALTRI-R-E-L-EFF---L-----F-SVFFL-------VY-VTTV-LG
NTLIVVTITAESR-L-H-T-PMYFLLRNKSILDIVFSSITVPKFLVD-LLSE-R----K-
AIS-YNGC-LTQIFF-FHFAGGADIFFLSVMAYDRYLAIAKPLHYVTIMRREVWLALVVA
SW------------VGGGLHSIVQI-ILMLPLPFCGPN---T-LDAFYCDIPQVVKLA--
CT-DTF--ALELLMISNNGLVTLLWFFL-LLGSYTIILVMLRFH-SGEG-R--NKALSTC
TSHIMVVTLHFVPCV--YI--YC-RP--FTT----------LPMDTAISIN----NT--V
ITPMLNPM-IYTLRNQEMKSAM-------------KR--LQRR-----------------
----------------------------LGPSESNKLG.---------------------
------
>GA_x6K02T2RE5P-2458473-2457538
------------------------------------------------------------
------------------------------------------------------------
------------------------------------------------------------
------------------------------------------------------------
---------MELGN---------------------------------HT-KV-TEFIFC-
------------GLTQS-Q-E-L-SLL---L-----F-FFLSI-------VY-ITTV-LV
NVTIMVTVTWESR-L-H-T-PMYFLLRNLSVLDICFSSITVPKVLVD-LLSR-R----K-
TIS-FNGC-FTQIFF-FHLLGGADIFSLSVMAFDRYMAIFRPLHYVTIMSRGRCTALIAA
SW------------VGGFVHSIVQI-FLLLPLPFCGPN---V-VDSFYCDVPQVLKLA--
CT-DTF--VLELLMISNNGLITTLWFVL-LLVSYTVILTMLRSH-TGEG-R--KKAISTC
TSHITVVTLHFVPCI--YV--YA-RP--FTA----------LPMDRAVSIT----LN--I
IVPVLNPM-IYTLRNQEMKSAM-------------KR--LRKR-----------------
----------------------------LILSE--VE.----------------------
------
>GA_x6K02T2RE5P-2447610-2446675
------------------------------------------------------------
------------------------------------------------------------
------------------------------------------------------------
------------------------------------------------------------
-----------MEN---------------------------------YT-RV-KELIFL-
------------GLTQS-Q-E-V-SMV---L-----F-LFLLL-------VY-VTTL-LG
NLLIMVTVTCESR-L-H-T-PMYFLLRNLSVADICFSSITAPKVLVD-LLSD-R----K-
TIS-FNGC-LTQMFF-FHLIGGVDVFSLSVMALDRYVAISKPLHYVTIMSRGRCIGLIVA
SW------------VGGFAHSIVQI-SLLLTLPFCGPN---V-LDTFYCDVPQVIKLA--
CT-DIF--VLELLMISNNGLVATLWFVL-LVVSYTVILMMLRSH-SGEG-R--KKAISTC
TSHITVVTLHFVPCI--YV--YA-RP--FTA----------LPTDKAISVT----FT--V
ISPLLNPL-IYTLRNQEMKSAM-------------RR--LRKR-----------------
----------------------------LEPFDREEQ.----------------------
------
>GA_x6K02T2RE5P-2433425-2432490
------------------------------------------------------------
------------------------------------------------------------
------------------------------------------------------------
------------------------------------------------------------
-----------MEN---------------------------------YT-RV-KELIFL-
------------GLTQS-Q-E-V-SMV---L-----F-LFLLL-------VY-VTTL-LG
NLLIMVTVTCESR-L-H-T-PMYFLLRNLSVADICFSSITAPKVLVD-LLSD-R----K-
TIS-FNGC-LTQMFF-FHLIGGVDVFSLSVMALDRYVAISKPLHYVTIMSRGRCIGLIVA
SW------------VGGFAHSIVQI-SLLLTLPFCGPN---V-LDTFYCDVPQVIKLA--
CT-DIF--VLELLMISNNGMLTTLWFFL-LLVSYMVILLLLKSQ-SGEG-K--KKAISTC
TSHITVITLHFVPCI--YV--YA-RP--FTA----------LPTDKAISVT----FT--V
ISPLLNPL-IYTLRNQEMKSAM-------------RR--LRKR-----------------
----------------------------LGPSYWIER.----------------------
------
>GA_x6K02T2RE5P-2418550-2417609
------------------------------------------------------------
------------------------------------------------------------
------------------------------------------------------------
------------------------------------------------------------
---------MEMEN---------------------------------YT-RI-KELIFL-
------------GLTQS-Q-Q-V-SAV---L-----F-LFLLL-------VY-VTTL-LG
NLLIMVTVTCESR-L-H-T-PMYFLLRNLSVADICFSSITAPKVLVD-LTSN-R----K-
TIS-FNGC-LTQMFF-FHLIGGVDAFSLSVMALDRYVAISKPLHYVTIMSRGRCIGLIVA
SW------------VGGFAHSIVQI-SLLLTLPFCGPN---V-LDTFYCDVPQVIKLA--
CT-DIV--VLELLMISNNGMLTTLWFFL-LLVSYMVILLLLKSQ-SGEG-K--KKAISTC
TTHITVVTLHFVPCI--YV--YA-RP--FTA----------LPTDKVISVT----FT--V
ISPLLNPL-IYTLRNQEMKSAM-------------RR--LRKK-----------------
----------------------------FRFSHWIEK.----------------------
------
>GA_x6K02T2RE5P-2393361-2392429
------------------------------------------------------------
------------------------------------------------------------
------------------------------------------------------------
------------------------------------------------------------
---------MELRN---------------------------------DT-RV-KEFIFL-
------------GLTQS-Q-H-L-SLV---L-----C-LVLCF-------VY-VTTL-LG
NLLIMIIVTFESR-L-H-T-PMYFLLRNLAVLDICFSSITAPKVLVD-LLAK-K----K-
TIS-YAKC-MTQMFF-FHLLGGADIFSLSVMAFDRYMAISKPLHYVTIMSSKRCTALIAA
SW------------VGGFVHSIVQI-SLLLPLPFCGPN---V-LDTFYCDVPQVLKLA--
CT-DTF--VLELLMISNNGLVTTLWFIF-LLVSYMVILMMLRSQ-AGED-R--RKAISTC
TSHITVVTLHFVPCI--YV--YA-RP--FTA----------LPTDKAISVT----FT--V
ISPLLNPL-IYTLRNQEMKSAI-------------RR--LKRK-----------------
----------------------------LTPL---EK.----------------------
------
>GA_x6K02T2RE5P-2247227-2248156
------------------------------------------------------------
------------------------------------------------------------
------------------------------------------------------------
-----------------------------------------------MEIIN--------
-----------------------------------------------KT-AK-VQFFFR-
------------PFSPD-P-G-V-QMV---I-----F-VTFLV-------MY-LTSL-SG
NATIAVIVHINHS-L-H-T-PMYFFLANLAVLEIFYTSSIAPLALAN-LLSM-G----KT
PVS-ITGC-GTQMFF-FVFLGGADCVLLAVMAYDRFVAICYPLRYTLIMSWSLCVEMMVG
SL------------VLGFLLSLPLT-ILIFHLPFCHNN---E-IYHFYCDMPAVIRLA--
CG-DTH--VHRTALYIISFIVLSIPLTL-ISISYVFIITAILRIRSAEG-R--HRAFSTC
SSHIVVVLLQYGCTS--FI--YL-SP--SSS-Y-S------PEMGRMVSVV----YT--F
ITPILNPL-IYSMRNKELKDAL------------RK---AL-------------------
----RKF-----.-----------------------------------------------
------
>GA_x6K02T2RE5P-2222521-2221490
------------------------------------------------------------
------------------------------------------------------------
------------------------------------------------------------
-----------------------------------------------MEEEN--------
-----------------------------------------------QT-GV-VYFHFR-
------------PFSTN-S-T-V-ASL---V-----F-VGFLL-------LY-LGSL-IG
NLTIGLTVWQDHS-L-H-T-PMYFFLFVLATLELGYSTNIAPLTLAS-ILSM-G----KM
LIS-LPSC-GAQMFF-FILLGGSDCVLLAIMAYDRYVAICHPLHYSLIMSWQLCGQMALG
SL------------GLGFLLSLPLT-ILICHLPFCGHN---E-IYHFFCDMPAVMRLA--
CT-DTH--IHQAALFAISVAAVAIPFLL-ICLSYGCIVATILRMTSAEG-K--RRAFSTC
SSHLLVVVLQYGCCT--LI--YL-RP--SSS-Y-S------PEEGRAVSVV----YT--F
FSPLLNPL-IYSLRNQEVTDAV------------KR---LL-------------------
----TRMFWFRKPERFLPGGNYSLNKGEHSMMEKKLKINRP.------------------
------
>GA_x6K02T2RE5P-2207258-2206302
------------------------------------------------------------
------------------------------------------------------------
------------------------------------------------------------
-----------------------------------------------MEEGN--------
-----------------------------------------------QT-GM-VLFHFR-
------------PFSKL-P-E-V-QML---I-----F-VLFLM-------MY-LVSI-GG
NMSIVLTIWTNRC-L-H-T-PMYFFLANLASLEIFYSSTIAPLTLAS-ILST-E----RT
VVS-LAGC-GAQMFF-FIFLGSADCILLAVMAYDRFVAICHPLRYTLIMSWHLCVQLALG
SL------------LLGFILAMQLT-VLIFQLPFCSSK---E-ISLFYCDVLPVMRLA--
CA-DTH--VHEATLFVVSVIVLTIPFLL-ITLSYVFIVDAILKIRSAEG-R--HKAFSTC
SSHLTVVLLQYGCTS--LI--YL-CP--SSS-Y-S------PERGQVVSVV----YT--F
ITPVLNPL-IYSMRNRELKDAL------------RR---VI-------------------
----MKLVLIQTQEAL.-------------------------------------------
------
>GA_x6K02T2RE5P-2172809-2171862
------------------------------------------------------------
------------------------------------------------------------
------------------------------------------------------------
-----------------------------------------------MEEGN--------
-----------------------------------------------QT-GM-VLFHFR-
------------PFSKL-P-E-V-QML---I-----F-VLFLM-------MY-LVSI-GG
NMSIVLTIWTNRC-L-H-T-PMYFFLANLASLEIFYSSTIAPLTLAS-ILST-E----RT
VVS-LAGC-GAQMFF-FIFLGSADCILLAVMAYDRFVAICHPLRYTLIMSWHLCVQLALG
SL------------LLGFILAMQLT-VLIFRLPFCSSK---E-ISLFYCDVLPVMRLA--
CA-DTH--VHEATLFVVSVIVLTIPFLL-ITLSYVFIVDAILKIRSAEG-R--HKAFSTC
SSHLTVVLLQYGCGS--LI--YL-CP--SSS-Y-S------PERGQVVSVV----YT--F
ITPVLNPL-IYSMRNRELKDAL------------RK---VV-------------------
----ISFLLLEKQ---.-------------------------------------------
------
>GA_x6K02T2R7CC-893157-892228
------------------------------------------------------------
------------------------------------------------------------
------------------------------------------------------------
-----------------------------------------------MQRNN--------
-----------------------------------------------FT-EV-IEFVFL-
------------GFSSF-G-K-H-QIT---L-----F-VVFLT-------IY-ILTL-AG
NIIIVTITHIDHH-L-H-T-PMYFFLSMLASSETVYTLVIVPRMLSS-LIFY-N----L-
PIS-LAGC-ATQMFF-FVTLATNNCFLLTAMGYDRYVAICNPLRYTIIMSKGMCALLVCG
SL------------GTGLVMAVLHV-PAMFHLPFCGT----V-VEHFFCDIYPVMKLS--
CV-DTT--VNEIINYGVSSFVILVPIGL-IFISYVLIVSSILKIVSTEG-Q--KKAFATC
ASHLTVVIVHYGCAS--IA--YL-KP--KSE-S-S------VEKDLLLSVT----YT--I
ITPLLNPV-VYSLRNKEVKDAL------------CR---AVGRNT--------------S
.-----------------------------------------------------------
------
>GA_x6K02T2R7CC-81277975-81278913
------------------------------------------------------------
------------------------------------------------------------
------------------------------------------------------------
-MRGENIT--------K-------------------------------------------
---------------------------------------------------V-STFILL-
------------GFPTA-P-E-L-QYL---L-----F-LLFLL-------AY-LFVL-VE
NLTIILTVWSSAS-L-H-R-PMYYFLGSLSFLEIWYVSDIIPKMLDG-FLLQ-R----K-
RIS-FIGC-MTQLYF-FSSLVCTECVLLASMAYDRYVAICHPLRYQVIMTTGLCVQLVAF
SF------------ASGFTISVIKV-YFISSATFCGSN---V-LNHFFCDISPILKLA--
CT-DFS--TAELVDFILAFIILVFPLLA-TILSYGHITLAVLRIPSATG-R--WRAFSTC
ASHLTVVTFFYMAMI--FM--YV-RP--QAI-D-T------RSSNKLISAV----YT--V
LTPMMNPL-IYCLRNTEFKDAV------------RR---T--------------------
----------------LGL--------------------GNTP------Q--.-------
------
>GA_x6K02T2R7CC-81266841-81267776
------------------------------------------------------------
------------------------------------------------------------
------------------------------------------------------------
-MRGENIT--------K-------------------------------------------
---------------------------------------------------V-STFILL-
------------GFPTA-P-E-L-QYL---L-----F-LLFLL-------AY-LFVL-VE
NLTIILTVWSSAS-L-H-R-PMYYFLGSLSFLEIWYVSDIIPKMLDG-FLLQ-R----K-
RIS-FTGC-MTQLYF-FISLVCTECVLLASMAYDRYVAICHPLRYQVIMTTGLCVQLVAF
SF------------ASAFTVSVIKV-YFISSATFCGSN---V-LNHFFCDISPILKLA--
CT-DFS--TAELVDFILAFIILVFPLLA-TILSYGYITLAVLRIPSATG-R--WRAFSTC
ASHLTVVTFFYVAML--FI--YV-RP--QAI-D-T------RSSNKLISAV----YT--V
LTPILNPL-IYCLRNKEFKDAV------------KR---T--------------------
----------------LGL--------------------GHTL---------.-------
------
>GA_x6K02T2R7CC-81245243-81246181
------------------------------------------------------------
------------------------------------------------------------
------------------------------------------------------------
-MRGENIT--------K-------------------------------------------
---------------------------------------------------V-STFILL-
------------GFPTA-P-E-L-QYL---L-----F-LLFLL-------AY-LFVL-VE
NLAIILTVWSSAS-L-H-R-PMYYFLGIMSTLEIWYVCDIIPKMLDG-FLLQ-R----K-
RIS-FIGC-MTQLYF-FSSLVCTECVLLASMAYDRYVAICHPLRYQVIMTTGLCVQLVAF
SF------------ASGFSISVIKV-YFISSATFCGSN---V-LNHFFCDISPILKLA--
CT-DFS--TAELVDFILAFIILVFPLLA-TVLSYGHITLAVLRIPSATG-R--WRAFSTC
ASHLTVVTIFYTALL--FM--YV-RP--QAI-D-T------RSSNKLISVL----YT--V
LTPILNPL-IYCLRNKEFKDAL------------RK---A--------------------
----------------LGL--------------------GQAP------L--.-------
------
>GA_x6K02T2R7CC-81180849-81179878
------------------------------------------------------------
------------------------------------------------------------
------------------------------------------------------------
----------------------------------------MATQVHRNGSLS--------
-----------------------------------------------AV-SL-QGFVLV-
------------GFGGG-A-K-T-QAL---L-----F-AVFLT-------LY-VVTV-LG
NLTMIVVITLDAR-L-H-S-PMYFFLKNLSFVDFCYSSVIAPKAMTI-FLSS-S----K-
VIS-FAGC-ATQFFF-FSLLVTTEGFLLAVMAYDRFMAICSPLRYPVTMCPMACARLVLG
TY------------CGGCLNSIVQT-SLTFQLPFCSSN---R-IDHFYCDVPPLLQLA--
CA-DTT--LNEFVMFGICGLIIVSTTLV-VLISYGYITMTILRMRSGSG-R--HKVFSTC
GSHMTAVSLFYGTVF--VM--YA-QP--GAL-T-S------MEQGKVVSVF----YT--L
VIPMLNPL-IYSLRNKDVKDAP------------RR---LGQ------------------
----------R---HS----------------------LVK----------EDVQ.----
------
>GA_x6K02T2R7CC-81165686-81164721
------------------------------------------------------------
------------------------------------------------------------
------------------------------------------------------------
----------------------------------------MATAVHRNGSLT--------
-----------------------------------------------PV-SL-QAFVLV-
------------GFGGG-A-E-T-QAL---L-----F-AVFLV-------LY-MVTV-LG
NLTMIVVITLDAR-L-H-S-PMYFFLKNLSFVDFCYSSVIAPKAMAN-FYS--S----K-
VIG-VAGC-AAQLFF-FSFLGTSEALLLAVMAYDRFMAICSPLHYPVTMSSTVCACLVLA
AY------------FGGCLNSIVET-SLTFQLPFCGSN---H-IDHFFCDVPPLLQIA--
CA-NTS--VNELVMFAICGFILMGATLV-ILISYGYITVTILSMHSGSR-R--HKVFSTC
GSHLTAVSLFYGTGI--AI--YG-QP--GGL-A-S------KEQGKVVSIF----YT--L
VIPLLNPL-IYSLRNKDVKDAL------------ER---LRQ------------------
----------R---QR----------------------QKH-----------AAI.----
------
>GA_x6K02T2R7CC-81157497-81156526
------------------------------------------------------------
------------------------------------------------------------
------------------------------------------------------------
----------------------------------------MAIAVYRNGSLS--------
-----------------------------------------------AV-SL-QGFVLV-
------------GFGGG-A-E-T-QAL---L-----F-AVFLV-------LY-VVTI-LG
NLTMIVVITLDAR-L-H-S-PMYFFLKNLSFVDLCYSSAIAPNALAN-FLST-S----K-
VIS-FEAC-ATQLFF-FSLLATTEAFLLAVMAYDRFMAICSPLRYPVTMCPTTCTRLVLG
TY------------CGGCLNSIVQT-SLTFQLPFCSSN---R-IDHFYCDVPPLLQLA--
CA-STA--LNELFLFGLCGFIIVSTTLA-VLVSYGYITVTILRMHSGSG-R--HKVFSTC
GSHMMAVSLFYGTVF--VM--YA-QP--GAV-A-S------MAQGKVISVF----YT--L
VIPMLNPL-IYSLRNKDVKDAL------------RR---LGQ------------------
----------R---HS----------------------LVK----------KGGK.----
------
>GA_x6K02T2R7CC-81146179-81145211
------------------------------------------------------------
------------------------------------------------------------
------------------------------------------------------------
----------------------------------------MATSVHRNGSLT--------
-----------------------------------------------PV-SL-QGFVLV-
------------GFGGS-A-E-T-QAL---L-----F-AVFLV-------LY-VVTI-LG
NLTMIMVITLDAR-L-H-S-PMYFFLKNLSFVDLCLSSVIIPNALAN-IFSS-S----K-
TIS-FAGC-ATQFFF-FSLLAATEAVLLAVMAYDRFMAICSPLRYPVTMCPMTCARLVLG
TF------------CVACLNSIVQT-SLTFQLPFCSSN---Y-IDYFFCDVPPLLQLA--
CA-STA--INELVMFGICGFIIVCAVFV-VIISYGYITVTILRMRSGSG-R--HKVFSTC
GSHMTAVSLFYGTGF--VI--YG-QP--GGV-A-S------MEQGKVVSTI----YT--L
VIPMLNPL-IYSLRNKDVKDAL------------RR---LGQ------------------
----------R---HS----------------------LVK-----------ESG.----
------
>GA_x6K02T2R7CC-81134096-81133095
------------------------------------------------------------
------------------------------------------------------------
------------------------------------------------------------
----------------------------------------MATAVHRNGSLT--------
-----------------------------------------------PV-SL-RVFVLV-
------------GFGGG-A-L-T-QAL---L-----F-AVFLV-------LY-VVTV-LG
NLTMIVVITLDAR-L-H-S-PMYFFLKNLSFVDLCYSSAIAPNALAN-FLST-S----K-
VIS-FEAC-ATQFFF-FSLLATTETFLLAVMAYDRFMAICSPLRYPVTMCPTTCTRLVLG
TF------------CVGCLNSIVQT-SLTFQLPFCSSN---R-IDHFYCDVPPLLQLA--
CA-STA--LNELFLFGLCGFIIVSTTLA-VLVSYGYITVTILRMHSGSG-R--HKVFSTC
GSHLTAVSLFYGTLF--VM--YA-QP--GAL-T-S------MEQGKVVSIF----YT--L
VIPMLNPL-IYSLRNKDVKDAL------------QR---LGQ------------------
----------R---HS----------------------LVKAVRGCPAAGGNASV.----
------
>GA_x6K02T2R7CC-715776-716708
------------------------------------------------------------
------------------------------------------------------------
------------------------------------------------------------
-----------------------------------------------MKRAN--------
-----------------------------------------------CT-EV-REFVFQ-
------------GFSNF-Q-E-H-QLT---L-----F-IIFFA-------LY-ILTL-TG
NVIIVTIIRIDHH-L-H-T-PMYFFLSVLSTSETFYSLVIIPRMLGS-LVGL-S----Q-
TIS-LECC-GTQLFF-FLGFGITNCFLLAVMGYDRYVAICNPLRYSVIMNWRVCVILASS
VC------------ATGFLLSLVQA-LAIFRLPFCNT----L-IKHFFCDVRPILDLA--
CT-VPV--INQVLTLVLTLMVLTAPAIF-LFVSYALIISTILKIASSDG-W--KKTFATC
SSHLTVVVIHYGCAS--IV--YF-KP--KSE-N-S------KDQDQLLSVT----YT--V
ITPLLNPV-VYSLRNKEVQDAL------------RK---VLCRKSL-------------S
.-----------------------------------------------------------
------
>GA_x6K02T2R7CC-664297-665229
------------------------------------------------------------
------------------------------------------------------------
------------------------------------------------------------
-----------------------------------------------MKKTN--------
-----------------------------------------------CT-HV-REFVFQ-
------------GFSNF-Q-E-H-QLT---L-----F-VVFFV-------LY-ILTL-AG
NVIIVTIIRIDHH-L-H-T-PMYFFLSVLSTSETFYSLVIIPRMLGS-LVGL-S----Q-
TIS-LECC-GTQLFF-FLGFAITNCLLLAVMGYDRYVAICNPLRYSVIMNWRVCVILASS
VG------------ATGFLLSLIQA-VAIFRLPFCNT----L-IEHFFCDVRPILDLA--
CT-VPV--INDILTLALSLMVITAPATF-LFVSYVLIISTILKIASAEG-R--RKTFATC
ASHLTVVVIHYGCAS--IA--YF-KP--KSE-N-T------KDQDQLISVT----YT--V
ITPLLNPV-VYSLRNKEVQDAL------------RK---VLGKKSL-------------S
.-----------------------------------------------------------
------
>GA_x6K02T2R7CC-630397-629456
------------------------------------------------------------
------------------------------------------------------------
------------------------------------------------------------
-----------------------------------------------MLKSN--------
-----------------------------------------------TT-FV-TEFLFE-
------------GFSGF-GWQ-H-RLA---F-----F-AIFLA-------LY-FLTL-SG
NVIIVSIIHLDHH-L-H-T-PMYFFLAILSISDTCYTVTIIPRMLSD-LLNP-Y----H-
TIA-FRDC-VVQIFF-YLTFGINNCFLLMVMGYDRYVAICNPLRYSVIMGRKACVHLASG
SL------------GIGLGMAIVQV-TSVFSLPFCDRF---V-IPHFFCDVRPLLKLA--
CT-DTT--INEIINFVVSVFVLILPMGV-VFISYVVIISTILKIASAEG-R--KKAFATC
ASHLTVVIIHYGCTA--II--YM-KP--KSQ-S-L------LGQERLISVT----YT--L
ITPLLNPL-VYTLRNKEVKDAL------------RR---AMWQKPL------------SS
.-----------------------------------------------------------
------
>GA_x6K02T2R7CC-581296-580364
------------------------------------------------------------
------------------------------------------------------------
------------------------------------------------------------
-----------------------------------------------MMRRN--------
-----------------------------------------------HT-VI-SEFVFQ-
------------GFSSF-Q-E-Y-KFT---L-----F-MVFLT-------LY-LLTL-TG
NAIIMIIIGIDRH-L-H-T-PMYFFLSMLSTSETVYTLVIVPRMLAS-LVGS-S----Q-
SIS-LAGC-ATQMFF-FITLAINNCFLLTAMGYDRYVAICNPLRYSVIMNKRVCAQLVWG
SC------------NIGLLVAIIQI-ASVFRAPFCDR----E-VAHYFCDIRPVMKLS--
CA-DTT--LHDIVNFIISSLVIVVPMGL-VFISYILIISTILKIASAEG-R--KKAFATC
ASHLTVVIIHYGCAS--IA--YL-KP--KSE-N-T------RDQDQLISVT----YT--V
FTPLLNPV-VYTLRNKEVKDAI------------YR---AIGKKPL-------------A
.-----------------------------------------------------------
------
>GA_x6K02T2R76Y-3201307-3200360
------------------------------------------------------------
------------------------------------------------------------
------------------------------------------------------------
------------------------------------------------------------
-----------MTN---------------------------------HT-RV-TEFIFL-
------------GFSNH-P-N-L-QGV---F-----F-LAFLA-------IY-LTTL-LG
NTLMIVATRVSPA-L-H-T-PMYYFLSNLSFLDICYTSTSIPVMLVN-FFRE-K----K-
TIS-FEGC-LSQIFF-FVSCAGTECVLLAAMAYDRYVAVCHPLRYPVLMSTRVCISLVTG
SW------------LCGLVNSVTHT-VLTSTLTLCGPN---Q-ISHFLCDVPLLLKLS--
CS-DTS--VNESVLHVSSATVGLSPCLF-TAGSYILIISAILRIPSTQG-K--RKAFSTC
ASHLTVVVVFFGTAN--FN--YV-RP--KEG-Y-S------LDMGILVSVL----YC--V
VTPLFNPI-IYSLRNKEVKGAL------------RK---LTGVPSLTIAVA--------R
E.----------------------------------------------------------
------
>GA_x6K02T2QVSB-39745261-39746202
-------------------------------------------------M----------
------------------------------------------------------------
-----------------ANS-----------------------------------T----
----------------T-------------------------------------------
---------------------------------------------------V-TEFILL-
------------GLSDA-C-E-L-QVL---I-----F-LGFLL-------TY-FLIL-LG
NFLIIFITLADRR-L-Y-T-PMYYFLRNFAMLEIWFTSVIFPKMLTN-IITG-H----K-
TIS-LLGC-FLQAFL-YFFLGTTEFFLLAVMSFDRYVAICNPLRYATIMSKRVCVQLVFC
SW------------MSGLLLIIVPS-SIVFQQPFCGPN---I-INHFFCDNFPLMELI--
CA-DTS--LVEFLGFVIANFSLLGTLAV-TATCYGHILYTILHIPSAKE-R--KKAFSTC
SSHIIVVSLFYGSCI--FM--YV-RS--GKNGQ-G------EDHNKVVALL----NT--V
VTPTLNPF-IYTLRNKQVKQVF------------RE---HVSKFQK--------------
-------------------------------FSQT.------------------------
------
>GA_x6K02T2QP88-6321048-6321995
------------------------------------------------------------
-------------------------MAMW-----------------------------LN
Q-SS--------------------------------------------------------
------------------------------------------------------------
---------------------------------------------------T-DDFILL-
------------GIFSY-S-P-R-DLL---L-----F-SVVML-------VF-TAAL-FG
NALLILLICTDPR-L-H-T-PMYFFLSQLSLMDIMLVCTNVPKMAVN-FLSG-K----K-
SIS-FVGC-GIQIGL-FVCLVGSEGLLLGLMAYDRYVAISHPLRYPVLMNQKVCLQIIGS
SW------------AFGIADGLVQM-VVVMTFPYCSLR---E-VDHFFCEMLSLLKLA--
CV-DTS--LFEKIVFFCCIFMLLFPFSI-IVASYTRILGTVLHMHSAKS-Q--KKALATC
SSHMAAVSFFYGAAM--FI--YL-RP--RQY-R-T------PSQDKMVSIF----YT--V
LTPMLNPL-IYSLRNRDVIGAL------------QK---GL-------------------
----DRCRVGSQP.----------------------------------------------
------
>GA_x6K02T2QP88-6300500-6299553
------------------------------------------------------------
-------------------------MGIW-----------------------------LN
E-SS--------------------------------------------------------
------------------------------------------------------------
---------------------------------------------------V-DGFILL-
------------GIFSQ-S-Q-T-DLL---L-----F-STVML-------VF-TVAL-CG
NVLLILLIYTDPR-L-H-T-PMYFFLSQLSLMDLMLVCNIVPKMAVN-FLSG-R----K-
SIS-FAGC-GIQIGF-FVSLVGSEGLLLGLMAYDRYVAISHPLHYPILMSQKVCLQIAGS
SW------------AFGILDGIIQM-VAAMSLPYCGSR---Y-IDHFFCEVPALLKLA--
CA-DTS--LFDTLLFACCVFMLLLPFSI-IVTSYARILGAVLRMHSAQS-R--KKALATC
SSHLTAVSLFYGAAM--FI--YL-RP--RRY-R-A------PSHDKVVSIF----YT--V
LTPMLNPL-IYSLRNREVMGAL------------RK---GL-------------------
----DRCRVGSQH.----------------------------------------------
------
>GA_x6K02T2QP88-6286247-6285294
------------------------------------------------------------
------------------------------------------------------------
------------------------------------------------------------
---------------------------------MA-------------------------
---WAGNQTL-----------------------------------------I-SHFVLL-
------------GLFTH-S-P-L-HLF---L-----F-SIIMV-------MF-LVAL-SG
NGLMILLILMDSR-L-H-T-PMYFFLSWLSLMDLMLISTIVPRMAAD-FLLG-R----G-
SIS-FAGC-GLQILF-FLTLLGDECFLLAFMAYDRYVAISNPLRYSVIMSRRVCWLMVAG
SW------------LFGLVDGLIQA-VFTLRFPYCGSQ---E-IDHFFCEVPAVLKLA--
CA-DTS--LYETMIYVCCVLMLLLPFSV-ISASYLRILVAVLRMRSAEG-R--RKAFATC
SSHMIVVSLFYGAAM--IT--YM-RP--QAY-H-S------SKQDKVVSAF----YT--M
ITPMLNPL-IYSLRNKEVTGAL------------RK---LL-------------------
----GKCPCGGGTLG.--------------------------------------------
------
>GA_x6K02T2QP88-6274566-6273628
------------------------------------------------------------
------------------M-------------------------------------AEEL
WNHS--------------------------------------------------------
----------------S-------------------------------------------
---------------------------------------------------L-SSFILA-
------------GLFGH-S-P-Y-DSF---F-----F-SLVLL-------AF-GAAV-VG
NILLLMVIQVDRR-L-H-T-PMYFFLSQLSIMDLTMTCTVVPKMATN-FLSG-G----K-
LIS-LGGC-ASQIFF-VVTVGGAECFLLAVMAYDRYMAVCYPLRYPVLMNWKACSFLATA
SW------------MGGMADSVIDV-GVVFSFPYCGSL---E-VDHFFCEVPALLRLS--
CA-DTS--LFEDLIYACCVVMLLLPLGV-IVASYARVLTTVMRMPSTEG-K--QKALTTC
SSHLAVVGLYYGGAI--FS--YM-QR--ASA-R-T------PLGDRATSIF----YT--I
VTPMFNPL-IYSLRNREVTSAL------------KK---ML-------------------
----ERWGM.--------------------------------------------------
------
>GA_x6K02T2QP88-6154577-6153642
------------------------------------------------------------
------------------------------------------------------------
------------------------------------------------------------
-MGTFNTS--------L-------------------------------------------
---------------------------------------------------G-GGFILV-
------------GFSDW-P-A-L-ELI---F-----F-IHILI-------FY-SITL-FG
NTAIIALSRTDLR-L-H-T-PMYFFLSHLSFLDLCFTTSTVPQLLIN-LHGQ-D----R-
TIS-YGGC-VAQLFI-FLALGSTESVLLVVMAFDRYVAVCRPLHYTTIMHPVLCQALAIA
SW------------VGGFLNSLIQT-GLMMAMPLCGHR-----LNHFFCEMPVFLKLA--
CQ-DTG--GTEAKMFVARVVIVAVPAML-ILGSYAQIARAVLKVKSVAA-R--RKAAGTC
GSHLLVVSLFYGSAT--YT--YL-QP--KDS-Y-S------ESKGKFVALF----YT--I
ITPMFNPL-IYTLRNKDMKGAL------------WK---VL-------------------
----GRAAATG--------.----------------------------------------
------
>GA_x6K02T2QP88-6141322-6140387
------------------------------------------------------------
------------------------------------------------------------
------------------------------------------------------------
-MESFNIS--------L-------------------------------------------
---------------------------------------------------G-KGFILV-
------------GFSDW-P-A-L-ELI---F-----F-IYILI-------FY-SLTL-FG
NTAIIALSRMDLQ-L-H-T-PMYYFLCHLSFLDLCFTTSTVPQLLIN-LHGQ-D----R-
TIS-YGGC-VSQLFI-TLALGSTESVLLVVMAFDRYAAVCRPLHYMNIMHPVLCQALAIA
SW------------VGGFLNSLIQT-GLMMAMPLCGHR-----LNHFFCEMPVFLKLA--
CQ-DTG--GTEAKMFVARAVIVAVPAML-ILGSYAQIARAVLKVKSVAA-R--RKAAGTC
GSHLLVVSLFYGSAT--YT--YL-QP--KDS-Y-S------ESKGKFVALF----YT--I
ITPMFNPL-IYTLRNKDMKGAL------------WK---VL-------------------
----GRAAATG--------.----------------------------------------
------
>GA_x6K02T2QP88-6117098-6116163
------------------------------------------------------------
------------------------------------------------------------
------------------------------------------------------------
-MGTFNIS--------L-------------------------------------------
---------------------------------------------------G-GGFILV-
------------GFSDW-P-A-L-ELI---F-----F-IHILI-------FY-SITL-FG
NTAIIALSRTDLR-L-H-T-PMYFFLSHLSFLDLCFTTSTVPQLLIN-LHGQ-D----R-
TIS-YGGC-VAQVFI-FLALGSTESVLLVVMAFDRYAAVCRPLHYTTIMHPVLCQALAIA
SW------------VGGFLNSLIQT-GLMMAMPLCGHR-----LNHFFCEMPVFLKLV--
CE-DTG--GTEAKMFVARAVIVAVPTML-ILGSYAQIARAVLKVKSVTA-R--RKAAGTC
GSHLLVVSLFYGSAI--YT--YL-QP--KDS-Y-S------ESKGKFVALF----YT--I
ITPMLNPL-IYTLRNKDMKGAL------------WK---VL-------------------
----GRATVTG--------.----------------------------------------
------
>GA_x6K02T2QP88-6107233-6106298
------------------------------------------------------------
------------------------------------------------------------
------------------------------------------------------------
-MGSFNAS--------L-------------------------------------------
---------------------------------------------------G-KGFILV-
------------GFSDW-P-Q-L-ELI---L-----F-IYVLI-------FY-SLTL-FG
NTTIIALSQLDIR-L-H-T-PMYFFLSHLSFLDLCYTTSTVPQLLIN-IAAQ-D----H-
TIT-YGRC-VAQLFS-VLALGSTESMLLVVMAFDRYAAVCRPLHYTTIMHPLLCQALAIS
SW------------VAGLVNSLIQT-GLMMAMPLCRYR-----LNHFFCEMPVFLKLA--
CK-DTA--GTEAKMFVARAIILVFPATL-ILGSYAHIARAVLKVKSTSG-R--RKAFGTC
GSHLLVVSMFYGSTI--YT--YL-QP--NDS-Y-S------ENEGKFVALF----YT--I
VTPMLNPL-IYTLRNKDVKGAL------------WK---VL-------------------
----GRGTDSR--------.----------------------------------------
------
>GA_x6K02T2QP88-6094111-6093176
------------------------------------------------------------
------------------------------------------------------------
------------------------------------------------------------
-MGSFNTS--------F-------------------------------------------
---------------------------------------------------R-QGFFLV-
------------GFSDF-P-Q-L-ELL---L-----S-VLISI-------FY-SLTL-FG
NSTIIILSQLDAR-L-Q-M-PMYFFLCHLSFLDLCYTTSIVPQLLIN-LQGY-D----R-
TIS-YGGC-VAQLFL-FLALATTESVLLVVMAFDRYVAVCRPLHYTTIMHPVLCLSLAIV
SW------------VGGFMNSLIQT-SLMMAVPLCGHR-----LNHFFCEIPSLLKLA--
CE-DTE--GTGAKMFVVRVVFLIFPITL-ILSSYANIAQAVLKTKSMAG-C--KKALGTC
GSHLVVVSMFYGAAM--YT--YL-QP--KGT-Y-S------ESKGKFVALF----YI--I
VTPMLNPL-IYTLRNKDVKGAL------------WK---VL-------------------
----GRATDLG--------.----------------------------------------
------
>GA_x6K02T2QP88-6004387-6003452
------------------------------------------------------------
------------------------------------------------------------
------------------------------------------------------------
-MGTFNAS--------L-------------------------------------------
---------------------------------------------------G-KGFILV-
------------GFSDF-P-Q-L-EVF---L-----F-VFILV-------FY-LLTL-LG
NTTIIALSRLDVR-L-H-T-PMYFFLSHLSFLDLCYTTSTVPQLLIN-LCGL-D----R-
TIS-YGGC-VAQLLI-FLALVSTECLLLGVMAFDRYAAVCRPLHYTTIMHPQLCQGLAIS
SW------------VSGLVNSVIQT-GLVMAMPLCSHR-----LNHFFCEMPIFLKLA--
CE-DTN--GTEVKMFVARTIILIFPAAL-ILGSYGHIARAILRIKSMAG-R--RKAFGTC
GSHLIVVSLFYGSGI--YT--YL-QP--IHR-Y-S------ENEGKFVAVF----YT--I
LTPILNPL-IYTLRNKDVKGAL------------WK---VL-------------------
----GKGTDLV--------.----------------------------------------
------
>GA_x6K02T2QP88-5991012-5990077
------------------------------------------------------------
------------------------------------------------------------
------------------------------------------------------------
-MGTFNFS--------S-------------------------------------------
---------------------------------------------------D-RAFFLV-
------------GFSDW-P-H-L-ELV---F-----F-VAISI-------FY-SLTL-FG
NSSIIALSRLDLR-L-Q-T-PMYFFLCHLSFLDLCYTTSTVPQLLIN-LHGQ-D----R-
TIS-YERC-VAQLLI-FLALASTECVLLGVMAFDRYAAVCRPLHYTTIMHPQLCHTLAIS
SW------------VGGLVNSLTQT-GLMMVMPLCGYR-----LNHFFCEMPIFLKLA--
CE-ETK--RTEAKMFVARTIVLVCPAAL-ILGSYAHITRAVLKVKSTAG-R--RKAFGTC
GSHILVVSLFYGSAI--YT--YL-QP--THT-Y-S------ESEGKFVALF----YT--I
ITPMLNPL-IYTLRNKDVKGAL------------WK---VL-------------------
----GRGTDSE--------.----------------------------------------
------
>GA_x6K02T2QP88-5975166-5974231
------------------------------------------------------------
------------------------------------------------------------
------------------------------------------------------------
-MGNFNTS--------T-------------------------------------------
---------------------------------------------------Q-ESFILV-
------------GFSDW-P-Q-L-QAF---L-----F-VIILI-------FY-SLTI-FG
NTTIIVLARLDLR-L-H-K-PMYFFLSHLSFLDLCYTTSTVPQLLIN-LRGL-D----R-
TIS-YGGC-VAQLFI-FLALASTECLILVAMAFDRYAAVCHPLHYTSIMNPILCRALAIS
SW------------VGGLVNSLIQT-GLVMAMRLCGHQ-----INHFFCEMPIFLKLA--
CE-DTE--GTEAKMFVARTIVLVCPAVL-ILGSYVHIAKAVLKVKSMAG-R--RKAFGTC
GSHLMVVSLFYGSGI--YT--YL-QP--VHR-Y-S------ESKGKFVALF----YT--I
VTPMFNPL-IYTLRNKDVKGAL------------WK---LL-------------------
----GRGTDSG--------.----------------------------------------
------
>GA_x6K02T2QP88-5964781-5963852
------------------------------------------------------------
------------------------------------------------------------
------------------------------------------------------------
-MDSFNAT--------L-------------------------------------------
---------------------------------------------------E-ERFFLV-
------------GFSDW-P-Q-L-ELI---L-----F-VFISI-------VY-SLTI-FG
NTTIIALSRIDLR-L-H-T-PMYFFLSNLSFLDLCFTTSTVPQLLIN-LYGQ-D----R-
TIS-YGGC-VAQLFI-YLALGSTECVLLVVMAFDRYAAVCRPLHYTTIMHPLLCQALALA
SW------------VGGFLNSLIQT-GLMMTMPLCGHR-----LNHFFCEMPVFLKLA--
CQ-DTG--GTEAKMFVARAIILVFPATL-ILGSYGHIAKAVLKVKSTAG-R--RKAFGTC
GSHLLVVSLFYGSAI--YT--YL-QP--KSS-Y-S------ESKGKFVALF----YT--I
VTPMLNPL-IYTLRNKDVKGAL------------WK---VL-------------------
----GRGTD----------.----------------------------------------
------
>GA_x6K02T2QP88-5941817-5940888
------------------------------------------------------------
------------------------------------------------------------
------------------------------------------------------------
-MDSFNAT--------L-------------------------------------------
---------------------------------------------------E-ERFFLV-
------------GFLDW-P-Q-L-ELI---L-----F-VFISI-------FY-SLTI-FG
NTAIIALSQMDLR-L-H-T-PMYYFLSHLSFLDLCYTTSTVPQLLIN-LHGL-D----R-
TIS-YGGC-VAQLFI-SLALGSTECVLLVVMAFDRYAAVCRPLHYMTIMHPLLCQALALA
SW------------VGGFLNSLIQT-GLMMAMPLCGHR-----LNHFFCEMPVFLKLA--
CQ-DTG--GTEAKMFVARAIILVFPATL-ILGSYGHIAKAVLKVKSTAG-R--RKAFGTC
GSHLLVVSLFYGSAI--YT--YL-QP--KSS-Y-S------ESDGKFVALF----YT--I
VTPMLNPL-IYTLRNKDVKGAL------------WK---VL-------------------
----GRGTD----------.----------------------------------------
------
>GA_x6K02T2QP88-5922712-5921756
------------------------------------------------------------
------------------------------------------------------------
------------------------------------------------------------
-MGSFNLS----------------------------------------------------
---------------------------------------------------L-EGFLLV-
------------GFSDW-P-Q-L-ELI---L-----L-VFISI-------FY-SLTL-CG
NITIIVLTQQDLH-L-H-T-PMYFFLAHLSFLDLCFTSSTVPKLLIS-LSRG-D----Q-
TIS-YAGC-MTQFFI-ALLLGGTECVLLVVMAFDRYVAVCRPLHYTSIMHPLLCHALAIS
SW------------VGGLVNSLTQT-SLIMTIPLCGHH-----LNHFFCEMLVLLKLA--
CE-DTV--GTETYLFWAGAVILVCPVAL-ILGTYAHIAHAVLKIKSRSG-R--RKALGTC
GSHLTVVFLFYGSAM--YT--YL-QP--IHT-Y-S------GSEGKFAALF----YT--I
ITPMLNPL-IYTLRNKDVKGAL------------CK---VL-------------------
----VKGKKETKTRRKMVE.----------------------------------------
------
>GA_x6K02T2QP88-5912627-5911692
------------------------------------------------------------
------------------------------------------------------------
------------------------------------------------------------
-MSSFNTT--------L-------------------------------------------
---------------------------------------------------K-GGFILM-
------------GFSDW-P-Q-L-EHI---F-----F-VFISM-------FY-ILTI-FG
NFTIITISRMDQR-L-Q-T-PMYFFLNNLSFLDLCYTTSIVPQLLVN-ISGI-D----K-
TMS-YAGC-MTQFFI-VLLLGGTECMLLVVMAFDRYVAVCHPLHYTSIMHPLLCHALAIS
SW------------VGGLVNSLTQT-SLIMTIPLCGHH-----LNHFFCEMLVLLKLA--
CE-DTG--GTEANLFVAGAVILVCPVAL-ILGTYAHIAHAVLKIKSRSG-R--RKALGTC
GSHLTVVFLFYGSAM--YT--YL-QP--VHV-Y-S------GSEGKFAALF----YT--I
ITPMLNPL-IYTLRNKDVKGAL------------CK---VL-------------------
----GRDTSTT--------.----------------------------------------
------
>GA_x6K02T2QP88-5901165-5900230
------------------------------------------------------------
------------------------------------------------------------
------------------------------------------------------------
-MDYLNTS--------S-------------------------------------------
---------------------------------------------------E-EGFILV-
------------GFSDW-P-H-L-EPI---L-----F-AFISM-------FY-SLTL-FG
NTVIIILSQLDLR-L-H-T-PMYYFLCHLSFLDLCYTASTVPQLLVN-LSGL-D----R-
TIS-FGRC-VAQLFI-MLSLGGIECVLLVAMAIDRYAAVCRPLHYTTIMHPVLCRALVVF
SW------------VGGLVNSLIQT-SLVMTMPLCGHQ-----LNHFFCELPVLLKMA--
CE-DTG--GTEVNLFVARVIILVCPLLL-ILGSYAHIARAVLNIRSMAG-R--RKAFGTC
ASHLIVVAMFYGSAI--ST--YL-QP--VHR-Y-S------DSEGKFVALF----YT--V
ITPMLNPL-IYTLRNKDVKGAL------------WK---VL-------------------
----GRGTDSR--------.----------------------------------------
------
>GA_x6K02T2QP88-5884501-5883566
------------------------------------------------------------
------------------------------------------------------------
------------------------------------------------------------
-MEYLNTS--------S-------------------------------------------
---------------------------------------------------E-EGFILV-
------------GFSDW-P-H-L-EPT---L-----F-AFISI-------FY-SLTL-FG
NTVIIILSRLDLR-L-H-T-PMYYFLCHLSFLDLCYTTSTVPQLLVN-LSGL-D----R-
TIS-FGRC-VAQLCI-VLSLGGTECVLLVTMAIDRYAAVCRPLHYTTIMHPVLCRALVVF
SW------------VGGLVNSLIQT-SLVMAMPLCGHQ-----LNHFFCELPVLLKMA--
CE-DTG--GTEVNLFVARVIILVCPLLL-ILGSYAHIARAVLNIRSMAG-R--RKAFGTC
ASHLIVVAMFYGSAI--ST--YL-QP--VHR-Y-S------EKEGKFLALF----YT--I
ITPMLNPL-IYTLRNKDVKGAL------------WK---VL-------------------
----GRGTDSR--------.----------------------------------------
------
>GA_x6K02T2QP88-5871967-5871032
------------------------------------------------------------
------------------------------------------------------------
------------------------------------------------------------
-MEYLNTS--------S-------------------------------------------
---------------------------------------------------E-EGFILV-
------------GFSDW-P-H-V-VPI---L-----F-AFISI-------FY-SLTL-FG
NTVIIILSQLDLR-L-H-T-PMYYFLCHLSFLDLCYTASTVPQLLVN-LSGL-D----R-
TIS-FGRC-VAQLCI-VLSLGGTECVLLVTMAIDRYAAVCHPLHYTTIMHPVLCRALVVF
SW------------VGGLVNSLIQT-SFVMAMPLCGHQ-----LNHFFCELPVLLKMA--
CE-DTG--GTEVNLFVARVIILVCPLLL-ILGSYAHIARAVLNIRSMAG-R--RKAFGTC
ASHLIVVAMFYGSAI--ST--YL-QP--VHR-Y-S------EKEGKFLALF----YT--I
ITPMLNPL-IYTLRNKDVKGAL------------WK---VL-------------------
----GRGTDSA--------.----------------------------------------
------
>GA_x6K02T2QP88-4469162-4468215
------------------------------------------------------------
------------------------------------------------------------
------MV--------------------------------------------RENQ---S
----------------T-------------------------------------------
---------------------------------------------------A-IEFLLL-
------------GIAGQ-S-K-E-EEV---I-----F-GMFLW-------MY-LVTV-CG
NLLIILAISCDPH-L-H-T-PMYFFLANLSSVDICFSSVTVPKALVN-YMLG-I----K-
TIS-YTEC-MTQIYF-FITFINMDGFLLSVMAYDRYVAICHPLHYTMMMRPRLCVLLVAI
SW------------AITNLHALLHT-LLMVRLTFCSHN---A-MHHFFCDPYPILKLS--
CS-DTF--INDITAFTVGGLTSITPFTC-ITVSYGYILSNVLKFPSIQG-I--RKALSTC
GSHLTVVSLFYGAIL--GV--YM-HP--SST-Y-S------V-QDMVATAF----FT--V
VTPMVNPF-IYSLRNRDVKGAL------------RK---LMCRRLTSSRFYN.-------
------------------------------------------------------------
------
>GA_x6K02T2QP88-4453480-4452557
------------------------------------------------------------
------------------------------------------------------------
------MD--------------------------------------------GDNE---T
----------------M-------------------------------------------
---------------------------------------------------V-AEFLLL-
------------GLSGK-S-E-Q-EEV---V-----F-GMFLG-------MY-LVTI-SG
NLLIILAISCDPH-L-H-T-PMYFFLANLSSVDICFSSVTVPKALVN-HVLG-S----K-
SIS-YTEC-MIQIYF-FITFINMDGFLLSVMAYDRYVAICHPLHYTMMMRSRLCVLLVAI
SW------------VITNLHALLHT-LLMVRLTFCSHN---A-VHHFFCDPYPILKLS--
CS-DTF--INDLMVFTVGGVIFLTPFSC-IVVSYVYIFSKVLKIPSARG-I--RKALSTC
GSHLTVVSLFYGAIL--GV--YM-RP--SSS-Y-S------L-QDTVATVI----FT--V
VTPLVNPF-IYSLRNQDMKGAL------------RK---IMLR--------S.-------
------------------------------------------------------------
------
>GA_x6K02T2QP88-4431129-4430206
------------------------------------------------------------
------------------------------------------------------------
------MD--------------------------------------------GDNQ---T
----------------I-------------------------------------------
---------------------------------------------------V-TEFILL-
------------GLTRQ-S-E-K-EEV---V-----F-GLFLW-------MY-LVTI-SG
NLLIILAISCDPH-L-H-T-PMYFFLANLSSVDISAPSVIVPKALVN-HMLG-S----K-
SIS-YTGC-MTQIYF-FITFSNMDGFLLSVMAYDRYVAICHPLHYTMMMRPRLCVLLVAI
SW------------AITNLHALLHT-LLMVRLTFCSHN---A-VHHFFCDPYPILKLS--
CS-DTF--INDLMVFTIGGLVFMTPFTC-IIVSYAYIFSKVLKLKSAHG-I--RKALSTC
GSHLTVVSLFYGAIL--GI--YM-HP--SST-Y-T------V-QDTVATVI----FT--V
VTPMVNPF-IYSLRNRDIKGAL------------RK---IILR--------S.-------
------------------------------------------------------------
------
>GA_x6K02T2QP88-4411197-4410256
------------------------------------------------------------
------------------------------------------------------------
------MSKG------------------------------------------RENE---T
----------------G-------------------------------------------
---------------------------------------------------V-SEFLLL-
------------GITND-P-Q-Q-QQI---L-----F-WAFLC-------MY-LVTV-AG
NTLIFLAIISDPR-L-H-T-PMYFFLANLSFVDVCFTTNLIPRLLAG-HVAG-T----R-
TIS-YVHC-LTQTYF-LISFANVDTFLLAAMALDRFVAICYPLQYHTIITPQLCVGLAAV
VW------------MCSALISLMHT-LLMSRLSFCSSI--PE-ISHFYCDAYLLMKLA--
CS-DTR--VNQLV-FLGAVVLFVAPCIL-IVVSYVRITMVVLQIPSAKG-R--HKTFSTC
SSHLSVVTLFYGTVL--GI--YI-RP--PDS-F-S------T-QDTVATIM----YT--V
VTPMLNPF-IYSLRNKDMKESV------------TR---LLNR----GSKSS.-------
------------------------------------------------------------
------
>GA_x6K02T2QP88-3283154-3284089
------------------------------------------------------------
------------------------------------------------------------
------------------------------------------------------------
-MDYLNTS--------S-------------------------------------------
---------------------------------------------------E-EGFILV-
------------GFSDW-P-H-L-EPT---L-----F-AFISI-------FY-SLTL-FG
NTVIIILSRLDLR-L-H-T-LMYYFLCHLSFLDLCYTASTVPQLLVN-LSGL-D----R-
TIS-FGRC-VAQLCI-VLSLGGTECVLLVTMAIDRYAAVCRPLHYTTIMHPVLCRALVVF
SW------------VGGLVNSLIQT-SLVMAMPLCGHQ-----LNHFFCELPVLLKMA--
CE-DTG--GTEVNLFVARVIILVCPLLL-ILGSYAHIARAVLNIRSVAG-R--RKAFGTC
ASHLIVVAMFYGSAI--ST--YL-QP--VHR-Y-S------EKEGKFLALF----YT--V
ITPMLNPL-IYTLRNKDVKGAL------------WK---VL-------------------
----GRGTDSR--------.----------------------------------------
------
>GA_x6K02T2QP88-3272399-3273332
------------------------------------------------------------
------------------------------------------------------------
------------------------------------------------------------
-MSSFNTA--------L-------------------------------------------
---------------------------------------------------E-GGFILM-
------------GFSDW-P-H-L-EHI---F-----F-VFISM-------FY-FLTI-FG
NFTIITISRMDRR-L-Q-T-PMYFFLNNLSFLDLCYNTSIVPQLLVN-ISGI-D----K-
TMS-YAGC-MTQFFI-VLLLGGTECMLLVVMAFDRYVAVCHPLHYTSIMHPLLCHALAIS
SW------------VGGLVNSLTQT-SLIMTIPLCGHH-----LNHFFCEMLVLLKLA--
CE-DTV--GTEANLFVAGAIILVCPVAL-ILGTYAHIAHAVLKIKSRSG-R--RKALGTC
GSHLTVVFLFYGSAM--YM--YL-QP--VHV-Y-S------GSEGKFAALF----YT--I
ITPMMNPD-LYP-KKQECEGGF------------VQ---GT-------------------
----RERYKHN--------I----------------------------------------
------
>GA_x6K02T2QP88-3214035-3214970
------------------------------------------------------------
------------------------------------------------------------
------------------------------------------------------------
-MENLNTS--------S-------------------------------------------
---------------------------------------------------E-EGFILV-
------------VFSDW-P-H-L-EPI---L-----F-AFISI-------FY-SLTL-FG
NTVIIILSQLDLC-L-H-T-PMYYFLCHLSFLDLCYTASTVPQLLVN-LSGL-D----R-
TIS-FGRC-VAQLCI-VLSLGGTECVLLVAMAIDRYAAVCRPLHYTTIMHPVLCRALVVF
SW------------VGGLVNSLIQT-SLVMAMPLCGHQ-----LNHFFCELPVLLKMA--
CE-DTG--GTEVNLFVARVIILVCPLLL-ILGSYAHIARAVLNIRSMAG-R--RKAFGTC
ASHLIVVAMFYGSGI--ST--YL-QP--VHR-Y-S------EKEGKFLALF----YT--I
ITPMLNPL-IYTLRNKDVKGAL------------WK---VL-------------------
----GRSTDSA--------.----------------------------------------
------
>GA_x6K02T2QHY8-12181473-12182423
------------------------------------------------------------
------------------------------------------------------------
------------------------------------------------------------
-MNLGNES--------A-------------------------------------------
---------------------------------------------------P-KIFILL-
------------GFSSH-P-W-L-EMP---L-----F-IMVLV-------AY-VCTV-LG
NISIIVVSRRDPQ-L-D-S-PMYFFLSNLSFLDLCFTTTTIPQLLRN-LWGP-D----K-
SIS-YGGC-VTQFYI-FHFLGATECILLAVMSLDRYIAICKPLRYPAIMHQQLCILLVSM
AW------------LSGLANSLLQS-TLTVKLPFCGNN---K-VDNFLCEVPVMIKMS--
CA-NTA--FNIAMLSIVGTFYSLVPLSL-ILISYGFIVATVLRIRSSEG-K--KKAFNTC
GSHVVVVTLFYGPVI--SM--YV-QP--SSS-N-S------QDKNKLLSLF----YS--L
VTPMLNPF-IYTLRNKDMKGAM------------KR---LL-------------------
----VSLYHKGAEQT.--------------------------------------------
------
>GA_x6K02T2QHY8-12114828-12113875
------------------------------------------------------------
------------------------------------------------------------
------------------------------------------------------------
-MDPSNYS--------T-------------------------------------------
---------------------------------------------------L-HVFILL-
------------GFSDH-P-H-L-EMI---L-----S-GVVTF-------FY-IITL-VG
NTAIILASLLDPH-L-H-T-PMYFFLRNLSFLDLCFTTSIVPQMLVN-LWGP-E----K-
TIS-SVGC-IVQLYV-YMWLGSIECLLLAVMSYDRFTAICKPLHYFVIMNPRLCVKMIVM
VW------------GISLANSVILC-TLTVNLPRCGHN---I-LDHFLCELPAMVRIA--
CV-DTT--TVELSVFALGIVIVLTPLIL-ILISYGYIAKTVLNMKSKAG-Q--QKAMNTC
GSHLTVVSIFYGTII--YM--YL-QP--GNR-A-S------KDQGKFLTLF----YT--I
ITPSLNPL-IYTLRNRDMKDAL------------KK---LM-------------------
---------RFYHRFAEVRRN.--------------------------------------
------
>GA_x6K02T2QHY8-12104556-12105500
------------------------------------------------------------
------------------------------------------------------------
------------------------------------------------------------
-MEINNKS--------S-------------------------------------------
---------------------------------------------------E-TDFILL-
------------GFSSR-P-Q-L-EHI---I-----S-AVVFV-------FY-IVTL-VG
NTTIILVSYLDSQ-L-H-T-PMYFFLSNLSFVDLCYTTSIVPQMLVN-LWGP-K----K-
SIT-YGGC-VLQFFF-ALDLGATECLLLAVMAYDRYAAVCQPLHYTVIMHPVLCQKMVLS
AW------------LGGLGSALILC-SLTLKLPRCGHR---E-VDNFFCEMPALIKMA--
CV-YSR--VIEIVVFTLGVIFLLVPLSL-ILISYAVITQAVMKIKSATR-W--RKVLNTC
GSHLTVVTLFYGTLI--YM--YM-KP--QNT-I-S------HEEGQFFTLF----YT--I
VTPSLNPL-IYTLRNKDVKNAV------------KR---IL-------------------
----GMDKHSGKV.----------------------------------------------
------
>GA_x6K02T2QHY8-11899770-11898820
------------------------------------------------------------
------------------------------------------------------------
------------------------------------------------------------
-MSVNRIS--A---D-F-------------------------------------------
---------------------------------------------------P-EDFILM-
------------GFTKY-P-W-L-DLP---L-----F-FVLLT-------SY-MFTL-LG
NIAIILVSQLDSQ-L-Q-S-PMYFFLTSLSFLDLCFTTTTVPQMLFN-LQGP-N----K-
NIT-YIGC-MAQAYV-FHWLGCTECVLLGIMALDRYVAVCKPLRYSVIMDHRLCLQLSGA
AW------------LTGLANSLLQS-TLTIQLPLCGNR---M-LDHFFCELPGLIKMS--
CG-DTT--VNEVTLAVVATFFIMGPLSM-ILVSYSYIAQTVFRMPSAAG-R--LKAFNTC
SSHLLVVSLFYGPGI--YI--YM-QP--SED-G-S------QDLIKVLTLF----YC--V
ITPMANPF-IYTLRNKDVIGAL------------KR---LL-------------------
----RKAISTKGI.----------------------------------------------
------
>GA_x6K02T2QHY8-11707053-11707994
------------------------------------------------------------
------------------------------------------------------------
------M----------------------------------E----------KENQ---T
----------------S-------------------------------------------
---------------------------------------------------L-SEFLLL-
------------GFSSW-P-G-H-QGL---L-----F-ALFLC-------LY-LTGL-FG
NLLILLAIGSNNH-L-H-T-PMYFFLANLSLVDLCLPSATVPKMLLN-IQTK-S----Q-
SIS-YPGC-LAQMYF-CMMFANMDNFLLTVMAYDRFVAICHPLHYTTIMTPCLCTSLVAF
SW------------VIATFNPLLHT-LMMARLHFCSEN---I-IHHFFCDINSLLPLS--
CS-DTS--LNQLMVLSVVGLIFVVPSVC-ILASYGRIVSAVMKITSMEG-K--LKAFSTC
GSHLALVILFYGAIA--GI--YM-SP--SSN-H-S------TEKDSAASVI----FM--V
VAPVLNPF-IYSLRNNELKGTL------------KK---TLGQSKICSK.----------
------------------------------------------------------------
------
>GA_x6K02T2QHY8-11688984-11689964
------------------------------------------------------------
------------------------------------------------------------
------------------------------------------------------------
-MNRANGS--------I-------------------------------------------
---------------------------------------------------F-SGFILL-
------------GFSNR-P-Q-L-ETA---L-----F-FAMLL-------IY-FLSF-LG
NSTIILLSVIDPH-L-H-T-PMYFFLSNLSFMDLCLTARTVPQTLFN-FKGK-D----K-
TIT-YGGC-VTQLFI-ALGLGGVECILLSVMAYDRYAAVCRPLHYMVIMHPQLCIKMVIT
ACSQGLHKDGYNCLLTGFGNSVVQT-ALTMSRPLCGRN---Q-LDHFFCEVPVMLKLT--
CA-NSF--INEAELFAVSVFFLVVPLSL-ILVSYGYITHAVLKIKSAQG-R--RKAFGTC
GSHLLVVIIFFGTLI--SM--YL-QP--PSS-Y-S------QDMNKSMALF----YT--L
VTALLNPL-IYTLRNREVKSAL------------RR---IM-------------------
----GRRTDSTKS.----------------------------------------------
------
>GA_x6K02T2QHY8-11663090-11664010
------------------------------------------------------------
------------------------------------------------------------
------------------------------------------------------------
---MINQS--------C-------------------------------------------
---------------------------------------------------Q-EQFILL-
------------GFSDR-P-R-L-ESI---L-----F-VFVLI-------FY-LVTL-VG
NIIIILVSYLDPC-L-H-T-PMYFFLTNLSFLDLCFTTSSIPQLLFN-LGGQ-D----K-
SIS-YIGC-AVQLFM-FLGLGGTECVLLAVMAYDRFTAICKPLHYSVIMHSQLCWTLVSV
AW------------SVGLLNSLVMS-PVTMKLPRCGRC---Q-VRHFLCEMPALIKIA--
CV-DTV--AVESTVFILSVIIVLVPLTL-ILISYSYIALAVMRIKSASG-R--RKAFNTC
GSHLTVVSLFYGNII--YM--YM-QP--GHK-A-S------QDQGKFLTLF----YN--L
VTPMLNPV-IYTLRNKDVKGAL------------KR---LV-------------------
---------TT-K.----------------------------------------------
------
>GA_x6K02T2QHY8-11617756-11618682
------------------------------------------------------------
------------------------------------------------------------
------------------------------------------------------------
-MEKSNDS--------S-------------------------------------------
---------------------------------------------------E-YGFILE-
------------GFSDR-P-R-L-EMV---L-----F-IVNFT-------LY-SVAV-LG
NITIILVCILDPR-L-H-T-PMYFFLANLSFLDLCFSTSCIPQMLVN-LWGP-D----K-
TIS-YAGC-VVQLFS-FLSIGSVECILLAVMAYDRYAAVCKPLHYMVIMHPQLCVRLMAV
AW------------GVGLANAIIMS-PLAMTLPRCGRR---R-INHFLCEMPALIKMA--
CV-DAR--PVEMLSFTLAILIVLLPLTL-ILVSYGYIAAAVLRIKSAAG-R--WKAFNTC
SSHLTVVSLFYGSII--YM--YM-QP--GNS-S-S------QDQGKFLTLF----YN--L
VTPMLNPL-IYTLRNKEMKGAL------------KK---VC-------------------
---------GRH.-----------------------------------------------
------
>GA_x6K02T2QHY8-11597382-11598323
------------------------------------------------------------
------------------------------------------------------------
------------------------------------------------------------
-MSWANES--------I-------------------------------------------
---------------------------------------------------T-GEFVLL-
------------GFSDQ-P-W-L-EFP---L-----F-VVFLT-------SY-IVTI-FG
NLNIILVSHLDPK-L-H-T-PMYFFLTNLSVIDLCYITCTVPQMLVN-LRSI-R----K-
VIS-FGGC-VVQLFM-FLALGATECVLLPVMSFDRFVAICRPLHYSVIMHQRLCLQLAAV
SW------------IIGFGNSVWLS-ILTLQLPRCGHY---V-IDHFLCEVPALLKLS--
CV-DVT--ANEAELFFVSVFFHLTPLSL-ILTSYAFIARAILKIQSAEG-R--QKAFGTC
SSHLIVVSLFYGTAL--SV--YF-LP--PSP-H-S------KNRRKMVPLF----YG--I
IAPMLNPL-IYTLRNKEVKDAF------------KR---LI-------------------
----KRVFLSKN.-----------------------------------------------
------
>GA_x6K02T2QHY8-11577590-11578528
------------------------------------------------------------
------------------------------------------------------------
------------------------------------------------------------
-MEKENTS--------S-------------------------------------------
---------------------------------------------------F-EGFILV-
------------GFSDR-P-H-L-ELI---L-----F-VVVLS-------FY-LLTL-LG
NMTIILLSALDSR-L-H-T-PMYFFLANLSFLDMCFTTGSIPQMLYN-LWGP-D----K-
TIS-YVGC-AIQLYF-VLALGGVECVLLAVMAYDRYAAVCKPLHYTVIMHPRLCGQLASV
AW------------LSGFGNSLIMA-PQTLMLPRCGHR---R-VDHFLCEMPALIGMA--
CV-DTM--ALEALAFALAIFIILAPLIL-ILISYGYIARAVFRIKSAAG-R--RKAFNTC
SSHLIVVSLFYGTII--YM--YL-QP--ANT-Y-S------QDQGKFLTLF----YT--I
VTPSVNPL-IYTLRNKDVKEAV------------KK---VL-------------------
---------G--KGSIEV.-----------------------------------------
------
>GA_x6K02T2QHY8-11561962-11562903
------------------------------------------------------------
------------------------------------------------------------
------------------------------------------------------------
-MSVANES--------I-------------------------------------------
---------------------------------------------------S-REFILL-
------------GFSDR-P-W-L-ELP---L-----F-VVFLV-------SY-ILTI-FG
NMMIILVSRLDSK-L-H-T-PMYFFLTNLSLLDLCYTTSTVPQMLIN-ICST-R----K-
VIS-YGGC-VAQLFI-FLALGCTECFLLGVMSFDRFVAICRPLHYSVIMHQRRCLQLAAA
CW------------ISGFSNSVLQS-TWTLQMPLCGHN---R-VDHFLCEIPALLKLS--
CV-DTT--AIESEQFFISVVFLLIPVTL-ILISYAFIVQAVLRIRSAEG-R--RKAFGTC
GSHLIVVVLFYGTAI--YM--YL-QP--PSP-T-S------KDRGKMVSLF----YG--I
ITPMLNPL-IYTLRNKEVKGAF------------KR---LV-------------------
----TRIILSRK.-----------------------------------------------
------
>GA_x6K02T2QHY8-11534186-11533245
------------------------------------------------------------
------------------------------------------------------------
------------------------------------------------------------
-MSVANES--------I-------------------------------------------
---------------------------------------------------S-REFILL-
------------GFSDR-P-W-L-ELP---L-----F-VVFLV-------SY-ILTI-FG
NMMIILVSRLDSK-L-H-T-PMYFFLTNLSLLDLCYTTSTVPQMLIN-ICST-R----K-
VIS-YGGC-VAQLFI-FLALGSTECFLLGVMSFDRFVAICRPLHYSVIMHQRRCLQLAAA
CW------------ISGFSNSVLQS-TWTLQMPLCGHK---E-VDHFFCEVPALLKLS--
CV-DTT--ANEAELFFISVLFLLIPVTL-ILISYAFIVQAVLRIRSAEG-R--RKAFGTC
GSHLIVVVLFYGTAI--YM--YL-QP--PSP-T-S------KDRGKMVSLF----YG--I
ITPMLNPL-IYTLRNKEVKGAF------------KR---LV-------------------
----TRIILSRK.-----------------------------------------------
------
>GA_x6K02T2QGN0-3289955-3289014
------------------------------------------------------------
------------------------------------------------------------
------------------------------------------------------------
-QQDNGTW--------L-------------------------------------------
---------------------------------------------------V-TEFLLV-
------------GFSNL-P-E-L-RPT---L-----F-ILFLL-------TY-LVTL-SG
NATIITIIQVDRT-L-H-T-PMYRFLAVLSLSETCYTLVTIPNMLAH-LLME-S----Q-
AIS-IAGC-RAQMFF-FLGLGCSHCFLLTLMGYDRYVAICHPLRYSVIMRPTVCLCLGAL
VF------------CSGFSVALIET-CMIFSSPFCGAG---H-VEHFFCDIAPVLKLS--
CD-ESS--LKGLGIFFLSILVVLVSFLF-ILLSYAFIVAAIVRIPSASG-R--RKAFSTC
AAHLTVVIVHFGCAS--II--YL-RP--DSG-A-N------PSQDRLVAVF----YT--V
VTPLLNPV-VYTLRNKEVRVAL------------RK---NLARGCG------A-----FK
.-----------------------------------------------------------
------
>GA_x6K02T2QGN0-3196801-3197742
------------------------------------------------------------
------------------------------------------------------------
-----------------------------------M-----A----------PENQ---T
----------------T-------------------------------------------
---------------------------------------------------V-LEFHLM-
------------GLSED-P-D-L-QTI---L-----F-GLFLS-------MY-LVTV-FG
NLLIILAIISDSH-L-H-T-PMYFFLCNLSLVDIFFCSTTVPKMLVN-IQTQ-S----R-
AIS-FTGC-LVQMYA-FHLFGTIDSFLLAVMAIDRLVAIAYPLRYSVLMSPHVCALLVGG
TW------------VITNLQSLVHT-CLMAQLTFCARS---E-IPHFFCDLMPLLKLS--
CS-DTH--INELVIFAFGIVMGLSPLSC-ILVSYICIFRAVFRIPSAQG-K--WKAFSTC
GSHLTVVSLFYGTIF--TG--YL-LP--ASP-S-S------SQKDKAAALM----FG--V
VIPTLNPF-IYSLRNKDMKAAL------------RK---LG------S---KAVSFQ---
-------------S.---------------------------------------------
------
>GA_x6K02T2QGN0-2962025-2962987
------------------------------------------------------------
------------------------------------------------------------
------M----------------------------------E----------RENQ---T
----------------G-------------------------------------------
---------------------------------------------------E-RNFLLL-
------------GFTED-S-D-L-QSF---F-----F-GLLLS-------MY-LVTI-TG
NLLIIVAIISDPH-L-H-M-PMYLFLSNLSIADIGFTSTTIPKVLQN-IRTQ-S----K-
FIS-FSGC-ITQIFF-FIVFGCLDNLLLSVMAYDRFVAICHPLHYVVIMNSCFCAMLALG
SW------------IVSVMSSLPET-LTVLRLSFCTNM---E-IPHFFCDLPEVLKLA--
CS-DTL--VNNIVTYSITIVIAGFPFSG-ILLSYSKIFSSILRIPSAGG-K--YKAFSTC
GSHLLVVFLFYSNGL--GV--YL-SS--AAT-S-S------SRMSLVASLM----YS--I
VTPMLNPF-IYSLRNKDMQKAL------------GK---LLRKIMLLGEG-TMVGLP.--
------------------------------------------------------------
------
>GA_x6K02T2QGN0-2932609-2931677
------------------------------------------------------------
------------------------------------------------------------
------M----------------------------------E----------SGNR---T
R---------------R-------------------------------------------
---------------------------------------------------I-SSFFLL-
------------GFSEN-P-H-L-QFL---I-----F-VLFLS-------MY-LVTV-LG
NLLIIMVTITQSP-L-H-T-PMYFFLANLSFVDICFTSTTVPKMLVN-IQTQ-S----K-
AIT-YADC-ISQMSV-FLVFGELDNFLLAVMAYDRYVAICHPLYYTVIVNQQLCMLMVLL
SW------------VVSILHAFLQS-SIVLQLTFCGDV---K-IPHFFCELNQLSQLT--
CS-DSL--SSHLIMHLVPVLLGAISFSS-ILYSYFKIVSSICSISSVQG-K--YKAFSTC
VSHLSIVSLFYSTGL--GV--YV-SS--AVV-Q-S------SHSSARASVM----YT--V
VTPMLNPF-IYSLRNKDVKKAV------------ER---LL------EGK-L.-------
------------------------------------------------------------
------
>GA_x6K02T2QGN0-2857086-2856154
------------------------------------------------------------
------------------------------------------------------------
------M----------------------------------E----------SGNS---T
R---------------R-------------------------------------------
---------------------------------------------------I-PSFFLL-
------------GFSEN-P-H-L-QFL---I-----F-VLFLS-------MY-LVTV-LG
NLLIIMVIITQSP-L-H-T-PMYFFLANLSFVDICFTSTTVPKMLVN-IQTQ-S----K-
AIT-YADC-ISQMSV-FLVFAELDNFLLAVMAYDRYVAICHPLYYTFIVNQHLCILMVLL
SW------------VVSILHAFLQS-SIVLQLTFCGDV---K-IPHFFCELNQLSQLT--
CL-DSL--SSHLIMNLVPVLLAVISFSS-ILYSYFKIVSSICSISSVQG-K--YTAFSTC
VSHLSIVFLFYSTGL--GV--YV-SS--AVV-Q-S------SHSAARASVM----YT--V
VTPMLNPF-IYSLRNKDVKKAL------------ER---LL------EGK-L.-------
------------------------------------------------------------
------
>GA_x6K02T2QGN0-2842591-2841662
------------------------------------------------------------
------------------------------------------------------------
------M----------------------------------D----------SSNR---T
----------------R-------------------------------------------
---------------------------------------------------V-AEFLLL-
------------GFLEN-K-D-L-QPI---I-----Y-GLFLS-------MY-LVTV-VG
NMLIIVAIISGPR-L-H-T-PMYFFLSNLSFVDICFISTTIPKMLVN-IQTQ-N----K-
VIT-YAGC-ITQIYF-FLLFVELDNFLLTIMAYDRYVAICHPMRYTVIMNYQLCGFLVLV
SW------------IVSVLHALFQS-LMMLELPFCTQP---E-IPHFFCEPNQVIQLT--
CS-DAF--LNDMVIYFTLVLLAIVPLAG-VFYSYFKIVSSIRAMSSVHG-K--YKAFSTC
ASHLLVVSLFYCTGL--GV--YL-SS--AAN-H-G------SQTSATASVT----YT--V
VTPMMNPF-IYSLRNKDVKSAL------------KR---LF------VRK-L.-------
------------------------------------------------------------
------
>GA_x6K02T2QGN0-2828447-2827518
------------------------------------------------------------
------------------------------------------------------------
------M----------------------------------E----------PRNN---T
----------------H-------------------------------------------
---------------------------------------------------I-LEFFLL-
------------GFSQD-P-N-L-QPV---I-----C-GLFLS-------MY-LITV-VG
NLLIILTIISDAN-L-H-T-PMYFFLSNLSFVDICFVSTTVPKMLVN-IQTK-R----K-
SIS-YADC-ITQMYF-FLIFVELDNFLLAVMAYDRYVAICHPLHYTGIMNRRLCGFLVLV
CW------------IVSVLHALLQS-MMVLRLSFCTDL---E-IPHFFCELNQVAQLT--
CS-DTF--LNDVVMYFALVLLAIVPLFG-ILYSYSKIVSSIRAMSTVQG-K--YKAFSTC
ASHLSVVSLFYFTGL--GV--YL-SS--AVS-H-S------SQASATASVM----YT--V
VTPMLNPF-IYSLRNKDVKGAL------------KR---LL------GVK-L.-------
------------------------------------------------------------
------
>GA_x6K02T2QGN0-2794907-2793948
------------------------------------------------------------
------------------------------------------------------------
------M----------------------------------E----------PGND---T
----------------Q-------------------------------------------
---------------------------------------------------L-SEFFLL-
------------ELSENQP-Q-I-QPL---I-----F-GLFLS-------MY-LVTV-TG
NLLIIMAITADSH-L-H-T-PMYIFLSNLSFVDICFTSTTVPQMLVT-IHTQ-S----K-
AIT-YANC-ITQVYF-LLLFSVLDIFLLTVMAYDHYVAICHPLHYMIIMNTRRCGLMILA
CW------------IIGVINSLLHT-FLALRLSFCTDL---E-IPHFYCELNQVVHHA--
CS-DIS--LNDMVIYIAAMLLVVGPLSG-ILYSYSKIVSSICAISSVQG-K--YKAFSTC
ASHLSVVSLFYCTLL--GV--YL-SS--AVT-Q-N------AQATALASLM----YT--V
VTPMLNPF-IYSLRNNDMKKAL------------KI---VL------GRV-TRNRLTDLP
S.----------------------------------------------------------
------
>GA_x6K02T2QGN0-2777431-2776472
------------------------------------------------------------
------------------------------------------------------------
------M----------------------------------E----------TGND---T
----------------Q-------------------------------------------
---------------------------------------------------L-SEFFLL-
------------GFSENQP-Q-I-QPV---I-----F-GLFLF-------MY-ILTF-TG
NLLIIMAIIVDSH-L-H-T-PMYLFLSNLSFVDICFTSTTVPQMLVN-IHTQ-S----K-
AIT-YAGC-IIQMYF-LLLFSGLDIFLLTVMAYDRYVAICHPLHYMIIMSTRRCGLMILA
CW------------IIGVINSLLHT-FLVLRLSFCTNL---E-IPHFFCELNQVVHQA--
CS-DTF--LNDMVIYITAMLLAVGPFSG-ILYSYSRIVSSICAISSVQG-K--YKAFSTC
ASHLSVVSLFYCTLL--GV--YL-SS--AVT-Q-N------SHATATASLM----YT--V
VTPMLNPF-IYSLRNKDIKTAL------------KI---LL------GSV-TRSRSMDSP
S.----------------------------------------------------------
------
>GA_x6K02T2QGBW-3300391-3301317
------------------------------------------------------------
------------------------------------------------------------
------------------------------------------------------------
MAN---LS--------T-------------------------------------------
---------------------------------------------------V-SVFILQ-
------------GFSAV-P-A-L-QL----L-----SMAIFLL-------IY-LAAV-LG
NVSIMIAVTLDSH-L-H-T-PMYFFIKHLSLVDLCSTSTTLPRALVA-TMAD-T----K-
EIS-LPAC-ASQLFA-FVCFGSLECFLITAMAFDRCLAIYRPLTYGVTMSSQTCVSLVVV
AW------------VSGLLFSTFHM-VNTFSLPFCGPN---M-IDHFFCDIPPLMHLA--
CG-DTQ--GHEAAGFIVSGCVIMTCFAL-TCLSYVLIVYTVVHIRSAAG-R--WKAFSTC
SSHLATVLLFYGTGS--SA--YM-QP--TAH-Y-S------PLQGRMAAIF----YS--I
LMPTLNPL-IYSLRNKDMKAAL------------RK---LYPQVPS.-------------
------------------------------------------------------------
------
>GA_x6K02T2QGBW-3245761-3244808
------------------------------------------------------------
------------------------------------------------------------
-------------------------------------------------MPPFWEA---P
PWANQSRA--------R-------------------------------------------
---------------------------------------------------E-LEFVLL-
------------GFAHV-P-S-L-RP----M-----LAALFLA-------AF-LLTM-SG
NSLIVLLTSLDFG-L-R-T-PMYFFLRQLALVEICFSLDVAPRLLVT-LLQP-G----R-
GVS-PTSC-ALQLLL-VLSCVTSECFLLMVMAWDRFLAICRPLRYGAIMSPQLCYLLATT
CW------------LAGIPVALVFT-IWLFNFPFCGPR---G-IRHFFCDIAPLLSLV--
CA-DTR--VFEANVFVATVLVIMVPFCL-IATSYVMILVAVLRMPSASG-R--HKALSTC
ASHLIVVILFYGTTG--VI--HL-RP--KAS-Y-S------PESKQVVSLS----YT--M
VTPMLNPL-IYSLRNKEVKAAF------------GR---VCC---G---R.---------
------------------------------------------------------------
------
>GA_x6K02T2QGBW-3232059-3231121
------------------------------------------------------------
------------------------------------------------------------
--------MARS--LELANM-----------------------------------T----
----------------R-------------------------------------------
---------------------------------------------------V-QKFLLL-
------------GLSTR-L-D-I-RDA---L-----F-AVFLT-------LY-LLTL-VE
NTLIIYLIFSHKE-L-H-K-PMYFFLGNLSCLEMCYVSVTMPTLLVG-LWTG-P----Y-
HIP-FTLC-MTQLFF-FIVLICTECTLLASMAYDRYVAICRPLHYPLLMRPQVCLGLALS
SW------------LGGLIVSVAKT-TCIASLSYCGPN---V-LNQFFCDVSPLLNLS--
CT-HVA--LTELVDFISAIVIFCGTLLV-SLASYSAIGMAVLRMPSAAA-R--RKAFSTC
ASHLVVVGIFYSAAL--FI--YC-RP--SRI-K-S------MDLNKVLSVI----YT--V
VTPLCNPI-IYCLRNKEVHTVL------------KK---T--------------------
----------------LH---------------------WP.------------------
------
>GA_x6K02T2QGBW-3218686-3217748
------------------------------------------------------------
------------------------------------------------------------
--------METS--LELTNM-----------------------------------T----
----------------R-------------------------------------------
---------------------------------------------------V-QQFVLL-
------------GFPTR-L-G-I-RDA---L-----F-VVFLS-------LY-LLTL-LE
NTLIIYLICSHKE-L-H-K-PMYFFLGNLSCLEMCYVSATMPTLLVG-LWTG-P----Y-
HIS-FITC-MTQLFF-FVSLICTECTLLASMAYDRYVAICRPLHYPLLMRPQVCLGLALS
SW------------LGGLVVSAIKT-KCIASLIYCGPN---V-LNQFFCDVSPLLNLS--
CT-HVA--LTELVDFISAIVIFCGTLLV-SLASYSAIGMAVLRMPSAAA-R--RKAFSTC
ASHLVVVGIFYSAAL--FI--YC-RP--SRI-K-S------MDLNKVLSVI----YT--V
VTPLCNPI-IYCLRNKEVHTVL------------KK---T--------------------
----------------LH---------------------WP.------------------
------
>GA_x6K02T2QGBW-3210997-3210059
------------------------------------------------------------
------------------------------------------------------------
--------MERS--LALANM-----------------------------------T----
----------------R-------------------------------------------
---------------------------------------------------V-QQFILL-
------------GLSTR-L-D-I-RDA---L-----F-AVFLT-------LY-LLTL-LE
NTLIIYLICSHKE-L-H-K-PMYFFLGNLSCLEMCYVSVTMPTLLMG-LWNG-L----Y-
HIP-FIAC-MTQLFF-FIVLVGTECILLASMAYDRYVAICRPLHYPVLMRPQVCLGLAMI
SW------------LGGLLVSMIKT-TCIATLSYCGPN---V-LNHFFCDVSPLLNLS--
CT-HVA--LTELVDFISAIVILWGCFLT-TMASYVAIGRAVLRMPSTTA-R--YKAFSTC
ASHLVVVGIFYSVTI--FI--YA-RP--KRI-E-A------MDLNKVLSVI----YT--V
VTPMCNPV-IYCLRNKEVQVAL------------HR---T--------------------
----------------MH---------------------WS.------------------
------
>GA_x6K02T2QGBW-3203957-3204898
------------------------------------------------------------
------------------------------------------------------------
--------MERS--LQLANR-----------------------------------S----
----------------D-------------------------------------------
---------------------------------------------------D-QDFILL-
------------GLSAS-K-D-I-KDG---L-----F-VIFLT-------LY-LLIF-LE
NMLVIYLISSHHELL-H-K-PMYFFLGNLSCLEMCYVSVTMPTLLVG-LRSS-P----Y-
HVS-FSFC-MAQLFL-FMSLIGTKCTLLASMAYDRYVAICCPLHYSVIMRPQVCWGLALS
SW------------VGGLLVSAIKT-TCIASLSYCGPN---V-LNHFFCDVSPLLNLS--
CT-HVA--LTELIDFISAIIIFCGSLLV-ALASYVAIGRVLIKMPSAAA-S--HKALSTC
ASHLLVMGLFYSVVL--FM--YS-RP--SHV-K-S------TDLNKVLSVI----YT--V
ATPMCSPI-IYCLRNREVHAVL------------RR---T--------------------
----------------PCL----------------C---.--------------------
------
>GA_x6K02T2QGBW-3190370-3191314
------------------------------------------------------------
------------------------------------------------------------
--------MEKS--LELGNV-----------------------------------T----
----------------R-------------------------------------------
---------------------------------------------------V-QEFVLL-
------------GLSTR-L-G-I-RDA---L-----F-VIFLT-------LY-LLTL-LE
NTLIIYLICSHSE-L-H-K-PMYFFLGNLSCLEMCYVSVTMPTLLMG-LWTG-P----C-
HVP-FTGC-MTQLFF-FISLICTECTLLASMAYDRYVAICRPLHYPLLMRPQVCLGLALS
SW------------LGGLLVSVIKT-ACIASLSYCGPN---V-LNHFFCDVSPLLNLS--
CT-HVA--LTELVDFISAIVILWGSLLV-AMASYVAIGRTVLGMPSAAA-R--HKAFSTC
ASHLVVVGIFYSATI--FI--YA-RP--SRI-E-A------MDLNKVLSVI----YT--V
VTPMCNPV-IYCLRNREVQSAF------------HR---T--------------------
----------------MR---------------------WSSV---------.-------
------
>GA_x6K02T2QGBW-3169916-3170881
------------------------------------------------------------
------------------------------------------------------------
-----------------------------------------------------------M
GPGTLNDS--------G-------------------------------------------
---------------------------------------------------T-TEFLLL-
------------GLWAP-P-S-L-RPL---L-----W-ASLLL-------AY-LTTV-LG
NGALVGLIALDRR-L-H-R-PMYRLLTHLALLDTAYVSTTLPQALAH-MTMR-S----A-
RLS-LVRC-GTQLYV-GISLGSCEAILLAAMALDRCLAVCRPLHYATLVTAPRCAALAGA
SW------------TLGFALSVPNA-VAALRLPFCPGR--AA-VDHFFCELPAVLRTA--
CA-DTT--ANYRLVYGLGVPILLVPLVL-ILASYTWILAAVRKLPSAGS-R--HKALSTC
SSHLAVVGLFYGTVS--AM--YL-RPKASSD-L-P------ARHHKLVAVF----YL--V
VTPVLNPL-IYSLRNREVHMAA------------RY---ALARLRGTRIVLH--.-----
------------------------------------------------------------
------
>GA_x6K02T2QD9B-18877756-18876809
------------------------------------------------------------
------------------------------------------------------------
------------------------------------------------------------
--------------------------------------------MQDFLWRN--------
-----------------------------------------------RS-SL-TEFVLL-
------------GFSSN-T-Q-I-NGI---L-----F-GIFLL-------LY-LTTL-LG
NGLIITLIHMDSR-L-H-T-PMYFFLSVLSILDMGYVTTTVPQMLVH-LVCK-K----K-
TIS-YVGC-VAQMYI-FLMLGITESWLFAIMAYDRYVAICHPLRYKVIMSPLLRGSLVAF
CG------------FWGITCALIYT-VSAMILPYCGPN---E-INHFFCEVPAVLKLA--
CA-DTS--LNDQVDFILGFILLLVPLSL-IIVVYINIFAAILRIRSTQG-R--IKAFSTC
VSHITVVTMFSIPCM--VM--YM-RP--GSE-S-S------PEEDKKLALF----YN--V
ISAFLNPI-IYSLRNKDVKRAF------------LK---VVGSRK----------GSE.-
------------------------------------------------------------
------
>GA_x6K02T2QD9B-18869754-18870651
------------------------------------------------------------
------------------------------------------------------------
------------------------------------------------------------
--------------------------------------------MQEL---S--------
-----------------------------------------------QI-TV-TEFILL-
------------GFTPD-P-R-T-NPL---L-----F-PFFLV-------FY-LLIL-LS
NSHLLAIIHQDSD-L-H-TPPTYFFIGVLSMVGVCYATTTVSQTLAH-ILSR-K----R-
AIS-FTRC-VAHIYI-FLLFGVTESWLLSIMSVDRYIAICHPLRYKVIVSQGMCLLMVGI
CA------------TYGVVGGLCCT-FFAMRLPYCGPS---E-IDHYFCEVPAVLKLA--
CA-DTS--LSDFVDFIIGFNVIVVPLSL-IAIVYANIFTVIMKIRSTQR-R--TKDQGED
LRLPHHCGHHVCHLM--QH--HAHES--CLW-L-L------IKQRQENGLF----YN--I
ATAFLNPV-IYSLRNKDV------------------------------------------
------------------------------------------------------------
------
>GA_x6K02T2QD9B-18856980-18857927
------------------------------------------------------------
------------------------------------------------------------
------------------------------------------------------------
--------------------------------------------MQTLRKDN--------
-----------------------------------------------CS-SV-SEFLLL-
------------GFSSE-S-Q-V-RVA---L-----F-IFFLL-------LY-MITL-LG
NGLIITLIYLDSR-L-H-T-PMYFFLSILSLVDMSYVTTTVPQMLVN-MVCP-R----R-
TIS-WGAC-VAQMFI-FLLLGIAECVLYAIMAYDRYVAICFPLHYSVLMSRLVCIKMVTV
CW------------SISITGALIYT-VFTMRLPYCGPY---K-INHFFCEVPAVLKLA--
CA-DTS--FNDRLDFILGFIFLLVPLSL-ILASYACIFASILRIRSSQG-R--LKSFSTC
ASHITVVTMFYGPAM--IM--YM-RP--GSW-Y-D------PERDKKLALF----YN--V
VSAFLNPI-IYSLRNKDVKGAF------------LK---VLGDRG----------AAK.-
------------------------------------------------------------
------
>GA_x6K02T2QD9B-18838170-18837232
------------------------------------------------------------
------------------------------------------------------------
------------------------------------------------------------
--------------------------------------------MQGP---N--------
-----------------------------------------------QT-FV-TEFILL-
------------GFSLS-P-R-T-TPL---L-----F-SAFLI-------IY-LLII-LG
NGLIFILICLDSH-L-H-T-PMYFFIGVLSMLDLGYTTTTVPQMLAH-LASQ-K----K-
TIS-YSNC-VAQMYI-FLVLGVTESWLFAIMSIDRYVAICHPLRYKVIMSPCLCGVMAIF
CG------------LCGVTAALVYT-IFAMRLPYCGPN---K-INHFFCEVPAVLKLA--
CA-DTS--VNDHVDFILGFSVILIPLSL-ILVIYINIFTSILKIRSAQG-R--LKAFSTC
ASHITVVTMFCVPAM--VM--YM-KP--GSK-A-S------PEEDKKLALF----YN--V
ISAFLNPV-IYSLRNKDVKRAF------------LK---VTGCGR----------PPE.-
------------------------------------------------------------
------
>GA_x6K02T2QD9B-18823451-18822504
------------------------------------------------------------
------------------------------------------------------------
------------------------------------------------------------
--------------------------------------------MHSRGWRN--------
-----------------------------------------------HS-SV-TEFILL-
------------GFSRN-P-R-T-NWI---L-----F-FLFLF-------LY-LFTI-LG
NGLIVTLIRIDAR-L-H-T-PMYFFLSILSLLDLSYATTTVPQMLAH-LVSK-T----K-
TIS-YTGC-VIQMYI-FLTLGITETWIFAAMAYDRYVAICYPLHYGVKMSQTLCIALVVS
SA------------LCGLICALVYT-VFAMNLPYCGPN---E-INHFFCEIPAVLKLA--
CA-DTS--LNDQVDFILGFILLLIPLSL-ILASYVRIFIAILRIRSTQG-R--MKAFSTC
ASHITVVTMFCVPCM--VM--YM-RP--GSE-A-S------PEDDKKLALF----YN--V
ISAFLNPI-IYSLRNKDVKKAF------------FK---LIGRGE----------DTQ.-
------------------------------------------------------------
------
>GA_x6K02T2QD9B-18815145-18814198
------------------------------------------------------------
------------------------------------------------------------
------------------------------------------------------------
--------------------------------------------MQGSSYEN--------
-----------------------------------------------HS-SV-SEFILL-
------------GFSSN-F-Q-L-NII---L-----F-NVFFF-------LY-LSTL-VG
NGLIVTLIHLDSR-L-H-T-PMYFFLSVLSMLDMSYVTTTVPQMLVH-LLCQ-K----K-
TIS-YSGC-VAQMYI-FLVLGITEGWLFSVMAYDRYVAICHPLRYKVIMRPWLCGAMVVF
CG------------LWGVSCSLIYT-VFTMRLPYCGPN---E-INHFFCEVPAVLKLA--
CA-DTS--LNDRIDFILGFILLLVPLSF-ILASYVCIFATILRIRSAQG-R--LKAFSTC
ASHITVVTMFCGPAM--FM--YM-NP--GAN-A-S------PERDKKLALF----YN--V
ISAFLNPI-IYSLRNKDVKRAF------------LK---VTGWGG----------ATE.-
------------------------------------------------------------
------
>GA_x6K02T2QD9B-18795136-18796077
------------------------------------------------------------
------------------------------------------------------------
------------------------------------------------------------
-----------------------------------M--FPKQNQ----------------
-----------------------------------------------S--WV-SEFILL-
------------GFSSV-P-T-T-NSI---L-----F-IVFLL-------VY-LSSV-LG
NGLIIMLVCLDTQ-L-H-T-PMYFFLCTLSLLDMSYVTTTMPQMLVH-LLAH-S----Q-
TIS-FVGC-WLQMYM-FSALGIAESILFVVMAYDRYVAICYPLRYTVILNWGLCIRLAAG
TW------------IYGSFSSLLHT-FFTMSLPYCGPN---R-VDHYFCEGPSVRSLA--
CM-DTH--LIEMVDLVLSVFVVVTPISL-IVASYIHITKAILKIKSTQA-R--CKSFSTC
ASHLTVVTFFYIPAI--YI--YI-RP--NSS-Y-S------PERDKQISLF----YN--V
FTALLNPV-VYSLRNKDIKRAF------------LK---VMGLGR----------MDW.-
------------------------------------------------------------
------
>GA_x6K02T2QD9B-18767132-18768073
------------------------------------------------------------
------------------------------------------------------------
------------------------------------------------------------
-----------------------------------M--IPGQNQ----------------
-----------------------------------------------S--WV-SEFILI-
------------GFSSD-P-T-T-NSI---L-----F-IVFLL-------MY-LSSV-LG
NGLIIMLVCLDTQ-L-H-T-PMYFFLCTISLLDMGYVTTTMPQMLVH-LLAH-S----Q-
TIS-FAGC-WLQMYV-FGALGMTECTFFVVMAYHRYVAICYPLRYTVILNWGLCIRLAGG
SW------------ICGLFSSLLHT-FFTMSLPYCGPN---R-INHYFCEGPSVRSLA--
CM-DTH--VIEMVDFVLSVFVVVIPISL-IVASYIGIAMAILKIKSNQG-R--CKAFSTC
ASHLTVVTFFYAPAS--YI--YM-RP--NSS-Y-S------PERDKQISLF----YN--V
FTALLNPV-VYSLRNKDIKRAF------------LK---VMGHGR----------LAW.-
------------------------------------------------------------
------
>GA_x6K02T2QD9B-18703033-18703986
------------------------------------------------------------
------------------------------------------------------------
------------------------------------------------------------
-----------------------------------M--IPGQNQ----------------
-----------------------------------------------S--WV-SEFILI-
------------GFSSD-P-T-T-NSI---L-----F-IVFLL-------IY-LSSV-LG
NGLIIMLVCLDTQ-L-H-T-PMYFFLSTLSLLDMSFVTTTMPQMLVH-LLAH-S----Q-
TIS-FASC-CLQMFV-FGALGITECTFFVVMAYDRYVAICYPLRYTVILNWGLCMRLAAG
SW------------ICGFFSSLLHT-FFTMSLPYCGPN---R-VNHYLCEGPSVRSLA--
CM-DTH--IIEMVDLVLSVFLVVTPISL-IVASYIRIAMAILKIKSTEG-R--CKAFSTC
ASHLTVVTFFYAPAS--YI--YM-RP--NSS-Y-S------PEQDKQISLF----YS--A
FTPLLNPV-VYSLRNKDIKRAF------------FK---VMGYDRCA------SGPGW.-
------------------------------------------------------------
------
>GA_x6K02T2QD9B-18670866-18669913
------------------------------------------------------------
------------------------------------------------------------
------------------------------------------------------------
-----------------------------------M--IPGQNQ----------------
-----------------------------------------------S--WV-SEFILI-
------------GFSSD-P-T-T-NSI---L-----F-IVFLL-------IY-LSSV-LG
NGLIIMLVCLDTQ-L-H-T-PMYFFLSTLSLLDMTFVTTTMPQMLVH-LLAH-S----Q-
TIS-FTGC-WLQMFM-FGGLGITECTFFVVMAYDRYVAICYPLRYTVILNWGLCIRLAAG
SC------------ICGFFSSLLHT-FFTMSLPYCGPN---R-VNHYLCEGPSVRSLA--
CM-DTH--IIEMVDLVLSVFLVVTPISL-IVASYIRIAMAILKIKSTEG-R--CKAFSTC
ASHLTVVTFFYAPAT--YT--YL-RP--NSS-Y-S------PERDKQISLF----YS--A
FTPLLNPV-VYSLRNKDIKRAF------------LK---VMGYGRCA------SGPGW.-
------------------------------------------------------------
------
>GA_x6K02T2QD9B-18644371-18643424
------------------------------------------------------------
------------------------------------------------------------
------------------------------------------------------------
-----------------------------------MWVVLGQNQ----------------
-----------------------------------------------S--WV-SEFILI-
------------GFSSD-P-T-T-NSI---L-----F-IVFLL-------IY-LSSV-LG
NGLIIMLVCLDTQ-L-H-T-PMYFFLSTLSLLDMSYVTTTMPQMLVH-LLAH-S----Q-
TIS-FVGC-WLQMFV-FSALGITECTFFVVMAYDRYVAICYPLRYTVILNWGLCIHLTAG
SW------------VCGLFSSLLHT-FFTMSLPYCGPN---R-VNHYFCEGPSVRSLA--
CM-DTH--VIEMVDFVLSVFVIVIPISL-IVASYIGIAKAILKIKSTEG-R--CKAFSTC
ASHLTVVTFFYAPAT--YI--YM-RP--NSS-Y-S------PERDKQISLF----YN--T
FTALLNPV-VYSLRNKDIKRAF------------FK---VMGHGR----------MDY.-
------------------------------------------------------------
------
>GA_x6K02T2QD9B-18619941-18620882
------------------------------------------------------------
------------------------------------------------------------
------------------------------------------------------------
-----------------------------------M--IPGQNQ----------------
-----------------------------------------------S--WV-SEFILI-
------------GFSSD-P-T-T-NSI---L-----F-IVFLL-------IY-LSSV-LG
NGLIIMLVCLDTQ-L-H-T-PMYFFLCTLSLLDMSFVTTTVPQMLVH-LLAH-S----Q-
TIS-FAGC-WLQMFV-FGALGMTECTFFVVMAYDRYVAICYPLCYTVILNWGLCIRLAGG
TW------------ISGFFSSLLHT-FFTMSLPYCGPN---R-VNHYFCEGPSVRSLA--
CM-DTH--VIEMVDSVLIVILVIVPISL-IVASYIRIVMAILKIKSTQG-R--CKAFSTC
ASHLTVVTLFYVPAS--YI--YL-RP--NSS-Y-S------PERDKQVSLF----YN--V
FTALLNPV-VYSLRNKDIKRAF------------LK---VMGHAR----------VDS.-
------------------------------------------------------------
------
>GA_x6K02T2QD9B-18602750-18603691
------------------------------------------------------------
------------------------------------------------------------
------------------------------------------------------------
-----------------------------------M--IPEQNQ----------------
-----------------------------------------------S--WV-SEFILI-
------------GFSSD-P-T-T-NSI---L-----F-IVFLL-------IY-LSSV-LG
NGLIILLVCLDTQ-L-H-T-PMYFFLCTLSLLDMSYVTTTMPQMLVH-LLAH-S----Q-
TIS-FAGC-WLQMYV-FGALGITECTFFVVMAYDRYVAICYPLRYTVILNWGLCIWLAAG
SW------------ICGFFSSLLHT-FFTMSLPYCGPN---R-VNHYFCEGPSVRSLA--
CM-DTH--LIEMVDFVLSVFVVVIPISL-IVASYIRIAMAILKIKSTQG-R--CKAFSTC
ASHLTVVTFFYAPAT--YI--YL-RP--NSS-Y-S------PERDKQVSLF----YN--A
FTALLNPV-VYSLRNKDIKRAF------------LK---VMGHSR----------LDQ.-
------------------------------------------------------------
------
>GA_x6K02T2QD78-203513-202575
------------------------------------------------------------
-------------------------MNYQ-----------------------------EI
GNYT--------------------------------------------------------
----------------K-------------------------------------------
---------------------------------------------------V-TEFILV-
------------GLSRH-P-T-S-QSV---V-----F-WTLMF-------LY-IVTL-AG
NSLIIFLVGGNSQ-L-H-T-PMYFFLGNLSLLDLLFSTSVVPLIMVN-SLYN-F----S-
TIS-YSSC-FTQLAF-RAFLALAECFLLAIMAYDRFVAISNPLRYNLVMSSRVCIFMALL
AW------------MAALLLTVLPI--LIFPISFCGQN---V-VNHFSCEVQAIFKLL--
CS-NTI--SLQIMMIACAVISMPVPLMF-ILFSYLCILKAVLRIHPTKA-R--LKAFSTC
ASHLIVVTIYFGTLI--YI--YM-RP--QSK-I-S------HNGDKIVSIF----YA--A
VTPMLNPL-IYTLRNKDVKAVL------------RR---VN-------------------
----CGVKS-.-------------------------------------------------
------
>GA_x6K02T2Q64A-12454598-12453654
------------------------------------------------------------
------------------------------------------------------------
------M----------------------------------H----------QGNQ---T
----------------A-------------------------------------------
---------------------------------------------------I-SGFILL-
------------GLTVG-S-E-Q-QLL---L-----F-TLFLC-------MY-LVTM-VG
NSLIILAIISDTH-L-Y-S-PMYFFLANLSFTDICFTTTTVPKILAD-IQSQ-N----P-
TIS-FVGC-FTQMYF-FMFLVDLDNFLLAAMAYDRYIAICHPLHYAALLNPKRCALLVVV
PW------------VISNLVSVLHL-SLLSRLPFCDQR---V-IPHFFCDLEPVLRLA--
CS-DTQ--INNLLILIVGGTVIFVPFVF-ILVSYALIGTAVLNVPSVKG-K--WKTFSTC
GSHLSAVSLFYGSIV--GV--YF-LP--ASS-Y-S------AERDKVAAIM----YT--V
VTPMMNPF-IYSLRNKDMKRAL------------RR---LLSQKSLICSW.---------
------------------------------------------------------------
------
>GA_x6K02T2Q64A-12051754-12050825
------------------------------------------------------------
----------------------------------------MSMENS----S-T-------
------------------------------------------------------------
------------------------------------------------------------
---------------------------------------------------G-TKFILL-
------------GMTDN-Y-Q-L-AVL---L-----F-GLFFI-------IY-FITV-LG
NLGLVVLIQVSHR-L-H-T-PMYFFLSNLSFLDVCFSSITTPKTLVN-LLSQ-L----Q-
EVS-FFGC-MAQMGL-FIVFASAECNILASMAYDRYTAICRPLLYHITMSKVRCLLLVAG
CY------------LGGLLNMVAVT-TSITQLSFCQPQ---V-ISHFFCDIPPLLALA--
CS-DPW--VTQVLVVGCGGFTLVTSVMV-ILVSYLSIFMTIMGIPSVSG-K--QKAFSTC
ASHLTAVALYYGTTM--YT--YL-QP--SRH-G-S------QAGNRMISVF----YT--M
LIPMLNPL-IYSLRNQEVKVAL------------QK---ILR------------------
----------H--------------------------------------SQ.--------
------
>GA_x6K02T2Q64A-11927171-11926215
------------------------------------------------------------
-----------------------------------MAI----------------------
--------------IGEENM-----------------------------------T----
----------------Q-------------------------------------------
---------------------------------------------------I-SEIILL-
------------GFGDL-H-G-L-QFL---L-----F-GLFLA-------IY-VMTL-LG
NIVILTVVSTDCS-L-H-T-PMYFFLGHFSFLEISYTTTIEPVMLWT-LLSA-H----V-
PIS-LPAC-ACQFYF-FASLVATECFLLAVMSYDRYIAICNPLHYSSIMDSWGCFQLALA
SW------------LAGFLAPILLM-ILIFRLTFCSAN---E-IDHFFCDLKPIMKLA--
CT-NTQ--VAEMTSFICTSLFALGPFIL-TLASYIHIICTILRIPSTTG-K--QRAFSTC
SSHLIVVSLYYGTLG--IV--YG-FP--SMP-Q-Y------ESILKLLSLL----YT--V
FTPAANPI-IYTLRNKDVKVAL------------RK---L--------------------
----------------TQW----------------HTYLVKEG---------.-------
------
>GA_x6K02T2Q64A-11768161-11767223
------------------------------------------------------------
-----------------------------------MG-----------------------
------------------NL-----------------------------------T----
----------------A-------------------------------------------
---------------------------------------------------I-KEFLLL-
------------GFGSL-H-G-L-QFF---L-----F-GMFLG-------IY-IMTL-MG
NILILTVTSSDHS-L-Q-T-PMYFFLSNFSFLEIWYTTSIAPKMLKT-LLSG-P----E-
AIS-FTGC-VAQFYF-FGSMAVVECFLLASMSYDRYLAICSPLRYPSLMNFHTCFLLAGG
SW------------VGGFLTPVVTV-TMTFQLQFCASN---E-IDHFFCDLAPVLKLA--
CS-DPT--EVKRTTFLMASFVTMGPFLL-TVASYINIVVAVFRMPSAAG-K--QRAFSTC
SSHLIVVSLYYGTLG--TV--YA-IP--TAT-Q-A------TALNKVFSLL----YT--V
VTPMVNPI-VYSLRNKDVKKAV------------QK---L--------------------
----------------LSK----------------WKHPMK-T---------.-------
------
>GA_x6K02T2Q64A-11736563-11737522
------------------------------------------------------------
------------------------------------------------------------
---------------------------------------------MPAVGPENATM----
----------------V-------------------------------------------
---------------------------------------------------V-TEFFLL-
------------GFGDL-K-E-L-NAL---L-----F-LVFGI-------VY-LLTV-SA
NLLLVVLVCTQQG-L-Q-T-PMYFFLANLSCLEVCYTSNIVPRMLVD-LLRE-H----R-
MIS-MLGC-ITQLYF-FGALGSTECYLLAVMSYDRYLAICRPMHYSTLLHGTLCVELAIG
SW------------LCGFSVAAAFQAAMLSSLNFCGGN---E-VDHFFCDLKPLQKLS--
CS-DPH--LVNLVCMSLTSLVTLVPFGL-TLVSYWKILAVVLCIPSIIG-R--QKAFSTC
SSHLVVVTLFYGTLI--LV--YA-VP--LAG-Q-Y------PVLNKTFSLF----YT--V
ITPMCNPL-IYSLKNRDVKEAL------------KK------------------------
---------------------------------------------FSIWFCNFSFT.---
------
>GA_x6K02T2Q125-73202172-73203134
------------------------------------------------------------
------------------------------------------------------------
------------------------------------------------------------
------------------------------------------------------------
---------MDGGN---------------------------------HS-MV-SEFLLL-
------------GLTNS-W-R-I-QIL---L-----F-LFFTV-------FY-VASM-LG
NLLIVLTIISDHH-L-H-S-PMYFLLANLSFIDTGVSSIATPKMIYD-LFRK-H----K-
VIS-LNGC-ITQMFF-IHTVGGTEMVLLIVMAYDRYIAICKPLHYLTIMSLRMCIVLLAL
AW------------IIGLIHSVAQL-AFVVNLPFCGAN---K-MDSFYCDFPRFIKLA--
CT-DTY--RLEFLVAANSGFISMATFFI-LIVSYIFILVTVRKH-SSGA-S--SKALSTL
SAHITVVVFFFGPCI--IV--YV-WP--FPT----------LPIDKFLAIF----DV--I
ITPFMNPL-IYTLRNNEMKVAM-------------RR--LFIR-----------------
------------------------------ALHFKNFFISSLRDLS.-------------
------
>GA_x6K02T2Q125-73188162-73189112
------------------------------------------------------------
------------------------------------------------------------
------------------------------------------------------------
------------------------------------------------------------
---------MDGGN---------------------------------HS-VV-SEFLLL-
------------GLTNS-W-R-I-QIL---L-----F-LFFTV-------FY-VASM-LG
NLLIVLTIISDHH-L-H-S-PMYFLLANLSFIDTGVSSIATPKMIYD-LFRK-H----K-
VIS-LNGC-ITQMFF-IHTVGGTEMVLLIVMAYDRYIAICKPLHYLTIMSLRMCIVLLAL
AW------------IIGLIHSVAQL-AFVVNLPFCGAN---K-MDSFYCDFPRFIKLA--
CT-DTY--RLEFLVTANSGFISMATFFI-LIVSYIFILVTVRKH-SSGA-S--SKALSTL
SAHITVVVFFFGPCI--IV--YV-WP--FPT----------LPIDKFLAIF----DA--I
ITPSMNPV-IYTLRNKEMKVAM-------------RR--LFAR-----------------
------------------------------ALS----FIDSLRDSN.-------------
------
>GA_x6K02T2Q125-73177039-73176101
------------------------------------------------------------
------------------------------------------------------------
------------------------------------------------------------
------------------------------------------------------------
---------MGGAN---------------------------------LS-VV-SEFVFL-
------------GLTNS-W-D-I-QLL---L-----F-VFSSV-------FY-VASM-MG
NSLIIFTVASDPH-L-H-T-PMYFLLANLSFIDLGVSSVTSPKMIYD-LFRK-H----K-
VIS-FTGC-VIQIFS-IHVIGGVEMVLLIAMAFDRYVAICKPLHYLTILSPRMCLFFVVI
AW------------IVGLIHSLAQL-VFVINLPFCGPN---V-LDSFYCDLPRFIKLA--
CV-DTH--KLEFMVTANSGFISVGSFFI-LIVSYIVIIISVQKH-SSGG-F--SKALSTL
SAHISVVVLFFGPLI--FV--YT-WP--TPS----------VHLDKFLAIF----DA--V
ITPFLNPV-IYTFRNQEMKMAM-------------KR--VFKQ-----------------
------------------------------LLSYRKI--------S.-------------
------
>GA_x6K02T2Q125-73139026-73138088
------------------------------------------------------------
------------------------------------------------------------
------------------------------------------------------------
------------------------------------------------------------
---------MEGTN---------------------------------RS-VV-SEFMFV-
------------GLTNS-W-K-M-QVL---L-----F-VFASV-------FY-MASM-MG
NSLIIFTVASDPH-L-H-S-PMYFLLANLSFIDLGVSCVTCPKMIYD-LFRK-H----K-
VIS-FRGC-ITQIFF-IHVIGGVEVVLLIGMAYDRYVAICKPLHYLTIMNAKMCIFILVS
AW------------VVGLMHSLVQF-VYIVNLPFCGPN---I-LDSFYCDLPRFIRLA--
CV-DTN--QLELMVSANSGFISVGSFFI-LVISYIVIIVTVQKH-SSSG-S--SKALSTL
SAHISVVVLFFGPLI--FV--YT-WP--SPS----------THLDKYLAIF----DA--V
GTPFLNPV-IYTLRNQDMKTAM-------------KR--VCRQ-----------------
------------------------------LLKYGKI--------S.-------------
------
>GA_x6K02T2Q125-73119859-73118924
------------------------------------------------------------
------------------------------------------------------------
------------------------------------------------------------
------------------------------------------------------------
---------MKRVN---------------------------------HS-VT-SEFVFL-
------------GLTNS-W-N-I-QLL---L-----F-LLSSV-------LY-VASM-MG
NCLIIFTVASDPQ-L-H-S-PMYFLLSNLSFIDIGISSATSPKMIYD-LFKK-N----K-
VIS-FRGC-IIQIFF-IHAIGGVEMVLLIAMAFDRYVAICKPLHYLTMMSPQMCIFFLIT
AW------------VVGLMHSVIQL-VFIVNLPLCGQ----L-LDSFYCDLPQFIKLA--
CM-DTY--RLELMVSISSGFMSVAFFFI-LIISYVVIIFTVLKH-SSSG-S--YKALSTL
SAHVTVVVLFFGPAI--FF--YT-WP--SSS----------THLDKFLALF----DA--V
VTPFLNPV-IYTLRNQEMKMAM-------------RR--VFRH-----------------
------------------------------LMGYRQIS.---------------------
------
>GA_x6K02T2Q125-73090482-73089529
------------------------------------------------------------
------------------------------------------------------------
------------------------------------------------------------
------------------------------------------------------------
---------MN------------------------------------QS-VV-SEFVFL-
------------GLTNS-W-N-I-QLF---L-----F-VFSSI-------FY-VASM-MG
NSLIVFTVVSDSH-L-H-S-PMYFLLANLSFIDLGISSVTSPKMICD-LFRK-H----K-
VIS-FRGC-VTQIFF-IHVIGGVEMVLLIAMAFDRYVAICKPLHYLTIMSPRVCILFSVA
SW------------VVGFMHSLVQL-AFVVNLPFCGPN---V-LDSFYCDFPRFIKLA--
CT-DTY--KLELLVSINSGFMSVGSFFI-LIISYIVIIFTVQKH-SSSG-S--SKALSTL
SAHVTVVVLFFGPVM--FF--YT-WP--SSY----------THLDKFLAIF----DA--I
VTPFLNPV-IYTLRNQEMKIAM-------------MR--VFSK-----------------
------------------------------LMGCRQIFKHLNFEQT.-------------
------
>GA_x6K02T2Q125-73069292-73068354
------------------------------------------------------------
------------------------------------------------------------
------------------------------------------------------------
------------------------------------------------------------
---------MDKAN---------------------------------HS-VV-SEFVFL-
------------GLSNR-W-G-I-QLL---L-----F-LFSSM-------FY-IASV-MG
NLLIVFSVTADSN-L-H-S-PMYFLLANLSFLDLGVCSIAAPKMIFD-LFRK-H----K-
AIS-FGGC-ITQIFF-IHAIGGTEMVLLIAMAFDRYVAICKPLHYLTIMRPQICILILAV
SW------------VLGLIHSVAQL-AFVVDLPFCGPN---I-LDSFYCDLPQLIKLA--
CT-ETS--KLVFMVTANSGLISVGSFFI-LIISYIFILVTVRKH-SSGS-I--AKALSTL
SAHVTVVVLFFGPLI--FF--YT-WP--FPS----------SHLDKFLAIF----DA--V
LTPFLNPV-IYTFRNKEMKAAM-------------RK--LCSQ-----------------
------------------------------LVNYRKV--------S.-------------
------
>GA_x6K02T2Q125-73056609-73055671
------------------------------------------------------------
------------------------------------------------------------
------------------------------------------------------------
------------------------------------------------------------
---------MGEAN---------------------------------CS-VV-SEFVFL-
------------GLSNS-W-A-I-QLF---L-----F-FFSCI-------FY-VASL-LG
NFLIVLTVTSDPQ-L-Q-S-PMYFLLGNLSIIDLIFCSSTTPKMIYD-LFRR-H----K-
TIS-FGGC-ITQIFF-IHAVGGTEMVLLIAMAFDRYVAICKPLHYLTIMSPQKCILILVA
SW------------IIGFIHSVTQL-SFVVDLPFCGPN---E-LDSFFCDLPRFIKLA--
CV-DTY--TLGFMVTANSGFISVASFLI-LIISYIFILVTVQKK-SLGS-L--GKALSTL
SAHVIVVVLFFGPLI--FF--YT-WP--FPT----------SHLDKFLAIF----DA--V
ITPFLNPV-IYTLRNKEMKVAM-------------RR--LCSQ-----------------
------------------------------FVNYNKI--------S.-------------
------
>GA_x6K02T2Q125-73031456-73030518
------------------------------------------------------------
------------------------------------------------------------
------------------------------------------------------------
------------------------------------------------------------
---------MYGMN---------------------------------CS-VV-SEFVFL-
------------GITNI-W-E-V-QFL---L-----F-FFTLL-------FY-FASM-IG
NLVIVLTVTLDPH-L-N-S-PLYFLLANLSVIDMIFCSITAPKMICD-IFKK-H----K-
TIS-FWGC-ITQIFF-SHAVGGTEMVLLIAMAFDRYVAICKPLHYLIIMSPRVCLFFLIT
SW------------VIGLIHSVVQL-VFVVDLPFCGPN---T-LDSFYCDLPRLLRLA--
CT-NTQ--ELELMVTVNSGLISVGSFLL-LVISYIFILFTVWKH-SSCG-L--SKALSTL
SAHITVVILFFGPLM--FF--YT-WP--SPT----------SHLDKYLAIF----DA--F
ITPFLNPV-IYTFRNKDMKVAM-------------GR--LWGY-----------------
------------------------------LRHYRKMS.---------------------
------
>GA_x6K02T2Q125-73008844-73007882
------------------------------------------------------------
------------------------------------------------------------
------------------------------------------------------------
------------------------------------------------------------
---------MEGMN---------------------------------QS-MV-SEFVFL-
------------GLTNS-W-D-I-QLF---L-----F-VFSSM-------FY-VASM-TG
NSLIVFTVASDPH-L-H-S-PMYFLLANLSFIDLGVSSVIAPKMIYD-LFRK-H----K-
VIS-FRGC-VTQIFF-IHFIGGVEMVLLIAMAFDRYVAICKPLHYLIIMSPRMCILFIVA
SW------------VVGFMHSLVQL-AFVVNLPFCGPN---V-LDSFYCDFPRFIKLA--
CI-DTY--RLKLLVLVNSGFMSVGSFFI-LIISYVVIIFIVHKH-SSSG-S--SKALSTL
SAHVMVVVLFFGPVM--FI--YT-WP--SSF----------THLDKFLPIF----DA--I
VTPFLNPV-IYTFRNQEMKMAM-------------MR--VLRQ-----------------
------------------------------IMGYRQIIKHLHSDQS.-------------
------
>GA_x6K02T2Q125-72988111-72987173
------------------------------------------------------------
------------------------------------------------------------
------------------------------------------------------------
------------------------------------------------------------
---------MERVN---------------------------------QS-VV-SEFVFL-
------------GLTNS-W-S-I-QLL---L-----F-VFSSM-------FF-VASM-MG
NSLIVFTVASDPH-L-H-S-PMYFLLANLSFIDLGVSSVSSPKMLYD-LFRK-H----K-
VIS-FTGC-VTQIFF-IHVIGGVEMVLLIAMAFDRYVAICKPLHYLTIMSPRTCILFSVT
AW------------VVGLMHSLIQL-AFVVNLPFCGPN---V-LDSFYCDLPRFIKLA--
CI-DTN--QLEFMVTVNSGFISVGSFFI-LIISYIVIIISVQKH-SSGG-S--SKALSTL
SAHITVVFLFFGPLI--FF--YT-WP--SPS----------THLDKFLAIF----DA--V
ITPFLNPI-IYTFRNQEMKVAM-------------KR--VCRQ-----------------
------------------------------LVSYRKT--------S.-------------
------
>GA_x6K02T2Q125-72954873-72953935
------------------------------------------------------------
------------------------------------------------------------
------------------------------------------------------------
------------------------------------------------------------
---------MERVN---------------------------------QS-VV-SEFVFL-
------------GLTNS-W-S-I-QLF---L-----F-VFSST-------FY-VASM-MG
NSLIVFTVASDPH-L-H-S-PMYFLLANLSFIDLGVSSVTSPKMIYD-LFRK-H----K-
VIS-FTGC-VTQIFF-IHVIGGVEMVLLIAMAFDRYVAICKPLHYLTIMSPRMCILFSVT
AW------------VVGLMHSLIQL-AFVVNLPFCGPN---V-LDSFYCDLPRFIKLA--
CI-NTY--QLELMVTANSGFISVGSFFI-LIISYIVIIITVQKH-SSSG-S--SKALSTL
SAHISVVFLFFGPLI--FF--YT-WP--SPS----------THLDKFLAIF----DA--V
ITPFLNPI-IYTFRNQEMKVAM-------------KR--VCRQ-----------------
------------------------------LVSYRKA--------S.-------------
------
>GA_x6K02T2Q125-72930843-72929905
------------------------------------------------------------
------------------------------------------------------------
------------------------------------------------------------
------------------------------------------------------------
---------MIRAN---------------------------------HS-AV-SEFVLL-
------------GLSNS-W-E-I-QVF---I-----F-FFTCL-------FY-VSSL-TG
NFIIVVTVTSDPY-L-H-S-PMYFLLANLSVIDLIFCSIAAPKMICD-LFRK-Q----K-
VIS-FGGC-ISQIFF-SHAVGGTEMVLLIAMAFDRYVAICKPLRYLTIMSPRMCLLILVA
AW------------IIGLIHSSAQL-AFVINLPFCGPN---I-LDSFYCDIPRLVKLA--
CT-DTY--KLELMITANSGFISLIAFFL-LIISYVFLLTTVQKQ-SSGC-S--SKALSTL
LAHITVVVLFFGPLI--FF--YV-CP--SPS----------THVDKFLAIF----DA--V
LTPFLNPI-IYTLRNRDMKIAI-------------RK--VFCQ-----------------
------------------------------CLAFRKSM.---------------------
------
>GA_x6K02T2Q125-72882187-72881249
------------------------------------------------------------
------------------------------------------------------------
------------------------------------------------------------
------------------------------------------------------------
---------MDGEN---------------------------------HT-VV-SAFVFL-
------------GLTHS-W-E-I-QLL---L-----L-VLSSV-------LY-ILSM-AG
NILIVFSVTIDPH-L-H-S-PMYFLLACLSFIDLVACSVTSPKMVYD-LFRK-H----K-
VIS-FGGC-ITQIFF-IHLVGGVEMVLLVAMAFDRYIAICKPLHYLTIMSPRVCVLFLGA
AW------------GLGISHSLFQL-AFLIDLPFCGPN---T-LDSFYCDLPKLLRLA--
CK-DTY--KLQFMVTINSGFICVGSFLL-LLISYIFILFSVWKH-SSGG-S--SKALSTL
SAHITVVFLFFGPTL--FI--YT-WP--HPN----------SQIDKFLALF----DA--V
LTPFLNPV-IYTFRNKEMKVAI-------------RR--VFKT-----------------
------------------------------LLTFRGIS.---------------------
------
>GA_x6K02T2Q125-72831562-72832500
------------------------------------------------------------
------------------------------------------------------------
------------------------------------------------------------
------------------------------------------------------------
---------MDGGN---------------------------------HS-LV-SEFVLL-
------------GLAHS-Q-N-I-QAL---L-----F-MIFLM-------LY-LLIV-SG
NIVIMVLITTDPH-L-H-S-PMYFLLANLSFVDMWLSSVTTPKMITD-FFRE-N----K-
TIS-FSGC-MSQVFF-AHCIAAGEMVLLVVMAYDRYVAICKPLHYFTIMNLKRCTGLVLT
SW------------TIGFVHALSHL-VVIVELPFCSAK---E-IDSFFCDMPLVIKLA--
CM-DSH--NLDILMYADCGVVGVTCFIL-LLISYTYILITVRRS-SKAG-A--SKALSTC
TAHITVVMIFFVPCI--FI--YV-WP--LNI----------TWLDKFLAVF----YS--V
FTPLLNPA-IYTLRNKEMKNAM-------------RR--FINN-----------------
------------------------------YMDSQGK---S.------------------
------
>GA_x6K02T2Q125-72805651-72806589
------------------------------------------------------------
------------------------------------------------------------
------------------------------------------------------------
------------------------------------------------------------
---------MDGSN---------------------------------RS-LV-SEFVLL-
------------GLARS-Q-N-L-QVL---L-----F-IIFLV-------VY-LLIL-SG
NTIVMFLIITDKN-L-H-S-PMYFFLANLSFVDMWLSSATTPKMITD-FLKE-P----K-
IIS-FAGC-MSQVFF-DHCVGAVEMLLLVVMAYDRYVAICKPLHYFTIMSLKRCAGLVLT
SW------------AIAFVHAMSQL-LAVVQLPLCGHM---E-IDSFFCDIPLIIKLA--
CM-DSH--ILDIYMNVDCGFVVVTCFIL-LLISYTYILLTVRQS-SKAG-A--SKALSTC
TAHITVVMIFFVPCI--FI--YV-WP--LSI----------TWLDKFLAVF----YT--V
FAPLLNPA-IYTLRNKEMRNAV-------------KK--LKNH-----------------
------------------------------FMDYKGN---T.------------------
------
>GA_x6K02T2Q125-72715642-72716580
------------------------------------------------------------
------------------------------------------------------------
------------------------------------------------------------
------------------------------------------------------------
---------MNGVN---------------------------------ES-TV-SEFVLL-
------------GLSRS-Q-N-L-QVL---L-----F-VIFLI-------LY-LLII-SG
NIVIMILITIDRH-L-H-S-PMYFLLANLSFVDIWLSSVTTPKMVID-FLRE-H----K-
TIS-FEGC-MSQVFF-AHCIAAGEMVLLLVMAYDRYVAICKPLHYFTIMNLKRCTGLVLT
SW------------TVGFVHALSQL-VAVLQLPLCGPL---E-IDSFFCDMPLVIKLA--
CT-DSH--DLDILMNADCGIVVVSCFIM-LLISYTYILITVRRS-SKAG-A--SKALSTC
TAHITVVMLLFLPCI--FI--YV-WP--LNI----------TWLDKFLAVF----YS--V
VTPLLNPA-IYTLRNKEIKNAL-------------KR--FKSY-----------------
------------------------------VMNHKVN---T.------------------
------
>GA_x6K02T2Q125-72697413-72696475
------------------------------------------------------------
------------------------------------------------------------
------------------------------------------------------------
------------------------------------------------------------
---------MDRDN---------------------------------QT-VL-SEFVLL-
------------GLSNS-K-N-L-QVL---L-----F-LIFLL-------LY-LLIM-SG
NIIIQILITTDPH-L-H-S-PMYFLLANLSFVDMWLSSNTTPKMIID-FLSE-N----K-
TIS-FAGC-MSQVFL-SHCIAGGEMVLLVVMAYDRYVAICKPLHYFTIMNLKRCTGLVLT
SW------------TIGFIHGISYF-LVVVQLPFCGPN---K-IDSFFCDMPLVIKLA--
CM-DSH--DLNTLMNAECGVVAVTCFML-LLFSYTYILITVRQT-SKNG-A--SKALSTC
TAHITVVMIFFLPCM--FI--YV-WP--LSI----------TWLDKFLAVF----YS--V
FTPLLNPA-IYTLRNKEMKNAM-------------KR--FIGK-----------------
------------------------------FLCPKGN---S.------------------
------
>GA_x6K02T2Q125-72673494-72672556
------------------------------------------------------------
------------------------------------------------------------
------------------------------------------------------------
------------------------------------------------------------
---------MDGDN---------------------------------QT-VV-SEFVLL-
------------GLSNS-K-N-L-QVL---L-----F-LIFLL-------LY-LLIM-SG
NIVIQILITTDPH-L-H-S-PMYFLLANLSFVDMLLSSNTTPRMIID-FFRE-K----K-
TIS-FAGC-MSQIFF-SHCIASGEVVLLALMAYDRYVAICKPLHYFTIMNLKRCTGLVLT
SW------------TIGFLHGISHV-VVLLQLPFCGPN---K-IDSFFCDMPLVIKLA--
CM-DSQ--DLNTLMNGECGILAVTCFIL-LLISYTYILITVHQN-SKTG-A--SKALSTC
TAHITVVMIFFLPCF--FI--YV-FP--LNI----------TWLDKFLAVF----YS--V
ITPLLNPV-IYTLRNKEMKNAM-------------KR--FIGK-----------------
------------------------------FLRAKGN---S.------------------
------
>GA_x6K02T2Q125-72616944-72616006
------------------------------------------------------------
------------------------------------------------------------
------------------------------------------------------------
------------------------------------------------------------
---------MDGGN---------------------------------RS-VV-SEFILQ-
------------GLSHS-K-N-I-QVL---L-----F-VIFLM-------LY-LFIV-SG
NIVILTLITTDPH-L-H-S-PMYFLLANLSFVDMCLSSNITPKMITD-FLRE-N----K-
TIS-FAGC-MSQVFF-THCIAGGEMILLVVMAYDRYVAICKPLHYFTIMNLKRCTGLVLT
SW------------TIGFIHGISYL-VVFVHLPFCGPK---E-IDSFFCDMPLIIKLA--
CM-DSH--NLNTLMNAECGVVVVTCFSL-LLISYTYILVTVSKS-SKAG-A--SKALSTC
SAHITVVMIFFVPCI--FI--YV-WP--LSI----------TWFDKFLAVF----YS--V
ITPLLNPT-IYTLRNKEIKNAM-------------KR--FIGK-----------------
------------------------------FLGPKRN---S.------------------
------
>GA_x6K02T2Q125-72589785-72588847
------------------------------------------------------------
------------------------------------------------------------
------------------------------------------------------------
------------------------------------------------------------
---------MDGDN---------------------------------QT-VV-SEFILW-
------------GLAHS-K-N-I-QVL---L-----F-VIFLM-------LY-LLIM-SG
NIVILTLITTDTH-L-H-S-PMYFLLANLSFVDMWLSTNTTPKMITD-FLRE-I----K-
IIS-FAGC-MSQVFF-SHCIAAGEMVLLVAMAYDRYVAICKPLHYFTIMNLKRCSSLVLT
SW------------TIGFIHGIIYI-VVIVHLPFCGPN---E-IDSFFCDMPLVIKLA--
CM-DYH--YLNTLMNADCGLVAITCFIL-LLTSYTYILMTVCKS-SKAG-A--SKAMNTC
TAHITVVLIFFVPCI--FI--YV-WP--LNI----------TWLDKFFAVF----YS--V
FTPLLNPA-IYTLRNKEMKNAM-------------KR--FIGN-----------------
------------------------------FLGPKVN---L.------------------
------
>GA_x6K02T2Q125-72578807-72579745
------------------------------------------------------------
------------------------------------------------------------
------------------------------------------------------------
------------------------------------------------------------
---------SREAN---------------------------------DS-VV-KEFIFI-
------------GLSDS-Q-G-L-QIF---L-----F-AFFLI-------FY-VGIV-FG
NLLIVMTVTYDSH-L-H-S-PMYFLLANLSFIDLCLSSVTAPKMIAD-FFRK-H----K-
VIS-VHGC-FAQIFL-LHFFGGSELVTLIAMAFDRYVAICKPLRYTIIMRGNVCAGIVAT
AW------------ATGFLHSVSQL-AFAVNLPFCGPN---K-VDSFYCDLPRVIKLA--
CA-DTY--RLDIMVIANSGVLTVCSFVL-LIISYSIILTTIQRR-PSDR-S--SKALSTL
TAHITVVLLFFGPCI--FI--YA-WP--FPI----------KSLDKFLAVF----YS--V
VTPLLNPI-IYTLRNTEMKTAM-------------RR--LRQW-----------------
------------------------------NLNFWVNS.---------------------
------
>GA_x6K02T2Q125-72550790-72551728
------------------------------------------------------------
------------------------------------------------------------
------------------------------------------------------------
------------------------------------------------------------
---------SREAN---------------------------------DS-VV-KEFIFI-
------------GLSDS-Q-E-L-QVF---L-----F-AFFLI-------FY-VGIV-FG
NLLIVMTVTYDSH-L-H-S-PMYFLLANLSFIDLCLSSVTAPKMIAD-FFRK-R----K-
VIS-VHGC-FAQIFL-LHFFGGNEMVTLIAMGFDRYVAICKPLHYTIIMRGNVCVGIVAT
AW------------ATGFLHSVSQL-AFAVNLPFCGPN---K-VDSFYCDLPRVIKLA--
CA-DTN--RLDIMVIANSGVLTVCSFVL-LIISYSIILTTIQRR-PSDR-S--SKALSTL
TAHITVVLLFFGPCI--FI--YA-WP--FPI----------KSLDKFLAVF----YS--V
VTPLLNPI-IYTLRNTEMKTAM-------------RR--LRQW-----------------
------------------------------NLNFWMKL.---------------------
------
>GA_x6K02T2Q125-72541649-72540711
------------------------------------------------------------
------------------------------------------------------------
------------------------------------------------------------
------------------------------------------------------------
---------MDEGN---------------------------------HT-MV-SEFILW-
------------GLSSS-Q-R-I-EVL---L-----F-MVFSM-------LY-LLIV-SG
NIVILVLITTDPH-L-H-S-PMYFLLANLSFIDMWLSSVTTPKMITD-FLRE-N----K-
TIS-FAGC-MSQVFF-AHCIAAGEMVLLVIMAYDRYVAICKPLHYFTIMNMKRCTGLVFT
SW------------TTGFVHALSHL-VVIVELPFCGPK---E-IDSFFCDMPLVIKLA--
CI-DSR--DLDVLMNADCGLVAVTCFIL-LLISYTYILITVCQS-SKAG-A--SKAMNTC
TAHITVVLIFFVPCI--FI--YV-WP--LNI----------TWLDKFLAVF----YS--V
FTPLLNPA-IYTLRNKEMKNAM-------------KR--FISN-----------------
------------------------------YLSHKGN---L.------------------
------
>GA_x6K02T2Q125-72534883-72535821
------------------------------------------------------------
------------------------------------------------------------
------------------------------------------------------------
------------------------------------------------------------
---------TWETN---------------------------------HS-VV-TEFILM-
------------GLSNS-R-E-L-QIF---L-----F-AFFFV-------FY-VGIV-FG
NLLIVITVTNDSH-L-H-S-PMYFLLANLSFIDLCVSSVTAPKTIAD-FFYK-R----K-
VIS-VKGC-FTQIFL-LHFFGGSEMVTLVAMAFDRYVAICKPLSYTTVMRGNVCVSIVAT
AW------------AIGFLHSVSQL-AFAISLPFCGPN---R-VDSFYCDLPRVIKLA--
CA-ETY--RLDIMVIANSGVLSVCSFVL-LIISYGIILMTIQRR-PSDR-S--SKALSTL
TAHITVVLLFFGPCI--FI--YA-WP--FPI----------KSLDKFLAVF----YS--V
VTPLLNPI-IYTLRNTEMKTAM-------------RR--LRQW-----------------
------------------------------NLSFWVKS.---------------------
------
>GA_x6K02T2Q125-72530279-72531217
------------------------------------------------------------
------------------------------------------------------------
------------------------------------------------------------
------------------------------------------------------------
---------MDQVN---------------------------------AS-AL-PEFVLL-
------------GLAQS-F-G-T-QIF---F-----G-LFFSL-------FY-VGIL-FG
NLFIVFIVIVDSH-L-H-F-PMYILLANLSLIDLGLSSTTIPRTISD-LFTG-C----K-
VIS-FHSC-MTQMFF-IHVMGGVEMVLLIAMAYDRYIAICKPLHYLMIMNPKKCIILVIA
AW------------VIGMIHAVSQF-LFVVNLPFCGPY---N-VGSFYCDFPRVIKLA--
CM-DTY--KLEFVVSANSGFISMCTFFF-LITSYIFILASVRQH-SSTD-L--SKAFVTL
SAHITVVVLFFIPCM--FL--YV-WP--FPT----------KSLDNFFAIV----DF--V
LTPVLNPT-IYTLRNKDMRLAI-------------RR--LSRQ-----------------
------------------------------VLSSREFI.---------------------
------
>GA_x6K02T2Q125-72500603-72501520
------------------------------------------------------------
------------------------------------------------------------
------------------------------------------------------------
------------------------------------------------------------
---------MEETN---------------------------------QT-VV-SEFIFQ-
------------GICAS-K-E-L-QLF---L-----L-LPFSI-------LY-LMAV-VG
NLFVVILIIIDHH-L-H-S-TMYFLLANLSFIDFCLSSVTTPKLITD-LLKD-N----K-
TIS-FGGC-MSQILC-VYFFGGSEMVLLVTMAYDRYVAICRPLHYSSIMGRQKCIWLVVI
SW------------TIGFIHAMSQL-ILILDLPFCGPR---V-IDSFFCDISLVMKLA--
CM-NTD--TLEILINADSGVLATTCFIL-LLISYTNILLTVQLH-SKDG-S--SKALSTC
TSHIIVVLLFFGPVI--FI--YL-CP--VSI----------TWVDNFLAVF----YS--V
ITPLLNPA-IYTLRNKDIKNAI-------------KK--LINH-----------------
----------------------------------------L.------------------
------
>GA_x6K02T2Q125-72472405-72471488
------------------------------------------------------------
------------------------------------------------------------
------------------------------------------------------------
------------------------------------------------------------
---------MEDSN---------------------------------HT-VA-SEFIFQ-
------------GLCSS-R-Q-L-EIF---L-----L-LPFSI-------LY-LMAV-VG
NLFVVILIIIDHH-L-H-S-PMYFLLANLSFIDFCLCSVTTPKLTID-LLKE-N----K-
TIS-FVGC-MSQIVC-VHFFAGGEMVLLVTMAYDRYVAICRPLHYSSIMDRQKCIWFLVI
PW------------IVGFVHAISQM-LLILDLPFCGPR---V-IDSFFCDIPLVMKLA--
CM-NTD--TLEILINADSGILATTCFIL-LLVSYTYILLTVQHR-SKDG-S--SKALSTC
TSHIIVVLLFFGPII--FI--YL-WP--VSI----------TWVDKFLAVF----YS--V
ITPLLNPA-IYTLRNKDIKNAI-------------KK--LISH-----------------
----------------------------------------K.------------------
------
>GA_x6K02T2Q125-72459956-72460837
------------------------------------------------------------
------------------------------------------------------------
------------------------------------------------------------
------------------------------------------------------------
--------------------------------------------------VV-SAFIFQ-
------------GLCTS-R-Q-L-EIF---L-----L-LPFSV-------LY-LMTL-VD
NLFVVILIITDHH-F-N-S-PMYFLSANLSFVDFYLSSVNTPKLTID-LLKE-N----K-
TIS-FGGC-MSQILC-VHFFGGSEMVLLVTMAYDQYVAICRPLHCSGSMDRQKCIWLVVI
SW------------IVGFVHAISQL-LLILDLPFCGPR---V-IDSFFCNIPLVMKLA--
CM-NTD--TLGILINADSGILATYSFTL-LLISYTYILLTVQHH-SKDG-S--LKALSTC
TSHIIVVLLFFGPII--FI--YL-WP--INI----------TWVDKFLAVF----YT--V
ITPLLNPA-IYTLRNKDIKNAI-------------KN-----------------------
-----------------------------------------.------------------
------
>GA_x6K02T2Q125-72430580-72431515
------------------------------------------------------------
------------------------------------------------------------
------------------------------------------------------------
------------------------------------------------------------
---------MDQIN---------------------------------ET-VA-FEFVLL-
------------GLSSS-W-K-N-TIF---L-----M-STFSL-------LY-VSII-VG
NLFIVFLVINDSR-L-Q-S-PMYFLLANLSLIDVGLSSTTVPKMISD-LLKE-H----K-
VIS-FHSC-MTQICS-IHIMGGVEMVLLIAMAFDRYTAICKPLHYMSIMSPRICISFVIA
GW------------VTGVVHAMSQF-SFVVNLPFCGPN---K-VDSFYCDFPRIIQLA--
CT-DRD--TFEFVVAANSGFMTLGTFFL-LLLSYVFILVTVWQR-SSGD-L--SKALVTL
SAHITVVVLFFTPCM--FL--YV-WP--FPT----------SSTDKYLFIV----DF--A
VTPALNPV-IYTLRNKDMKEAI-------------KK--LSKQ-----------------
------------------------------RCYIRI-F.---------------------
------
>GA_x6K02T2Q125-72420217-72421134
------------------------------------------------------------
------------------------------------------------------------
------------------------------------------------------------
------------------------------------------------------------
---------MEEGN---------------------------------QT-VV-SEFIFQ-
------------GLCAS-K-E-L-QLF---L-----L-LPFSI-------LY-LMAV-VG
NLFVVILIIIDHH-L-H-S-PMYFLLANLSFIDFCLSSVTTPKLITD-LLKD-N----K-
TIS-FGGC-MSQILC-VHFFGGGEMVLLVTMAYDRYVAICRPLHYSSIMDRQKCIWLVVI
SW------------TIGFIHAMSQL-ILVLELPFCGPR---V-IDSFFCDIPLVMKLA--
CM-NTD--TLEILINADSGVLATTCFIL-LLISYTYILLTVQLH-SKDG-S--SKALSTC
TSHIIVVLLFFGPVI--FI--YL-WP--VSI----------TWVDKFLAVF----YS--V
ITPLLNPA-IYTLRNKDIKNAI-------------KK--LINH-----------------
----------------------------------------M.------------------
------
>GA_x6K02T2Q125-72387537-72386620
------------------------------------------------------------
------------------------------------------------------------
------------------------------------------------------------
------------------------------------------------------------
---------MEDSN---------------------------------RT-VS-SEFIFQ-
------------GLCSS-R-Q-L-EIF---L-----L-LPFSI-------LY-LMAV-VG
NLFVVILIIIDHH-L-H-S-PMYFLLANLSFIDFCLSSVTTPKLTID-LLKE-N----K-
TIS-FVGY-MRQIVC-VHFFAGGEMVLLVTMAYDRYVAICRPLHYSSIMDRQKCIWLVVI
SW------------IVGFVHAISQM-LLILDLPFCGPR---V-IDSFFCDIPLVMKLA--
CM-NTD--TLEILINADSGILATTCFIL-LLISYTYILLTVQHR-SKDG-S--SKALSTC
TSHIIVVLLFFGPII--FI--YL-WP--VSI----------TWVDKFLAVF----YS--V
ITPLLNPA-IYTLRNKDIKNAI-------------KK--LISH-----------------
----------------------------------------K.------------------
------
>GA_x6K02T2Q125-72379864-72380781
------------------------------------------------------------
------------------------------------------------------------
------------------------------------------------------------
------------------------------------------------------------
---------MEDSN---------------------------------QT-VV-SEFIFQ-
------------GLCTS-R-Q-L-EIF---L-----L-LPFSV-------LY-LVTL-VG
NLFVVILIIIDHH-L-H-S-PMYFLLANLSFVDFCLSSVNTPKLTID-LLKE-N----K-
TIS-FGGC-MSQILC-VHFFGGSEMVLLVTMAYDRYVAICRPLHYSSIMDRQKCIWLVVI
SW------------IVGFVHAISQL-LLILDLPFCGPR---V-IDSFFCDIPLVMKLA--
CM-NTD--TLEILINADSGILATSCFTL-LLISYTYILLTVQHR-SKDG-S--SKALSTC
TSHIIVVLLFFGPII--FI--YL-WP--VNI----------TWVDKFLAVF----YT--V
ITPLLNPA-IYTLRNKDIKNAI-------------KK--LTNH-----------------
----------------------------------------M.------------------
------
>GA_x6K02T2Q125-72366920-72367837
------------------------------------------------------------
------------------------------------------------------------
------------------------------------------------------------
------------------------------------------------------------
---------MEEAN---------------------------------QT-VV-SEFIFQ-
------------GLCAS-K-E-L-QIL---L-----L-LPFST-------LY-MMTV-VG
NLFVVILIIIDHH-L-H-S-PMYFLLANLSFIDFCLSSVTTPKLITD-LLKD-N----K-
TIS-FGGC-MSQILC-VHFFGGGEMVLLVTMAYDRYVAICRPLHYSSIMDRQKCIWLVVI
SW------------TIGFIHAMSQL-ILILDLPFCGPR---V-IDSFFCDIPLVMKLA--
CM-NTD--TLGIVINADSGVLATTCFIL-LLISYTYILLTVQLH-SKDG-S--SKALSTC
TSHIIVVVLFFGPCI--FI--YL-WP--VSI----------TWVDKFLAVF----YT--V
ITPLLNPA-IYTLRNKDIKNAI-------------KK--LKNH-----------------
----------------------------------------M.------------------
------
>GA_x6K02T2Q125-72357646-72358581
------------------------------------------------------------
------------------------------------------------------------
------------------------------------------------------------
------------------------------------------------------------
---------MDQLN---------------------------------DS-RV-SEFVLL-
------------GLSSS-W-E-T-KVF---L-----M-VTFSM-------LY-IGII-LG
NLFIVILVIADSH-L-H-S-PMYFLLANLSLNDVWVSSTTVPKMISD-LLKE-H----K-
VIS-FHNC-MTQICF-IHIMGGVEMVLLIAMAFDRYTAICKPLRYLSIMSPRICISFVIA
GW------------VTGVVHAMSQF-SFVVSLPFCGPN---K-VDSFYCDFPRIIQLA--
CT-DGD--KFEFVVAANSGFMSMGTFFL-LLLSYVFILVTVWQR-SSGD-L--SKALVTL
SAHITVVVLFFTPCM--FL--YV-WP--FPT----------SSIDKYLFIA----DF--A
ITPALNPV-IYTFRNKDIRIAI-------------GR--LSKR-----------------
------------------------------AVCSRF-C.---------------------
------
>GA_x6K02T2Q125-72343713-72344654
------------------------------------------------------------
------------------------------------------------------------
------------------------------------------------------------
------------------------------------------------------------
---------MFKKN---------------------------------YT-KV-SEFVFL-
------------GLSSS-R-K-I-RPF---L-----L-AFSMV-------LY-VAIV-LG
NTLVVFTLAFDPH-L-H-S-PMYFLLGNLAFIDLCLSTLTVPKMISD-LSSG-H----N-
AIS-FQGC-VFQIFV-LHVLGATEMVLLVAMAWDRYVAICKPLHYLTIMSPRMCLMLLSG
AW------------VIGFLHSVTQL-AFIIKLNFCGPN---E-IDSFYCDLPQFIKLA--
CI-DPK--KMQFMVTANSGFISMGTFLL-LIISYIVILFIVRKHSSSGD-L--SKALSTL
SAHISVVVLFFGPCI--FV--YM-WP--FPT----------VPVDKFLAIL----DF--M
VTPILNPA-IYTLRNKDMKVAM-------------RR--LITQ-----------------
------------------------------LFNLRKSP.---------------------
------
>GA_x6K02T2Q125-72321818-72320907
------------------------------------------------------------
------------------------------------------------------------
------------------------------------------------------------
------------------------------------------------------------
---------MEKIN---------------------------------HS-EI-SEFIIL-
------------GLCDS-W-E-L-QAF---F-----L-VIFTS-------LY-LITI-FG
NIFIVVLIITDLH-L-H-T-PMYFLLANLSFIDFCLSSVTTPKMIID-FLKE-I----K-
TIS-FGGC-MCQIFF-GHFFGGGEMVLLVSMAYDRYVAICKPLHYSNIMSRHMCIGLVMA
SW------------MIGFVHSISQL-VIIVNLPFCGSR---V-LDSFFCDIPLVIKLA--
CL-DIY--VLEILINADSGVLAAICFVL-LLVSYFHILTTVCLH-SKDG-A--SKALSTC
TAHITVVVLFFGPCI--FI--YL-WP--VSI----------TWVDKFLAVF----YA--V
ITPLLNPA-IYTLRNKEIKTAM-------------KR--L--Q-----------------
----------------------------------------C.------------------
------
>GA_x6K02T2Q125-72308574-72309512
------------------------------------------------------------
------------------------------------------------------------
------------------------------------------------------------
------------------------------------------------------------
---------MNEIN---------------------------------YT-EV-SEFVFL-
------------GLSTS-K-H-I-QHF---F-----L-AFSVV-------FY-VTIV-LG
NTLVVFTLAFDPH-L-H-S-PMYFLLGNLSFIDLCLSTLTVPKMISD-LSSG-H----N-
TIS-FQGC-VFQIFV-LHVLGASEMVLLVAMAWDRYVAICKPLHYLTIMSPRMCLLLLSG
AW------------IIGFLHSVAQL-GFVVHLRFCGPN---K-IDSFYCDLPRFIKLA--
CI-DNY--RMEFMVAANSGIISIGTFFL-LIISYIVILFNVRKH-SSGD-L--SKALSTL
SAHISVVVLFFGPCI--FV--YM-WP--FPT----------VPVDKFLAIL----DF--M
ITPILNPA-IYTLRNKDMKVAM-------------RK--LSYQ-----------------
------------------------------FLNFRKMS.---------------------
------
>GA_x6K02T2Q125-72283260-72282322
------------------------------------------------------------
------------------------------------------------------------
------------------------------------------------------------
------------------------------------------------------------
---------MNEAN---------------------------------YS-EV-SEFIFL-
------------GLSTY-R-P-T-QYF---L-----F-AFAII-------SY-AATF-LG
NFSVVFIVIFDPH-L-H-S-PMYFLLANLSFVDFCFSTSTVPKLISD-LYSG-H----S-
IIS-IQSC-IFQMFV-LHLLGGCEMVLLVAMAWDRYVAICKPLYYLTIMNPRMCLLLLIS
AW------------IIGLIHSVAQL-AFVVHLPFCASN---E-IDSFYCDLPRFIKMA--
CI-NTY--RMEFLVTADSGFISLSTFFL-LIISYIFILFIVRKQ-SLGS-L--SKAFSTL
SAHICVVVLFFGPCI--FV--YI-WP--FPT----------VPVDKFLAIL----DF--M
IIPILNPA-IYTLRNKDMKVAM-------------RR--LSVQ-----------------
------------------------------LLSRKSIC.---------------------
------
>GA_x6K02T2Q125-51676372-51677301
------------------------------------------------------------
------------------------------M------------------------A----
-D----------------IH-----------------------------------N----
------------------------------------------------------------
---------------------------------------------------V-TEFFFL-
------------GLSSN-Q-E-V-QRV---C-----F-VIFLF-------LY-MAIV-LG
NLLMVVIVAVSRN-L-G-S-PMYFFLSSLSFVEICYSSTTAPKLIVD-LLAE-K----K-
SIS-VWGC-MAQLFF-MHFFGGIEMFLLMMMAYDRYVAICKPLHYTSIMNRQVCTVLVGM
AW------------MGGFVHSLAQV-LLIFRLPFCGPN---I-IDHYFCDVLPVLKLV--
CS-DTF--LIGLLIVVNGGTLSVISFVV-LLSSYAVILFHLRTQ-SAEG-R--RKALSTC
GSHVTVVVIFFAPCV--FI--YL-RP--TAT----------LPIDKMVTVF----YT--V
ITPLLNPI-IYSLRNAEVKKAI-------------KI--LWTR-----------------
----------------------------ATKVDKK--.----------------------
------
>GA_x6K02T2Q125-51650793-51649870
------------------------------------------------------------
------------------------------M------------------------A----
------------------SV-----------------------------------N----
------------------------------------------------------------
---------------------------------------------------V-TELIIT-
------------GLFQD-P-D-V-QKV---C-----F-VLFLP-------VY-LATV-LG
NGLIVVTISVSKS-L-N-S-PMYIFLSSLSIVEICYSSTVVPKFITD-LLAK-V----K-
TIS-LKGC-LTQIFF-FHFLGVAEILLLVVMAYDRYVAICKPLHYMNIMSRQVCHMLVGG
SW------------LGGLIHSIIQI-VITIPLPFCGPN---V-IDHYFCDLQPLFKLA--
CT-DTF--MEGVVVMANSGLISIISLFI-LVSSYAIILISLRKH-SAEG-R--RKALSTC
ASHITVVILFFGPAT--FL--YL-RP--SSS----------FTEDKLVAVF----YT--V
ITPMLNPI-IYTLRNAEVKNAM-------------KK--LWGK-----------------
----------------------------RNPETE.-------------------------
------
>GA_x6K02T2Q125-51636504-51635578
------------------------------------------------------------
------------------------------M------------------------A----
-N----------------KN-----------------------------------N----
------------------------------------------------------------
---------------------------------------------------I-TELIFT-
------------GLFQD-P-E-V-QKV---C-----F-VLFLP-------VY-LATL-LG
NSLIVVAVSISKT-L-H-S-PMYFFLSSLSLVEICYSSTIVPKFITD-LLVK-V----K-
TIS-LKGC-LAQIFF-SHFLGVAEILLLVVMAYDRYVAICKPLHYMNIMSRQVCHMLVGG
SW------------LGGLIHSIIQI-IITIPLPFCGPN---V-IDHYFCDLQPLFKLA--
CT-DTF--MEGVVVMANSGLISIISLFI-LVSSYAIILISLRKH-SAEG-R--RKALSTC
ASHITVVILFFGPAT--FL--YL-RP--SSS----------FTEDKLVAVF----YT--V
ITPMLNPI-IYTLRNAEVKNAM-------------KK--LWGK-----------------
----------------------------RNPETE.-------------------------
------
>GA_x6K02T2Q125-51620802-51619885
------------------------------------------------------------
------------------------------M------------------------V----
-H----------------EN-----------------------------------N----
------------------------------------------------------------
---------------------------------------------------V-TELIFT-
------------GLFQD-P-E-V-QKV---C-----F-VLFLP-------VY-LATL-LG
NGLIFVTVSISKT-L-H-S-PMYFFLSSLSLVEICYSSTVAPKFITD-LLAK-V----K-
TIS-LKGC-LTQIFF-FHFFGVVEIILLVMMAYDRYVAICKPLHYMIIMSRQVCHMLVAG
SW------------LGGLIHSIIQI-IITIPLPFCGPN---V-IDHYFCDLHPLLKLA--
CS-DTF--MERFIVMANSGLFSIISLFI-LVSSYAVILISLRKR-SAEG-R--RKALSTC
ASHITVVILYFGPGA--FI--YM-RP--SSA----------FTEDKLVSVF----YT--V
ITPMLNPI-VYTLRNTEMKNAI-------------RM--FWSQ-----------------
----------------------------KDK---.-------------------------
------
>GA_x6K02T2Q125-51607674-51606757
------------------------------------------------------------
------------------------------M------------------------A----
-N----------------KN-----------------------------------N----
------------------------------------------------------------
---------------------------------------------------V-TELIFT-
------------GLFQD-P-E-V-QKV---C-----F-VLFLP-------VY-LATL-LG
NSLILVAVSISKT-L-H-S-PMYFFLSSLSLVEICYSSTIVPKFITD-LLAK-V----K-
TIS-LKGC-LTQIFF-SHFFGVVEVILLVVMAYDRYVAICKPLHYMNIMSRQVCHMLVAG
SW------------LGGFIHSIIQI-IITIPLPFCGPN---V-IDHYFCDLQQLFKLA--
CT-DTF--MEGFIVMANSGLISIVSLFI-LVSSYAVILISLRKR-SAEG-R--RKALSTC
ASHITVVILFFVPGA--FI--YM-RP--SST----------FTEDKLVSVF----YT--V
ITPMLNPI-VYTLRNTEMKNAI-------------RM--SWKQ-----------------
----------------------------KDS---.-------------------------
------
>GA_x6K02T2Q125-51584440-51583526
------------------------------------------------------------
------------------------------M------------------------A----
-R----------------EN-----------------------------------N----
------------------------------------------------------------
---------------------------------------------------V-TELIIT-
------------GLFQD-P-N-V-QKV---C-----F-VLFLP-------VY-LATV-LG
NGLIVAMVIVSKS-L-H-S-PMYIFLSSLSLVEICYSSTVVPKFITD-LLAK-V----K-
TIS-LKGC-LAQIFF-FHFLGVAEIFLLVVMAYDRYVAICKPLHYMNIMSRQVCHVLVAV
SW------------LGGFLHSIIQV-LISIQLPFCGPN---V-IDHYFCDLQPLFKLA--
CT-DTF--VESVIVMANSGLIALCSFLV-LVSSYVIILVNLRKH-SAEG-R--RKALSTC
ASHITVVVLFFGPAI--FL--YM-RP--SST----------FTEDKLVAVF----YT--V
ITPMLNPI-IYTLRNAEVKNAV-------------RK--LWGK-----------------
----------------------------RI----.-------------------------
------
>GA_x6K02T2Q125-51573576-51572650
------------------------------------------------------------
------------------------------M-----------------------------
-A----------------FV-----------------------------------N----
------------------------------------------------------------
---------------------------------------------------V-TELIIT-
------------GLFQD-P-D-V-QKV---C-----F-VLFLP-------VY-LATV-LG
NGLIVVTVNISKS-L-Y-S-PMYFFLNYLSLVEILYSSTVVPKFITD-LLNK-I----K-
TIS-PKGC-LAQIFF-FHFFGVTEILLLTVMAYDRYVAICKPLYYTTIMSRPKCHRLVAG
SW------------VGGFFHSIIQI-FITLPLPFCGPN---V-IDHYFCDLHPLFKLA--
CT-DTF--VVGVIMFVNSGLFSVFSFLF-LVSSYIVILYNLRNH-SAEG-R--RKALSTC
ASHIMVVVLFFGPAI--FL--YL-RP--AST----------YTEDKLVAVF----YT--V
ITPMLNPI-IYTLRNAEVKNAV-------------RK--LWGK-----------------
----------------------------KVSSSLE.------------------------
------
>GA_x6K02T2Q125-51551618-51550689
------------------------------------------------------------
------------------------------M------------------------A----
-D----------------IH-----------------------------------N----
------------------------------------------------------------
---------------------------------------------------V-TEFIFL-
------------GLSSN-Q-E-V-QKV---C-----F-VIFLL-------LY-MAIV-LG
NLLMVVTVVASRS-L-G-S-PMYFFLGYLSFVEICYSSTTAPKLILD-LLAE-K----K-
SIS-VWGC-MTQLFF-MHFFGGTEIFLLTMMAYDRYVAICKPLHYTSIMNQSVCAVLMGT
AW------------IGGFVHSFAQI-LLIFPLPFCGPN---I-IDHYFCDLLPVLKLA--
CS-DTF--LIGLLIVVNGGTLSVISFVV-LLASYGVILFHLRTQ-SAEG-R--RKALSTC
GSHVTVVILFFGPCV--FI--YL-RP--SDT----------LPVDKMIAVF----YT--V
ITPLLNPL-IYSLRNAEVKKAM-------------KS--LWFR-----------------
----------------------------TMKVDEK--.----------------------
------
>GA_x6K02T2Q125-51484508-51483600
------------------------------------------------------------
------------------------------M------------------------D----
-S----------------PR-----------------------------------N----
------------------------------------------------------------
---------------------------------------------------V-TEFFML-
------------GLSQN-P-Q-V-QRM---L-----F-GLFLL-------VF-LVSV-GG
NMLIIITITFSPT-L-G-S-PMYFFLSYLSFIDTCYSSCMTPKLIAD-SLHE-G----R-
AIS-FEGC-LAQFFV-AHLLGGTEIILLTVMAYDRYVAICKPLHYTTTMTRHVCIVLVAV
AW------------LGGILHSTAQL-FLVLQLPFCGPN---V-INHFVCDLYPLLELA--
CT-DTY--VIGLLVVANSGVICLLNFLM-LAASYIVILRTLRSH-SAEG-R--RKALSTC
GAHFTVVALFFVPCI--FI--YM-RP--SST----------LSIDKIVAVF----YC--I
LTPMFNPL-IYTLRNAEVKNAM-------------KN--LWRK-----------------
----------------------------------------------.-------------
------
>GA_x6K02T2Q125-51469027-51469956
------------------------------------------------------------
------------------------------M------------------------A----
-D----------------IH-----------------------------------N----
------------------------------------------------------------
---------------------------------------------------V-TEFLFL-
------------GLSSN-K-E-V-EIV---C-----F-VIFLL-------LY-MAIV-LG
NLLMVVTVVASRS-L-G-S-PMYFFLGYLSFVEICYSSTTAPKLILD-LLAE-K----K-
SIS-VWGC-MTQLFF-MHFFGGAEIFLLTVMAYDRYVAICKPLHYTSIMNRNVCAVLVGT
AW------------IGGFVHSFAQI-LLIFPLPFCGPN---I-IDHYFCDLLPLLKLA--
CS-DTF--LIGLLIVANAGTLSVISFVV-LLASYVVILFHLRTQ-SAEG-R--RKALSTC
GSHVTVVILFFGPCV--FI--YL-RP--SDT----------LPVDKMIAVF----YT--V
ITPLLNPL-IYSLRNAKVKKTM-------------KS--LWFR-----------------
----------------------------TMKVDEK--.----------------------
------
>GA_x6K02T2Q125-51454183-51453257
------------------------------------------------------------
------------------------------M------------------------E----
-I----------------PH-----------------------------------N----
------------------------------------------------------------
---------------------------------------------------I-TEFFML-
------------GLSQR-P-E-I-QRL---L-----F-VVFLV-------IY-AVTV-CG
NMLIVVTVTFSSS-L-A-S-PMYFFLSNLSFIDTCYSSSLAPKLIAD-SLYE-G----T-
TLS-YEGC-MAQLFG-AHFLGGVEIILLTVMAYDRYVAICKPLHYTTTMTRHLCVVLVAV
AW------------LGGFLHSLVQI-LLIFQLPFCGPN---V-INHFVCDLYPLLELA--
CT-NTY--VIGLLVVANSGVICLLNFLM-LAASYIVILHSLRSH-SAEG-R--RKALSTC
GAHFTVVTMFFVPCI--FS--YM-RP--STT----------LPIDKNMAVF----YG--I
LTPMLNPL-IYTLRNEEVKDAM-------------RK--LFTR-----------------
----------------------------S------------EVVGA.-------------
------
>GA_x6K02T2Q125-51447049-51447969
------------------------------------------------------------
------------------------------------------------------------
------------------MS-----------------------------------N----
------------------------------------------------------------
---------------------------------------------------V-TEFILL-
------------GLTQD-P-D-L-QKL---L-----F-IVCLI-------IY-LITL-AG
NMLISVTIFISPA-L-A-T-PMYFFLSYLSIIDGFYSSSIAPKMIYD-LISE-K----S-
TIS-FNGC-MTQLFA-EHFFAADEIILLIAMAYDRYVAICKPLHYMTIMSQPLCVFLVGA
AV------------ILGFIHGAIQT-LFMAQLPFCGPN---T-INHFMCDLIPLLELA--
CT-DTH--TLGPLIAANSGSLCLLTFSM-LVASYVVILRSLRNH-SAEG-R--RKALSTC
ASHVTVVVLFFVPCS--YL--YL-RP--MTS----------FPTDKAVTVF----CT--L
VTPMLNPL-IYTLRNEEVKRVM-------------KK--LWGR-----------------
----------------------------MRKAGDM.------------------------
------
>GA_x6K02T2Q125-51434523-51435437
------------------------------------------------------------
------------------------------------------------------------
------------------MS-----------------------------------N----
------------------------------------------------------------
---------------------------------------------------V-TEFILL-
------------GLTQD-P-D-L-QKL---L-----F-IVCLI-------IY-LITL-AG
NMLISVTIFISPA-L-A-T-PMYFFLSYLSIIDGFYSSSITPKMIYD-LISE-K----S-
TIS-FNGC-MTQLFA-EHFFAAAEIILLISMAYDRYVAICKPLHYMTIMNRHVCIFLVVA
AG------------IVGFVHGMIQT-TFIAQLPFCGPN---I-INHFICDLIPLLELA--
CT-DTH--TLGPLIAANSGSMCLLIFSM-LVASYVVILRSLRNH-SAEG-R--RKALSTC
ASHVTVVVLFFVPCS--YL--YV-RP--VIS----------FHIDKIVSVF----YT--L
VTPLLNPL-IYTLRNEEVKRVM-------------KK--LLGS-----------------
----------------------------NH--VKH.------------------------
------
>GA_x6K02T2Q125-51425355-51426275
------------------------------------------------------------
------------------------------------------------------------
------------------MS-----------------------------------N----
------------------------------------------------------------
---------------------------------------------------V-TEFILL-
------------GLTQD-P-D-L-QKF---L-----F-IVCLI-------IY-LITL-AG
NMLISVTIFISPA-L-A-T-PMYFFLSYLSVIDGFYSSSIAPKMIYD-LISE-K----S-
TIS-FNGC-MTQLFV-EHFFAAAEIILLMSMAYDRYVAICKPLHYMTIMNRPLCVFLVGA
AV------------ILGFIHGGIQI-LFMAQLPFCGPN---I-IDHFMCDLIPLLELA--
CT-DTH--TLGPLIAANSGSLCLLIFSM-LVASYVVILRSLRNH-SAEG-R--RKALSTC
ASHVTVVVLFFVPCS--YL--YL-RP--MTS----------FPTDKAVTVF----CT--L
VTPMLNPL-IYTLRNEEVKRVM-------------KK--LWGR-----------------
----------------------------MRKAGDM.------------------------
------
>GA_x6K02T2Q125-51409740-51410672
------------------------------------------------------------
------------------------------M------------------------K----
-Q----------------IN-----------------------------------N----
------------------------------------------------------------
---------------------------------------------------V-TEFILL-
------------GLTQN-P-D-V-QKL---L-----L-VIFAL-------IY-SLTL-IG
NLLIIVTVISSPT-L-G-S-PMYFFLSFLSFVDGCCSSTMAPKMIFD-LLAE-R----K-
TIS-FNGC-MTQIFA-EHFFGGVEIILLTAMAYDRYVAICKPLHYMITMNRRVCGFLVST
AW------------AGGFLHALIQI-LFMVWLPFCGPN---I-IDHFICDLFPLLKLS--
CT-DNH--IFGLFVAANSGLMCMLIFSI-LLTSYVLIFCSLKTH-STEE-Q--LKALSTC
ASHITVVLLFFVPCI--FV--YL-RP--MVI----------FPFDKAVAVF----YT--V
ITPMLNPL-IYTLRNTEVKNAM-------------RK--LWNQ-----------------
----------------------------R--K--PGKRF------T.-------------
------
>GA_x6K02T2Q125-51376062-51375133
------------------------------------------------------------
------------------------------M------------------------E----
-N----------------KR-----------------------------------N----
------------------------------------------------------------
---------------------------------------------------V-TEFILI-
------------GLTQN-P-Q-M-QKV---V-----F-VTFLV-------LY-MTTI-SG
NLLIVVTIINSQA-L-N-S-PMYFFLSHLSLIDTIYTSSSAPKLIAD-SLQE-N----K-
VIS-FNGC-MAQVYA-EHIFGATEIILLTVMAYDRYVAICKPLHYMTIMSHKLCILLVGV
AW------------TGGFLHATIQI-LFTVWLPFCGPN---I-IDHFMCDLYPLLELV--
CM-DTH--ILGLFVAANSGFICLFNFLL-LMGSYVIILRSLKNY-SLEG-R--RKALSTC
VSHITVVVLFFIPCI--FV--YL-RP--VTT----------LPLDKGVAVF----YT--M
VAPMLNPL-IYTLRNAEVKNAI-------------KK--LWRK-----------------
----------------------------K--VTSDSN.----------------------
------
>GA_x6K02T2Q125-51361752-51362687
------------------------------------------------------------
------------------------------M------------------------E----
-I----------------RS-----------------------------------N----
------------------------------------------------------------
---------------------------------------------------V-TEFVLL-
------------GLTRN-P-S-M-QKI---V-----F-AVFVV-------IY-IISM-VG
NVLIVVTITASPS-L-G-S-PMYFFLAYLSFIDACYSSVNTPKLIID-SLHE-K----K-
TIL-FNGC-MTQVFG-EHFFGGAEGILLTVMAYDRYVAICKPLHYTTIMSRRVCGLLVGV
VW------------VGGFLHATIQI-LFIFKLPFCGPN---V-IDHFMCDLNPLLNLA--
CT-DTH--ILGLFVAANSGFICLLNFLL-LLVSYVVILRSLRNH-SAEG-R--RKALSTC
VSHITVVVLFFVPCI--FV--YM-RP--SAT----------LSIDKAVAVF----YT--M
ITPLLNPL-IYTLRNAQMKDAI-------------KK--LCRW-----------------
----------------------------KDDVISINK.----------------------
------
>GA_x6K02T2Q125-51319458-51320387
------------------------------------------------------------
------------------------------M------------------------E----
-N----------------QN-----------------------------------N----
------------------------------------------------------------
---------------------------------------------------V-TEFILL-
------------GLTEN-P-K-M-QKI---V-----F-IMFFL-------IY-IISI-TG
NVLIVVTITSTSL-L-E-S-PMYFFLAYLSFIDACYSSVSTPKLIAD-SLCE-K----K-
TIP-FNGC-MTQIFG-EHLFGGAEIILLTVMAYDRYVAICKPLHYATIMSRRLCSLLVGV
SW------------LGGFLHATIQI-LFIFQLPFCGPN---I-IDHFMCDLNPLLNLV--
CT-DTH--TLGIFVAANSGFICLLNFLL-LLVSYVAILRSLKNH-SAEG-R--RKALSTC
ISHITVVVLFFVPCI--FV--YM-RP--VAT----------LPIDKAVAMF----YT--M
ITPMLNPL-IYTLRNAQMKDAI-------------KK--LGST-----------------
----------------------------K--ILSSNK.----------------------
------
>GA_x6K02T2Q125-51285881-51284976
------------------------------------------------------------
------------------------------------------------------------
------------------MN-----------------------------------N----
------------------------------------------------------------
---------------------------------------------------I-TEFILV-
------------GLTQN-M-E-L-QIF---S-----F-VVFFI-------VY-LLTL-AG
NLLIMVTISSSKA-L-G-S-PMYFFLSFLSLIDGCCSSSMTPKMLAD-SLSV-R----K-
TIS-FSGC-MTQVFA-EHFFGAAEIILLTVMAYDRYVAICKPLRYTIIMNRFVCGLLVGV
AW------------AGGFIHATIQI-LFTVWLPFCGPN---V-IDHFMCDLTPLLKLV--
CM-DTH--NLGLFVAANSGFICLLNFLL-LMISYIVILDALKSH-SKEG-R--CKALSTC
VSHITVVILFFVPCI--FV--YL-RP--VIT----------FSIDKAVAVF----YT--M
ITPMLNPL-IYTLRNTEVKNAM-------------KK--LC-------------------
-------------------------------IKVD.------------------------
------
>GA_x6K02T2Q125-51276848-51275928
------------------------------------------------------------
------------------------------M------------------------E----
-P----------------RN-----------------------------------N----
------------------------------------------------------------
---------------------------------------------------V-TYFVLL-
------------GLSEN-P-K-V-QKG---L-----F-VLFLL-------SY-VLTM-VG
NLLIVMTVTTSNS-L-G-S-PMYFFLASLSFVDIIYSSAISPKLISD-LFFG-Q----N-
TIS-FKFC-MTQLFT-EHFFGGSEVFLLLVMAYDRYVAICKPLHYSTIMKQWVCVVLLIL
SW------------IGGFLHSVIQL-STIYGLPFCGPN---I-IDHFMCDMYPLLKLV--
CI-DTY--VIGLLVMANGGLICTVVFIL-LLISYGVILYSLKNL-NQEG-R--WKALSTC
GSHITVVVSFFVPCI--FM--YA-RP--AKT----------FPIDKMLSVF----YT--V
ITPMMNPL-IYTLRNSEMTNAM-------------KK--LWRR-----------------
----------------------------KIIS--.-------------------------
------
>GA_x6K02T2Q125-51257221-51258135
------------------------------------------------------------
------------------------------M------------------------E----
-N----------------KR-----------------------------------N----
------------------------------------------------------------
---------------------------------------------------V-TEFILI-
------------GLTQN-P-Q-M-QKV---V-----F-VTFLL-------LY-MITI-SG
NLLIVVTVINSQA-L-N-S-PMYFFLSHLSLIDTIYTSSSAPKLIAD-SLQE-N----K-
VIS-FNGC-MAQVYA-EHIFGATEIILLTVMAYDRYVAICKPLHYMTIMSHKLCILLVGV
AW------------TGGFLHATIQI-LFTVWLPFCGPN---I-IDHFMCDLYPLLELV--
CM-DTH--TLGLFVAANSGFICLFNFLL-LMGSYVIILRSLKNY-SLEG-R--RKALSTC
VSHITVVVLSFIPCI--FV--YL-RP--VTT----------LPIDKAVAVF----YT--L
VAPLLNPL-IYTLRNSEVKNAI-------------KK--LWRK-----------------
----------------------------K--I-----.----------------------
------
>GA_x6K02T2Q125-51230155-51229211
------------------------------------------------------------
------------------------------M------------------------G----
-K----------------NN-----------------------------------N----
------------------------------------------------------------
---------------------------------------------------V-TEFILL-
------------GLTQD-P-V-G-QKA---L-----F-VLFLL-------MY-IVTM-AG
NLIIVVTIIASPS-L-S-S-PMYFFLAYLSLMDAIYSTAISPKLIMD-LLCN-K----K-
TIS-FRAC-MGQLFV-EHLFGATEIFLLVAMAYDRYVAICKPLHYLTIMNHRVCILLVMA
TW------------VGGFAHSMAQV-LFVYDLPFCGPN---V-IDHFACDMYPLLVLV--
CS-DTY--FLGLTVIANDGAICMVVFVI-LLASYGIILNSLKTH-SQEG-R--RKALSTC
SSHIMVVILFFVPCI--FM--YV-RP--VSN----------FPVDKSVTIF----YT--V
VTPMLNPL-IYTLRNSEIKHSM-------------LK--LWSK-----------------
----------------------------I--LHSDRLRK-SC---C.-------------
------
>GA_x6K02T2Q125-51162884-51161940
------------------------------------------------------------
------------------------------M------------------------G----
-Q----------------KN-----------------------------------N----
------------------------------------------------------------
---------------------------------------------------V-TEFILL-
------------GLTQD-P-A-G-QKA---L-----F-VMFLL-------IY-IVTI-VG
NLLIVGTVIASPS-L-G-S-PMYFFLAFLSLMDAVYSTAILPKLLTD-LLCD-K----K-
TIS-FTAC-LVQLFV-EHLFGGSEVFILVVMAYDRYVAICKPLHYLTIMNRQVCILLLVV
SW------------AGGFAHALLQV-ISVYILPFCGPN---V-IDHFGCDMYPLLGLA--
CT-DTY--FLGLTVVGNNGAMSIVVFVL-LLVSYGIILNSLKTH-SQEG-R--RKALSTC
SSHIMVVVCFFVPCI--FM--YV-RP--VSN----------FPIDKYITVF----YT--I
FTPMLNPL-IYTLRNMEIKICM-------------AK--LWSK-----------------
----------------------------I--FTKDIKRD-SH---H.-------------
------
>GA_x6K02T2Q125-51109312-51108356
------------------------------------------------------------
------------------------------M------------------------G----
-Q----------------SN-----------------------------------N----
------------------------------------------------------------
---------------------------------------------------V-TEFVLL-
------------GFTQD-P-A-G-QKA---L-----F-VMFSL-------MY-IATM-VG
NLLIVGTVIASPS-L-G-S-PMYFFLASLSLMDAVYSTAISPKLIVD-LLRE-K----K-
TIS-FRAC-ISQLFI-EHLFGGVDIVILVAMAYDRYVAICKPLHYLIIMNRRVCILFLVM
AW------------AGGFAHALFQV-LAVYNLPFCGPN---I-IDHFGCDIYPLLLLA--
CT-DTY--FIGLSVIGNNGAMCIVIFIL-LLLSYGIILRSLKNH-SQEG-R--RKALSTC
GSHITVVFLFFVPCI--FM--YV-RP--VSS----------FPIDKSITVI----YT--I
VTPMLNPL-IYTLRNSEMKISM-------------EK--LLQK-----------------
----------------------------T--LSPCRIRLSSCCLCY.-------------
------
>GA_x6K02T2Q125-51098877-51097933
------------------------------------------------------------
------------------------------M------------------------G----
-Q----------------NN-----------------------------------N----
------------------------------------------------------------
---------------------------------------------------V-TEFILL-
------------GLTQD-P-A-G-QKV---L-----F-IMFLL-------IY-IVTI-VG
NLLIVGTVIASPS-L-G-S-PMYFFLAFLSLMDAVYSTAILPKLLTD-LLCD-K----K-
TIS-FTAC-LVQLFV-EHLFGGSEVFILVVMAYDRYVAICKPLHYLTIMNRQVCILLLVV
SW------------AGGFAHALLQV-ISVYLLPFCGPN---V-IDHFACDMYPLLGLA--
CT-DTY--FLGLTVVGNNGAMSIVVFIL-LLVSYGIILNSLKTH-SQEG-R--RKALSTC
SSHIMVVVLFFVPCI--FM--YV-RP--VSN----------FPIDKYITVF----YT--V
FTPMLNPL-IYTLRNMEIKNCM-------------AK--LWCK-----------------
----------------------------M--FTKDIKRD-SH---H.-------------
------
>GA_x6K02T2Q125-51072323-51071367
------------------------------------------------------------
------------------------------M------------------------G----
-Q----------------SN-----------------------------------N----
------------------------------------------------------------
---------------------------------------------------V-TEFVLL-
------------GFTQD-P-A-G-QKA---L-----S-VMFSL-------IY-IVTM-VG
NLLIVGTVIASPS-L-G-S-PMYFFLASLSLMDAIYSTAITPKLIVD-LLCE-K----K-
TIS-FRAC-ISQLFI-DHLFGGVDIVILLAMAYDRYVAICKPLHYLIIMNRRVCILFLVM
AW------------AGGFAHALFQV-LAVYNFPFCGPN---I-IDHFGCDIYPLLLLA--
CT-DTY--FLGLSIIGNNGAMCIVIFTL-LLLSYGIILRFLKNH-SQEG-R--RKALSTC
GSHITVVFLFFVPCI--FM--YV-RP--VSS----------FPIDKFITVI----YT--I
VTPMLNPL-IYTLRNSEMKNSM-------------EK--LLQK-----------------
----------------------------T--LSPSRIRLSSCCLCY.-------------
------
>GA_x6K02T2Q125-51059648-51058725
------------------------------------------------------------
------------------------------M------------------------G----
-Q----------------NN-----------------------------------N----
------------------------------------------------------------
---------------------------------------------------V-TEFILL-
------------GLTQD-P-A-G-QKV---L-----F-VMFLL-------IY-IVKI-VG
NLLIVGTVIASPS-L-G-S-PMYFFLAFLSLMDAVYSTAILPKLLTD-LLCD-K----K-
TIS-FTAC-LVQLFV-EHLFGGSEVFILVVMAYDHYVAICKPLHYLTIMKRQVCILLVVV
SW------------AGGFAHALLQV-ISVYLLPFCGPN---V-IDHFACDIYPLLGLA--
CT-DTY--FLGLTVVSSYGAMSIVAFIL-LLVSYGIILNSLKTH-SQEG-R--RKALSTC
SSHIMVVVLFFVPCI--FM--YV-RP--VSN----------FPIDKYITVF----YT--V
FTPMLNPL-IYTLRNMEIKNCM-------------AK--LWSK-----------------
----------------------------M--FTKA-----------.-------------
------
>GA_x6K02T2Q125-51051555-51050611
------------------------------------------------------------
------------------------------M------------------------G----
-E----------------TN-----------------------------------N----
------------------------------------------------------------
---------------------------------------------------V-TEFVLL-
------------GLTQD-P-T-G-QKA---L-----F-VMFLL-------VY-IVTI-VG
NLLIVGTVIASPS-L-N-S-PMYFFLAFLSLMDAVYSTAILPKLLKD-LVCD-K----K-
TIS-FTAC-LVQLFV-EHLFGGAEVFLLVVMAYDRYVAICKPLHYLTVMNQQVCISLLVV
AW------------VGGFAHALVQV-LSVYKLPFCGPN---V-IDHFGCDMYPLLALV--
CT-DTY--FIGLTVVANNGAMCMVVFVL-LLFSYGIILSSLKTH-SQEG-R--RKALSTC
SSHIMVVVLFFVPCI--FM--YV-RP--VSN----------FPIDKSISVF----YT--A
ITPMLNPL-IYTLRNSEIKNSM-------------GK--LWSK-----------------
----------------------------M--ISIDRVRI-FA---Y.-------------
------
>GA_x6K02T2Q125-51034790-51033846
------------------------------------------------------------
------------------------------M------------------------G----
-E----------------RN-----------------------------------N----
------------------------------------------------------------
---------------------------------------------------V-TEFVLL-
------------GLTQD-P-A-G-QKV---L-----F-VMFLL-------IY-IVTM-VG
NLLIVLMVIASPS-L-G-S-PMYFFLACLSFLDIVYSTSISPKLIMD-LLCD-E----K-
SIS-FTAC-MSQLFI-EHLFGGTEIVILVAMAYDRYVAICKPLHYLTIMNRKVCIILLGF
SW------------VGGFTHSMIQI-LFVFNLPFCGPN---I-IDHFMCDMSPLLGLV--
CT-DTY--FIGLTLIANGGAMCIVVFIL-LIVSYGIILKSLKNY-SQEG-R--RKALSTC
SSHIMVVTLFFVPCI--FM--YA-RP--VYN----------FSSDKYITVF----YT--V
FTPMLNPL-IYTLRNSEMKNSM-------------QK--LWCT-----------------
----------------------------L--LTMDRIRL-SC---Y.-------------
------
>GA_x6K02T2Q125-51020951-51020028
------------------------------------------------------------
------------------------------M------------------------G----
-E----------------KS-----------------------------------N----
------------------------------------------------------------
---------------------------------------------------I-TEFILL-
------------GLTQD-P-A-G-RKI---L-----F-FIFLL-------IY-IVTM-VG
NLLIVVTVITSPS-L-G-S-PMYFFLASLSLLDALFSTAISPKLIVD-LFCD-Q----K-
TIS-FTAC-MSQLFI-EHLFGGVDIVILVAMAYDRYVAICKPLHYLAIMNRRVCITLLII
AW------------TGGFTHSLIQI-VFVYNLPFCGPN---V-IDHFICDMSPLLVLA--
CT-DTY--FIGLTVIANGGAMCIVIFTL-LLGSYGIILKSLKTH-SQEG-R--RKALSTC
SSHILVVILFFVPCI--FM--YA-RP--VYN----------FPIDKCITVF----YT--I
ITPMLNPL-IYTLRNSEMKTCM-------------KK--LWCK-----------------
----------------------------I--LSAD-----------.-------------
------
>GA_x6K02T2Q125-50972538-50971621
------------------------------------------------------------
------------------------------M------------------------G----
-Q----------------SY-----------------------------------N----
------------------------------------------------------------
---------------------------------------------------V-TEFIFV-
------------DLTQD-P-A-G-KKA---L-----F-VLFSL-------TY-IVTM-LG
NLLIAVTVIASPS-L-N-S-PMYFFLACLSVLDAFYCNTISPNLIIG-LLKD-K----N-
NIS-FRAC-MLQLFV-EHLFGGVEVFLLVFMAYDRYVAICKPLHYLTIMNQRVCILLLLV
AG------------VGGILHSLIQV-LTVYKLPFCGPN---V-IDHFMCDMNPLLGLA--
CT-DTY--FLGITVIANGGVICVGIFTF-LLVSYGIILNSLKTH-SQEG-R--RKALSTC
SSHIMVVVCFFAPCI--FI--YA-RP--VSN----------FSIDKYIAVF----YT--V
VSPMLNPL-IYTLRNSEMKNSI-------------KK--LWCK-----------------
----------------------------T--------------L-A.-------------
------
>GA_x6K02T2Q125-50937307-50936387
------------------------------------------------------------
------------------------------M------------------------G----
-Q----------------NH-----------------------------------N----
------------------------------------------------------------
---------------------------------------------------V-TEFIFV-
------------GLSQD-P-A-G-QKV---L-----F-VLFSL-------TY-IVTM-FG
NLLIALTVIASPS-L-N-S-PMYFFLACLSVLDALYCNTISPNLIID-LLYN-K----K-
NIS-FRAC-MLQLFV-EHLFGGVEVFLLVFMAYDRYVAICKPLHYLTIMNQRVCILLLLI
AG------------VGGILHSLIQV-LTVYKLPFCGPN---V-IDHFMCDMNQLLGLA--
CT-DTY--FLGITVMANGGVICVGIFTF-LLVSYGIILNSLKTH-SREG-R--HKALFTC
SSHIMVVVCFFAPCS--FI--YA-RP--VSN----------FPVDKYIAVF----YT--V
VSPMLNPL-IYTLRNSEMKNSI-------------KK--LWCK-----------------
----------------------------T--------------LTT.-------------
------
>GA_x6K02T2Q125-50926215-50925271
------------------------------------------------------------
------------------------------M------------------------G----
-Q----------------RS-----------------------------------N----
------------------------------------------------------------
---------------------------------------------------V-TEFILL-
------------GLTQD-H-V-G-QRA---L-----F-VMFLL-------IY-IVTI-VG
NLLIVGTVIASPS-L-G-T-PMYFFLAYLSLLDAVYSTAISPKLMVD-LLCD-R----K-
TIS-FSAC-MTQLFL-EHLLGGAEVFLLMVMAYDRYVAICKPLHYLIIMNRRVCFLLLVV
SW------------AGGLAHSVAQL-LFVYNLPFCGPN---V-IDHFICDMYPLLGLA--
CT-DTH--IIGLTVVANGGAICMLVFII-LIISYGIILRSLKTH-SQEG-R--QKALSTC
SSHIMVVVLFFVPCI--FM--YV-RP--VHN----------FPIDKSITVF----YT--I
VTPILNPL-IYALRNSEMKRSM-------------EN--LLYK-----------------
----------------------------V--FPRDKITM-SF---H.-------------
------
>GA_x6K02T2Q125-50883183-50882239
------------------------------------------------------------
------------------------------M------------------------G----
-K----------------SN-----------------------------------N----
------------------------------------------------------------
---------------------------------------------------V-TEFILL-
------------GLTQD-P-A-G-RKA---L-----F-VMFLL-------IY-IVTM-VG
NLLIVETVISSPS-L-D-S-PMYFFLASLSLMDAVYSTAFSPKLIMD-LLCN-R----R-
TIS-VSAC-IGQLFV-EHLFGGAEVFLLVFMAYDRYVAICKPLHYMTIMNRQVCILLLVA
AC------------AGGFGHSLVQV-IVVCYLPFCGPN---T-IDHFICDMYPLLGLA--
CT-DTY--LIGLTVVANGGAICMTVFIL-LLVSYGIILNSLKSH-SEEG-R--RKALSTC
SSHIIVVVLFFVPCI--FM--YV-RP--VSN----------FPIDKSLTVV----YT--V
ITPMLNPL-IYTLRNAEMKNSM-------------KK--LWCE-----------------
----------------------------R--LTMERLRM-FP---H.-------------
------
>GA_x6K02T2Q125-50861284-50860367
------------------------------------------------------------
------------------------------M------------------------E----
-Q----------------RN-----------------------------------N----
------------------------------------------------------------
---------------------------------------------------V-TEFVLL-
------------GLTQS-P-E-G-QKI---L-----F-VVFLV-------IY-VVTM-AG
NLLIVVTVVVSPS-L-D-A-PMYFFLGYLSFMDAVYSTTVTPNMIID-LLYE-K----K-
TIS-FKAC-MSQLFI-GHLFGGAEILLLVVMAYDRYVAICKPLHYLTIMNQRVCVLLLLL
AW------------FGGFLHAVVQL-LFVYNLPFCGPN---I-IDHFICDMYPLLKLA--
CT-DTY--VIGLTVVANDGAICVVIFML-LVISYGVILHSLKNL-SQEG-R--RKALSTC
GSHITVVVLFFVPCI--FM--YV-RP--PST----------LPIDKSLTVF----YT--V
VTPMLNPL-IYTLRNAEMKNAM-------------RK--LWAS-----------------
----------------------------K--GK-------------.-------------
------
>GA_x6K02T2Q125-50849945-50848998
------------------------------------------------------------
------------------------------M------------------------G----
-Q----------------RN-----------------------------------N----
------------------------------------------------------------
---------------------------------------------------V-TEFILL-
------------GLTQD-P-A-G-QKA---L-----F-VMFLL-------IY-IVTM-VG
NLLIVATVIASPS-L-G-S-PMYFFLAYLSIMDAVYSTSTSPKLIMD-LLSD-K----K-
TIS-FSAC-MGQLFI-EHLFGGAEVFLLVVMAYDRYVAICKPLHYLTIMNRQICILLLVI
AW------------VGGFVHSVIQL-AFVSTLPFCGPN---V-IDHFICDMYPLLTLA--
CS-DTY--FIGLTVVANGGAICMVILIL-LLISYVFILNSLKNY-SQEG-R--RKALSTC
SSHITVVVLFFVPCI--FI--YV-RP--VSN----------FPIDKSISVV----FT--V
ITPMLNPL-IYTLRNSEMKIAM-------------QK--LWCK-----------------
----------------------------T--ATTGRVRV-HSP--H.-------------
------
>GA_x6K02T2Q125-50805620-50804676
------------------------------------------------------------
------------------------------M------------------------E----
-N----------------RN-----------------------------------N----
------------------------------------------------------------
---------------------------------------------------V-TEFILL-
------------GLTQN-P-E-G-QKV---L-----F-VTFLL-------IY-IVTV-MG
NLLIMVTIMASQS-L-G-S-PMYFFLAYLSFIDTVYSTSIAPKMIID-LLYE-T----K-
TIS-FRAC-MTQVFI-DHLFAGAEVILLVVMAYDRYVAICKPLHYLTIMNRRVCVLMLLG
AW------------IGGFLHSLIQF-IFIYQLPFCGPN---I-IDSFVCDMYPLLKLA--
CT-NTY--LIGLCMIANGGAICTVTFLI-LLVSYGVILHSLKAH-SLEG-K--RKALYTC
ASHITVVVLFFVPCI--FL--YA-RP--TST----------FPIDKSVTVV----LT--F
ITPMLNPL-IYTLRNAEMKNAM-------------KR--LWSK-----------------
----------------------------K--SSSIVSGLYHS----.-------------
------
>GA_x6K02T2Q125-50784973-50784056
------------------------------------------------------------
------------------------------M-----------------------------
-------------------------------------------------------N----
------------------------------------------------------------
---------------------------------------------------V-TEFILM-
------------GLTQN-P-Q-L-QRI---L-----L-LMLLI-------IY-IVTV-TG
NLLIVGTIVCSQT-L-N-S-PMYFFLAFLSLIDACYSSSIIPKMLAD-LMSE-R----K-
TIS-FHGC-MIQLFV-EHFLGASEIVLLVVMAYDRYVAICRPLHYVTRMNHHNCCVLVGV
CW------------IMGFLHSFGQI-LVTLWIPFCGPN---V-MDHFCCDIFPLLQLA--
CA-DTF--LLGLLIAANGGVIPVITFTM-LLMSYAVILFSLRTH-STAG-R--KKALSTC
SSHITVVVLFFVPCI--YT--YM-RP--VTT----------FHTDKAIAVF----YT--L
VTPMLNPI-IYTVRNAEVKNAI-------------RM--ILKK-----------------
----------------------------N-----------SILDNK.-------------
------
>GA_x6K02T2Q125-50770831-50769896
------------------------------------------------------------
------------------------------M------------------------Q----
-N----------------QS-----------------------------------F----
------------------------------------------------------------
---------------------------------------------------V-TEFVFL-
------------GLSQN-P-N-L-QKL---I-----F-IICLV-------VY-IATM-GS
NMMIVVTVVCSPT-LLG-S-PMYFFLAFLSLLDASFSSAMTPKMILD-SLYK-R----K-
TIS-FEGC-MIQLFV-EHFLGGAEMILLTAMAYDRYVAICKPLHYSSIMTRKVCGTLVGV
AW------------AGGLLHSTVQI-IFTLQLPFCGPN---V-INHFMCDLFPLLELA--
CT-DTH--IFGLFVVANSGLICIIVFVL-LLVSYGFILLSLRSQ-SSEG-R--WKALSTC
GSHVAVVVLFFVPCI--FI--YA-RP--HSA----------FSFDKMVALF----YT--M
LSPLLNPI-IYTFRNKDMKNAI-------------RK--LWKK-----------------
----------------------------LVMVSDER-.----------------------
------
>GA_x6K02T2Q125-50748233-50747292
------------------------------------------------------------
------------------------------M---------------------ELHS----
-P----------------PS-----------------------------------N----
------------------------------------------------------------
---------------------------------------------------V-TEFVLL-
------------GLTQN-P-R-L-QKI---L-----F-IVFLF-------VF-LFTV-LA
NLLIVLTISFSPT-L-S-A-PMYFFLTYLSFIDAFYTSVTTPKMIID-LLYQ-R----R-
TIS-LAGC-LTQLFV-EHFLGGSEIILLIVMAYDRYVAICKPLHYMTIMRQGLCRLLVVV
AW------------IGGILHATMQI-FFMINLPFCGPN---V-IDHFMCDLFPLLKLA--
CR-DTH--KLGIIVAANSGAMCFLIFTM-LLISYIVILRSLKSH-SSEG-R--RKALSTC
GSHCTVVVLFFVPCI--FT--YM-RP--VTT----------YPVDKLVTVF----FA--I
LTPMLNPI-IYTARNTEVKNAM-------------RN--LLKR-----------------
----------------------------Q--VTYPVLK.---------------------
------
>GA_x6K02T2Q125-50741934-50741017
------------------------------------------------------------
------------------------------M------------------------E----
-N----------------AN-----------------------------------N----
------------------------------------------------------------
---------------------------------------------------V-TEFILV-
------------SITKI-P-E-L-RIL---F-----S-ALFLI-------MY-VATL-LG
NLLIIVTVTVSPN-L-R-S-PMYFFLISLSLLDVIYSSVTAPKLIVD-SLSE-N----T-
TIS-LEGC-MTQLFA-EHFFGGVEIILLIVMAYDSYVAICKPLHYTTIVSPRVCWLMVGG
AW------------VGGFAHGTIQL-LFMYQIPFCGPN---V-IDHVICDLFPLLQLA--
CM-DTH--ILALLVILNSGVMCVTIFLI-LITSYVVILCSLKSS-SSEG-R--RKALSTC
SSHFTVVVLFFVPCI--IL--YM-RP--VVT----------YPIDNAMALC----AT--I
FEPMLNPL-IYSLRNAEVKHAL-------------RK--LWMK-----------------
-------------------------------------------RGP.-------------
------
>GA_x6K02T2Q125-50727797-50726862
------------------------------------------------------------
------------------------------M------------------------Q----
-N----------------QS-----------------------------------F----
------------------------------------------------------------
---------------------------------------------------I-TEFVFL-
------------GLSQN-P-N-V-QKI---I-----F-VICLL-------VY-IATI-GG
NMMIVVTVVSTPA-LLG-S-PMYFFLAFLSLLDASFSSAMTPKMIVD-SLYE-R----K-
TIS-FEGC-MIQLFA-EHFFGGAEVIVLSAMAYDRYVAICKPLHYSSIMTLRLCGTLVGV
AW------------TGGFLHSIIQI-IFTLQLPFCGPN---I-IDHFICDLYPLLELA--
CT-DTH--IFGLLVVANSGFICIIIFTL-LLVSYGFILLSLRSH-SSEG-R--WKALSTC
GSHIAVVVLFFVPCI--FT--YA-RP--PTA----------FSFDKMVAIF----YT--M
LSPLLNPM-IYTFRNKDMKNAI-------------RK--MWTR-----------------
----------------------------LIVHSDKK-.----------------------
------
>GA_x6K02T2Q125-50696209-50695274
------------------------------------------------------------
------------------------------M------------------------Q----
-N----------------QS-----------------------------------F----
------------------------------------------------------------
---------------------------------------------------V-TEFILL-
------------GLSQN-P-N-V-ENI---L-----C-VVFLF-------IY-LATI-GG
NIMIVVTIIYSPA-LLS-S-PMYFFLIFLSLLDACTSSTVTPKMMVD-LFYE-R----K-
TIS-FECC-MTQLFA-IHFFTGIEVIILSAMAYDRYVAICKPLHYSSIMTRRLCGILVMV
SW------------TGGFLHSLIQI-IFTLQLPFCGPN---V-IDHYLCDLFPLLKLA--
CT-DTH--IFVILVFSNSGSISIIIFSI-LLVSYGVILFSLRAH-SSEG-R--RKALSTC
GSHITVVLLFFVPCF--LI--YA-RP--PSA----------FSSEKNAFVF----AT--I
ITPLLNPM-VYTFRNKEMKNAI-------------RK--MWKK-----------------
----------------------------LIVVSHDF-.----------------------
------
>GA_x6K02T2Q125-50672630-50671698
------------------------------------------------------------
------------------------------M------------------------L----
-N----------------HS-----------------------------------S----
------------------------------------------------------------
---------------------------------------------------V-TEFILL-
------------GLSQN-S-K-V-EKV---L-----F-VIFLL-------IY-LATI-GG
NMIIVVTIIYSPA-LLG-S-PMYFFLIFLSFLDACTSSTVTPKMIVD-FFYE-K----K-
TIS-FECC-MTQLFA-VHFFTGMEVIVLSAMAYDRYVAICKPLHYSSIMTRRLCGILVML
SW------------AGGFLHSIIQI-IFTLQLPFCGPN---V-IDHYMCDLFPLLKLA--
CT-DTH--IFVILVFANSGSICIIIFSI-LLVSYSVILFSLRAH-SSEG-R--RKALSTC
GSHITVVLLFFVSCI--LI--YA-RP---AA----------FSSEKNALVF----AT--I
ITPLLNPM-VYTFRNREMKNAI-------------RK--LWKR-----------------
----------------------------WKVVSGDI-.----------------------
------
>GA_x6K02T2Q125-50650037-50649102
------------------------------------------------------------
------------------------------M------------------------N----
-N----------------QS-----------------------------------C----
------------------------------------------------------------
---------------------------------------------------V-TEFIFL-
------------GLSQN-S-K-V-EKI---L-----F-FIFLL-------IY-LATI-GG
NMIIVVTIIYSPA-LLG-S-PMYFFLIFLSLLDACTSSTVTPKMIVD-FFYD-R----K-
TIS-FECC-MTQLFA-VHFFTGMEVIVLSAMAYDRYVAICKPLHYSSIMNRRLCGNLVMV
SW------------AGGFLHSIIQI-IFMLQLPFCGPN---V-IDHYMCDLFPLLKLA--
CT-DTY--IFVILVFANSGSICIIIFSI-LLVSYGVILYSLRAH-SSEG-K--FKALSTC
GSHIIVVVLFFVPCI--LT--YA-RP--ISA----------FSFEKNAVVF----TT--V
LTPLLNSV-VYTFRNKEMKNAI-------------RK--MWKK-----------------
----------------------------LIAVSDKH-.----------------------
------
>GA_x6K02T2Q125-50623664-50622729
------------------------------------------------------------
------------------------------M------------------------L----
-N----------------QS-----------------------------------F----
------------------------------------------------------------
---------------------------------------------------V-TEFILL-
------------GLSQN-P-K-V-EKI---L-----F-VLFFL-------VY-LATI-GG
NIVIVVTILFSPA-LFG-S-PMYFFLSFLSFLDACISSVITPKMIVD-FFYE-T----K-
TIS-FECC-MVQLFA-VHFFTGVEVIVLSAMAYDRYVAICKPLHYSSIMNQRLCVILVGI
AW------------AGGFLHSITQI-IFTLQLPFCGPN---V-IEHFICDLFPLLKLA--
CT-NTH--IFVILVFANSGSICIIIFSL-LLVSYGVILFSLRSH-SSEG-W--SKALSTC
GSHITVVLLFFVPCI--LI--YA-RN--TSA----------FSFEKNVFIF----AD--V
LTPLLNPM-VYTFRNKEMKNAI-------------KK--IWRR-----------------
----------------------------LFNISDKH-.----------------------
------
>GA_x6K02T2Q125-50604368-50603433
------------------------------------------------------------
------------------------------M------------------------Q----
-N----------------QS-----------------------------------F----
------------------------------------------------------------
---------------------------------------------------V-TEFILL-
------------GLSQN-P-K-V-EKI---L-----F-VVFLL-------VY-IATI-GG
NMIIVVTIIYSPA-LLS-S-PMYFFLIFLSFLDACTSSTVTPKMIVD-FFYE-R----K-
TIS-FECC-ITQLFT-SHFFAGVEVIILTSMAYDRYVAICKPLHYSSIMTRRLCGTLVMV
AW------------TGGFLHSITQV-IFTLQLPFCGPN---F-IDHFICDLFPLLQLA--
CT-DTH--IFVILVFANSGSFCIIIFSL-LIVSYGVILFSLRGH-SSEG-R--RKALSTC
GSHITVMILFFVPCM--LI--YA-RP--SSA----------FSFEKNTLIF----AS--V
LTPLFNPM-VYTFRNKEMKNAI-------------RK--MCRK-----------------
----------------------------LLVDSDNF-.----------------------
------
>GA_x6K02T2Q125-50591144-50590209
------------------------------------------------------------
------------------------------M------------------------Q----
-N----------------QS-----------------------------------L----
------------------------------------------------------------
---------------------------------------------------V-NEFILL-
------------GLSQN-T-K-V-EKI---L-----F-LLFLL-------IY-LATI-GG
NMIIVATIIYSPA-LLG-S-PMYFFLVFLSLLDACTSTVVTPKMIVG-FFYE-R----K-
IIS-FEGC-MTQLFA-IHFFTAVEVIVLSAMAYDRYVAICKPLHYLSIMSKRVCGVLVGI
AW------------AGGFLHSIIQI-VFTLQLPFCGPN---V-IDHYMCDLFPLLKLA--
CT-DTQ--IFVILVFANSGSICIIIFSL-LLVSYGVILFSLRAH-SSEG-R--YKALSTC
GSHITVVVLFFVPCI--LI--YA-RP--SSP----------FSFEKNTLIF----AN--V
LTPLLNPM-VYTFRNKEMKSAI-------------RK--MWKR-----------------
----------------------------LVVVSDKY-.----------------------
------
>GA_x6K02T2Q125-50579531-50578596
------------------------------------------------------------
------------------------------M------------------------E----
-N----------------QS-----------------------------------I----
------------------------------------------------------------
---------------------------------------------------V-NEFILL-
------------GLSQN-P-K-I-ENI---L-----F-VVFLL-------VY-LATI-GG
NMMIIATIIYSPA-LLG-S-PMYFFLIFLSLLDTCTSTVVTPKLILD-FFYE-R----K-
TIS-FEGC-MTQLFA-FHFFTGAEVIVLAAMAYDRYVAICKPLHYSSIMTWRVCGVLLGV
AW------------TGGFLHSIIQI-IFTLQLPFCGPN---V-IDNYICDLFPLLKLA--
CT-DTH--IFVFLVFANSGSICIIIFSL-LLVSYGVILFSLRGH-SSEG-R--LKALSTC
GSHITVVVLFFVPCI--LI--YA-RT--TSP----------FPYEKYVAIF----VN--V
ITPLLNPM-VYTFRNKEMKNAI-------------RK--MCRR-----------------
----------------------------SKVVSDNY-.----------------------
------
>GA_x6K02T2Q125-50555603-50554668
------------------------------------------------------------
------------------------------M------------------------Q----
-N----------------QS-----------------------------------F----
------------------------------------------------------------
---------------------------------------------------V-TEFILL-
------------GLSQN-L-Y-V-EKI---L-----F-VLFLL-------IY-LATI-GG
NMIIVVTIIYSPA-LLG-S-PMYFFLIFLSLLDALTSSTVTPKIIVD-CFYE-R----K-
TIS-FECC-MTQLFT-VHFFTGAEVIVLASMAYDRYVAICKPLHYSSIMTRRLCGILVVV
SW------------AGGFLHSIIQI-IFTLQLPFCGPN---V-IDHYMCDLFPLLKLA--
CT-DTH--IYVLLIFANSGAICIIIFSL-LLVSYGIILFSLRAH-SSEG-R--RKALSTC
GSHIIVVLLCFVPCL--LI--YA-RP--TSA----------FSFEKNMLIF----IN--V
LTPLLNPM-VYTFRNKEMKNAI-------------GK--MWKR-----------------
----------------------------LIVVSDKF-.----------------------
------
>GA_x6K02T2Q125-50536041-50535106
------------------------------------------------------------
------------------------------M------------------------Q----
-N----------------QS-----------------------------------F----
------------------------------------------------------------
---------------------------------------------------V-TEFIIL-
------------GLSQN-P-I-V-EKI---L-----F-FVLLL-------VY-LATI-GG
NIIIVVTIMYSPA-LLG-S-PMYFFLAFLSFLDLCVSSTVTPKMIVD-FFYE-K----K-
TIS-FGCC-MMQLFS-VHFFSGTEMIVLAAMAYDRYVAICKPLHYFSILTRRLCSILVAI
SW------------AGGFLHSIIQV-IFTLQLPLCGPN---V-IDHYTCDLFPLLKLA--
CT-DTH--IFVLLVFANSGAICIIIFSL-LLVSYGVILFSLRAH-SSEG-R--RKALSTC
GAHVTVVVLFLVPCI--LI--YA-RD--TSA----------FSFEKHTLLF----VN--V
LTPLLNPT-VYTFRNKEMINAI-------------RK--MCKR-----------------
----------------------------LKMIFVRF-.----------------------
------
>GA_x6K02T2Q125-50504545-50503631
------------------------------------------------------------
------------------------------M------------------------Q----
-N----------------QS-----------------------------------F----
------------------------------------------------------------
---------------------------------------------------V-TEFILL-
------------GLSQN-L-N-V-EKM---L-----F-VLFLF-------IY-IATI-GG
NMMIVVTIIYSPA-LLG-S-PMYFFLAFLSFLDACTSSTVTPKIIVD-CFYE-R----K-
TIS-FECC-MTQLFT-VHFFTGAEVIVLASMAYDRYVAICKPLHYSSIMTQRLCGILVVV
SW------------AGGFLHSIIQI-IFTLQLPLCGPN---V-IDHYMCDLFPLLKLA--
CT-DTH--IYVLLIFANSGAICIIIFSL-LIVSYGVILFSLRAQ-SSEG-R--RKALSTC
GSHITVVLLFFVPCI--LI--YA-RP--TSA----------FSFEKNMLIF----VN--V
LTPLLNPM-VYTFRNKEMINAI-------------KK--IWKR-----------------
-----------------------------------F-.----------------------
------
>GA_x6K02T2Q125-50494588-50493653
------------------------------------------------------------
------------------------------M------------------------Q----
-N----------------QS-----------------------------------S----
------------------------------------------------------------
---------------------------------------------------V-TEFIIL-
------------GLSQN-P-K-I-EKI---L-----F-VVFLL-------VY-MATV-GG
NMIIVVTIIYSPA-LLS-S-PMYFFLAFLSFLDACVSSTVTPKMVVD-FLHE-K----K-
TIS-FGCC-MTQLFS-VHFFSGAEMIVLAAMAYDRYVAICKPLHYSSILTRRLCSILVAI
SW------------AGGFLHAIVQV-IFTLQLPLCGPN---V-IDHYMCDLFPLLKLA--
CT-DTH--IFVLLVFANSGAICIIIFSL-LLVSYGVILFSLRAH-SSEG-R--RKALSTC
GAHVTVVVLFLVPCI--LI--YA-RD--TSA----------FSYEKDTLIF----VN--V
LTPLLNPM-VYTFRNKEMINAI-------------RK--MWKR-----------------
----------------------------LIVIFVRY-.----------------------
------
>GA_x6K02T2Q125-50482823-50481885
------------------------------------------------------------
------------------------------M------------------------Q----
-N----------------QT-----------------------------------I----
------------------------------------------------------------
---------------------------------------------------V-TEFVLL-
------------GLSQN-P-K-V-EKL---L-----F-VIFLL-------LY-LATI-GG
NMTIVVTIASSPV-LLG-S-PMYFFLAFLSLLDACVSSIVTPKMIID-LFYK-R----K-
TIS-FECC-MTQVFS-VHFFSAVEVIILAAMAYDRYVAICKPLHYSSIMNRRLCGILVGI
AF------------AGGFLHSIIQI-IFTLQLPFCGPN---F-IDHFICDLFPLLKLA--
CT-DTH--IFVILVFANSGSICIIIFSF-LLVSYVVILFSLRTH-SSEG-R--RKALSTC
GSHITVVVLFFVPCI--LI--YA-RP--TSP----------FSLEKNVFIF----AD--V
LTPLLNPV-VYTFRNKEMKNAI-------------RK--MWRS-----------------
----------------------------LLVAPDILK.----------------------
------
>GA_x6K02T2Q125-50468705-50467770
------------------------------------------------------------
------------------------------M------------------------H----
-N----------------QS-----------------------------------Y----
------------------------------------------------------------
---------------------------------------------------V-NEFILL-
------------GLSQN-P-Q-I-EKI---S-----F-FIFLL-------VY-LATL-VG
NMIIVVTIVYSPA-LLG-S-PMYFFLAFLSFLDACVSSVVTPKMIAD-MTYE-R----K-
IIS-FECC-MTQVFA-VHFLTAVEVIVLAAMAYDRYVAICKPLHYSFIMNRRLCGTLVGV
AW------------AGGFLHSIIQI-AFTLKLPFCGPN---V-IDHFICDLFPLLKLA--
CT-DIH--IFIILVFANSGSICIIIFSF-LLISYGVILFSLRAH-SSEG-R--RKALSTC
GSHITVVVFFFVPCI--LI--YA-RP--TSA----------FSFEKNVFVF----TD--V
LTPLLNPM-VYTFRNKEMINAI-------------GK--MRKR-----------------
----------------------------LIMVPDKY-.----------------------
------
>GA_x6K02T2Q125-50452032-50451097
------------------------------------------------------------
------------------------------M------------------------Q----
-N----------------QT-----------------------------------L----
------------------------------------------------------------
---------------------------------------------------V-TEFLLL-
------------GLSQN-P-K-V-QKI---V-----F-VVFLF-------IY-IATV-GG
NMIIVVTIICSRA-LLG-S-PMYFFLACLSFLDACISSVITPKVTVD-LLYE-K----R-
TIS-FEGC-MAQVFA-VHFFTGVEVIVLISMAYDRYVAICKPLYYSSIMNRRLCGILMGM
AW------------TGGFLHSTIQI-IFILCLPFCGPN---V-IDHFLCDLFPLLKLA--
CT-DTY--IFVILVFANSGSFCIIIFSL-LLISYGVILFSLRTH-STEG-R--RKALSTC
GSHITVVVLFFVPCI--II--YA-RP--TSA----------FFSEKNMFLF----AT--I
LTPLLNPM-IYTFRNKEMKNAI-------------RK--IWKK-----------------
----------------------------LILDYGIS-.----------------------
------
>GA_x6K02T2Q125-50437014-50437949
------------------------------------------------------------
------------------------------M------------------------P----
-N----------------QT-----------------------------------I----
------------------------------------------------------------
---------------------------------------------------V-TEFILL-
------------GLSEN-P-T-V-QKI---V-----F-VVFSF-------VY-MATI-GG
NIIIAVTILCTPA-LLG-S-PMYFFLAFLSFLDACITSVITPKMIVD-SVNE-S----K-
TIS-FEGC-MTQIFA-EHFFAAVEVIVLISMAYDRYVAICKPLHYSSIMNWRLCGTLVGI
AW------------AGGFLHSIIQI-IFTLQLPFCGPN---V-IDHFMCDLFPLLELA--
CT-NTY--VYGLLVFANSGSICIIIFSM-LLISYGVILFSLRSH-SSEG-R--WKALSTC
GSHIAVVVSFFVPCI--FI--YA-RS--TSA----------SSFEKKVAVF----DG--I
MTPLLNPL-IYTFRNKEMKNAI-------------RK--MWNR-----------------
----------------------------FRMVSDKF-.----------------------
------
>GA_x6K02T2Q125-50409367-50408432
------------------------------------------------------------
------------------------------M------------------------Q----
-N----------------QS-----------------------------------F----
------------------------------------------------------------
---------------------------------------------------V-TEFIFL-
------------GLSQN-P-K-V-QKI---V-----F-IVFLF-------VY-IATV-GG
NMIIVVTIVCSPA-LID-C-PMYFFLAFLSLLDACFSSVITPKMVVD-SLYE-K----K-
TIS-FEGC-MMQLFA-EHFLAAVEVIVLTAMAYDRYVAICKPLHYSSIMNWRLCGTLMGI
AW------------TGGFLHSIIQI-IFTLQLPFCGPN---V-IDHFMCDLFPLLELA--
CT-DTH--IFGLLVVANSGSICIIIFSI-LLVSYGVILFSLKAH-SSEG-R--WKALSTC
GSHIAVVVLFFVPCI--FI--YA-RP--PSA----------FSFDKMVAIF----YT--I
LTPLLNPV-IYTFRNKDMKNAM-------------KK--VWKR-----------------
----------------------------LAVVSDGK-.----------------------
------
>GA_x6K02T2Q125-50386882-50385950
------------------------------------------------------------
------------------------------M------------------------W----
-L----------------NN-----------------------------------N----
------------------------------------------------------------
---------------------------------------------------V-TEFILL-
------------GLTQD-P-F-R-KKI---L-----F-VVFLL-------FY-MGTL-LG
NLLIIATIKTSQT-L-G-S-PMYFFLFYLSLSDTCFSTTIAPRTIVD-SLLN-E----A-
SIS-FTEC-IIQVFT-FHFFGCLEIFILILMAVDRYVAICKPLHYMTIMSRRVCGVLVAI
AW------------VGSCVHSLVQI-FLALSLPFCGPN---E-IDHYFCDLQPLLKLA--
CS-DTY--LINLLLVSNSGAICTVSFLM-LIVSYVIILRSLRNH-SAEG-R--RKALSTC
ISHIIVVILFFGPCI--FI--YT-RP--ATT----------FPMDKMIAIF----YS--I
GTPLLNPL-IYTLRNAEVKNAM-------------KK--LW-R-----------------
----------------------------KKVVSDDRK.----------------------
------
>GA_x6K02T2Q125-50372411-50371485
------------------------------------------------------------
------------------------------M------------------------G----
-Y-----------------G-----------------------------------N----
------------------------------------------------------------
---------------------------------------------------L-TEFILL-
------------GLFHN-E-D-V-KAI---C-----A-VLFLL-------CY-LAIL-CG
NLVVLLTIKGSQL-S-E-Q-PMYFFLSYLSFMDVCFTSTVAPKFIIG-LLVQ-C----N-
TIS-YNGC-IAQMFY-AHFFGATEIFILVVMAYDRYVAICRPLYYMITMSRQVCYILVIG
SV------------FGAFIHSLVHV-LVIIRLPFCGSN---E-IDHYFCDIFPLLKLA--
CT-DTR--LLVIVIITTTGVMSILTFVA-LVISYIIILSILRTR-SSES-R--RKALSTC
GSHITVVFMFFLPLI--FT--YV-PM--GDS----------VGDDKVFALF----YT--M
IAPLFNPL-IYTLRNTDMKNAM-------------RK--VWCQ-----------------
----------------------------DKLFEGK.------------------------
------
>GA_x6K02T2Q125-50322618-50323547
------------------------------------------------------------
------------------------------M------------------------E----
-I----------------KN-----------------------------------N----
------------------------------------------------------------
---------------------------------------------------V-TEFVLL-
------------GLTQN-P-Q-L-QKI---L-----F-VVFLV-------IY-VFSV-AG
NLLILITITNSQL-L-G-Y-PMYYFLAYLSFIDACYSSVNTPKLLAD-TFHK-R----K-
SIK-FNGC-MTQVFA-EHFIGGTEVILLTVMAYDRYVAICKPLHYATIMNRRLCNILVGV
SW------------VGGFLHGGIQI-LFIIELPFCGPN---V-IDHFMCDLNPLLDLA--
CI-DTH--ILGLFVAANSGFICLLNFLL-LLVSYLVILNSLRTH-SAEG-R--RKALSTC
VSHITVVVLFFVPCI--FV--YM-RP--AAT----------LPIDKAVALF----YT--M
ITPMLNPL-IYTLRNAQMKNAI-------------WK--LFSV-----------------
----------------------------K--VQSDDK.----------------------
------
>GA_x6K02T2Q125-50304328-50305251
------------------------------------------------------------
------------------------------M------------------------Q----
-Q----------------NS-----------------------------------T----
------------------------------------------------------------
---------------------------------------------------V-TEFILL-
------------GLTQD-P-L-K-QKM---V-----F-IIFLV-------FY-MGTV-VG
NTLIIVTIKFSRT-L-G-G-PMYFFLFYLSFADSCFSTSTAPRLIVD-ALSK-K----N-
IIS-YNEC-MTQVFA-LHLFGCMEVFVLIFMAVDRYVAICKPLHYPVIMRRQVCVILIIV
AW------------IGSFLHSTTQI-VLALRLPFCGPN---L-IDHYCCDLQPLLELA--
CM-DTH--MINLLLVFNSGAICSSSFLI-FIISYFVILYSLRNH-SAEG-R--KKALSTC
TSHIIVVVLSFGPCI--FI--YA-RP--PTT----------FSMDKMVTVF----FT--I
GSPFLNPI-IYTLRNAEVKNAM-------------KK--LW-H-----------------
----------------------------VKIMTE--.-----------------------
------
>GA_x6K02T2Q125-50290367-50291296
------------------------------------------------------------
------------------------------M------------------------E----
-I----------------KN-----------------------------------N----
------------------------------------------------------------
---------------------------------------------------V-TEFVLL-
------------GLTQN-L-H-L-QKI---V-----F-VVFLV-------IY-VFSV-VG
NLLIVITITNSQL-L-G-Y-PMYYFLAYLSFIDACYSSVNTPKVIAD-SLHK-R----K-
SIK-FNGC-MTQVFA-EHFIGGTEVILLTVMAYDRYVAICKPLHYATIMNRQLCNILVGV
SW------------VGGFLHGGIQI-LFIIGLPFCGPN---V-IDHFMCDLNPLLDLA--
CI-DTH--ILGLFVAANSGFICLLNFLL-LLVSYLVILNSLRSH-SAEG-R--RKALSTC
VSHITVVVLFFVPCI--FV--YM-RP--VAT----------LPIDKAVTLF----YT--M
ITPMLNPL-IYTLRNAQMKNAI-------------WK--LFSV-----------------
----------------------------K--VQSDDK.----------------------
------
>GA_x6K02T2Q125-50268830-50269753
------------------------------------------------------------
------------------------------M------------------------Q----
-Q----------------NS-----------------------------------T----
------------------------------------------------------------
---------------------------------------------------V-TEFILL-
------------GLTQD-P-L-K-QKM---V-----F-IIFLV-------FY-LGTV-VG
NTLIIVTIKFSRT-L-G-S-PMYFFLFYLSFSDSCFSTSTAPRLIVD-ALSK-K----N-
IIS-YNEC-MTQVFA-LHLFGCMDVFILIFMAVDRYVAICKPLRYSVIMRRQVCVILIIV
AW------------IGSFLHSTTQI-VLALRLPFCGPN---L-IDHYCCDLQPLLKLA--
CM-DTY--MINLLLVFNSGAICSSSFVI-LIISYFVILHSLRNH-SAEG-R--KKALSTC
TSHIIVVILSFVPCI--FI--YA-RP--PTT----------FPMDKMVTVF----YT--I
GTPFLNPI-IYTLRNAEVKNAM-------------KK--LW-H-----------------
----------------------------VKFIMK--.-----------------------
------
>GA_x6K02T2Q125-50243231-50242221
------------------------------------------------------------
------------------------------M------------------------E----
-N----------------HK-----------------------------------N----
------------------------------------------------------------
---------------------------------------------------I-TEFIFM-
------------GLWEN-R-Q-I-ELL---F-----F-FLFLL-------CY-LAVL-MG
NSVIFLTITCSHL-I-E-Q-PMYYFLCHLSLMDLCYPSTVIPRLIRD-LAAT-R----K-
NIS-YNEC-MTQLFT-AHLLAGVEIFILVSMALDRYVAIVKPLHYMVIMSRKRCDMLIVT
AW------------ILGFWHSIALL-LMVLSLPFCGPN---H-INHYFCDIKPLLKLV--
CK-DVH--VVSILAIVNSGMVLFAIFIV-LLASYILILYSLRTR-SSAG-K--WKVLSTC
SSHIMVVVLFFGPCI--YT--YV-LP--AGS----------ENKDKEISVF----YT--V
IAPILNPV-IYTLRNSEMKSAM-------------HK--VWSR-----------------
-------------------------------LSNLGLKYVKPSCNSALMFLGQLLSNRSQ
KVQTI.
>GA_x6K02T2Q125-50231574-50230642
------------------------------------------------------------
------------------------------M------------------------Q----
-L----------------NI-----------------------------------N----
------------------------------------------------------------
---------------------------------------------------V-TEVILL-
------------GLTQD-P-S-R-KNI---V-----F-AIFLL-------FY-MGTL-LG
NLLIIVTVKTSQA-L-G-S-PMYFFLFYLSLSDTCFSTTVAPRTIVD-SLQK-E----A-
SIS-FTEC-IIQIFT-FHFFGCLEIFILILMAVDRYVAICKPLHYMTIMSRRVCGVLVAI
AW------------MGSCVHSLVQI-FLALSLPFCGPN---V-IDHYFCDLQPLLKLA--
CS-DTY--LINLLLVSNSGAICTVSFLV-LMFSYVIILHSLRNH-SAEG-R--RKALSTC
ISHIIVVILFFGPCI--FI--YT-RP--ATT----------FPMDKMISIF----YS--I
GTPLLNPL-IYTLRNAEVKNAM-------------KK--LW-R-----------------
----------------------------KKIVSDDKK.----------------------
------
>GA_x6K02T2Q125-50221692-50220766
------------------------------------------------------------
------------------------------M------------------------G----
-F-----------------G-----------------------------------N----
------------------------------------------------------------
---------------------------------------------------L-TEFIFL-
------------GLFHN-E-N-V-KEM---C-----A-VLFLL-------CY-LAIL-CG
NLVVLITIRGSHL-S-E-Q-PMYYFLTYLSFMDVCFTSTVAPKLIID-LFVQ-C----N-
TIS-YNGC-IAQMFY-AHFFGATEIFILVAMAYDRYVAICRPLYYMITMSRQVCYMLVIA
SA------------IGAFIHSLVHV-FIIIRLPFCGTN---E-IDHYFCDIFPLLKLA--
CT-DTR--LMVIVIITTTGVLSILTFLA-LVISYIIILSILRTR-SSEG-R--RKALSTC
GSHITVVFMFFLPLI--FT--YV-PV--GDS----------VGDDKVFALF----YT--M
IAPLFNPL-IYTLRNTDMKNAM-------------RK--VWCQ-----------------
----------------------------DKLFEGK.------------------------
------
>GA_x6K02T2Q125-50202854-50201910
------------------------------------------------------------
------------------------------M------------------------E----
-N----------------HK-----------------------------------N----
------------------------------------------------------------
---------------------------------------------------V-TEFIFM-
------------GLWQN-R-Q-I-ELL---F-----F-FLFLL-------CY-LAVL-MG
NSVILLTITCSHL-I-E-Q-PMYYFLCHLSLMDLCYTSTVIPRLIRD-LAAT-R----K-
NIS-YNEC-MTQLFT-AHLLAGVEIFILVSMALDRYVAIVKPLHYMVIMSRKRCDMLIVT
AW------------ILGFWHSIALL-LMVLSLPFCGPN---H-INHYLCDIKPLLKLV--
CK-DLH--VVSILTIANSGMVVVAIFIV-LLVSYILILYSLRTR-SSAG-K--RKALSTC
SSHIMVVVLFFGPCI--YT--YV-LP--VGS----------ENKDKEISVF----YT--V
IAPMLNPL-IYTLRNSEMKSAM-------------HK--VWSR-----------------
-------------------------------LS--------------------LRVEVSE
RI--L.
>GA_x6K02T2Q125-50181139-50180195
------------------------------------------------------------
------------------------------M------------------------E----
-N----------------HK-----------------------------------N----
------------------------------------------------------------
---------------------------------------------------V-TEFIFM-
------------GLWQN-R-Q-I-ELL---F-----F-LLFLL-------CY-LAIL-MG
NSVILFTITCSHL-I-E-Q-PMYYFLCHLSLMDLCYTSTVIPRLIRD-LATT-R----K-
NIS-YNEC-MTQLFT-SHLLAGVEIFILVSMALDRYVAIVKPLHYMVIMSRKRCDMLIVT
AW------------ILGFWHSIALL-LMVLSLPFCGPN---H-INHYLCDIKPLLKLV--
CK-DVH--VVSILAIANSGMVLFAIFIV-LLASYILILYSLRTR-SSAG-K--RKALSTC
SSHIMVVVLFFGPCI--YI--YI-LP--AGS----------ENKDKEISVF----YT--V
IAPMLNPL-IYTLRNSEMKSAM-------------HK--VWSR-----------------
-------------------------------LS--------------------LRVEVSE
RI--L.
>GA_x6K02T2Q125-50163514-50162588
------------------------------------------------------------
------------------------------M------------------------Q----
-L----------------NI-----------------------------------N----
------------------------------------------------------------
---------------------------------------------------V-TEFILL-
------------GLTQD-P-S-R-KNI---V-----F-AIFLF-------FY-MGTL-LG
NFLIIVTIKTSPA-L-G-S-PMYFFLFYLSLSDTCFSTTVAPRTIVD-SLLK-E----A-
SIS-FNEC-IIQVFT-FHLFGSLEIFILILMAVDRYVAICKPLHYMTIMNRQVCGMLVAT
VC------------VGSCIHSSVQI-ILALSLPFCGPN---E-IDHYFCDLQPLLKLA--
CS-DTY--VINLLLVSNSGTLCTVSFLM-LMVSYIIILYSLRNH-SAEG-R--RKALFTC
VSHIIVVILFFVPCI--FI--YT-RP--ATT----------FPMDKMISVF----YT--I
CTPFLNPL-IYTLRNAEVKNAM-------------RK--LW-S-----------------
----------------------------KKISDDI.------------------------
------
>GA_x6K02T2Q125-50079044-50079964
------------------------------------------------------------
------------------------------M------------------------M----
-N----------------KN-----------------------------------N----
------------------------------------------------------------
---------------------------------------------------V-TEFILL-
------------GVTRD-P-E-L-RKI---L-----S-VLFLI-------MY-MATV-FG
NLLIVVTITRSPS-L-R-S-PMYFFLLSLSLMDVTYSSVIAPKLIMD-SLSE-R----T-
IVS-FERC-MTQLFA-EHFFGGVGIILLIVMAYDRYVAICKPLHYVKMMTPRVCCLMVGG
AW------------VGGSMHATIQL-LFMYQIPFCSSN---I-IDHFMCDLFPLLKLA--
CM-DTH--ILGLLVILNSGVMCVSIFLI-LIASYMVILCSLKSY-SSEG-R--RKALSTC
SSHFAVVVLFFVPCI--FL--YM-RP--VVT----------FPIDKAMAVS----FT--I
VEPMLNPL-IYTLRNTEVKYAI-------------KN--MCRK-----------------
------------------------------------------QGSH.-------------
------
>GA_x6K02T2Q125-50046879-50047784
------------------------------------------------------------
------------------------------M-----------------------------
-------------------------------------------------------N----
------------------------------------------------------------
---------------------------------------------------V-TEFILM-
------------GLTQN-P-Q-L-QRI---L-----F-FVLLI-------TY-IITV-TG
NLLIVGTIVCSQS-L-N-S-PMYFFLTFLSLIDACYSSCTIPKMLVD-LLSE-T----K-
TIS-FNGC-ILQLFV-EHFLGASEIVLLVVMAYDRYVAICRPLHYASRMNHHMCCLLVGI
CW------------IVGFLHSFGQI-LVTLWIPSCGPN---I-LDHFFCDIFPLLQLA--
CT-DTF--LLGLLVACNGGVIPVITFTM-LLMSYAVILYSLRTH-STAG-R--KKALSTC
GSHITVVVLFFVPCI--FM--YM-RP--VAT----------FPMDKAIAVF----YI--I
ITPLLNPV-IYTVRNAEVKSAI-------------RM--LLKR-----------------
----------------------------M-----------HL----.-------------
------
>GA_x6K02T2Q125-50012960-50013871
------------------------------------------------------------
------------------------------M------------------------Y----
------------------NH-----------------------------------T----
------------------------------------------------------------
---------------------------------------------------M-TEFILF-
------------GLTQD-P-E-Q-QKA---I-----F-GVFLI-------LY-LMTL-MG
NFLIMVTIKMSQT-L-G-S-PMYFFLFYLSFADACFSTTTAPRLIAD-ALLQ-K----K-
IIT-YNEC-MTQVFA-VHFFGCMEIFVLILMAFDRYVAICKPLRYTAIMSQHICGVLVIL
AW------------IGSCIHSSAQI-FLALRLPFCGPN---V-IDHYFCDLQPLLKLA--
CM-DTY--VINLLVVSNSGAICTVSFIV-LLISYIVILYSLRSH-SAEG-R--RKALSTC
TSHIIVVILFFGPCI--FI--YT-WP--PTT----------FPIDKMVSLF----YT--I
GTPVLNPL-IYTLRNAEVKHAM-------------KK--LW-G-----------------
----------------------------NKV-----.-----------------------
------
>GA_x6K02T2Q125-49974190-49975125
------------------------------------------------------------
------------------------------M------------------------E----
-C----------------KR-----------------------------------N----
------------------------------------------------------------
---------------------------------------------------I-SEFLLM-
------------GLSSK-R-N-I-EVF---C-----F-LFFSF-------CY-LAIL-CG
NLLILISIRCSSL-F-N-Q-PMYYFLSHLSSMDIFYTSCVTPKLIGD-LLVR-R----K-
TIS-YTNC-MLQVFA-MHFFGMIEILILTAMAFDRCVAICKPLHYMVIMSRSRCHILIWA
SW------------VGGAAHSLSQF-CLLICLPFCGPN---E-IDHYYCDIFPLLKVA--
CT-DTT--ITGVLVVANSGLIALVTFVV-LFGSYVVILFTLRNY-SAEG-R--HKALSTC
ASHITVVILFFGPSI--FA--YL-RP--PTT----------FPEDKIFALF----YT--I
IAPMFNPL-IYTLRNTEMKKAM-------------KK--VWCQ-----------------
-----------------------------NMFSEE--KHS.-------------------
------
>GA_x6K02T2Q125-49948903-49949814
------------------------------------------------------------
------------------------------M------------------------H----
------------------NY-----------------------------------S----
------------------------------------------------------------
---------------------------------------------------V-TEFILF-
------------GLTQD-P-E-K-QKA---I-----F-GVFLI-------LY-LMTL-IG
NFLIVMTIKMSQT-L-G-S-PMYFFLFYLSFADACFSTTTAPRLIID-ALSQ-K----K-
IIT-YNEC-MTQVFA-AHFFGCMEIFVLILMAIDRYVAICKPLRYTTIMSQRICGILVIL
AW------------VGSCIHSSAQI-FLALRLPFCGPN---V-IDHYFCDLQPLLKLA--
CM-DTY--VINLLVVSNSGAICMVSFTL-LLISYIFILYSLRNH-SVEG-R--RKALSTC
TSHFIVVVIFFGPCI--FI--YT-RP--PTT----------FPIDKMVSVF----YT--I
GTPLLNPL-IYTLRNAEVKIAM-------------KK--LW-C-----------------
----------------------------GKV-----.-----------------------
------
>GA_x6K02T2Q125-49934557-49933640
------------------------------------------------------------
------------------------------M------------------------E----
-C----------------QR-----------------------------------N----
------------------------------------------------------------
---------------------------------------------------I-SEFLLM-
------------GLSSK-Q-N-T-EVF---C-----F-MFFLF-------CY-FTIL-SW
NLLILFSIRCSSL-F-N-Q-PMYYFLSHLASMDICYTSCVTPKLIGD-LLAE-R----K-
TIS-YTDC-MLQVFA-MHFFGMIETLILTVMAFDRCVAICKPLHYMVIMSRNRCHVFIWA
SW------------VGGVAHSFPQV-MMLVCLPFCGPN---E-IDHYFCDVFPLLKIA--
CT-DTY--IIGVLMVANSGMVASVIFVL-LFGSYVVILFTLRNY-SAEG-R--RKALSTC
GSHISVVILFFGSTI--FA--YL-RP--PTT----------FPEDKIFALF----YT--I
IAPMFNPL-IYTLRNKEMKTAI-------------KK--VWCQ-----------------
-----------------------------MSF--------.-------------------
------
>GA_x6K02T2Q125-49911636-49910701
------------------------------------------------------------
------------------------------M------------------------E----
-C----------------KR-----------------------------------N----
------------------------------------------------------------
---------------------------------------------------V-SEFLLM-
------------GLSSK-Q-N-T-EVF---C-----F-IFFLF-------CY-FTIL-SW
NLLILFSIRCSSL-F-N-Q-PMYYFLSHLASMDICYTSCVTPKLIGD-LLAE-R----K-
TIS-YTNC-MLQVFA-MHFFGMIEILILTVMAFDRCVAICKPLYYMVIMSRNRCHVFIWA
SW------------VGGVAHSFPQV-MMLVCLPFCGPN---E-IDHYYCDVFPLLKVA--
CT-DTY--IIGVLMVANSGMVAFVIFVL-LFGSYVVILFTLRNY-SAEG-R--RKALSTC
GSHISVVILFFGPSI--FV--YL-RP--PTT----------FPEDKIFALF----YT--I
IAPMFNPL-IYTLRNTEMKSAI-------------KK--VWCQ-----------------
-----------------------------VTFLGE--KHN.-------------------
------
>GA_x6K02T2Q125-49900552-49899623
------------------------------------------------------------
------------------------------M------------------------G----
-N----------------------------------------------------------
------------------------------------------------------------
---------------------------------------------------V-TVFILL-
------------GLSDN-Q-N-I-EVL---C-----F-VLFLF-------CY-IAIW-MG
NVLIMVSITCTQL-M-D-Q-PMYFFLHYLSLCDLCYTSTVTPKLLTD-LLAE-R----K-
IIS-YNNC-MTQLFV-LHFLGAIEIFILTAMAYDRYVAICRPLHYTVIMSRQRCNEILAA
CC------------TGGFVHSASQS-LLIACLSFCHHN---E-IDHYFCDVYPLLKLA--
CT-DTH--RIGLFVIVDSGLIALVTFVV-LMVSYFLIAYTISVY-PAES-R--SKALSTC
SSHITIVVLFFVPVF--FI--YI-RP--NIT----------FPEDKVFALF----YT--I
IAPMFNPL-IYTLRNIEMKRAI-------------KK--MWYH-----------------
-----------------------------QIPSYKKQIP.--------------------
------
>GA_x6K02T2Q125-49890854-49889931
------------------------------------------------------------
------------------------------M------------------------E----
-S----------------TN-----------------------------------N----
------------------------------------------------------------
---------------------------------------------------I-TEFILL-
------------GLSQN-K-K-I-KAL---C-----F-LMFLF-------CY-IAIL-GG
NMIILISITCSQL-I-E-Q-PMYFFLNYLALSDLCYTSTVTPKFLTD-LLVE-R----N-
KIS-YTSC-MAQLFT-MHFFGGIEILILTVMAYDRYVAICKPLHYSIIMSRGRCHAMVTA
CC------------AGAFIHSFLQS-LLAISLPFCGHN---E-MDHYFCDIYPLLTLS--
CT-NTH--RVGLLVVANSGMMGLVTFVV-LMWSYSFILYTIRAY-PAES-R--SKALSTC
SSHVTVVIFFFVPVL--FI--YI-RP--ATT----------YPEDKVFALF----YT--I
LAPMFNPL-IYTLRNTEMKNAL-------------RK--VWCH-----------------
-----------------------------KLFFI.-------------------------
------
>GA_x6K02T2Q125-49870417-49871388
------------------------------------------------------------
------------------------------M------------------------D----
-Y----------------RT-----------------------------------N----
------------------------------------------------------------
---------------------------------------------------I-TEFILL-
------------GLSQT-K-E-I-EVI---C-----F-VLFLL-------CY-IAIL-FG
NLLIMISVTWSHL-I-N-Q-PMYFFLSYLALSDLCYTSTVTPKLIIN-LVTT-K----K-
SIS-YNGC-MTQLFT-MHFFGGIEVFILTGMAYDRYVAICKPLHYTILMSRQKCDAVIAA
SC------------AGGFLHSFGQF-LLAVFLPYCGPN---E-IDHYFCDVYPLLKLA--
CT-DTR--KIGFLVIANSGLMGLVTFVV-LLISYGVILYTVRSY-SAEN-R--RKALSTC
SSHITVVVLFFAPLL--FI--YI-RP--ATT----------LPEDKVFALF----YT--I
IAPMLNPL-IYTLRNKEMKNAI-------------KR--L-CY-----------------
-----------------------------LMSGSEGNRLKGVTVFHHHTVS.--------
------
>GA_x6K02T2Q125-49829472-49828534
------------------------------------------------Q-----------
------------------------LRD---------------RGNQ----T-N-------
------------------------------------------------------------
------------------------------------------------------------
---------------------------------------------------S-VIFILL-
------------GFSEY-P-D-L-QVP---L-----F-FVFLI-------IY-TITV-LG
NLGMIGIIRINTK-L-RST-PMYFFLSHLSFVDFCYSTVVTPKLLEN-LIIE-D----R-
TIS-FSGC-IIQFFF-ACTFVVTETYMLAVMAYDRFVAVCNPLLYTVAMSPKLCSILVGA
SY------------SWGLICSLTLT-YFLLRLSFQGIN---I-INNFVCEHAAIVAVS--
CS-DPY--ISQEIIFVSASFNEISSLII-ILTSYVFIFITVMKMSSIGG-R--SKAFSTC
ASHLTAIIIFHGTIL--FL--YC-VP--NTK-S-S------WLMVKVASVF----YT--V
FIPMLNPL-IYSLRNKDVKESV------------RK---LVT------------------
----------K------------------------------SL-----------.-----
------
>GA_x6K02T2Q125-49824309-49825256
------------------------------------------------M-----------
-------------------------QH---------------QVNQ----S-T-------
------------------------------------------------------------
------------------------------------------------------------
---------------------------------------------------G-VVFVFV-
------------GFSEY-P-N-L-QVP---L-----F-LIFLI-------IY-TITV-LE
NLGMILVIRINAK-L-H-T-PMYFFLSHLSIVDLCYTTVIAPKLLDL-LITE-D----R-
SMS-LKGC-IIQFYF-GCACVVTQNFMLAVMAYDRFVAICNPLLYTVAMSQKLCALLVTG
TY------------LWGGLCATTLT-YFLLALSYCRSS---I-INHFCCEYSAIISAA--
CS-DSS--ISQIACLLICMFNEICSLLI-IIVSYVVIFTTVIKIPTKGA-L--QKALSTC
APHLTAISFCHGIIL--LL--YC-VL--KSK-S-S------LLLVKIVTVF----YS--M
VIPMLNPL-IYSLRNKDVKETV------------RK---LIH------------------
----------M------------------------------KI------LSQSL.-----
------
>GA_x6K02T2Q125-49808415-49807477
------------------------------------------------H-----------
-------------------------SI---------------YENQ----S-S-------
------------------------------------------------------------
------------------------------------------------------------
---------------------------------------------------T-VTFILV-
------------GFSEY-P-D-I-QLP---L-----F-LLFLT-------IY-TVTA-LG
NLGMIAIIRLSPK-L-H-T-PMYFFLSHLSFVDFCYSTVVTPKLLEN-LIVE-D----R-
KIS-FTGC-VMQFFF-ACIFVVTETFMLAVMAYDRFVAVCNPLLYTVAMSQKLCWSLVAG
SY------------SWGIICSFVFI-RFMLTLVFCGTK---F-INNFVCEHDAIVAVS--
CS-DPY--ISQKVIFIFATFNELSSLMI-ILTSYVFIVITVMKMPTTGG-R--YKVFSTC
ASHLTTITIFHSIII--CL--YC-VP--TTK-S-S------WLLVKVASVF----YT--V
VIPMLNPL-IYSLRNKDVKDAV------------KK---LMC------------------
----------S------------------------------SL------S---S.-----
------
>GA_x6K02T2Q125-49796506-49795568
------------------------------------------------Y-----------
-------------------------SI---------------QENQ----S-S-------
------------------------------------------------------------
------------------------------------------------------------
---------------------------------------------------T-VTFILV-
------------GFSEY-P-D-I-QLP---L-----F-LLFLT-------IY-TVTV-LG
NLGMIAIIRLSPK-L-H-T-PMYFFLSHLSFVDFCYSTVVTPKLLEN-LIVE-D----R-
RIS-FTGC-VMQFFF-VCIFVVTETFMLAVMAYDRFVAVCNPLLYTVAMSQKLCWSLVAG
SY------------SWGIICSFVFI-HFMLTLVFCGTK---F-INNFVCEHDAIVAVS--
CS-DPF--ISQKVIFIFATFNELSSLMI-ILTSYVFIVITVMKMPTTGG-R--YKVFSTC
ASHLTTITIFHSIII--CL--YC-VP--TTK-S-S------WLLVMVASVF----YT--V
VIPMLNPL-IYSLRNKDVKDAV------------KK---LMC------------------
----------S------------------------------SL------S---S.-----
------
>GA_x6K02T2Q125-49759783-49758845
------------------------------------------------M-----------
-------------------------------------------INQ----S-S-------
------------------------------------------------------------
------------------------------------------------------------
---------------------------------------------------V-TTFILV-
------------GFSEY-P-H-L-QPP---L-----F-LMVMT-------IY-TVTL-VG
NVGIILVRRINPK-L-H-T-PMYFFLSHLSFLDLCYSSVVPPKLLEI-LIVE-H----R-
TIS-LKGC-MTQFFF-GCACVIIEMFMLAVMAYDRFVAVCKPLLYTVAMSHKFCALLVAG
SY------------MWGGLGAAIIT-YTLVQLSYCEPG---I-IDHFSCEYSAIVSVS--
CS-DPS--FSQMVCLVISMLNEVSSLLI-TMTSYVFLIVTIIKMPSKGG-L--RKAFSTC
TSHLTAISIFHGTIL--LL--YC-IP--NAK-S-S------KLVVKVATVL----YT--V
LIPMLNPL-IYSLRNKDVKETV------------KR---LIS------------------
----------S------------------------------KL------HSQTI.-----
------
>GA_x6K02T2Q125-49709783-49708833
------------------------------------------------M-----------
------------------------AYE---------------VMNQ----T-S-------
------------------------------------------------------------
------------------------------------------------------------
---------------------------------------------------A-TTFILV-
------------GFSEY-P-Q-L-QIP---L-----F-LLFLT-------IY-SVTL-MG
NLGILVVIKGNPK-L-H-T-PMYFFLSHLSFLDICYSSVFTPKLLQI-LIME-D----R-
TIS-FIGC-MIQFFF-ICTFVITEMFMLAVMAYDRFVAVCNPLLYTVVMPFQFCALLVAG
TY------------MIGGLCAVILI-YTLLQLSYCEYG---I-INHFGCEYSAVISVS--
CS-DSS--FSQLACLVISIFSESSSVLI-TLASYVFIVVTIIKMPSKGG-L--RKAFSTC
TSHLTAISIFHGIIL--LL--YC-VP--NSN-S-S------RLFVKVATAL----YT--V
MIPMLNPL-IYSLRNKDVKDTV------------RR---LIS------------------
----------S------------------------------KL------HSHLT.-----
------
>GA_x6K02T2Q125-49669483-49670421
------------------------------------------------M-----------
-------------------------------------------INQ----S-S-------
------------------------------------------------------------
------------------------------------------------------------
---------------------------------------------------V-TTFILV-
------------GFSEY-P-H-L-QPP---L-----F-LMIMT-------IY-TVTL-VG
NVGIILVRRINPK-L-H-T-PMYFFLSHLSFLDICYSSVFTPKLLEI-LIVE-H----R-
TIS-LNGC-MTQFFF-GCACVITEMFMLAVMAYDRFVAVCNPLLYTVAMSHQLCALLVAG
SY------------MWGGLCAVIIT-YTLVELSYCEPG---I-IDHFGCEYSAIVSVS--
CS-DPS--FSQMVCLVISILSEGSSLLI-TMASYVFIVVTIIKMPSKDG-L--RKAFSTC
TSHLTAISIFHGIIL--LL--YC-IP--NAK-S-S------KLLVKVATVL----YT--V
LIPMLNPL-IYSLRNKDVKETV------------KR---LIS------------------
----------S------------------------------KL------HSQTI.-----
------
>GA_x6K02T2Q125-49641892-49640942
------------------------------------------------M-----------
------------------------AYE---------------VVNQ----S-S-------
------------------------------------------------------------
------------------------------------------------------------
---------------------------------------------------A-TTFILV-
------------GFSEY-P-Q-L-QIP---L-----F-LLFLT-------IY-SVTL-MG
NLGILVVIKVNPK-L-H-T-PMYFFLSHLSFLDICYSSVFTPKLLQI-LIME-D----R-
TIS-FIGC-MIQFFF-ICTFVITEMFMLAVMAYDRFVAVCNPLLYTVVMPIQFCALLVAG
TY------------MIGGLCTLIIL-YTLLQLCYFEYG---I-INHFGCEYSAVISVS--
CS-DSS--FSQLICLVISIASEFSSVLI-TLASYVFIVVTIIKMPSKGG-L--RKAFSTC
TSHLTAITIFHGILL--LL--YC-IP--NSN-S-S------RLFVKVATAL----YT--I
MIPMLNPL-IYSLRNKDVKDTV------------RR---LIS------------------
----------S------------------------------KL------HSHLT.-----
------
>GA_x6K02T2Q125-49616865-49615915
------------------------------------------------M-----------
------------------------AYE---------------VMNQ----T-S-------
------------------------------------------------------------
------------------------------------------------------------
---------------------------------------------------A-TTFILV-
------------GFSEY-P-Q-L-QKP---L-----F-LLFLA-------IY-SVTL-VG
NLGILVVIKVNPK-L-H-T-PMYFFLSHLSFLDICYSSVFTPKLLQI-LIME-D----R-
TVS-FKAC-MVQFFF-ICTFVITEMFMLAVMAYDRFVAVCNPLLYTVVMPFQFCALLVAG
TY------------MIGGLCTVILL-YTLLQLSYCEYG---I-INHFGCEYSAVISVS--
CS-DSS--FSQLTSLVIAIVSESSSVLI-TLASYVFIVVTIIKMPSKGG-L--RKAFSTC
TSHLTAISIFHGIIL--LL--YC-VP--NSN-S-S------RLFVKVATAL----YT--I
MIPMLNPL-IYSLRNKDVKDTV------------RR---LIS------------------
----------S------------------------------KL------HSHLT.-----
------
>GA_x6K02T2Q125-49593880-49592930
------------------------------------------------M-----------
------------------------MLD---------------LGNE----S-S-------
------------------------------------------------------------
------------------------------------------------------------
---------------------------------------------------V-TMFILS-
------------GFSEY-P-H-L-HAP---L-----F-LLFFM-------IY-TVTL-IG
NLGIIVVRKVNPK-L-H-T-PMYFFLSHLSFLDICYSSVFTPKLLEI-LIVE-D----R-
TIS-FKGC-MTQFFF-ICAFVITEMFMLAVMAYDRFVAVCNPLLYTVSMSPKLCAFLVAG
TY------------MWGVLCSLTIT-YSLLQLSYCGPN---I-INHFGCEYSAILSLS--
CS-DPT--FSQVVCLTISIFNETCSLLI-ILASYVFIVVTIIKMPSKGG-L--QKAFSTC
SSHLTAISIFHGIIL--LL--YC-VP--NSK-N-S------WLVVKVATVL----FT--V
MIPMLNPL-IYSLRNKDVKGTV------------SR---LMH------------------
----------L------------------------------KL------QAHST.-----
------
>GA_x6K02T2Q125-49585842-49584862
------------------------------------------------M-----------
--------------NSVVSSNRSQVWN---------------EGNR----S-M-------
------------------------------------------------------------
------------------------------------------------------------
---------------------------------------------------V-ASFILL-
------------AFSEF-P-N-L-QLP---L-----F-LVFLI-------MY-MVTV-LE
NLGMIFIIRMNPK-L-H-T-PMYFFLSHLSFVDFCYTSVIAPKLLDL-LIVE-D----K-
SIS-FEGC-MAQYFL-GCTFVIIEMFMLAVMAYDRFVAVCNPLLYTVAMSHELCSLLVVI
TY------------IWAGIFSSTLT-YILLQLSYCGPN---V-IDHFCCEYSALLSVS--
CS-DTS--FSQMACLVISMFNEACCLLI-IITSYVFIVVTVIKIPTKGA-F--RKAFSTC
ASHLTAIGVCHGIVL--LL--YC-VL--KSK-S-S------LFLVKVATVF----HS--M
VIPMLNPL-IYSLRNKDVKETV------------RK---LIY------------------
----------L------------------------------KC------IFHSI.-----
------
>GA_x6K02T2Q125-49563265-49562315
------------------------------------------------M-----------
------------------------VPL---------------EINV----S-V-------
------------------------------------------------------------
------------------------------------------------------------
---------------------------------------------------E-INFVLL-
------------GFTDY-P-N-L-QIP---L-----F-LIFLF-------MY-IITV-VG
NLGMTVLINIDHK-F-H-T-PMYFFLSHLSFVDFCYSTIITPKLLEN-LVLA-D----K-
TIL-YFSC-MLQYFL-SCVALVSESYLLAVMAYDRFVAICNPLLYTVAMSPRLCILLVTG
SY------------IWSTFETLILL-CYALQLKFSRFN---V-INHFFCEYTALIVVS--
SS-DIH--IPSLLLFCFATFNEVSTLLI-ILTSYVLIFVTVLKIKSASG-R--RKAFSTC
ASHLTAITIFHGTIL--SL--YC-VP--NSK-N-S------RNAVKVASVF----YA--V
VNPLLNPL-IYSLRNKDVKEVF------------QK---LVS------------------
----------T------------------------------SL------KFQLH.-----
------
>GA_x6K02T2Q125-49542541-49541597
------------------------------------------------M-----------
------------------------VPM---------------ERNV----S-V-------
------------------------------------------------------------
------------------------------------------------------------
---------------------------------------------------E-IIFSLL-
------------GFTDY-P-E-L-QIP---L-----F-LIFLF-------MY-VITV-VG
NLGMIALININPK-F-H-T-PMYFFLSHLSFVDFCYSTIITPKLLEN-LVLA-D----K-
TIL-YFSC-MFQYFL-SCVAVVSESYLLAVMAYDRFVAICNPLLYTVAMSPRLCILLVTG
SY------------IWSIFAPLILL-CYALQLKFSRFN---V-INHFFCEYTALIAVS--
SS-DIH--IPSLLLFCFATFNEVSTLLI-ILTSYVFIFVTVLKIKSASG-R--RKAFSTC
ASHLTAITIFHGTIL--SL--YC-IP--NSK-N-S------RQVVKVASVF----YT--V
VNPMLNPL-IYSLRNKDVKDAF------------QK---LVS------------------
----------T--------------------------------------KIPLQ.-----
------
>GA_x6K02T2Q125-49527073-49526132
------------------------------------------------M-----------
------------------------TLS---------------DGN-----H-S-------
------------------------------------------------------------
------------------------------------------------------------
---------------------------------------------------G-AVFTLL-
------------GFSDY-P-E-L-TIP---L-----F-LIFLT-------IY-SITV-VG
NIGMIVIIRINPK-L-H-I-PMYFFLSHLSFVDFCYSSIVAPKMLVN-LVTM-N----R-
GIS-FVGC-LVQFFF-FCTFVVTESFLLGVMAYDRFVAIRNPLLYTVAMSQRLCAMLVLG
SY------------AWGVVCSLILT-CSALNLSFYGFN---M-INHFFCEFSSLLSLS--
RS-DTS--VSQLLLFVFATFNEISTLLI-ILLSYVLIVVTILKMKSASG-R--RKAFSTC
ASHLTAITIFHGTIL--FL--YC-VP--NSK-N-S------RHTVKVASVF----YT--V
VIPMLNPL-IYSLRNKDVKDTV------------KK---IIG------------------
----------T------------------------------KVY-----S---S.-----
------
>GA_x6K02T2Q125-49516664-49517629
------------------------------------------------M-----------
------------------------LLT---------------YGN-----N-S-------
------------------------------------------------------------
------------------------------------------------------------
---------------------------------------------------G-AMFILL-
------------SFSDY-P-E-I-EMP---L-----F-LVFLA-------IY-SITV-VG
NIGMIVIIRINPK-L-H-T-PMYFFLSHLSFVDFCYSSVIAPKMLVN-LFIK-D----R-
AIS-FLEC-IVQYFF-FAIFVVTETILLVVMAYDRFVAICRPLLYTVAMSQKLCISLVVG
SY------------AWGLICSLTMT-CSIIQLSFVGIN---T-IDHFFCEFSSLLVLS--
CS-DTH--VNQILLFSLSTVNALSTLLI-ILLSYMFILVTILKMQSSRG-R--QKAFYTC
ASHLTTITIFYGTIL--FL--YS-VP--NSK-N-S------QLTFKVASLF----YT--L
VIPMLNPL-IYSLRNKDVKDTI------------RQ---IMK------------------
----------I------------------------------KFIALPHLSSKVR.-----
------
>GA_x6K02T2Q125-49498697-49497765
------------------------------------------------------------
----------------------------------------MSVENS----T-V-------
------------------------------------------------------------
------------------------------------------------------------
---------------------------------------------------K-TEFYLL-
------------GFSDH-P-E-L-QSL---L-----F-AVFFS-------IY-SITL-MG
NIGMILLITVSPN-L-H-I-PMYFFLCMLSFIDACYSSVIAPKLLVD-LISD-K----K-
VIS-YNGC-ATQLYF-FCSLVDTESFLLAAMAYDRYIAICNPLLYTVIMSKRVCIQLAFG
AF------------LGGTMSSIIHT-TNTFQLSFC-SK---V-INHFFCDVSPLFSLS--
CF-DTY--THDIILVVFASLVEALSLLT-VLLSYMYIIVAICKIGSAEG-R--KKGFSTC
ASHLAVITIYHGTLI--FI--YL-RP--STG-H-S------MNIDKMTSVF----YT--L
IIPMLNPL-IYSLRNKDVKFAF------------RK---IIS------------------
----------K--------------------------------------KLF---T.---
------
>GA_x6K02T2Q125-49480812-49481753
------------------------------------------------------------
----------------------------------------MSVENS----T-V-------
------------------------------------------------------------
------------------------------------------------------------
---------------------------------------------------K-TEFYLL-
------------GFSDH-P-E-L-QSL---L-----F-AVFFS-------IY-SITL-MG
NIGMIVLITVSPN-L-H-I-PMYFFLWMLSFIDACSSSVIAPKLLVD-LISD-K----K-
VIS-YNGC-ATQFYF-CCSLVDTESFLLAAMAYDRYIAICNPLLYTVIMSKRVCTQLAFE
AF------------LGGTMSSIIHT-TNTFQLSFC-SK---E-INHFFCDMTPLFSLS--
CF-DTY--THDIILVFFASLVEAVCLLA-VLLSYMYIIVAILKTGSAEG-R--KKGFSTC
ASHLAVITIYHGTLI--FI--YL-RP--STG-H-S------MDIDKMTSVF----YT--L
IIPMLNPL-IYSLRNKDVKFAF------------RK---IIS------------------
----------K--------------------------------------KLFFLVI.---
------
>GA_x6K02T2Q125-49458388-49457432
------------------------------------------------M-----------
------------------------ILS---------------EKN-----N-S-------
------------------------------------------------------------
------------------------------------------------------------
---------------------------------------------------G-IIFTLL-
------------GFSDY-P-D-L-KVP---L-----F-LVFLV-------IY-SITV-VG
NIGMILVIRINPQ-L-H-S-PMYFFLSHLSFVDFCYSSIIAPKMLVN-LVAK-D----I-
TIS-FVEC-IVQYFL-FCVFVVTEAFLLVVMAYDRFVAICNPLLYTVAMSQKLCITLVVG
SY------------AWGFTCSLTLT-CSTVQLSFHGVN---R-IDHFFCELSSLLALS--
SS-DTL--ISQLLLFVFATFNAVSTLLL-ILLSYLFIVVTVLKMRSASG-R--RKAFSTC
ASHLAAITIFHGTIL--FL--FC-VP--NSK-N-S------RLTVKVGSVF----YT--V
VIPMLNPI-IYSLRNKDVQDTI------------RK---IMT------------------
----------L------------------------------ISCVKNDRH---N.-----
------
>GA_x6K02T2Q125-49446395-49445457
------------------------------------------------M-----------
--------------------------D---------------EENC----S-T-------
------------------------------------------------------------
------------------------------------------------------------
---------------------------------------------------V-AQFILL-
------------GFSDV-P-E-L-RGV---L-----S-LLFLL-------IY-GVTA-LA
NLGMTALIQVSSQ-L-H-T-PMYFFLSHLSFVDFCYSSVIVPKMLAN-IFNK-D----K-
AIS-FLAC-MVQFYL-FCTCVVTEVFLLAVMAYDRFVAICNPLLYTATMSSNLRMILVSG
CY------------LCASMCSLIHL-CLALEIPSFKSN---V-INHFFCDLPPLLSLA--
CS-DVT--VNKVLLFVVATFNESFSIVV-IFTSYLFILITILRMRSVEG-R--RKAFSTC
ASHLTVIIVFHGTIL--SI--YC-SS--TSD-N-S------GDADKVATVF----YT--V
VIPMLNPL-IYSLRNKDVKGAL------------RK---VVN------------------
----------S------------------------------KIY--------SQ.-----
------
>GA_x6K02T2Q125-49433499-49432537
------------------------------------------------M-----------
--------------------------E---------------EVNC----T-F-------
------------------------------------------------------------
------------------------------------------------------------
---------------------------------------------------M-AEFILL-
------------GFSDV-P-E-L-AIF---L-----F-LVFLV-------IY-GVTV-IA
NLGMTVLIQVSSQ-L-H-T-PMYFFLSHLSFVDFCYASIIVPKMFTD-IINQ-D----Q-
VIS-YLEC-MLQFYL-FCTFAITEVFLLAVMAYDRFVAICNPLLYTVIMSPKLRLVLVSC
CY------------LYASVCSLIHL-CLALEITSFKSN---V-INHFFCDLPPLLSLA--
CS-DVS--TNEFFLFIIVNFNEILTIVI-IFTSYLFILITILKMRSAEG-R--RKAFSTC
ASHLTVIMVFHGTIL--FI--YC-QP--NSG-N-S------LDVDKVTTVF----YT--V
IIPMLNPL-IYSLRNKDVKEAL------------RK---MLG------------------
----------S------------------------------KKNSLLDFFFFCF.-----
------
>GA_x6K02T2Q125-49426894-49425950
------------------------------------------------M-----------
------------------------ILT---------------DINL----T-S-------
------------------------------------------------------------
------------------------------------------------------------
---------------------------------------------------E-VTFALL-
------------GFSDY-P-E-L-QVP---L-----F-LLFLA-------IY-SFSV-VG
NIGMMIIIKINPK-L-H-T-PMYFFLSHLSFADFCYSSIIAPKMLVN-LVVE-D----R-
TIS-FLGC-IMQFFF-FCTFVVTELILFAVMAYDRFVAVCNPLLYTVVMSQRLCALLVLG
SY------------AWGVVCSLTLT-CSALNLYFRGFN---T-INHFFCELSSLIALS--
CS-DSH--LTQLLLFIVATFNEISTLLI-ILTSYLFIVVTALKMHSSSG-H--RKVFSTC
ASHMTAITIFHGTIL--FL--YC-VP--NSK-N-S------RHTVKVASLF----YT--V
VIPMLNPL-IYSLRNKDVKDTV------------SK---LMN------------------
----------V------------------------------RKF-----S---Q.-----
------
>GA_x6K02T2Q125-49403456-49402524
------------------------------------------------------------
----------------------------------------MSVENS----T-V-------
------------------------------------------------------------
------------------------------------------------------------
---------------------------------------------------K-TEFYLL-
------------GFSDH-P-E-L-QSL---L-----F-AVFFF-------IY-SITL-MG
NIGMILLITVSPN-L-H-I-PMYFFLCMLSFIDACYSSVIAPKLLED-LISD-K----K-
VIS-YNGC-ATQLYF-FCSLVDTESFLLAAMAYDRYIAICNPLLYTVIMSKRVCTHLAFG
AF------------LGGTMSSIIHT-TNTFQLSFC-SK---V-INHFFCDISPLFSLS--
CT-DTY--THDIILVVFASLVEAVSLLA-VLLSYMYIIVAILKTGSAEG-R--KKGFSTC
ASHLTVVTIYHGTLI--FI--YL-RP--STG-H-S------MDIDKMTSVF----YT--L
IIPMLNPL-IYSLRNKDVKFAF------------RK---IMS------------------
----------K--------------------------------------KSF---S.---
------
>GA_x6K02T2Q125-49395950-49396882
------------------------------------------------M-----------
--------------------------E---------------VGNC----S-A-------
------------------------------------------------------------
------------------------------------------------------------
-----------------------------------------------------TEFLLL-
------------GITNN-P-V-I-KVI---L-----F-TTFLI-------VY-LIIL-IE
NLGMIILIRMNSQ-L-H-T-PMYFFLSHLSFSDICYSTAVGPKMLVG-LIFK-N----N-
SIP-FIDC-AVQFFI-FCIFTDAECVLLAVMAFDRYKAISNPLMYAVDMSRVVCYQLLAV
VY------------LVGMVDALTHT-TLTFHLCFCQSK---E-INHFFCDVPPLLLLS--
CS-DTE--VNELVIFTLFGFIELSTISG-VLVSYCYIISSVLKIRSAEG-R--FKAFSTC
TSHLTVVAIFQGTML--FM--YF-RP--SSA-Y-S------LDQDKMTSLF----YT--L
VIPMLNPL-IYSLRNKDVKASV------------KR---SL-------------------
-----------------------------------------------QSRISF-.-----
------
>GA_x6K02T2Q125-49372426-49373358
------------------------------------------------M-----------
--------------------------E---------------VGNC----S-A-------
------------------------------------------------------------
------------------------------------------------------------
-----------------------------------------------------TEFLFL-
------------GITNN-P-V-I-KVI---L-----F-TTFLI-------VY-LIIL-IE
NLGMIILIRMDHQ-L-H-I-PMYFFLSHLSFSDVCYSSAVGPKMLLD-LLAKSS----N-
SIT-FLGC-VLQFFI-FCIFTDVECMLLAMMAFDRYKAISNPLLYAVDMSSKVCYQLLAV
VY------------TVAIVDAVVHT-TLTFRLCFCGSK---E-INHFFCDLPPLYMLS--
CS-DIQ--VNELALFTVFGFIELSTISG-VLVSYCYIILSVLKIRSAEG-R--FKAFSTC
TSHLTAVAIFQGTML--FM--YF-RP--SSS-Y-S------LDQDKMTSLF----YT--L
VIPVLNPL-IYSLRNKDVKEAL------------QK----L-------------------
-----------------------------------------------KTKTWF-.-----
------
>GA_x6K02T2Q125-49358694-49359620
------------------------------------------------M-----------
--------------------------D---------------RGNC----S-S-------
------------------------------------------------------------
------------------------------------------------------------
---------------------------------------------------V-DEFIFL-
------------GITNN-P-V-K-KVA---L-----F-TTFLV-------VY-LITL-LA
NLGIIILIRMNTQ-L-H-T-PMYFFLSNLSFCDFCYSTAIGPKMLVD-LLAA-E----K-
SIP-FFGC-AVQFLI-FCVFADSECLLLAVMAFDRYQAISNPLLYTVNMSSMVCFMLMTG
VY------------LVATTDGLIHT-ILAFRLCFCGSN---E-INHFFCDLPPLYLLS--
CS-EIQ--VNELALFTVFGFIELSTISG-VLVSYCYIILSVLKIRSAEG-R--FKAFSTC
TSHLTTVAIFQGTML--FM--YF-RP--SSS-Y-S------LDQDKMTSLF----YT--L
VIPMLNPL-IYSLRNKDVKEAL------------QR----L-------------------
-----------------------------------------------KMKM---.-----
------
>GA_x6K02T2Q125-49334566-49335510
------------------------------------------------------------
------------------------------------------------------------
-------------------M---------------------------------NHE---E
LESINNVS--------T-------------------------------------------
---------------------------------------------------V-IQFVLI-
------------GFSDL-P-N-L-QGF---L-----F-AVFSV-------VY-IIIL-IG
NFLIIIIISTDQA-L-Q-K-PMYFFLANFSSLEICYVSVTVPRILFN-IGTQ-N----R-
SIS-LMSC-ATQLCF-FLVFGTTECLLLAVMSYDRYVAICNPLHYPLVMNPTKCTQLAAV
SW------------LGGIPVQIGQT-CQIFSMNFCNSY---K-INHFFCDIPPILTLA--
CG-NTS--VHELSVYVVVMVVAAFPFIL-VLTSYSKIIATILRLPTAKG-R--GKAFSTC
SSHLLVVLLFYGSAT--VT--YL-RP--KSM-H-S------PGTDKLLSLF----YT--I
VTPMFNPL-IYSLRNKEVIAAL------------RK---LI-------------------
----LK-------K-.--------------------------------------------
------
>GA_x6K02T2Q125-49311440-49312384
------------------------------------------------------------
------------------------------------------------------------
-------------------M---------------------------------KHD---E
IEAEVNIS--------T-------------------------------------------
---------------------------------------------------V-IQFVLL-
------------GFSAL-P-N-L-QGI---L-----S-ALFSI-------IY-MIIL-TG
NCLIILITRLDHT-L-H-K-PMYFFLANFSSLEICYVSVTVPRILFN-IWTQ-D----R-
NIS-VLAC-AVQMCF-FLMLGTDECFLLAVMSYDRYVAICNPLHYPLIMNSKKCTQLAAG
SW------------LSGIPIQIGQT-CWIFSMHFCDSN---E-IDHFFCDIPPILKLA--
CG-DTS--VHELSVYVVVMVVAAFPFIL-VLTSYSKIIATILRLPTAKG-R--AKAFSTC
SSHLLVVVLFYGSGT--IT--YL-RP--KST-H-S------PGIDKLLSLF----YT--I
VTPMFNPL-IYSLRNKEVVVAL------------RK---LI-------------------
----LQ-------K-.--------------------------------------------
------
>GA_x6K02T2Q125-49303473-49304405
------------------------------------------------M-----------
--------------------------E---------------GENC----S-S-------
------------------------------------------------------------
------------------------------------------------------------
---------------------------------------------------F-TEFILM-
------------GITNN-S-E-V-KVV---L-----F-TIFLL-------VY-LINL-IG
NLGMILLIKVDPQ-L-Q-T-PMYFFLSNLSFCDLCYSTAVGPKMLMD-IFGN-D----K-
SIQ-FFGC-ALQFFI-SCTFVDSECILLAVMAFDRYQAISNPLLYTTNMSNRLCSLLVAG
VY------------FVGVADSLIHT-TLTFHLCFCGSN---E-IDHFFCDIPPILLLS--
CS-DTQ--VNELAIFTIFGFIELSTISG-VLVSYCYIISSVLKISSAGG-R--FKAFSTC
ASHLTAVAIFQGTVL--FM--YF-RP--SSS-Y-S------LDQDKMSSLF----YI--L
VIPMLNPL-IYSLRNKDVKEAL------------KN----L-------------------
-----------------------------------------------KNKRCC-.-----
------
>GA_x6K02T2Q125-49283184-49284128
------------------------------------------------------------
------------------------------------------------------------
------------------------------------------------------------
---------------------------------------------MEFTSGN--------
-----------------------------------------------YT-LV-TEFILL-
------------GFPTR-P-E-L-QII---L-----F-LVFLT-------LY-GMIL-IG
NIGLMLLIRMDPH-L-Q-T-PMYFFLSNLSFVDLCYSSVIVPNMLVN-FLSA-K----K-
SIS-YLGC-ALQFYF-FCTFADTESFILAAMAYDRYVAICNPLLYTVAMSRSLCIWLIVL
SY------------VGGNMSSLVHT-SFAFILKYCDKN---I-INHFFCDLPPLLKLS--
CT-DTS--INEWLLSTYGSSVEIICFFI-IIISYFFILLSVLKIRSTSG-R--KKTFSTC
ASHLTSVAIYQGTLL--FI--YS-RP--SSL-Y-S------PNTDKIISVF----YT--I
IIPVLNPL-IYSLRNKDVKDAA------------KK---ALR------------------
----------S---KI----------------------QSP.------------------
------
>GA_x6K02T2Q125-49257818-49256883
------------------------------------------------M-----------
--------------------------D---------------KENC----S-S-------
------------------------------------------------------------
------------------------------------------------------------
---------------------------------------------------L-PELLLL-
------------EITNN-P-D-M-KVL---I-----L-TVFLA-------IN-LIVL-II
NIGMIIFIKMNPQ-L-Q-T-PMYFFLSHLFFSDLSYSSAIGSKMLID-IFSK-Y----K-
TIP-LLFV-PFDSFF-VCIFIDVECVLPAVMAFDQYKAISHPVIYAIDMSNRVCYQFLAG
VY------------LVGMTDALIHR-TLTFCLCFCESH---E-INHFFCDIPPILLLS--
CL-NTQ--FNELMIFTIFGFIQLSTISE-VLVSYCSIILSVLKIHSAKG-R--FKAFSTC
TLHLTAVAIFQGTLL--FT--YF-QP--STS-Y-S------LDQDKMTSLF----YT--L
MIPMLNPL-IYSLRYKDVKETL------------QN----L-------------------
-----------------------------------------------ENKRWCK.-----
------
>GA_x6K02T2Q125-49250025-49250960
------------------------------------------------M-----------
--------------------------D---------------EGNC----S-S-------
------------------------------------------------------------
------------------------------------------------------------
---------------------------------------------------I-TEFILL-
------------GITDD-P-S-M-KVV---L-----F-ISFLI-------IY-LIIL-VA
NIGIIVLIRIDPQ-L-H-T-PMYFFLSHLSFSDLCYSTAVGPKMLVD-LLAK-H----K-
SLS-FLGC-ALQFFF-TCVFIDVECVLLAVMAFDRYKAISNPLMYVVDMSSRFCYQLLAG
VY------------VLAMIDTLMQT-IITFGLCFCRSN---E-INHFFCDLPPILLLS--
CS-DIY--VNELALFVFSGFVELCTISG-LLVSYSYIIASVLKISCDEG-R--FKAFSTC
ASHLTAVAIFQGTLL--FM--YF-RP--SSS-Y-S------LDQDKTTSLF----YT--L
VIPMLNPL-IYSLRNKDVKEAL------------YK----L-------------------
-----------------------------------------------RNKRSFK.-----
------
>GA_x6K02T2Q125-49242149-49241214
------------------------------------------------M-----------
--------------------------D---------------KGNC----S-T-------
------------------------------------------------------------
------------------------------------------------------------
---------------------------------------------------L-TEFLLL-
------------GITSN-P-E-V-KVF---L-----F-TMFLV-------VY-LTNL-LT
NLGMIILIRMDPQ-L-H-T-PMYFFLSHLSFSDLCYSTAVGPKMLVD-LLSK-N----T-
SIP-FLGC-AMQFFT-FCIFIDAECVLLAVMAFDRYKAISNPLLYAVDMSRKVCFQLLTG
VY------------SVALADALIHT-TLTFHLCFCGSN---E-INHFFCDIPPVLVLS--
CS-DTQ--VNVLVIFTVFGFIELSTISG-VLISYCYIISSVLKISSAAG-R--LKAFSTC
TSHLTAVAIFQGTML--FM--YF-RP--SSS-Y-S------LDQDKVTSLF----YT--L
VIPMLNPL-IYSLRNKDVKEAL------------QR----I-------------------
-----------------------------------------------RSKMCLK.-----
------
>GA_x6K02T2Q125-49215724-49214792
------------------------------------------------M-----------
--------------------------D---------------KENC----S-S-------
------------------------------------------------------------
------------------------------------------------------------
---------------------------------------------------L-PEFFLL-
------------GISSK-Y-G-V-KVV---L-----F-VVFLL-------VY-LTTL-LE
NIGMIALIRMDPQ-L-H-T-PMYFFLSHLSFSDLCYSTAVGPRMLVD-LVAE-K----H-
SIP-FTGC-FLQLLF-VYVFIDVECMLLAVMAFDRYKAISKPLLYSVDMSSKVCYQFLTL
IY------------LTSTIDGLIHT-TLAFNLCFCGST---Q-INHFFCDLPPLYLLS--
CS-DTQ--ANELVVFTLFGFIELSTISS-VLVSYCYIISSVLKISSAGG-R--FKAFSTC
ASHLTAVGIFQGTML--FM--YF-RP--SSA-Y-S------LDQDKMTSVF----YL--L
IIPMINPL-IYSLRNKDVKEAL------------VR----L-------------------
-----------------------------------------------RNKRLF-.-----
------
>GA_x6K02T2Q125-49193051-49192119
------------------------------------------------M-----------
--------------------------D---------------KRNC----S-S-------
------------------------------------------------------------
------------------------------------------------------------
---------------------------------------------------V-PEFLLL-
------------GITNK-P-E-M-KVA---L-----F-IVFLI-------VY-PTIL-LT
NVGMITLIRMDPQ-L-H-I-PMYFFLSHLSFSDLCYSTAVGPKMLLD-LLED-N----N-
PIS-FVGC-FLQLLI-VSIFIDVECMLLAVMAFDRYKAISNPLMYAVDMSSRVCYQFLTA
IY------------VFGTIDGFIHT-SLAFSLCFCHST---Q-INHFFCDLPPVLLLS--
CS-DTH--INELVLFMLFGFIELSTISG-VLVSYCYIISSVLKISSTGG-W--FKAFSTC
ASHLTAVGIFQGTML--FM--YF-RP--SSA-Y-S------LDQDKMTSIF----YL--L
VIPMINPL-IYSLRNKDVKEAL------------VR----L-------------------
-----------------------------------------------RSKWWF-.-----
------
>GA_x6K02T2Q125-49177531-49176599
------------------------------------------------M-----------
--------------------------D---------------EGNC----S-S-------
------------------------------------------------------------
------------------------------------------------------------
---------------------------------------------------N-TEFVLL-
------------GITNN-P-S-M-KVG---L-----F-IVFLI-------IY-LIIL-VA
NIGMIVLIKLDPQ-L-H-T-PMYFFLSHLSFSDLCYSTAVGPKMLVD-LMVK-Q----K-
IIP-FVGC-ALQFFF-TCIFVDAECMLLAVMAFDRYKAISNPLMYVVGMSSKFCYQLLAG
VY------------LVGMIDTVIHT-IMTFGLCFCGSN---E-INHFFCDIPPILLLS--
CS-DTQ--TNELITFVIFGFIELSTISG-VLVSYCYIISSVLKIRSTDG-R--FKAFSTC
ASHLTAVAIFQGTLL--FM--YF-RP--ASA-Y-S------LDQDKITSLF----YT--L
VIPMLNPL-IYSLRNKDVQEAL------------QK----L-------------------
-----------------------------------------------K-KKIFF.-----
------
>GA_x6K02T2Q125-49162076-49161138
------------------------------------------------M-----------
--------------------------T---------------FENF----T-M-------
------------------------------------------------------------
------------------------------------------------------------
---------------------------------------------------L-TEFVFL-
------------GLSGR-Q-D-V-QQG---L-----F-ALFFL-------VY-GITV-IA
NLGMVILIKLDSR-L-H-T-PMYYFLSNLSFCDICYSSTVSPKMLAD-FLSK-E----K-
RIP-YNLC-AVQMYF-FGAFADVECLMLAVMAYDRYVAICNPLLYTIAMSKKLCIQLVAV
AY------------AIGLVDSAIHT-SCTFRLSFCNSN---V-INHFFCDIPPLLALS--
CS-DTS--INEIVMFTFIGCVVGISIVT-VLLSYCYIIATICRMNSAEG-R--HKAFSTC
ASHLMAVAIFHGTLL--FM--YF-RP--SSS-Y-S------MDTDKMASVF----YT--V
VIPMLNPL-IYSLRNKDVKGAL------------KK---AIN------------------
----------I---------------------------NLWPG-----------.-----
------
>GA_x6K02T2Q125-49151278-49150337
------------------------------------------------M-----------
--------------------------Q---------------FENFT---T-V-------
------------------------------------------------------------
------------------------------------------------------------
---------------------------------------------------F-TEFVLL-
------------GLSGR-Q-D-V-QQG---L-----F-ALFFL-------VY-GITV-IA
NLGMILLIKLDSR-L-H-T-PMYYFLSNLSFCDICYSTIISPKMLAD-FLST-E----K-
RIP-YNLC-AIQLYF-FGAFADVECLMLAVMAYDHYVAICNPLLYTIKMSKKLCIQLVAV
AY------------AIGLVDSTIHT-SCAFRLSFCNSN---V-INHFFCDLPPLLALS--
CS-DTS--INEIVMFTLIGCVVGCSIVT-VLLSYCYIIATICRMNSAEG-R--HKAFSTC
ASHLMAVAIFYGTLL--FM--YF-RP--SSS-Y-S------MDTDKMASVF----YT--V
VIPMLNPL-IYSLRNKDVKGAL------------KK---AIN------------------
----------I---------------------------NLWPG-----------.-----
------
>GA_x6K02T2Q125-49140947-49140021
------------------------------------------------M-----------
--------------------------E---------------KKNC----S-S-------
------------------------------------------------------------
------------------------------------------------------------
---------------------------------------------------V-DEFIFL-
------------GITKN-P-D-M-RVT---F-----F-TTLLL-------VY-LINL-LA
NLGMIILIRVNTQ-L-H-T-PMYFFLSHLSFCDLCYSTAIGPKMLVD-LLVE-E----K-
SIP-IVGC-ALQFFT-FCIFADSECLLLAVMAYDRYQAISNPLLYTVNMSSRLCSLLMAG
VY------------LVGTADALIHT-TLTFRLCFCGSN---E-INHFFCDVPPLLLIS--
CS-DTE--VNELAIFTIFGFIELSTISG-VLVSYCYIISSVLKIGSAEG-R--FKAFSTC
ASHLTAVAVFQGTML--FM--YF-RP--SSA-Y-S------LDQDKMTSLF----YT--L
VIPMLNPL-IYSLRNKDVKEAV------------VK----L-------------------
-----------------------------------------------KNKW---.-----
------
>GA_x6K02T2Q125-49133664-49134593
------------------------------------------------M-----------
--------------------------D---------------IGNC----S---------
------------------------------------------------------------
------------------------------------------------------------
---------------------------------------------------L-NEFIFV-
------------GVTNN-P-E-M-KGT---L-----F-TIFLL-------IY-LINL-LG
NIGMIILIRMDPQ-L-H-T-PMYFFLSHLSFCDLCYSTAIGPKMLLD-MFGK-N----K-
SIP-FWGC-ALQLFI-FCVFADSECVLLAVMAFDRYQAISNPLLYTANMSSRKCFMFMAG
VY------------LVGTSDALIHT-TLAFRLCFCGSN---E-INHFFCDLPPLYLLS--
CL-DTQ--VNYLALFTIYGFLELSTISG-VLVSYCYIISSILKIRSAEG-R--FKAFSTC
TSHLTAVAIFQGTLL--FT--YF-RP--SSS-Y-S------LDQDKMTSLF----YT--L
VIPMLNPL-IYSLRNKDVKEAL------------KK----I-------------------
-----------------------------------------------KRKRWF-.-----
------
>GA_x6K02T2Q125-49112575-49113519
------------------------------------------------------------
------------------------------------------------------------
-------------------M---------------------------------KFT---E
IRAEDNAS--------T-------------------------------------------
---------------------------------------------------V-TEFLLL-
------------GFSDL-P-N-L-QGI---L-----F-GMFSI-------IY-LIIL-VG
NSFIIVITRIDPA-L-Q-K-PMYFFLANFSSLEICYVSVTLPRILFS-IATQ-E----R-
KIS-VLSC-ATQLCF-FLMLAATECFLLAVMSYDRYVAICNPLHYPLVMNPTKCTQLAAA
SW------------LGGIPVQIGQT-CQIFSLHFCNST---Q-INHFLCDIPPILKLA--
CG-DTS--INELSVYLVAILFAAVPFML-ILASYGKIIATILKLPTATG-R--AKAFSTC
SSHLLVVFLFFGSAT--IT--YL-RP--KST-H-S------PGTDKLFSLF----YS--I
VTPMLNPL-IYSLRNKEVIAAL------------RK---LL-------------------
----RI-------K-.--------------------------------------------
------
>GA_x6K02T2Q125-49078087-49079031
------------------------------------------------------------
------------------------------------------------------------
-------------------M---------------------------------KFT---E
IRAEDNAS--------T-------------------------------------------
---------------------------------------------------V-TEFLLL-
------------GFSDL-P-N-L-QGI---L-----F-GMFSI-------IY-LIIL-VG
NSFIIVITRIDPA-L-Q-K-PMYFFLANFSSLEICYVSVTLPRILFS-IAAQ-E----R-
KIS-VLSY-ATQLCF-FLMLGATECFLLAVMSYDRYVAICNPLHYPLVMNPTKCTQLAAA
SW------------LGGIPVQIGQT-CQIFSLHFCNSN---Q-INHFFCDIPPILKLA--
CG-DTS--INELSVYLVAILFAAVPFML-ILASYSKIIATILKLPTATG-R--AKAFSTC
SSHLLVVFLFFGSAT--IT--YL-RP--KST-H-S------PGTDKLFSLF----YT--I
VTPMLNPL-IYSLRNKEVIAAL------------RK---LL-------------------
----RI-------K-.--------------------------------------------
------
>GA_x6K02T2Q125-49048592-49047657
------------------------------------------------M-----------
--------------------------T---------------FEII----T-V-------
------------------------------------------------------------
------------------------------------------------------------
---------------------------------------------------F-TDFVLL-
------------GLSGR-Q-D-V-QQG---L-----F-ALFFL-------VY-GITV-IA
NLGMILLIKLDSR-L-H-T-PMYYFMSNLSFCDICYSTIISPKMLAD-FLLK-E----K-
RIP-CNLC-ALQMYF-LGVFGDTECLILAVMAYDCYVAICNPLLYTTTMSTKLYIQLVAV
AY------------AVGLVDSAVHT-SCTFQLSFCNSN---V-INHFSCDLPPLLALS--
CS-DTS--INEILLFIFSTLVIGCSIFH-ILLSYCYIIATICRMNSAEG-R--RKAFSTC
TSHLMAVAIFHGT-L--FM--YF-QP--SSL-Y-S------MDTDKMASVF----YT--V
VIPMLNPL-IYSLRNKDVKGAL------------KK---VIN------------------
----------I---------------------------NLWPG-----------.-----
------
>GA_x6K02T2Q125-49033418-49034341
------------------------------------------------M-----------
--------------------------N---------------IGNC----S---------
------------------------------------------------------------
------------------------------------------------------------
---------------------------------------------------L-NEFIFV-
------------GVTNN-P-E-M-KGT---L-----F-TIFLL-------IY-LINL-LG
NIGMIILIRMDPQ-L-H-T-PMYFFLSHLSFCDLCYSTAIGPKMLVD-MFGK-N----K-
SIP-FWGC-AVQFFI-SCTFADSECVLLAVMAFDRYQAISNPLLYTANMSSRKCFMFMAG
VY------------LVGTSDALIHT-TLAFRLCFCGSN---E-INHFFCDLPPIYLLS--
CS-DTQ--VNYLALFTIYGFLELSTISG-VLVSYCYIISSVLKIRSTEG-R--FKAFSTC
TSHLTAVAIFQGTLL--FT--YF-RP--SSS-Y-S------LDQDKMTSLF----YT--L
VIPMLNPL-IYSLRNKDVKEAL------------GK----M-------------------
-----------------------------------------------KRKR---.-----
------
>GA_x6K02T2Q125-48959068-48960012
------------------------------------------------------------
------------------------------------------------------------
-------------------M---------------------------------KFT---E
IRAEDNAS--------T-------------------------------------------
---------------------------------------------------V-TEFLLL-
------------GFSDL-P-N-L-QGI---L-----F-GLFSI-------IY-LIIL-IG
NSFIIVITRIDPA-L-Q-K-PMYFFLANFSSLEICYVSVTLPRILFN-IATQ-D----R-
SIS-VVSC-ATQMCF-FLMLGATECFLLAVMSYDRYVAICNPLHYPLVMNPTKCTQLAAA
SW------------LGGIPVQIGQT-CQIFSLHFCNSN---Q-IDHFFCDLPPILKLA--
CG-DTS--IHELSVYLVAMLFVAFPFLL-ILASYTKIIATILKLPTATG-R--AKAFSTC
SSHLLVVFLFFGSAT--IT--YL-RP--KST-H-S------PGTDKLLSLF----YT--I
VTPMFNPL-IYSLRNKEVIAAL------------RK---LL-------------------
----HI-------K-.--------------------------------------------
------
>GA_x6K02T2Q125-48936945-48937901
------------------------------------------------------------
------------------------------------------------------------
----------------------------------------------------MNHQ---Q
KPQEGNLT--------N-------------------------------------------
---------------------------------------------------L-KEFVLL-
------------GFSDV-P-D-L-QWV---L-----F-GLLIA-------MY-CFIL-LG
NGTIVLITNVDSA-L-Q-T-PMYFFLGNFSFLEICYVSITLPRMVFN-LGTQ-R----R-
TIS-FIAC-ATQMCF-TLILGATECFLLAVMAYDRYVAICNPLHYPLVMNQKVCSQLVIG
SW------------ISGIPIQIGQT-SHIFSLSFCGSN---Q-INHFFCDIPPILHLA--
CG-DIF--INEMMVFLGAFLFVLFPFML-IVFSYSKIISTVLKLSSTKS-R--AKAFSTC
SSHLAVVILFFGSAM--IT--YF-RS--NAS-H-S------GETDKVLSLF----YT--V
VTPMFNPM-VYSLRNKDVTIAL------------RK---FL-------------------
----CKQF----VKI.--------------------------------------------
------
>GA_x6K02T2Q125-48917235-48918206
------------------------------------------------------------
------------------------------------------------------------
-------------------M--------------------------FYLLSVDEEK---I
KAEKSNAS--------S-------------------------------------------
---------------------------------------------------L-IEFILL-
------------GFSDV-P-N-L-QWI---L-----F-GIFLI-------MY-LTIL-MC
NSTIVLITRTDPA-L-Q-T-PMYFFLSNFSFVEICYVTVTIPRMLVD-LCTQ-K----G-
NIS-ILAC-ATQMCF-ILMLGGTECLLLTAMAYDRYVAICNPLHYSLVMNHRICTQLVAA
CW------------ISVIPVVIGQT-YQIFSLPFCGSN---R-INHFICDIPPVLKLA--
CG-DTF--VNEIAVYVVAMVFVMVPFML-IIFSYCKIICSILKLSSAKG-R--TKAFSTC
SSHLIVVVLFYGTAS--IT--YL-QP--KPN-Q-S------EITGKLLSLF----YT--I
LIPTLNPI-IYTLRNKDIMAAL------------RK---LV-------------------
----SKIL----V.----------------------------------------------
------
>GA_x6K02T2Q125-48880078-48881058
------------------------------------------------------------
------------------------------------------------------------
-------------------M--------------------------EFVLSADKKE---I
KSKNLNI---------S-------------------------------------------
---------------------------------------------------I-TEFVLL-
------------GFSDV-P-Q-L-QWM---L-----F-GIFLF-------MY-LSIL-IS
NSIIMLITRTDSA-L-Q-T-PMYFFLSNFSFVEICYVTVTIPRMLMD-LCTQ-K----G-
TIS-LLSC-AVQLCF-VIMLGGMEFLLLTVMAYDRYVAICNPLHYPLVMNNKVCVQLVAA
CW------------ICIIPVVTGQT-YQIFSLPYCGSN---K-IHHFFCDIPPLLKLA--
CG-DTF--VNNLAIYIASVVFIMVPFLL-ILVSYGKIICNVLKLATSGG-R--SKAFSTC
SSHLIVVVLFYGTAT--IT--YA-QP--KAY-Q-S------ETLGKLLSLF----YT--I
LIPLLNPI-IYTLRNKDIMVAL------------RK---LQ-------------------
----TKLSTYGNT.----------------------------------------------
------
>GA_x6K02T2Q125-48863863-48864807
------------------------------------------------------------
------------------------------------------------------------
-------------------M---------------------------------KHT---D
IREEDNAS--------T-------------------------------------------
---------------------------------------------------V-TQFLLL-
------------GFSDL-P-N-L-QSF---L-----F-GVFSI-------MY-LIML-IA
NSFIIVITKLDPT-L-Q-K-PMYFFLVNFSFLEICYVSVILPRVLYS-IWTQ-D----R-
NIS-LLAC-ATQMCF-FLMLAATESIFLAVMSYDRYVAICSPLHYPLVMSPRKCRQLAAG
SW------------LGGMPFQVGQT-CQIFSLHFCNSN---Q-IEHFFCDIPPVLKLA--
CG-DTS--VIEMYVYVVAILLAAIPFIL-ILTSYSKIIATILRLPTAEG-R--SKAFFTC
SSHLVVVVLFFAPAS--IT--YL-MP--KSS-H-S------AVSDKFLSLF----YT--I
ITPVFNPM-IYSLRNKEVIAAL------------RR---LL-------------------
----LT-------T-.--------------------------------------------
------
>GA_x6K02T2Q125-48849180-48850100
------------------------------------------------------------
------------------------------------------------------------
-------------------M----------------------------------------
----DNAT--------S-------------------------------------------
---------------------------------------------------V-TQFLLL-
------------GFSGV-P-N-L-QTF---L-----F-GMFSI-------MY-VVIL-IG
NTSILVIARIDPA-L-Q-K-PMYYFLANFSFLEICYVSVTLPRILYN-LWTQ-D----R-
GIC-LLAC-AIQMFF-FLILAATECFLLAVMSYDRYVAICNPLHYPLVMNPTKCTQLAVG
SW------------LGGIPVQIGQT-CRIFSLHFCNSN---I-IEHFFCDVPPILKLA--
CG-DTS--MHELSVYLVAMFFVASPFML-ILASYSKIIATILKLPTATG-R--AKAFSTC
SSHLVVVLLFFGSAT--IN--YL-RP--KSI-H-S------VGTDELLSLF----YT--I
VTPMFNPL-IYSLRNKDVIAAL------------RR---LL-------------------
----LK-------I-.--------------------------------------------
------
>GA_x6K02T2Q125-48795705-48796673
------------------------------------------------------------
------------------------------------------------------------
----------------------------------------------------DEDL---F
KREKLNAS--------T-------------------------------------------
---------------------------------------------------L-MEFILL-
------------GFSNV-P-H-L-QWV---L-----F-MVFLF-------MY-MTIL-LC
NSIIIVLAKTDRT-L-Q-T-PMYFFLSNFSFLEICYVTATIPRMLMD-LYTL-K----G-
NIS-VFAC-ATQMYF-VLMLGATECLLLAAMAYDRYVAICHPLQYSLLMKNKVCLQLVAA
SW------------ISGIPVQIGQT-YQIFSLHFCASN---R-IDHFFCDIPPLLKLA--
CG-DIF--MNTVAVYVVAVVFVMVPFLL-IIVSYIKIICNIMKLSSAKG-M--AKAFSTC
SSHLIVVVLFYGTAS--IT--YL-QP--KQS-Q-S------EGMGKLLSLF----YT--I
LIPALNPI-IYTLRNKDIMMAL------------RK---LH-------------------
----SKLLIWWENVK.--------------------------------------------
------
>GA_x6K02T2Q125-48753766-48754734
------------------------------------------------------------
------------------------------------------------------------
----------------------------------------------------DEVL---F
KREKLNAS--------T-------------------------------------------
---------------------------------------------------L-MEFILL-
------------GFSNV-P-H-L-QWV---L-----F-MVFLF-------MY-MTIL-LC
NSIIIVLAKTDPA-L-Q-T-PMYFFLSNFSFLEICYVTATIPRMLMD-LYTL-K----G-
NIS-VFAC-ATQMYF-VLTLGGTECLLLAAMAYDRYVAICHPLQYSLLMKNKVCLQLVAA
SW------------ISGIPVEIGQT-YQIFSLHFCASN---R-IDHFFCDIPPLLKLA--
CG-DTF--MNTVAVYVVAVLFVMVPFLL-IIVSYIKIICNIMKLSSAKG-M--AKAFSTC
SSHLIVVILFYGTAS--IT--YL-QP--KQS-Q-S------EGMGKMLSLF----YT--I
LIPALNPI-IYSLRNKDIMMAL------------RK---LH-------------------
----SKLLIWWENLK.--------------------------------------------
------
>GA_x6K02T2Q125-48736906-48737886
------------------------------------------------------------
------------------------------------------------------------
-------------------M------------------------QSKYVNLQRANK---F
KITDTNLS--------V-------------------------------------------
---------------------------------------------------P-IEFVLL-
------------GFSDI-P-Q-L-HWF---L-----F-GIFFF-------IY-MSIL-LG
NGLIILITRVEPT-L-Q-T-PMYFFISNLSFLEICYVSVTLPRMLMD-LFTL-K----G-
NIS-FLAC-ATQMCL-FLILGGTECFLLAVMSYDRYVAICNPLHYPIVMSSKVCTQLVVG
SW------------VIGVPIQVGQT-YQILSLPFCESN---Q-INHFFCDMPPLLRLA--
CG-NIF--VNELVVFIFVVLIVTIPFML-ILASYSRIISTILKLPSKTG-R--TKAFSTC
SSHLIVVFLFYGSAS--IT--YL-KP--KSN-K-Y------EETDKLLSVF----YT--I
LTPMFNPL-IYSLRNKDVTGAL------------KK---LF-------------------
----TR-L----LAL.--------------------------------------------
------
>GA_x6K02T2Q125-48697747-48698727
------------------------------------------------------------
------------------------------------------------------------
-------------------M------------------------QSKYVNLQRANK---F
KITDTNLT--------V-------------------------------------------
---------------------------------------------------P-IEFVLL-
------------GFSDI-P-Q-L-HWF---L-----F-GIFLF-------IY-MIIL-LG
NGIIILITKVEPT-L-Q-T-PMYFFISNFSFLEICYVSVTLPRMLMD-LFTL-K----G-
NIS-FLAC-ATQMCL-FLILGATECFLLAVMSYDRYVAICNPLLYPVVMSSKVCTQLVVG
SW------------VIGVPIQVGQT-YQILSLPFCESN---Q-INHFFCDIPPLLKLA--
CG-NIF--VNELVVFIFAVLIVTIPFML-ILASYSRIISTILKLPSNTG-R--TKAFSTC
SSHLIVVFLFYGSAS--IT--YL-KP--KSN-K-F------EGTDKLLSLF----YT--I
LTPMFNPL-IYSLRNKDVTGAL------------KK---LF-------------------
----TR-L----LAL.--------------------------------------------
------
>GA_x6K02T2Q125-48676316-48677272
------------------------------------------------------------
------------------------------------------------------------
-------------------M--------------------------------DGST---L
QSPQQNHS--------T-------------------------------------------
---------------------------------------------------F-VAFILL-
------------GFSDV-P-N-L-QEF---L-----F-GLFLM-------VY-LIIL-MG
NSLIIIIIRADPS-L-Q-T-PMYFFLGNFSFLEMCYVSVTLPRLLTD-LYRQ-D----R-
IIS-FMAC-ATQMYF-FLIFGATECFILTAMAYDRYVAICNPLLYPLIMNNSLCIQLAAG
CW------------ISGVPVHIGFT-YWIFSLPFCGSN---Q-LNHFFCDIPPVLTLA--
CG-DTF--MIEMLIYVIALLVVTIPFML-ILASYVKIISSILKLPSATG-R--AKAFSTC
SSHLIVVALFFGSGI--IT--YL-RP--KSS-H-S------AGVDKFLSLF----YT--V
VTPMFNPM-IYCLRNKDVMIAL------------KK---IF-------------------
----LRCF-----ML.--------------------------------------------
------
>GA_x6K02T2Q125-48635468-48634530
------------------------------------------------------------
----------------------------------------MQYTNY----T-K-------
------------------------------------------------------------
------------------------------------------------------------
---------------------------------------------------P-TEFIFI-
------------GFTDY-Q-P-L-RLM---L-----F-LVFFI-------VY-TLTL-VG
NIGLIILVNIDLS-L-Q-T-PMYHFLSNLSFLDISYSTAIAPKMLVD-FLAS-K----K-
SIS-FCGC-AIQMFF-FACFADAECLILAAMAYDRYAAICNPLLYSTLVSRRVCFSFVVL
AY------------FSGSVTSLVHV-SLAFMLPYCRSN---I-VNHFFCDIPPLLALS--
CA-DTH--INELLLFALCGTIQTSTFMV-ILISYSCILITVLSIKSTGG-R--SKTFSTC
ASHLIAVTLFYGTLL--FM--YL-RP--TTS-Y-S------PDTDKVVALF----YT--V
VFPMLNPI-IYSFRNKDVKNAL------------KK---LFD------------------
--------------------------------------------------RLGIFR.---
------
>GA_x6K02T2Q125-48621299-48620361
------------------------------------------------------------
------------------------------------------------------------
------------------------------------------------------------
----------------------------------------------MAIWNH--------
-----------------------------------------------TG--V-SEFILV-
------------GLTEN-P-N-W-QVP---L-----F-LLFSV-------VY-FIIL-VG
NWGMIILIWLNAQ-L-H-T-PMYFFLSNLSFCDICYSTIIAPKMLLN-FLSE-H----K-
SST-FFAC-ILQSFF-FAVYVTTEVILLSMMAYDRYVAIANPLMYTVIMTHNICTQMVLA
SY------------LGGLINSMIHT-IGLLKLDFCGPN---I-VNHFFCDVPPLLKLA--
CS-DAH--INEMLLLVFSGMIAIFTFII-IMVSYIHIIIAILRIRSAEG-R--RKAFSTC
ASHLTAVTLFYGSLT--FN--YI-QP--SSQ-Y-S------MEQEKLSAMF----YT--L
VIPMLNPL-IYSLRNKDVKEAA------------KR---LIC------------------
----------R---ES----------------------STS-----------.-------
------
>GA_x6K02T2Q125-48586461-48585523
------------------------------------------------------------
------------------------------------------------------------
------------------------------------------------------------
----------------------------------------------MDPGNH--------
-----------------------------------------------TV--V-KEFILL-
------------GLTEN-P-D-W-QIP---L-----F-LLFSI-------IY-LIIF-VG
NWGMIFLIWLNAH-L-H-T-PMYFFLSNLSFCDICYSTVIAPKMLIN-IVSE-H----K-
SSR-LLSC-VLQSFF-FMVYATTEVILLSMMAYDRYVAIANPLMYTVIMTFSICISMVLA
CY------------LCGIINSLTHT-ISLLRLDFCGPN---V-VNHFFCDVPPLLKLS--
CS-DAH--INEMLLLVFSGVIAIFTFII-VMVSYIHIIIAILKIRSTEG-R--RKAFSTC
ASHLTAVTLFYGSGT--FS--YI-QP--SSQ-Y-S------MEQEKVSAVF----YT--L
VIPMLNPL-IYSLRNKDVKEAA------------KK---LIC------------------
----------G---WS----------------------NTS-----------.-------
------
>GA_x6K02T2Q125-48565383-48564445
------------------------------------------------------------
------------------------------------------------------------
------------------------------------------------------------
----------------------------------------------MRVWNH--------
-----------------------------------------------TG--V-KEFMLL-
------------GLTEN-P-N-C-QVP---L-----F-LLFSI-------VY-LIIL-VG
NWGMIILIWLNAH-L-H-T-PMYFFLSNLSFCDICYSTVIAPKMLID-FLSE-H----K-
SST-FFGC-VLQSFF-FAVYITTEGILLSMMAYDRYVAIANPLMYTVIMTHRICSQMVLA
CY------------LGGLINSLTHT-IGLLRLDFCGPN---I-VNHFFCDIPPLLKLA--
CS-DAH--INEMLLLVFSGVIAIFTFII-VMVSYIHIIIAILRIRSAEG-R--RKAFSTC
ASHLTAVILFYGSVT--FS--YI-QP--SSQ-Y-S------MEQEKVSAVF----YT--L
VIPMLNPL-IYSLRNKDVKEAA------------KK---FIG------------------
----------R---ER----------------------RTS-----------.-------
------
>GA_x6K02T2Q125-48541463-48540525
------------------------------------------------------------
------------------------------------------------------------
------------------------------------------------------------
-----------------------------------------------MADVN--------
-----------------------------------------------FT-FV-TEFILL-
------------GLTDR-D-E-L-KVF---L-----F-ILFLL-------IY-VISL-VG
NLGMFMLIHITPK-L-H-T-PMYHFLRSLSFVDACYSSVFAPTLLLN-FFVE-R----E-
TIS-FSAC-ILQYFL-FASLLTTEGFLLAAMAFDRYVAIVNPLTYTVVMTKLICVLLVLG
SC------------LGGTITSLTHT-IGLIKLSFCGPN---V-ISHFFCDLPPLLKLS--
CS-DTS--MNELLLLVFSGVIAITTLLT-VVLSYIFIVAAILRIRSAAG-R--HKAFSTC
ASHLTAVTLFYGSIS--FS--YI-QP--SSQ-Y-S------LEQEKVVSVF----YT--L
VIPMLNPL-IYSLRNKEVKDAV------------KR---VME------------------
----------I---KH----------------------SLH-----------.-------
------
>GA_x6K02T2Q125-48521031-48520093
------------------------------------------------------------
------------------------------------------------------------
------------------------------------------------------------
-MADRNLT--------V-------------------------------------------
---------------------------------------------------I-TEFILL-
------------GLTED-P-V-L-NTV---L-----S-VLCLL-------IY-VITV-AG
NLWIIVIILATDQ-L-H-S-PKYFFLTHLAFLDFCYSSVFLPKMLIN-YLVG-Q----N-
SIS-YHGC-LLQYSF-VNMFLTAECFLLAAMAYDRYLAICSPLYYRCLMTPTFCIYLVSA
SY------------LLGCANSLTHL-RSLLNLTFCGPN---V-IDHYFCDIPLLFQLS--
CS-DTH--DSEVLFIVLSGATSITTFLI-VVSSYLGILITVLKIHSARG-S--YKALSTC
ASHLTVVTLFYGTVI--ST--YL-GT--SSS-F-P------QDTEKILSVF----YT--L
LLPVLNLF-IYSVRNKEAKEAM------------RR---MIKRKIFAQ.-----------
------------------------------------------------------------
------
>GA_x6K02T2Q125-48508763-48507833
------------------------------------------------------------
----------------------------------------MTENNF----T-K-------
------------------------------------------------------------
------------------------------------------------------------
---------------------------------------------------V-TVFMFS-
------------GFSDH-P-E-L-QVS---L-----F-LIFLF-------IY-LFTV-WG
NIGLILLIRIDSQ-L-H-T-PMYFFLSNLAFIDIFYSSTVTPKALVD-FQST-Q----K-
SIS-FVGC-FVQMYF-FVGLVCSECFLLGSMAYDRYVAICNPLLYSVIMSQKVCNWLAVI
PY------------MIGFTNSLISI-CVISSLPLCDPY-----INHFFCDTTALLALS--
CV-DAF--STELVIFVLAGFTLLSSLLI-ITFTYVTIISAILRIQSAAG-R--WKAFSTC
ASHLTGVTVFYGSLI--FT--YL-QP--DNT-S-S------LTQAQVASVF----YT--I
VIPMLNPL-IYSLRNKDVKNAL------------LR---VIH------------------
----------R---KHLL------------------------------------------
------
>GA_x6K02T2Q125-48487992-48488966
----------------MPRTPSYTNTKTT-------------------Q-----------
------------------------------------------VNNV----T-E-------
------------------------------------------------------------
------------------------------------------------------------
---------------------------------------------------I-TVFILL-
------------GFTDD-V-D-M-NIF---L-----F-ILFLA-------IY-VVTL-IG
NLGLVVLVIEDSR-L-H-N-PMYYFLTVLSSLDACFSSVLTPKMLVN-FLSK-N----K-
SIS-FAGC-ATQMLL-FVTFGTTECFLLAAMAYDRYLAIYSPLLYAVRMSPRVYVPLIIA
SY------------TGGILHATIHT-VATFSLSFCGSN---E-IRHVFCDIPPLLALS--
CS-DTH--LNQLLLFYCAGSIKLITILI-VLVSYGFVLLAILKINSAEG-R--RKIFSTC
GAHLTGVSIFHGTIL--FM--YV-RP--SSN-Y-T------LEQDMVVSTF----YT--I
VIPMLNPI-IYSLRNKDVKEAM------------RK---LLK------------------
----------R---KL----------------------VHE.------------------
------
>GA_x6K02T2Q125-48475870-48474938
------------------------------------------------------------
------------------------------------------MENV----T---------
------------------------------------------------------------
------------------------------------------------------------
---------------------------------------------------V-SLFILR-
------------GLTDN-A-E-L-QIS---L-----F-FLFLM-------IY-LFTL-MG
NIGLISVVIGDSQ-L-H-N-PMYYFLGVLSFIDTCFSTIITPKMLID-FMSK-R----K-
VIS-FLGC-VAQMFL-AVSCGTTECFLLAAMAYDRYVAIYNPLLYAVNMSPRVYMSLIIA
SN------------VGGILHASIHT-AATASLSFCDSN---E-IKHFFCDIPPLLAIS--
CS-DTK--MNELLLFIFVSSIEVVTILI-IIVSYSFILFAILKMHSAEG-R--QKVFSTC
GSHLTGVSIYYGTIF--FM--YM-RP--SSS-Y-T------LEHDMIVSTF----YA--V
VIPMLNPI-IYSLRNKDVKKAM------------KR---LLA------------------
----------K---VF----------------------MSIR.-----------------
------
>GA_x6K02T2Q125-48465387-48464422
------------------------------------------------------------
----------------------------------------MNTWNY----T-K-------
------------------------------------------------------------
------------------------------------------------------------
---------------------------------------------------E-SDFILM-
------------GLTDS-K-E-I-QLV---L-----T-VLFVL-------IY-LVTV-LG
NAGMMLIIRLDAQ-L-H-T-PMYFFLSHLSFLDLSYSTVITPKTLQN-LLTS-T----K-
VIS-FIGC-FTQMYA-FVLLAAAECFLLASMAYDRYVAICNPLQYPVIMSTRFCSTLLTG
SY------------MIGTMDSTVNI-FCMNTLYFCRTK---V-IHHFFCDTSPILALS--
CS-DTR--NIQIIIFIFAGSTLVVSLIT-ISASYVSILSTILKINSTSG-K--HKAFSTC
ASHLLGVTVFYGTLI--FT--YL-KP--SNS-Y-Y------SGKEQVASVF----YT--I
VIPMLNPL-IYSLRNKEVKSAI------------HR---VIK------------------
----------K---QKGSRLKFRVALSD.-------------------------------
------
>GA_x6K02T2Q125-48446067-48445129
------------------------------------------------------------
----------------------------------------MNTLNY----T-F-------
------------------------------------------------------------
------------------------------------------------------------
---------------------------------------------------K-PDFILM-
------------GLTDS-K-E-V-QLV---L-----S-VLFLL-------IY-LVTV-LG
NIGMILIIRLDVQ-L-H-T-PMYFFLTHLSFLDLSYSTVITPKTLEN-LLTS-T----K-
NIS-FMGC-FTQMYF-FVLLAATECFLLSSMAYDRYVAICKPLHYSVIMSKRFCSALLTG
SY------------VFGAVDSTVNM-LCMGTLDFCNSN---V-IHDFFCDTSPLIALS--
CS-NTH--DIEFIIFIFAGSTLLLSLIT-ISASYLSILSTILKISSTSG-K--QKAFSTC
ASHILAVTIFYGTMI--FT--HL-KS--NKS-F-S------LGKDQVASVF----YT--I
VIPMLNPL-IYSLRNKEVKCAI------------DR---IIK------------------
----------K---REKGL---------.-------------------------------
------
>GA_x6K02T2Q125-48410458-48409511
------------------------------------------------------------
----------------------------------------MSACNP----T-N-------
------------------------------------------------------------
------------------------------------------------------------
---------------------------------------------------E-PEFMLV-
------------GLTDS-K-E-I-QLV---L-----S-VLFLL-------IY-MLTV-LG
NIGIILIIHLDVQ-L-H-T-PMYFFLTHLSFLDLSYSTVITPKTLQN-TLTS-I----K-
NIS-FMGC-FTQLYF-FAFLAGSECFILSSMAYDRYVAICNPLHYPVIMSPRRSYILITV
SY------------IVGAIDSSATV-FWLSTLDFCNST---V-IHHFFCDTFPILALS--
CS-DTY--NAEATIFVLAGSTLLLSLIT-ISASYVSILSTILKINSSSG-K--HKAFSTC
ASHLIGVTVFYGTTI--FT--YL-KP--STS-Y-S------LGKDQVAPVF----YT--I
VIPMLNPL-IYSLRNKEVKSAV------------VR---VMK------------------
----------K---RECIQ------KLK.-------------------------------
------
>GA_x6K02T2Q125-48376288-48375341
------------------------------------------------------------
----------------------------------------MSACNH----T-N-------
------------------------------------------------------------
------------------------------------------------------------
---------------------------------------------------E-PEFTLV-
------------GLTDS-K-E-I-QLV---L-----S-VLFLL-------IY-MLTV-LG
NIGMILIIHLDVQ-L-H-T-PMYFFLTHLSFLDLSYSTVITPKTLQN-TLTS-I----K-
NIS-FMGC-FTQLYF-FVLLAASECFILSSMAYDRYVAICNPLHYPVIMSPRRSYTLITV
SY------------MIGVLDSSVTV-FCLSTLDFCNSK---V-IHHFFCDTFPILALS--
CS-DTY--NAEATIFVLAGSTLLLSLIT-ISSSYVSILSTILKINSSSG-K--HKAFSTC
ASHLIGVTVFYGTMI--FT--YL-KP--STS-Y-S------LGKDQVASVF----YT--I
VIPMLNPL-IYSLRNKEVKSAV------------VR---VMK------------------
----------K---RECIQ------KLE.-------------------------------
------
>GA_x6K02T2Q125-48336843-48335917
------------------------------------------------------------
------------------------------------------MKNI----T-E-------
------------------------------------------------------------
------------------------------------------------------------
---------------------------------------------------A-TFFVLK-
------------GLTDN-N-E-L-QII---L-----F-FLFLA-------IY-LFTL-IG
NVGLIILVVGDPQ-L-H-N-PMYCFLSALSFVDACYSSDITPNMLVG-FMSK-S----K-
IIS-FYGC-ATQMFL-AVTFGTTECFLLAAMAYDRYVAIHDPLLYAVSMSPRVYLPLIIA
SY------------AGGIVHAIIHT-VATFSLSFCQSN---E-VKHIFCDIPPLLAIS--
CS-ETY--VNELLLFFFVSFIELVTILI-ILFSYAFILLSILKMNSAEG-R--RKVFSTC
GSHLTAVSICYGTSL--FM--YV-RP--SSN-Y-S------LEHDMIVSTF----YT--I
GIPMLNPI-IYSLRNKDVKEAI------------KR---VLR------------------
----------K---NF----------------------I-----------------.---
------
>GA_x6K02T2Q125-48321457-48322449
----------------MSIHSPGYTVRRI-------------------P-----------
------------------------------------------VNNV----T-D-------
------------------------------------------------------------
------------------------------------------------------------
---------------------------------------------------T-TMFILT-
------------GFTDD-A-D-L-QVL---L-----F-LLFFV-------IY-LFTL-IG
NLGLVLLVIGDSR-L-H-N-PMYYFLSVLSFLDACYSTVVTPKMLVN-FISN-D----K-
SIS-YPGC-VTEMFL-FVTFGTTECFLLAAMAYDRFVAIYNPLLYAVKMSPRVYIPLIIA
CY------------SGGIMHATIHT-VATFSLSFCASN---E-IRHVFCDIPPLLAIS--
CS-NTN--INQLLLFYCVGSIEIITILI-VLVSYSFILFAILKMNSAEG-R--RKIFSTC
GSHLTGVSIYHGTIL--FM--YV-RP--SSN-Y-A------LEHDMIVSTF----YT--I
VIPMLNPI-IYSLRNKDVKEAM------------KK---IFE------------------
----------R---NF----------------------FMNKVHFKL---------.---
------
>GA_x6K02T2Q125-48299679-48298702
------------------------------------------------------------
------------------------------------------MRNI----T-E-------
------------------------------------------------------------
------------------------------------------------------------
---------------------------------------------------A-TFFVLK-
------------GLTDN-N-E-L-QII---L-----F-LLFLA-------IY-IFTL-IG
NVGLIILVVGDSQ-L-H-N-PMYCFLSVLSSVDACYSTDITPNMLVG-FMSK-S----K-
IIS-FYGC-ATQMFL-AVTFGTTECFLLAAMAYDRYVAIHDPLLYAVSMSPRVYIPLIIA
SY------------AGGIVHAIIHT-VATFSLSFCRSN---E-VKHIFCDIPPLLAIS--
CS-ETY--VNELLLFFFVSFIELVTILI-VLVSYAFILLSILKMNSSEG-R--RKVFSTC
GAHLTAVSIYYGTIL--FM--YV-RP--SSN-Y-S------LEHDMIVSTF----YT--I
GIPMLNPI-IYSLRNKDVKEAM------------KR---VLR------------------
----------K---KI----------------------NIKHRIKKLNDFSVFLMP.---
------
>GA_x6K02T2Q125-48278396-48279364
----------------MEKITSAVDVHNI-------------------P-----------
------------------------------------------LKNM----T-E-------
------------------------------------------------------------
------------------------------------------------------------
---------------------------------------------------A-TMFILL-
------------GFTDD-F-E-L-QVF---L-----F-LLFLA-------IY-LFTL-VG
NFGLVVLVIGDCR-L-H-N-PMYYFLSVLSFLDACYSTVVTPKMLVN-FLSE-N----K-
SIS-FLAC-ATQMLL-FVSLGTTECFLLAAMAYDRYVAIYNPLLYTVAMSPRVYLPLIIA
SY------------AGGVVHGAIHT-VATFSLSFCGSN---E-IKHVFCDIPALLALS--
CS-DTH--TNELLVLYLVGLIEIVTILI-VLVSYGFILFAILNMHSAEG-R--RKVFSTC
GSHLTGVSIYHGTIL--FT--YM-RP--SSS-Y-A------SNHDMVVSIF----YT--I
VIPMLNPI-IYSLRNKDVKVAF------------NK---LWR------------------
----------K---C---------------------------DS.---------------
------
>GA_x6K02T2Q125-48247345-48246404
------------------------------------------------M-----------
--------------------------K---------------EHNL----T-V-------
------------------------------------------------------------
------------------------------------------------------------
---------------------------------------------------M-TEFILM-
------------GISDH-S-E-L-QAP---L-----F-GLFLA-------IY-MTSM-VG
NLGIIVLTTVDSR-L-Q-T-PMYFFLRHLAITDLGYSTAVGPKMLEN-FVVD-Q----N-
TIS-FNLC-ATQLAF-FLVFIGSELFILSAMSYDRYVAICKPLLYTVLMSQKLCWVLMSM
PY------------LYCTFVSLLIT-VKIFTSSFCGYN---V-INHFYCDCIPLLSLL--
CS-HAE--EIAFIVMIFAAFDLIVSLLI-VLVSYMFILIAVLRMNSAEG-R--YKAFSTC
GSHLTVVTVFYGTLI--FM--YV-QP--QSS-H-S------DDNDKVSSIF----YT--L
VIPMLNPL-IYSLRNKDVKFAL------------HR---TWR------------------
----------N----I----------------------CKIFP-----------.-----
------
>GA_x6K02T2Q125-48226321-48225386
------------------------------------------------M-----------
--------------------------E---------------RQNF----T-V-------
------------------------------------------------------------
------------------------------------------------------------
---------------------------------------------------V-KDFILI-
------------GITNR-P-E-L-KGP---L-----F-GLFLI-------IY-LISL-MG
NMGMIILTIVDPR-L-Q-T-PMYFFLKHLAVTDLGYSTAVGPKMLEN-FVVN-Q----N-
TIS-YYLC-ALQLAC-FLLFITCELFILSAMSYDRYVAICNPLLYNVIMSKKKCWLLIVI
AY------------LYGLFLSLIIT-LKMFRLSFCSYN---I-INHFFCDCIPLIPLL--
CS-NTH--EIQLIILVFAIFDSICSLLV-VLVSYLLILITILRMNSTEG-R--HKAFANC
GSHITVVTVFYGTLI--SM--YL-QP--NYS-H-S------FDTDKLASIF----YT--M
IIPMLNPL-IYSLRNKDVKNAG------------QR---IWK------------------
----------K----L----------------------CKI-------------.-----
------
>GA_x6K02T2Q125-48182406-48181465
------------------------------------------------M-----------
--------------------------E---------------KNNL----T-A-------
------------------------------------------------------------
------------------------------------------------------------
---------------------------------------------------V-TQFILM-
------------GITER-P-E-L-QAP---L-----F-GLFLV-------IY-LSSM-FG
NLGMIILTTVDSK-L-Q-T-PMYFFIRHLAITDLGYSTAVGPKMLVN-FVVD-L----N-
IIS-YNLC-ATQLAF-FLVFIISELLILSAMSYDRYVAICKPLLYTVIMSQRVCQVLVAI
PY------------LYCTFVSLLVT-IKIFTLSFCGYN---V-ISHFYCDSLPLLSLI--
CS-NTN--EIEMIILVLAAFNLISSLLV-VLVSYLFILIAILRMNSAEG-R--RKAFSTC
GSHLTVVTVFYGTLI--FM--YV-QP--QSS-H-S------FDTDKVASIF----YT--L
IIPMLNPM-IYSLRNKDVKYAL------------QR---SLK------------------
----------K----I----------------------YSILS-----------.-----
------
>GA_x6K02T2Q125-48168771-48167839
------------------------------------------------------------
------------------------------------------MENI----T-E-------
------------------------------------------------------------
------------------------------------------------------------
---------------------------------------------------V-TEFILM-
------------GFTDN-A-D-L-EIL---S-----F-FLFLA-------IY-LFTL-MG
NLGLITLVIGDSR-L-H-N-PMYYFLSVLSSVDACYSTVITPQMVVD-FVSE-K----K-
VIS-FIGC-ATQMFL-AVTFGTTECFLLAAMAYDRYVAIHNPLMYVVSMSPRVYVPLIIA
SY------------AGGILHAVIHT-VATFRLSFCGSN---K-ISHIFCDIPPLLAIS--
CS-DTH--FNQLLLFYCAGFIEVVTILI-VLLSYGFILSVILKTRSTEG-K--RKVFSTC
GSHLMAVSTFHGTVL--FM--YV-RP--SDS-Y-A------LEHDMMVSIF----YS--I
VIPMLNPL-IYSLRNKDVKEAI------------KK---VFG------------------
----------K---RI----------------------LCG.------------------
------
>GA_x6K02T2Q125-48147264-48146323
------------------------------------------------M-----------
--------------------------E---------------KQNL----T-V-------
------------------------------------------------------------
------------------------------------------------------------
---------------------------------------------------L-SEFILK-
------------GITDR-P-E-L-QAP---L-----F-GLLFI-------IY-LISA-VG
NLGIIIITNVDSS-L-H-T-PMYFFLKHLAFTDLGYSTAIGPKMLVN-FVAE-H----N-
SVS-YYLC-ATQLAC-FLLFITCELFILSSMSYDRYVAICNPLLYTVIMSQRICWVLVAV
PY------------IYSVFVSLIVT-IRLFTLSFCGYN---I-INHFFCDCIPLISLL--
CS-NTH--EVEVIIRFFATFDLISSLLV-VLLSYLFILITILRMKSAAG-R--CKAFSTC
GSHLTVVIVFYGTLI--FM--YV-QP--KSS-Q-T------FETDKVSSIF----YT--L
VIPMLNPL-IYTLRNKDVKDAI------------ER---TWE------------------
----------K----I----------------------VTSFS-----------.-----
------
>GA_x6K02T2Q125-48121788-48120847
------------------------------------------------M-----------
--------------------------D---------------KHNL----T-V-------
------------------------------------------------------------
------------------------------------------------------------
---------------------------------------------------V-TEFILM-
------------GITEN-P-E-L-QAP---L-----F-GLFLV-------IY-LTSV-VG
NLGIIILTNVDAK-L-Q-T-PMYFFLRHLAFTDFVYSTTVGPKMLVN-FVVD-Q----N-
AIS-YSLC-ATQLAF-FLLFIGSDHFILSAMSYDRYVAICKPLLYTVIMSHKVCWLLVTM
TY------------LYCTFMSLVVT-INIFSLSFCGYN---V-INHFFCDCIPLISLL--
CS-NTQ--EVELIVMFFAAFDLISSLVV-VLMYYLLIFIAVLRMNSAEG-R--RKAFSTC
GSHLTVVTLFYGTLI--FM--YV-KP--VSS-H-S------IDTEKISSIL----YT--L
IIPLLNPL-VYSLRNKDVKEAL------------QR---TCQ------------------
----------K----I----------------------FNTFS-----------.-----
------
>GA_x6K02T2Q125-48092599-48091658
------------------------------------------------M-----------
--------------------------E---------------KQNL----T-V-------
------------------------------------------------------------
------------------------------------------------------------
---------------------------------------------------L-SEFILK-
------------GITDR-P-E-L-QAP---L-----F-GLLFI-------IY-LISA-VG
NLGIIIITNVDSR-L-C-T-PMYFFLKHLAFSDLGYSTAIGPKMLVN-FVAE-N----N-
SVS-YYLC-ATQLAC-FLLFITCELFILSSMSYDRYVPICNPLLYTVIMSQRICWVLVAV
PY------------IYSVFVSLIVT-IRLFTLSFCGYN---I-INHFFGDCIPLISLL--
CS-HTH--EVEVIIRFYATFDLISSLLV-VLVSYLFILITILRMKSAAG-R--RKAFSTC
GSHLTVVSVFYGTLI--FM--YV-QP--KYS-Q-T------FETDKVSSIF----YT--L
VIPMLNPL-IYSLRNKDAKDAI------------ER---TWK------------------
----------K----I----------------------VTSFS-----------.-----
------
>GA_x6K02T2Q125-48039418-48038477
------------------------------------------------M-----------
--------------------------D---------------KHNL----T-V-------
------------------------------------------------------------
------------------------------------------------------------
---------------------------------------------------V-TEFILM-
------------GITEN-P-E-L-QAP---L-----F-GLFLV-------IY-LTSV-IG
NLGIIILTNVDAK-L-Q-T-PMYFFLRHLAFTDFVYSTTVGPKMLVN-FVVD-Q----N-
AIS-YSLC-ATQLAF-FLLFIGSELFILSAMSYDRYVAICKPLLYTVIMSHKVCWVLVTM
TY------------LYCTFMSLVVT-INIFSLSFCGYN---V-INHFFCDCIPLISLL--
CS-NTQ--EVELIVMIFAAFDLISSLVV-VLMSYLLILIAVLRMNSAEG-R--RKAFSTC
GSHLTVVTVFYGTLI--FM--YV-QP--ESS-H-S------IDTDKISSIF----YT--L
IIPLLNPL-IYSLRNKDVKEAL------------QR---TWQ------------------
----------K----I----------------------FNTFS-----------.-----
------
>GA_x6K02T2Q125-48024195-48023254
------------------------------------------------M-----------
--------------------------E---------------SQNL----T-V-------
------------------------------------------------------------
------------------------------------------------------------
---------------------------------------------------V-TEFILR-
------------GITDR-P-E-L-QVP---L-----F-GLFFM-------IY-LISL-FG
NLGMIILTIVESR-L-Q-T-PMYFFLRHLAITDLGYSTAIGPKMLAN-FVVS-K----N-
TIS-FHLC-ATQLAF-FLLFIACELFILSVMSYDRYVAICNPLLYNVIMSQTVCWVLVAI
PY------------LYSVFISLIVT-INIFSSSFCGYN---V-IPHFYCDGLPLISLL--
CT-NTD--KIGLIILILSAINLISSLLI-ILGSYLLIFRAILRMNSAEG-R--RKAFSTC
GSHLTVVSVFYGTLI--FM--YV-QP--KTS-H-S------FDTDKVASIF----YT--L
VIPMLNPL-IYSLRNKDVKYAL------------RK---TGK------------------
----------I----I----------------------QNNFS-----------.-----
------
>GA_x6K02T2Q125-47993761-47994702
------------------------------------------------M-----------
--------------------------E---------------NHNL----T-M-------
------------------------------------------------------------
------------------------------------------------------------
---------------------------------------------------V-TEFILV-
------------GITDR-P-E-L-QAP---L-----F-GLFLI-------IY-LITL-VG
NLGMIILTMVDSR-L-Q-T-PMYFFLRHLATTDLGYSTAVGPKMLRN-FLVE-Q----N-
TIS-IYFC-AVQLSF-FSMFIVSEFFILSAMSYDRYVAICKPLLYNVIMSQRVCWLLVAI
PY------------LYSIFVALIVT-INIFSSSFCGHN---I-ISHFYCDGLPLISLL--
CS-NKK--ESEMIILILSTINLISSPVV-ILVSYLLILRAILKMNSAEG-R--QKAFSTC
GSHLTVVTVFYGTLI--FM--YV-QP--KSN-H-T------LNTDKVASIF----YT--L
IIPMLNPL-IYSLRNKDVKYAL------------RK---TGK------------------
----------S----I----------------------QNIFS-----------.-----
------
>GA_x6K02T2Q125-47925557-47924616
------------------------------------------------M-----------
--------------------------E---------------KYNL----T-M-------
------------------------------------------------------------
------------------------------------------------------------
---------------------------------------------------V-TEFILV-
------------GITYH-P-E-F-QVP---L-----F-GLFLI-------IY-LTSL-FG
NLGMIILTMVDSG-L-Q-T-PMYFFLRHLATTDLGYSTAVGPKMLRN-FLVD-Q----N-
TIS-FNAC-DIQSSF-FSMFIVCEFFILSALSYDCYVAICKPLLYTVIMSQKVCWILVTI
PY------------LYSIIVSLIIN-IKIFTLSFCGYN---V-ISHFYCDALPLLTLA--
CS-NTH--EIEAIILIFSAFNLLSSLLI-VIGSYLLILMAILRINSTEG-K--WKAFSTC
GSHLTVVIVFYGTLI--CM--YL-QP--TST-H-S------IDTGKGTSIF----YT--Q
VIPMLNPL-IYSLRNKDVKDVL------------KK---TKE------------------
----------K----V----------------------YNLVS-----------.-----
------
>GA_x6K02T2Q125-47915274-47914333
------------------------------------------------M-----------
--------------------------E---------------NQNR----T-V-------
------------------------------------------------------------
------------------------------------------------------------
---------------------------------------------------V-TEFILM-
------------GITDH-P-E-L-QSS---L-----F-GLFLL-------IY-LISL-VG
NLGMIVLTMVDSR-L-Q-T-PMYFFLRHLATTDLGYSTTVGPKMLTN-FIVD-Q----N-
RIS-FNLC-ATQLAF-FLLFIACELFILSAMSYDRYVAICKPLFYMVIMSKRLCWVLVVI
PY------------VYCTIVALLIT-IKIFTLSFCGSN---V-ISHFYCDSLPLLSLV--
CS-NTQ--EIEVIMLFLSAFNLISSLLL-VLVSYLLILIAILRMNSAEG-R--RKAFSTC
GSHLTVVTVFYGTLI--FM--YM-QP--KSS-H-S------FDTDKLASVF----YT--L
IIPMLNPL-IYSLRNKDVKDAL------------HR---TGK------------------
----------K----L----------------------HSVCF-----------.-----
------
>GA_x6K02T2Q125-47892992-47892045
------------------------------------------------M-----------
--------------------------A---------------TGNL----T-H-------
------------------------------------------------------------
------------------------------------------------------------
---------------------------------------------------V-TEFILM-
------------GVTDR-P-E-L-QVP---L-----F-FLFLV-------IY-LLTA-AG
NLGIITLTSVDSR-L-Q-T-PMYFFLRHLAVINFGNSTVIAPKMLVN-FLVS-K----K-
TTL-YYEC-ATQLGG-FLVFMVSEIFMLAVMAYDRYVAICNPLLYMVVVSRRVCLLLVFL
TY------------LFSFVTAIVVT-PCVFSVSYCSSN---V-INHFYCDNVPLLALS--
CS-DTH--LPETVVFFFSATNLFFSMII-VLISYFNIVLAILRIRSSEG-R--KKAFSTC
ASHMMAVTVFYGTLL--FM--YL-QP--RTN-H-S------LDTDKIASVF----YT--L
IIPMLNPV-IYSLRNKDVKCAL------------KE---FLK------------------
----------N----P----------------------CKKFN---------LI.-----
------
>GA_x6K02T2Q125-47883395-47882454
------------------------------------------------M-----------
--------------------------E---------------KYNL----T-I-------
------------------------------------------------------------
------------------------------------------------------------
---------------------------------------------------V-TEFILV-
------------GITNH-H-E-F-QVP---L-----F-GLYLI-------IY-LTSL-VD
NLGMIILTIVDSR-L-Q-T-PMYFFLRHLATTDLGYSTAVGPKMLRN-FLVD-Q----N-
IIS-FYAC-AIQSSF-FGMFIVCEFFILSAMSYDRYVAICKPLLYTVIMSQKACWILVTI
PY------------LYSIIVSLLVN-IKIFTLSFCGYN---V-ISHFYCDALPLLTLA--
CS-NTH--EIEAIILIFSAFNLLSSLLI-VIGSYLLILMAILRINSAEG-K--WKAFSTC
GSHLTVVIVFYGTLI--FM--YL-QP--TFT-H-S------IDTGKVISIF----YT--Q
VIPMLNPL-TYSLRNKDVKDVL------------KK---PME------------------
----------K----V----------------------HNLFS-----------.-----
------
>GA_x6K02T2Q125-47867369-47866428
------------------------------------------------W-----------
--------------------------R---------------TKNH----T-V-------
------------------------------------------------------------
------------------------------------------------------------
---------------------------------------------------V-TEFILM-
------------GITDH-P-D-L-QPS---L-----F-GLFLL-------IY-LISL-VG
NLGMIILTMVDSR-L-Q-T-PMYFFLRQLATTDLGYSTAVGPKMLTN-FIVD-Q----N-
RIF-FNLC-ATQLAF-FLLFIACELFILSAMSYDRYVAICKPLFYMVIMSKRLCWVLVVI
PY------------VYCTIVALLIT-IKIFTLSFCGSN---V-ISHFYCDSLPLLSLV--
CS-NTQ--EIEVIMLFLSAFNLISSLLL-VLVSYLLILIAILRMNSAEG-R--RKAFSTC
GSHLTVDTVFYGTLI--FM--YM-QP--KSS-H-S------FDTDKLASAF----YT--L
IIPMLNPL-IYSLRNKDVKDAL------------HR---IGK------------------
----------K----L----------------------HSVSF-----------.-----
------
>GA_x6K02T2Q125-47855818-47854868
------------------------------------------------M-----------
--------------------------E---------------NHNL----T-M-------
------------------------------------------------------------
------------------------------------------------------------
---------------------------------------------------V-TEFILM-
------------GITAC-P-E-L-QPP---L-----F-VLFLI-------IY-LISL-IG
NLGMIILTLVDSR-L-Q-T-PMYFFLRHLSTTDLGYTTAVGPKMLQN-FLVD-Q----N-
TIS-FHLC-AIQLSF-FSMFIACEIYILSAMSYDRYVAICKPLFYMVIMSKRLCLVLVVI
PY------------VYCTIVALLIT-IKIFTLSFCGSN---V-ISHFYCDSLPLLSLV--
CS-NTQ--EIEVILLYLSAFNLISSLLL-VLVSYLLILIAIIRMHSAEG-R--RKAFSTC
GSHLTMVTVFYGTLI--FM--YM-QP--KSS-H-S------FDTDKVASIF----YT--M
VIPMLNPL-IYSLRNKDVKDAL------------HR---TLK------------------
----------K----I----------------------HGFLL---KL-----T.-----
------
>GA_x6K02T2Q125-47844843-47843896
------------------------------------------------M-----------
--------------------------A---------------TGNL----T-H-------
------------------------------------------------------------
------------------------------------------------------------
---------------------------------------------------V-TEFILM-
------------GVSDR-P-E-L-QVP---L-----F-FLFLV-------IY-LLTA-AG
NLGIITLTSVDSR-L-Q-T-PMYFFLRHLAIINFGNSTVIAPKMLVN-FLVS-K----K-
TTL-YYEC-ATQLGG-FLVFIVAEIFMLAVMAYDRYVAICNPLLYMVVVSRRVCLLLVFL
TY------------LFSFVTAIVVT-PCVFSVSYCSSN---V-INHFYCDNVPLLALS--
CS-DTH--LPETVVFFFSATNLFFSMII-VLISYFNIILAILRIRSSEG-R--KKAFSTC
ASHMMAVTVFYGTLL--FM--YL-QP--RTN-H-S------LDTDKMASVF----YT--L
IIPMLNPV-IYSLRNKDVKCAL------------KE---FLK------------------
----------N----P----------------------CKRFN---------LI.-----
------
>GA_x6K02T2Q125-47827833-47826892
------------------------------------------------M-----------
--------------------------E---------------NQNL----S-V-------
------------------------------------------------------------
------------------------------------------------------------
---------------------------------------------------L-NEFILV-
------------GITDR-P-E-L-QAP---F-----F-VLFFL-------IY-VASV-VG
NLGMIVLTKLDER-L-Q-T-PMYFFLRHLAFIDFGYSTAVGPKTLVS-FVTN-K----N-
TIP-YNWC-AFQLSL-FIFFIISELFVLSAMAYDRYVAICNPLLYTVIMSQKVCWVLVTI
PY------------LFSAFLSLITT-IKIFISSFCGYN---V-ISHFYCDSLPLLTLI--
CS-GTR--DVELIILIFSAFNLISSLSV-VLVSYTFILVAILRMNSAEG-R--HKAFSTC
GSHLTVVVILYGTLS--FM--YI-QP--KSS-H-S------FENDKMASVF----YT--L
VIPVLNPI-IYSLRNKEVKGAL------------QK---LWK------------------
----------N----V----------------------CKVCI-----------.-----
------
>GA_x6K02T2Q125-47819205-47818258
------------------------------------------------M-----------
--------------------------D---------------TYNL----T-V-------
------------------------------------------------------------
------------------------------------------------------------
---------------------------------------------------L-KYFILT-
------------GITDL-P-E-L-QAP---L-----F-GLFLI-------IY-MISV-VG
NLGLIILTKIDSR-L-Q-T-PMYFFLRQLSLTDLGYSTAVGPKMLIN-FVAD-Q----P-
TIS-YNWC-SVQLTF-FSIFITTEVFILSAMAYDRYVAICHPLLYTIIMSQRLCHVLVAI
PY------------LYSVFISLWTI-IKIFTSSFCGHN---I-IRYFYCDSLPLILML--
CS-DTH--EIKLIILIFATFNLISSLLV-VSISYILILVSILRMNSSEG-R--HKAFSTC
GSHLTVIVIFYGTLF--FM--YA-QP--KSI-H-S------FETGQVASLF----YT--L
VIPMLNPM-IYSLRNQEVKQAL------------NR---KWK------------------
----------M----C----------------------VNILF----K-----L.-----
------
>GA_x6K02T2Q125-47811880-47810942
------------------------------------------------M-----------
--------------------------E---------------KRNL----T-V-------
------------------------------------------------------------
------------------------------------------------------------
---------------------------------------------------V-TEFILM-
------------GITDR-P-E-L-QAP---L-----F-GLFLI-------IY-LISL-LG
NMGMIILTMVDSR-L-Q-T-PMYFFLRHLAITDLGYSTAVGPKMLEN-FVVN-Q----N-
TIS-NHLC-AIQLTF-FLVFIICELFILSAMSYDRYVAICKPLLYTVIMSHRVCWVLVAV
PY------------FYSVIISLLIT-IKIFALPFCDYR---I-VSHF-CDSLPLISLL--
CS-NTH--DIEIIILISAGFNLVSSLVV-LLFSYLLILIAIFRMNSAEG-R--QKALSTC
GSHLTVVIVFYGTLI--FM--YV-QP--KSS-H-S------FDTDKVASIF----YT--L
IIPMLNPL-IYSLRNKDVKYAL------------ER---LWK------------------
----------M----L----------------------GNIFS-----------.-----
------
>GA_x6K02T2Q125-47777498-47778436
------------------------------------------------------------
------------------------------------------------------------
------------------------------------------------------------
-----------------------------------------------MATEN--------
-----------------------------------------------CT-VV-TEFILL-
------------GLTDR-A-E-L-KMM---L-----F-VLFLV-------IY-AVTL-LG
NLGMILLIRITPK-L-H-T-PMYFFLSCLSFVDACYSSVIAPKMLIS-FLVV-T----E-
TIS-FSAC-IMQHLF-FGVLVTTEGFLLSVMAYDRYVAVVNPLLYTVSMSKQKCIMMVTG
SV------------IGGTINSLTHT-ISLSKLSFCGPN---I-VGHFFCDIPSLLILS--
CS-DTS--MNEFLLLIFSGVIAIGTLLI-VFISYLFIALAILRIRSASG-R--QKAFSTC
ASHLTAVTIFYGTLS--FN--YI-QP--SSQ-Y-S------VEQEKVVSVF----YT--L
VIPMLNPM-IYSLRNKEVKEAA------------KR---AIE------------------
----------M---KS----------------------FSC-----------.-------
------
>GA_x6K02T2Q125-47756192-47755266
------------------------------------------------M-----------
--------------------------G---------------QPNI----T-M-------
------------------------------------------------------------
------------------------------------------------------------
---------------------------------------------------P-TEFILM-
------------GVTQS-A-E-L-KLP---L-----F-AVFLA-------IY-AITV-VG
NLGMIILTKLDSR-L-Q-T-PMYFFIRHLAFIDLGNSTAICPKMLVN-FVVD-K----N-
TIT-YYAC-ATQMAC-FILFIVSELSILSSMAYDRYVAICNPLLYSAIMSQRRCQVLIGI
PY------------LYSIFQALLFP-IRYFTLSFCGAN---V-ISHFYCDVVPLLPLI--
CS-HVE--ETELLTILFSAFNLISSLVV-VLLSYMLILLTIFRMRSAEG-R--KKAFSTC
GSHLTVVVVFYGSLL--FM--YV-QP--KSA-H-S------FEYDKAASVF----YT--L
VIPMLNPL-IYSLRNKEVKNAF------------HR---VFK------------------
----------N----L--------------------------------------.-----
------
>GA_x6K02T2Q125-47735396-47734470
------------------------------------------------M-----------
--------------------------G---------------QPNI----T-M-------
------------------------------------------------------------
------------------------------------------------------------
---------------------------------------------------P-TEFILM-
------------GVTQT-A-E-L-KLP---L-----F-AVFLT-------IY-AITV-VG
NLGMIILTKLDSR-L-Q-T-PMYFFIRHLAFIDLGNSTAICPKMLVN-FVVD-K----N-
NIT-YYAC-ATQMAC-FILFIVSELSILSSMAYDRYVAICNPLLYSAIMSQRRCQVLIGI
PY------------LYSIFQALLFP-IRYFTLSFCGAN---V-ISHFYCDVVPLLPLI--
CS-HVE--ETELLTILFSAFNLISSLVV-VLLSYMLILLTIFQMRSAEG-R--KKAFSTC
GSHLTVVVVFYGSLL--FM--YV-QP--KSA-H-S------FEYDKAASVF----YT--L
VIPMLNPL-IYSLRNKEVKNAF------------HR---VFK------------------
----------N----L--------------------------------------.-----
------
>GA_x6K02T2Q125-47716657-47715716
------------------------------------------------M-----------
--------------------------S---------------HRNS----T-V-------
------------------------------------------------------------
------------------------------------------------------------
---------------------------------------------------P-DEFILT-
------------RITHR-P-E-L-QLL---L-----L-GVFIV-------IY-GVAM-IG
NMSMIILTKLDSR-L-H-T-PMYYFIRHLAFIDLGNCTVIYPKMMVN-FVVE-Q----N-
VIS-YYAC-AVQMAF-YIAFIISELFILSAMAYDRYVAICNPLLYSAIMSQRRCHVLVGI
PY------------LYSVFQAVMIT-SKIFTLTFCDSN---V-ISHFYCDNVPMLLLL--
CS-NAR--DIELLIILFSALNLISSLFV-VLVSYLLILLAIYRMHSADG-R--KKAFSTC
GSHLTVVVVFYGTLL--FM--YL-QP--KST-H-S------FETDKIASVF----YT--L
VIPMLNPL-IYSFRNKEVKNAV------------LR---VFR------------------
----------Y----Q----------------------CKLCT-----------.-----
------
>GA_x6K02T2Q125-47703682-47702723
------------------------------------------------M-----------
--------------------------G---------------RHNL----T-V-------
------------------------------------------------------------
------------------------------------------------------------
---------------------------------------------------V-TEFVLM-
------------GITDR-P-E-L-QAP---L-----F-GLFLI-------IY-LISL-IG
NLGMIILTTVDSK-L-Q-T-PMYFFLKHLAITDLGYSTSVGPKMLVN-FVVD-Q----N-
TIS-FKLC-ATQLSF-FLVFIVSELFILSAMSYDRYVAICKPLLYTVIMSQKLCWVLVAI
PY------------LYCTFVSLLVT-VKIFTLSFCGYN---V-ISHFYCDSLPLLPLL--
CS-DTH--DIELIILILAAFDLISSLLV-VLVSYLLILIAIVRMNSAEG-R--RKAFSTC
GSHLTVVIVFYGTLI--FM--YV-QP--NSS-H-S------FETDKVASIF----YT--L
VIPMLNPL-IYSLRNKDVKYAL------------KR---TLN------------------
----------N----L----------------------CKLFSLAFHK-----I.-----
------
>GA_x6K02T2Q125-47692494-47691544
------------------------------------------------M-----------
--------------------------E---------------KSNH----S-A-------
-------------------R-----------------------------------I----
----------------Q-------------------------------------------
---------------------------------------------------V-TEFILL-
------------GLTNN-P-G-L-KAP---L-----F-VIFLI-------IY-LVTL-MG
NLGMVILTHVDSK-L-H-T-PMYFFLRHLSITDLGYSTVIGPKMMVN-FVMQ-Q----N-
IIS-YTGC-AVQLTF-FEIFIITELFILSAMAYDRYVAICKPLLYVIIMAGKVRWGLVLV
PY------------LYSLFVSLLLT-VKLFTLSFCGSN---I-ISYFYCDCVPLISLL--
CS-DTH--ELELIILIFSGCNLLSSLLI-VLVSYMFIFVAILRMNSKEG-R--SKAFSTC
SSHLTVVVVFYGTLL--FI--YL-QP--KSS-H-T------FEIDKMASVF----YT--L
VIPMLNPL-IYSLRNKEVKEAL------------KR---TLT------------------
----------Q----G----------------------LRIHT-----------.-----
------
>GA_x6K02T2Q125-47672825-47671878
------------------------------------------------M-----------
--------------------------A---------------PRNL----S-H-------
------------------------------------------------------------
------------------------------------------------------------
---------------------------------------------------V-TEFILV-
------------GVSDL-P-E-L-QVP---L-----F-FVFLV-------IY-LLTA-AG
NLGIITLTSVDSR-L-Q-T-PMYFFLRHLAVINFGNSTVIAPKMLVN-FLVS-K----K-
TTL-YYEC-ATQLGG-FLVFIVAEIFMLAVMAYDRYVAICNPLLYMVVVSRRVCLLLVSL
TY------------FYGFCTAIVVS-SCVFSVSYCSSK---K-INHFYCDNVPLLALS--
CS-DTY--LPETVVFISAATNLFFSMSI-VLVSYFNIVLSILRIRSAEG-R--KKAFSTC
ASHVMAVTVFYGTLL--FM--YL-QP--QTN-H-S------LDTDKMASVF----YT--L
VIPMLNPM-IYSLRNKDVKAAL------------KR---FMT------------------
----------S----P----------------------CDSFK---------SL.-----
------
>GA_x6K02T2Q125-47650922-47649963
------------------------------------------------M-----------
--------------------------A---------------QINC----T-Q-------
------------------------------------------------------------
------------------------------------------------------------
---------------------------------------------------V-TEFILV-
------------GLTDR-K-E-L-KMP---L-----F-VVFLF-------IY-LFTA-IG
NLGLILVIRTDAR-L-N-T-PMYFFLSNLAFVDFCYSSVITPKMLGN-FLYS-K----N-
AIS-FNAC-AAQLGC-FLTFMVSECLLLASMAYDRYAAICNPLLYMVTMSPGICIQLVVV
PY------------SYSFLMALIHT-LLTFRLSYCHSN---I-INHFYCDDMPLLRLT--
CS-DTH--YKQLSILACAGITFISSVLI-VSVSYMFIISAILRMRSAEG-R--RKAFSTC
SSHMMAVSIFYGTLI--FM--YL-QP--SSD-H-S------LDTDKMASVF----YT--V
IIPMLNPL-IYSLRNKDVKDAL------------KR---VMD------------------
----------N----R----------------------NQTSIFRELR--K---.-----
------
>GA_x6K02T2Q125-47640742-47639798
------------------------------------------------M-----------
--------------------------A---------------QINC----T-Q-------
------------------------------------------------------------
------------------------------------------------------------
---------------------------------------------------V-TEFILV-
------------GLTDR-E-E-L-KMP---L-----F-VVFLS-------IY-LFTT-LG
NLGLILVIRTDAR-L-H-T-PMYFFLSNLAFVDFCYSSVITPKMLGN-FLYK-Q----N-
MIS-FNAC-AAQLGC-FLAFMTAECLLLASMAYDRYVAICNPLLYMVLMSPGICFQLVAA
PY------------SYSFLVALFHA-ILTFRLCYCHSN---A-INHFYCDDMPLLRLT--
CS-DTH--SKQLWIFVCAGIMFISSLLI-VFISYTFIISAILRMRSAEG-R--RKAFSTC
GSHMLAVTIFYGTLI--FM--YL-QP--SSN-H-S------LDTDKMASVF----YT--V
IIPMLNPL-IYSLRNKEVKDAL------------KK---LIA------------------
----------S----K----------------------NQ----MLSS--.---------
------
>GA_x6K02T2Q125-47631900-47630956
------------------------------------------------M-----------
--------------------------A---------------KSNH----S-V-------
------------------------------------------------------------
------------------------------------------------------------
---------------------------------------------------V-TEFILL-
------------GLTED-P-E-L-QII---L-----F-VILLI-------IY-LFSV-MS
NLGLVVLIQISPQ-L-Q-S-PMYFFLSHLAFVDFCYTSCVTPNALVN-FLRE-I----K-
SIS-FYGC-AAQVCF-FTTFSVCEVFLLSVMAYDRYVAICNPLLYVILMPRRLCIQIAIT
TY------------IYAFVTALIQT-VTTFILSFCDSN---L-VNHFFCEDIPLMALA--
CS-NTQ--VKELLLLSMAGFNVCCSLLI-VLISYLFIVSAILKKHSGEG-R--QKVFSTC
ASHLSSIAIYYGTII--FM--YL-QP--ESS-H-S------LNTDKFAAVF----YV--V
VIPMLNPL-IYSLRNTEVKNAL------------KK---SID------------------
----------N----I----------------------PINI-----S--K---.-----
------
>GA_x6K02T2Q125-47629317-47628376
------------------------------------------------M-----------
--------------------------A---------------NSNH----S-A-------
------------------------------------------------------------
------------------------------------------------------------
---------------------------------------------------V-SEFILV-
------------GLTDD-S-E-L-QVS---L-----F-GVFLV-------IY-LTSV-VG
NVGLIVLIQVSPQ-L-H-T-PMYFFLTHLAFIDFCFTSSVTPNTLVN-FLRE-V----K-
SIT-FYAC-ATQLCC-FVTFVVCELYLLSIMAYDRYVAIWNPLLYAVRMPRELCLQVITS
TY------------IYGFTVGLAQA-VATFRLSFCGSN---V-INHFYCDDVPLVALA--
CS-DTH--VKELMLLIIAGFNTLCSLVI-VVISYICILFAILRIHSAEG-R--RKAFSTC
ASHLTSITIFYGTVS--FM--YL-QP--KSS-H-S------LNTDKFASVF----YV--V
VIPMLNPL-IYSLRNQEVKSAL------------KR---IVE------------------
----------K----L----------------------SSAI--------K---.-----
------
>GA_x6K02T2Q125-47615732-47614791
------------------------------------------------M-----------
--------------------------D---------------EDNN----S-T-------
------------------------------------------------------------
------------------------------------------------------------
---------------------------------------------------V-HQFILV-
------------GLTDD-P-E-L-EVI---L-----F-AVFLV-------IY-LTTV-LG
NLGLIMLIQVSPQ-L-H-T-PMYFFLCHLAFVDFCYTSSVTPSTIIN-FLRE-I----K-
SIT-FYAC-ATQVKC-FITFVVCEMYLLSVMAYDRYVAIWNPLLYVVLMPKKLCLQVIAS
TY------------IYGFTVGLVQA-VATFHFSFCGSN---V-INHFYCDDVPLIALA--
CS-DTH--VKELMLLIIAGFNTLCSLVI-VVISYICILFAILRIRSVEG-R--RKAFSTC
ASHLTSITIFYGTVS--FM--YL-QP--KSS-H-S------LNTDKFASVS----YV--V
VIPMLNPL-IYSLRNQEVKSAL------------KR---ITD------------------
----------K----L----------------------SLTI--------H---.-----
------
>GA_x6K02T2Q125-47600809-47599850
------------------------------------------------M-----------
--------------------------A---------------EGNS----S-T-------
------------------------------------------------------------
------------------------------------------------------------
---------------------------------------------------V-FQFILE-
------------GLTDD-P-E-L-EVT---L-----F-AVFLV-------IY-LTTV-LG
NLGLIMLIQVSPQ-L-H-T-PMYFFLCHLAFVDFCYTSSVTPNTIIN-FLRE-I----K-
SIT-FYAC-ATQVCC-FITFAVCEMYLLSVMAYDRYVAIWNPLLYVVLMPKKLCLRVIAS
TY------------IYGFTVGLAQA-VATFRLSFCGSN---V-INHFYCDDVPLVALA--
CS-DTH--VKELMLLIIAGFNTLCSLVI-VVISYICILFAILRIHSAEG-R--RKAFSTC
ASHLTSITIFYGTII--FM--YL-QP--KSS-H-S------LNTDKFVSVF----YV--V
VIPMLNPL-IYSLRNKEVKNAL------------KR---FTE------------------
----------K----L----------------------SLTIHDSRKS--E---.-----
------
>GA_x6K02T2Q125-47591072-47592031
------------------------------------------------M-----------
--------------------------A---------------EVNI----S-Y-------
------------------------------------------------------------
------------------------------------------------------------
---------------------------------------------------V-SEFILK-
------------GITDR-P-E-L-QAP---C-----F-VMFLT-------IY-LVTV-LG
NLGLIVIIRVDSR-L-H-T-PMYFFLSHLAFVDLCYSSAITPKMMVN-FVVE-R----N-
TIP-FHAC-ATQLGC-FLTFMITECFLLASMAYDRYVAICSPLHYSTLMSKRVCIQLVAV
PY------------VYSFLVALFHT-IITFRLTYCGPN---V-INHFYCDDLPLLALS--
CS-DTH--MKEILIFAFAGFDMICSSSI-VLTSYLFIIAAILRIRSTQG-R--RKAISTC
GSHMVAVTIFYGTLI--FM--YL-QP--KSN-H-S------LDTDKMASVF----YT--V
VIPMLNPL-IYSLRNKEVKDAS------------KK---ALD------------------
----------K----G----------------------YETLKILRLS--K---.-----
------
>GA_x6K02T2Q125-47560740-47559775
------------------------------------------------M-----------
--------------------------A---------------GSNA----T-G-------
------------------------------------------------------------
------------------------------------------------------------
---------------------------------------------------V-TEFILL-
------------GFAVQ-R-E-V-EII---L-----F-LLILV-------VY-SLTL-VG
NVGMISLIRMDSR-L-H-T-PMYFFLSNLAFVDLCYSSSVAPKFLET-LLSN-R----R-
SIS-FYAC-ATQLGF-FLNFLISEMFLLAVMAYDRYVAICNPLLYMVVMSQKVCLRLVMG
PY------------FYSFAVALLHT-VVTFKLIYCGPN---I-INHFYCDDVPLMALA--
CS-DTS--LKEILIFIFAGFNMISSLTT-VLISYLYIVAAILRIQSTEG-R--CKAFSTC
ASHLTAVTIFYGTLI--FM--YL-QP--KSS-H-S------LDTDKMASVF----YT--I
VIPMLNPM-IYSLRNQEVKSAL------------RK---ALE------------------
----------K----C----------------------YLLPLMHLKKGIS---.-----
------
>GA_x6K02T2Q125-47549689-47550621
------------------------------------------------------------
------------------------------------------------------------
------------------------------------------------------------
-----------------------------------------------M--PN--------
-----------------------------------------------FT-DV-TEFLLV-
------------GLTRR-Q-E-L-RVL---F-----F-VVFLV-------VY-MVTL-LG
NIGMIILISISLQ-L-Q-S-PMYFFLSHLSFVDVLFSSNVTPKMLEN-LLSE-S----K-
TIS-YVGC-LVQCYF-FIALVLVEVFILAVMAFDRYVAICNPLLYSSKMSRVVCIRLISV
PY------------VYGFSVSLICT-LWTYGLYFCGNV---K-INHFYCADPPLIKIA--
CG-GVH--IKEYTMIVIAGINFTYSLSV-VLISYVLIVVAVLRMHSADG-R--RKAFSTC
GSHLTAVSMFYGTLI--FM--YL-RR--PTE-E-S------VEQGKMVAVF----YT--S
VIPMLNPM-IYSLRNKDVKEAV------------CK---IVA------------------
----------K---AN-------------------------LRK------------.---
------
>GA_x6K02T2Q125-47521463-47522395
------------------------------------------------------------
------------------------------------------------------------
------------------------------------------------------------
-----------------------------------------------M--PN--------
-----------------------------------------------FT-DV-TEFLLV-
------------GLTRR-Q-E-L-RVL---F-----F-VVFLV-------VY-MVTL-LG
NIGMIILISISPQ-L-Q-S-PMYFFLSHLSFVDVLFSSNVTPKMLEN-LISE-T----K-
TIS-YVGC-LVQCYF-FIALVHVEVYILAVMAFDRYMAICNPLLYSSKMSRVVCIRLISV
PY------------VYGFSVSLICT-LWTYGLYFCGNI---K-INHFYCADPPLIKIA--
CG-GVH--IKEHTMIVIAGINFTYSLSV-VLISYVLIVVAVLRMHSADG-R--RKAFSTC
GSHLTAVSMFYGTLI--FM--YL-RR--PTE-E-S------VEQGKMVAVF----YT--S
VIPMLNPM-IYSLRNKDVKEAV------------YK---IVA------------------
----------K---AN-------------------------LRK------------.---
------
>GA_x6K02T2Q125-47516301-47517233
------------------------------------------------------------
------------------------------------------------------------
------------------------------------------------------------
-----------------------------------------------M--LN--------
-----------------------------------------------FT-DV-TEFVLL-
------------GLTRR-K-E-L-QVL---F-----F-VIFLM-------VY-IVTM-VG
NIGMMILIKISPQ-L-S-S-PMYFFLSHLSFIDVWFSSNVTPKMLEN-LLSK-T----K-
TIS-YAGC-LVQCFF-FIALVHVEIFILSVMAFDRYMAIGKPLLYGSKMSRVVCIRLISF
PY------------IYGFLTSLAAT-LWTYGLYFCGKT---E-INHFYCADPPLIKMA--
CA-GTF--VKEYTMLFLAGINFTYSLIV-VIISYLFILIAILRMRSAEG-R--RKAFSTC
GSHLTAVGIFYGTLI--FM--YL-RR--PTE-E-S------VEQGKMVAVF----YT--T
VIPMLNPM-IYSLRNKDVKEAM------------DK---VIA------------------
----------K---KF-------------------------LTK------------.---
------
>GA_x6K02T2Q125-47485813-47486745
------------------------------------------------------------
------------------------------------------------------------
------------------------------------------------------------
-----------------------------------------------M--LN--------
-----------------------------------------------FT-DV-TEFILL-
------------GLTSR-K-E-L-QVL---F-----F-VIFLM-------VY-IVTM-VG
NIGMMILIKISPQ-L-S-S-PMYFFLSHLSFVDVWFSSNVTPKMLEN-LLSK-T----K-
TIS-YAGC-LVQCFF-FIALVHVEIFILAVMAFDRYMAIGKPLLYGSKMSRVVCIRLISF
PY------------IYGFLTSLAAT-LWTYGLYFCGKT---E-INHFYCADPPLIKMA--
CA-GTF--VKEYTMIILAGINFTYSLSV-VIISYLFILIAILRMRSAEG-R--RKAFSTC
GSHLTAVVIFYGTLI--FM--YL-RR--PTE-E-S------VEKGKMVAVF----YT--T
VIPMLNPM-IYSLRNKDVKEAM------------DK---VIS------------------
----------R---KG-------------------------LTK------------.---
------
>GA_x6K02T2Q125-47470765-47471775
------------------------------------------------------------
------------------------------------------------------------
------------------------------------------------------------
------------------------------------------------MTRN--------
-----------------------------------------------FT-SV-TEFILL-
------------GLTSH-V-E-L-QIL---F-----F-VLFLV-------VY-VVTV-AG
NLGMILLIKANAR-L-H-T-PMYFFLSHLSFVDMCFSSNVTPKMLQI-FLSE-R----K-
TIS-YSAC-LVQCYL-FIALVHVEFYILALMAFDRYMAICNPLLYGSKMSQSVCTSLITV
PY------------VYGALTGLMET-MWTYNLAFCGHN---E-INHFYCADPPLIKLA--
CS-DTY--HKETSMLVVAGFNLSFSLLI-ILTSYLYIFPAILRISSTEG-K--RKAFSTC
GSHLTAVIIFYATLF--FM--YL-RP--TSR-E-S------VEQGKMVAVF----YT--T
VIPMLNPM-IYSLRNKDVKEAI------------SK---ELS------------------
----------H---KKMYFSEKRNSIFFCTRGTFCRNYHCFLKL------------.---
------
>GA_x6K02T2Q125-47462755-47463693
------------------------------------------------------------
------------------------------------------------------------
------------------------------------------------------------
-----------------------------------------------MVRGN--------
-----------------------------------------------YS-MV-TEFILL-
------------GLTDR-P-E-L-QPL---L-----F-VLFLV-------IY-LITV-GG
NLGMMVLIRIDSR-L-H-T-PMYYFLASLSCLDLCYSTNVTPKMLVN-FLSE-K----K-
TIS-YAAC-LVQCYF-FIAMVITEYYMLAVMAYDRYMAICNPLLYSSKMSKGVCVRLIAG
PY------------IYGFLSGLMET-MWTYRLTFCGSN---I-INHFYCADPPLIRLS--
CS-DTF--IKETSMFVVAGFNLSNSLFI-ILISYLFILIAILRMRSAEG-R--RKAFSTC
GSHLVAVTVFYGTLF--CM--YV-RP--PTD-K-S------VEQSKIIAVF----YT--F
VSPMLNPI-IYSLRNKDVKHAF------------WK---LVR------------------
----------R---NV-------------------------LSK------------.---
------
>GA_x6K02T2Q125-47454152-47455126
------------------------------------------------------------
------------------------------------------------------------
------------------------------------------------------------
-----------------------------------------------MPHTN--------
-----------------------------------------------ST-KI-TEFILL-
------------GLTDR-P-E-L-QPL---L-----F-VLFLF-------IY-LVTV-LG
NMGLMALIRLDSR-L-H-K-PMYFFLSNLAFVDLCYTSTATPQMLTN-FLSE-K----K-
TIS-FIGC-FIQCYL-FIALLLTEFYMLAAMAYDRYVAICNPLRYSVKMSRRVCICLAMC
PY------------IYGFSDGLFQT-ILTFSMTFCKSN---V-INHFYCADPPLIKLS--
CS-DTY--KKEHAMLISAGFNLSNSLTI-ILVSYAFIIAAILRIKSAEG-R--RKAFSTC
GSHMMAVTLFYGTLF--CM--YV-RP--PTD-K-T------VEESKIIAVF----YT--F
VSPLLNPL-IYSLRNKDVKQAL------------KT---ILR------------------
----------Q---NV-------------------------IRTALMRPPSNKLHQ.---
------
>GA_x6K02T2Q125-47430129-47431103
------------------------------------------------------------
------------------------------------------------------------
------------------------------------------------------------
-----------------------------------------------MPLTN--------
-----------------------------------------------ST-KI-TEFILL-
------------GLTDR-P-E-L-QPL---L-----F-VLFLF-------VY-IVTV-LG
NMGMVALIRLDSR-L-H-K-PMYFFLSNLAFVDLCYTSTATPQMLTN-FLSE-K----K-
TIS-FIGC-FIQCYL-FIALLLTEFYMLAAMAYDRYVAICNPLRYSVKMSRRVCICLAMC
PY------------IYGFSDGLFQA-ILTFSMTFCKSN---V-INHFYCADPPLIKLS--
CS-DTY--KKEHAMLISASFNLSSSLTI-ILVSYAFIIAAILRIKSAEG-R--HKAFSTC
GSHMMAVTLFYGTLF--CM--YV-RP--PTD-K-T------VEESKIIAVF----YT--F
VSPLLNPL-IYSLRNKDVKQAL------------KT---ILR------------------
----------Q---NV-------------------------IRTALMRPPSNKLQQ.---
------
>GA_x6K02T2Q125-47402610-47403533
------------------------------------------------------------
------------------------------------------------------------
------------------------------------------------------------
-----------------------------------------------MLKKN--------
-----------------------------------------------FT-TV-TEFIFL-
------------GLTDR-A-E-L-QPV---L-----F-VVFLL-------IY-LITV-TG
NVSMIFLIRSDSK-L-H-T-PMYFFLSHLSFVDLCYATTVAPQMLVN-FLSK-R----K-
NIS-FIGC-IIQFHF-FIALVITDYYMLAVMAYDRYVAICKPLLYTSKMSRRVCLSLVAT
QY------------IYGFVNGLIQT-ILMLRLTFCGPN---E-INHFYCADPPLMVLA--
CS-DTY--VKKTAMFVVAGSNLTCSLTI-ILISYIFIFTAILRIRSAEG-R--QKAFSTC
GSHLTAVTIFYGTLF--CM--HL-RP--PSE-T-S------VEQGKIVAVF----YI--F
VSPMLNPF-IYSLRNKDVKNAI------------RK---VIQ------------------
----------K--------------------------------.----------------
------
>GA_x6K02T2Q125-47384320-47383337
------------------------------------------------------------
------------------------------------------------------------
------------------------------------------------------------
------------------------------------------------------------
----MKAYSEAKHN---------------------------------GT-EA-TEFILL-
------------GLSTR-S-E-L-QPI---L-----F-LVFLT-------IY-LITL-TG
NFGMILLIRFTPQ-L-Q-T-PMYFFLTHLACVDIFYSTNVSPQMLVN-FLSE-K----K-
TIS-YIGC-LTQCFV-FVTLLLTEYYMLGAMAYDRYMAICKPLHYSTKLSRPVCICLVTF
PY------------FWGSMVGTMQV-ILTSRLSFCGPN---T-INHFYCADPPLLMLT--
CS-DTY--IKQTALFVSAGINLTGSLLI-ILISYIFIFITIMRIRSSEG-Q--RKALSTC
GSHLTAVTMFYGSLF--CM--YL-RP--ANE-R-S------VEQGKIIAVF----CI--F
VSPMVNPF-IYSLRNKDVKQAL------------RR---VFI------------------
----------R---NL---------------------------CKVEKSSVPMLSH.---
------
>GA_x6K02T2Q125-47363965-47364900
------------------------------------------------------------
------------------------------------------------------------
------------------------------------------------------------
-----------------MTFLN----H---------------------------------
-----------------------------------------------T--AM-MDFILM-
------------GLTDS-P-V-L-GRI---L-----F-VVFLV-------IF-VITL-AG
NLFMIVLIRTNSH-L-Q-T-PMYFFLGHLSFVDICYSSNVTPNMLHG-FISD-Q----K-
TIS-YAGC-FTQCLL-FIALVITEFYLLASMALDRYVAICSPLHYSTRMSKNVCVSLVAF
PY------------VFGFLNGLSQT-LLTFHLSFCGSH---E-INHFYCADPPLIMLA--
CS-DTH--VKKMAMFVVAGFTLSSSLAI-ILLSYLFIFIAILRIRSAKG-R--QKAFSTC
GSHMTTVTIFYGTLF--CM--YL-RP--PSE-K-S------VEESKVIAVF----YT--F
LSPMLNPL-IYSLRNKDVINAM------------KQ---VVK------------------
----------G--------------------------------KLLH---------.---
------
>GA_x6K02T2Q125-47347069-47348016
------------------------------------------------------------
------------------------------------------------------------
------------------------------------------------------------
-----------------MPSLN----N---------------------------------
-----------------------------------------------T--AV-MDFILV-
------------GLTDS-P-V-L-GRI---L-----F-VVFLV-------IY-LITL-TG
NLCMIVLIRTNSH-L-Q-T-PMYFFLGHLSFVDICYSSNVTPNMLHG-FISD-Q----K-
IIS-YAGC-FTQCLL-FIALVITEFYLLASMALDRYVAICSPLHYSTRMSKNVCFSLVSF
SY------------VFGFLNGLSQT-LLTFHLSFCGSH---E-INHFYCADPPLIMLA--
CS-DTH--VKKMAMFVVAGFTLISSLSI-ILFSYLYIFAAIMRIRSAEG-R--QKAFSTC
GSHLTTVTIFYETLF--CM--YL-KP--PSE-R-S------IEESKVIAVF----YT--F
LSPFLNPL-IYSLRNKDVINAM------------KQ---VIK------------------
----------G---NF-------------------------CQKILV---------.---
------
>GA_x6K02T2Q125-47327964-47328917
------------------------------------------------------------
------------------------------------------------------------
------------------------------------------------------------
----------------------------------------MVRSGKGIQNKN--------
-----------------------------------------------AT-EV-TEFILL-
------------GLSDN-P-D-L-QGV---L-----F-ALFLI-------IY-TMTL-VG
NLGMMALIKIDRS-L-H-T-PMYFFLSSLSFVDASYSSSVTPKMLVN-LMAE-D----K-
SIS-FNGC-ATQFFF-FGSFLGTECFLLAMMAYDRYAAIWNPLLYPVLMSGRICFMLVST
SF------------LAGFGNAAIHT-GMTFRLSFCGSN---K-INHFYCDTPPLLKLS--
CS-DTH--INGIVIMAFSSFNVISCVLI-VLISYLCILIAILKMPSAEG-R--HKAFSTC
ASHLMAVTIFFGTIL--FM--YL-RP--TSS-Y-S------MEQDKVVSVF----YT--V
VIPMLNPL-IYSLKNKDVKKAV------------KK---IL-------------------
---------------------------------------HN-----------YVV.----
------
>GA_x6K02T2Q125-47320309-47319377
------------------------------------------------------------
----------------------------------------MDKENH----S-V-------
------------------------------------------------------------
------------------------------------------------------------
---------------------------------------------------V-TEFVFM-
------------GITQD-P-Q-L-QII---F-----F-VVFLL-------VY-LVNV-IG
NVGMIILIITDSQ-L-H-T-PMYFFLCNLSFVDLGYSSAIAPRMLAD-FLTK-H----K-
VIS-FSSC-ATQFAF-FVGFVDAECYVLAAMAYDRFVAICRPLHYSTLMSKKVCLVLMLG
SY------------FAGLVSLVAHT-SLTFSLSYCGSN---I-INHFFCEIPPLLALS--
CS-DTY--ISEILLFSLCGFIEFSTILI-IFISYAFILIAIIRIRSAEG-R--LKAFSTC
GSHLTGVTLFYGTVM--FM--YL-RP--TSS-Y-S------LDQDKWASVF----YT--I
IIPMLNPL-IYSLRNKDVKAAF------------KK---LIG------------------
----------K---KP-------------------------------Q.-----------
------
>GA_x6K02T2Q125-47301584-47302519
------------------------------------------------------------
------------------------------------------------------------
------------------------------------------------------------
----------------------------------------------MDHMKI--------
-----------------------------------------------NF-TV-TEFVFL-
------------GLSSD-P-K-V-QLV---L-----F-FVFLF-------FY-MLSV-VG
NIIIITIIQIEPR-L-K-T-PMYFFLANLSFLDICYTSTNVPQMLSN-MVGS-K----K-
TIP-FVSC-ATQMYF-SLSFGMIECVLLGVMAYDRYVAICHPLHYTVIMDQNTCVQLAAI
SW------------SSSFLSSMVIN-VLTLSLPYCGPN---V-LNHFFCEVPSVLRLA--
CT-DTS--LTELVVFVFSIIIVFIPFLL-IIVSYARILLSVLRMRSASG-R--HKALSTC
ASHLTVVTLFYGTAI--FM--YM-RP--QSK-S-S------RAGGKVIAVF----YT--V
VTPMLNPL-IYSLRNQDVKGSL------------RR---AI-------------------
----TK----QKT.----------------------------------------------
------
>GA_x6K02T2Q125-47278889-47277960
------------------------------------------------------------
------------------------------------------------------------
------------------------------------------------------------
------------------------------------------------------------
----------MERG---------------------------------NH-TV-SEFILL-
------------GFTSD-P-T-T-QLV---L-----F-VMFLI-------MY-TLSV-LG
NITLIVLICNDSR-L-H-T-PMYFFIGNLSFLDLWLSNVYTPKILAI-CISE-N----K-
SIS-FASC-VAQFFF-SAGLDYSECYLLAAMAYDRYVAISKPLIYSQAISMKLCAFFVAA
SY------------MGGFINSSIIT-KKTFTFDFCNDN---V-IDDFFCDLLPLVNLA--
CG-GKE--GYQALMYFLLTSNVMIPIAL-ILASYIFIIATILRIRSTQG-R--MKAFSTC
SSHLISVTLYYGSIL--YI--YS-RP--RTR-Y-S------LDSDKVVSTF----YT--V
VFPMLNPF-IYSLRNKDVKEAM------------NK---LFK------------------
----------I---IP----------------------L.--------------------
------
>GA_x6K02T2Q125-47264151-47265089
------------------------------------------------------------
------------------------------------------------------------
------------------------------------------------------------
---------------------------------------------M--DVDN--------
-----------------------------------------------RT-IL-TEFILL-
------------GFSAD-P-H-W-QLI---L-----F-GIFLT-------IY-LMTL-LG
NMTLIILIRIDSR-L-H-T-PMYFFIGGLSFLDFWYNSVYIPKILVN-CVSE-D----K-
RIS-LAGC-GAQFFF-SCVAAYTECYLLAAMAYDRHAAICSPLLYSSIMSTSLCAGLVGA
SY------------VGGFLNAIAHT-ANTFRLRFCGKN---I-IDHFFCDVLPLVKMS--
CT-DTR--VYVKILSSMVGFTVLSSILA-ILISYLNILLAILRIRSASG-R--RKAFSTC
ASHLVSVTLFYGSLL--FM--YS-RP--SSN-Y-S------LERDKVAAMF----YT--I
INPLLNPF-IYSLRNKDVKEAF------------KK---LMQ------------------
----------TIKQQT.-------------------------------------------
------
>GA_x6K02T2Q125-47255337-47256254
------------------------------------------------------------
------------------------------------------------------------
------------------------------------------------------------
------------------------------------------------------------
----------MEQY---------------------------------ND-TV-TEFILV-
------------GFTTN-P-V-M-QLV---L-----L-VIFLA-------VY-ALTV-LG
NSTLIVLICNDSR-L-H-T-PMYFFIGNLSFLDLGLSTVYTPKILVT-CISE-D----K-
SIS-FSGC-VAQFFF-SAGLGYTECYLLAAMAYDRYVAISKPLLYSQAMSLKLCAFLVGV
SY------------LGGLINSFIIT-KDTFALTFCNDN---V-IDDFFCDIPPLVKLS--
CG-KKK--SFQSVLFFLLTSNVIIPIVF-ILATYLFIIATILRIRSTQG-R--LKAFSTC
SSHLISVTLYYGSIL--YI--YA-RP--RSS-Y-S------LDRDKIVSTF----YT--V
VFPMLNPL-IYSLRNKDVKEAL------------SK---LFK------------------
----------.-------------------------------------------------
------
>GA_x6K02T2Q125-47248551-47249468
------------------------------------------------------------
------------------------------------------------------------
------------------------------------------------------------
------------------------------------------------------------
----------MDQN---------------------------------NN-TV-SEFIML-
------------GFTTD-P-V-I-QKV---L-----F-AVFLV-------VY-TLTL-MG
NSSLIMLICNDSR-L-H-T-PMYFFIGNLSFLDLGLSSVYTPKILET-CISE-D----K-
SIS-FAGC-VAQFFF-SAALDYTECYLLAAMAYDRYVAISKPLLYSQAMSLKLCVCFVVA
SY------------VGGFINSVIIT-KDTFALTFCNDN---V-IDDFFCDIPPLVKLA--
CG-KKK--SFQSVLFFLLTSNVIIPIVF-ILATYLFIIATILRIRSTQG-R--LKAFSTC
SSHLISVTLYYGSIL--YI--YA-RP--RSS-Y-S------LDRDKIVSTF----YT--V
VFPMLNPL-IYSLRNKDVKEAL------------NK---LLK------------------
----------.-------------------------------------------------
------
>GA_x6K02T2Q125-47239120-47238185
------------------------------------------------------------
------------------------------------------------------------
------------------------------------------------------------
------------------------------------------------------------
----------MERG---------------------------------NH-TV-TGFILL-
------------GFSTD-P-V-M-QKI---L-----F-VMFLG-------VY-SLTL-LG
NTTLIILICNDSR-L-H-T-PMYFFIGNLSFLDLWYSSVYTPKILVT-CISE-D----K-
SIS-FAGC-LSQFFF-SAGLAYSECYLLAAMAYDRYTAISNPLLYAQAMSRRLCVCLVVY
SY------------TGGFVNAIILT-SNTFTLDFCGDN---V-IDDFFCDVPPLVKLA--
CD-VRE--SYQSVLYFLLASNVISPTLL-ILTSYLFIIAAILRIRSTQG-R--LKAFSTC
SSHLISVTLYYGSIL--YI--YS-RP--SSS-Y-S------LERDKMVSTF----YT--V
LFPMLNPM-IYSLRNKDVKEAL------------RK---LFK------------------
----------L---AP----------------------SEV-----------.-------
------
>GA_x6K02T2Q125-47228321-47229256
------------------------------------------------------------
------------------------------------------------------------
------------------------------------------------------------
------------------------------------------------------------
---------MDEEN---------------------------------IT-EV-TEFILL-
------------GFTED-A-V-L-QQV---L-----F-FIFLT-------IY-IISL-LG
NITLISLICADSR-L-H-T-PMYFFIGNLSFLDLWYSSVYAPKILIT-CITE-D----K-
SIS-FAGC-LAQFFF-SAGLAYSECYLLAAMAYDRYVAISNPLLYFQAMSPRLRASLVAA
SY------------LGGFANSTIIT-SETFTLSFCRDN---I-IDDFFCDLPPLVKLA--
CD-VKE--SYQAVLYFILASNVITPTVL-ILASYLFIIVAILKIRSTQG-R--LKAFSTC
GSHLTAVTLYYGSIL--FI--YS-RP--STS-Y-A------LERDKVVSVF----YT--V
VIPMLNPM-IYSLRNKDVKDAL------------RK---MLD------------------
----------I---VK----------------------LS.-------------------
------
>GA_x6K02T2Q125-47195323-47196267
------------------------------------------------------------
----------------------------------------MADENY----T-R-------
------------------------------------------------------------
------------------------------------------------------------
---------------------------------------------------I-TEFIFI-
------------GLRYH-P-N-L-QVF---L-----F-LLFLL-------FY-LVTM-TG
NLGMIILIRVDSR-L-H-T-PMYFFLSHLSFVDICFSSVVAPKMLTD-FFAD-K----K-
AIS-FLGC-VLQQWF-FGFFVAIECLLLASMAYDRYVAICNPLLYSVAMSQRLCIQLVIG
PY------------AVGFFNTMTHT-TAAFRLPFCGSN---I-INHFFCDMSPILSLI--
CA-DIR--INKLLVFIVAGAVLIVSSTT-IIVSYFHILIAILRIRSAEG-R--RKAFSTC
SSHVTAVSILYGTLF--FI--YV-RP--SAI-S-S------LDLNKVVSVF----YT--A
VIPMLNPL-IYSLRNKEVKSAM------------GR---TVA------------------
----------K---AK----------------------VFLK-----N.-----------
------
>GA_x6K02T2Q125-47170431-47171372
------------------------------------------------M-----------
--------------------------G---------------QQNT----T-S-------
------------------------------------------------------------
------------------------------------------------------------
---------------------------------------------------L-PGFILM-
------------GITQS-T-E-L-QLP---L-----F-GVFFI-------IY-AVTV-MG
NLGMIILTKLDSR-L-Q-T-PMYFFIRHLAFIDLGNSTVICPKMLMD-FVMD-E----K-
NIS-FYAC-ATQMSF-FVLFIISELFILSSMAYDCYVAICNPLLYSVIMSQRLCHVLVDI
PY------------LYSTFQALLFT-SKIFTLTFCGSN---I-ISHFYCDAVYLLPTL--
CS-NAE--EIQLLIILFSALNLLSSLLI-VLGLYVLILIAICRMHSAEG-R--RKAFSTC
GSHLTVVVVFYGTLL--FM--YL-QP--KST-D-S------LENDKITSVF----YT--L
VIPMINPL-IYSLRNKEVKNAF------------NR---ALK------------------
----------N----P----------------------FKINT-----------.-----
------
>GA_x6K02T2Q125-47154544-47153606
------------------------------------------------------------
------------------------------------------------------------
------------------------------------------------------------
---------------------------------------------M--ELDN--------
-----------------------------------------------RT-IL-TEFILV-
------------GFSAD-P-H-W-QLT---L-----F-GIFLT-------IY-LLTL-SG
NMLLVVLIRINSR-L-H-T-PMYFFISNLSFLDFWYTSVYTPKILAT-CISE-D----K-
RIS-LAGC-GAQLFF-SCVVAYTECYLLAAMAYDRHSAICSPLIYSSIMSSSLCTGLVAG
CY------------IGGVLNAIAHT-ANTFRLTFCGKN---I-IDHFFCDAPPLVKMS--
CT-DTR--VYEKVLLGVVGFTVLSSILA-ILISYFNILLAILRIRSASG-R--RKAFSTC
ASHLVSVMLFYGSLL--FM--YS-RP--SST-Y-S------LEKDKVAALF----YT--V
VNPLLNPL-IYSLRNKDVKDAF------------RK---ATQ------------------
----------TIRPHT.-------------------------------------------
------
>GA_x6K02T2Q125-47143827-47142871
----------------M-------------------------------M-----------
------------------------------------------HRNQ----T-V-------
------------------------------------------------------------
------------------------------------------------------------
---------------------------------------------------V-TEFFFT-
------------GLTSS-F-H-L-QIV---L-----F-LTFLC-------VY-LATL-LG
NLGMIILIHLDTR-L-H-I-PMYFFLSHLSFVDACSSSVISPKMLSD-MFVD-K----K-
VIS-FLGC-AIQLCL-FSQFVVTECFLLASMAYDRYVAICKPLLYTLIMSQRVCVQLVIG
PY------------SIGFISTMVHI-ISAFVLPYCGPN---L-INHFFCDLLPVLSLA--
CA-NTQ--MNKRLLFIVAGILGVFSGII-ILVSYVYIAITILKISSADG-R--RKAFSTC
SSHLTAVSILYGTLF--FI--YV-RP--SSS-F-S------LDINKVVSLF----YT--T
VIPMLNPF-IYSLRNKEVKDAL------------IR---TFE------------------
--------------KQ----------------------FCYSFQDKIL.-----------
------
>GA_x6K02T2Q125-47127746-47126790
----------------M-------------------------------M-----------
------------------------------------------HRNQ----T-V-------
------------------------------------------------------------
------------------------------------------------------------
---------------------------------------------------V-TEFFFT-
------------GLTSS-F-H-L-QIV---L-----F-LTFLC-------VY-LATL-LG
NLGMIILIHQDTR-L-H-I-PMYFFLSHLSFVDACSSSVISPKMLSD-IFVD-K----K-
VIS-FLGC-AIQFCL-FSQFVVTECFLLASMAYDRYVAICKPLLYTLIMSQRVCVQLVIG
PY------------SIGLISTVVHT-TSAFILPYCGPN---L-INHFFCDLLPVLSLA--
CA-DTQ--MNKHLLFIMAGILGVFSGII-ILVSYVYIAITILKINSADG-R--RKAFSTC
SSHLTAVSILYGTLF--FI--YV-RP--SSS-F-S------LDINKVVSLF----YT--A
VIPMLNPF-IYSLRNKEVKDAL------------IR---TFE------------------
--------------KK----------------------FCYSLQDKIL.-----------
------
>GA_x6K02T2Q125-47087719-47086775
----------------M-------------------------------E-----------
------------------------------------------EKNQ----T-V-------
------------------------------------------------------------
------------------------------------------------------------
---------------------------------------------------M-PEFLFR-
------------GITDN-L-H-Q-KIV---I-----F-IIFFF-------VY-LVTL-GG
NVGMITLIWLDPR-L-H-T-PMYFFLSQLSFVDVSSSSSIAPKMLCD-IFAR-N----K-
AIS-FVGC-ATQMWF-FGLFVATECFLLAAMAYDRYAAICKPLLYTLIMSPHLCMLLVVG
IY------------FIALISTMIHT-TLTFCLPFCGPY---I-INHFFCDVSPLLSLA--
CT-DTQ--MIKLVFFVLAGTVGMFTGLI-ILGSYVCILKAILKIQTANG-R--QKAFSTC
SSHLVTVAILYGTLF--FI--YV-RP--NAS-S-S------LNINKVISLF----YT--V
VIPMLNPL-IYSLRNQEVKNAF------------RR---TLK------------------
--------------KK----------------------HFLI----GV.-----------
------
>GA_x6K02T2Q125-47069356-47070300
----------------M-------------------------------E-----------
------------------------------------------EKNQ----T-I-------
------------------------------------------------------------
------------------------------------------------------------
---------------------------------------------------V-MEFFFL-
------------GLTDH-L-Y-Q-KIA---L-----F-ITILF-------VY-LVTL-GG
NLGMITLIWADPR-L-H-T-PMYFFLSHLSFVDMCSSSSIAPKMLCD-IFAE-E----K-
RIS-FMGC-AAQMWF-FGFFVGTECFLLASMAYDRYTAICKPLLYTLLMSQRVCVHLVVG
PY------------VFAIINITTHT-TLAFCLPFCGSN---T-INHFFCDVSPLLSLA--
CA-DSW--VNKVVLFVLSGAIGVFSGLI-IIVSYVSILMTIFKIQTADG-K--QKAFSTC
SSHLAAVSILYGTLF--FI--YV-RP--SAS-F-S------LNINKMISLF----YT--V
VIPMLNPL-IYSLRNKEVKGAF------------RR---KVQ------------------
--------------KK----------------------HFPA----GR.-----------
------
>GA_x6K02T2Q125-47058060-47059004
----------------M-------------------------------E-----------
------------------------------------------EKNQ----T-V-------
------------------------------------------------------------
------------------------------------------------------------
---------------------------------------------------M-PEFLFL-
------------GITDN-F-H-Q-KIV---I-----F-IIFFF-------VY-LVTL-GG
NVGMIALIWLDPR-L-H-T-PMYFFLSQLSFVDVSSSSSIAPKMLCD-IFAR-N----K-
AIS-FVGC-AAQMWF-FGLFVATECFLLAAMAYDRYAAICKPLLYTLIMSPHLSVLLVIG
PY------------AIALISTTTHT-TLTFCLPFCGPY---I-INHFFCDISPLLSLA--
CS-DTH--INKLVLFVLAGTVGVLSGLI-ILVSYVCILKAILKIQTANG-R--RKAFSTC
SSHLATVSILYGTLF--FI--YV-RP--NVS-S-S------LNINKVISLF----YT--M
VIPMLNPL-IYSLRNQEVKNAF------------RR---TLE------------------
--------------KK----------------------HFLT----GA.-----------
------
>GA_x6K02T2Q125-46915844-46914897
------------------------------------------------------------
----------------------------------------MIQRNT----T-E-------
------------------------------------------------------------
------------------------------------------------------------
---------------------------------------------------V-TDFYLL-
------------GFGVQ-K-N-T-QSI---L-----F-VVFLV-------VY-VTSM-VG
NTGMILLINTNSR-L-Q-T-PMYFFLQNLAFVDICYTSAITPKMLQN-FMVE-D----S-
SIS-YTGC-VIQLLV-YATFATSDCYLLAVMAVDRYVAICKPLRYPIIMSRQVCVQLVAF
SY------------LMGSINSSVHT-GFTFSLSYCNSK---N-INHFFCDVVPIISLS--
CS-NID--INIMLLVIFVGFNLTFTVLV-IIFSYIYIMAAILKMSSTAG-R--KKTFSTC
ASHLTAVTIFYGTLA--YM--YL-QP--HSD-N-S------EENMKVASVF----YG--I
VIPMLNPL-IYSLRNKEVKEGF------------KA---MSR------------------
----------R---FLRLKSNP.-------------------------------------
------
>GA_x6K02T2Q125-46907515-46906571
------------------------------------------------------------
----------------------------------------MTQGNG----T-E-------
------------------------------------------------------------
------------------------------------------------------------
---------------------------------------------------V-TDFYLL-
------------GFGVE-R-D-I-QCV---L-----F-IVFLV-------IY-VTSM-VG
NTGMILLINTDSR-L-Q-T-PMYFFLQHLAFVDICYTSAITPKMLQN-FMVE-D----K-
SIT-FKGC-VIQLFI-YAVFATSDCYLLAVMAVDRYVAICKPLRYPIIMSRQVCVQLVAV
SY------------LMGSINSSVHT-GFTFSLSFCASK-----INHFFCDIPPIVTLS--
CY-NND--INFMLILIFVGFNLTFTVSV-VILSYIYIMAAILKMSSTAG-R--KKTFSTC
ASHLTAVTIFYGTLA--YM--YL-QP--PSD-N-S------EENMKVASVF----YG--I
VIPMLNPL-IYSLRNKEVKDAI------------KA---TGK------------------
----------K---FLKLDLNY.-------------------------------------
------
>GA_x6K02T2Q125-46891524-46890580
------------------------------------------------------------
----------------------------------------MIQYNE----T-E-------
------------------------------------------------------------
------------------------------------------------------------
---------------------------------------------------V-KGFYLL-
------------GFGVQ-H-D-I-QCF---L-----F-IVFLI-------IY-MTSM-VG
NTGMILLIHTDSR-L-Q-T-PMYFFLQHLAFVDICYTSAITPKMLQT-FVVE-D----R-
YIS-FGGC-VVQLLI-YAIFATCDCYLLAAMAVDRYVAICKPLRYPILMSRKVCIQMVAG
SY------------LIGSINSSVHT-GFTFSLSYCKSN---H-INHFFCDVPPIISLS--
CS-NIE--TNIKILVIFVGFNLIFTVLV-VIFSYMYIMAAILKMSSTAG-R--KKTFSTC
ASHLTAVTIFYGTLA--YM--YL-QP--HSD-N-S------EENMKVASVF----YG--I
VIPMLNPL-IYSLRNKEVKDAI------------KL---TKK------------------
----------K---LFRFDTQ-.-------------------------------------
------
>GA_x6K02T2Q125-46877170-46876241
------------------------------------------------------------
----------------------------------------MKHSND----S-K-------
------------------------------------------------------------
------------------------------------------------------------
---------------------------------------------------V-TEFILL-
------------GFAGQ-N-E-S-WHI---L-----F-VVFLV-------IY-IATL-VG
NIGMILLIKLHSS-L-H-T-PMYFFLQHLAFVDLCYSSAITPRTLQN-FVST-K----P-
SIS-FTGC-LAQLLV-YGIFVTSDCFILAAMAVDRYVAICNPLRYPIIMSQRLCILLLLG
SY------------TMGFLNATVNT-GFTFLSNFCKSN---V-INHFFCDVPPILALS--
CS-SID--LNIMVLTIFVGFNLTFTVSV-VILSYTFILAAILRMSSASG-R--RKAFSTC
ASHMTAVTIFYGTLS--YM--YV-LH--GTN-R-S------QEQEKVASVF----YG--I
MIPMLNPL-IYSLRNQDVIEAL------------RH---IGN------------------
----------K---CF.-------------------------------------------
------
>GA_x6K02T2Q125-46830591-46829662
------------------------------------------------------------
----------------------------------------MEQSND----T-K-------
------------------------------------------------------------
------------------------------------------------------------
---------------------------------------------------V-TEFILL-
------------GFSGQ-H-K-S-WHI---L-----F-IIFLM-------IY-VVTL-MG
NIGMIVLIKIDSS-L-H-T-PMYFFLQHLAFVDLCYTSAITPKMLKN-FIET-K----A-
SIS-IMGC-MLQLLA-YGTFATIDSFILAAMAVDRYVAICNPLRYPIVMSQRLCILLLVG
SY------------TMGFLNASVNT-SFTFSLKFCKSN---A-INHFFCDEPPILALS--
CS-SID--FSIMLLTVFVGFNLVSTVLV-VIFSYTYVLSAILRMSSAAG-R--KKAFSTC
ASHLTAVTIFYGTLA--YM--YL-HP--HTN-D-S------QEQEKAASVF----YG--I
IIPMLNPL-IYSLRNQDVIEAF------------KK---IVK------------------
----------K---CL.-------------------------------------------
------
>GA_x6K02T2Q125-46808500-46807571
------------------------------------------------------------
----------------------------------------MEQSND----T-K-------
------------------------------------------------------------
------------------------------------------------------------
---------------------------------------------------V-TEFILL-
------------GFAGQ-H-K-S-WHI---L-----F-IIFLM-------IY-VVTL-MG
NIGMIVLIKIDSS-L-H-T-PMYFFLQHLAFVDLCYTSAITPKMLKN-FTET-K----A-
SIS-FIGC-MLQLLA-YGTFATIDCFILAAMAVDRYVAICNPLRYPIVMSQRLCILLLVG
SY------------TMGFLNASVNT-SFTFSLKFCKSN---A-INHFFCDEPPILALS--
CS-SID--FSIMLLTVFVGFNLLSTVLV-VIFSYIYILSAILRMSSAAG-R--KKAFSTC
ASHLTAVTIFYGTLA--YM--YL-HP--HTN-D-S------QEQEKAASVF----YG--I
IIPMLNPL-IYSLRNQDVIEAF------------KK---IAK------------------
----------K---CL.-------------------------------------------
------
>GA_x6K02T2PVTD-33886895-33887833
------------------------------------------------------------
------------------------------------------------------------
----------------MRNG-----------------------------------T----
----------------A-------------------------------------------
---------------------------------------------------I-TEFILL-
------------GFPGI-Q-G-S-EAL---L-----F-IVIFL-------IY-ILTL-SG
NGLIIVIVWVEPR-L-Q-T-PMYFFLCNLAFLEIWYTTTVIPKLLET-FVVS-K----T-
VIC-TACC-LLQAFF-HFFLGTTEFLILGSMSFDRYLAICKPLRYPTIMTSNLCLQLALS
SW------------LAGFTIVFCQT-MLIVQLPFCGNN---V-INHFYCDVGPILKAA--
CA-DTS--ILELLGLLATILVIPGSLLF-TIISYIYILSTILRIPSATG-R--QKAFSTC
ASHLTVVSLLYGAVL--FM--YL-RP--TAH-S-S------FKINKVVSVL----NT--I
LTPLLNPF-IYTIRNKEVKGAL------------RK---A--------------------
----------------ITC----------------ANRHHAK-------.----------
------
>GA_x6K02T2PVTD-33825763-33824828
------------------------------------------------------M-----
---------------------S--------------------IRNH----S-T-------
------------------------------------------------------------
------------------------------------------------------------
---------------------------------------------------V-TEFLLL-
------------GLTEE-P-A-L-QLP---L-----F-CLFLG-------IY-IVTM-VG
NLGMIAVIKLNSQ-L-H-T-PMYYFLSSLSFLDFCYSSVVTPKMLVG-FLSR-D----K-
AIS-YSDC-MAQLFF-FCIFVISECYMLAAMAYDRYVAICSPLLYAVIMSPRVCSLLVAA
VF------------SVGFTDAVIHG-GCILRLSFCKSN---I-IKHYFCDIVPLIQLS--
CS-STY--IDELLIFVIGGFNMIATSLT-IVISYGFILSSILRIHSKEG-R--SKAFSTC
SSHLTAVLIFYGSLM--SM--YL-KP--ASN-G-S------VIHEKVTSVF----YT--T
VIPMLNPL-IYSLRNKEVKHAL------------VK---LVR-R----------------
----KIS--S.-------------------------------------------------
------
>GA_x6K02T2PVTD-33799484-33798540
------------------------------------------------------------
------------------------------------------------------------
------------------------------------------------------------
------------------------------------------------------------
-------------------------------------------MNPANHSQV-ATFFLL-
------------GLSQV-W-E-L-RFL---F-----F-TVFSA-------VY-LLTV-TG
NLLIVAIVTSDPR-L-H-T-TMYFLLGNLSFLDFCYSSITAPRMLVD-LLSH-S----P-
TIS-FGAC-LTQLFF-FHFIGGIKIFLLTVMAYDRYIAISQPLRYTLIMNQTVCGIFMAA
SW------------VGGFIHSIVQV-GLTIHLPFCGPD---K-LDNFYCDVPQLIKLA--
CT-DTF--VLELLMVSNNGLVTLMCFLV-LLGSYTALLVMLRSH-SKEG-R--SKALSTC
ASHITVVTIIFVPCI--YI--YA-RP--FRT----------FPMDKAVSVL----YT--M
VTPMLNPA-IYTLRNKEVIVAM-------------KK--LWRR-----------------
----------------------------KKDFLGSSDH.---------------------
------
>GA_x6K02T2PVTD-33790948-33790013
------------------------------------------------------M-----
---------------------V--------------------SENN----S-S-------
------------------------------------------------------------
------------------------------------------------------------
---------------------------------------------------V-KEFILL-
------------GLTQL-P-E-L-QLP---L-----F-FLFLG-------IY-VFSM-VG
NLGLIVLIVLNPP-L-H-T-PMYYFLFNLSFTDLCYSSVITPKMLVG-FV-K-Q----N-
IIS-HAEC-MTQLFF-FAFFVIDECCILTAMAYDRYAAICKPLLYKVIMSHQVCFVLMVG
GY------------TVGFVGATAHT-VCMLRLTFCDGN---I-INHYMCDIPPLLKLS--
CT-STS--INELVVFIVVGVSIIVPSLT-VFISYTLILSNILRIHSAKG-R--SKALSTC
SSHMIAVSLFFGSSS--FI--YF-KS--SPV-G-S------VDKDKISTVF----YT--V
VVPMMNPF-IYSLRNKDVQIAL------------RK---TLK-K---------------N
CSLK------.-------------------------------------------------
------
>GA_x6K02T2PVTD-33772307-33773260
------------------------------------------------------------
------------------------------------------------------------
------------------------M------------------------QYLNQ------
------S---------V-------------------------------------------
---------------------------------------------------V-SQFFLE-
------------GLMYT-A-E-H-PGL---F-----F-LLFLL-------IY-SITV-SG
NLLILLTVGSDPH-L-R-S-PMYHFLGHLSFLDACLSTVTVPKVMAG-LLTLDG----K-
VIS-FQGC-ALQLYC-FHFLASTECFLYTVMAYDRYLAICQPLHYPVVMNKRVCAGLAGS
TW------------AIGAMHSAIHT-SLTFRLLYCGPQ---H-IAYFFCDIPPVLKLA--
CA-DTT--INELVMLANIGVVAAGCLIL-IIISYAFIVAAVLRIRTAEG-R--QRAFSTC
TAHLTVVLLYYMPPV--CI--YL-QP--SST----------GAGAGAPAVF----YT--I
VTPMLNPF-IYTLRNKEVKRAL------------RR---LVCSSQESPAS-SPAP.----
------------------------------------------------------------
------
>GA_x6K02T2PVTD-33720892-33721824
------------------------------------------------------------
------------------------------------------------------------
------------------------------------------------------------
-MQSGNQT--------S-------------------------------------------
---------------------------------------------------V-SHFILV-
------------GLHHP-P-Q-L-GVP---L-----F-LAFLV-------IY-LLTV-SG
NGLIILTVLVDIR-L-H-R-PMYWFLCHLSFLDLTISSAIVPKMLSG-FLLD-S----R-
IIS-FGGC-VIQLFS-FHFLGCTECFLYTLMAYDRFLAICKPLHYATIMTRSVCNYLALG
TW------------IGGTIHSLFQT-SFIFRLPFCGPN---R-VDYFFCDIPAVLRLV--
CA-DTT--INELVTFVDIGFLALTCFML-ILTSYGYIVAAILRIRSADG-R--RNAFSTC
AAHLTVVIVYYVPCT--FI--YL-RP--GSQ----------EPLDGVVAVF----YT--V
ITPLLNPI-IYTLRNKQMKAAL------------RR---LGGLREVHP.-----------
------------------------------------------------------------
------
>GA_x6K02T2PVTD-33705428-33704496
------------------------------------------------------------
------------------------------------------------------------
------------------------------------------------------------
-M--LNGS--------V-------------------------------------------
---------------------------------------------------V-TTFFLS-
------------GLPHP-P-V-L-DSM---L-----F-GIFLV-------IY-ILTV-LG
NLLILMVIRVDSH-L-H-T-PMYYFLTNLSFIDMWFSTVTVPKMLMT-LVSTGG----G-
AIS-FHSC-VAQLYC-FHFLGSTECFLYTVMSYDRYLAISYPLRYSSMMSGRVCALLAAG
TW------------ITGSLHSAVQT-TLIFHLPYCGPN---E-IQHYFCDGPPILKLA--
CA-DTS--AIEMVIFVNIGVVASGCFFL-ISLSYVSIVCSILRIRTSEG-R--HRAFQTC
ASHCIVVLCFFVPCV--FI--YL-RP--GSR----------DAVDGVVTVF----YT--V
LTPLLNPV-VYTLRNKEVKKAL------------FK---L-KDKVAFSQ-----R.----
------------------------------------------------------------
------
>GA_x6K02T2PVTD-33699706-33698771
------------------------------------------------------------
------------------------------------------------------------
------------------------------------------------------------
-M--SNVT--------L-------------------------------------------
---------------------------------------------------V-TTFFLS-
------------GIPHP-P-A-L-DTM---L-----F-VAFLV-------IY-ILTV-LG
NFLILMVIRVDSH-L-H-T-PMYYFLTNLSFIDMWFSTVTVPKMLMT-LVSPRG----G-
AIS-FHSC-VAQLYC-FHFLGSTECFLYTVMSYDRYLAISYPLRYSSMMSGRVCALLAAG
TW------------ITGSLHSAVQT-TLTFRLPYCGPN---Q-IQHYFCDAPPILKLA--
CA-DTS--ANEMVIFVNIGVVASGCFLL-ISLSYVSIVCSILRIRTSEG-R--HRAFQTC
ASHCIVVLCFFVPCV--FI--YL-RP--GSR----------DAVDGVVAVF----YT--V
LTPLLNPV-VYTLRNKEVKKAL------------VK---L-KDKVAYSQS----Q.----
------------------------------------------------------------
------
>GA_x6K02T2PVTD-33692287-33693222
------------------------------------------------------------
------------------------------------------------------------
------------------------------------------------------------
-M--SNTS--------I-------------------------------------------
---------------------------------------------------V-TTFFLS-
------------GLPHP-P-V-L-DSM---L-----F-GIFLV-------IY-ILTV-LG
NLLILTVIRVDSH-L-H-T-PMYYFLTNLSFIDMWFSTVTVPKMLMT-LVSTGG----G-
AIS-FHSC-VAQLYC-FHFLGSTECFLYTVMSYDRYLAISYPLRYSSMMGGRMCALLAAG
TW------------LTGSLHSAVQT-TLTFHLPYCGPN---Q-IQHYFCDAPPILKLA--
CA-DTS--ANEMVIFVNIGVVASGCFFL-ISLSYVSIVCSILRIRTSEG-R--HRAFQTC
ASHCIVVLCFFGPGL--FI--YL-RP--GSR----------DAVDGIVAVF----YT--V
LTPLLNPV-VYTLRNKEVKKAL------------LK---I-KYGSVLPQD----K.----
------------------------------------------------------------
------
>GA_x6K02T2PVTD-33657378-33656440
------------------------------------------------------------
------------------------------------------------------------
------------------------------------------------------------
------------------------------------------------------------
-----------MRN---------------------------------HT-SV-TEFILL-
------------GISNT-E-G-L-ESM---L-----F-ALFLV-------FY-VFAL-LG
NLLIFLTILASPN-L-H-T-PMYFFLGNLAVFDIFFPSVNSPKMMDY-LVRQ-G----R-
TIS-YQGC-ASQIFF-YHTLGCTECFLYTVMAYDRFVAICYPMRYTVIMNPRVCTCFTVG
TW------------LGGFVHGSILT-FLIFKLPYCGPN---E-VDSFFCDIPVVLSLA--
CA-DTS--LAQTVSFTNVGVVALTCFLL-VLTSYTRIVISILKIRSSEG-R--RRAFSTC
SAHFTSILLFYGPVI--LV--YL-RP--ASS----------PWLDSVVQVF----NN--V
VTPSLNPL-IYSLRNKEVKLAL------------RK---MLSQAMQPLGY---KE.----
------------------------------------------------------------
------
>GA_x6K02T2PVTD-33651220-33650288
------------------------------------------------------------
------------------------------------------------------------
------------------------------------------------------------
------------------------------------------------------------
-----------MRN---------------------------------CT-LV-TEFILV-
------------GIPYT-A-G-L-ERM---L-----F-VLFLS-------FY-LLTL-PG
NLLILMAILTSAS-L-H-T-PMYFFLGNLSVLDIFFPSVSSPKMMLS-LTGH-S----H-
TIS-YQGC-ASQLFF-YHFLGCAECFLYTVMAYDRFAAICHPLRYTVIMSSWVCGSMAVA
TW------------MGSCLHASVLT-FLIFKLPYCGPN---E-VDNFFCDIPVVLPLA--
CA-DTS--LAQAVSFINVGLVALVCFLL-ILISYSRIVISILKIRSSEG-R--RRAFSTC
SAHLTSILLFYGPVV--LI--YL-RP--ASS----------PWLDSVVQVL----NN--I
VTPSLNPL-IYSLRNKEVKVAL------------RK---ALTQGMRVPGE-----.----
------------------------------------------------------------
------
>GA_x6K02T2PVTD-33640290-33641222
------------------------------------------------------M-----
---------------------S--------------------PGNH----S-E-------
------------------------------------------------------------
------------------------------------------------------------
---------------------------------------------------A-SLFVLE-
------------GLTDQ-P-G-L-QIP---L-----F-SLFLL-------IY-LVSM-AG
NLGLVFLIRISSQ-L-H-T-PMYHFLSNLSFIDLCYSSVIIPKMLVN-FVSE-K----N-
FTA-FPEC-MVQLFL-FSFFGIDDSYMLTAMAYDRYVAICNPLLYNVTMSHRVCMLLSTA
VY------------AMGAFGATVHT-SYISSRSFCGTN---V-IHHYFCDILPLINIA--
CS-RDY--TKEFWVMILVGFNVFASVFS-IFISYAFILASILRIRSADG-R--SKAFSTC
SSHLAAVGVFYGSII--FM--YF-KP--STG---N------TTQEKVASVF----YT--T
VIPMLNPL-IYSLRNKDVKEAI------------KK---ALN-S----------------
----GLF--S.-------------------------------------------------
------
>GA_x6K02T2PVTD-33572803-33573747
------------------------------------------------------M-----
---------------------F--------------------QGNL----S-G-------
------------------------------------------------------------
------------------------------------------------------------
---------------------------------------------------V-TEFNLA-
------------GLTDK-P-G-L-QVP---L-----F-LLFLG-------IY-VVTV-VG
NLSMITLILFSSQ-L-H-T-PMYYFLSSLSFIDLCQSNVIIPKMLVN-FLAV-K----N-
IIS-YPEC-LTQLCF-FATFGIAECQMLAVMAYDRYVAICKPLLYNAVMSFQVCSWMIFG
VF------------SMALIGATTQT-VCMLRVDFCNAN---V-INHYFCDLSPLLKLS--
CS-DTF--INEVLALCFSVFNIFIPTLT-ILSSYIFIIASILQIKSTEG-R--SKAFSTC
SSHISAVAIFFGSLA--FM--YL-QP--SSV-S-S------MDQGKVSSVF----YT--I
VVPMLNPL-IYSLRNKDVKVAL------------NK---FLE-R----IFSCK-----QN
----------.-------------------------------------------------
------
>GA_x6K02T2PVTD-33539896-33540819
------------------------------------------------------M-----
---------------------E--------------------SGNL----S-M-------
------------------------------------------------------------
------------------------------------------------------------
---------------------------------------------------I-IEFILT-
------------GFPTK-P-E-L-QLP---L-----F-LLFLG-------IY-LVTV-LG
NLGMIILIVLSSG-L-H-T-PMYFFLSSLSFIDLCHSTVITPKMLLN-FLLE-E----N-
IIS-YPEC-MTQLYF-FSLFAIAECHMLAVMAYDRYVAICNPLLYKVVMSHHVCFWFTVG
VY------------TLGILGSSVHT-GLMLKLFFCKTN---K-INHYFCDLFPLLELS--
CS-SIY--INELLVLFLSALNILTPALT-ILMSYILIIVSILRIRSTEG-R--SKAFSTC
SSHISAVALFYGSAA--FT--YL-QP--SSV-S-S------MNQGKVSSVF----YT--T
VVPMLNPL-IYSLRNKDVKSSI------------KK---ILN-R----------------
----------.-------------------------------------------------
------
>GA_x6K02T2PVTD-33517322-33518257
------------------------------------------------------M-----
---------------------L--------------------KGNL----S-E-------
------------------------------------------------------------
------------------------------------------------------------
---------------------------------------------------V-TEFILA-
------------GLTNK-P-E-L-QLP---L-----F-LLFLA-------IY-VVTV-VG
NLGMIILILLSSH-L-H-T-PMYYFLSSLSFIDLCQSTVIIPKMLVN-FVTV-K----N-
IIS-YPEC-MTQLYF-FVTFAIAECHMLAVMAYDRYVAICNPLLYNAVMSFQVCSSMIFG
VY------------SIALIGATTHT-VCMLRVNFCKAN---V-INHYFCDLFPLLELP--
CS-DTF--INEVVVLCFSVFNIFIPTLT-ILTSYIFIIASILRIKSTEG-R--SKAFSTC
SSHISAVAIFFGSLA--FM--YL-QP--SSV-S-S------MDQGKVSSVF----YT--I
VVPMLNPL-IYSLRNKDVKVAL------------NK---FFE-R----KFFL--------
----------.-------------------------------------------------
------
>GA_x6K02T2PVTD-33492981-33493916
------------------------------------------------------M-----
---------------------L--------------------KGNL----S-E-------
------------------------------------------------------------
------------------------------------------------------------
---------------------------------------------------V-TEFILA-
------------GLTNK-P-E-L-QLP---L-----F-FLFLA-------IY-VVTV-VG
NLGMITLILFSSQ-L-H-T-PMYFFLSSLSFIDLCQSTVIIPKMLVN-FVTV-K----N-
IIS-YPEC-MTQLYF-FVTFAIAECHMLAVMAYDRYVAIGNPLLYNIMMSYRVCSWMIFG
VY------------IMAFIGATSHT-VCMLRVHFCKTD---V-INHYFCDIYPLLELS--
CS-DTF--INEVVLLCFSVFNFLIPTLT-ILSSYIFIIASILRIKSTEG-R--YKAFSTC
SSHISAVAIFFGSTA--FM--YL-QP--SSV-N-S------MDQGKVSSVF----YS--I
VVPMLNPL-IYSLRNKDVKVAL------------NK---FFE-R----KFFL--------
----------.-------------------------------------------------
------
>GA_x6K02T2PVTD-33470347-33469403
------------------------------------------------------M-----
---------------------F--------------------QGNL----S-G-------
------------------------------------------------------------
------------------------------------------------------------
---------------------------------------------------V-TEFNLA-
------------GLTDK-P-G-L-QLP---L-----F-LLFLG-------IY-VVTV-VG
NLSMITLILFSSQ-L-H-T-PMYYFLSSLSFIDLCQSIVIIPKMLVN-FVTV-Q----N-
IIS-YPEC-MTQFCI-FATFTIAECHMLAVMAYDRYVAICKPLLYNAVMSYQVCSWMIFG
VY------------IMAFVGATTQT-VFMLKVHFCKAN---V-INHYFCDLSPLLELS--
CS-DTF--INEVLALCFSVFNIFIPTLT-ILSSYIFIIASILRIKSTEG-R--SKAFSTC
SSHISAVAIFFGSLA--FM--YL-QP--SSI-N-S------MDQRKVSSVF----YT--I
VVPMLNPL-IYSLRNKDVKVAL------------NK---FLE-R----IFSCE-----QN
----------.-------------------------------------------------
------
>GA_x6K02T2PVTD-33447884-33448816
------------------------------------------------------M-----
---------------------I--------------------AGNY----S-M-------
------------------------------------------------------------
------------------------------------------------------------
---------------------------------------------------V-TEFILA-
------------GLTST-P-E-L-QLP---L-----F-FLFLG-------IY-AVTM-VG
NLGMITLILLSSH-L-H-T-PMYFFLSSLSFIDLCHSTVITPKMLVN-FVTV-K----N-
IIS-YPEC-MTQLYF-FLVFVISECHMLAAMAYDRYVAICNPLLYNAMMSYQVCTWMIFG
VY------------SMGFIGATAHT-VCMLRVHFCKVD---V-INHYFCDLFPLLELS--
CS-PTF--INEVVVLCFSAFNILFPTLS-ILSSYIFIIASILRIKSTEG-R--SKAFSTC
SSHISAVAVFFGSAA--FM--YL-QP--SSV-S-S------MDQGKVSSVF----YT--I
VVPMLNPL-IYSLRNKDVKVAL------------TK---FYE-K--------S-----FS
----------.-------------------------------------------------
------
>GA_x6K02T2PVTD-33434302-33435240
------------------------------------------------------M-----
---------------------A--------------------YSNQ----S-R-------
------------------------------------------------------------
------------------------------------------------------------
---------------------------------------------------V-TEFIIA-
------------GLTNK-P-E-L-QLP---L-----F-LLFLG-------IY-LFTV-LG
NLGMIILILLSSH-L-H-T-PMYFFLSSLSFIDLCYSTIITPKMLVN-FVTT-K----N-
VIS-YQEC-MTQLYF-FIAFVISECHMLAAMAYDRYVAICNPLLYNVTMSYQVCSWMVGG
VY------------GMGFIGAAIHT-FCMLRVVFCKDN---I-INHYFCDLFPLMELA--
CS-STY--VNEVVLLSLSAFNIFIPTLT-ILGSYIFIIISILRIKSTEG-R--FKAFSTC
SSHFSAVSVFFGSLA--FM--YL-QP--FSV-S-S------KDKGKVSSVF----YT--T
IVPMLNPM-IYSLRNRDVKLAL------------NK---LFQ-K------KKF-----HV
----------.-------------------------------------------------
------
>GA_x6K02T2PVTD-33416730-33417668
------------------------------------------------------M-----
---------------------A--------------------EGNQ----S-T-------
------------------------------------------------------------
------------------------------------------------------------
---------------------------------------------------V-TEFILT-
------------GLTNK-P-E-L-QLP---L-----F-LLFLG-------IY-LFTE-LG
NLGMVILISISSH-L-H-T-PMYFFLSSLSFIDLCYSTVIIPKMLVN-FVTE-K----N-
IIS-YPEC-MTQLYC-FLVLVISECYMLSAMAYDRYVAICNPLRYNVTMSYQVCLWMIGG
VY------------CIGLIEATLHT-VCMLRVLFCKAN---V-VNHFFCDLLPLLQLA--
CS-STF--VNEVVLLCFSTFNFCVPMLT-ILSSYSFIIARILRIKSTES-R--FKAFSTC
SSHFTSVAVFFGSLG--FM--YF-QP--SSV-S-S------EDQGKVSSVF----YT--T
VVPMLNPL-IYSLRNKDVKVAL------------NK---LLR-K------KTF-----HM
----------.-------------------------------------------------
------
>GA_x6K02T2PVTD-33400306-33399371
------------------------------------------------------------
------------------------------------------------------------
------------------------------------------------------------
------------------------------------------------------------
-----------MKN---------------------------------LS-VV-TQFILL-
------------GIPHT-E-G-V-ETM---L-----F-VLFFS-------FY-IFTL-VG
NLLILLAIVSSSR-L-H-T-PMYFFLCQLSVCDIFFPSVSSPKMLFY-LSGN-T----P-
AIS-YAGC-VSQLFF-YHFLGGTECFLYTVMAYDRFVAICYPLRYSVIMSHRICAFLAMG
TA------------VFGCIHSTFLT-TLTFQLPYCGPK---D-VNYYFCDIPVVMKLA--
CA-DTS--TLEMVGFISVGLMPLSCFFF-ILTSYSCIVRSILQIRSTEG-R--HRAFSTC
SAHFTAILLFYMPVI--FI--YL-RP--TPS----------PWLDATVQIL----NN--L
VTPMLNPL-IYSLRNKEVKSSL------------WT---VLHLLCFLPKH----L.----
------------------------------------------------------------
------
>GA_x6K02T2PVTD-33365879-33366814
------------------------------------------------------------
------------------------------------------------------------
------------------------------------------------------------
------------------------------------------------------------
---------M--TN---------------------------------HT-MV-TEFTLL-
------------GIPET-E-G-L-ENV---L-----L-FLFST-------LY-ACAL-LG
NLLLLTAVISSPQ-L-H-T-PMYFFLGNLSIFDMGFCSTTAPKMLSY-LSGQ-G----G-
GIS-FQGC-VVQHFF-YHCLGCTECFLYTVMAYDRFVAICFPLRYTIIMNHRVCCVLATG
TW------------MSGCVHATILT-CLTFQLPYCGPS---N-VGYYFCDMPAVLPLA--
CE-DHS--LAQRVGFTNVGLLSLICFFL-ILVSYTRIGISISKIRSTEG-R--QRAFSTC
SAHLTAIICAYGPVI--VI--YL-QP--NPS----------PLLGAVIQIL----NN--L
VTPTINPL-IYSLRNKDVKAAL------------RH---VFLKRSLSLES-K---.----
------------------------------------------------------------
------
>GA_x6K02T2PVTD-33343617-33344561
------------------------------------------------------------
------------------------------------------------------------
------------------------------------------------------------
------------------------------------------------------------
---------M--TN---------------------------------HT-MV-TEFTLL-
------------GIPET-E-G-L-ENA---L-----L-FLFST-------MY-ACAL-LG
NFLILTAITTSPR-L-H-T-PMYFFLGNLSIFDLGFCSTTAPKMLSY-LSGW-G----G-
GIS-FQGC-VVQHFF-YHCLGCTLCFLYTVMAYDRFVAICFPLRYTIIMNHRVCCVLATG
TW------------MSGCVHATILT-SLTFQLPYCGPS---E-VSYYFCDMPAVLLLA--
CE-DSS--LAQRVGFTNVGLLSLICFFL-IIVSYTRIGISISKIRSTEG-R--QRAFSTC
SAHLTAIMCVYGPVI--VI--YL-QP--NPS----------PLLSAIIQIL----HN--L
VTPTINPL-IYSLRNKDVKAAL------------RH---VFLKRCLSLEV-NENS.----
------------------------------------------------------------
------
>GA_x6K02T2PVTD-33320043-33320987
------------------------------------------------------------
------------------------------------------------------------
------------------------------------------------------------
------------------------------------------------------------
---------M--TN---------------------------------NT-MV-TEFTLL-
------------GIPET-E-G-L-ENV---L-----L-FLFST-------LY-ACAL-LG
NLLLLTAVTSSPR-L-H-T-PMYFFLSNLSISDMGFCSTTAPKMLSY-LSGR-G----G-
GIS-FQGC-VVQHFF-YHCIGCVLCFLYTVMAYDRFVAICFPLRYTIIMNHRVCCVLATG
TW------------MSGCVHATILT-CLTFQLPYCGPS---E-VSYYFCDMPAVLLLA--
CE-DSS--LAQRVGFTNVGLLSLICFFL-IVVSYTRIGISISKIRSTEG-R--QRAFSTC
SAHLTAIMCVYGPVI--VI--YL-QP--NPS----------PLLSAIIQIF----NN--L
VTPTINPL-IYSLRNKDVKAAL------------RH---VFLKRCLSLEV-NENI.----
------------------------------------------------------------
------
>GA_x6K02T2PVTD-33310486-33311418
------------------------------------------------------------
------------------------------------------------------------
------------------------------------------------------------
------------------------------------------------------------
-----------MDN---------------------------------YT-LL-NEFILL-
------------GIPQT-Q-G-L-ETL---L-----F-VVFLF-------IY-FFTL-LG
NSLIFTAIISSST-L-H-T-PMYFFLGLLSVFDMLFPSVTCPKMLFY-LSVR-S----P-
AIS-YKGC-AAQLFF-YHLLGSTEGCLYSVMAYDRYVAICHPLRYMLIMKPGVCVSLVII
AW------------LVGCLHATILT-SLTFQLVYCASN---Q-VDYFFCDLPAVLPLA--
CT-DSK--LARKVGSINVGFLALMLLFS-VCVSYVHIGVAILRIRSAEG-R--QKAFSTC
SAHLTAILCAYGPVI--II--YL-QR--TPN----------PLLGAVVQIL----NN--I
VSPMLNSL-IYSLRNKEVKRSL------------RR---VFQNITFHGQK-.--------
------------------------------------------------------------
------
>GA_x6K02T2PVTD-33270211-33269276
------------------------------------------------------------
------------------------------------------------------------
------------------------------------------------------------
------------------------------------------------------------
-----------MRN---------------------------------RS-VV-TQFILL-
------------GIPNT-E-G-L-ETM---L-----F-VLFLS-------FY-IFTL-MG
NLLILLAIISSSR-L-H-T-PMYFFLCKLSIFDIFFPSVSSPKMLFY-LSGN-S----R-
AIS-YAGC-VSQLFF-YHFLGCTECFLYTVMAYDRFVAICYPLRYSIIMSHRVCAILATG
TS------------FFGCIQATFLT-TLTFQLPYCGPN---E-VDYYFCDIPVMLKLA--
CA-DTS--ALEMVGFISVGLMPLSCFLL-ILTSYSCIVCSILQIRSAEG-R--RRAFSTC
SAHLTAILLFYMPVV--LI--YL-RP--TPS----------PWLDATVQVL----NN--L
VTPMLNPL-IYSLRNKEVKASL------------WK---VLRKPAFAPEQ----L.----
------------------------------------------------------------
------
>GA_x6K02T2PVTD-33247839-33246901
------------------------------------------------------------
------------------------------------------------------------
------------------------------------------------------------
------------------------------------------------------------
---------MEIKN---------------------------------CS-VV-TEFILL-
------------GIPHT-E-G-F-ETL---L-----F-VLFLP-------FY-ACTL-VG
NVSILVAVISSTR-L-H-T-PMYFFLGNLSVFDMGFSSVTCPKMLFY-LMGL-S----R-
LIS-YQDC-VSQLFF-FHFLGSIECFLYTVMAYDRFAAICHPLRYSVIMNSKICVALAVG
TW------------LLGCFHSSVLT-SLTFTLPYCGPN---E-VDHFFCDIPAILPLA--
SA-DTS--LAQRVSFTNVGLVSLVCFLL-ILLSYTRITISILSIQSTEG-R--QRAFSTC
SAHLIAILCAYGPII--TI--YL-QP--TPN----------PMLGTVVQIL----MN--L
VGPMLNPL-IYTLRNKEVKIAL------------KK---ILHGKGSVSEG-.--------
------------------------------------------------------------
------
>GA_x6K02T2PVTD-33208209-33207274
------------------------------------------------------M-----
---------------------A--------------------EGNF----S-I-------
------------------------------------------------------------
------------------------------------------------------------
---------------------------------------------------V-TEFILT-
------------GLTEK-P-A-L-QLP---L-----L-FLFLG-------IY-VVTV-IG
NLGMVMLILFSSH-L-H-T-PMYFFLSNLSFVDLCQSSVIMPKMLEK-FVMV-K----S-
VIS-YAEC-MAQFYL-FDVFAVSECHMLAVMAYDRYVAICNPLLYNVTMSYKVCSWMVVG
VY------------SVGLICATGET-VCLLRLLFCKAG---D-INHYFCDLLPLLEQS--
CS-NTF--INEILGLSFSSFNITVPALT-ILSSYIFIIASILRIPSTEG-R--SKAFSTC
SSHILAVAVFFGSLA--FM--YL-QP--SSV-S-S------MDQGKVSSVF----YT--I
VVPMLNPL-IYSLRNKDVKVAF------------YK---VVG-R-------RE-----FM
----------.-------------------------------------------------
------
>GA_x6K02T2PVTD-33181773-33180838
------------------------------------------------------M-----
---------------------T--------------------SGNY----C-T-------
------------------------------------------------------------
------------------------------------------------------------
---------------------------------------------------V-TEFFLA-
------------GLSEK-P-E-L-QLP---L-----F-FLFIG-------IY-MITV-AG
NLGMIILIGLSSH-L-H-T-PMYYFLSSLSFIDFCQSTVVTPKMLVN-FVTE-K----N-
IIS-YPGC-MTQLYF-FLIFAIAECYILAAMAYDRYVAICNPLLYNVTMSYQIYIFLISG
VY------------IIGVICASAHT-GFMVRIRFCKLD---V-INHYFCDLLPLLKLA--
CS-NTY--INEMLILFFGTLNIFVPILT-IITSYIFIIASILRIRSTEG-R--SKAFSTC
SSHILAVAVFFGSLA--FM--YL-QP--SSV-S-S------MDQGKVSSVF----YT--I
VVPMLNPL-IYSLRNKDVAVAL------------KK---IIE-R-------KT-----FM
----------.-------------------------------------------------
------
>GA_x6K02T2PVTD-33167297-33166353
------------------------------------------------------M-----
---------------------E--------------------ELNH----T-S-------
------------------------------------------------------------
------------------------------------------------------------
---------------------------------------------------V-TEFILA-
------------GLTEN-P-E-L-QLP---L-----F-LTFLS-------VY-LFTV-VG
NLGMIVLILISSQ-L-H-T-PMYYLLSSLSFIDCCQSTVIVPKMLLN-FVTE-K----N-
VIL-YPEC-IAQFYF-FCTFVVAECHMLAAMAYDRYVAISNPLLYKVTMSYQVCLLMVAV
VY------------GIGLISATAHT-VFLLRLFFCKAD---K-INHYFCDLFPLLELS--
CS-STF--INEILALSFSAFNIIVPAMT-IIGSYIFIIISILHIKSSGG-R--VKAFRTC
SSHILAVAIFFGSTT--FM--YL-QP--SSV-S-S------MDQGKVSSVF----YT--I
VVPMLNPM-IYSLRNKDVKVAL------------KK---LLQ-K-------M------FP
QNKE------.-------------------------------------------------
------
>GA_x6K02T2PVTD-33158015-33158950
------------------------------------------------------M-----
---------------------P--------------------AGNH----C-T-------
------------------------------------------------------------
------------------------------------------------------------
---------------------------------------------------V-TVFFLA-
------------GLSEQ-S-E-L-QLP---L-----F-LFFTG-------IY-LITV-SG
NLGMIILIGLSSN-L-H-T-PMYYFLSSLSFIDFGQSTVVTPKMLVS-FLTE-K----N-
LIT-YPEC-LAQLYF-AIIFGTAESYTLAAMAYDRYVAICNPLVYNIAMSSQIYCSLISG
VY------------IFAVFCASVNM-GFMFRIQFCKSD---V-INHYFCDFLPLLKLA--
CS-NTY--VSEMLILFFGTLNIFVPMLT-IITSYISIISSILRISSSEG-R--SKAFSTC
SSHISAVAVFYGSTA--FV--YL-QP--SRV-S-S------IDQGKVSSVF----YT--T
VVPMLNPL-IYSLRNKDVSVAM------------KK---ILE-R-------KR-----FM
----------.-------------------------------------------------
------
>GA_x6K02T2PVTD-33124064-33123120
------------------------------------------------------M-----
---------------------E--------------------ELNH----T-P-------
------------------------------------------------------------
------------------------------------------------------------
---------------------------------------------------V-AEFILA-
------------GLTEN-P-E-L-QLP---L-----F-LIFLS-------VY-LFTV-VG
NLGMIVLILISSQ-L-H-T-PMYYLLSSLSFIDCCQSTVIVPKMLLN-FVTE-K----N-
VIL-YPEC-IAQFYF-FCTFVVAKCHMLAAMAYDRYVAISNPLLYKVTMSYQVCLLMVAV
VY------------GIGLISATAHT-VFLLRLFFCKAD---K-INHYFCDLFPLLELS--
CS-STF--INEILALSFSAFNIIVPAMT-IIGSYIFIIISILHIKSSGG-R--VKAFSTY
SSHILAVAIFFGSTT--FM--YL-QP--SSV-S-S------MDQWKVSSVF----YT--I
VVPVLNLM-IYSLRNKDVKVAL------------KM---LLQ-K-------M------FP
QNKE------.-------------------------------------------------
------
>GA_x6K02T2PVTD-33090395-33091330
------------------------------------------------------M-----
---------------------T--------------------AGNH----C-T-------
------------------------------------------------------------
------------------------------------------------------------
---------------------------------------------------V-TVFFLA-
------------GLSEQ-S-E-L-QLP---L-----F-LFFTG-------IY-LITV-SG
NLGMIILIGLSSN-L-H-T-PMYYFLSSLSFIDFGQSTVVTPKMLVS-FLTE-K----N-
FIT-YPGC-MTQLYF-VIIFGTAESYTLAAMAYDHYVAICNTLVYNIAMSSQIYCSLISG
VY------------IFAVFCASVNM-GFMFRIQFCKSD---V-INHYFCDFLPLLKLA--
CS-NTY--VSEMLILFFGTLNIFVPMLT-IITSYISIISSILRIHSREG-R--SKAFSTC
SSHISAVAIFYGSGV--FV--YL-QP--SQV-S-S------MDQGKVSSVF----YT--T
VVPMLNPL-IYSLRNKDVSDAL------------KK---ILE-R-------KT-----FM
----------.-------------------------------------------------
------
>GA_x6K02T2PVTD-33016899-33015934
------------------------------------------------------M-----
---------------------A--------------------AANH----C-I-------
------------------------------------------------------------
------------------------------------------------------------
---------------------------------------------------V-TEFFLA-
------------GLSEN-Q-K-V-QLP---L-----F-LLFVA-------IY-LITV-AG
NLGMIALIGISSH-L-H-T-PMYYFLSSLSFIDFCQSTVVTPKMLVS-LLTK-K----N-
IIS-YSGC-MVQLYF-FISFGTAECYTLAVMAYDRYVAICNPLRYNVTMSYQIYSSLISG
VY------------IYAVFCASVNT-GFIIRIQFCKLN---V-INHYFCDLLPLLKLA--
CS-NTY--INEILILFFGSVNICVPMLT-VITSYIFIIASILRIRSSEG-K--FKAFSTC
SSHISAVAILYGSTA--FT--YL-QP--SSV-S-L------VDQGKVSSVF----YT--T
VVPMLNPL-IYSLRNKDVTLAL------------KR---ILE-Q-------KR-----LY
VSRSRVKIIN.-------------------------------------------------
------
>GA_x6K02T2PVTD-32987171-32986232
------------------------------------------------------W-----
---------------------R--------------------TWQQ----E-T-------
------------------------------------------------------------
------------------------------------------------------------
---------------------------------------------------S-AQWLSS-
------------SWLGS-Q-R-S-QNS---S-----C-HSSSS-------SQESITV-AG
NLGMITLIGLSSH-L-H-T-PMYYFLSSLSFIDFCQSTVITPKMLVS-FLTE-K----N-
IIF-YSGC-MAQLYF-FIIFGVAECYTLAAMAYDRYVAICNPLLYSVSMSYQIYSSLISG
VY------------IFAVVCSSVIT-GFMLRIQFCKLD---V-INHYFCDLLPLLKLA--
RS-NTY--INEMLTLFVSMFNICVPVMT-IITSYIFIIATILNIHSREG-K--FKAFSTC
SSHISAVAIFYGSGA--FM--YL-QP--SSV-S-S------MDQGKVSSVF----YT--T
VVPMLNPL-IYSLRNKDVSVAL------------KK---ILE-R-------KK-----VM
----------.-------------------------------------------------
------
>GA_x6K02T2PVTD-32955932-32954982
------------------------------------------------------M-----
---------------------T--------------------SGNN----C-T-------
------------------------------------------------------------
------------------------------------------------------------
---------------------------------------------------V-SEFFLA-
------------GLSEE-P-E-L-QLP---L-----F-LLFTG-------IY-LITV-VG
NLGMITLIGISSH-L-H-T-AMYFFLSSLSFIDFCQSTVVTPKMLVS-FLTE-K----N-
IIS-YLGC-MAQLYF-FIIFGAAECYTLAAMAYDRYVAICNPLLYTVVMSYQVYSSLISG
VY------------IYAVFCASVHT-GVLTRIQFCKLD---V-INHYFCDILPLLKLA--
CS-NTY--IDEMLILFFGTLNIFAPTLI-IITSYIFIIASIFHIRSREG-R--SKAFSTC
SSHISAVAIFYGSAA--FM--YL-QP--SRV-N-S------MDQGKVSSVF----YT--T
VVPMLNPL-IYSLRNKDVTVAL------------KK---ILE-R-------KN-----FM
WSE-----VT.-------------------------------------------------
------
>GA_x6K02T2PVTD-32935684-32934749
------------------------------------------------------M-----
---------------------A--------------------AGNH----C-T-------
------------------------------------------------------------
------------------------------------------------------------
---------------------------------------------------V-TEFFLA-
------------GLSEK-P-E-L-QLP---L-----F-LLFTG-------IY-LITM-AG
NLGMITLIGLSSH-L-H-T-PMYYFLSSLSFIDFCQSTVVIPKMLVS-FLTE-M----N-
IIS-YSEC-MAQLYF-FLTFGIAECYTLAAMAYDRYVAICNPLLYNVTMSYQIYSSLISG
VY------------IFAVICSSFNT-GFMLRTQFCNLD---V-INHYFCDLLPLLNLA--
SS-NTY--INEILILFFATLNSFVPVLT-IITSYIFIIVTILSIHSREG-K--FKAFSTC
STHISAVAIFYGSGA--FT--YL-QP--SSL-N-S------MGQAKVSSVF----YT--T
VVPMLNPL-IYSLRNKDVSIAL------------KK---ILE-R-------KK-----FM
----------.-------------------------------------------------
------
>GA_x6K02T2PVTD-32914568-32915503
------------------------------------------------------M-----
---------------------A--------------------AGNH----C-T-------
------------------------------------------------------------
------------------------------------------------------------
---------------------------------------------------V-TEFFLV-
------------GLSEK-P-E-F-QLP---L-----F-LLFLG-------IY-LITV-TG
NVGMITLIGLSSH-L-H-T-PMYFFVRSLSFIDFCQSTVVIPKMLMS-FLTE-K----N-
IIS-YSGC-MVQLYF-FFIFGIAECYTLAAMAYDRYVAICNPLLYNVTMSYQIYNSLISG
SY------------IFAVVCSSLIT-GFMFRIQFCNLD---V-INHYFCDLLPLLNLA--
SS-NIY--INEILILVIATLNVFIPVMT-IITSYIFIIATILYIHSSEG-K--FKGFSTC
STHISAVAIFYGSGA--FT--YL-QP--SLL-N-S------MGQAKVSSVF----CT--T
VVPMLNPF-IYSLRNKDVSFAL------------KK---IFE-R-------KK-----FM
----------.-------------------------------------------------
------
>GA_x6K02T2PVTD-32881408-32882343
------------------------------------------------------M-----
---------------------T--------------------SGNN----C-T-------
------------------------------------------------------------
------------------------------------------------------------
---------------------------------------------------V-TEFFLA-
------------GLSEE-P-E-L-QLP---L-----F-LLFTG-------IY-LITV-AG
NLGMITLIGISSH-L-H-T-PMYYFLSSLSLIDFCQSTVVIPKMLMS-FLME-K----N-
LIS-YPGC-MAQLYF-FITFGIAECYTLAAMAYDRYVAICNPLLYNATMSSQIYTSLILG
VY------------IFAVICASVNT-GFMSRIKFCKSD---V-ISHYFCDFLPLLKLA--
CS-DIY--INEMLILSFGTVNICVPLLT-VITSYIFIIASILRIRSSEG-R--SKAFSTC
SSHISAVAVFYGSAA--FT--YL-QP--SSV-S-L------IDQGKVSSVF----YT--T
VVPMLNPL-IYSLRNKDVTVAL------------KT---ILE-R-------KK-----FM
----------.-------------------------------------------------
------
>GA_x6K02T2PVTD-32841223-32842158
------------------------------------------------------M-----
---------------------A--------------------AGNR----C-T-------
------------------------------------------------------------
------------------------------------------------------------
---------------------------------------------------V-TEFFLV-
------------GLSEK-S-E-L-QLP---L-----F-LLFTG-------IY-LITV-AG
NLGMITLIGLSSH-L-H-T-PMYYFLSSLSFIDFCQSTVVIPKMLMS-FLTE-K----N-
IIS-YSGC-MAQLYF-FLIFGIAECYTLAAMAYDRYVAICNPLLYNVTMSYQIYSSLISG
IY------------IFAVFCSSLNT-GFMLRTQFCNLD---V-INHYFCDLLPLLNLA--
SS-NTF--IIEILILVIATLNVFIPVLT-IITSYIFIIATILCIHSREG-K--FKAFSTC
SSHISAVAIFYGSGA--FT--YL-QP--SSL-N-S------MGQAKVSSVF----YT--T
VVPMLNPL-IYSLRNKDVSISL------------KK---ILE-R-------KK-----FM
----------.-------------------------------------------------
------
>GA_x6K02T2PVTD-32774646-32773699
------------------------------------------------------M-----
---------------------E--------------------EIND----T-S-------
------------------------------------------------------------
------------------------------------------------------------
---------------------------------------------------V-AEFILT-
------------GLTEN-P-E-L-QLP---L-----F-LIFLA-------VY-LVTV-VG
NLGMIVLILISSQ-L-H-T-PMYYLLRSLSFIDCCQSTVIIPKMLLN-FVTE-M----N-
IIS-YPQC-IAQFYF-FCAFAVSECHMLAAMAYDRYVAISNPLLYNVTMSYQVCSLMVAV
VY------------GIGLISATAHT-VFLLRVLFCKSD---I-INHYFCDLFPLLELS--
CS-STY--INEVLALSFSAFNIIVPALT-ILSSYIFIIVSVLHIQSTGG-R--VKAFRTC
SSHIMAVAIFFGSTV--FM--YL-QP--SSV-S-S------MDQGKVSSVF----YT--I
VVPMLNPL-IYSLRNKDVRVSL------------KK---LLQ-K-------IS-----FL
KTKN------.-------------------------------------------------
------
>GA_x6K02T2PVTD-32756567-32755632
------------------------------------------------------M-----
---------------------A--------------------TGNY----C-M-------
------------------------------------------------------------
------------------------------------------------------------
---------------------------------------------------L-PEFILT-
------------GLSKK-P-Q-L-QMP---L-----F-LLFLG-------IY-VVTV-VG
NLGMITLIKLSSH-L-H-T-PMYYFLSSLSFIDLCHSTVITPKMLVN-FVIE-K----N-
IIS-YTGC-MAQLYF-FLIFAIAECHMLAAMAYDRYVAICNPLLYNVTMSYQIYTSLIFG
VY------------IIGVVCASAHT-GFMIRIQFCNLE---V-INHYFCDLLPLLELA--
HS-STY--VNELLVLCFGTFNIVVPTMT-ILTSYIFIIANILRIRSTGG-R--SKAFSTC
SSHILAVAVFFGSAA--FM--YL-QP--SSV-S-S------MDQGKVSSVF----YT--I
VVPMLNPL-IYSLRNKDVSVAL------------KK---ILE-R-------KL-----FM
----------.-------------------------------------------------
------
>GA_x6K02T2PVTD-32743332-32742397
------------------------------------------------------W-----
---------------------K--------------------KGNN----S-T-------
------------------------------------------------------------
------------------------------------------------------------
---------------------------------------------------V-SKFFLS-
------------GLTDQ-P-E-L-QLP---L-----F-LLFLG-------IY-LLTV-LG
NLGMIILILLSSH-L-H-T-PMYFFLSSLSFIDLCQSTVITPKMLVN-FVME-K----N-
EIS-YPEC-ITQLCF-FVIFVVSECFMLAAMAYDRYVAICSPLLYSSIMSQHKCLSLVLV
VY------------IIGIICASAHV-GCIFRVDFCRFD---V-INHCFCDLISILKLS--
CS-NIF--VNELLILIFSLINTIFPTLT-ILISYTFIIISILRIKSTEG-R--SKAFSTC
SSLISAVAVFFGSAA--FM--YL-KP--SSS-S-S------IDEGKICSIF----YT--I
FVPMLNPL-IYSLRNKDVNIAV------------KK---IIE-R-------RS-----FF
----------.-------------------------------------------------
------
>GA_x6K02T2PVTD-32715386-32714466
------------------------------------------------------M-----
---------------------E--------------------KGNQ----S-T-------
------------------------------------------------------------
------------------------------------------------------------
---------------------------------------------------V-NKFFLS-
------------GLTEQ-P-E-L-QLP---L-----F-LLFLG-------IY-LLTV-LG
NLGMIILILLSSY-L-H-T-PMYFFLSSLSFIDFCQSTVITPKMLVK-FVRE-K----N-
EIS-YPEC-ITQLCF-FVIFAVSESYMLAAMAYDRYVAICSPLLYSSIMSQHKCLSLVLG
VY------------ILGIVCASAHV-GCIFRIDFCKSD---L-INHYFCDLISILNLS--
CS-NIF--VNDLVILIFSLINTIFPTLT-ILSSYAFIIISILRIKSTEG-R--SKAFSTC
SSHISAVAIFYISAG--FT--YL-NP--SSS-H-S------MDEGKVSSIF----YT--I
IVPMLNPL-IYSLRNKDVKIAL------------KK---MIE------------------
----------.-------------------------------------------------
------
>GA_x6K02T2PVTD-32691280-32690354
------------------------------------------------------M-----
---------------------E--------------------QGNH----S-T-------
------------------------------------------------------------
------------------------------------------------------------
---------------------------------------------------V-KKFFLS-
------------GLTEQ-P-E-L-QLP---L-----F-LLFLG-------IY-LLTV-LG
NLGMIILILLSSH-L-H-T-PMYFFLSSLSFIDLCQSTVITPKMLVN-FVRE-K----N-
EIS-YPEC-ITQLYF-FLLFAISECYMLAAMAYDRYVAICSPLLYSSIMSQHKCLSIVLG
VY------------IIGIVCASAHV-GCMFRIDFCRYD---V-INHYFCDLISILKLS--
CS-DAF--VNELMILIFSGVNIIAPTLT-ILSSYVFIIMSILRIKSTEG-R--SKTFSTC
SSHISAVAVFYGSAA--FM--YL-NP--SSS-N-S------MDEGKVSSIF----YT--I
IVPMLNPL-IYSLRNKDVNIAL------------KK---MIQ-R-------R--------
----------.-------------------------------------------------
------
>GA_x6K02T2PVTD-32678895-32677963
------------------------------------------------------------
------------------------------------------------------------
------------------------------------------------------------
------------------------------------------------------------
-----------MRN---------------------------------FS-VV-TQFILL-
------------GIPHT-E-G-V-EIM---L-----F-VLFLS-------FY-IFTL-VG
NLLILFAIVSSSR-L-H-T-PMYFFLCQLSVCDIFFPSVSSPKMLFY-LSGN-S----R-
AIS-YTGC-VCQLFF-YHFLGCTECFLYTVMAYDRFIAICFPLRYSIIMNHKVCAIMAVG
TS------------FFGCIQATFLT-TLTFQLPYCGPN---E-VDYYFCDIPVMLKLA--
CA-DTS--TLEMVGLISVGLMPLSCFLL-ILTSYSFILCSILQIRSTEG-R--HRAFSTC
SAHLTAILLAFMPVV--LI--YL-QP--TPN----------PWLNAAVQVL----NN--L
VTPMLNPL-IYSLRNKEVKCSL------------KK---MLQQGPILSKK----.-----
------------------------------------------------------------
------
>GA_x6K02T2PVTD-32671531-32672457
------------------------------------------------------M-----
---------------------G--------------------TGNH----S-V-------
------------------------------------------------------------
------------------------------------------------------------
---------------------------------------------------T-VVFVLV-
------------GLTQQ-P-E-L-LLP---L-----F-ILFLG-------IY-VVTA-VG
NLGMILLITVSPL-L-H-T-PMYYFLSSLSCVDLCYSTVITPKMLVN-FLGK-K----N-
LIV-YSEC-MAQLFF-FVIFVVAEGYLLTAMAYDRYVAICRPLLYNVIMSSRLCSLLVLV
AF------------ILGFVSALAHT-SAMMNLSFCKSH---V-ISHYFCDVLPLLNLS--
CS-DIK--LNELLLFIIAGFNTLVPTLA-VAISYVFIFCSILHIKSSKG-R--SKAFGTC
SSHLMAVGIFFGSIT--FM--YF-KP--PSS-N-S------LEQEKVSSVF----YT--T
VIPMLNPL-IYSLRNKDVKKAL------------GK---CLA-G----------------
----R.------------------------------------------------------
------
>GA_x6K02T2PVTD-32626123-32627049
------------------------------------------------------M-----
---------------------A--------------------TGNH----S-A-------
------------------------------------------------------------
------------------------------------------------------------
---------------------------------------------------A-VVFVLV-
------------GLTQQ-P-E-L-LLP---L-----F-ILFLG-------IY-VVTA-VG
NLGMILLITVSPL-L-H-T-PMYYFLSSLSFVDLSYSTVITPKMLVN-FLGK-K----N-
FIT-YSEC-MAQFFF-FAVFVVTEGYLLTVMAYDHYVAICRPLLYNVMMSSKHCLLLVLV
AF------------TLGLFSAVVHT-SAMMSLNFCKTY---I-ISHYFCDALPLLKLS--
CS-NTH--LNELLIFIIGGINTLVPTLA-VAISYVFIFCSIRHIKSSKS-R--SKAFGTC
SSHLMAVGIFFGSIT--FM--YL-KP--SSS-N-S------LEQEKVSSVF----YT--T
VIPMLNPL-IYSLRNKDVKKAL------------GR---FSV-R----------------
----R.------------------------------------------------------
------
>GA_x6K02T2PVTD-32573036-32573962
------------------------------------------------------M-----
--------------------------------------------NH----S-S-------
------------------------------------------------------------
------------------------------------------------------------
---------------------------------------------------V-TDFILE-
------------GLTKR-P-E-L-QLP---L-----F-LLFLG-------IH-VITV-VG
NLGMILLINISSQ-L-H-S-PMYYFLSHLSFIDLCYSSVITPKMLVN-FVCA-K----N-
TIS-FKEC-MTQLYF-FLLLAISEGYLLTAMAYDRYVAICSPLLYNTVMSHKVCSIMMAV
VY------------SLGFFGATVHT-TRMTMLSFCGSH---I-IRHYFCDILPLLTLS--
CS-STH--INEVLLFIIGGVNTLAPTLA-VIISYAFILTSILRIRSNEG-R--SKAFGTC
SSHIMAVGIFFGSIT--FM--YF-KP--PSS-N-N------MEQEKVSSVF----YT--T
VIPMLNPL-IYSLRNKDVKTAL------------KK---MVG-R----------------
----RQL--S.-------------------------------------------------
------
>GA_x6K02T2PVTD-32550930-32551856
------------------------------------------------------M-----
---------------------G--------------------TGNH----S-A-------
------------------------------------------------------------
------------------------------------------------------------
---------------------------------------------------A-VVFVLV-
------------ELTQQ-P-E-L-LLP---L-----F-ILFLG-------IY-VVTA-VG
NLGMILLITVSPL-L-H-T-PMYYFLSSLSCVDLCYSTVITPKMLVN-FLGK-K----N-
VIV-YSEC-MAQLFF-FVIFVVAEGYLLTAMAYDRYVAICRPLLYNVIMSSRLCSLLVLV
AF------------ILGFVSALAHT-SAMMNLSFCKSH---I-ISHYFCDVLPLLNLS--
CS-NTH--LNELLLFIIGGFNTLVPTLA-VAISYVFIFCSILHIKSSKG-R--SKSFGTC
SSHLMAVGIFFGSIT--FM--YF-KP--SSS-N-S------LEQEKVSSVF----YT--T
VIPMLNPL-IYSLRNKDVKKAL------------GR---FFV-G----------------
----R.------------------------------------------------------
------
>GA_x6K02T2PVTD-32543982-32544908
------------------------------------------------------M-----
--------------------------------------------NH----S-S-------
------------------------------------------------------------
------------------------------------------------------------
---------------------------------------------------V-IDFILE-
------------GLTKR-P-E-L-QLP---L-----F-LLFLA-------IY-VITV-VG
NLGMILLITISSQ-L-H-S-PMYYFLSHLSFIDLCYSSVITPKMLVN-FVCE-K----N-
TIS-FLEC-MTQLYF-FLIFVIAEGYLLTAMAYDRYVAICSPLLYNIVMSHKVCSIMMAV
VY------------SLGFFGATVHT-TRMTMLSFCGSH---I-VSHYFCDILPLLTLS--
CS-STH--INEVLLFIIGGVNTLAPTLA-VIISYAFILTSILRIRSNEG-R--SKAFGTC
SSHIMAVGIFFGSIT--FM--YF-KP--PSS-N-N------MEQEKVSSVF----YT--T
VIPMLNPL-IYSLRNKDVKNAL------------KK---MVG-G----------------
----RQL--S.-------------------------------------------------
------
>GA_x6K02T2PVTD-32530445-32531380
------------------------------------------------------M-----
---------------------T--------------------HGNY----S-L-------
------------------------------------------------------------
------------------------------------------------------------
---------------------------------------------------V-TEFILE-
------------GLTNR-P-E-L-QMP---L-----F-FLFLG-------IY-VVTI-VA
NLGLITLISLNTH-L-H-T-PMYYFLFNLSFVDICYSSVFTPKMLIN-FVVE-K----N-
TIS-YTGC-LTQLYF-FCFFVITECYLLTAMAYDRYVAICKPLLYNVILSPRICAVFVFG
AY------------VMGCWGSLAHT-LCMARLTFCDAN---L-VNHYLCDILPVLQLS--
CT-STY--NNEVVVFVLVGMNIVVSTST-TFISYGFIIANILRISSTQG-R--AKAFNTC
SSHIMTVSLFFGAAA--FM--YM-QP--SDV-E-S------MDKGKVASVF----YT--N
VGPMLNPL-IYSLRNKDVKVAL------------KK---TLK-R---------------K
-LFS------.-------------------------------------------------
------
>GA_x6K02T2PVTD-32518237-32519172
------------------------------------------------------M-----
---------------------D--------------------TKNI----S-F-------
------------------------------------------------------------
------------------------------------------------------------
---------------------------------------------------I-TEFILV-
------------GLTEY-T-E-T-HFP---F-----F-FLFLG-------IY-AITV-AG
NLGLLTLIGMNSP-L-H-T-PMYYFLFNLSFIDLCYSTVITPKLLVN-FVSE-R----N-
TIS-YEGC-MTQLYF-YCFFVSAECYVLTVMAYDRYVAICKPLLYTVTMSPQVCSLLTLI
VY------------VGAFIGAWAHT-GCMMRLTFCKDN---T-VNHYMCDILPLLELS--
CS-STY--INELVVFIVVGFDVGVPSIT-IVVSYTFILSSILHIRSTEG-R--SKAFSTC
SSHIIVVSVFFGSGA--FM--YL-HP--SSV-L-S------MDQGKVSTVF----YT--I
VVPMLNPL-IYSFRNKEVKIAL------------RK---TLRMK---------------I
--------SS.-------------------------------------------------
------
>GA_x6K02T2PVTD-32478047-32478988
------------------------------------------------------M-----
---------------------A--------------------LVNG----S-T-------
------------------------------------------------------------
------------------------------------------------------------
---------------------------------------------------V-TEFILL-
------------GLTDQ-P-G-L-QMP---L-----F-LLFLL-------MY-MITV-FG
NLTLIFLILLNSH-L-H-T-PMYFFLLNLSFVDLCYSSVITPKMLMN-FILK-K----N-
LIS-YMGC-MSQLYF-FCFFIISECYVLVSMAYDRYVAICNPLLYNTAMSPRVCSYLMLG
TY------------LMGFFDAMIHT-GCMLRLSFCDGN---I-INHYFCDVLPLLQLS--
CT-STY--VNETEIFIVGGKDIILPSAI-IFFSYGFILSNIFQIRSTLG-R--SKAFSTC
SSHIIAVSLFFGSCG--FM--YL-KP--SSA-V-S------IDQGKISSIF----YT--I
VVPMMNPL-IYSLRNKDVKVAL------------RK---TLS-R---------------R
----KFLKV-.-------------------------------------------------
------
>GA_x6K02T2PVTD-32458442-32459374
------------------------------------------------------M-----
---------------------A--------------------LING----S-V-------
------------------------------------------------------------
------------------------------------------------------------
---------------------------------------------------V-TEFILL-
------------GLTDQ-P-D-L-QVP---L-----F-LVFLL-------MY-MITA-LG
NLTLIILIVLNSH-L-H-T-PMYFFLFNLSFVDFCYSSVIIPKMLMN-FILK-K----N-
FIS-YVGC-MTQFYL-FGFCVILECYILTSMAYDRYVAICNPLLYNIVMSPKLCSYLMLG
SY------------LMGFSGAMIHT-GCVLRLSFCDGN---I-INHYFCDLLPLLQLS--
CT-STY--VNEIEVLIVAGKDIIVPTVI-IFISYGFILSSIFQMKSTKG-M--SKAFSTC
SSHIIAVSLFFGSGA--FM--YL-KP--NST-G-T------MNNGKIPSII----YT--I
LIPMMNPL-IYSLRNKDVKVAL------------RK---TLR-K---------------K
-------IL-.-------------------------------------------------
------
>GA_x6K02T2PVTD-32400678-32399743
------------------------------------------------------M-----
---------------------A--------------------DTNH----S-T-------
------------------------------------------------------------
------------------------------------------------------------
---------------------------------------------------V-TEFILA-
------------GLTDK-P-E-L-QLP---L-----F-LLFLG-------IY-LLTV-LG
NLGMIILILLSSH-L-H-T-PMYFFLSSLSFIDLCYSTVITPKMLVN-FVAK-K----N-
VIS-YEEC-MTQLYF-FLAFVISECHMLAAMAYDRYVAICNPLLYNVTMSYQICSWMVGG
VY------------GMGLIGAAVHT-LCMLRVVFCKAN---I-INHYFCDLFPLMELA--
CS-STY--VNEVVLLCLSAFNIFIPTLT-ILGSYIFIIISILRIKSTEG-R--FKAFSTC
SSHFSAVSVFFGSLA--FM--YL-QP--FSV-S-S------KDKGKVSSVF----YT--T
IVPMLNPM-IYSLRNRDVKLAL------------NK---LFQ--------KKF-----HV
----------.-------------------------------------------------
------
>GA_x6K02T2PVTD-32375756-32374818
------------------------------------------------------M-----
---------------------L--------------------TGNG----S-F-------
------------------------------------------------------------
------------------------------------------------------------
---------------------------------------------------V-TEFVLA-
------------GLTDR-P-E-L-QLP---L-----F-YLFLI-------IY-TVTV-VG
NLGLIILIGLNPH-L-Y-T-PMYYFLFNLSFIDLCYSSVSSPKMLMN-FVFE-K----N-
SIS-YEGC-MTQLFF-FLFFVISECYMLTSMAYDRYVAICNPLLYKVTMSPQVCSMLSFA
SY------------GMAFAGASAHT-GCMLRLIFCNAN---V-INFYLCDILPLLQLS--
CT-STY--VNEVVVLIVVGINITVPSFT-ILISYVFILANILNIKSTQG-R--SKAFSTC
SSHIMAISLFFGSGA--FM--YL-NH--S---G-S------MNQGKISSVF----YT--N
VVPMFNPL-IYSLRNKDVKIAL------------KK---VMM-R----------------
--VHSR-FIS.-------------------------------------------------
------
>GA_x6K02T2PVTD-32368166-32367237
------------------------------------------------------M-----
---------------------D--------------------SVNV----S-L-------
------------------------------------------------------------
------------------------------------------------------------
---------------------------------------------------V-AEFILV-
------------GLTDK-P-Y-L-QIP---L-----F-FVFLA-------MY-LVTA-LG
NLSLIILTVLNSY-L-H-T-PMYFFLFNLSFVDLCYSSVFTPQMLMN-FI-R-K----N-
TTS-YMEC-MAQLYF-SCFFVISECYVLTSMAYDRYVAICKPLLYNLVMSSKLCLNLMLV
SY------------FIAFSESVAHT-ACMLRLTFCDAN---T-INYYFCDIPPLLQLS--
CT-TTR--VNEVVIFVVGSINIIIPTST-IFVSYGFILSSIFRISSSEG-R--SKAFSTC
SSHIIAAFLFFGSGA--IR--YF-KP--SSD-G-S------MDEGKISSVF----YT--N
VIPMINPL-LYSLRNKDIKVAL------------RR---TLR-K---------------R
-NF-------.-------------------------------------------------
------
>GA_x6K02T2PVTD-32360710-32359778
------------------------------------------------------M-----
---------------------D--------------------SVNI----S-L-------
------------------------------------------------------------
------------------------------------------------------------
---------------------------------------------------V-TEFILV-
------------GLTDK-P-Y-L-QIP---L-----F-FIFLA-------MY-LVTA-LG
NLSLIILTVLNSH-L-H-T-PMYFFLFNLSFVDFCYSSVFTPQMLMN-FITR-K----N-
TIS-YMEC-MSQLYF-FCFFVISECYVLTSMAYDRYVAICKPLLYNLVMSSKLCLNLMLV
SY------------FIAFSESVAHT-VCIMRLNFCDAN---K-INHYFCDIPPLLQLS--
CT-TTY--INKLVVFVASSINIIVPIST-IFISYGFILSSIFHIHSSEG-R--SKAFSTC
SSHIIAAFLFFGSGA--FM--YF-QP--SSA-E-S------MDEGKISSVF----YT--N
VIPMMNPL-LYSLRNKDIKVAL------------RK---TLS-K---------------R
-NI-------.-------------------------------------------------
------
>GA_x6K02T2PVTD-32349884-32348952
------------------------------------------------------M-----
---------------------G--------------------SENG----S-S-------
------------------------------------------------------------
------------------------------------------------------------
---------------------------------------------------V-TEFILV-
------------GLTKD-P-D-L-QCP---L-----F-VLFLV-------MY-VLTV-LG
NLSLITLIVLNSH-L-P-T-PMYFFLFNLSLVDFWYSSVFTPKMLMS-FISE-K----N-
IIS-YRGC-MAQLFF-FSFFCISECYVLTVMAYDRYVAICNPLLYNIVMSPKLCLNLILG
SY------------IMAFSGAMAHT-GCMLRLTFCDAN---T-INHYFCDIHPLLQLS--
CT-SIY--VNELEVFVVIGINIIVPTIT-IFISYGFILSSIFHISSKEG-R--SKAFSTC
SSHIIAVSLFFGSGA--FM--YL-KP--SSA-E-S------MNESKVSSVF----YT--N
TVPLLNPL-IYSLRNKDVKIAL------------IK---TLS-K---------------R
-------KC-.-------------------------------------------------
------
>GA_x6K02T2PVTD-32308823-32309773
------------------------------------------------------M-----
---------------------A--------------------LANG----S-F-------
------------------------------------------------------------
------------------------------------------------------------
---------------------------------------------------V-TEFILL-
------------GLTDQ-P-D-L-QMP---L-----F-LIFLI-------IY-LITA-FG
NLTLIILIVLNSH-L-H-T-PMYFFLFNLSFIDLCYSSLITPKMLMN-FVLE-K----N-
IIS-YMGC-MTQFYF-FGFFAISECYVLTAMAYDRYVAICNPLLYSVAMSPKMCSYLILG
SY------------FMGFSGAMIHT-GCVMRLTFCDGN---T-INHYFCDLLPLLQLS--
CT-STY--VNEIELFIVTGKDIIVPTVI-IFASYGFILSNILKIRSTSG-R--SKAFSTC
SSHIIAVSMFFGSSA--FM--YL-KP--SSA-V-S------MNEAKFSSIF----YS--I
VVPMMNPL-IYSLRNKDVKVGL------------KK---TLS-R---------------M
[truncated: 844,641 more chars]
